# Supplementary material for: ﻿Stage-specific RNA regulomes of Trichophyton mentagrophytes: mRNA-lncRNA-miRNA interplay in spore-hypha transition
Source: IMA Fungus. 2025 Nov 5;16:e166433. doi: 10.3897/imafungus.16.166433 (PMC12612851; doi:10.3897/imafungus.16.166433)
Supplement: Supplementary material 2 — Supplementary tables S1–S13 [file imafungus-16-e166433-s002.zip]

Archive with 12 entries (12 files):
- 166433_1C-1-A_revised_Supplementary_Table_13.xlsx
- 166433_0R-4-A_revised_Supplementary_Table_1.xlsx
- 166433_0R-4-A_revised_Supplementary_Table_2.xlsx
- 166433_0R-4-A_revised_Supplementary_Table_3.xlsx
- 166433_0R-4-A_revised_Supplementary_Table_4.xlsx
- 166433_0R-4-A_revised_Supplementary_Table_5.xlsx
- 166433_0R-4-A_revised_Supplementary_Table_6.xlsx
- 166433_0R-4-A_revised_Supplementary_Table_7.xlsx
- 166433_0R-4-A_revised_Supplementary_Table_8.xlsx
- 166433_0R-4-A_revised_Supplementary_Table_9.xlsx
- 166433_0R-4-A_revised_Supplementary_Table_10.xlsx
- 166433_0R-4-A_revised_Supplementary_Table_12.xlsx
