# Supplementary material for: ﻿Stage-specific RNA regulomes of Trichophyton mentagrophytes: mRNA-lncRNA-miRNA interplay in spore-hypha transition
Source: IMA Fungus. 2025 Nov 5;16:e166433. doi: 10.3897/imafungus.16.166433 (PMC12612851; doi:10.3897/imafungus.16.166433)
Supplement: Supplementary material 2 — Supplementary tables S1–S13 [file imafungus-16-e166433-s002.zip › 166433_1C-1-A_revised_Supplementary_Table_13.xlsx]

## Sheet: primers of qRT-PCR
Primers for qRT-PCR assay
name	primer sequence
miR-150-x	tCTCCCAACCCTTGTaccagtg
miR156-z	tGACAAAAgaaagagaacacag
miR-302-y	tTCCATGGTTTTGTCGaa
miR-9607-x	tTCTCTGTTCctttgcaa
artA-F	TGATGATGCCATTGCCGAACTC
artA-R	AGAGGAAGTCCACAGGGTCAAG
ro-4-F	GGCATAAGCTGAAGATCGGC
ro-4-R	GATCCGCCAGACAGCACTAT
amdS-F	CCGAGGAATGGGCAAAGTCT
amdS-R	TATGGAACAGCACCTGCGTC
gut1-F	CGGTAGTATGGGATAAGGAGACAGG
gut1-R	ACGGACGGATAAGTGGACAGTG
MSTRG.6671.1-F	CAGGGGCAGTCAAGTCGTAG
MSTRG.6671.1-R	GGCCAATCAGTCTCAACGGA
MSTRG.10726.1-F	TCTCGGCTGGAAAAGTGACC
MSTRG.10726.1-R	AAAGAGACAGAGCCCCTCCA
MSTRG.5339.1-F	GTGCCAGAAAAGAGGTCCGA
MSTRG.5339.1-R	TCTCAAGAGGCTAGGGGCAT
MSTRG.10182.6-F	GCTATGGTTCTGGGGGCATT
MSTRG.10182.6-R	GTCCTAGATAAGCCCCACGC
chs-F	CATCGAGTACATGTGCTCGC
chs-R	CTCGAGGTCAAAAGCACGCC
U6-F	CTCGCTTCGGCAGCACA
U6-R	AACGCTTCACGAATTTGCGT

## Sheet: qRT-PCR results
qRT-PCR results for mRNAs, lncRNAs, and miRNAs (n=3)
Target	Cq Mean ± SD of Spore	Cq Mean ± SD of Hyphae	slope	R² value	Amplification efficiency (%)
artA	31.378±0.422	26.112±0.428	-3.1885	0.9996	105.87
ro-4	22.259±0.483	19.7±0.156	-3.2431	0.9999	103.4
amds	34.415±0.116	29.917±0.131	-3.2053	0.9976	105.11
gut1	20.202±0.324	16.057±0.491	-3.3392	0.9961	99.28
MSTRG.5339.1	18.903±0.268	13.056±0.425	-3.4474	0.9993	95.02
MSTRG.6671.1	21.325±0.527	18.266±0.352	-3.1856	0.9985	106.02
MSTRG.10182.6	27.249±0.231	23.419±0.253	-3.1847	0.9997	106.06
MSTRG.10726.1	20.022±0.178	16.579±0.437	-3.1945	0.9985	105.61
miR-150-x	23.06±0.411	17.395±0.271	-3.1436	0.9998	108.02
miR-156-z	13.022±0.223	14.586±0.131	-3.3827	0.987	97.56
miR-302-y	16.64±0.103	18.309±0.263	-3.1113	0.9995	109.61
miR-9607-x	22.029±0.05	24.001±0.103	-3.4134	0.9906	96.32
