# Supplementary material for: ﻿Stage-specific RNA regulomes of Trichophyton mentagrophytes: mRNA-lncRNA-miRNA interplay in spore-hypha transition
Source: IMA Fungus. 2025 Nov 5;16:e166433. doi: 10.3897/imafungus.16.166433 (PMC12612851; doi:10.3897/imafungus.16.166433)
Supplement: Supplementary material 2 — Supplementary tables S1–S13 [file imafungus-16-e166433-s002.zip › 166433_0R-4-A_revised_Supplementary_Table_1.xlsx]

## Sheet: Summary of lncRNA-mRNA library
Sample	RawDatas	CleanData(%)	Adapter(%)	LowQuality(%)	polyA(%)	N(%)
S1	55478282	55391448 (99.84%)	15640 (0.03%)	71194 (0.13%)	0 (0.00%)	0 (0.00%)
S2	54774944	54719908 (99.90%)	12478 (0.02%)	42558 (0.08%)	0 (0.00%)	0 (0.00%)
S3	46884368	46811444 (99.84%)	13120 (0.03%)	59804 (0.13%)	0 (0.00%)	0 (0.00%)
H1	461731718	460838228 (99.81%)	118380 (0.03%)	774144 (0.17%)	0 (0.00%)	966 (0.00%)
H2	369834850	369081904 (99.80%)	106082 (0.03%)	646106 (0.17%)	0 (0.00%)	758 (0.00%)
H3	582013252	580928856 (99.81%)	164694 (0.03%)	919702 (0.16%)	0 (0.00%)	0 (0.00%)

## Sheet: Summary of small RNA library
id	clean_reads	high_quality	3'adapter_null	insert_null	5'adapter_contaminants	polyA	clean_tags
S1	22294802 (100%)	22271243 (99.8943%)	12082 (0.0542%)	168795 (0.7579%)	0 (0.0000%)	202 (0.0009%)	21103241 (94.6554%)
S2	23811158 (100%)	23767598 (99.8171%)	21416 (0.0901%)	189119 (0.7957%)	0 (0.0000%)	206 (0.0009%)	22309343 (93.6928%)
S3	20795731 (100%)	20774385 (99.8974%)	6141 (0.0296%)	165549 (0.7969%)	0 (0.0000%)	170 (0.0008%)	19548803 (94.0039%)
H1	23746722 (100%)	23715159 (99.8671%)	20839 (0.0879%)	163228 (0.6883%)	0 (0.0000%)	315 (0.0013%)	22409205 (94.3676%)
H2	21197586 (100%)	21170611 (99.8727%)	159068 (0.7514%)	137304 (0.6486%)	0 (0.0000%)	257 (0.0012%)	19958166 (94.1530%)
H3	25327388 (100%)	25279286 (99.8101%)	52424 (0.2074%)	164654 (0.6513%)	0 (0.0000%)	252 (0.0010%)	24389100 (96.2954%)
