# Supplementary material for: ﻿Stage-specific RNA regulomes of Trichophyton mentagrophytes: mRNA-lncRNA-miRNA interplay in spore-hypha transition
Source: IMA Fungus. 2025 Nov 5;16:e166433. doi: 10.3897/imafungus.16.166433 (PMC12612851; doi:10.3897/imafungus.16.166433)
Supplement: Supplementary material 2 — Supplementary tables S1–S13 [file imafungus-16-e166433-s002.zip › 166433_0R-4-A_revised_Supplementary_Table_2.xlsx]

## Sheet: known and novel mRNA transcript
sample	Refer_Genes	sequenced_Refer_Genes(%)	Novel_Genes	sequenced_Novel_Genes(%)	Total_Genes	sequenced_Total_Genes(%)
all	7725	7554 (97.79%)	505	505 (100.00%)	8230	8059 (97.92%)
S1	7725	7372 (95.43%)	505	472 (93.47%)	8230	7844 (95.31%)
S2	7725	7385 (95.60%)	505	467 (92.48%)	8230	7852 (95.41%)
S3	7725	7385 (95.60%)	505	469 (92.87%)	8230	7854 (95.43%)
H1	7725	6972 (90.25%)	505	450 (89.11%)	8230	7422 (90.18%)
H2	7725	6970 (90.23%)	505	442 (87.52%)	8230	7412 (90.06%)
H3	7725	6873 (88.97%)	505	448 (88.71%)	8230	7321 (88.96%)

## Sheet: differentially expressed mRNAs
id	S1_count	S2_count	S3_count	H1_count	H2_count	H3_count	S1_fpkm	S2_fpkm	S3_fpkm	H1_fpkm	H2_fpkm	H3_fpkm	S_mean	H_mean	log2(fc)	PValue	FDR	Symbol	Description	KEGG_A_class	KEGG_B_class	Pathway	K_ID	GO Component	GO Function	GO Process
g2644	8001	7010	8561	30	24	30	384.804	306.425	420.561	3.113	5.446	2.096	370.597	3.55167	-6.70521	9.49246e-202	7.6158e-198	MUP1	hypothetical protein H101_02939 [Trichophyton interdigitale H6]	-	-	-	-	GO:0005886//plasma membrane;GO:0016020//membrane	GO:0022857//transmembrane transporter activity	GO:0006865//amino acid transport;GO:0015979//photosynthesis;GO:0055085//transmembrane transport
g177	10548	11888	12614	51	76	65	253.837	261.767	312.25	2.09	3.895	2.445	275.951	2.81	-6.6177	2.13896e-199	8.58043e-196	STE6	hypothetical protein H101_01664 [Trichophyton interdigitale H6]	Environmental Information Processing	Membrane transport	ko02010//ABC transporters	K05658	GO:0000322//storage vacuole;GO:0000323//lytic vacuole;GO:0000324//fungal-type vacuole;GO:0005575//cellular_component;GO:0005622//intracellular anatomical structure;GO:0005737//cytoplasm;GO:0005773//vacuole;GO:0005774//vacuolar membrane;GO:0005794//Golgi apparatus;GO:0005886//plasma membrane;GO:0005887//integral component of plasma membrane;GO:0005937//mating projection;GO:0005938//cell cortex;GO:…	GO:0000166//nucleotide binding;GO:0003674//molecular_function;GO:0003677//DNA binding;GO:0003697//single-stranded DNA binding;GO:0003723//RNA binding;GO:0003724//RNA helicase activity;GO:0003824//catalytic activity;GO:0003924//GTPase activity;GO:0004020//adenylylsulfate kinase activity;GO:0004127//cytidylate kinase activity;GO:0004140//dephospho-CoA kinase activity;GO:0004385//guanylate kinase ac…	GO:0000103//sulfate assimilation;GO:0000770//peptide pheromone export;GO:0000910//cytokinesis;GO:0005975//carbohydrate metabolic process;GO:0006015//5-phosphoribose 1-diphosphate biosynthetic process;GO:0006139//nucleobase-containing compound metabolic process;GO:0006163//purine nucleotide metabolic process;GO:0006260//DNA replication;GO:0006281//DNA repair;GO:0006289//nucleotide-excision repair;…
g4415	11047	10048	9370	11	18	15	893.301	743.654	779.298	1.514	3.099	1.896	805.418	2.16967	-8.53612	9.60231e-199	2.56798e-195	SAT17	taurine catabolism dioxygenase TauD [Trichophyton tonsurans CBS 112818]	-	-	-	-	-	GO:0005506//iron ion binding;GO:0008198//ferrous iron binding;GO:0008336//gamma-butyrobetaine dioxygenase activity;GO:0016491//oxidoreductase activity;GO:0050353//trimethyllysine dioxygenase activity;GO:0102525//2-oxoglutarate, L-arginine oxygenase (succinate-forming) activity	GO:0006525//arginine metabolic process;GO:0042398//cellular modified amino acid biosynthetic process;GO:0045329//carnitine biosynthetic process
g6227	14157	12419	15271	64	53	37	1295.92	1040.76	1440.81	5.503	5.467	3.822	1259.16	4.93067	-7.99647	2.6197e-186	5.25446e-183	RED1	hypothetical protein H101_02228 [Trichophyton interdigitale H6]	-	-	-	-	-	GO:0003674//molecular_function;GO:0003824//catalytic activity;GO:0004024//alcohol dehydrogenase activity, zinc-dependent;GO:0008270//zinc ion binding;GO:0008743//L-threonine 3-dehydrogenase activity;GO:0016491//oxidoreductase activity;GO:0016655//oxidoreductase activity, acting on NAD(P)H, quinone or similar compound as acceptor;GO:0017168//5-oxoprolinase (ATP-hydrolyzing) activity;GO:0043880//cr…	GO:0005975//carbohydrate metabolic process;GO:0006567//threonine catabolic process;GO:0008150//biological_process;GO:0008152//metabolic process
g721	161000	153937	144270	3527	2805	3505	1900.72	1663.58	1752.24	157.778	157.409	140.262	1772.18	151.816	-3.54513	1.75567e-175	2.81714e-172	SPO14	hypothetical protein H101_04018 [Trichophyton interdigitale H6]	Metabolism;Metabolism;Cellular Processes;Metabolism;Metabolism	Global and overview maps;Global and overview maps;Transport and catabolism;Lipid metabolism;Lipid metabolism	ko01100//Metabolic pathways;ko01110//Biosynthesis of secondary metabolites;ko04144//Endocytosis;ko00564//Glycerophospholipid metabolism;ko00565//Ether lipid metabolism	K01115;K01115;K01115;K01115;K01115	-	GO:0003824//catalytic activity;GO:0008808//cardiolipin synthase activity;GO:0016780//phosphotransferase activity, for other substituted phosphate groups	GO:0032049//cardiolipin biosynthetic process
g797	8378	8721	8842	281	264	231	689.414	656.64	776.938	39.375	46.267	29.715	707.664	38.4523	-4.20192	1.51864e-157	2.03068e-154	eth-1	S-adenosylmethionine synthase [Trichophyton interdigitale H6]	Metabolism;Metabolism;Metabolism;Metabolism;Metabolism;Metabolism	Global and overview maps;Global and overview maps;Global and overview maps;Global and overview maps;Amino acid metabolism;Biosynthesis of other secondary metabolites	ko01100//Metabolic pathways;ko01110//Biosynthesis of secondary metabolites;ko01240//Biosynthesis of cofactors;ko01230//Biosynthesis of amino acids;ko00270//Cysteine and methionine metabolism;ko00999//Biosynthesis of various plant secondary metabolites	K00789;K00789;K00789;K00789;K00789;K00789	GO:0005575//cellular_component;GO:0005622//intracellular anatomical structure;GO:0005737//cytoplasm;GO:0005829//cytosol;GO:0032991//protein-containing complex;GO:0048269//methionine adenosyltransferase complex;GO:1902494//catalytic complex;GO:1990234//transferase complex	GO:0000166//nucleotide binding;GO:0003674//molecular_function;GO:0003824//catalytic activity;GO:0004478//methionine adenosyltransferase activity;GO:0005488//binding;GO:0005524//ATP binding;GO:0016740//transferase activity;GO:0016765//transferase activity, transferring alkyl or aryl (other than methyl) groups;GO:0017076//purine nucleotide binding;GO:0030554//adenyl nucleotide binding;GO:0032553//r…	GO:0000096//sulfur amino acid metabolic process;GO:0006082//organic acid metabolic process;GO:0006520//cellular amino acid metabolic process;GO:0006555//methionine metabolic process;GO:0006556//S-adenosylmethionine biosynthetic process;GO:0006730//one-carbon metabolic process;GO:0006790//sulfur compound metabolic process;GO:0006807//nitrogen compound metabolic process;GO:0007275//multicellular or…
g101	9190	7274	8583	97	65	75	543.026	393.17	521.974	9.823	8.233	6.973	486.057	8.343	-5.86441	1.35111e-150	1.54856e-147	AGP3	hypothetical protein H101_01159 [Trichophyton interdigitale H6]	-	-	-	-	GO:0005886//plasma membrane;GO:0016020//membrane	GO:0015171//amino acid transmembrane transporter activity;GO:0015185//gamma-aminobutyric acid transmembrane transporter activity;GO:0022857//transmembrane transporter activity;GO:0043858//arginine:ornithine antiporter activity	GO:0006527//arginine catabolic process;GO:0006865//amino acid transport;GO:0015812//gamma-aminobutyric acid transport;GO:0055085//transmembrane transport;GO:1903826//arginine transmembrane transport
g3299	13251	14628	11756	369	327	402	399.325	402.745	362.269	11.129	39.128	11.15	388.113	20.469	-4.24496	4.66799e-136	4.68141e-133	CaO19.12844	hypothetical protein H101_06966 [Trichophyton interdigitale H6]	-	-	-	-	GO:0000228//nuclear chromosome;GO:0000785//chromatin;GO:0000786//nucleosome;GO:0005575//cellular_component;GO:0005622//intracellular anatomical structure;GO:0005634//nucleus;GO:0005667//transcription regulator complex;GO:0005694//chromosome;GO:0031974//membrane-enclosed lumen;GO:0031981//nuclear lumen;GO:0032991//protein-containing complex;GO:0043226//organelle;GO:0043227//membrane-bounded organe…	GO:0000976//transcription cis-regulatory region binding;GO:0000977//RNA polymerase II transcription regulatory region sequence-specific DNA binding;GO:0000978//RNA polymerase II cis-regulatory region sequence-specific DNA binding;GO:0000981//DNA-binding transcription factor activity, RNA polymerase II-specific;GO:0000987//cis-regulatory region sequence-specific DNA binding;GO:0001067//transcripti…	GO:0000122//negative regulation of transcription by RNA polymerase II;GO:0000278//mitotic cell cycle;GO:0000281//mitotic cytokinesis;GO:0000902//cell morphogenesis;GO:0000910//cytokinesis;GO:0000917//division septum assembly;GO:0001558//regulation of cell growth;GO:0002252//immune effector process;GO:0002376//immune system process;GO:0006139//nucleobase-containing compound metabolic process;GO:00…
g1355	10452	15649	10961	16	37	26	1175.85	1610.86	1268.43	3.065	8.865	4.572	1351.71	5.50067	-7.94097	1.16539e-131	1.03888e-128	-	hypothetical protein H101_07825 [Trichophyton interdigitale H6]	-	-	-	-	-	-	-
g6851	31988	29800	37129	3	0	6	672.513	572.151	802.02	0.565	0	0.199	682.228	0.254667	-11.3874	1.5751e-131	1.2637e-128	sir1	sulfite reductase (NADPH) hemoprotein, beta-component [Trichophyton interdigitale H6]	Metabolism;Metabolism	Global and overview maps;Energy metabolism	ko01100//Metabolic pathways;ko00920//Sulfur metabolism	K00381;K00381	GO:0000322//storage vacuole;GO:0000323//lytic vacuole;GO:0000324//fungal-type vacuole;GO:0005575//cellular_component;GO:0005576//extracellular region;GO:0005622//intracellular anatomical structure;GO:0005737//cytoplasm;GO:0005773//vacuole;GO:0009295//nucleoid;GO:0009337//sulfite reductase complex (NADPH);GO:0009507//chloroplast;GO:0009526//plastid envelope;GO:0009532//plastid stroma;GO:0009536//p…	GO:0000166//nucleotide binding;GO:0003674//molecular_function;GO:0003676//nucleic acid binding;GO:0003677//DNA binding;GO:0003690//double-stranded DNA binding;GO:0003824//catalytic activity;GO:0004783//sulfite reductase (NADPH) activity;GO:0005488//binding;GO:0005506//iron ion binding;GO:0005507//copper ion binding;GO:0008942//nitrite reductase [NAD(P)H] activity;GO:0010181//FMN binding;GO:001600…	GO:0000096//sulfur amino acid metabolic process;GO:0000097//sulfur amino acid biosynthetic process;GO:0000103//sulfate assimilation;GO:0006082//organic acid metabolic process;GO:0006275//regulation of DNA replication;GO:0006323//DNA packaging;GO:0006355//regulation of transcription, DNA-templated;GO:0006520//cellular amino acid metabolic process;GO:0006534//cysteine metabolic process;GO:0006555//…
g5207	8489	8675	9066	296	271	219	350.898	328.697	385.445	21.577	23.974	14.406	355.013	19.9857	-4.15084	4.60124e-128	3.35598e-125	PROQFM164_S04g000523	hypothetical protein H101_01782 [Trichophyton interdigitale H6]	Metabolism;Cellular Processes;Metabolism;Metabolism;Metabolism	Global and overview maps;Transport and catabolism;Global and overview maps;Lipid metabolism;Lipid metabolism	ko01100//Metabolic pathways;ko04146//Peroxisome;ko01212//Fatty acid metabolism;ko00071//Fatty acid degradation;ko00061//Fatty acid biosynthesis	K01897;K01897;K01897;K01897;K01897	GO:0005575//cellular_component;GO:0005622//intracellular anatomical structure;GO:0005737//cytoplasm;GO:0005739//mitochondrion;GO:0005777//peroxisome;GO:0042579//microbody;GO:0043226//organelle;GO:0043227//membrane-bounded organelle;GO:0043229//intracellular organelle;GO:0043231//intracellular membrane-bounded organelle	GO:0000166//nucleotide binding;GO:0003674//molecular_function;GO:0003824//catalytic activity;GO:0003987//acetate-CoA ligase activity;GO:0004467//long-chain fatty acid-CoA ligase activity;GO:0005488//binding;GO:0005524//ATP binding;GO:0008668//(2,3-dihydroxybenzoyl)adenylate synthase activity;GO:0008756//o-succinylbenzoate-CoA ligase activity;GO:0015645//fatty acid ligase activity;GO:0016208//AMP …	GO:0001676//long-chain fatty acid metabolic process;GO:0006082//organic acid metabolic process;GO:0006629//lipid metabolic process;GO:0006631//fatty acid metabolic process;GO:0008150//biological_process;GO:0008152//metabolic process;GO:0009234//menaquinone biosynthetic process;GO:0009987//cellular process;GO:0019290//siderophore biosynthetic process;GO:0019350//teichoic acid biosynthetic process;…
g2251	15469	16555	15153	260	303	183	1075.35	1052.47	1082.15	24.037	28.529	12.791	1069.99	21.7857	-5.61807	3.41995e-120	2.28652e-117	GDH	NADP-specific glutamate dehydrogenase [Trichophyton interdigitale MR816]	Metabolism;Metabolism;Metabolism;Metabolism	Global and overview maps;Amino acid metabolism;Amino acid metabolism;Energy metabolism	ko01100//Metabolic pathways;ko00250//Alanine, aspartate and glutamate metabolism;ko00220//Arginine biosynthesis;ko00910//Nitrogen metabolism	K00262;K00262;K00262;K00262	GO:0005575//cellular_component;GO:0005576//extracellular region;GO:0005622//intracellular anatomical structure;GO:0005634//nucleus;GO:0005737//cytoplasm;GO:0005739//mitochondrion;GO:0005829//cytosol;GO:0043226//organelle;GO:0043227//membrane-bounded organelle;GO:0043229//intracellular organelle;GO:0043231//intracellular membrane-bounded organelle	GO:0003674//molecular_function;GO:0003824//catalytic activity;GO:0004353//glutamate dehydrogenase [NAD(P)+] activity;GO:0004354//glutamate dehydrogenase (NADP+) activity;GO:0016491//oxidoreductase activity;GO:0016638//oxidoreductase activity, acting on the CH-NH2 group of donors;GO:0016639//oxidoreductase activity, acting on the CH-NH2 group of donors, NAD or NADP as acceptor	GO:0001505//regulation of neurotransmitter levels;GO:0006082//organic acid metabolic process;GO:0006520//cellular amino acid metabolic process;GO:0006536//glutamate metabolic process;GO:0006537//glutamate biosynthetic process;GO:0006541//glutamine metabolic process;GO:0006807//nitrogen compound metabolic process;GO:0008150//biological_process;GO:0008152//metabolic process;GO:0008652//cellular ami…
g4910	5008	6290	4874	129	141	115	292.435	336.075	292.763	12.827	17.535	10.497	307.091	13.6197	-4.4949	1.52052e-118	9.38394e-116	prnB	Proline specific permease [Trichophyton interdigitale]	-	-	-	-	GO:0005886//plasma membrane;GO:0016020//membrane	GO:0015185//gamma-aminobutyric acid transmembrane transporter activity;GO:0022857//transmembrane transporter activity	GO:0006865//amino acid transport;GO:0015812//gamma-aminobutyric acid transport;GO:0055085//transmembrane transport
g6880	7341	6799	7634	130	87	150	425.578	360.653	462.62	12.833	10.742	13.594	416.284	12.3897	-5.07036	2.49404e-106	1.42926e-103	SPCPB1C11.02	hypothetical protein H109_04603 [Trichophyton interdigitale MR816]	-	-	-	-	GO:0005575//cellular_component;GO:0005886//plasma membrane;GO:0016020//membrane;GO:0016021//integral component of membrane;GO:0031224//intrinsic component of membrane	GO:0003674//molecular_function;GO:0005215//transporter activity;GO:0005342//organic acid transmembrane transporter activity;GO:0008509//anion transmembrane transporter activity;GO:0008514//organic anion transmembrane transporter activity;GO:0015075//ion transmembrane transporter activity;GO:0015171//amino acid transmembrane transporter activity;GO:0015185//gamma-aminobutyric acid transmembrane tr…	GO:0003333//amino acid transmembrane transport;GO:0006810//transport;GO:0006811//ion transport;GO:0006820//anion transport;GO:0006865//amino acid transport;GO:0008150//biological_process;GO:0015711//organic anion transport;GO:0015812//gamma-aminobutyric acid transport;GO:0015849//organic acid transport;GO:0034220//ion transmembrane transport;GO:0046942//carboxylic acid transport;GO:0051179//local…
g3409	96386	94807	70459	399	436	785	15822.2	14239.9	11897.1	111.461	152.432	201.378	13986.4	155.09	-6.49477	3.8219e-105	2.04421e-102	ARB_01183	hypothetical protein TESG_06254 [Trichophyton tonsurans CBS 112818]	-	-	-	-	GO:0005575//cellular_component;GO:0005576//extracellular region;GO:0005618//cell wall;GO:0030312//external encapsulating structure;GO:0071944//cell periphery	-	-
g3619	6766	7472	7096	381	454	372	419.489	398.9	405	11.415	24.494	13.866	407.796	16.5917	-4.61932	3.54857e-101	1.77939e-98	SCP2	hypothetical protein TRV_00517 [Trichophyton verrucosum HKI 0517]	-	-	-	-	GO:0005575//cellular_component;GO:0005622//intracellular anatomical structure;GO:0005737//cytoplasm;GO:0005777//peroxisome;GO:0042579//microbody;GO:0043226//organelle;GO:0043227//membrane-bounded organelle;GO:0043229//intracellular organelle;GO:0043231//intracellular membrane-bounded organelle	GO:0003674//molecular_function;GO:0003824//catalytic activity;GO:0003857//3-hydroxyacyl-CoA dehydrogenase activity;GO:0005488//binding;GO:0008289//lipid binding;GO:0016491//oxidoreductase activity;GO:0016614//oxidoreductase activity, acting on CH-OH group of donors;GO:0016616//oxidoreductase activity, acting on the CH-OH group of donors, NAD or NADP as acceptor	GO:0006082//organic acid metabolic process;GO:0006629//lipid metabolic process;GO:0006631//fatty acid metabolic process;GO:0006635//fatty acid beta-oxidation;GO:0007154//cell communication;GO:0007165//signal transduction;GO:0008150//biological_process;GO:0008152//metabolic process;GO:0009056//catabolic process;GO:0009062//fatty acid catabolic process;GO:0009987//cellular process;GO:0016042//lipid…
g3748	7660	9131	6544	217	210	163	399.448	436.582	351.026	24.73	23.323	13.287	395.685	20.4467	-4.27442	3.36565e-100	1.58839e-97	FRE4	hypothetical protein H101_05355 [Trichophyton interdigitale H6]	-	-	-	-	GO:0005575//cellular_component;GO:0005622//intracellular anatomical structure;GO:0005737//cytoplasm;GO:0005783//endoplasmic reticulum;GO:0005789//endoplasmic reticulum membrane;GO:0005886//plasma membrane;GO:0012505//endomembrane system;GO:0016020//membrane;GO:0016021//integral component of membrane;GO:0031224//intrinsic component of membrane;GO:0031984//organelle subcompartment;GO:0042175//nucle…	GO:0000166//nucleotide binding;GO:0000293//ferric-chelate reductase activity;GO:0003674//molecular_function;GO:0003824//catalytic activity;GO:0005488//binding;GO:0005506//iron ion binding;GO:0016491//oxidoreductase activity;GO:0016722//oxidoreductase activity, acting on metal ions;GO:0016723//oxidoreductase activity, acting on metal ions, NAD or NADP as acceptor;GO:0036094//small molecule binding…	GO:0000041//transition metal ion transport;GO:0006810//transport;GO:0006811//ion transport;GO:0006812//cation transport;GO:0006825//copper ion transport;GO:0006826//iron ion transport;GO:0006873//cellular ion homeostasis;GO:0006875//cellular metal ion homeostasis;GO:0006879//cellular iron ion homeostasis;GO:0008150//biological_process;GO:0008152//metabolic process;GO:0009987//cellular process;GO:…
g4495	4235	4132	3134	129	128	123	272.521	243.292	207.449	14.135	17.542	12.373	241.087	14.6833	-4.0373	1.78642e-97	7.96249e-95	SPAC922.07c	hypothetical protein H101_02478 [Trichophyton interdigitale H6]	Metabolism;Metabolism	Global and overview maps;Amino acid metabolism	ko01100//Metabolic pathways;ko00260//Glycine, serine and threonine metabolism	K00130;K00130	GO:0005618//cell wall;GO:0005634//nucleus	GO:0003842//1-pyrroline-5-carboxylate dehydrogenase activity;GO:0004491//methylmalonate-semialdehyde dehydrogenase (acylating) activity;GO:0004777//succinate-semialdehyde dehydrogenase (NAD+) activity;GO:0005199//structural constituent of cell wall;GO:0008802//betaine-aldehyde dehydrogenase activity;GO:0016491//oxidoreductase activity;GO:0016620//oxidoreductase activity, acting on the aldehyde or…	GO:0000381//regulation of alternative mRNA splicing, via spliceosome;GO:0006527//arginine catabolic process;GO:0006561//proline biosynthetic process;GO:0006562//proline catabolic process;GO:0009447//putrescine catabolic process;GO:0009450//gamma-aminobutyric acid catabolic process;GO:0010124//phenylacetate catabolic process;GO:0010133//proline catabolic process to glutamate;GO:0019285//glycine be…
g1929	2827	2319	2439	23	28	42	375.675	269.869	329.143	3.553	5.41	5.956	324.896	4.973	-6.02972	8.37849e-97	3.53793e-94	mxr1	peptide methionine sulfoxide reductase [Trichophyton tonsurans CBS 112818]	-	-	-	-	GO:0005575//cellular_component;GO:0005622//intracellular anatomical structure;GO:0005634//nucleus;GO:0005737//cytoplasm;GO:0043226//organelle;GO:0043227//membrane-bounded organelle;GO:0043229//intracellular organelle;GO:0043231//intracellular membrane-bounded organelle	GO:0003674//molecular_function;GO:0003824//catalytic activity;GO:0004356//glutamate-ammonia ligase activity;GO:0008113//peptide-methionine (S)-S-oxide reductase activity;GO:0016491//oxidoreductase activity;GO:0016667//oxidoreductase activity, acting on a sulfur group of donors;GO:0016671//oxidoreductase activity, acting on a sulfur group of donors, disulfide as acceptor;GO:0033744//L-methionine:t…	GO:0000096//sulfur amino acid metabolic process;GO:0000097//sulfur amino acid biosynthetic process;GO:0006082//organic acid metabolic process;GO:0006520//cellular amino acid metabolic process;GO:0006555//methionine metabolic process;GO:0006790//sulfur compound metabolic process;GO:0006807//nitrogen compound metabolic process;GO:0006950//response to stress;GO:0006979//response to oxidative stress;…
g2345	8059	8955	9188	438	354	310	585.66	587.396	670.408	45.362	44.504	23.391	614.488	37.7523	-4.02475	4.361e-92	1.74942e-89	ILV6	acetolactate synthase, small subunit [Trichophyton interdigitale H6]	Metabolism;Metabolism;Metabolism;Metabolism;Metabolism;Metabolism;Metabolism;Metabolism	Global and overview maps;Global and overview maps;Global and overview maps;Global and overview maps;Metabolism of cofactors and vitamins;Carbohydrate metabolism;Amino acid metabolism;Carbohydrate metabolism	ko01100//Metabolic pathways;ko01110//Biosynthesis of secondary metabolites;ko01230//Biosynthesis of amino acids;ko01210//2-Oxocarboxylic acid metabolism;ko00770//Pantothenate and CoA biosynthesis;ko00650//Butanoate metabolism;ko00290//Valine, leucine and isoleucine biosynthesis;ko00660//C5-Branched dibasic acid metabolism	K01653;K01653;K01653;K01653;K01653;K01653;K01653;K01653	GO:0005575//cellular_component;GO:0005622//intracellular anatomical structure;GO:0005737//cytoplasm;GO:0005739//mitochondrion;GO:0005759//mitochondrial matrix;GO:0005948//acetolactate synthase complex;GO:0009295//nucleoid;GO:0031974//membrane-enclosed lumen;GO:0032991//protein-containing complex;GO:0042645//mitochondrial nucleoid;GO:0043226//organelle;GO:0043227//membrane-bounded organelle;GO:004…	GO:0003674//molecular_function;GO:0003824//catalytic activity;GO:0003941//L-serine ammonia-lyase activity;GO:0003984//acetolactate synthase activity;GO:0004072//aspartate kinase activity;GO:0004617//phosphoglycerate dehydrogenase activity;GO:0016740//transferase activity;GO:0016744//transketolase or transaldolase activity;GO:0030234//enzyme regulator activity;GO:0098772//molecular function regula…	GO:0006082//organic acid metabolic process;GO:0006094//gluconeogenesis;GO:0006520//cellular amino acid metabolic process;GO:0006549//isoleucine metabolic process;GO:0006551//leucine metabolic process;GO:0006564//L-serine biosynthetic process;GO:0006565//L-serine catabolic process;GO:0006573//valine metabolic process;GO:0006807//nitrogen compound metabolic process;GO:0008150//biological_process;GO…
g3750	9357	9823	7145	303	240	223	879.767	809.26	674.67	29.876	30.725	26.373	787.899	28.9913	-4.76432	8.20257e-92	3.13377e-89	AFUA_6G02800	hypothetical protein H101_05357 [Trichophyton interdigitale H6]	-	-	-	-	-	-	-
g5002	2418	2623	2665	22	33	46	121.293	143.027	156.683	0.928	1.756	1.782	140.334	1.48867	-6.5587	5.09761e-91	1.85901e-88	erg3B	hypothetical protein H109_06621 [Trichophyton interdigitale MR816]	Metabolism;Metabolism;Metabolism	Global and overview maps;Global and overview maps;Lipid metabolism	ko01100//Metabolic pathways;ko01110//Biosynthesis of secondary metabolites;ko00100//Steroid biosynthesis	K00227;K00227;K00227	-	GO:0005506//iron ion binding;GO:0016491//oxidoreductase activity	GO:0008610//lipid biosynthetic process
g3754	4648	5061	4299	297	338	327	156.215	155.118	148.154	16.88	24.026	17.061	153.162	19.3223	-2.98672	2.50206e-89	8.72785e-87	moc3	hypothetical protein H101_07534 [Trichophyton interdigitale H6]	-	-	-	-	-	GO:0000981//DNA-binding transcription factor activity, RNA polymerase II-specific;GO:0008270//zinc ion binding	GO:0006355//regulation of transcription, DNA-templated
g6281	15183	17370	17019	661	433	466	710.313	725.183	804.689	46.935	43.259	32.248	746.728	40.814	-4.19345	2.83429e-89	9.47478e-87	LEU4	2-isopropylmalate synthase [Trichophyton tonsurans CBS 112818]	Metabolism;Metabolism;Metabolism;Metabolism;Metabolism;Metabolism	Global and overview maps;Global and overview maps;Global and overview maps;Global and overview maps;Carbohydrate metabolism;Amino acid metabolism	ko01100//Metabolic pathways;ko01110//Biosynthesis of secondary metabolites;ko01230//Biosynthesis of amino acids;ko01210//2-Oxocarboxylic acid metabolism;ko00620//Pyruvate metabolism;ko00290//Valine, leucine and isoleucine biosynthesis	K01649;K01649;K01649;K01649;K01649;K01649	-	GO:0003674//molecular_function;GO:0003824//catalytic activity;GO:0003852//2-isopropylmalate synthase activity;GO:0004410//homocitrate synthase activity;GO:0008701//4-hydroxy-2-oxovalerate aldolase activity;GO:0016740//transferase activity;GO:0016746//acyltransferase activity;GO:0043714//(R)-citramalate synthase activity;GO:0046912//acyltransferase, acyl groups converted into alkyl on transfer	GO:0006082//organic acid metabolic process;GO:0006520//cellular amino acid metabolic process;GO:0006551//leucine metabolic process;GO:0006807//nitrogen compound metabolic process;GO:0008150//biological_process;GO:0008152//metabolic process;GO:0008652//cellular amino acid biosynthetic process;GO:0009056//catabolic process;GO:0009058//biosynthetic process;GO:0009081//branched-chain amino acid metab…
g3855	1575	1330	1364	35	26	24	91.803	70.933	81.782	3.474	3.228	2.187	81.506	2.963	-4.78178	4.10362e-87	1.31693e-84	-	hypothetical protein H101_04834 [Trichophyton interdigitale H6]	-	-	-	-	-	GO:0003723//RNA binding;GO:0003724//RNA helicase activity;GO:0005524//ATP binding;GO:0008239//dipeptidyl-peptidase activity;GO:0070009//serine-type aminopeptidase activity	-
g7024	8845	11795	10921	590	517	480	239.955	292.786	304.761	27.255	29.871	20.356	279.167	25.8273	-3.43416	6.74757e-84	2.08214e-81	arg4	carbamoyl-phosphate synthase arginine-specific large chain [Trichophyton interdigitale MR816]	Metabolism;Metabolism;Metabolism;Metabolism;Metabolism;Metabolism	Global and overview maps;Global and overview maps;Global and overview maps;Amino acid metabolism;Nucleotide metabolism;Amino acid metabolism	ko01100//Metabolic pathways;ko01110//Biosynthesis of secondary metabolites;ko01240//Biosynthesis of cofactors;ko00250//Alanine, aspartate and glutamate metabolism;ko00240//Pyrimidine metabolism;ko00220//Arginine biosynthesis	K01955;K01955;K01955;K01955;K01955;K01955	GO:0005575//cellular_component;GO:0005622//intracellular anatomical structure;GO:0005737//cytoplasm;GO:0005951//carbamoyl-phosphate synthase complex;GO:0009317//acetyl-CoA carboxylase complex;GO:0009320//phosphoribosylaminoimidazole carboxylase complex;GO:0032991//protein-containing complex;GO:1902494//catalytic complex	GO:0000166//nucleotide binding;GO:0000287//magnesium ion binding;GO:0003674//molecular_function;GO:0003824//catalytic activity;GO:0004075//biotin carboxylase activity;GO:0004087//carbamoyl-phosphate synthase (ammonia) activity;GO:0004088//carbamoyl-phosphate synthase (glutamine-hydrolyzing) activity;GO:0004637//phosphoribosylamine-glycine ligase activity;GO:0004644//phosphoribosylglycinamide form…	GO:0000050//urea cycle;GO:0006082//organic acid metabolic process;GO:0006090//pyruvate metabolic process;GO:0006094//gluconeogenesis;GO:0006139//nucleobase-containing compound metabolic process;GO:0006206//pyrimidine nucleobase metabolic process;GO:0006207//'de novo' pyrimidine nucleobase biosynthetic process;GO:0006520//cellular amino acid metabolic process;GO:0006525//arginine metabolic process…
g1104	1934	2149	1513	9	10	5	380.953	387.75	306.344	3.025	3.442	1.332	358.349	2.59967	-7.10689	4.80647e-83	1.42823e-80	CIMG_07932	ribose 5-phosphate isomerase [Trichophyton tonsurans CBS 112818]	Metabolism;Metabolism;Metabolism;Metabolism;Metabolism;Metabolism;Metabolism	Global and overview maps;Global and overview maps;Global and overview maps;Global and overview maps;Carbohydrate metabolism;Carbohydrate metabolism;Energy metabolism	ko01100//Metabolic pathways;ko01110//Biosynthesis of secondary metabolites;ko01230//Biosynthesis of amino acids;ko01200//Carbon metabolism;ko00030//Pentose phosphate pathway;ko00051//Fructose and mannose metabolism;ko00710//Carbon fixation by Calvin cycle	K01808;K01808;K01808;K01808;K01808;K01808;K01808	-	GO:0004751//ribose-5-phosphate isomerase activity;GO:0016853//isomerase activity;GO:0016861//intramolecular oxidoreductase activity, interconverting aldoses and ketoses;GO:0050044//galactose-6-phosphate isomerase activity	GO:0005975//carbohydrate metabolic process;GO:0009052//pentose-phosphate shunt, non-oxidative branch;GO:0019512//lactose catabolic process via tagatose-6-phosphate
g6582	1419	1645	1333	31	43	31	106.673	113.151	103.078	3.968	6.884	3.643	107.634	4.83167	-4.47747	1.4245e-82	4.08169e-80	SPBC1709.06	tRNA-dihydrouridine synthase [Trichophyton interdigitale]	-	-	-	-	GO:0005575//cellular_component;GO:0005622//intracellular anatomical structure;GO:0005634//nucleus;GO:0005737//cytoplasm;GO:0005783//endoplasmic reticulum;GO:0005829//cytosol;GO:0012505//endomembrane system;GO:0043226//organelle;GO:0043227//membrane-bounded organelle;GO:0043229//intracellular organelle;GO:0043231//intracellular membrane-bounded organelle	GO:0000166//nucleotide binding;GO:0003674//molecular_function;GO:0003676//nucleic acid binding;GO:0003723//RNA binding;GO:0003725//double-stranded RNA binding;GO:0003824//catalytic activity;GO:0004857//enzyme inhibitor activity;GO:0004860//protein kinase inhibitor activity;GO:0005488//binding;GO:0016491//oxidoreductase activity;GO:0016627//oxidoreductase activity, acting on the CH-CH group of don…	GO:0001932//regulation of protein phosphorylation;GO:0001933//negative regulation of protein phosphorylation;GO:0002943//tRNA dihydrouridine synthesis;GO:0006139//nucleobase-containing compound metabolic process;GO:0006396//RNA processing;GO:0006399//tRNA metabolic process;GO:0006400//tRNA modification;GO:0006469//negative regulation of protein kinase activity;GO:0006725//cellular aromatic compou…
g5334	1678	1720	1592	115	119	120	121.052	113.535	118.138	14.127	18.283	13.533	117.575	15.3143	-2.94063	1.97233e-81	5.45654e-79	PKP2	uncharacterized protein TERG_04538 [Trichophyton rubrum CBS 118892]	-	-	-	-	GO:0005575//cellular_component;GO:0005622//intracellular anatomical structure;GO:0005737//cytoplasm;GO:0005739//mitochondrion;GO:0005759//mitochondrial matrix;GO:0031974//membrane-enclosed lumen;GO:0043226//organelle;GO:0043227//membrane-bounded organelle;GO:0043229//intracellular organelle;GO:0043231//intracellular membrane-bounded organelle;GO:0043233//organelle lumen;GO:0070013//intracellular …	GO:0000166//nucleotide binding;GO:0003674//molecular_function;GO:0003677//DNA binding;GO:0003824//catalytic activity;GO:0003918//DNA topoisomerase type II (double strand cut, ATP-hydrolyzing) activity;GO:0004672//protein kinase activity;GO:0004740//pyruvate dehydrogenase (acetyl-transferring) kinase activity;GO:0005488//binding;GO:0005524//ATP binding;GO:0016301//kinase activity;GO:0016740//trans…	GO:0005975//carbohydrate metabolic process;GO:0005996//monosaccharide metabolic process;GO:0006006//glucose metabolic process;GO:0006265//DNA topological change;GO:0006464//cellular protein modification process;GO:0006468//protein phosphorylation;GO:0006793//phosphorus metabolic process;GO:0006796//phosphate-containing compound metabolic process;GO:0006807//nitrogen compound metabolic process;GO:…
g3707	3901	4397	3043	7	0	5	640.378	660.447	513.84	1.957	0	1.283	604.888	1.08	-9.12949	2.02802e-78	5.4236e-76	ARB_07637	hypothetical protein TESG_00852 [Trichophyton tonsurans CBS 112818]	-	-	-	-	GO:0005575//cellular_component;GO:0005576//extracellular region;GO:0009523//photosystem II;GO:0016020//membrane	GO:0030246//carbohydrate binding;GO:0042301//phosphate ion binding	GO:0015979//photosynthesis;GO:0050821//protein stabilization
g7172	1861	2250	1852	98	77	77	129.06	142.481	131.95	12.356	12.357	8.778	134.497	11.1637	-3.59069	3.69692e-78	9.56787e-76	SPAC227.15	hypothetical protein H101_05697 [Trichophyton interdigitale H6]	-	-	-	-	GO:0000164//protein phosphatase type 1 complex;GO:0005575//cellular_component;GO:0005622//intracellular anatomical structure;GO:0005634//nucleus;GO:0005737//cytoplasm;GO:0005773//vacuole;GO:0008287//protein serine/threonine phosphatase complex;GO:0032991//protein-containing complex;GO:0043226//organelle;GO:0043227//membrane-bounded organelle;GO:0043229//intracellular organelle;GO:0043231//intrace…	GO:0003674//molecular_function;GO:0019208//phosphatase regulator activity;GO:0019888//protein phosphatase regulator activity;GO:0030234//enzyme regulator activity;GO:0098772//molecular function regulator	GO:0000122//negative regulation of transcription by RNA polymerase II;GO:0005975//carbohydrate metabolic process;GO:0005976//polysaccharide metabolic process;GO:0005977//glycogen metabolic process;GO:0006073//cellular glucan metabolic process;GO:0006091//generation of precursor metabolites and energy;GO:0006109//regulation of carbohydrate metabolic process;GO:0006112//energy reserve metabolic pro…
g2057	3840	4435	3162	96	99	61	598.37	631.732	506.817	25.409	34.836	14.822	578.973	25.0223	-4.53221	3.84106e-78	9.63025e-76	X325	hypothetical protein H101_06186 [Trichophyton interdigitale H6]	-	-	-	-	-	-	-
g6739	643	560	553	13914	10373	15483	35.64	28.674	31.85	1302.22	1226.61	1324.86	32.0547	1284.56	5.3246	5.54659e-77	1.34849e-74	YIP3	hypothetical protein H101_02378 [Trichophyton interdigitale H6]	-	-	-	-	GO:0005575//cellular_component;GO:0005730//nucleolus;GO:0016020//membrane;GO:0016021//integral component of membrane;GO:0031224//intrinsic component of membrane	GO:0003677//DNA binding;GO:0008134//transcription factor binding	GO:0006355//regulation of transcription, DNA-templated
g1660	12811	13051	13599	442	265	251	194.941	182.025	213.316	20.305	15.04	8.262	196.761	14.5357	-3.75877	9.04906e-77	2.13531e-74	glt1	hypothetical protein H101_01150 [Trichophyton interdigitale H6]	Metabolism;Metabolism;Metabolism;Metabolism;Metabolism	Global and overview maps;Global and overview maps;Global and overview maps;Amino acid metabolism;Energy metabolism	ko01100//Metabolic pathways;ko01110//Biosynthesis of secondary metabolites;ko01230//Biosynthesis of amino acids;ko00250//Alanine, aspartate and glutamate metabolism;ko00910//Nitrogen metabolism	K00264;K00264;K00264;K00264;K00264	GO:0005575//cellular_component;GO:0005622//intracellular anatomical structure;GO:0005737//cytoplasm;GO:0005739//mitochondrion;GO:0009342//glutamate synthase complex (NADPH);GO:0043226//organelle;GO:0043227//membrane-bounded organelle;GO:0043229//intracellular organelle;GO:0043231//intracellular membrane-bounded organelle	GO:0000166//nucleotide binding;GO:0003674//molecular_function;GO:0003756//protein disulfide isomerase activity;GO:0003824//catalytic activity;GO:0004148//dihydrolipoyl dehydrogenase activity;GO:0004355//glutamate synthase (NADPH) activity;GO:0004452//isopentenyl-diphosphate delta-isomerase activity;GO:0004729//oxygen-dependent protoporphyrinogen oxidase activity;GO:0004791//thioredoxin-disulfide …	GO:0000302//response to reactive oxygen species;GO:0001505//regulation of neurotransmitter levels;GO:0006082//organic acid metabolic process;GO:0006520//cellular amino acid metabolic process;GO:0006536//glutamate metabolic process;GO:0006537//glutamate biosynthetic process;GO:0006541//glutamine metabolic process;GO:0006779//porphyrin-containing compound biosynthetic process;GO:0006790//sulfur com…
g5597	6260	7006	7257	156	76	88	1141.29	1176.35	1355.19	41.475	15.402	2.579	1224.28	19.8187	-5.94893	3.89577e-76	8.93022e-74	HYPA	hypothetical protein H101_07195 [Trichophyton interdigitale H6]	-	-	-	-	GO:0005575//cellular_component;GO:0005576//extracellular region;GO:0005618//cell wall;GO:0009277//fungal-type cell wall;GO:0030312//external encapsulating structure;GO:0071944//cell periphery	GO:0003674//molecular_function;GO:0005198//structural molecule activity;GO:0005199//structural constituent of cell wall	GO:0000003//reproduction;GO:0008150//biological_process;GO:0009653//anatomical structure morphogenesis;GO:0009987//cellular process;GO:0016043//cellular component organization;GO:0019954//asexual reproduction;GO:0030154//cell differentiation;GO:0030435//sporulation resulting in formation of a cellular spore;GO:0030436//asexual sporulation;GO:0032502//developmental process;GO:0043934//sporulation;…
g4779	3089	3240	2793	59	40	82	138.4	129.065	134.051	2.758	2.338	3.535	133.839	2.877	-5.53979	7.62588e-75	1.69951e-72	ARB_08043	hypothetical protein H109_03714 [Trichophyton interdigitale MR816]	-	-	-	-	-	-	-
g3438	2082	2265	1864	143	152	143	101.044	101.108	93.333	11.701	14.893	10.437	98.495	12.3437	-2.99628	1.35569e-74	2.93965e-72	atg26	sterol 3-beta-glucosyltransferase [Trichophyton interdigitale H6]	-	-	-	-	GO:0000407//phagophore assembly site;GO:0005575//cellular_component;GO:0005622//intracellular anatomical structure;GO:0005737//cytoplasm;GO:0016020//membrane;GO:0034045//phagophore assembly site membrane;GO:0043226//organelle;GO:0043227//membrane-bounded organelle;GO:0043229//intracellular organelle;GO:0043231//intracellular membrane-bounded organelle	GO:0003674//molecular_function;GO:0003824//catalytic activity;GO:0008194//UDP-glycosyltransferase activity;GO:0015020//glucuronosyltransferase activity;GO:0016740//transferase activity;GO:0016757//glycosyltransferase activity;GO:0016758//hexosyltransferase activity;GO:0016906//sterol 3-beta-glucosyltransferase activity;GO:0035251//UDP-glucosyltransferase activity;GO:0046527//glucosyltransferase a…	GO:0000003//reproduction;GO:0003006//developmental process involved in reproduction;GO:0005975//carbohydrate metabolic process;GO:0006629//lipid metabolic process;GO:0006694//steroid biosynthetic process;GO:0006810//transport;GO:0006914//autophagy;GO:0007049//cell cycle;GO:0008104//protein localization;GO:0008150//biological_process;GO:0008152//metabolic process;GO:0008202//steroid metabolic proc…
g3343	3485	4231	3869	355	336	338	158.067	177.142	183.168	26.856	30.227	22.646	172.792	26.5763	-2.70083	1.79094e-73	3.78124e-71	OCH1	hypothetical protein H101_00963 [Trichophyton interdigitale H6]	-	-	-	-	-	-	-
g4833	9800	11565	7101	11	3	24	824.996	813.039	548.825	4.657	0.371	2.179	728.953	2.40233	-8.24525	2.08506e-73	4.28934e-71	FG02322	hypothetical protein H101_00025 [Trichophyton interdigitale H6]	-	-	-	-	GO:0005575//cellular_component;GO:0005886//plasma membrane;GO:0016020//membrane;GO:0016021//integral component of membrane;GO:0031224//intrinsic component of membrane;GO:0071944//cell periphery	GO:0008028//monocarboxylic acid transmembrane transporter activity;GO:0015450//protein-transporting ATPase activity;GO:0022857//transmembrane transporter activity;GO:0042910//xenobiotic transmembrane transporter activity	GO:0006810//transport;GO:0006855//xenobiotic transmembrane transport;GO:0008150//biological_process;GO:0009306//protein secretion;GO:0015718//monocarboxylic acid transport;GO:0042908//xenobiotic transport;GO:0043952//protein transport by the Sec complex;GO:0051179//localization;GO:0051234//establishment of localization;GO:0055085//transmembrane transport
g4272	1517	1599	1613	55	54	33	124.916	122.94	136.585	7.455	7.569	2.599	128.147	5.87433	-4.44723	2.48227e-73	4.97881e-71	STE14	hypothetical protein H101_04383 [Trichophyton interdigitale H6]	Metabolism;Metabolism	Global and overview maps;Metabolism of terpenoids and polyketides	ko01110//Biosynthesis of secondary metabolites;ko00900//Terpenoid backbone biosynthesis	K00587;K00587	GO:0005575//cellular_component;GO:0005622//intracellular anatomical structure;GO:0005634//nucleus;GO:0005635//nuclear envelope;GO:0005637//nuclear inner membrane;GO:0005737//cytoplasm;GO:0005783//endoplasmic reticulum;GO:0005789//endoplasmic reticulum membrane;GO:0012505//endomembrane system;GO:0016020//membrane;GO:0016021//integral component of membrane;GO:0019866//organelle inner membrane;GO:00…	GO:0003674//molecular_function;GO:0003824//catalytic activity;GO:0003880//protein C-terminal carboxyl O-methyltransferase activity;GO:0004671//protein C-terminal S-isoprenylcysteine carboxyl O-methyltransferase activity;GO:0005488//binding;GO:0005515//protein binding;GO:0008134//transcription factor binding;GO:0008140//cAMP response element binding protein binding;GO:0008168//methyltransferase ac…	GO:0001701//in utero embryonic development;GO:0001889//liver development;GO:0006082//organic acid metabolic process;GO:0006139//nucleobase-containing compound metabolic process;GO:0006464//cellular protein modification process;GO:0006479//protein methylation;GO:0006481//C-terminal protein methylation;GO:0006520//cellular amino acid metabolic process;GO:0006575//cellular modified amino acid metabo…
g2821	21476	22903	22665	1089	963	1450	737.78	722.266	797.43	36.347	40.026	46.999	752.492	41.124	-4.19362	2.96576e-73	5.80349e-71	ILV2	acetolactate synthase, large subunit, biosynthetic type [Trichophyton interdigitale H6]	Metabolism;Metabolism;Metabolism;Metabolism;Metabolism;Metabolism;Metabolism;Metabolism	Global and overview maps;Global and overview maps;Global and overview maps;Global and overview maps;Metabolism of cofactors and vitamins;Carbohydrate metabolism;Amino acid metabolism;Carbohydrate metabolism	ko01100//Metabolic pathways;ko01110//Biosynthesis of secondary metabolites;ko01230//Biosynthesis of amino acids;ko01210//2-Oxocarboxylic acid metabolism;ko00770//Pantothenate and CoA biosynthesis;ko00650//Butanoate metabolism;ko00290//Valine, leucine and isoleucine biosynthesis;ko00660//C5-Branched dibasic acid metabolism	K01652;K01652;K01652;K01652;K01652;K01652;K01652;K01652	GO:0005575//cellular_component;GO:0005622//intracellular anatomical structure;GO:0005737//cytoplasm;GO:0005739//mitochondrion;GO:0005948//acetolactate synthase complex;GO:0009507//chloroplast;GO:0009532//plastid stroma;GO:0009536//plastid;GO:0009570//chloroplast stroma;GO:0032991//protein-containing complex;GO:0043226//organelle;GO:0043227//membrane-bounded organelle;GO:0043229//intracellular org…	GO:0000166//nucleotide binding;GO:0000287//magnesium ion binding;GO:0003674//molecular_function;GO:0003824//catalytic activity;GO:0003984//acetolactate synthase activity;GO:0005488//binding;GO:0008949//oxalyl-CoA decarboxylase activity;GO:0009028//tartronate-semialdehyde synthase activity;GO:0016491//oxidoreductase activity;GO:0016740//transferase activity;GO:0016744//transketolase or transaldola…	GO:0006082//organic acid metabolic process;GO:0006520//cellular amino acid metabolic process;GO:0006549//isoleucine metabolic process;GO:0006573//valine metabolic process;GO:0006807//nitrogen compound metabolic process;GO:0006950//response to stress;GO:0008150//biological_process;GO:0008152//metabolic process;GO:0008652//cellular amino acid biosynthetic process;GO:0009058//biosynthetic process;GO…
g4602	1467	1766	1525	5	16	16	161.094	177.444	172.26	0.935	3.742	2.747	170.266	2.47467	-6.10441	7.00096e-73	1.33735e-70	poxK	7alpha-cephem-methoxylase P8 chain [Trichophyton interdigitale]	-	-	-	-	-	-	-
g4608	17506	17023	16357	1799	1440	1706	837.418	753.578	801.4	157.982	154.148	131.924	797.465	148.018	-2.42965	1.86736e-71	3.48415e-69	DBP2	ATP-dependent RNA helicase DBP2 [Trichophyton rubrum CBS 118892]	Genetic Information Processing	Transcription	ko03040//Spliceosome	K12823	GO:0005575//cellular_component;GO:0005622//intracellular anatomical structure;GO:0005634//nucleus;GO:0005730//nucleolus;GO:0005737//cytoplasm;GO:0005739//mitochondrion;GO:0009380//excinuclease repair complex;GO:0031974//membrane-enclosed lumen;GO:0031981//nuclear lumen;GO:0032991//protein-containing complex;GO:0035770//ribonucleoprotein granule;GO:0036464//cytoplasmic ribonucleoprotein granule;GO…	GO:0000166//nucleotide binding;GO:0003674//molecular_function;GO:0003676//nucleic acid binding;GO:0003677//DNA binding;GO:0003678//DNA helicase activity;GO:0003684//damaged DNA binding;GO:0003723//RNA binding;GO:0003724//RNA helicase activity;GO:0003824//catalytic activity;GO:0004386//helicase activity;GO:0005488//binding;GO:0005524//ATP binding;GO:0008186//ATP-dependent activity, acting on RNA;G…	GO:0000003//reproduction;GO:0000184//nuclear-transcribed mRNA catabolic process, nonsense-mediated decay;GO:0000956//nuclear-transcribed mRNA catabolic process;GO:0003006//developmental process involved in reproduction;GO:0006139//nucleobase-containing compound metabolic process;GO:0006260//DNA replication;GO:0006281//DNA repair;GO:0006289//nucleotide-excision repair;GO:0006310//DNA recombination…
g3703	2466	2523	2301	250	221	234	146.077	136.566	140.982	23.898	24.257	20.506	141.208	22.887	-2.62522	9.60046e-71	1.75056e-68	HNM1	hypothetical protein H101_03292 [Trichophyton interdigitale H6]	-	-	-	-	GO:0005575//cellular_component;GO:0005622//intracellular anatomical structure;GO:0005737//cytoplasm;GO:0005783//endoplasmic reticulum;GO:0005886//plasma membrane;GO:0005887//integral component of plasma membrane;GO:0012505//endomembrane system;GO:0016020//membrane;GO:0016021//integral component of membrane;GO:0031224//intrinsic component of membrane;GO:0031226//intrinsic component of plasma membr…	GO:0003674//molecular_function;GO:0005215//transporter activity;GO:0005275//amine transmembrane transporter activity;GO:0005326//neurotransmitter transmembrane transporter activity;GO:0005342//organic acid transmembrane transporter activity;GO:0008324//cation transmembrane transporter activity;GO:0008509//anion transmembrane transporter activity;GO:0008514//organic anion transmembrane transporter…	GO:0003333//amino acid transmembrane transport;GO:0006810//transport;GO:0006811//ion transport;GO:0006812//cation transport;GO:0006820//anion transport;GO:0006836//neurotransmitter transport;GO:0006855//xenobiotic transmembrane transport;GO:0006865//amino acid transport;GO:0008150//biological_process;GO:0015695//organic cation transport;GO:0015696//ammonium transport;GO:0015697//quaternary ammoni…
g6838	133	101	152	2568	2418	2695	4.584	3.179	5.27	151.094	176.967	145.114	4.34433	157.725	5.18213	2.39594e-70	4.2717e-68	cnd2	hypothetical protein H101_06729 [Trichophyton interdigitale H6]	Cellular Processes	Cell growth and death	ko04111//Cell cycle - yeast	K06676	GO:0000228//nuclear chromosome;GO:0000775//chromosome, centromeric region;GO:0000785//chromatin;GO:0000792//heterochromatin;GO:0000793//condensed chromosome;GO:0000794//condensed nuclear chromosome;GO:0000796//condensin complex;GO:0005575//cellular_component;GO:0005622//intracellular anatomical structure;GO:0005634//nucleus;GO:0005694//chromosome;GO:0005737//cytoplasm;GO:0005829//cytosol;GO:00319…	GO:0001671//ATPase activator activity;GO:0003674//molecular_function;GO:0003682//chromatin binding;GO:0005488//binding;GO:0005515//protein binding;GO:0008047//enzyme activator activity;GO:0019899//enzyme binding;GO:0030234//enzyme regulator activity;GO:0044547//DNA topoisomerase binding;GO:0060589//nucleoside-triphosphatase regulator activity;GO:0060590//ATPase regulator activity;GO:0072586//DNA …	GO:0000003//reproduction;GO:0000070//mitotic sister chromatid segregation;GO:0000278//mitotic cell cycle;GO:0000280//nuclear division;GO:0000819//sister chromatid segregation;GO:0001655//urogenital system development;GO:0001700//embryonic development via the syncytial blastoderm;GO:0002009//morphogenesis of an epithelium;GO:0006082//organic acid metabolic process;GO:0006091//generation of precurs…
g6603	1937	2200	1805	69	38	56	116.044	120.596	111.252	7.041	4.9	5.274	115.964	5.73833	-4.3369	6.75506e-70	1.17817e-67	gpc1	hypothetical protein H101_07760, partial [Trichophyton interdigitale H6]	-	-	-	-	GO:0000139//Golgi membrane;GO:0005575//cellular_component;GO:0005622//intracellular anatomical structure;GO:0005737//cytoplasm;GO:0005783//endoplasmic reticulum;GO:0005789//endoplasmic reticulum membrane;GO:0005794//Golgi apparatus;GO:0005886//plasma membrane;GO:0012505//endomembrane system;GO:0016020//membrane;GO:0016021//integral component of membrane;GO:0031090//organelle membrane;GO:0031224//…	GO:0003674//molecular_function;GO:0003824//catalytic activity;GO:0008855//exodeoxyribonuclease VII activity;GO:0016740//transferase activity;GO:0016746//acyltransferase activity;GO:0016747//acyltransferase activity, transferring groups other than amino-acyl groups;GO:0071617//lysophospholipid acyltransferase activity	GO:0006629//lipid metabolic process;GO:0006644//phospholipid metabolic process;GO:0006650//glycerophospholipid metabolic process;GO:0006656//phosphatidylcholine biosynthetic process;GO:0006793//phosphorus metabolic process;GO:0006796//phosphate-containing compound metabolic process;GO:0006807//nitrogen compound metabolic process;GO:0008150//biological_process;GO:0008152//metabolic process;GO:0008…
g4047	1212	1547	1214	15	5	9	59.627	69.639	61.436	1.257	0.524	0.692	63.5673	0.824333	-6.26891	5.4633e-69	9.32597e-67	mfs1	MFS sugar transporter [Trichophyton interdigitale]	-	-	-	-	GO:0005886//plasma membrane;GO:0016020//membrane	GO:0008028//monocarboxylic acid transmembrane transporter activity;GO:0015295//solute:proton symporter activity;GO:0022857//transmembrane transporter activity;GO:0042910//xenobiotic transmembrane transporter activity;GO:0051119//sugar transmembrane transporter activity	GO:0006810//transport;GO:0006817//phosphate ion transport;GO:0008643//carbohydrate transport;GO:0015718//monocarboxylic acid transport;GO:0042908//xenobiotic transport;GO:0055085//transmembrane transport
g4953	148	83	138	8301	7158	5025	4.167	1.835	3.913	354.033	368.428	196.033	3.305	306.165	6.53351	3.81538e-68	6.37725e-66	ARB_07867	hypothetical protein H109_03533 [Trichophyton interdigitale MR816]	-	-	-	-	GO:0005575//cellular_component;GO:0005576//extracellular region	GO:0005515//protein binding	-
g6410	5712	5081	5483	446	326	343	438.622	357.004	433.098	58.319	53.315	41.174	409.575	50.936	-3.00737	5.5084e-68	9.01916e-66	POT1	hypothetical protein H109_01068 [Trichophyton interdigitale MR816]	Metabolism;Metabolism;Cellular Processes;Metabolism;Metabolism;Metabolism;Metabolism;Metabolism	Global and overview maps;Global and overview maps;Transport and catabolism;Amino acid metabolism;Global and overview maps;Lipid metabolism;Lipid metabolism;Lipid metabolism	ko01100//Metabolic pathways;ko01110//Biosynthesis of secondary metabolites;ko04146//Peroxisome;ko00280//Valine, leucine and isoleucine degradation;ko01212//Fatty acid metabolism;ko00071//Fatty acid degradation;ko01040//Biosynthesis of unsaturated fatty acids;ko00592//alpha-Linolenic acid metabolism	K07513;K07513;K07513;K07513;K07513;K07513;K07513;K07513	GO:0005575//cellular_component;GO:0005622//intracellular anatomical structure;GO:0005737//cytoplasm;GO:0005739//mitochondrion;GO:0005740//mitochondrial envelope;GO:0005758//mitochondrial intermembrane space;GO:0005777//peroxisome;GO:0005782//peroxisomal matrix;GO:0031907//microbody lumen;GO:0031967//organelle envelope;GO:0031970//organelle envelope lumen;GO:0031974//membrane-enclosed lumen;GO:003…	GO:0003674//molecular_function;GO:0003676//nucleic acid binding;GO:0003723//RNA binding;GO:0003729//mRNA binding;GO:0003824//catalytic activity;GO:0003985//acetyl-CoA C-acetyltransferase activity;GO:0003988//acetyl-CoA C-acyltransferase activity;GO:0004315//3-oxoacyl-[acyl-carrier-protein] synthase activity;GO:0005488//binding;GO:0008701//4-hydroxy-2-oxovalerate aldolase activity;GO:0016408//C-ac…	GO:0006082//organic acid metabolic process;GO:0006629//lipid metabolic process;GO:0006631//fatty acid metabolic process;GO:0006633//fatty acid biosynthetic process;GO:0006635//fatty acid beta-oxidation;GO:0008150//biological_process;GO:0008152//metabolic process;GO:0009056//catabolic process;GO:0009062//fatty acid catabolic process;GO:0009987//cellular process;GO:0016042//lipid catabolic process;…
g260	5054	6060	4711	293	225	194	295.658	324.375	283.486	29.187	28.033	17.741	301.173	24.987	-3.59134	9.12063e-68	1.4635e-65	CAN1	hypothetical protein H101_05296 [Trichophyton interdigitale H6]	-	-	-	-	GO:0016020//membrane	GO:0015171//amino acid transmembrane transporter activity;GO:0015185//gamma-aminobutyric acid transmembrane transporter activity;GO:0022857//transmembrane transporter activity	GO:0006865//amino acid transport;GO:0015812//gamma-aminobutyric acid transport;GO:0055085//transmembrane transport
g5163	4465	4773	4826	606	591	545	187.058	182.965	207.973	43.231	52.732	35.692	192.665	43.885	-2.1343	6.08765e-67	9.57672e-65	trpC	anthranilate synthase component 2 [Trichophyton interdigitale H6]	Metabolism;Metabolism;Metabolism;Metabolism	Global and overview maps;Global and overview maps;Global and overview maps;Amino acid metabolism	ko01100//Metabolic pathways;ko01110//Biosynthesis of secondary metabolites;ko01230//Biosynthesis of amino acids;ko00400//Phenylalanine, tyrosine and tryptophan biosynthesis	K13501;K13501;K13501;K13501	GO:0005575//cellular_component;GO:0005622//intracellular anatomical structure;GO:0005737//cytoplasm;GO:0005950//anthranilate synthase complex;GO:0032991//protein-containing complex;GO:1902494//catalytic complex	GO:0000107//imidazoleglycerol-phosphate synthase activity;GO:0003674//molecular_function;GO:0003824//catalytic activity;GO:0003922//GMP synthase (glutamine-hydrolyzing) activity;GO:0003949//1-(5-phosphoribosyl)-5-[(5-phosphoribosylamino)methylideneamino]imidazole-4-carboxamide isomerase activity;GO:0004049//anthranilate synthase activity;GO:0004088//carbamoyl-phosphate synthase (glutamine-hydroly…	GO:0000105//histidine biosynthetic process;GO:0000162//tryptophan biosynthetic process;GO:0006082//organic acid metabolic process;GO:0006177//GMP biosynthetic process;GO:0006207//'de novo' pyrimidine nucleobase biosynthetic process;GO:0006520//cellular amino acid metabolic process;GO:0006541//glutamine metabolic process;GO:0006568//tryptophan metabolic process;GO:0006576//cellular biogenic amine …
g5329	2792	2911	2580	15	14	39	215.621	205.998	205.656	1.703	2.268	4.089	209.092	2.68667	-6.28217	1.37026e-66	2.11415e-64	aclI	1-aminocyclopropane-1-carboxylate synthase [Trichophyton interdigitale]	-	-	-	-	-	GO:0003824//catalytic activity;GO:0004400//histidinol-phosphate transaminase activity;GO:0004838//L-tyrosine:2-oxoglutarate aminotransferase activity;GO:0008483//transaminase activity;GO:0010285//L,L-diaminopimelate aminotransferase activity;GO:0030170//pyridoxal phosphate binding;GO:0051539//4 iron, 4 sulfur cluster binding	GO:0000105//histidine biosynthetic process;GO:0006520//cellular amino acid metabolic process;GO:0006559//L-phenylalanine catabolic process;GO:0006572//tyrosine catabolic process;GO:0009058//biosynthetic process;GO:0009089//lysine biosynthetic process via diaminopimelate;GO:0009236//cobalamin biosynthetic process
g4490	9095	6665	7093	328	305	431	459.824	327.902	404.313	26.796	30.314	16.688	397.346	24.5993	-4.01371	1.8081e-66	2.73706e-64	himC	cytochrome P450 [Trichophyton mentagrophytes]	-	-	-	-	-	GO:0004497//monooxygenase activity;GO:0005506//iron ion binding;GO:0016705//oxidoreductase activity, acting on paired donors, with incorporation or reduction of molecular oxygen;GO:0020037//heme binding	-
g2289	5288	4156	5309	162	107	83	503.703	360.454	520.024	26.495	21.887	12.462	461.394	20.2813	-4.50777	6.95243e-66	1.03295e-63	-	hypothetical protein TESG_01454 [Trichophyton tonsurans CBS 112818]	-	-	-	-	-	-	-
g7481	4526	3850	4355	33	21	64	188.311	138.736	158.238	13.275	11.192	13.879	161.762	12.782	-3.66168	2.93717e-65	4.28453e-63	-	hypothetical protein TMEN_5341 [Trichophyton mentagrophytes]	Metabolism;Metabolism;Metabolism;Metabolism	Global and overview maps;Global and overview maps;Global and overview maps;Metabolism of cofactors and vitamins	ko01100//Metabolic pathways;ko01110//Biosynthesis of secondary metabolites;ko01240//Biosynthesis of cofactors;ko00860//Porphyrin metabolism	K00589;K00589;K00589;K00589	-	-	-
g2599	1737	2340	2131	137	117	127	84.717	104.297	106.786	13.213	13.352	10.688	98.6	12.4177	-2.98919	2.46218e-64	3.52751e-62	SPAC1420.01c	hypothetical protein H101_07652 [Trichophyton interdigitale H6]	-	-	-	-	GO:0005575//cellular_component;GO:0005622//intracellular anatomical structure;GO:0005672//transcription factor TFIIA complex;GO:0005737//cytoplasm	-	GO:0000122//negative regulation of transcription by RNA polymerase II;GO:0006355//regulation of transcription, DNA-templated;GO:0006357//regulation of transcription by RNA polymerase II;GO:0006367//transcription initiation from RNA polymerase II promoter;GO:0006808//regulation of nitrogen utilization;GO:0007154//cell communication;GO:0007165//signal transduction;GO:0008150//biological_process;GO:…
g1443	6059	7246	6338	192	236	332	195.647	215.15	210.023	22.979	64.781	16.44	206.94	34.7333	-2.57482	3.73534e-64	5.25765e-62	SPBC354.08c	hypothetical protein H109_01417 [Trichophyton interdigitale MR816]	-	-	-	-	GO:0005575//cellular_component;GO:0005886//plasma membrane;GO:0005887//integral component of plasma membrane;GO:0016020//membrane;GO:0016021//integral component of membrane;GO:0031224//intrinsic component of membrane;GO:0031226//intrinsic component of plasma membrane;GO:0071944//cell periphery	-	GO:0006810//transport;GO:0006811//ion transport;GO:0006892//post-Golgi vesicle-mediated transport;GO:0006893//Golgi to plasma membrane transport;GO:0008150//biological_process;GO:0016192//vesicle-mediated transport;GO:0048193//Golgi vesicle transport;GO:0051179//localization;GO:0051234//establishment of localization;GO:0098876//vesicle-mediated transport to the plasma membrane
g5161	5236	5530	5185	530	389	436	166.874	165.193	167.936	22.698	24.823	18.372	166.668	21.9643	-2.92374	3.56325e-63	4.92895e-61	epaB	hypothetical protein H101_06695 [Trichophyton interdigitale H6]	Metabolism;Metabolism;Metabolism	Global and overview maps;Global and overview maps;Metabolism of cofactors and vitamins	ko01100//Metabolic pathways;ko01110//Biosynthesis of secondary metabolites;ko00130//Ubiquinone and other terpenoid-quinone biosynthesis	K01904;K01904;K01904	-	GO:0003987//acetate-CoA ligase activity;GO:0004043//L-aminoadipate-semialdehyde dehydrogenase activity;GO:0005524//ATP binding;GO:0008668//(2,3-dihydroxybenzoyl)adenylate synthase activity;GO:0008756//o-succinylbenzoate-CoA ligase activity;GO:0016207//4-coumarate-CoA ligase activity;GO:0016208//AMP binding;GO:0016405//CoA-ligase activity;GO:0030729//acetoacetate-CoA ligase activity;GO:0047473//D-…	GO:0009085//lysine biosynthetic process;GO:0009234//menaquinone biosynthetic process;GO:0009698//phenylpropanoid metabolic process;GO:0019287//isopentenyl diphosphate biosynthetic process, mevalonate pathway;GO:0019290//siderophore biosynthetic process;GO:0019350//teichoic acid biosynthetic process;GO:0019427//acetyl-CoA biosynthetic process from acetate;GO:0019629//propionate catabolic process, …
g7475	11096	8965	10750	218	204	95	906.122	669.872	903.013	30.314	35.48	12.127	826.336	25.9737	-4.99161	5.25014e-63	7.13929e-61	sA	phosphoadenosine phosphosulfate reductase [Trichophyton interdigitale H6]	Metabolism;Metabolism	Global and overview maps;Energy metabolism	ko01100//Metabolic pathways;ko00920//Sulfur metabolism	K00390;K00390	GO:0005575//cellular_component;GO:0005622//intracellular anatomical structure;GO:0005737//cytoplasm	GO:0003674//molecular_function;GO:0003824//catalytic activity;GO:0004604//phosphoadenylyl-sulfate reductase (thioredoxin) activity;GO:0004781//sulfate adenylyltransferase (ATP) activity;GO:0009973//adenylyl-sulfate reductase activity;GO:0016491//oxidoreductase activity;GO:0016667//oxidoreductase activity, acting on a sulfur group of donors;GO:0016671//oxidoreductase activity, acting on a sulfur g…	GO:0000096//sulfur amino acid metabolic process;GO:0000097//sulfur amino acid biosynthetic process;GO:0000103//sulfate assimilation;GO:0006082//organic acid metabolic process;GO:0006520//cellular amino acid metabolic process;GO:0006534//cysteine metabolic process;GO:0006555//methionine metabolic process;GO:0006790//sulfur compound metabolic process;GO:0006807//nitrogen compound metabolic process;…
g3341	1676	1808	1656	69	37	62	116.218	114.714	118.12	8.147	5.464	6.721	116.351	6.77733	-4.10162	6.54821e-63	8.75605e-61	-	hypothetical protein TESG_04524 [Trichophyton tonsurans CBS 112818]	-	-	-	-	-	-	-
g2035	2483	2920	2525	262	240	218	515.42	554.612	539.152	92.61	106.103	70.74	536.395	89.8177	-2.57822	1.28569e-62	1.691e-60	mbf1	multiprotein-bridging factor 1 [Trichophyton tonsurans CBS 112818]	-	-	-	-	GO:0000428//DNA-directed RNA polymerase complex;GO:0005575//cellular_component;GO:0005622//intracellular anatomical structure;GO:0005634//nucleus;GO:0005654//nucleoplasm;GO:0005667//transcription regulator complex;GO:0005669//transcription factor TFIID complex;GO:0005730//nucleolus;GO:0005737//cytoplasm;GO:0005739//mitochondrion;GO:0005829//cytosol;GO:0016591//RNA polymerase II, holoenzyme;GO:003…	GO:0003674//molecular_function;GO:0003676//nucleic acid binding;GO:0003677//DNA binding;GO:0003712//transcription coregulator activity;GO:0003713//transcription coactivator activity;GO:0005488//binding;GO:0005515//protein binding;GO:0005516//calmodulin binding;GO:0030674//protein-macromolecule adaptor activity;GO:0043565//sequence-specific DNA binding;GO:0060090//molecular adaptor activity;GO:009…	GO:0003158//endothelium development;GO:0006139//nucleobase-containing compound metabolic process;GO:0006351//transcription, DNA-templated;GO:0006355//regulation of transcription, DNA-templated;GO:0006357//regulation of transcription by RNA polymerase II;GO:0006725//cellular aromatic compound metabolic process;GO:0006807//nitrogen compound metabolic process;GO:0007275//multicellular organism devel…
g263	2717	3625	3303	249	210	243	77.157	94.192	96.485	12.041	12.701	16.227	89.278	13.6563	-2.70873	3.23971e-62	4.19228e-60	MSB2	Mucin family signaling protein Msb2 [Trichophyton interdigitale]	-	-	-	-	-	-	-
g1774	4157	4515	4361	563	559	621	85.009	84.687	91.472	18.574	23.428	18.944	87.056	20.3153	-2.09937	2.03795e-61	2.59531e-59	SPAC821.13c	hypothetical protein H101_07183 [Trichophyton interdigitale H6]	-	-	-	-	GO:0000139//Golgi membrane;GO:0005575//cellular_component;GO:0005622//intracellular anatomical structure;GO:0005737//cytoplasm;GO:0005783//endoplasmic reticulum;GO:0005794//Golgi apparatus;GO:0005798//Golgi-associated vesicle;GO:0005802//trans-Golgi network;GO:0005886//plasma membrane;GO:0005937//mating projection;GO:0012505//endomembrane system;GO:0016020//membrane;GO:0016021//integral component…	GO:0000166//nucleotide binding;GO:0000287//magnesium ion binding;GO:0003674//molecular_function;GO:0003824//catalytic activity;GO:0005215//transporter activity;GO:0005319//lipid transporter activity;GO:0005375//copper ion transmembrane transporter activity;GO:0005388//P-type calcium transporter activity;GO:0005488//binding;GO:0005524//ATP binding;GO:0005548//phospholipid transporter activity;GO:0…	GO:0000749//response to pheromone triggering conjugation with cellular fusion;GO:0006564//L-serine biosynthetic process;GO:0006810//transport;GO:0006811//ion transport;GO:0006812//cation transport;GO:0006813//potassium ion transport;GO:0006816//calcium ion transport;GO:0006820//anion transport;GO:0006825//copper ion transport;GO:0006869//lipid transport;GO:0006886//intracellular protein transport…
g4835	5951	5761	3525	82	38	78	376.174	333.21	229.204	8.826	5.116	7.708	312.863	7.21667	-5.43805	3.68303e-61	4.61702e-59	FG02321	hypothetical protein H101_00027 [Trichophyton interdigitale H6]	-	-	-	-	GO:0005575//cellular_component;GO:0005576//extracellular region;GO:0005615//extracellular space;GO:0009339//glycolate oxidase complex	GO:0000166//nucleotide binding;GO:0003674//molecular_function;GO:0003824//catalytic activity;GO:0003973//(S)-2-hydroxy-acid oxidase activity;GO:0005488//binding;GO:0016491//oxidoreductase activity;GO:0016614//oxidoreductase activity, acting on CH-OH group of donors;GO:0036094//small molecule binding;GO:0043167//ion binding;GO:0043168//anion binding;GO:0050660//flavin adenine dinucleotide binding;…	GO:0005975//carbohydrate metabolic process;GO:0008150//biological_process;GO:0008152//metabolic process
g2461	1996	2462	2195	184	145	183	154.749	174.654	175.052	24.292	23.942	22.179	168.152	23.471	-2.84081	6.15227e-59	7.5938e-57	SPAC22E12.01	sugar phosphate/phosphate translocator At4g32390 [Trichophyton mentagrophytes]	-	-	-	-	GO:0016020//membrane	-	GO:0055085//transmembrane transport
g5147	2269	2745	2391	177	211	227	94.907	104.409	102.24	12.529	18.68	17.844	100.519	16.351	-2.62001	7.59821e-59	9.23642e-57	YCR046	HAL protein kinase [Trichophyton interdigitale MR816]	-	-	-	-	-	GO:0004672//protein kinase activity;GO:0004674//protein serine/threonine kinase activity;GO:0005524//ATP binding	GO:0006468//protein phosphorylation
g2244	1283	1286	1084	94	74	87	93.394	85.656	81.169	11.652	11.472	9.9	86.7397	11.008	-2.97814	8.01443e-58	9.59698e-56	fol3	hypothetical protein H101_07899 [Trichophyton interdigitale H6]	Metabolism;Metabolism;Metabolism	Global and overview maps;Global and overview maps;Metabolism of cofactors and vitamins	ko01100//Metabolic pathways;ko01240//Biosynthesis of cofactors;ko00790//Folate biosynthesis	K20457;K20457;K20457	GO:0005575//cellular_component;GO:0005622//intracellular anatomical structure;GO:0005737//cytoplasm;GO:0016020//membrane	GO:0000166//nucleotide binding;GO:0003674//molecular_function;GO:0003824//catalytic activity;GO:0004326//tetrahydrofolylpolyglutamate synthase activity;GO:0005488//binding;GO:0005524//ATP binding;GO:0008841//dihydrofolate synthase activity;GO:0016874//ligase activity;GO:0016879//ligase activity, forming carbon-nitrogen bonds;GO:0016881//acid-amino acid ligase activity;GO:0017076//purine nucleotid…	GO:0001654//eye development;GO:0001736//establishment of planar polarity;GO:0001738//morphogenesis of a polarized epithelium;GO:0001745//compound eye morphogenesis;GO:0002009//morphogenesis of an epithelium;GO:0003002//regionalization;GO:0006082//organic acid metabolic process;GO:0006520//cellular amino acid metabolic process;GO:0006536//glutamate metabolic process;GO:0006575//cellular modified a…
g5187	1320	1496	1551	116	100	84	117.323	121.664	141.803	17.556	18.929	11.671	126.93	16.052	-2.98321	1.05839e-57	1.24874e-55	YCR34W	fatty acids protein 3 elongation [Trichophyton equinum CBS 127.97]	Metabolism;Metabolism;Metabolism;Metabolism;Metabolism	Global and overview maps;Global and overview maps;Global and overview maps;Lipid metabolism;Lipid metabolism	ko01100//Metabolic pathways;ko01110//Biosynthesis of secondary metabolites;ko01212//Fatty acid metabolism;ko01040//Biosynthesis of unsaturated fatty acids;ko00062//Fatty acid elongation	K10246;K10246;K10246;K10246;K10246	GO:0005575//cellular_component;GO:0005622//intracellular anatomical structure;GO:0005737//cytoplasm;GO:0005783//endoplasmic reticulum;GO:0005789//endoplasmic reticulum membrane;GO:0012505//endomembrane system;GO:0016020//membrane;GO:0016021//integral component of membrane;GO:0030176//integral component of endoplasmic reticulum membrane;GO:0031224//intrinsic component of membrane;GO:0031227//intri…	GO:0003674//molecular_function;GO:0003824//catalytic activity;GO:0004312//fatty acid synthase activity;GO:0009922//fatty acid elongase activity;GO:0016740//transferase activity;GO:0016746//acyltransferase activity;GO:0016747//acyltransferase activity, transferring groups other than amino-acyl groups;GO:0102336//3-oxo-arachidoyl-CoA synthase activity;GO:0102337//3-oxo-cerotoyl-CoA synthase activit…	GO:0000038//very long-chain fatty acid metabolic process;GO:0006082//organic acid metabolic process;GO:0006629//lipid metabolic process;GO:0006631//fatty acid metabolic process;GO:0006633//fatty acid biosynthetic process;GO:0006643//membrane lipid metabolic process;GO:0006665//sphingolipid metabolic process;GO:0006807//nitrogen compound metabolic process;GO:0008150//biological_process;GO:0008152/…
g6958	1697	1730	1365	24	13	6	203.734	190.042	168.57	4.906	3.324	1.126	187.449	3.11867	-5.90942	1.34341e-57	1.56206e-55	DHG2	hypothetical protein H101_07980 [Trichophyton interdigitale H6]	-	-	-	-	GO:0005575//cellular_component;GO:0005622//intracellular anatomical structure;GO:0005737//cytoplasm;GO:0005739//mitochondrion;GO:0005777//peroxisome;GO:0005778//peroxisomal membrane;GO:0005829//cytosol;GO:0016020//membrane;GO:0031090//organelle membrane;GO:0031903//microbody membrane;GO:0042579//microbody;GO:0043226//organelle;GO:0043227//membrane-bounded organelle;GO:0043229//intracellular organ…	GO:0003674//molecular_function;GO:0003824//catalytic activity;GO:0003858//3-hydroxybutyrate dehydrogenase activity;GO:0003978//UDP-glucose 4-epimerase activity;GO:0004316//3-oxoacyl-[acyl-carrier-protein] reductase (NADPH) activity;GO:0005102//signaling receptor binding;GO:0005488//binding;GO:0005515//protein binding;GO:0008460//dTDP-glucose 4,6-dehydratase activity;GO:0008667//2,3-dihydro-2,3-di…	GO:0000272//polysaccharide catabolic process;GO:0001561//fatty acid alpha-oxidation;GO:0005975//carbohydrate metabolic process;GO:0006012//galactose metabolic process;GO:0006066//alcohol metabolic process;GO:0006082//organic acid metabolic process;GO:0006605//protein targeting;GO:0006625//protein targeting to peroxisome;GO:0006629//lipid metabolic process;GO:0006631//fatty acid metabolic process;…
g4174	754	743	746	24	12	22	60.714	54.307	61.634	3.223	2.272	2.847	58.885	2.78067	-4.4044	1.68553e-57	1.93186e-55	asd-4	GATA transcription factor, partial [Trichophyton tonsurans CBS 112818]	-	-	-	-	GO:0005575//cellular_component;GO:0005622//intracellular anatomical structure;GO:0005634//nucleus;GO:0005667//transcription regulator complex;GO:0005681//spliceosomal complex;GO:0005737//cytoplasm;GO:0005876//spindle microtubule;GO:0032991//protein-containing complex;GO:0042729//DASH complex;GO:0043226//organelle;GO:0043227//membrane-bounded organelle;GO:0043229//intracellular organelle;GO:004323…	GO:0000156//phosphorelay response regulator activity;GO:0000976//transcription cis-regulatory region binding;GO:0000977//RNA polymerase II transcription regulatory region sequence-specific DNA binding;GO:0000981//DNA-binding transcription factor activity, RNA polymerase II-specific;GO:0001067//transcription regulatory region nucleic acid binding;GO:0001228//DNA-binding transcription activator act…	GO:0000122//negative regulation of transcription by RNA polymerase II;GO:0000160//phosphorelay signal transduction system;GO:0000398//mRNA splicing, via spliceosome;GO:0006139//nucleobase-containing compound metabolic process;GO:0006351//transcription, DNA-templated;GO:0006355//regulation of transcription, DNA-templated;GO:0006357//regulation of transcription by RNA polymerase II;GO:0006366//tran…
g6804	1014	1226	1062	69	52	70	62.128	68.882	65.59	6.491	6.51	6.051	65.5333	6.35067	-3.36725	3.15545e-57	3.56566e-55	-	hypothetical protein H101_06469 [Trichophyton interdigitale H6]	-	-	-	-	-	GO:0005515//protein binding	-
g3244	1286	1310	1149	113	103	90	81.934	76.369	75.303	12.26	13.976	8.964	77.8687	11.7333	-2.73043	4.30291e-57	4.79476e-55	vht1	hypothetical protein H101_06534 [Trichophyton interdigitale H6]	-	-	-	-	GO:0016020//membrane	GO:0022857//transmembrane transporter activity;GO:0042910//xenobiotic transmembrane transporter activity;GO:1901241//4-hydroxyphenylacetate transmembrane transporter activity	GO:0042908//xenobiotic transport;GO:0055085//transmembrane transport;GO:1900754//4-hydroxyphenylacetate transport
g5829	1185	1293	1153	3	3	13	66.89	66.782	66.948	0.288	0.361	1.147	66.8733	0.598667	-6.80353	4.85411e-57	5.33487e-55	aclA	hypothetical protein H101_06596 [Trichophyton interdigitale H6]	-	-	-	-	GO:0005886//plasma membrane;GO:0016020//membrane	GO:0008028//monocarboxylic acid transmembrane transporter activity;GO:0022857//transmembrane transporter activity;GO:0042910//xenobiotic transmembrane transporter activity	GO:0006817//phosphate ion transport;GO:0006855//xenobiotic transmembrane transport;GO:0015718//monocarboxylic acid transport;GO:0042908//xenobiotic transport;GO:0055085//transmembrane transport
g4143	680	727	667	45	44	41	52.976	51.823	53.451	6.97	8.562	9.581	52.75	8.371	-2.6557	6.41207e-57	6.95189e-55	YM8520.15C	hypothetical protein TEQG_08034 [Trichophyton equinum CBS 127.97]	-	-	-	-	GO:0005575//cellular_component;GO:0005622//intracellular anatomical structure;GO:0005737//cytoplasm;GO:0005739//mitochondrion;GO:0005740//mitochondrial envelope;GO:0005743//mitochondrial inner membrane;GO:0016020//membrane;GO:0016021//integral component of membrane;GO:0019866//organelle inner membrane;GO:0031090//organelle membrane;GO:0031224//intrinsic component of membrane;GO:0031966//mitochond…	GO:0003674//molecular_function;GO:0005215//transporter activity;GO:0008324//cation transmembrane transporter activity;GO:0015075//ion transmembrane transporter activity;GO:0015095//magnesium ion transmembrane transporter activity;GO:0015318//inorganic molecular entity transmembrane transporter activity;GO:0022857//transmembrane transporter activity;GO:0022890//inorganic cation transmembrane trans…	GO:0006810//transport;GO:0006811//ion transport;GO:0006812//cation transport;GO:0006839//mitochondrial transport;GO:0008150//biological_process;GO:0015693//magnesium ion transport;GO:0030001//metal ion transport;GO:0034220//ion transmembrane transport;GO:0045016//mitochondrial magnesium ion transmembrane transport;GO:0051179//localization;GO:0051234//establishment of localization;GO:0055085//tran…
g2727	1347	1586	1197	106	103	98	111.542	120.386	101.976	14.929	18.554	12.922	111.301	15.4683	-2.84708	5.14011e-56	5.49854e-54	YOR311C	hypothetical protein H101_03198 [Trichophyton interdigitale H6]	Metabolism;Metabolism;Metabolism	Global and overview maps;Global and overview maps;Lipid metabolism	ko01100//Metabolic pathways;ko01110//Biosynthesis of secondary metabolites;ko00564//Glycerophospholipid metabolism	K16368;K16368;K16368	GO:0000139//Golgi membrane;GO:0005575//cellular_component;GO:0005622//intracellular anatomical structure;GO:0005634//nucleus;GO:0005635//nuclear envelope;GO:0005737//cytoplasm;GO:0005783//endoplasmic reticulum;GO:0005789//endoplasmic reticulum membrane;GO:0005794//Golgi apparatus;GO:0012505//endomembrane system;GO:0016020//membrane;GO:0016021//integral component of membrane;GO:0030176//integral c…	GO:0003674//molecular_function;GO:0003824//catalytic activity;GO:0004143//diacylglycerol kinase activity;GO:0016301//kinase activity;GO:0016740//transferase activity;GO:0016772//transferase activity, transferring phosphorus-containing groups;GO:0016773//phosphotransferase activity, alcohol group as acceptor	GO:0006629//lipid metabolic process;GO:0006644//phospholipid metabolic process;GO:0006650//glycerophospholipid metabolic process;GO:0006654//phosphatidic acid biosynthetic process;GO:0006793//phosphorus metabolic process;GO:0006796//phosphate-containing compound metabolic process;GO:0006810//transport;GO:0008150//biological_process;GO:0008152//metabolic process;GO:0008610//lipid biosynthetic proc…
g4452	3810	4276	3543	55	28	84	196.721	203.836	188.212	3.284	2.091	4.604	196.256	3.32633	-5.88266	6.01468e-56	6.34944e-54	MEP1	hypothetical protein H101_01460 [Trichophyton interdigitale H6]	-	-	-	-	GO:0005575//cellular_component;GO:0005886//plasma membrane;GO:0005887//integral component of plasma membrane;GO:0016020//membrane;GO:0016021//integral component of membrane;GO:0031224//intrinsic component of membrane;GO:0031226//intrinsic component of plasma membrane;GO:0071944//cell periphery	GO:0003674//molecular_function;GO:0005215//transporter activity;GO:0005275//amine transmembrane transporter activity;GO:0008324//cation transmembrane transporter activity;GO:0008519//ammonium transmembrane transporter activity;GO:0015075//ion transmembrane transporter activity;GO:0015101//organic cation transmembrane transporter activity;GO:0015200//methylammonium transmembrane transporter activi…	GO:0006810//transport;GO:0006811//ion transport;GO:0006812//cation transport;GO:0008150//biological_process;GO:0015695//organic cation transport;GO:0015696//ammonium transport;GO:0015837//amine transport;GO:0015843//methylammonium transport;GO:0019755//one-carbon compound transport;GO:0034220//ion transmembrane transport;GO:0051179//localization;GO:0051234//establishment of localization;GO:005508…
g7314	3898	4226	3147	247	179	255	266.846	264.709	221.606	28.793	26.098	27.289	251.054	27.3933	-3.1961	1.04703e-55	1.09096e-53	tropH	hypothetical protein H109_04947 [Trichophyton interdigitale MR816]	-	-	-	-	-	GO:0003842//1-pyrroline-5-carboxylate dehydrogenase activity;GO:0003995//acyl-CoA dehydrogenase activity;GO:0004350//glutamate-5-semialdehyde dehydrogenase activity;GO:0004491//methylmalonate-semialdehyde dehydrogenase (acylating) activity;GO:0004777//succinate-semialdehyde dehydrogenase (NAD+) activity;GO:0008802//betaine-aldehyde dehydrogenase activity;GO:0016491//oxidoreductase activity;GO:001…	GO:0006527//arginine catabolic process;GO:0006561//proline biosynthetic process;GO:0006562//proline catabolic process;GO:0008218//bioluminescence;GO:0009447//putrescine catabolic process;GO:0009450//gamma-aminobutyric acid catabolic process;GO:0010124//phenylacetate catabolic process;GO:0010133//proline catabolic process to glutamate;GO:0019285//glycine betaine biosynthetic process from choline;G…
g696	1102	1233	1232	121	111	102	67.537	69.142	77.666	12.627	14.488	9.772	71.4483	12.2957	-2.53875	2.99382e-55	3.07941e-53	NMD3	nonsense-mediated mRNA decay protein [Trichophyton tonsurans CBS 112818]	Genetic Information Processing;Genetic Information Processing	Translation;Translation	ko03008//Ribosome biogenesis in eukaryotes;ko03013//Nucleocytoplasmic transport	K07562;K07562	GO:0005575//cellular_component;GO:0005622//intracellular anatomical structure;GO:0005634//nucleus;GO:0005654//nucleoplasm;GO:0005730//nucleolus;GO:0005737//cytoplasm;GO:0005829//cytosol;GO:0030684//preribosome;GO:0030687//preribosome, large subunit precursor;GO:0031974//membrane-enclosed lumen;GO:0031981//nuclear lumen;GO:0032991//protein-containing complex;GO:0043226//organelle;GO:0043227//membr…	GO:0003674//molecular_function;GO:0005488//binding;GO:0005515//protein binding;GO:0016151//nickel cation binding;GO:0030674//protein-macromolecule adaptor activity;GO:0043021//ribonucleoprotein complex binding;GO:0043023//ribosomal large subunit binding;GO:0044877//protein-containing complex binding;GO:0060090//molecular adaptor activity	GO:0000054//ribosomal subunit export from nucleus;GO:0000055//ribosomal large subunit export from nucleus;GO:0006403//RNA localization;GO:0006405//RNA export from nucleus;GO:0006611//protein export from nucleus;GO:0006810//transport;GO:0006886//intracellular protein transport;GO:0006913//nucleocytoplasmic transport;GO:0008104//protein localization;GO:0008150//biological_process;GO:0009889//regula…
g4175	1720	1862	1772	230	205	230	70.408	69.742	74.614	16.032	17.872	14.718	71.588	16.2073	-2.14307	3.70057e-55	3.75819e-53	lsb6	hypothetical protein H101_04060 [Trichophyton interdigitale H6]	Metabolism;Metabolism;Environmental Information Processing	Global and overview maps;Carbohydrate metabolism;Signal transduction	ko01100//Metabolic pathways;ko00562//Inositol phosphate metabolism;ko04070//Phosphatidylinositol signaling system	K13711;K13711;K13711	GO:0000139//Golgi membrane;GO:0000322//storage vacuole;GO:0000323//lytic vacuole;GO:0000324//fungal-type vacuole;GO:0000329//fungal-type vacuole membrane;GO:0005575//cellular_component;GO:0005622//intracellular anatomical structure;GO:0005737//cytoplasm;GO:0005764//lysosome;GO:0005765//lysosomal membrane;GO:0005768//endosome;GO:0005773//vacuole;GO:0005774//vacuolar membrane;GO:0005794//Golgi appa…	GO:0000166//nucleotide binding;GO:0003674//molecular_function;GO:0003824//catalytic activity;GO:0004430//1-phosphatidylinositol 4-kinase activity;GO:0005488//binding;GO:0005509//calcium ion binding;GO:0005524//ATP binding;GO:0016301//kinase activity;GO:0016740//transferase activity;GO:0016772//transferase activity, transferring phosphorus-containing groups;GO:0016773//phosphotransferase activity,…	GO:0006629//lipid metabolic process;GO:0006644//phospholipid metabolic process;GO:0006650//glycerophospholipid metabolic process;GO:0006793//phosphorus metabolic process;GO:0006796//phosphate-containing compound metabolic process;GO:0006996//organelle organization;GO:0007030//Golgi organization;GO:0007032//endosome organization;GO:0008150//biological_process;GO:0008152//metabolic process;GO:00099…
g6089	1507	1961	2197	101	120	121	72.768	86.641	109.124	21.143	25.047	13.64	89.511	19.9433	-2.16616	1.51685e-54	1.52121e-52	-	hypothetical protein H101_05503 [Trichophyton interdigitale H6]	-	-	-	-	-	-	-
g4982	5521	7162	5892	262	262	407	220.55	250.602	234.15	12.878	16.107	18.511	235.101	15.832	-3.89236	3.19817e-54	3.16776e-52	-	hypothetical protein H101_05516 [Trichophyton interdigitale H6]	-	-	-	-	GO:0005575//cellular_component;GO:0005622//intracellular anatomical structure;GO:0005634//nucleus;GO:0005667//transcription regulator complex;GO:0005737//cytoplasm;GO:0032991//protein-containing complex;GO:0034064//Tor2-Mei2-Ste11 complex;GO:0043226//organelle;GO:0043227//membrane-bounded organelle;GO:0043229//intracellular organelle;GO:0043231//intracellular membrane-bounded organelle;GO:0090575…	GO:0000976//transcription cis-regulatory region binding;GO:0000977//RNA polymerase II transcription regulatory region sequence-specific DNA binding;GO:0000978//RNA polymerase II cis-regulatory region sequence-specific DNA binding;GO:0000981//DNA-binding transcription factor activity, RNA polymerase II-specific;GO:0000987//cis-regulatory region sequence-specific DNA binding;GO:0001067//transcripti…	GO:0000122//negative regulation of transcription by RNA polymerase II;GO:0006139//nucleobase-containing compound metabolic process;GO:0006351//transcription, DNA-templated;GO:0006355//regulation of transcription, DNA-templated;GO:0006357//regulation of transcription by RNA polymerase II;GO:0006366//transcription by RNA polymerase II;GO:0006725//cellular aromatic compound metabolic process;GO:0006…
g1160	1275	1297	1286	102	123	88	77.695	72.318	80.61	10.584	15.963	8.447	76.8743	11.6647	-2.72036	4.35858e-54	4.2645e-52	sidL	hypothetical protein H101_07441 [Trichophyton interdigitale H6]	-	-	-	-	GO:0005575//cellular_component;GO:0005622//intracellular anatomical structure;GO:0005737//cytoplasm;GO:0005829//cytosol	GO:0003674//molecular_function;GO:0003824//catalytic activity;GO:0016740//transferase activity;GO:0016746//acyltransferase activity;GO:0047663//aminoglycoside 6'-N-acetyltransferase activity	GO:0006518//peptide metabolic process;GO:0006807//nitrogen compound metabolic process;GO:0008150//biological_process;GO:0008152//metabolic process;GO:0009058//biosynthetic process;GO:0009237//siderophore metabolic process;GO:0009987//cellular process;GO:0019184//nonribosomal peptide biosynthetic process;GO:0019290//siderophore biosynthetic process;GO:0019748//secondary metabolic process;GO:003064…
g2446	873	882	739	61	54	62	77.561	70.291	66.4	14.225	12.129	9.694	71.4173	12.016	-2.57132	4.61559e-53	4.46155e-51	sidH	hypothetical protein H101_07460 [Trichophyton interdigitale H6]	-	-	-	-	GO:0016507//mitochondrial fatty acid beta-oxidation multienzyme complex;GO:0036125//fatty acid beta-oxidation multienzyme complex	GO:0003857//3-hydroxyacyl-CoA dehydrogenase activity;GO:0004165//dodecenoyl-CoA delta-isomerase activity;GO:0004300//enoyl-CoA hydratase activity;GO:0008692//3-hydroxybutyryl-CoA epimerase activity;GO:0008935//1,4-dihydroxy-2-naphthoyl-CoA synthase activity;GO:0016829//lyase activity;GO:0016830//carbon-carbon lyase activity;GO:0016853//isomerase activity;GO:0018807//6-hydroxycyclohex-1-ene-1-carb…	GO:0006635//fatty acid beta-oxidation;GO:0009056//catabolic process;GO:0009062//fatty acid catabolic process;GO:0009234//menaquinone biosynthetic process;GO:0010124//phenylacetate catabolic process;GO:0010128//benzoate catabolic process via CoA ligation
g4614	1924	1653	1912	182	183	215	56.677	44.05	58.068	7.9	10.258	9.516	52.9317	9.22467	-2.52056	8.3827e-53	8.00648e-51	ascE	hypothetical protein H101_05996 [Trichophyton interdigitale H6]	Metabolism;Metabolism	Amino acid metabolism;Lipid metabolism	ko00380//Tryptophan metabolism;ko00071//Fatty acid degradation	K14338;K14338	GO:0009337//sulfite reductase complex (NADPH)	GO:0004497//monooxygenase activity;GO:0004783//sulfite reductase (NADPH) activity;GO:0005506//iron ion binding;GO:0009055//electron transfer activity;GO:0010181//FMN binding;GO:0016002//sulfite reductase activity;GO:0016491//oxidoreductase activity;GO:0016705//oxidoreductase activity, acting on paired donors, with incorporation or reduction of molecular oxygen;GO:0020037//heme binding;GO:0050660/…	GO:0006790//sulfur compound metabolic process;GO:0010124//phenylacetate catabolic process;GO:0010128//benzoate catabolic process via CoA ligation;GO:0019344//cysteine biosynthetic process;GO:0046148//pigment biosynthetic process
g335	980	1093	952	65	73	87	95.84	97.805	95.769	10.824	15.205	13.3	96.4713	13.1097	-2.87947	1.01705e-52	9.57886e-51	cyt-2	hypothetical protein H101_02874 [Trichophyton interdigitale H6]	Metabolism;Metabolism	Global and overview maps;Metabolism of cofactors and vitamins	ko01100//Metabolic pathways;ko00860//Porphyrin metabolism	K01764;K01764	GO:0005575//cellular_component;GO:0005622//intracellular anatomical structure;GO:0005737//cytoplasm;GO:0005739//mitochondrion;GO:0005740//mitochondrial envelope;GO:0005743//mitochondrial inner membrane;GO:0005758//mitochondrial intermembrane space;GO:0016020//membrane;GO:0019866//organelle inner membrane;GO:0031090//organelle membrane;GO:0031966//mitochondrial membrane;GO:0031967//organelle envel…	GO:0003674//molecular_function;GO:0003824//catalytic activity;GO:0004408//holocytochrome-c synthase activity;GO:0005488//binding;GO:0016829//lyase activity;GO:0016846//carbon-sulfur lyase activity;GO:0043167//ion binding;GO:0043169//cation binding;GO:0046872//metal ion binding	GO:0006464//cellular protein modification process;GO:0006807//nitrogen compound metabolic process;GO:0006996//organelle organization;GO:0007005//mitochondrion organization;GO:0008150//biological_process;GO:0008152//metabolic process;GO:0009987//cellular process;GO:0016043//cellular component organization;GO:0017003//protein-heme linkage;GO:0017004//cytochrome complex assembly;GO:0017006//protein-…
g2428	876	1074	881	16	25	9	84.895	95.237	87.825	2.64	5.16	1.363	89.319	3.05433	-4.87004	1.02678e-52	9.57886e-51	rglC	hypothetical protein H101_04318 [Trichophyton interdigitale H6]	-	-	-	-	-	GO:0016787//hydrolase activity	-
g5155	1964	2502	2271	54	33	79	95.455	111.267	113.538	14.878	3.416	6.002	106.753	8.09867	-3.72045	1.38085e-52	1.27339e-50	scw1	hypothetical protein H101_07702 [Trichophyton interdigitale H6]	-	-	-	-	-	GO:0003674//molecular_function;GO:0003676//nucleic acid binding;GO:0003723//RNA binding;GO:0005488//binding;GO:0097159//organic cyclic compound binding;GO:1901363//heterocyclic compound binding	GO:0006915//apoptotic process;GO:0008150//biological_process;GO:0008380//RNA splicing;GO:0032995//regulation of fungal-type cell wall biogenesis;GO:0044087//regulation of cellular component biogenesis;GO:0050789//regulation of biological process;GO:0050794//regulation of cellular process;GO:0065007//biological regulation;GO:1903338//regulation of cell wall organization or biogenesis
g1639	1239	1425	1239	15	36	37	53.222	55.43	55.417	4.115	5.362	8.654	54.6897	6.04367	-3.17777	2.95417e-52	2.69333e-50	SPBP8B7.23	hypothetical protein H101_07497 [Trichophyton interdigitale H6]	-	-	-	-	GO:0005575//cellular_component;GO:0005622//intracellular anatomical structure;GO:0005634//nucleus;GO:0005737//cytoplasm;GO:0043226//organelle;GO:0043227//membrane-bounded organelle;GO:0043229//intracellular organelle;GO:0043231//intracellular membrane-bounded organelle	GO:0001067//transcription regulatory region nucleic acid binding;GO:0003674//molecular_function;GO:0003676//nucleic acid binding;GO:0003677//DNA binding;GO:0003824//catalytic activity;GO:0004842//ubiquitin-protein transferase activity;GO:0005488//binding;GO:0008270//zinc ion binding;GO:0016740//transferase activity;GO:0019787//ubiquitin-like protein transferase activity;GO:0043167//ion binding;GO…	GO:0006139//nucleobase-containing compound metabolic process;GO:0006351//transcription, DNA-templated;GO:0006355//regulation of transcription, DNA-templated;GO:0006357//regulation of transcription by RNA polymerase II;GO:0006366//transcription by RNA polymerase II;GO:0006464//cellular protein modification process;GO:0006725//cellular aromatic compound metabolic process;GO:0006807//nitrogen compou…
g5078	3439	3216	2826	274	353	282	135.791	108.242	106.341	13.274	21.402	12.471	116.791	15.7157	-2.89366	3.31534e-52	2.98865e-50	mtr	hypothetical protein H109_07789 [Trichophyton interdigitale MR816]	-	-	-	-	-	-	-
g83	1594	1397	876	9	4	2	296.455	237.732	167.587	2.85	1.584	0.581	233.925	1.67167	-7.12861	4.31228e-51	3.84416e-49	-	hypothetical protein TESG_01772 [Trichophyton tonsurans CBS 112818]	-	-	-	-	GO:0016020//membrane	-	-
g1192	15257	13930	13493	618	380	764	614.785	511.32	556.611	40.95	33.004	47.532	560.905	40.4953	-3.79193	6.5242e-51	5.75205e-49	LEUA	3-isopropylmalate dehydratase, large subunit [Trichophyton interdigitale H6]	Metabolism;Metabolism;Metabolism;Metabolism;Metabolism	Global and overview maps;Global and overview maps;Global and overview maps;Global and overview maps;Amino acid metabolism	ko01100//Metabolic pathways;ko01110//Biosynthesis of secondary metabolites;ko01230//Biosynthesis of amino acids;ko01210//2-Oxocarboxylic acid metabolism;ko00290//Valine, leucine and isoleucine biosynthesis	K01702;K01702;K01702;K01702;K01702	GO:0005575//cellular_component;GO:0005622//intracellular anatomical structure;GO:0005737//cytoplasm;GO:0005829//cytosol;GO:0009316//3-isopropylmalate dehydratase complex;GO:0009507//chloroplast;GO:0009532//plastid stroma;GO:0009536//plastid;GO:0009570//chloroplast stroma;GO:0010494//cytoplasmic stress granule;GO:0032991//protein-containing complex;GO:0035770//ribonucleoprotein granule;GO:0036464/…	GO:0003674//molecular_function;GO:0003824//catalytic activity;GO:0003861//3-isopropylmalate dehydratase activity;GO:0003994//aconitate hydratase activity;GO:0005488//binding;GO:0016829//lyase activity;GO:0016835//carbon-oxygen lyase activity;GO:0016836//hydro-lyase activity;GO:0016853//isomerase activity;GO:0016866//intramolecular transferase activity;GO:0043167//ion binding;GO:0043169//cation bi…	GO:0006082//organic acid metabolic process;GO:0006099//tricarboxylic acid cycle;GO:0006520//cellular amino acid metabolic process;GO:0006551//leucine metabolic process;GO:0006790//sulfur compound metabolic process;GO:0006807//nitrogen compound metabolic process;GO:0008150//biological_process;GO:0008152//metabolic process;GO:0008652//cellular amino acid biosynthetic process;GO:0009058//biosyntheti…
g6527	1375	1425	1428	122	98	141	79.624	75.135	86.958	14.86	14.154	14.934	80.5723	14.6493	-2.45945	7.08811e-51	6.18129e-49	-	GLCD gamma [Trichophyton interdigitale]	-	-	-	-	GO:0005575//cellular_component;GO:0005622//intracellular anatomical structure;GO:0005634//nucleus;GO:0005737//cytoplasm;GO:0016020//membrane;GO:0043226//organelle;GO:0043227//membrane-bounded organelle;GO:0043229//intracellular organelle;GO:0043231//intracellular membrane-bounded organelle	GO:0000981//DNA-binding transcription factor activity, RNA polymerase II-specific;GO:0003674//molecular_function;GO:0003676//nucleic acid binding;GO:0003677//DNA binding;GO:0003700//DNA-binding transcription factor activity;GO:0005488//binding;GO:0005515//protein binding;GO:0008134//transcription factor binding;GO:0015079//potassium ion transmembrane transporter activity;GO:0043565//sequence-spec…	GO:0000422//autophagy of mitochondrion;GO:0001101//response to acid chemical;GO:0006139//nucleobase-containing compound metabolic process;GO:0006351//transcription, DNA-templated;GO:0006355//regulation of transcription, DNA-templated;GO:0006357//regulation of transcription by RNA polymerase II;GO:0006725//cellular aromatic compound metabolic process;GO:0006807//nitrogen compound metabolic process…
g6262	1915	2114	1312	71	60	87	112.964	112.038	79.04	3.73	6.354	4.195	101.347	4.75967	-4.4123	9.32386e-51	8.04359e-49	-	hypothetical protein H101_05512 [Trichophyton interdigitale H6]	-	-	-	-	-	-	GO:0015979//photosynthesis
g2678	752	819	807	69	79	73	49.211	49.04	54.323	7.689	22.23	9.199	50.858	13.0393	-1.9636	2.37278e-50	2.02519e-48	-	hypothetical protein H101_06780 [Trichophyton interdigitale H6]	-	-	-	-	-	-	-
g5950	6950	7577	5973	477	369	579	411.057	410.049	363.392	48.04	46.481	53.533	394.833	49.3513	-3.00008	2.7292e-50	2.30488e-48	CPYA	RecName: Full=Carboxypeptidase Y homolog A; Flags: Precursor [Trichophyton equinum]	-	-	-	-	GO:0000322//storage vacuole;GO:0000323//lytic vacuole;GO:0000324//fungal-type vacuole;GO:0000328//fungal-type vacuole lumen;GO:0005575//cellular_component;GO:0005576//extracellular region;GO:0005622//intracellular anatomical structure;GO:0005737//cytoplasm;GO:0005773//vacuole;GO:0005775//vacuolar lumen;GO:0031974//membrane-enclosed lumen;GO:0043226//organelle;GO:0043227//membrane-bounded organell…	GO:0003674//molecular_function;GO:0003824//catalytic activity;GO:0004180//carboxypeptidase activity;GO:0004185//serine-type carboxypeptidase activity;GO:0008233//peptidase activity;GO:0008236//serine-type peptidase activity;GO:0008238//exopeptidase activity;GO:0016787//hydrolase activity;GO:0017171//serine hydrolase activity;GO:0070008//serine-type exopeptidase activity;GO:0140096//catalytic acti…	GO:0006508//proteolysis;GO:0006518//peptide metabolic process;GO:0006807//nitrogen compound metabolic process;GO:0007039//protein catabolic process in the vacuole;GO:0008150//biological_process;GO:0008152//metabolic process;GO:0009056//catabolic process;GO:0009057//macromolecule catabolic process;GO:0009058//biosynthetic process;GO:0009987//cellular process;GO:0019538//protein metabolic process;G…
g2874	1097	1093	1025	135	133	131	42.037	37.572	39.894	8.511	10.488	7.582	39.8343	8.86033	-2.16858	2.91471e-50	2.43591e-48	ARB_05535/05536	hypothetical protein H101_04198 [Trichophyton interdigitale H6]	-	-	-	-	GO:0005575//cellular_component;GO:0005576//extracellular region	GO:0003674//molecular_function;GO:0003824//catalytic activity;GO:0004359//glutaminase activity;GO:0016787//hydrolase activity;GO:0016810//hydrolase activity, acting on carbon-nitrogen (but not peptide) bonds;GO:0016811//hydrolase activity, acting on carbon-nitrogen (but not peptide) bonds, in linear amides	-
g1077	1550	1879	1616	170	144	126	309.852	343.559	332.293	57.749	61.217	39.444	328.568	52.8033	-2.63749	5.46912e-50	4.52358e-48	CaO19.10930	eukaryotic translation initiation factor 5A-2 [Trichophyton tonsurans CBS 112818]	-	-	-	-	GO:0005575//cellular_component;GO:0005622//intracellular anatomical structure;GO:0005634//nucleus;GO:0005635//nuclear envelope;GO:0005643//nuclear pore;GO:0005737//cytoplasm;GO:0005783//endoplasmic reticulum;GO:0005789//endoplasmic reticulum membrane;GO:0012505//endomembrane system;GO:0016020//membrane;GO:0031967//organelle envelope;GO:0031975//envelope;GO:0031984//organelle subcompartment;GO:003…	GO:0003674//molecular_function;GO:0003676//nucleic acid binding;GO:0003723//RNA binding;GO:0003743//translation initiation factor activity;GO:0003746//translation elongation factor activity;GO:0005488//binding;GO:0008135//translation factor activity, RNA binding;GO:0043021//ribonucleoprotein complex binding;GO:0043022//ribosome binding;GO:0044877//protein-containing complex binding;GO:0097159//or…	GO:0006403//RNA localization;GO:0006412//translation;GO:0006413//translational initiation;GO:0006414//translational elongation;GO:0006417//regulation of translation;GO:0006448//regulation of translational elongation;GO:0006449//regulation of translational termination;GO:0006452//translational frameshifting;GO:0006518//peptide metabolic process;GO:0006807//nitrogen compound metabolic process;GO:00…
g847	3254	3475	2899	278	315	375	130.437	125.517	117.635	18.197	25.926	22.304	124.53	22.1423	-2.49161	1.10878e-49	9.07727e-48	MLH1	hypothetical protein H109_02751 [Trichophyton interdigitale MR816]	Genetic Information Processing	Replication and repair	ko03430//Mismatch repair	K08734	GO:0000228//nuclear chromosome;GO:0000785//chromatin;GO:0000793//condensed chromosome;GO:0000794//condensed nuclear chromosome;GO:0000795//synaptonemal complex;GO:0001673//male germ cell nucleus;GO:0005575//cellular_component;GO:0005622//intracellular anatomical structure;GO:0005634//nucleus;GO:0005654//nucleoplasm;GO:0005694//chromosome;GO:0005712//chiasma;GO:0005713//recombination nodule;GO:000…	GO:0000155//phosphorelay sensor kinase activity;GO:0000166//nucleotide binding;GO:0003674//molecular_function;GO:0003676//nucleic acid binding;GO:0003677//DNA binding;GO:0003682//chromatin binding;GO:0003690//double-stranded DNA binding;GO:0003697//single-stranded DNA binding;GO:0003824//catalytic activity;GO:0004518//nuclease activity;GO:0004519//endonuclease activity;GO:0005488//binding;GO:0005…	GO:0000003//reproduction;GO:0000018//regulation of DNA recombination;GO:0000019//regulation of mitotic recombination;GO:0000160//phosphorelay signal transduction system;GO:0000226//microtubule cytoskeleton organization;GO:0000280//nuclear division;GO:0000288//nuclear-transcribed mRNA catabolic process, deadenylation-dependent decay;GO:0000289//nuclear-transcribed mRNA poly(A) tail shortening;GO:0…
g4045	2695	3172	2239	235	176	197	135.639	146.886	115.389	20.465	19.221	15.813	132.638	18.4997	-2.84192	6.03335e-49	4.88945e-47	-	hypothetical protein H101_02211 [Trichophyton interdigitale H6]	-	-	-	-	-	GO:0008270//zinc ion binding	-
g313	742	652	615	42	43	50	50.041	40.253	42.652	4.867	6.161	5.261	44.3153	5.42967	-3.02887	7.93618e-49	6.36719e-47	mae1	hypothetical protein H101_00205 [Trichophyton interdigitale H6]	-	-	-	-	GO:0016020//membrane	-	GO:0055085//transmembrane transport
g6621	1436	1249	1464	168	141	148	41.795	33.57	44.777	9.422	10.337	7.198	40.0473	8.98567	-2.15601	1.55374e-48	1.23422e-46	PPO1	hypothetical protein TESG_06709 [Trichophyton tonsurans CBS 112818]	Metabolism;Metabolism;Metabolism	Global and overview maps;Global and overview maps;Amino acid metabolism	ko01100//Metabolic pathways;ko01110//Biosynthesis of secondary metabolites;ko00350//Tyrosine metabolism	K00505;K00505;K00505	-	GO:0016491//oxidoreductase activity	-
g6414	2750	3756	3149	38	20	69	115.286	149.862	133.288	1.719	1.131	2.865	132.812	1.905	-6.12345	1.71609e-48	1.34982e-46	RYP2	hypothetical protein H101_07751 [Trichophyton interdigitale H6]	-	-	-	-	GO:0005575//cellular_component;GO:0005622//intracellular anatomical structure;GO:0005634//nucleus;GO:0043226//organelle;GO:0043227//membrane-bounded organelle;GO:0043229//intracellular organelle;GO:0043231//intracellular membrane-bounded organelle	GO:0003674//molecular_function;GO:0005488//binding;GO:0005515//protein binding;GO:0042802//identical protein binding	GO:0000003//reproduction;GO:0005975//carbohydrate metabolic process;GO:0005984//disaccharide metabolic process;GO:0005991//trehalose metabolic process;GO:0005992//trehalose biosynthetic process;GO:0006139//nucleobase-containing compound metabolic process;GO:0006351//transcription, DNA-templated;GO:0006355//regulation of transcription, DNA-templated;GO:0006725//cellular aromatic compound metabolic…
g4576	557	594	518	8242	6106	5518	119.548	111.817	116.628	3634.61	3388.4	2296.73	115.998	3106.58	4.74316	2.5037e-48	1.95021e-46	H4.1	histone [Nannizzia gypsea CBS 118893]	-	-	-	-	GO:0071821//FANCM-MHF complex	GO:0003677//DNA binding	GO:0006352//DNA-templated transcription, initiation
g7482	1922	1894	1998	8	29	7	109.105	98.45	116.643	0.841	3.651	0.675	108.066	1.72233	-5.9714	3.38206e-48	2.60906e-46	YKR069W	hypothetical protein H101_01982 [Trichophyton interdigitale H6]	Metabolism;Metabolism;Metabolism;Metabolism	Global and overview maps;Global and overview maps;Global and overview maps;Metabolism of cofactors and vitamins	ko01100//Metabolic pathways;ko01110//Biosynthesis of secondary metabolites;ko01240//Biosynthesis of cofactors;ko00860//Porphyrin metabolism	K00589;K00589;K00589;K00589	GO:0005575//cellular_component;GO:0005622//intracellular anatomical structure;GO:0005634//nucleus;GO:0005737//cytoplasm;GO:0043226//organelle;GO:0043227//membrane-bounded organelle;GO:0043229//intracellular organelle;GO:0043231//intracellular membrane-bounded organelle	GO:0003674//molecular_function;GO:0003824//catalytic activity;GO:0004851//uroporphyrin-III C-methyltransferase activity;GO:0008168//methyltransferase activity;GO:0008169//C-methyltransferase activity;GO:0008757//S-adenosylmethionine-dependent methyltransferase activity;GO:0016740//transferase activity;GO:0016741//transferase activity, transferring one-carbon groups;GO:0030788//precorrin-2 C20-met…	GO:0000096//sulfur amino acid metabolic process;GO:0000097//sulfur amino acid biosynthetic process;GO:0000103//sulfate assimilation;GO:0006082//organic acid metabolic process;GO:0006520//cellular amino acid metabolic process;GO:0006555//methionine metabolic process;GO:0006725//cellular aromatic compound metabolic process;GO:0006778//porphyrin-containing compound metabolic process;GO:0006779//porp…
g3718	5730	5966	5948	1072	954	905	216.331	193.654	217.411	76.816	74.828	52.072	209.132	67.9053	-1.62282	6.58018e-48	5.02789e-46	arg-6	N-acetyl-gamma-glutamyl-phosphate reductase [Trichophyton interdigitale H6]	Metabolism;Metabolism;Metabolism;Metabolism;Metabolism	Global and overview maps;Global and overview maps;Global and overview maps;Global and overview maps;Amino acid metabolism	ko01100//Metabolic pathways;ko01110//Biosynthesis of secondary metabolites;ko01230//Biosynthesis of amino acids;ko01210//2-Oxocarboxylic acid metabolism;ko00220//Arginine biosynthesis	K12659;K12659;K12659;K12659;K12659	GO:0005575//cellular_component;GO:0005622//intracellular anatomical structure;GO:0005737//cytoplasm;GO:0005739//mitochondrion;GO:0005759//mitochondrial matrix;GO:0031974//membrane-enclosed lumen;GO:0043226//organelle;GO:0043227//membrane-bounded organelle;GO:0043229//intracellular organelle;GO:0043231//intracellular membrane-bounded organelle;GO:0043233//organelle lumen;GO:0070013//intracellular …	GO:0000166//nucleotide binding;GO:0003674//molecular_function;GO:0003824//catalytic activity;GO:0003942//N-acetyl-gamma-glutamyl-phosphate reductase activity;GO:0003991//acetylglutamate kinase activity;GO:0004042//acetyl-CoA:L-glutamate N-acetyltransferase activity;GO:0004073//aspartate-semialdehyde dehydrogenase activity;GO:0005488//binding;GO:0005515//protein binding;GO:0005524//ATP binding;GO:…	GO:0006082//organic acid metabolic process;GO:0006355//regulation of transcription, DNA-templated;GO:0006520//cellular amino acid metabolic process;GO:0006525//arginine metabolic process;GO:0006526//arginine biosynthetic process;GO:0006591//ornithine metabolic process;GO:0006592//ornithine biosynthetic process;GO:0006793//phosphorus metabolic process;GO:0006796//phosphate-containing compound meta…
g227	1286	1362	1235	178	169	184	46.238	44.969	45.219	9.659	11.706	9.166	45.4753	10.177	-2.15977	7.298e-48	5.52376e-46	SPBP4H10.07	hypothetical protein H101_00177 [Trichophyton interdigitale H6]	-	-	-	-	GO:0005575//cellular_component;GO:0005622//intracellular anatomical structure;GO:0005680//anaphase-promoting complex;GO:0005737//cytoplasm;GO:0005783//endoplasmic reticulum;GO:0005789//endoplasmic reticulum membrane;GO:0012505//endomembrane system;GO:0016020//membrane;GO:0031984//organelle subcompartment;GO:0042175//nuclear outer membrane-endoplasmic reticulum membrane network;GO:0043226//organel…	GO:0003674//molecular_function;GO:0003824//catalytic activity;GO:0004842//ubiquitin-protein transferase activity;GO:0005488//binding;GO:0008270//zinc ion binding;GO:0016740//transferase activity;GO:0019787//ubiquitin-like protein transferase activity;GO:0043167//ion binding;GO:0043169//cation binding;GO:0046872//metal ion binding;GO:0046914//transition metal ion binding;GO:0061630//ubiquitin prot…	GO:0000209//protein polyubiquitination;GO:0006464//cellular protein modification process;GO:0006508//proteolysis;GO:0006511//ubiquitin-dependent protein catabolic process;GO:0006807//nitrogen compound metabolic process;GO:0008150//biological_process;GO:0008152//metabolic process;GO:0009056//catabolic process;GO:0009057//macromolecule catabolic process;GO:0009987//cellular process;GO:0010498//prot…
g6239	2209	2527	2333	278	210	204	70.768	73.35	76.185	15.874	15.551	11.164	73.4343	14.1963	-2.37094	7.82677e-48	5.86861e-46	SPBC530.05	Transcription factor [Trichophyton interdigitale]	-	-	-	-	-	GO:0000981//DNA-binding transcription factor activity, RNA polymerase II-specific;GO:0003677//DNA binding;GO:0008270//zinc ion binding	GO:0006351//transcription, DNA-templated;GO:0006355//regulation of transcription, DNA-templated
g5726	4252	4921	4595	350	197	290	133.076	140.318	153.467	20.278	18.038	10.178	142.287	16.1647	-3.13789	1.69851e-47	1.26177e-45	cnsO	hypothetical protein H101_00895 [Trichophyton interdigitale H6]	-	-	-	-	GO:0016020//membrane	GO:0022857//transmembrane transporter activity;GO:0042910//xenobiotic transmembrane transporter activity;GO:0051119//sugar transmembrane transporter activity;GO:1901241//4-hydroxyphenylacetate transmembrane transporter activity	GO:0008643//carbohydrate transport;GO:0042908//xenobiotic transport;GO:0055085//transmembrane transport;GO:1900754//4-hydroxyphenylacetate transport
g3169	1236	1144	869	71	51	55	46.767	39.512	33.362	3.751	3.332	2.506	39.8803	3.19633	-3.64119	1.81311e-47	1.33455e-45	SPBC24C6.09c	phosphoketolase [Trichophyton tonsurans CBS 112818]	Metabolism	Carbohydrate metabolism	ko00030//Pentose phosphate pathway	K01621	-	GO:0003674//molecular_function;GO:0003824//catalytic activity;GO:0004802//transketolase activity;GO:0016829//lyase activity;GO:0016830//carbon-carbon lyase activity;GO:0016832//aldehyde-lyase activity	GO:0005975//carbohydrate metabolic process;GO:0008150//biological_process;GO:0008152//metabolic process;GO:0044238//primary metabolic process;GO:0071704//organic substance metabolic process
g1597	1178	1322	1524	87	106	120	47.987	50.373	64.246	5.592	6.912	5.34	54.202	5.948	-3.18787	2.03469e-47	1.48403e-45	-	hypothetical protein H101_02145 [Trichophyton interdigitale H6]	-	-	-	-	-	-	-
g3029	1099	1133	942	118	111	115	62.079	53.038	49.981	9.799	12.014	7.866	55.0327	9.893	-2.47581	2.2034e-47	1.5926e-45	ATG22	hypothetical protein H101_04786 [Trichophyton interdigitale H6]	Cellular Processes	Transport and catabolism	ko04138//Autophagy - yeast	K06902	GO:0000322//storage vacuole;GO:0000323//lytic vacuole;GO:0000324//fungal-type vacuole;GO:0000329//fungal-type vacuole membrane;GO:0005575//cellular_component;GO:0005622//intracellular anatomical structure;GO:0005737//cytoplasm;GO:0005773//vacuole;GO:0005774//vacuolar membrane;GO:0016020//membrane;GO:0016021//integral component of membrane;GO:0031090//organelle membrane;GO:0031166//integral compon…	GO:0003674//molecular_function;GO:0005215//transporter activity;GO:0005342//organic acid transmembrane transporter activity;GO:0008509//anion transmembrane transporter activity;GO:0008514//organic anion transmembrane transporter activity;GO:0015075//ion transmembrane transporter activity;GO:0015171//amino acid transmembrane transporter activity;GO:0015179//L-amino acid transmembrane transporter a…	GO:0003333//amino acid transmembrane transport;GO:0006810//transport;GO:0006811//ion transport;GO:0006820//anion transport;GO:0006865//amino acid transport;GO:0006914//autophagy;GO:0007034//vacuolar transport;GO:0008150//biological_process;GO:0008152//metabolic process;GO:0009056//catabolic process;GO:0009987//cellular process;GO:0015711//organic anion transport;GO:0015807//L-amino acid transport…
g4729	29456	25981	27783	144	91	378	1412.12	1143.62	1368	38.6	37.007	82.649	1307.91	52.752	-4.6319	2.64168e-47	1.89234e-45	MET10	hypothetical protein H109_03766 [Trichophyton interdigitale MR816]	Metabolism;Metabolism	Global and overview maps;Energy metabolism	ko01100//Metabolic pathways;ko00920//Sulfur metabolism	K00380;K00380	GO:0005575//cellular_component;GO:0005622//intracellular anatomical structure;GO:0009337//sulfite reductase complex (NADPH);GO:0016020//membrane;GO:0032991//protein-containing complex	GO:0003674//molecular_function;GO:0003824//catalytic activity;GO:0003958//NADPH-hemoprotein reductase activity;GO:0004783//sulfite reductase (NADPH) activity;GO:0010181//FMN binding;GO:0016491//oxidoreductase activity;GO:0016651//oxidoreductase activity, acting on NAD(P)H;GO:0016653//oxidoreductase activity, acting on NAD(P)H, heme protein as acceptor;GO:0016655//oxidoreductase activity, acting o…	GO:0000096//sulfur amino acid metabolic process;GO:0000097//sulfur amino acid biosynthetic process;GO:0000103//sulfate assimilation;GO:0006082//organic acid metabolic process;GO:0006520//cellular amino acid metabolic process;GO:0006534//cysteine metabolic process;GO:0006555//methionine metabolic process;GO:0006790//sulfur compound metabolic process;GO:0006807//nitrogen compound metabolic process;…
g2800	2096	1906	1959	63	39	93	119.226	99.464	116.459	3.951	3.775	9.91	111.716	5.87867	-4.24821	5.00266e-47	3.55189e-45	fap1	hypothetical protein H101_06799 [Trichophyton interdigitale H6]	Metabolism;Cellular Processes;Metabolism;Metabolism	Global and overview maps;Transport and catabolism;Amino acid metabolism;Amino acid metabolism	ko01100//Metabolic pathways;ko04146//Peroxisome;ko00260//Glycine, serine and threonine metabolism;ko00310//Lysine degradation	K00306;K00306;K00306;K00306	-	GO:0004148//dihydrolipoyl dehydrogenase activity;GO:0004497//monooxygenase activity;GO:0004729//oxygen-dependent protoporphyrinogen oxidase activity;GO:0008115//sarcosine oxidase activity;GO:0008168//methyltransferase activity;GO:0008681//2-octaprenyl-6-methoxyphenol hydroxylase activity;GO:0008734//L-aspartate oxidase activity;GO:0008785//alkyl hydroperoxide reductase activity;GO:0008942//nitrit…	GO:0000302//response to reactive oxygen species;GO:0002098//tRNA wobble uridine modification;GO:0006744//ubiquinone biosynthetic process;GO:0006779//porphyrin-containing compound biosynthetic process;GO:0008033//tRNA processing;GO:0009236//cobalamin biosynthetic process;GO:0009435//NAD biosynthetic process;GO:0010126//mycothiol metabolic process;GO:0016117//carotenoid biosynthetic process;GO:0042…
g4337	2427	2725	2042	193	130	184	130.801	134.379	113.204	17.712	14.922	15.502	126.128	16.0453	-2.97466	7.04128e-47	4.95546e-45	ECM14	hypothetical protein H101_06400 [Trichophyton interdigitale H6]	-	-	-	-	GO:0000322//storage vacuole;GO:0000323//lytic vacuole;GO:0000324//fungal-type vacuole;GO:0005575//cellular_component;GO:0005576//extracellular region;GO:0005615//extracellular space;GO:0005622//intracellular anatomical structure;GO:0005737//cytoplasm;GO:0005773//vacuole;GO:0005783//endoplasmic reticulum;GO:0012505//endomembrane system;GO:0043226//organelle;GO:0043227//membrane-bounded organelle;G…	GO:0003674//molecular_function;GO:0003824//catalytic activity;GO:0004175//endopeptidase activity;GO:0004180//carboxypeptidase activity;GO:0004181//metallocarboxypeptidase activity;GO:0004222//metalloendopeptidase activity;GO:0005488//binding;GO:0008233//peptidase activity;GO:0008235//metalloexopeptidase activity;GO:0008237//metallopeptidase activity;GO:0008238//exopeptidase activity;GO:0008270//z…	GO:0006508//proteolysis;GO:0006807//nitrogen compound metabolic process;GO:0008150//biological_process;GO:0008152//metabolic process;GO:0009272//fungal-type cell wall biogenesis;GO:0009987//cellular process;GO:0016043//cellular component organization;GO:0019538//protein metabolic process;GO:0042546//cell wall biogenesis;GO:0043170//macromolecule metabolic process;GO:0044085//cellular component bi…
g7073	870	1030	957	70	66	45	69.459	75.244	78.594	9.517	11.222	5.616	74.4323	8.785	-3.08282	7.90078e-47	5.51199e-45	SPAC12G12.06c	18S rRNA biogenesis protein RCL1 [Trichophyton interdigitale H6]	Genetic Information Processing	Translation	ko03008//Ribosome biogenesis in eukaryotes	K11108	GO:0005575//cellular_component;GO:0005622//intracellular anatomical structure;GO:0005634//nucleus;GO:0005654//nucleoplasm;GO:0005730//nucleolus;GO:0030684//preribosome;GO:0030686//90S preribosome;GO:0031974//membrane-enclosed lumen;GO:0031981//nuclear lumen;GO:0032991//protein-containing complex;GO:0043226//organelle;GO:0043227//membrane-bounded organelle;GO:0043228//non-membrane-bounded organell…	GO:0003674//molecular_function;GO:0003824//catalytic activity;GO:0003963//RNA-3'-phosphate cyclase activity;GO:0004518//nuclease activity;GO:0004519//endonuclease activity;GO:0004521//endoribonuclease activity;GO:0004540//ribonuclease activity;GO:0008047//enzyme activator activity;GO:0016787//hydrolase activity;GO:0016788//hydrolase activity, acting on ester bonds;GO:0030234//enzyme regulator act…	GO:0000447//endonucleolytic cleavage in ITS1 to separate SSU-rRNA from 5.8S rRNA and LSU-rRNA from tricistronic rRNA transcript (SSU-rRNA, 5.8S rRNA, LSU-rRNA);GO:0000460//maturation of 5.8S rRNA;GO:0000462//maturation of SSU-rRNA from tricistronic rRNA transcript (SSU-rRNA, 5.8S rRNA, LSU-rRNA);GO:0000466//maturation of 5.8S rRNA from tricistronic rRNA transcript (SSU-rRNA, 5.8S rRNA, LSU-rRNA);…
g4636	8492	11494	8882	483	448	251	619.613	764.967	663.783	60.229	68.343	27.41	682.788	51.994	-3.71502	1.10917e-46	7.67142e-45	ARB_05253	hypothetical protein H101_06943 [Trichophyton interdigitale H6]	-	-	-	-	GO:0000131//incipient cellular bud site;GO:0005575//cellular_component;GO:0005576//extracellular region;GO:0005618//cell wall;GO:0005622//intracellular anatomical structure;GO:0005886//plasma membrane;GO:0009277//fungal-type cell wall;GO:0009986//cell surface;GO:0016020//membrane;GO:0030312//external encapsulating structure;GO:0030445//yeast-form cell wall;GO:0030446//hyphal cell wall;GO:0031224/…	GO:0003674//molecular_function;GO:0003824//catalytic activity;GO:0004553//hydrolase activity, hydrolyzing O-glycosyl compounds;GO:0016740//transferase activity;GO:0016757//glycosyltransferase activity;GO:0016787//hydrolase activity;GO:0016798//hydrolase activity, acting on glycosyl bonds	GO:0005975//carbohydrate metabolic process;GO:0005976//polysaccharide metabolic process;GO:0006022//aminoglycan metabolic process;GO:0006030//chitin metabolic process;GO:0006037//cell wall chitin metabolic process;GO:0006040//amino sugar metabolic process;GO:0006807//nitrogen compound metabolic process;GO:0008150//biological_process;GO:0008152//metabolic process;GO:0009987//cellular process;GO:00…
g3842	1417	1913	2053	77	73	40	138.637	171.621	207.145	14.051	17.491	7.023	172.468	12.855	-3.74592	1.44357e-46	9.89894e-45	ANIA_06866	Chorismate mutase [Trichophyton interdigitale]	Metabolism;Metabolism;Metabolism;Metabolism	Global and overview maps;Global and overview maps;Global and overview maps;Amino acid metabolism	ko01100//Metabolic pathways;ko01110//Biosynthesis of secondary metabolites;ko01230//Biosynthesis of amino acids;ko00400//Phenylalanine, tyrosine and tryptophan biosynthesis	K01850;K01850;K01850;K01850	GO:0005575//cellular_component;GO:0005622//intracellular anatomical structure;GO:0005634//nucleus;GO:0005737//cytoplasm;GO:0043226//organelle;GO:0043227//membrane-bounded organelle;GO:0043229//intracellular organelle;GO:0043231//intracellular membrane-bounded organelle	GO:0003674//molecular_function;GO:0003824//catalytic activity;GO:0004106//chorismate mutase activity;GO:0004664//prephenate dehydratase activity;GO:0016853//isomerase activity;GO:0016866//intramolecular transferase activity	GO:0000162//tryptophan biosynthetic process;GO:0006082//organic acid metabolic process;GO:0006520//cellular amino acid metabolic process;GO:0006558//L-phenylalanine metabolic process;GO:0006568//tryptophan metabolic process;GO:0006570//tyrosine metabolic process;GO:0006571//tyrosine biosynthetic process;GO:0006576//cellular biogenic amine metabolic process;GO:0006586//indolalkylamine metabolic pr…
g2142	5225	7114	6839	506	399	585	199.888	255.011	272.436	23.454	23.421	24.588	242.445	23.821	-3.34735	3.60226e-46	2.44923e-44	-	hypothetical protein H109_03518 [Trichophyton interdigitale MR816]	-	-	-	-	-	-	-
g6036	3600	4236	3471	488	386	466	200.291	216.25	198.787	45.191	44.803	37.946	205.109	42.6467	-2.26589	4.50315e-46	3.03603e-44	-	hypothetical protein H101_03492 [Trichophyton interdigitale H6]	-	-	-	-	GO:0005575//cellular_component	GO:0003674//molecular_function	-
g3820	658	853	808	7	19	20	61.012	72.37	77.066	1.105	3.752	2.899	70.1493	2.58533	-4.76201	4.99686e-46	3.34082e-44	-	hypothetical protein H101_04867 [Trichophyton interdigitale H6]	-	-	-	-	-	-	-
g5003	2393	2701	2605	30	6	7	150.952	155.701	168.359	1.212	0.303	0.331	158.337	0.615333	-8.00742	6.22606e-46	4.12824e-44	P450-4	hypothetical protein H109_06620 [Trichophyton interdigitale MR816]	-	-	-	-	-	GO:0004497//monooxygenase activity;GO:0005506//iron ion binding;GO:0016705//oxidoreductase activity, acting on paired donors, with incorporation or reduction of molecular oxygen;GO:0020037//heme binding	GO:0046148//pigment biosynthetic process
g532	1068	1163	752	16	22	35	98.744	98.387	71.519	2.519	4.332	5.059	89.55	3.97	-4.49548	4.03537e-45	2.65375e-43	-	hypothetical protein H101_06609 [Trichophyton interdigitale H6]	-	-	-	-	-	-	-
g4008	4058	4573	4145	658	672	551	100.322	105.065	108.125	30.962	37.463	23.016	104.504	30.4803	-1.77761	4.40771e-45	2.87505e-43	bor	hypothetical protein H109_04303 [Trichophyton interdigitale MR816]	-	-	-	-	GO:0016020//membrane;GO:0031411//gas vesicle	GO:0000166//nucleotide binding;GO:0003677//DNA binding;GO:0004222//metalloendopeptidase activity;GO:0004252//serine-type endopeptidase activity;GO:0004386//helicase activity;GO:0005524//ATP binding;GO:0009378//four-way junction helicase activity;GO:0016887//ATP hydrolysis activity	GO:0006281//DNA repair;GO:0006310//DNA recombination;GO:0006508//proteolysis;GO:0030436//asexual sporulation;GO:0031412//gas vesicle organization;GO:0051301//cell division
g1974	1289	1777	1554	0	6	0	65.619	82.756	81.385	0	5.076	0	76.5867	1.692	-5.50029	4.78225e-45	3.0942e-43	vts1	Flap-structured DNA-binding and RNA-binding protein [Trichophyton interdigitale]	-	-	-	-	GO:0000932//P-body;GO:0005575//cellular_component;GO:0005622//intracellular anatomical structure;GO:0005634//nucleus;GO:0005737//cytoplasm;GO:0005829//cytosol;GO:0032991//protein-containing complex;GO:0035770//ribonucleoprotein granule;GO:0036464//cytoplasmic ribonucleoprotein granule;GO:0043226//organelle;GO:0043227//membrane-bounded organelle;GO:0043228//non-membrane-bounded organelle;GO:004322…	GO:0000166//nucleotide binding;GO:0000900//translation repressor activity, mRNA regulatory element binding;GO:0003674//molecular_function;GO:0003676//nucleic acid binding;GO:0003677//DNA binding;GO:0003723//RNA binding;GO:0003729//mRNA binding;GO:0003730//mRNA 3'-UTR binding;GO:0005488//binding;GO:0005515//protein binding;GO:0008092//cytoskeletal protein binding;GO:0017022//myosin binding;GO:0030…	GO:0000288//nuclear-transcribed mRNA catabolic process, deadenylation-dependent decay;GO:0000289//nuclear-transcribed mRNA poly(A) tail shortening;GO:0000956//nuclear-transcribed mRNA catabolic process;GO:0006139//nucleobase-containing compound metabolic process;GO:0006355//regulation of transcription, DNA-templated;GO:0006401//RNA catabolic process;GO:0006402//mRNA catabolic process;GO:0006403//…
g530	531	592	564	37	25	24	43.92	44.803	47.986	5.211	4.404	3.103	45.5697	4.23933	-3.42616	6.37476e-45	4.09158e-43	arv1	hypothetical protein H101_03907 [Trichophyton interdigitale H6]	-	-	-	-	GO:0000139//Golgi membrane;GO:0005575//cellular_component;GO:0005622//intracellular anatomical structure;GO:0005737//cytoplasm;GO:0005783//endoplasmic reticulum;GO:0005789//endoplasmic reticulum membrane;GO:0005794//Golgi apparatus;GO:0005938//cell cortex;GO:0012505//endomembrane system;GO:0016020//membrane;GO:0016021//integral component of membrane;GO:0030176//integral component of endoplasmic r…	GO:0003674//molecular_function	GO:0006464//cellular protein modification process;GO:0006497//protein lipidation;GO:0006505//GPI anchor metabolic process;GO:0006506//GPI anchor biosynthetic process;GO:0006629//lipid metabolic process;GO:0006643//membrane lipid metabolic process;GO:0006644//phospholipid metabolic process;GO:0006650//glycerophospholipid metabolic process;GO:0006661//phosphatidylinositol biosynthetic process;GO:00…
g7433	1001	1361	1310	1	10	1	84.86	105.837	114.591	0.146	1.671	0.134	101.763	0.650333	-7.28981	7.17985e-45	4.57174e-43	FPR1	hypothetical protein H101_00568 [Trichophyton interdigitale H6]	-	-	-	-	-	-	-
g5043	4804	4975	4238	672	508	562	500.22	473.993	453.925	119.151	112.655	91.478	476.046	107.761	-2.14326	1.28282e-44	8.10401e-43	ARB_02797	hypothetical protein H109_00560 [Trichophyton interdigitale MR816]	Metabolism;Metabolism	Global and overview maps;Carbohydrate metabolism	ko01100//Metabolic pathways;ko00500//Starch and sucrose metabolism	K01210;K01210	GO:0000322//storage vacuole;GO:0000323//lytic vacuole;GO:0000324//fungal-type vacuole;GO:0005575//cellular_component;GO:0005576//extracellular region;GO:0005618//cell wall;GO:0005622//intracellular anatomical structure;GO:0005737//cytoplasm;GO:0005773//vacuole;GO:0009277//fungal-type cell wall;GO:0009986//cell surface;GO:0030312//external encapsulating structure;GO:0030445//yeast-form cell wall;G…	GO:0003674//molecular_function;GO:0003824//catalytic activity;GO:0004338//glucan exo-1,3-beta-glucosidase activity;GO:0004553//hydrolase activity, hydrolyzing O-glycosyl compounds;GO:0005488//binding;GO:0008061//chitin binding;GO:0008422//beta-glucosidase activity;GO:0015926//glucosidase activity;GO:0016740//transferase activity;GO:0016787//hydrolase activity;GO:0016798//hydrolase activity, actin…	GO:0005975//carbohydrate metabolic process;GO:0005976//polysaccharide metabolic process;GO:0006073//cellular glucan metabolic process;GO:0008150//biological_process;GO:0008152//metabolic process;GO:0009272//fungal-type cell wall biogenesis;GO:0009987//cellular process;GO:0010383//cell wall polysaccharide metabolic process;GO:0016043//cellular component organization;GO:0022610//biological adhesion…
g3766	1731	1804	1354	57	50	95	128.034	122.091	103.018	7.179	7.876	10.984	117.714	8.67967	-3.76151	1.44142e-44	9.03476e-43	SPAC22A12.08c	TIGR01456 family HAD hydrolase [Trichophyton interdigitale H6]	-	-	-	-	-	GO:0008967//phosphoglycolate phosphatase activity;GO:0016787//hydrolase activity	GO:0008152//metabolic process;GO:0009853//photorespiration;GO:0015671//oxygen transport
g5742	285	256	272	1978	1702	2013	13.688	11.797	14.497	214.988	231.109	200.158	13.3273	215.418	4.01468	1.70668e-44	1.05838e-42	sll1024	hypothetical protein H101_02783 [Trichophyton interdigitale H6]	-	-	-	-	-	GO:0005254//chloride channel activity	-
g5509	12288	15176	11106	596	633	994	832.119	934.806	773.885	56.229	94.241	101.342	846.937	83.9373	-3.33487	1.71493e-44	1.05838e-42	FPRO05_10296	transaldolase [Trichophyton interdigitale H6]	Metabolism;Metabolism;Metabolism;Metabolism;Metabolism;Metabolism	Global and overview maps;Global and overview maps;Global and overview maps;Global and overview maps;Carbohydrate metabolism;Energy metabolism	ko01100//Metabolic pathways;ko01110//Biosynthesis of secondary metabolites;ko01230//Biosynthesis of amino acids;ko01200//Carbon metabolism;ko00030//Pentose phosphate pathway;ko00710//Carbon fixation by Calvin cycle	K00616;K00616;K00616;K00616;K00616;K00616	GO:0005575//cellular_component;GO:0005622//intracellular anatomical structure;GO:0005634//nucleus;GO:0005654//nucleoplasm;GO:0005737//cytoplasm;GO:0005829//cytosol;GO:0031974//membrane-enclosed lumen;GO:0031981//nuclear lumen;GO:0043226//organelle;GO:0043227//membrane-bounded organelle;GO:0043229//intracellular organelle;GO:0043231//intracellular membrane-bounded organelle;GO:0043233//organelle l…	GO:0003674//molecular_function;GO:0003824//catalytic activity;GO:0004801//transaldolase activity;GO:0005488//binding;GO:0016740//transferase activity;GO:0016744//transketolase or transaldolase activity;GO:0016832//aldehyde-lyase activity;GO:0030246//carbohydrate binding;GO:0036094//small molecule binding;GO:0048029//monosaccharide binding	GO:0005975//carbohydrate metabolic process;GO:0005996//monosaccharide metabolic process;GO:0005997//xylulose metabolic process;GO:0005999//xylulose biosynthetic process;GO:0006002//fructose 6-phosphate metabolic process;GO:0006081//cellular aldehyde metabolic process;GO:0006098//pentose-phosphate shunt;GO:0006139//nucleobase-containing compound metabolic process;GO:0006725//cellular aromatic comp…
g4113	9745	8158	8324	296	277	542	467.04	357.893	410.668	24.15	27.915	40.356	411.867	30.807	-3.74085	2.79239e-44	1.71018e-42	sconB	hypothetical protein H101_05576 [Trichophyton interdigitale H6]	Cellular Processes;Genetic Information Processing	Cell growth and death;Folding, sorting and degradation	ko04111//Cell cycle - yeast;ko04120//Ubiquitin mediated proteolysis	K10259;K10259	GO:0000151//ubiquitin ligase complex;GO:0000152//nuclear ubiquitin ligase complex;GO:0005575//cellular_component;GO:0005622//intracellular anatomical structure;GO:0005634//nucleus;GO:0005737//cytoplasm;GO:0019005//SCF ubiquitin ligase complex;GO:0031461//cullin-RING ubiquitin ligase complex;GO:0032991//protein-containing complex;GO:0043224//nuclear SCF ubiquitin ligase complex;GO:0043226//organel…	GO:0003674//molecular_function;GO:0005488//binding;GO:0005515//protein binding;GO:0030674//protein-macromolecule adaptor activity;GO:0032182//ubiquitin-like protein binding;GO:0042802//identical protein binding;GO:0043130//ubiquitin binding;GO:0060090//molecular adaptor activity	GO:0000082//G1/S transition of mitotic cell cycle;GO:0000083//regulation of transcription involved in G1/S transition of mitotic cell cycle;GO:0000096//sulfur amino acid metabolic process;GO:0000097//sulfur amino acid biosynthetic process;GO:0000209//protein polyubiquitination;GO:0000278//mitotic cell cycle;GO:0006082//organic acid metabolic process;GO:0006139//nucleobase-containing compound meta…
g3981	77993	91343	87330	5130	4229	7516	2087.99	2213.86	2401.21	158.35	164.096	232.545	2234.36	184.997	-3.59429	5.05229e-44	3.0708e-42	TEF3	hypothetical protein H109_04330 [Trichophyton interdigitale MR816]	-	-	-	-	GO:0005575//cellular_component;GO:0005618//cell wall;GO:0005622//intracellular anatomical structure;GO:0005737//cytoplasm;GO:0005829//cytosol;GO:0005840//ribosome;GO:0005844//polysome;GO:0005886//plasma membrane;GO:0009276//Gram-negative-bacterium-type cell wall;GO:0009277//fungal-type cell wall;GO:0009288//bacterial-type flagellum;GO:0009295//nucleoid;GO:0009380//excinuclease repair complex;GO:0…	GO:0000166//nucleotide binding;GO:0000309//nicotinamide-nucleotide adenylyltransferase activity;GO:0003674//molecular_function;GO:0003676//nucleic acid binding;GO:0003677//DNA binding;GO:0003697//single-stranded DNA binding;GO:0003723//RNA binding;GO:0003724//RNA helicase activity;GO:0003746//translation elongation factor activity;GO:0003824//catalytic activity;GO:0003924//GTPase activity;GO:0004…	GO:0000910//cytokinesis;GO:0001932//regulation of protein phosphorylation;GO:0001933//negative regulation of protein phosphorylation;GO:0002181//cytoplasmic translation;GO:0002182//cytoplasmic translational elongation;GO:0006015//5-phosphoribose 1-diphosphate biosynthetic process;GO:0006139//nucleobase-containing compound metabolic process;GO:0006260//DNA replication;GO:0006281//DNA repair;GO:000…
g5959	1178	1220	1239	57	23	31	117.701	108.614	124.012	8.516	7.651	5.013	116.776	7.06	-4.04793	6.818e-44	4.11284e-42	AN5440	hypothetical protein H101_05677 [Trichophyton interdigitale H6]	-	-	-	-	GO:0005575//cellular_component;GO:0005622//intracellular anatomical structure;GO:0005737//cytoplasm;GO:0005739//mitochondrion;GO:0005759//mitochondrial matrix;GO:0031974//membrane-enclosed lumen;GO:0043226//organelle;GO:0043227//membrane-bounded organelle;GO:0043229//intracellular organelle;GO:0043231//intracellular membrane-bounded organelle;GO:0043233//organelle lumen;GO:0070013//intracellular …	GO:0003674//molecular_function;GO:0003824//catalytic activity;GO:0004096//catalase activity;GO:0004130//cytochrome-c peroxidase activity;GO:0004601//peroxidase activity;GO:0005488//binding;GO:0016209//antioxidant activity;GO:0016491//oxidoreductase activity;GO:0016684//oxidoreductase activity, acting on peroxide as acceptor;GO:0020037//heme binding;GO:0043167//ion binding;GO:0043169//cation bindi…	GO:0000302//response to reactive oxygen species;GO:0006950//response to stress;GO:0006979//response to oxidative stress;GO:0008150//biological_process;GO:0008152//metabolic process;GO:0009056//catabolic process;GO:0009636//response to toxic substance;GO:0009987//cellular process;GO:0016999//antibiotic metabolic process;GO:0017001//antibiotic catabolic process;GO:0033554//cellular response to stre…
g5257	3567	3477	3349	502	528	616	146.46	135.631	146.862	32.846	36.531	27.681	142.984	32.3527	-2.1439	6.97902e-44	4.17856e-42	URC4	uracil catabolism protein [Trichophyton mentagrophytes]	-	-	-	-	-	GO:0003674//molecular_function;GO:0003824//catalytic activity	-
g6976	623	685	594	24	34	42	38.548	38.782	37.806	2.529	4.48	4.062	38.3787	3.69033	-3.37848	2.37059e-43	1.40883e-41	ARB_06414	hypothetical protein H101_02909 [Trichophyton interdigitale H6]	-	-	-	-	GO:0005575//cellular_component;GO:0005576//extracellular region	GO:0003674//molecular_function;GO:0003824//catalytic activity;GO:0004180//carboxypeptidase activity;GO:0004185//serine-type carboxypeptidase activity;GO:0008233//peptidase activity;GO:0008236//serine-type peptidase activity;GO:0008238//exopeptidase activity;GO:0016787//hydrolase activity;GO:0017171//serine hydrolase activity;GO:0070008//serine-type exopeptidase activity;GO:0140096//catalytic acti…	GO:0006508//proteolysis;GO:0006807//nitrogen compound metabolic process;GO:0008150//biological_process;GO:0008152//metabolic process;GO:0019538//protein metabolic process;GO:0043170//macromolecule metabolic process;GO:0044238//primary metabolic process;GO:0071704//organic substance metabolic process;GO:1901564//organonitrogen compound metabolic process
g3558	749	1101	854	50	49	63	32.261	43.391	37.837	4.501	6.834	6.218	37.8297	5.851	-2.69276	2.86015e-43	1.68728e-41	SKN7	Transcription factor [Trichophyton interdigitale]	-	-	-	-	GO:0000228//nuclear chromosome;GO:0000785//chromatin;GO:0005575//cellular_component;GO:0005622//intracellular anatomical structure;GO:0005634//nucleus;GO:0005667//transcription regulator complex;GO:0005694//chromosome;GO:0005737//cytoplasm;GO:0005829//cytosol;GO:0016020//membrane;GO:0031974//membrane-enclosed lumen;GO:0031981//nuclear lumen;GO:0032991//protein-containing complex;GO:0043226//organ…	GO:0000155//phosphorelay sensor kinase activity;GO:0000156//phosphorelay response regulator activity;GO:0000976//transcription cis-regulatory region binding;GO:0000977//RNA polymerase II transcription regulatory region sequence-specific DNA binding;GO:0000978//RNA polymerase II cis-regulatory region sequence-specific DNA binding;GO:0000981//DNA-binding transcription factor activity, RNA polymeras…	GO:0000160//phosphorelay signal transduction system;GO:0000302//response to reactive oxygen species;GO:0000304//response to singlet oxygen;GO:0002831//regulation of response to biotic stimulus;GO:0002833//positive regulation of response to biotic stimulus;GO:0006139//nucleobase-containing compound metabolic process;GO:0006351//transcription, DNA-templated;GO:0006355//regulation of transcription, …
g7549	671	769	636	11	10	25	77.381	81.145	75.446	2.16	2.456	4.507	77.9907	3.041	-4.68068	3.15737e-43	1.84902e-41	-	hypothetical protein H101_04074 [Trichophyton interdigitale H6]	-	-	-	-	-	GO:0003700//DNA-binding transcription factor activity	GO:0006355//regulation of transcription, DNA-templated
g4815	603	701	628	57	41	49	53.009	56.386	56.788	8.533	7.676	6.734	55.3943	7.64767	-2.85665	4.40266e-43	2.55961e-41	-	protein kinase activator [Trichophyton equinum CBS 127.97]	-	-	-	-	-	-	-
g449	504	534	450	34	27	25	116.663	113.1	107.147	13.697	13.852	9.046	112.303	12.1983	-3.20264	5.01304e-43	2.8935e-41	fkbB	peptidylprolyl isomerase [Trichophyton equinum CBS 127.97]	-	-	-	-	GO:0000322//storage vacuole;GO:0000323//lytic vacuole;GO:0000324//fungal-type vacuole;GO:0005575//cellular_component;GO:0005622//intracellular anatomical structure;GO:0005634//nucleus;GO:0005737//cytoplasm;GO:0005773//vacuole;GO:0005783//endoplasmic reticulum;GO:0005788//endoplasmic reticulum lumen;GO:0005789//endoplasmic reticulum membrane;GO:0005854//nascent polypeptide-associated complex;GO:00…	GO:0003674//molecular_function;GO:0003755//peptidyl-prolyl cis-trans isomerase activity;GO:0003824//catalytic activity;GO:0005488//binding;GO:0005527//macrolide binding;GO:0005528//FK506 binding;GO:0016853//isomerase activity;GO:0016859//cis-trans isomerase activity;GO:0051082//unfolded protein binding;GO:0097159//organic cyclic compound binding;GO:0140096//catalytic activity, acting on a protein…	GO:0000413//protein peptidyl-prolyl isomerization;GO:0006457//protein folding;GO:0006464//cellular protein modification process;GO:0006807//nitrogen compound metabolic process;GO:0008150//biological_process;GO:0008152//metabolic process;GO:0009987//cellular process;GO:0010033//response to organic substance;GO:0015031//protein transport;GO:0018193//peptidyl-amino acid modification;GO:0018208//pept…
g6822	50	33	52	1463	1282	853	1.847	1.121	1.946	91.167	99.957	48.811	1.638	79.9783	5.6096	5.51313e-43	3.15942e-41	Patl_0798	hypothetical protein H101_02806 [Trichophyton interdigitale H6]	Metabolism;Metabolism	Global and overview maps;Carbohydrate metabolism	ko01100//Metabolic pathways;ko00051//Fructose and mannose metabolism	K18338;K18338	-	GO:0003674//molecular_function;GO:0003824//catalytic activity;GO:0005488//binding;GO:0016787//hydrolase activity;GO:0016788//hydrolase activity, acting on ester bonds;GO:0043167//ion binding;GO:0043169//cation binding;GO:0046872//metal ion binding;GO:0050033//L-rhamnono-1,4-lactonase activity;GO:0052689//carboxylic ester hydrolase activity	GO:0005975//carbohydrate metabolic process;GO:0005996//monosaccharide metabolic process;GO:0008150//biological_process;GO:0008152//metabolic process;GO:0009056//catabolic process;GO:0016052//carbohydrate catabolic process;GO:0019299//rhamnose metabolic process;GO:0019301//rhamnose catabolic process;GO:0019318//hexose metabolic process;GO:0019320//hexose catabolic process;GO:0044238//primary metab…
g2047	1764	1981	1604	214	182	155	262.761	270.003	245.772	54.281	57.738	36.092	259.512	49.3703	-2.39408	6.54963e-43	3.72678e-41	-	NADH:ubiquinone oxidoreductase 20.1kD subunit [Trichophyton tonsurans CBS 112818]	Metabolism;Metabolism	Global and overview maps;Energy metabolism	ko01100//Metabolic pathways;ko00190//Oxidative phosphorylation	K03964;K03964	GO:0005739//mitochondrion	-	-
g249	1946	1923	1817	342	316	298	140.386	126.935	134.835	43.234	49.481	33.606	134.052	42.107	-1.67066	7.74337e-43	4.375e-41	met-2	cystathionine beta-lyase [Trichophyton interdigitale H6]	Metabolism;Metabolism;Metabolism;Metabolism;Metabolism	Global and overview maps;Global and overview maps;Global and overview maps;Amino acid metabolism;Metabolism of other amino acids	ko01100//Metabolic pathways;ko01110//Biosynthesis of secondary metabolites;ko01230//Biosynthesis of amino acids;ko00270//Cysteine and methionine metabolism;ko00450//Selenocompound metabolism	K01760;K01760;K01760;K01760;K01760	GO:0005575//cellular_component;GO:0005622//intracellular anatomical structure;GO:0005634//nucleus;GO:0005737//cytoplasm;GO:0005777//peroxisome;GO:0009507//chloroplast;GO:0009532//plastid stroma;GO:0009536//plastid;GO:0009570//chloroplast stroma;GO:0042579//microbody;GO:0043226//organelle;GO:0043227//membrane-bounded organelle;GO:0043229//intracellular organelle;GO:0043231//intracellular membrane-…	GO:0003674//molecular_function;GO:0003824//catalytic activity;GO:0003961//O-acetylhomoserine aminocarboxypropyltransferase activity;GO:0003962//cystathionine gamma-synthase activity;GO:0004121//cystathionine beta-lyase activity;GO:0004123//cystathionine gamma-lyase activity;GO:0004124//cysteine synthase activity;GO:0004400//histidinol-phosphate transaminase activity;GO:0004764//shikimate 3-dehydr…	GO:0000096//sulfur amino acid metabolic process;GO:0000097//sulfur amino acid biosynthetic process;GO:0000105//histidine biosynthetic process;GO:0006082//organic acid metabolic process;GO:0006520//cellular amino acid metabolic process;GO:0006534//cysteine metabolic process;GO:0006555//methionine metabolic process;GO:0006790//sulfur compound metabolic process;GO:0006807//nitrogen compound metaboli…
g3913	7530	9193	8005	628	524	853	428.836	475.971	463.466	84.651	64.927	75.264	456.091	74.9473	-2.60537	9.02033e-43	5.06085e-41	prnC	Multifunctional fusion protein [Trichophyton interdigitale]	Metabolism;Metabolism;Metabolism	Global and overview maps;Amino acid metabolism;Amino acid metabolism	ko01100//Metabolic pathways;ko00250//Alanine, aspartate and glutamate metabolism;ko00330//Arginine and proline metabolism	K00294;K00294;K00294	-	GO:0003842//1-pyrroline-5-carboxylate dehydrogenase activity;GO:0004491//methylmalonate-semialdehyde dehydrogenase (acylating) activity;GO:0004777//succinate-semialdehyde dehydrogenase (NAD+) activity;GO:0008802//betaine-aldehyde dehydrogenase activity;GO:0016491//oxidoreductase activity;GO:0016620//oxidoreductase activity, acting on the aldehyde or oxo group of donors, NAD or NADP as acceptor;GO…	GO:0006527//arginine catabolic process;GO:0006561//proline biosynthetic process;GO:0006562//proline catabolic process;GO:0009447//putrescine catabolic process;GO:0009450//gamma-aminobutyric acid catabolic process;GO:0010124//phenylacetate catabolic process;GO:0010133//proline catabolic process to glutamate;GO:0019285//glycine betaine biosynthetic process from choline;GO:1901023//4-hydroxyphenylac…
g244	1898	2242	2051	311	250	264	63.289	68.398	70.343	24.135	17.752	26.828	67.3433	22.905	-1.55587	1.15002e-42	6.40735e-41	CTF1-ALPHA	cutinase transcription factor 1 alpha [Trichophyton mentagrophytes]	-	-	-	-	-	GO:0000981//DNA-binding transcription factor activity, RNA polymerase II-specific;GO:0003677//DNA binding;GO:0008270//zinc ion binding	GO:0006351//transcription, DNA-templated;GO:0006355//regulation of transcription, DNA-templated;GO:0052151//positive regulation by symbiont of host apoptotic process
g2378	4122	4697	4036	245	309	418	128.837	117.516	118.253	10.764	17.286	17.456	121.535	15.1687	-3.00221	1.29672e-42	7.1749e-41	rusf1	uncharacterized protein TERG_07567 [Trichophyton rubrum CBS 118892]	-	-	-	-	GO:0005575//cellular_component;GO:0016020//membrane;GO:0016021//integral component of membrane;GO:0031224//intrinsic component of membrane	GO:0022857//transmembrane transporter activity	GO:0055085//transmembrane transport
g7632	1495	1280	1429	178	146	130	69.052	56.808	72.177	10.576	12.713	7.681	66.0123	10.3233	-2.67683	2.60166e-42	1.42967e-40	STL1	hypothetical protein H101_06703 [Trichophyton interdigitale H6]	-	-	-	-	GO:0005886//plasma membrane;GO:0016020//membrane	GO:0015295//solute:proton symporter activity;GO:0022857//transmembrane transporter activity;GO:0042910//xenobiotic transmembrane transporter activity;GO:0051119//sugar transmembrane transporter activity	GO:0006810//transport;GO:0006817//phosphate ion transport;GO:0008643//carbohydrate transport;GO:0042908//xenobiotic transport;GO:0055085//transmembrane transport
g110	2328	2237	1906	104	95	46	149.806	131.715	126.164	11.396	13.02	4.627	135.895	9.681	-3.81119	2.83194e-42	1.54562e-40	CYB2	mitochondrial cytochrome b2 [Trichophyton tonsurans CBS 112818]	Metabolism;Metabolism	Global and overview maps;Carbohydrate metabolism	ko01100//Metabolic pathways;ko00620//Pyruvate metabolism	K00101;K00101	-	GO:0003824//catalytic activity;GO:0003938//IMP dehydrogenase activity;GO:0004452//isopentenyl-diphosphate delta-isomerase activity;GO:0010181//FMN binding;GO:0015930//glutamate synthase activity;GO:0016491//oxidoreductase activity;GO:0016638//oxidoreductase activity, acting on the CH-NH2 group of donors;GO:0018580//nitronate monooxygenase activity	GO:0000105//histidine biosynthetic process;GO:0006164//purine nucleotide biosynthetic process;GO:0006537//glutamate biosynthetic process;GO:0008299//isoprenoid biosynthetic process;GO:0140604//mycofactocin biosynthetic process
g5393	1886	1843	1809	85	67	135	282.577	249.615	278.103	27.585	5.579	19.88	270.098	17.6813	-3.93319	3.65896e-42	1.9835e-40	rhb1	uncharacterized protein TERG_04471 [Trichophyton rubrum CBS 118892]	-	-	-	-	GO:0000139//Golgi membrane;GO:0000323//lytic vacuole;GO:0005575//cellular_component;GO:0005622//intracellular anatomical structure;GO:0005634//nucleus;GO:0005681//spliceosomal complex;GO:0005737//cytoplasm;GO:0005764//lysosome;GO:0005765//lysosomal membrane;GO:0005773//vacuole;GO:0005774//vacuolar membrane;GO:0005776//autophagosome;GO:0005783//endoplasmic reticulum;GO:0005789//endoplasmic reticul…	GO:0000166//nucleotide binding;GO:0000287//magnesium ion binding;GO:0001882//nucleoside binding;GO:0001883//purine nucleoside binding;GO:0003674//molecular_function;GO:0003723//RNA binding;GO:0003824//catalytic activity;GO:0003924//GTPase activity;GO:0005488//binding;GO:0005515//protein binding;GO:0005525//GTP binding;GO:0016462//pyrophosphatase activity;GO:0016787//hydrolase activity;GO:0016817/…	GO:0000082//G1/S transition of mitotic cell cycle;GO:0000278//mitotic cell cycle;GO:0001558//regulation of cell growth;GO:0001763//morphogenesis of a branching structure;GO:0002009//morphogenesis of an epithelium;GO:0005975//carbohydrate metabolic process;GO:0006400//tRNA modification;GO:0006417//regulation of translation;GO:0006629//lipid metabolic process;GO:0006810//transport;GO:0006811//ion t…
g66	614	629	608	46	61	44	27.754	25.081	25.504	2.672	4.422	2.346	26.113	3.14667	-3.05287	5.46556e-42	2.94297e-40	aurG	hypothetical protein H109_07759 [Trichophyton interdigitale MR816]	-	-	-	-	GO:0005575//cellular_component;GO:0016020//membrane;GO:0016021//integral component of membrane;GO:0031224//intrinsic component of membrane	GO:0003674//molecular_function;GO:0003824//catalytic activity;GO:0016740//transferase activity;GO:0016746//acyltransferase activity;GO:0043022//ribosome binding	GO:0006629//lipid metabolic process;GO:0006720//isoprenoid metabolic process;GO:0006721//terpenoid metabolic process;GO:0008150//biological_process;GO:0008152//metabolic process;GO:0008299//isoprenoid biosynthetic process;GO:0008610//lipid biosynthetic process;GO:0009058//biosynthetic process;GO:0009403//toxin biosynthetic process;GO:0009987//cellular process;GO:0016114//terpenoid biosynthetic pr…
g860	4431	5720	5411	381	365	549	105.64	127.116	132.657	14.509	18.162	20.054	121.804	17.575	-2.79297	5.50381e-42	2.9438e-40	GDE1	hypothetical protein H109_02739 [Trichophyton interdigitale MR816]	Metabolism	Lipid metabolism	ko00564//Glycerophospholipid metabolism	K18696	GO:0005575//cellular_component;GO:0005622//intracellular anatomical structure;GO:0005737//cytoplasm;GO:0005829//cytosol;GO:0005856//cytoskeleton	GO:0003674//molecular_function;GO:0003824//catalytic activity;GO:0005488//binding;GO:0005515//protein binding;GO:0008081//phosphoric diester hydrolase activity;GO:0008889//glycerophosphodiester phosphodiesterase activity;GO:0016787//hydrolase activity;GO:0016788//hydrolase activity, acting on ester bonds;GO:0030246//carbohydrate binding;GO:0030247//polysaccharide binding;GO:0042578//phosphoric es…	GO:0006629//lipid metabolic process;GO:0006644//phospholipid metabolic process;GO:0006650//glycerophospholipid metabolic process;GO:0006793//phosphorus metabolic process;GO:0006796//phosphate-containing compound metabolic process;GO:0006873//cellular ion homeostasis;GO:0007275//multicellular organism development;GO:0007517//muscle organ development;GO:0007519//skeletal muscle tissue development;G…
g6060	1722	1906	1619	208	224	164	85.739	86.876	83.766	17.281	22.812	12.632	85.4603	17.575	-2.28173	1.03091e-41	5.47749e-40	-	hypothetical protein H101_03391 [Trichophyton interdigitale H6]	-	-	-	-	GO:0005669//transcription factor TFIID complex	-	GO:0006352//DNA-templated transcription, initiation
g3096	2214	2381	2499	354	276	345	92.197	81.998	94.974	30.495	29.48	25.452	89.723	28.4757	-1.65575	1.25868e-41	6.64369e-40	SPAC4G9.20c	mitochondrial carnitine/acylcarnitine carrier protein [Trichophyton tonsurans CBS 112818]	-	-	-	-	-	-	-
g3078	6214	7714	6188	47	69	166	447.252	508.07	458.174	5.812	10.61	18.686	471.165	11.7027	-5.33132	1.42343e-41	7.46417e-40	gel1	hypothetical protein H101_02422 [Trichophyton interdigitale H6]	-	-	-	-	GO:0005575//cellular_component;GO:0005576//extracellular region;GO:0005618//cell wall;GO:0005622//intracellular anatomical structure;GO:0005737//cytoplasm;GO:0005783//endoplasmic reticulum;GO:0005886//plasma membrane;GO:0009277//fungal-type cell wall;GO:0009897//external side of plasma membrane;GO:0009986//cell surface;GO:0012505//endomembrane system;GO:0016020//membrane;GO:0016021//integral comp…	GO:0003674//molecular_function;GO:0003824//catalytic activity;GO:0004553//hydrolase activity, hydrolyzing O-glycosyl compounds;GO:0016740//transferase activity;GO:0042123//glucanosyltransferase activity;GO:0042124//1,3-beta-glucanosyltransferase activity	GO:0000271//polysaccharide biosynthetic process;GO:0005975//carbohydrate metabolic process;GO:0005976//polysaccharide metabolic process;GO:0006073//cellular glucan metabolic process;GO:0006074//(1->3)-beta-D-glucan metabolic process;GO:0006075//(1->3)-beta-D-glucan biosynthetic process;GO:0008150//biological_process;GO:0008152//metabolic process;GO:0009058//biosynthetic process;GO:0009059//macrom…
g6828	642	600	630	24	43	26	24.532	20.979	24.763	1.562	3.499	1.553	23.4247	2.20467	-3.4094	1.6581e-41	8.58256e-40	-	hypothetical protein TMEN_3460 [Trichophyton mentagrophytes]	-	-	-	-	-	-	-
g1326	713	645	499	39	28	32	49.96	41.317	35.955	4.733	4.174	10.842	42.4107	6.583	-2.68761	6.59445e-41	3.39149e-39	-	hypothetical protein H109_01515 [Trichophyton interdigitale MR816]	-	-	-	-	-	GO:0003723//RNA binding	GO:0008380//RNA splicing
g1651	3129	3532	3067	330	342	457	124.137	128.215	125.163	22.294	28.897	28.342	125.838	26.511	-2.24691	8.00958e-41	4.09305e-39	VTC2	hypothetical protein H101_01141 [Trichophyton interdigitale H6]	-	-	-	-	GO:0000322//storage vacuole;GO:0000323//lytic vacuole;GO:0000324//fungal-type vacuole;GO:0000329//fungal-type vacuole membrane;GO:0005575//cellular_component;GO:0005622//intracellular anatomical structure;GO:0005737//cytoplasm;GO:0005773//vacuole;GO:0005774//vacuolar membrane;GO:0005794//Golgi apparatus;GO:0005886//plasma membrane;GO:0012505//endomembrane system;GO:0016020//membrane;GO:0016021//i…	-	GO:0006810//transport;GO:0006914//autophagy;GO:0006996//organelle organization;GO:0007033//vacuole organization;GO:0007034//vacuolar transport;GO:0008150//biological_process;GO:0008152//metabolic process;GO:0009056//catabolic process;GO:0009987//cellular process;GO:0016043//cellular component organization;GO:0042144//vacuole fusion, non-autophagic;GO:0044237//cellular metabolic process;GO:0044248…
g4465	937	907	770	105	104	107	71.103	62.977	60.104	13.568	16.808	12.693	64.728	14.3563	-2.1727	9.30777e-41	4.72635e-39	hfi1	hypothetical protein H101_05751 [Trichophyton interdigitale H6]	-	-	-	-	GO:0000123//histone acetyltransferase complex;GO:0000124//SAGA complex;GO:0005575//cellular_component;GO:0005622//intracellular anatomical structure;GO:0005634//nucleus;GO:0005654//nucleoplasm;GO:0031248//protein acetyltransferase complex;GO:0031974//membrane-enclosed lumen;GO:0031981//nuclear lumen;GO:0032991//protein-containing complex;GO:0043226//organelle;GO:0043227//membrane-bounded organell…	GO:0003674//molecular_function;GO:0003712//transcription coregulator activity;GO:0003713//transcription coactivator activity;GO:0140110//transcription regulator activity	GO:0006139//nucleobase-containing compound metabolic process;GO:0006325//chromatin organization;GO:0006338//chromatin remodeling;GO:0006351//transcription, DNA-templated;GO:0006355//regulation of transcription, DNA-templated;GO:0006357//regulation of transcription by RNA polymerase II;GO:0006366//transcription by RNA polymerase II;GO:0006464//cellular protein modification process;GO:0006473//prot…
g3970	4772	4799	4742	911	751	898	252.116	231.991	257.707	81.957	84.502	74.165	247.271	80.208	-1.62428	1.08489e-40	5.47425e-39	ilvC	dihydroxyacid dehydratase [Trichophyton tonsurans CBS 112818]	Metabolism;Metabolism;Metabolism;Metabolism;Metabolism;Metabolism	Global and overview maps;Global and overview maps;Global and overview maps;Global and overview maps;Metabolism of cofactors and vitamins;Amino acid metabolism	ko01100//Metabolic pathways;ko01110//Biosynthesis of secondary metabolites;ko01230//Biosynthesis of amino acids;ko01210//2-Oxocarboxylic acid metabolism;ko00770//Pantothenate and CoA biosynthesis;ko00290//Valine, leucine and isoleucine biosynthesis	K01687;K01687;K01687;K01687;K01687;K01687	GO:0005575//cellular_component;GO:0005622//intracellular anatomical structure;GO:0005737//cytoplasm;GO:0005739//mitochondrion;GO:0043226//organelle;GO:0043227//membrane-bounded organelle;GO:0043229//intracellular organelle;GO:0043231//intracellular membrane-bounded organelle	GO:0003674//molecular_function;GO:0003824//catalytic activity;GO:0004160//dihydroxy-acid dehydratase activity;GO:0004456//phosphogluconate dehydratase activity;GO:0005488//binding;GO:0016787//hydrolase activity;GO:0016829//lyase activity;GO:0016835//carbon-oxygen lyase activity;GO:0016836//hydro-lyase activity;GO:0043167//ion binding;GO:0043169//cation binding;GO:0046872//metal ion binding;GO:005…	GO:0006082//organic acid metabolic process;GO:0006520//cellular amino acid metabolic process;GO:0006549//isoleucine metabolic process;GO:0006551//leucine metabolic process;GO:0006573//valine metabolic process;GO:0006807//nitrogen compound metabolic process;GO:0008150//biological_process;GO:0008152//metabolic process;GO:0008652//cellular amino acid biosynthetic process;GO:0009058//biosynthetic pro…
g1202	10681	12438	10591	1114	1030	1508	220.459	241.039	232.327	19.925	25.372	29.327	231.275	24.8747	-3.21686	1.76859e-40	8.8684e-39	SPBC15D4.02	hypothetical protein H101_07358 [Trichophyton interdigitale H6]	-	-	-	-	-	GO:0000981//DNA-binding transcription factor activity, RNA polymerase II-specific;GO:0008270//zinc ion binding	GO:0006355//regulation of transcription, DNA-templated
g4566	788	821	702	78	71	91	111.691	106.477	102.351	18.826	21.433	20.163	106.84	20.1407	-2.40726	1.80344e-40	8.96549e-39	-	hypothetical protein H101_02335 [Trichophyton interdigitale H6]	-	-	-	-	GO:0000313//organellar ribosome;GO:0000314//organellar small ribosomal subunit;GO:0005575//cellular_component;GO:0005622//intracellular anatomical structure;GO:0005737//cytoplasm;GO:0005739//mitochondrion;GO:0005759//mitochondrial matrix;GO:0005761//mitochondrial ribosome;GO:0005763//mitochondrial small ribosomal subunit;GO:0005840//ribosome;GO:0015935//small ribosomal subunit;GO:0031974//membran…	GO:0003674//molecular_function;GO:0003735//structural constituent of ribosome;GO:0005198//structural molecule activity	GO:0006412//translation;GO:0006413//translational initiation;GO:0006518//peptide metabolic process;GO:0006807//nitrogen compound metabolic process;GO:0008150//biological_process;GO:0008152//metabolic process;GO:0009058//biosynthetic process;GO:0009059//macromolecule biosynthetic process;GO:0009987//cellular process;GO:0010467//gene expression;GO:0019538//protein metabolic process;GO:0032543//mito…
g2285	4355	4227	3862	435	386	262	247.237	219.203	225.864	41.775	46.181	22.681	230.768	36.879	-2.64557	1.81031e-40	8.96549e-39	TPO5	hypothetical protein H101_04172 [Trichophyton interdigitale H6]	-	-	-	-	GO:0016020//membrane	GO:0022857//transmembrane transporter activity	GO:0055085//transmembrane transport
g1575	553	596	524	7	4	0	25.893	25.685	25.894	0.731	0.522	0	25.824	0.417667	-5.95022	2.626e-40	1.29254e-38	-	Flavin-containing amine oxidasedehydrogenase [Trichophyton interdigitale]	-	-	-	-	GO:0009342//glutamate synthase complex (NADPH)	GO:0003756//protein disulfide isomerase activity;GO:0003824//catalytic activity;GO:0004148//dihydrolipoyl dehydrogenase activity;GO:0004355//glutamate synthase (NADPH) activity;GO:0004497//monooxygenase activity;GO:0004729//oxygen-dependent protoporphyrinogen oxidase activity;GO:0008115//sarcosine oxidase activity;GO:0008168//methyltransferase activity;GO:0008681//2-octaprenyl-6-methoxyphenol hyd…	GO:0006537//glutamate biosynthetic process;GO:0006744//ubiquinone biosynthetic process;GO:0006779//porphyrin-containing compound biosynthetic process;GO:0006790//sulfur compound metabolic process;GO:0009228//thiamine biosynthetic process;GO:0009435//NAD biosynthetic process;GO:0015995//chlorophyll biosynthetic process;GO:0016117//carotenoid biosynthetic process;GO:0030494//bacteriochlorophyll bio…
g5306	515	491	421	35	36	36	38.897	33.932	32.708	4.501	5.791	4.25	35.179	4.84733	-2.85945	3.065e-40	1.49942e-38	-	hypothetical protein H101_00694 [Trichophyton interdigitale H6]	-	-	-	-	-	-	-
g6876	423	522	559	26	15	17	42.664	48.175	57.997	4.465	3.222	2.68	49.612	3.45567	-3.84365	3.22164e-40	1.5665e-38	SPCC1235.04c	hypothetical protein H101_06691 [Trichophyton interdigitale H6]	Metabolism;Metabolism;Metabolism;Metabolism	Global and overview maps;Global and overview maps;Global and overview maps;Metabolism of cofactors and vitamins	ko01100//Metabolic pathways;ko01110//Biosynthesis of secondary metabolites;ko01240//Biosynthesis of cofactors;ko00740//Riboflavin metabolism	K00953;K00953;K00953;K00953	GO:0005575//cellular_component;GO:0005622//intracellular anatomical structure;GO:0005737//cytoplasm;GO:0005739//mitochondrion;GO:0005759//mitochondrial matrix;GO:0005829//cytosol;GO:0005886//plasma membrane;GO:0016020//membrane;GO:0031974//membrane-enclosed lumen;GO:0043226//organelle;GO:0043227//membrane-bounded organelle;GO:0043229//intracellular organelle;GO:0043231//intracellular membrane-bou…	GO:0000166//nucleotide binding;GO:0003674//molecular_function;GO:0003824//catalytic activity;GO:0003919//FMN adenylyltransferase activity;GO:0004604//phosphoadenylyl-sulfate reductase (thioredoxin) activity;GO:0004781//sulfate adenylyltransferase (ATP) activity;GO:0005488//binding;GO:0005524//ATP binding;GO:0009973//adenylyl-sulfate reductase activity;GO:0016740//transferase activity;GO:0016772//…	GO:0000103//sulfate assimilation;GO:0006139//nucleobase-containing compound metabolic process;GO:0006725//cellular aromatic compound metabolic process;GO:0006747//FAD biosynthetic process;GO:0006753//nucleoside phosphate metabolic process;GO:0006766//vitamin metabolic process;GO:0006767//water-soluble vitamin metabolic process;GO:0006771//riboflavin metabolic process;GO:0006793//phosphorus metabo…
g7429	12371	12599	11829	1971	1499	1406	256.437	204.283	231.845	30.086	28.623	23.567	230.855	27.4253	-3.07341	5.52281e-40	2.66925e-38	cys-14	hypothetical protein H101_03381 [Trichophyton interdigitale H6]	-	-	-	-	GO:0005575//cellular_component;GO:0005886//plasma membrane;GO:0005887//integral component of plasma membrane;GO:0016020//membrane;GO:0016021//integral component of membrane;GO:0031224//intrinsic component of membrane;GO:0031226//intrinsic component of plasma membrane;GO:0071944//cell periphery	GO:0003674//molecular_function;GO:0005215//transporter activity;GO:0005216//ion channel activity;GO:0005253//anion channel activity;GO:0005254//chloride channel activity;GO:0005310//dicarboxylic acid transmembrane transporter activity;GO:0005342//organic acid transmembrane transporter activity;GO:0008271//secondary active sulfate transmembrane transporter activity;GO:0008509//anion transmembrane …	GO:0006810//transport;GO:0006811//ion transport;GO:0006820//anion transport;GO:0006821//chloride transport;GO:0006835//dicarboxylic acid transport;GO:0006873//cellular ion homeostasis;GO:0006885//regulation of pH;GO:0008150//biological_process;GO:0008272//sulfate transport;GO:0009987//cellular process;GO:0015689//molybdate ion transport;GO:0015698//inorganic anion transport;GO:0015701//bicarbonat…
g4421	429	396	471	18	27	19	53.708	45.363	60.655	3.837	7.199	3.718	53.242	4.918	-3.43642	5.57211e-40	2.67695e-38	ERG25	hypothetical protein H101_02178 [Trichophyton interdigitale H6]	-	-	-	-	GO:0005575//cellular_component;GO:0005622//intracellular anatomical structure;GO:0005737//cytoplasm;GO:0005783//endoplasmic reticulum;GO:0005789//endoplasmic reticulum membrane;GO:0012505//endomembrane system;GO:0016020//membrane;GO:0016021//integral component of membrane;GO:0031224//intrinsic component of membrane;GO:0031984//organelle subcompartment;GO:0042175//nuclear outer membrane-endoplasmi…	GO:0003674//molecular_function;GO:0003677//DNA binding;GO:0003824//catalytic activity;GO:0005488//binding;GO:0005506//iron ion binding;GO:0016491//oxidoreductase activity;GO:0043167//ion binding;GO:0043169//cation binding;GO:0046872//metal ion binding;GO:0046914//transition metal ion binding	GO:0006629//lipid metabolic process;GO:0008150//biological_process;GO:0008152//metabolic process;GO:0008610//lipid biosynthetic process;GO:0009058//biosynthetic process;GO:0019069//viral capsid assembly;GO:0044238//primary metabolic process;GO:0071704//organic substance metabolic process;GO:1901576//organic substance biosynthetic process
g6332	12582	14521	12596	2207	1864	2329	832.406	884.534	862.136	219.605	228.806	183.5	859.692	210.637	-2.02906	5.68081e-40	2.71293e-38	lys1	homocitrate synthase, mitochondrial [Trichophyton interdigitale H6]	Metabolism;Metabolism;Metabolism;Metabolism;Metabolism;Metabolism	Global and overview maps;Global and overview maps;Global and overview maps;Global and overview maps;Carbohydrate metabolism;Amino acid metabolism	ko01100//Metabolic pathways;ko01110//Biosynthesis of secondary metabolites;ko01230//Biosynthesis of amino acids;ko01210//2-Oxocarboxylic acid metabolism;ko00620//Pyruvate metabolism;ko00300//Lysine biosynthesis	K01655;K01655;K01655;K01655;K01655;K01655	GO:0005575//cellular_component;GO:0005622//intracellular anatomical structure;GO:0005634//nucleus;GO:0005737//cytoplasm;GO:0005739//mitochondrion;GO:0043226//organelle;GO:0043227//membrane-bounded organelle;GO:0043229//intracellular organelle;GO:0043231//intracellular membrane-bounded organelle	GO:0003674//molecular_function;GO:0003824//catalytic activity;GO:0003852//2-isopropylmalate synthase activity;GO:0004410//homocitrate synthase activity;GO:0004736//pyruvate carboxylase activity;GO:0005524//ATP binding;GO:0008701//4-hydroxy-2-oxovalerate aldolase activity;GO:0008948//oxaloacetate decarboxylase activity;GO:0015081//sodium ion transmembrane transporter activity;GO:0016740//transfera…	GO:0006082//organic acid metabolic process;GO:0006090//pyruvate metabolic process;GO:0006094//gluconeogenesis;GO:0006520//cellular amino acid metabolic process;GO:0006553//lysine metabolic process;GO:0006807//nitrogen compound metabolic process;GO:0006814//sodium ion transport;GO:0008150//biological_process;GO:0008152//metabolic process;GO:0008652//cellular amino acid biosynthetic process;GO:0009…
g1028	2365	1976	1743	147	88	79	144.665	110.596	109.671	15.312	11.464	7.554	121.644	11.4433	-3.41009	5.77325e-40	2.74076e-38	-	hypothetical protein H101_04182 [Trichophyton interdigitale H6]	-	-	-	-	-	-	-
g5776	3453	4235	3688	653	567	623	316.843	356.054	348.03	102.219	110.897	89.194	340.309	100.77	-1.75578	6.22829e-40	2.93938e-38	ado1	hypothetical protein H101_04206 [Trichophyton interdigitale H6]	Metabolism;Metabolism;Metabolism	Global and overview maps;Nucleotide metabolism;Global and overview maps	ko01100//Metabolic pathways;ko00230//Purine metabolism;ko01232//Nucleotide metabolism	K00856;K00856;K00856	GO:0005575//cellular_component;GO:0005622//intracellular anatomical structure;GO:0005634//nucleus;GO:0005654//nucleoplasm;GO:0005737//cytoplasm;GO:0005829//cytosol;GO:0031974//membrane-enclosed lumen;GO:0031981//nuclear lumen;GO:0043226//organelle;GO:0043227//membrane-bounded organelle;GO:0043229//intracellular organelle;GO:0043231//intracellular membrane-bounded organelle;GO:0043233//organelle l…	GO:0000166//nucleotide binding;GO:0003674//molecular_function;GO:0003824//catalytic activity;GO:0004001//adenosine kinase activity;GO:0004067//asparaginase activity;GO:0004747//ribokinase activity;GO:0005488//binding;GO:0005515//protein binding;GO:0005524//ATP binding;GO:0008478//pyridoxal kinase activity;GO:0008662//1-phosphofructokinase activity;GO:0008902//hydroxymethylpyrimidine kinase activi…	GO:0002682//regulation of immune system process;GO:0002684//positive regulation of immune system process;GO:0002694//regulation of leukocyte activation;GO:0002696//positive regulation of leukocyte activation;GO:0005975//carbohydrate metabolic process;GO:0006014//D-ribose metabolic process;GO:0006139//nucleobase-containing compound metabolic process;GO:0006144//purine nucleobase metabolic process;…
g7381	1028	1143	993	160	144	136	57.582	61.129	60.123	15.234	17.168	18.574	59.6113	16.992	-1.81073	1.57158e-39	7.37357e-38	gpi2	hypothetical protein H101_00605 [Trichophyton interdigitale H6]	Metabolism;Metabolism	Global and overview maps;Glycan biosynthesis and metabolism	ko01100//Metabolic pathways;ko00563//Glycosylphosphatidylinositol (GPI)-anchor biosynthesis	K03859;K03859	GO:0000506//glycosylphosphatidylinositol-N-acetylglucosaminyltransferase (GPI-GnT) complex;GO:0005575//cellular_component;GO:0005622//intracellular anatomical structure;GO:0005737//cytoplasm;GO:0005783//endoplasmic reticulum;GO:0005789//endoplasmic reticulum membrane;GO:0012505//endomembrane system;GO:0016020//membrane;GO:0016021//integral component of membrane;GO:0031224//intrinsic component of …	GO:0003674//molecular_function;GO:0003824//catalytic activity;GO:0008194//UDP-glycosyltransferase activity;GO:0008375//acetylglucosaminyltransferase activity;GO:0016740//transferase activity;GO:0016757//glycosyltransferase activity;GO:0016758//hexosyltransferase activity;GO:0017176//phosphatidylinositol N-acetylglucosaminyltransferase activity	GO:0000003//reproduction;GO:0000902//cell morphogenesis;GO:0000904//cell morphogenesis involved in differentiation;GO:0001654//eye development;GO:0001745//compound eye morphogenesis;GO:0001751//compound eye photoreceptor cell differentiation;GO:0001754//eye photoreceptor cell differentiation;GO:0003006//developmental process involved in reproduction;GO:0006464//cellular protein modification proce…
g4070	6108	6008	4721	755	660	558	510.306	464.26	406.157	93.019	102.961	63.978	460.241	86.6527	-2.40907	1.7967e-39	8.38078e-38	P5CR	pyrroline-5-carboxylate reductase [Trichophyton tonsurans CBS 112818]	Metabolism;Metabolism;Metabolism;Metabolism	Global and overview maps;Global and overview maps;Global and overview maps;Amino acid metabolism	ko01100//Metabolic pathways;ko01110//Biosynthesis of secondary metabolites;ko01230//Biosynthesis of amino acids;ko00330//Arginine and proline metabolism	K00286;K00286;K00286;K00286	GO:0005575//cellular_component;GO:0005622//intracellular anatomical structure;GO:0005737//cytoplasm	GO:0003674//molecular_function;GO:0003824//catalytic activity;GO:0004735//pyrroline-5-carboxylate reductase activity;GO:0005488//binding;GO:0005515//protein binding;GO:0016491//oxidoreductase activity;GO:0016645//oxidoreductase activity, acting on the CH-NH group of donors;GO:0016646//oxidoreductase activity, acting on the CH-NH group of donors, NAD or NADP as acceptor;GO:0042802//identical prote…	GO:0006082//organic acid metabolic process;GO:0006520//cellular amino acid metabolic process;GO:0006560//proline metabolic process;GO:0006561//proline biosynthetic process;GO:0006807//nitrogen compound metabolic process;GO:0008150//biological_process;GO:0008152//metabolic process;GO:0008652//cellular amino acid biosynthetic process;GO:0009058//biosynthetic process;GO:0009064//glutamine family ami…
g824	3476	3676	3720	464	369	537	173.522	168.567	188.524	36.569	35.585	35.095	176.871	35.7497	-2.3067	2.24125e-39	1.0394e-37	gda1	hypothetical protein H101_00565 [Trichophyton interdigitale H6]	-	-	-	-	GO:0000139//Golgi membrane;GO:0005575//cellular_component;GO:0005622//intracellular anatomical structure;GO:0005737//cytoplasm;GO:0005794//Golgi apparatus;GO:0012505//endomembrane system;GO:0012506//vesicle membrane;GO:0016020//membrane;GO:0016021//integral component of membrane;GO:0030659//cytoplasmic vesicle membrane;GO:0031090//organelle membrane;GO:0031224//intrinsic component of membrane;GO:…	GO:0003674//molecular_function;GO:0003824//catalytic activity;GO:0004382//guanosine-diphosphatase activity;GO:0005488//binding;GO:0016462//pyrophosphatase activity;GO:0016787//hydrolase activity;GO:0016817//hydrolase activity, acting on acid anhydrides;GO:0016818//hydrolase activity, acting on acid anhydrides, in phosphorus-containing anhydrides;GO:0017110//nucleoside-diphosphatase activity;GO:00…	GO:0006139//nucleobase-containing compound metabolic process;GO:0006163//purine nucleotide metabolic process;GO:0006213//pyrimidine nucleoside metabolic process;GO:0006220//pyrimidine nucleotide metabolic process;GO:0006464//cellular protein modification process;GO:0006486//protein glycosylation;GO:0006487//protein N-linked glycosylation;GO:0006493//protein O-linked glycosylation;GO:0006725//cell…
g1587	1821	2179	1808	140	170	94	118.845	130.121	121.376	15.559	23.629	9.59	123.447	16.2593	-2.92456	2.78082e-39	1.28221e-37	CaO19.1011	hypothetical protein H109_01276 [Trichophyton interdigitale MR816]	Metabolism;Metabolism	Global and overview maps;Glycan biosynthesis and metabolism	ko01100//Metabolic pathways;ko00513//Various types of N-glycan biosynthesis	K05535;K05535	-	GO:0016757//glycosyltransferase activity	GO:0006486//protein glycosylation
g2215	1507	1864	1446	225	211	212	45.317	51.289	44.727	11.521	13.516	9.965	47.111	11.6673	-2.01359	3.32116e-39	1.52261e-37	nuc-2	ankyrin repeat protein [Trichophyton mentagrophytes]	Cellular Processes	Cell growth and death	ko04111//Cell cycle - yeast	K06653	GO:0005575//cellular_component;GO:0005622//intracellular anatomical structure;GO:0005634//nucleus;GO:0005737//cytoplasm;GO:0005783//endoplasmic reticulum;GO:0005794//Golgi apparatus;GO:0005829//cytosol;GO:0005886//plasma membrane;GO:0012505//endomembrane system;GO:0016020//membrane;GO:0043226//organelle;GO:0043227//membrane-bounded organelle;GO:0043229//intracellular organelle;GO:0043231//intrace…	GO:0003674//molecular_function;GO:0003824//catalytic activity;GO:0004175//endopeptidase activity;GO:0004190//aspartic-type endopeptidase activity;GO:0004857//enzyme inhibitor activity;GO:0004860//protein kinase inhibitor activity;GO:0004861//cyclin-dependent protein serine/threonine kinase inhibitor activity;GO:0005515//protein binding;GO:0008081//phosphoric diester hydrolase activity;GO:0008233/…	GO:0001932//regulation of protein phosphorylation;GO:0001933//negative regulation of protein phosphorylation;GO:0006469//negative regulation of protein kinase activity;GO:0006508//proteolysis;GO:0006629//lipid metabolic process;GO:0006793//phosphorus metabolic process;GO:0006796//phosphate-containing compound metabolic process;GO:0006807//nitrogen compound metabolic process;GO:0008150//biological…
g2541	1390	1470	1354	88	37	56	135.385	132.749	134.454	4.249	2.234	2.482	134.196	2.98833	-5.48886	4.64433e-39	2.11713e-37	YPQ1	vacuolar membrane PQ loop repeat protein [Trichophyton equinum CBS 127.97]	Cellular Processes	Transport and catabolism	ko04148//Efferocytosis	K23678	GO:0000322//storage vacuole;GO:0000323//lytic vacuole;GO:0000324//fungal-type vacuole;GO:0000329//fungal-type vacuole membrane;GO:0005575//cellular_component;GO:0005622//intracellular anatomical structure;GO:0005737//cytoplasm;GO:0005773//vacuole;GO:0005774//vacuolar membrane;GO:0016020//membrane;GO:0016021//integral component of membrane;GO:0031090//organelle membrane;GO:0031166//integral compon…	GO:0003674//molecular_function;GO:0005215//transporter activity;GO:0005342//organic acid transmembrane transporter activity;GO:0008509//anion transmembrane transporter activity;GO:0008514//organic anion transmembrane transporter activity;GO:0015075//ion transmembrane transporter activity;GO:0015171//amino acid transmembrane transporter activity;GO:0015174//basic amino acid transmembrane transport…	GO:0003333//amino acid transmembrane transport;GO:0006621//protein retention in ER lumen;GO:0006810//transport;GO:0006811//ion transport;GO:0006820//anion transport;GO:0006865//amino acid transport;GO:0006950//response to stress;GO:0006995//cellular response to nitrogen starvation;GO:0007034//vacuolar transport;GO:0007154//cell communication;GO:0008150//biological_process;GO:0009267//cellular res…
g6853	9399	9131	9614	1054	891	1361	109.376	124.903	107.804	46.695	35.484	23.377	114.028	35.1853	-1.69634	6.40777e-39	2.90449e-37	ryh1	uncharacterized protein TERG_01764 [Trichophyton rubrum CBS 118892]	-	-	-	-	GO:0000139//Golgi membrane;GO:0005575//cellular_component;GO:0005622//intracellular anatomical structure;GO:0005737//cytoplasm;GO:0005768//endosome;GO:0005794//Golgi apparatus;GO:0005795//Golgi stack;GO:0005801//cis-Golgi network;GO:0005829//cytosol;GO:0005886//plasma membrane;GO:0010008//endosome membrane;GO:0012505//endomembrane system;GO:0016020//membrane;GO:0030141//secretory granule;GO:00310…	GO:0000166//nucleotide binding;GO:0001882//nucleoside binding;GO:0001883//purine nucleoside binding;GO:0003674//molecular_function;GO:0003723//RNA binding;GO:0003824//catalytic activity;GO:0003924//GTPase activity;GO:0005488//binding;GO:0005515//protein binding;GO:0005525//GTP binding;GO:0016462//pyrophosphatase activity;GO:0016787//hydrolase activity;GO:0016817//hydrolase activity, acting on aci…	GO:0000003//reproduction;GO:0000045//autophagosome assembly;GO:0000301//retrograde transport, vesicle recycling within Golgi;GO:0001775//cell activation;GO:0006412//translation;GO:0006810//transport;GO:0006887//exocytosis;GO:0006890//retrograde vesicle-mediated transport, Golgi to endoplasmic reticulum;GO:0006891//intra-Golgi vesicle-mediated transport;GO:0006914//autophagy;GO:0006996//organelle …
g3862	2669	3233	3337	395	386	289	184.449	203.802	236.545	46.234	56.435	31.215	208.265	44.628	-2.2224	1.1407e-38	5.14149e-37	ZPR1	hypothetical protein H101_06485 [Trichophyton interdigitale H6]	-	-	-	-	GO:0005575//cellular_component;GO:0005622//intracellular anatomical structure;GO:0005634//nucleus;GO:0005654//nucleoplasm;GO:0005730//nucleolus;GO:0005737//cytoplasm;GO:0015030//Cajal body;GO:0016604//nuclear body;GO:0030424//axon;GO:0030426//growth cone;GO:0030427//site of polarized growth;GO:0031974//membrane-enclosed lumen;GO:0031981//nuclear lumen;GO:0032797//SMN complex;GO:0032991//protein-c…	GO:0003674//molecular_function;GO:0003908//methylated-DNA-[protein]-cysteine S-methyltransferase activity;GO:0005102//signaling receptor binding;GO:0005488//binding;GO:0005515//protein binding;GO:0008270//zinc ion binding;GO:0008901//ferredoxin hydrogenase activity;GO:0016151//nickel cation binding;GO:0019899//enzyme binding;GO:0019900//kinase binding;GO:0019901//protein kinase binding;GO:0030971…	GO:0000082//G1/S transition of mitotic cell cycle;GO:0000083//regulation of transcription involved in G1/S transition of mitotic cell cycle;GO:0000086//G2/M transition of mitotic cell cycle;GO:0000226//microtubule cytoskeleton organization;GO:0000278//mitotic cell cycle;GO:0001701//in utero embryonic development;GO:0001763//morphogenesis of a branching structure;GO:0001824//blastocyst development…
g5208	6524	5891	6363	650	440	361	478.152	395.059	479.71	81.121	68.681	41.36	450.974	63.7207	-2.82321	1.22879e-38	5.50761e-37	cysD	O-acetylhomoserine (thiol)-lyase [Trichophyton interdigitale H6]	Metabolism;Metabolism;Metabolism;Metabolism;Metabolism;Metabolism	Global and overview maps;Global and overview maps;Global and overview maps;Global and overview maps;Amino acid metabolism;Energy metabolism	ko01100//Metabolic pathways;ko01110//Biosynthesis of secondary metabolites;ko01230//Biosynthesis of amino acids;ko01200//Carbon metabolism;ko00270//Cysteine and methionine metabolism;ko00920//Sulfur metabolism	K17069;K17069;K17069;K17069;K17069;K17069	GO:0005575//cellular_component;GO:0005622//intracellular anatomical structure;GO:0005737//cytoplasm;GO:0005886//plasma membrane;GO:0016020//membrane;GO:0071944//cell periphery	GO:0003674//molecular_function;GO:0003824//catalytic activity;GO:0003961//O-acetylhomoserine aminocarboxypropyltransferase activity;GO:0004124//cysteine synthase activity;GO:0004837//tyrosine decarboxylase activity;GO:0004838//L-tyrosine:2-oxoglutarate aminotransferase activity;GO:0005488//binding;GO:0008483//transaminase activity;GO:0008710//8-amino-7-oxononanoate synthase activity;GO:0016740//t…	GO:0000096//sulfur amino acid metabolic process;GO:0000097//sulfur amino acid biosynthetic process;GO:0006082//organic acid metabolic process;GO:0006520//cellular amino acid metabolic process;GO:0006534//cysteine metabolic process;GO:0006535//cysteine biosynthetic process from serine;GO:0006555//methionine metabolic process;GO:0006559//L-phenylalanine catabolic process;GO:0006563//L-serine metabo…
g1966	1225	1173	1108	115	145	95	237.435	208.031	220.909	37.956	59.856	28.784	222.125	42.1987	-2.3961	1.44824e-38	6.45512e-37	des	hypothetical protein H101_04401 [Trichophyton interdigitale H6]	Metabolism;Metabolism	Global and overview maps;Energy metabolism	ko01100//Metabolic pathways;ko00190//Oxidative phosphorylation	K02134;K02134	GO:0000275//mitochondrial proton-transporting ATP synthase complex, catalytic sector F(1);GO:0005575//cellular_component;GO:0005618//cell wall;GO:0005622//intracellular anatomical structure;GO:0005737//cytoplasm;GO:0005739//mitochondrion;GO:0005740//mitochondrial envelope;GO:0005743//mitochondrial inner membrane;GO:0005753//mitochondrial proton-transporting ATP synthase complex;GO:0005756//mitoch…	GO:0000166//nucleotide binding;GO:0003674//molecular_function;GO:0003824//catalytic activity;GO:0005215//transporter activity;GO:0005488//binding;GO:0005524//ATP binding;GO:0008270//zinc ion binding;GO:0008324//cation transmembrane transporter activity;GO:0015075//ion transmembrane transporter activity;GO:0015078//proton transmembrane transporter activity;GO:0015318//inorganic molecular entity tr…	GO:0002376//immune system process;GO:0006091//generation of precursor metabolites and energy;GO:0006119//oxidative phosphorylation;GO:0006139//nucleobase-containing compound metabolic process;GO:0006163//purine nucleotide metabolic process;GO:0006164//purine nucleotide biosynthetic process;GO:0006725//cellular aromatic compound metabolic process;GO:0006753//nucleoside phosphate metabolic process;…
g6389	1175	1265	985	115	132	145	59.592	58.55	50.586	10.73	16.02	11.941	56.2427	12.897	-2.12463	2.06124e-38	9.13664e-37	FUBP1	hypothetical protein H101_02965 [Trichophyton interdigitale H6]	-	-	-	-	GO:0005737//cytoplasm;GO:0015935//small ribosomal subunit	GO:0003723//RNA binding;GO:0003735//structural constituent of ribosome;GO:0004654//polyribonucleotide nucleotidyltransferase activity	GO:0006353//DNA-templated transcription, termination;GO:0006402//mRNA catabolic process;GO:0006412//translation
g7081	2213	2140	1316	0	0	4	368.927	326.433	225.673	0	0	1.042	307.011	0.347333	-9.78775	2.67713e-38	1.18014e-36	-	hypothetical protein H101_05053 [Trichophyton interdigitale H6]	-	-	-	-	-	-	-
g2385	3220	3295	3281	263	206	364	253.048	237.147	266.244	45.406	46.247	62.775	252.146	51.476	-2.29229	4.2404e-38	1.85906e-36	aro-2	chorismate synthase [Trichophyton interdigitale H6]	Metabolism;Metabolism;Metabolism;Metabolism	Global and overview maps;Global and overview maps;Global and overview maps;Amino acid metabolism	ko01100//Metabolic pathways;ko01110//Biosynthesis of secondary metabolites;ko01230//Biosynthesis of amino acids;ko00400//Phenylalanine, tyrosine and tryptophan biosynthesis	K01736;K01736;K01736;K01736	GO:0005575//cellular_component;GO:0005622//intracellular anatomical structure;GO:0005737//cytoplasm;GO:0005829//cytosol;GO:0009507//chloroplast;GO:0009536//plastid;GO:0043226//organelle;GO:0043227//membrane-bounded organelle;GO:0043229//intracellular organelle;GO:0043231//intracellular membrane-bounded organelle	GO:0000166//nucleotide binding;GO:0003674//molecular_function;GO:0003824//catalytic activity;GO:0004107//chorismate synthase activity;GO:0005488//binding;GO:0010181//FMN binding;GO:0016491//oxidoreductase activity;GO:0016645//oxidoreductase activity, acting on the CH-NH group of donors;GO:0016646//oxidoreductase activity, acting on the CH-NH group of donors, NAD or NADP as acceptor;GO:0016829//ly…	GO:0006082//organic acid metabolic process;GO:0006520//cellular amino acid metabolic process;GO:0006725//cellular aromatic compound metabolic process;GO:0006807//nitrogen compound metabolic process;GO:0008150//biological_process;GO:0008152//metabolic process;GO:0008652//cellular amino acid biosynthetic process;GO:0009058//biosynthetic process;GO:0009072//aromatic amino acid family metabolic proce…
g1986	1164	1334	1127	176	181	151	46.932	49.214	46.742	12.084	41.663	9.517	47.6293	21.088	-1.17543	4.76581e-38	2.07805e-36	mesA	hypothetical protein H101_03263 [Trichophyton interdigitale H6]	-	-	-	-	GO:0005575//cellular_component;GO:0005622//intracellular anatomical structure;GO:0005634//nucleus;GO:0005737//cytoplasm;GO:0005886//plasma membrane;GO:0005933//cellular bud;GO:0005935//cellular bud neck;GO:0005938//cell cortex;GO:0016020//membrane;GO:0030427//site of polarized growth;GO:0043226//organelle;GO:0043227//membrane-bounded organelle;GO:0043229//intracellular organelle;GO:0043231//intra…	GO:0003674//molecular_function	GO:0000278//mitotic cell cycle;GO:0000281//mitotic cytokinesis;GO:0000282//cellular bud site selection;GO:0000910//cytokinesis;GO:0007049//cell cycle;GO:0007163//establishment or maintenance of cell polarity;GO:0008150//biological_process;GO:0009987//cellular process;GO:0022402//cell cycle process;GO:0030010//establishment of cell polarity;GO:0030447//filamentous growth;GO:0030448//hyphal growth;…
g1784	2274	2651	2507	415	373	452	110.689	118.072	125.526	34.398	38.668	34.393	118.096	35.8197	-1.72113	5.47255e-38	2.37331e-36	lcb2	Serine palmitoyltransferase component [Trichophyton interdigitale]	Metabolism;Cellular Processes;Metabolism	Global and overview maps;Transport and catabolism;Lipid metabolism	ko01100//Metabolic pathways;ko04138//Autophagy - yeast;ko00600//Sphingolipid metabolism	K00654;K00654;K00654	GO:0002178//palmitoyltransferase complex;GO:0005575//cellular_component;GO:0005622//intracellular anatomical structure;GO:0005737//cytoplasm;GO:0005783//endoplasmic reticulum;GO:0005789//endoplasmic reticulum membrane;GO:0005886//plasma membrane;GO:0012505//endomembrane system;GO:0016020//membrane;GO:0016021//integral component of membrane;GO:0017059//serine C-palmitoyltransferase complex;GO:0031…	GO:0003674//molecular_function;GO:0003824//catalytic activity;GO:0003870//5-aminolevulinate synthase activity;GO:0004758//serine C-palmitoyltransferase activity;GO:0005488//binding;GO:0008710//8-amino-7-oxononanoate synthase activity;GO:0008890//glycine C-acetyltransferase activity;GO:0016408//C-acyltransferase activity;GO:0016409//palmitoyltransferase activity;GO:0016454//C-palmitoyltransferase …	GO:0006520//cellular amino acid metabolic process;GO:0006567//threonine catabolic process;GO:0006629//lipid metabolic process;GO:0006643//membrane lipid metabolic process;GO:0006665//sphingolipid metabolic process;GO:0006807//nitrogen compound metabolic process;GO:0007275//multicellular organism development;GO:0007444//imaginal disc development;GO:0008150//biological_process;GO:0008152//metabolic…
g427	8691	9494	6464	462	381	683	581.831	582.404	433.976	49.068	47.584	64.9	532.737	53.8507	-3.30639	5.94864e-38	2.56591e-36	PIL1	hypothetical protein H101_03709 [Trichophyton interdigitale H6]	-	-	-	-	-	GO:0005524//ATP binding	GO:0006281//DNA repair;GO:0006310//DNA recombination
g6982	19	19	13	580	439	820	1.187	1.086	0.835	61.703	58.412	80.084	1.036	66.733	6.0093	9.24148e-38	3.96494e-36	GUT1	glycerol kinase [Trichophyton interdigitale MR816]	Metabolism;Metabolism	Global and overview maps;Lipid metabolism	ko01100//Metabolic pathways;ko00561//Glycerolipid metabolism	K00864;K00864	-	GO:0004370//glycerol kinase activity;GO:0004856//xylulokinase activity;GO:0005524//ATP binding;GO:0008737//L-fuculokinase activity;GO:0008741//ribulokinase activity;GO:0008993//rhamnulokinase activity;GO:0016301//kinase activity;GO:0016773//phosphotransferase activity, alcohol group as acceptor;GO:0046316//gluconokinase activity	GO:0005975//carbohydrate metabolic process;GO:0005997//xylulose metabolic process;GO:0006072//glycerol-3-phosphate metabolic process;GO:0009255//Entner-Doudoroff pathway through 6-phosphogluconate;GO:0019301//rhamnose catabolic process;GO:0019521//D-gluconate metabolic process;GO:0019568//arabinose catabolic process;GO:0042355//L-fucose catabolic process
g3812	2640	3261	2762	494	447	414	81.394	92.527	87.659	26.142	64.486	19.518	87.1933	36.7153	-1.24784	1.15233e-37	4.91763e-36	-	hypothetical protein H101_05483 [Trichophyton interdigitale H6]	-	-	-	-	-	GO:0005515//protein binding	-
g4301	827	957	1026	54	70	35	12.477	11.629	14.291	1.145	1.856	0.681	12.799	1.22733	-3.38243	1.29626e-37	5.50258e-36	dbaD	hypothetical protein H101_00075 [Trichophyton interdigitale H6]	-	-	-	-	GO:0016020//membrane	GO:0015112//nitrate transmembrane transporter activity;GO:0015113//nitrite transmembrane transporter activity;GO:0022857//transmembrane transporter activity	GO:0015706//nitrate transport;GO:0015707//nitrite transport;GO:0055085//transmembrane transport
g2187	3311	3647	2372	300	234	306	300.014	300.744	219.277	71.838	57.381	57.207	273.345	62.142	-2.13708	1.36109e-37	5.74739e-36	ISU1	iron sulfur cluster assembly protein [Trichophyton tonsurans CBS 112818]	-	-	-	-	GO:0005575//cellular_component;GO:0005622//intracellular anatomical structure;GO:0005634//nucleus;GO:0005737//cytoplasm;GO:0005739//mitochondrion;GO:0005759//mitochondrial matrix;GO:0005829//cytosol;GO:0031974//membrane-enclosed lumen;GO:0032991//protein-containing complex;GO:0043226//organelle;GO:0043227//membrane-bounded organelle;GO:0043229//intracellular organelle;GO:0043231//intracellular me…	GO:0003674//molecular_function;GO:0003824//catalytic activity;GO:0005198//structural molecule activity;GO:0005488//binding;GO:0005506//iron ion binding;GO:0005515//protein binding;GO:0008198//ferrous iron binding;GO:0016740//transferase activity;GO:0016782//transferase activity, transferring sulphur-containing groups;GO:0036455//iron-sulfur transferase activity;GO:0043167//ion binding;GO:0043169/…	GO:0006790//sulfur compound metabolic process;GO:0006807//nitrogen compound metabolic process;GO:0006873//cellular ion homeostasis;GO:0006875//cellular metal ion homeostasis;GO:0006879//cellular iron ion homeostasis;GO:0008150//biological_process;GO:0008152//metabolic process;GO:0009399//nitrogen fixation;GO:0009987//cellular process;GO:0010467//gene expression;GO:0016043//cellular component orga…
g4954	3099	3723	2894	170	241	306	171.618	188.649	164.856	16.031	28.424	26.49	175.041	23.6483	-2.88788	1.3694e-37	5.7522e-36	MFS2	hypothetical protein H109_03532 [Trichophyton interdigitale MR816]	-	-	-	-	GO:0016020//membrane	GO:0022857//transmembrane transporter activity;GO:0042910//xenobiotic transmembrane transporter activity	GO:0042908//xenobiotic transport;GO:0055085//transmembrane transport
g3609	509	721	585	25	37	39	38.231	49.619	45.199	3.262	5.913	4.581	44.3497	4.58533	-3.27382	1.54306e-37	6.44789e-36	-	hypothetical protein H109_06106 [Trichophyton interdigitale MR816]	-	-	-	-	-	-	-
g2227	3020	3232	3000	678	624	679	108.39	83.243	87.171	37.298	41.645	26.5	92.9347	35.1477	-1.40279	1.56274e-37	6.4963e-36	FDB3	Fungal specific transcription factor domain-containing protein, variant [Trichophyton interdigitale]	-	-	-	-	-	GO:0000981//DNA-binding transcription factor activity, RNA polymerase II-specific;GO:0003677//DNA binding;GO:0008270//zinc ion binding	GO:0006351//transcription, DNA-templated;GO:0006355//regulation of transcription, DNA-templated
g1514	2455	3331	3392	387	307	299	86.801	107.763	123.366	23.3	23.118	16.526	105.977	20.9813	-2.33657	2.77035e-37	1.1457e-35	RSN1	hypothetical protein H109_01341 [Trichophyton interdigitale MR816]	-	-	-	-	GO:0016020//membrane;GO:0019013//viral nucleocapsid	-	-
g1499	394	385	296	9	13	9	57.504	50.226	43.128	2.442	4.158	2.185	50.286	2.92833	-4.10201	2.85649e-37	1.17526e-35	-	hypothetical protein H101_02157 [Trichophyton interdigitale H6]	-	-	-	-	GO:0005730//nucleolus;GO:0030686//90S preribosome;GO:0030688//preribosome, small subunit precursor	-	GO:0000462//maturation of SSU-rRNA from tricistronic rRNA transcript (SSU-rRNA, 5.8S rRNA, LSU-rRNA)
g4535	448	607	462	16	6	16	26.388	32.737	27.975	1.643	0.729	1.466	29.0333	1.27933	-4.50425	3.87161e-37	1.58479e-35	mug145	hypothetical protein H101_03027 [Trichophyton interdigitale H6]	-	-	-	-	GO:0000109//nucleotide-excision repair complex;GO:0005675//transcription factor TFIIH holo complex;GO:0005680//anaphase-promoting complex	GO:0004693//cyclin-dependent protein serine/threonine kinase activity;GO:0008270//zinc ion binding;GO:0046872//metal ion binding;GO:0061630//ubiquitin protein ligase activity;GO:0097602//cullin family protein binding	GO:0006289//nucleotide-excision repair;GO:0006352//DNA-templated transcription, initiation;GO:0031145//anaphase-promoting complex-dependent catabolic process
g4778	2667	2623	2259	465	471	422	348.823	313.907	303.922	103.563	131.2	86.281	322.217	107.015	-1.59023	4.4972e-37	1.83152e-35	ard1	hypothetical protein H109_03715 [Trichophyton interdigitale MR816]	-	-	-	-	GO:0005575//cellular_component;GO:0005622//intracellular anatomical structure;GO:0005634//nucleus;GO:0005737//cytoplasm;GO:0005829//cytosol;GO:0005840//ribosome;GO:0022626//cytosolic ribosome;GO:0031248//protein acetyltransferase complex;GO:0031414//N-terminal protein acetyltransferase complex;GO:0031415//NatA complex;GO:0032991//protein-containing complex;GO:0043226//organelle;GO:0043227//membra…	GO:0003674//molecular_function;GO:0003824//catalytic activity;GO:0004596//peptide alpha-N-acetyltransferase activity;GO:0008080//N-acetyltransferase activity;GO:0008999//ribosomal-protein-alanine N-acetyltransferase activity;GO:0016407//acetyltransferase activity;GO:0016410//N-acyltransferase activity;GO:0016740//transferase activity;GO:0016746//acyltransferase activity;GO:0016747//acyltransferas…	GO:0000003//reproduction;GO:0001101//response to acid chemical;GO:0003006//developmental process involved in reproduction;GO:0006325//chromatin organization;GO:0006464//cellular protein modification process;GO:0006473//protein acetylation;GO:0006474//N-terminal protein amino acid acetylation;GO:0006475//internal protein amino acid acetylation;GO:0006807//nitrogen compound metabolic process;GO:000…
g1006	838	850	882	5	0	0	33.96	31.518	36.748	2.721	0	0	34.0753	0.907	-5.23148	5.56082e-37	2.25325e-35	cef1	pre-mRNA-splicing factor cef1 [Trichophyton interdigitale H6]	Genetic Information Processing	Transcription	ko03040//Spliceosome	K12860	GO:0000228//nuclear chromosome;GO:0000974//Prp19 complex;GO:0005575//cellular_component;GO:0005622//intracellular anatomical structure;GO:0005634//nucleus;GO:0005654//nucleoplasm;GO:0005657//replication fork;GO:0005662//DNA replication factor A complex;GO:0005681//spliceosomal complex;GO:0005684//U2-type spliceosomal complex;GO:0005694//chromosome;GO:0005737//cytoplasm;GO:0005829//cytosol;GO:0016…	GO:0000386//second spliceosomal transesterification activity;GO:0000976//transcription cis-regulatory region binding;GO:0000977//RNA polymerase II transcription regulatory region sequence-specific DNA binding;GO:0000981//DNA-binding transcription factor activity, RNA polymerase II-specific;GO:0001067//transcription regulatory region nucleic acid binding;GO:0001221//transcription coregulator bindi…	GO:0000075//cell cycle checkpoint signaling;GO:0000077//DNA damage checkpoint signaling;GO:0000086//G2/M transition of mitotic cell cycle;GO:0000278//mitotic cell cycle;GO:0000350//generation of catalytic spliceosome for second transesterification step;GO:0000375//RNA splicing, via transesterification reactions;GO:0000377//RNA splicing, via transesterification reactions with bulged adenosine as n…
g5546	2610	2227	1661	150	157	209	129.138	102.571	84.943	10.074	13.534	13.191	105.551	12.2663	-3.10516	6.10441e-37	2.46109e-35	SPCC1672.09	sterol esterase TGL1 [Trichophyton equinum CBS 127.97]	Cellular Processes;Metabolism	Transport and catabolism;Lipid metabolism	ko04148//Efferocytosis;ko00100//Steroid biosynthesis	K01052;K01052	GO:0005575//cellular_component;GO:0005622//intracellular anatomical structure;GO:0005811//lipid droplet;GO:0016020//membrane;GO:0016021//integral component of membrane;GO:0031224//intrinsic component of membrane;GO:0043226//organelle;GO:0043228//non-membrane-bounded organelle;GO:0043229//intracellular organelle;GO:0043232//intracellular non-membrane-bounded organelle	GO:0003674//molecular_function;GO:0003824//catalytic activity;GO:0004771//sterol esterase activity;GO:0016298//lipase activity;GO:0016787//hydrolase activity;GO:0016788//hydrolase activity, acting on ester bonds;GO:0052689//carboxylic ester hydrolase activity	GO:0006066//alcohol metabolic process;GO:0006629//lipid metabolic process;GO:0006694//steroid biosynthetic process;GO:0006696//ergosterol biosynthetic process;GO:0008150//biological_process;GO:0008152//metabolic process;GO:0008202//steroid metabolic process;GO:0008204//ergosterol metabolic process;GO:0008610//lipid biosynthetic process;GO:0009056//catabolic process;GO:0009058//biosynthetic proces…
g5382	906	832	806	102	116	127	52.523	44.133	48.064	10.069	14.322	11.509	48.24	11.9667	-2.01121	8.54351e-37	3.42723e-35	-	Serine/arginine repetitive matrix protein [Trichophyton tonsurans CBS 112818]	-	-	-	-	-	-	-
g5718	466	575	498	46	52	45	39.147	44.198	43.034	6.58	9.304	5.91	42.1263	7.26467	-2.53575	9.70918e-37	3.87546e-35	-	hypothetical protein H101_00887 [Trichophyton interdigitale H6]	-	-	-	-	GO:0009289//pilus	-	GO:0006606//protein import into nucleus;GO:0007155//cell adhesion
g2823	431	476	430	42	31	32	75.366	76.16	77.345	12.506	11.545	8.747	76.2903	10.9327	-2.80285	9.80897e-37	3.89591e-35	mrpl28	hypothetical protein TEQG_05072 [Trichophyton equinum CBS 127.97]	-	-	-	-	GO:0000313//organellar ribosome;GO:0000315//organellar large ribosomal subunit;GO:0005575//cellular_component;GO:0005622//intracellular anatomical structure;GO:0005634//nucleus;GO:0005737//cytoplasm;GO:0005739//mitochondrion;GO:0005740//mitochondrial envelope;GO:0005743//mitochondrial inner membrane;GO:0005759//mitochondrial matrix;GO:0005761//mitochondrial ribosome;GO:0005762//mitochondrial larg…	GO:0003674//molecular_function;GO:0003735//structural constituent of ribosome;GO:0005198//structural molecule activity	GO:0006412//translation;GO:0006414//translational elongation;GO:0006415//translational termination;GO:0006518//peptide metabolic process;GO:0006807//nitrogen compound metabolic process;GO:0008150//biological_process;GO:0008152//metabolic process;GO:0009058//biosynthetic process;GO:0009059//macromolecule biosynthetic process;GO:0009653//anatomical structure morphogenesis;GO:0009987//cellular proce…
g163	565	646	574	5180	3903	3864	18.078	19.722	22.031	418.188	415.523	289.366	19.9437	374.359	4.23042	1.30586e-36	5.16103e-35	ARB_05919	hypothetical protein H109_02100 [Trichophyton interdigitale MR816]	Metabolism	Lipid metabolism	ko00564//Glycerophospholipid metabolism	K13333	GO:0005575//cellular_component;GO:0005576//extracellular region	GO:0003674//molecular_function;GO:0003824//catalytic activity;GO:0004620//phospholipase activity;GO:0004622//lysophospholipase activity;GO:0016298//lipase activity;GO:0016787//hydrolase activity;GO:0016788//hydrolase activity, acting on ester bonds;GO:0052689//carboxylic ester hydrolase activity	GO:0006629//lipid metabolic process;GO:0006644//phospholipid metabolic process;GO:0006793//phosphorus metabolic process;GO:0006796//phosphate-containing compound metabolic process;GO:0008150//biological_process;GO:0008152//metabolic process;GO:0009056//catabolic process;GO:0009395//phospholipid catabolic process;GO:0009987//cellular process;GO:0016042//lipid catabolic process;GO:0019637//organoph…
g1504	2679	3468	3668	452	349	383	200.491	240.547	285.788	46.997	47.711	37.464	242.275	44.0573	-2.45919	1.32251e-36	5.20122e-35	AMT16	3-deoxy-7-phosphoheptulonate synthase [Trichophyton interdigitale H6]	Metabolism;Metabolism;Metabolism;Metabolism	Global and overview maps;Global and overview maps;Global and overview maps;Amino acid metabolism	ko01100//Metabolic pathways;ko01110//Biosynthesis of secondary metabolites;ko01230//Biosynthesis of amino acids;ko00400//Phenylalanine, tyrosine and tryptophan biosynthesis	K01626;K01626;K01626;K01626	GO:0005575//cellular_component;GO:0005622//intracellular anatomical structure;GO:0005634//nucleus;GO:0005737//cytoplasm;GO:0005739//mitochondrion;GO:0043226//organelle;GO:0043227//membrane-bounded organelle;GO:0043229//intracellular organelle;GO:0043231//intracellular membrane-bounded organelle	GO:0003674//molecular_function;GO:0003824//catalytic activity;GO:0003849//3-deoxy-7-phosphoheptulonate synthase activity;GO:0016740//transferase activity;GO:0016765//transferase activity, transferring alkyl or aryl (other than methyl) groups;GO:0016832//aldehyde-lyase activity	GO:0006082//organic acid metabolic process;GO:0006520//cellular amino acid metabolic process;GO:0006725//cellular aromatic compound metabolic process;GO:0006807//nitrogen compound metabolic process;GO:0008150//biological_process;GO:0008152//metabolic process;GO:0008652//cellular amino acid biosynthetic process;GO:0009058//biosynthetic process;GO:0009072//aromatic amino acid family metabolic proce…
g6564	5213	5014	3954	386	245	433	383.816	337.785	299.459	48.394	38.418	49.836	340.353	45.5493	-2.90153	1.50119e-36	5.84663e-35	-	hypothetical protein H101_07078 [Trichophyton interdigitale H6]	-	-	-	-	-	-	-
g2050	2390	1234	1751	31	15	50	213.558	93.989	155.18	3.127	1.903	5.154	154.242	3.39467	-5.50579	1.69454e-36	6.56777e-35	-	hypothetical protein TESG_07339 [Trichophyton tonsurans CBS 112818]	-	-	-	-	-	GO:0000166//nucleotide binding;GO:0003677//DNA binding;GO:0003678//DNA helicase activity;GO:0005524//ATP binding;GO:0016780//phosphotransferase activity, for other substituted phosphate groups	GO:0006260//DNA replication;GO:0006813//potassium ion transport;GO:0032508//DNA duplex unwinding
g17	363	375	357	11	12	4	34.251	32.375	34.649	1.767	2.411	0.59	33.7583	1.58933	-4.40875	1.97514e-36	7.61854e-35	xynD	hypothetical protein H101_02012 [Trichophyton interdigitale H6]	-	-	-	-	-	GO:0004553//hydrolase activity, hydrolyzing O-glycosyl compounds	GO:0005975//carbohydrate metabolic process
g1653	881	1050	822	117	93	94	61.488	67.054	59.014	13.905	13.824	10.256	62.5187	12.6617	-2.30382	2.01179e-36	7.72278e-35	Mfsd10	hypothetical protein H101_01143 [Trichophyton interdigitale H6]	-	-	-	-	GO:0005575//cellular_component;GO:0005622//intracellular anatomical structure;GO:0005737//cytoplasm;GO:0005886//plasma membrane;GO:0005903//brush border;GO:0012506//vesicle membrane;GO:0016020//membrane;GO:0016021//integral component of membrane;GO:0030659//cytoplasmic vesicle membrane;GO:0031090//organelle membrane;GO:0031224//intrinsic component of membrane;GO:0031253//cell projection membrane;…	GO:0003674//molecular_function;GO:0005215//transporter activity;GO:0005351//carbohydrate:proton symporter activity;GO:0008493//tetracycline transmembrane transporter activity;GO:0008509//anion transmembrane transporter activity;GO:0008514//organic anion transmembrane transporter activity;GO:0015075//ion transmembrane transporter activity;GO:0015098//molybdate ion transmembrane transporter activit…	GO:0000003//reproduction;GO:0003006//developmental process involved in reproduction;GO:0006810//transport;GO:0006811//ion transport;GO:0006820//anion transport;GO:0006855//xenobiotic transmembrane transport;GO:0006915//apoptotic process;GO:0007276//gamete generation;GO:0007281//germ cell development;GO:0007292//female gamete generation;GO:0008150//biological_process;GO:0008219//cell death;GO:0008…
g3581	183	175	137	1594	1300	1800	8.113	7.166	6.233	117.076	118.899	121.44	7.17067	119.138	4.05439	2.19301e-36	8.37835e-35	klp5	hypothetical protein H101_01761 [Trichophyton interdigitale H6]	-	-	-	-	GO:0000775//chromosome, centromeric region;GO:0000776//kinetochore;GO:0000785//chromatin;GO:0005575//cellular_component;GO:0005622//intracellular anatomical structure;GO:0005634//nucleus;GO:0005654//nucleoplasm;GO:0005694//chromosome;GO:0005737//cytoplasm;GO:0005819//spindle;GO:0005829//cytosol;GO:0005856//cytoskeleton;GO:0005871//kinesin complex;GO:0005874//microtubule;GO:0005875//microtubule as…	GO:0000166//nucleotide binding;GO:0003674//molecular_function;GO:0003676//nucleic acid binding;GO:0003677//DNA binding;GO:0003774//cytoskeletal motor activity;GO:0003777//microtubule motor activity;GO:0003824//catalytic activity;GO:0005488//binding;GO:0005515//protein binding;GO:0005524//ATP binding;GO:0008017//microtubule binding;GO:0008092//cytoskeletal protein binding;GO:0015631//tubulin bindi…	GO:0000070//mitotic sister chromatid segregation;GO:0000278//mitotic cell cycle;GO:0000280//nuclear division;GO:0000819//sister chromatid segregation;GO:0000902//cell morphogenesis;GO:0000904//cell morphogenesis involved in differentiation;GO:0001654//eye development;GO:0001756//somitogenesis;GO:0001966//thigmotaxis;GO:0002376//immune system process;GO:0002478//antigen processing and presentation…
g3864	576	706	609	64	71	75	34.666	37.005	37.069	7.014	9.014	8.922	36.2467	8.31667	-2.12377	2.41292e-36	9.1748e-35	art1	hypothetical protein TESG_03112 [Trichophyton tonsurans CBS 112818]	-	-	-	-	GO:0000935//division septum;GO:0005575//cellular_component;GO:0005622//intracellular anatomical structure;GO:0005737//cytoplasm;GO:0030428//cell septum;GO:0032153//cell division site	GO:0003674//molecular_function;GO:0005085//guanyl-nucleotide exchange factor activity;GO:0005488//binding;GO:0005509//calcium ion binding;GO:0005515//protein binding;GO:0019899//enzyme binding;GO:0031267//small GTPase binding;GO:0043167//ion binding;GO:0043169//cation binding;GO:0046872//metal ion binding;GO:0051020//GTPase binding;GO:0098772//molecular function regulator	GO:0000278//mitotic cell cycle;GO:0000281//mitotic cytokinesis;GO:0000910//cytokinesis;GO:0000917//division septum assembly;GO:0007049//cell cycle;GO:0008150//biological_process;GO:0009987//cellular process;GO:0016043//cellular component organization;GO:0022402//cell cycle process;GO:0022607//cellular component assembly;GO:0032506//cytokinetic process;GO:0044085//cellular component biogenesis;GO:…
g3632	5447	6254	5589	802	758	1020	133.861	138.738	139.804	30.582	33.806	34.441	137.468	32.943	-2.06105	2.74577e-36	1.03912e-34	rse1	pre-mRNA-splicing factor rse1 [Trichophyton equinum CBS 127.97]	Genetic Information Processing	Transcription	ko03040//Spliceosome	K12830	GO:0005575//cellular_component;GO:0005622//intracellular anatomical structure;GO:0005634//nucleus;GO:0005654//nucleoplasm;GO:0005681//spliceosomal complex;GO:0005684//U2-type spliceosomal complex;GO:0005686//U2 snRNP;GO:0005689//U12-type spliceosomal complex;GO:0005730//nucleolus;GO:0030532//small nuclear ribonucleoprotein complex;GO:0031974//membrane-enclosed lumen;GO:0031981//nuclear lumen;GO:0…	GO:0003674//molecular_function;GO:0003676//nucleic acid binding;GO:0003723//RNA binding;GO:0005488//binding;GO:0017069//snRNA binding;GO:0030620//U2 snRNA binding;GO:0044877//protein-containing complex binding;GO:0097159//organic cyclic compound binding;GO:1901363//heterocyclic compound binding	GO:0000245//spliceosomal complex assembly;GO:0000375//RNA splicing, via transesterification reactions;GO:0000377//RNA splicing, via transesterification reactions with bulged adenosine as nucleophile;GO:0000398//mRNA splicing, via spliceosome;GO:0006139//nucleobase-containing compound metabolic process;GO:0006396//RNA processing;GO:0006397//mRNA processing;GO:0006725//cellular aromatic compound me…
g1105	2597	2259	1877	141	60	88	278.122	221.027	206.566	30.998	17.426	17.921	235.238	22.115	-3.41103	2.84726e-36	1.07247e-34	CIMG_07933	hypothetical protein H101_02316 [Trichophyton interdigitale H6]	Metabolism;Metabolism;Metabolism;Metabolism;Metabolism;Metabolism;Metabolism;Metabolism	Global and overview maps;Global and overview maps;Global and overview maps;Global and overview maps;Carbohydrate metabolism;Carbohydrate metabolism;Carbohydrate metabolism;Energy metabolism	ko01100//Metabolic pathways;ko01110//Biosynthesis of secondary metabolites;ko01230//Biosynthesis of amino acids;ko01200//Carbon metabolism;ko00010//Glycolysis / Gluconeogenesis;ko00051//Fructose and mannose metabolism;ko00562//Inositol phosphate metabolism;ko00710//Carbon fixation by Calvin cycle	K01803;K01803;K01803;K01803;K01803;K01803;K01803;K01803	GO:0005575//cellular_component;GO:0005622//intracellular anatomical structure;GO:0005737//cytoplasm;GO:0005829//cytosol	GO:0003674//molecular_function;GO:0003824//catalytic activity;GO:0004807//triose-phosphate isomerase activity;GO:0016853//isomerase activity;GO:0016860//intramolecular oxidoreductase activity;GO:0016861//intramolecular oxidoreductase activity, interconverting aldoses and ketoses	GO:0005975//carbohydrate metabolic process;GO:0005996//monosaccharide metabolic process;GO:0006006//glucose metabolic process;GO:0006066//alcohol metabolic process;GO:0006071//glycerol metabolic process;GO:0006081//cellular aldehyde metabolic process;GO:0006082//organic acid metabolic process;GO:0006090//pyruvate metabolic process;GO:0006091//generation of precursor metabolites and energy;GO:0006…
g6866	8115	9841	8531	871	684	1121	494.403	548.461	534.271	90.38	88.552	104.338	525.712	94.4233	-2.47706	2.96405e-36	1.11124e-34	-	hypothetical protein H101_02531 [Trichophyton interdigitale H6]	-	-	-	-	GO:0019028//viral capsid;GO:0019031//viral envelope;GO:0019867//outer membrane;GO:0039679//viral occlusion body	GO:0005198//structural molecule activity;GO:0005524//ATP binding;GO:0008134//transcription factor binding;GO:0008817//cob(I)yrinic acid a,c-diamide adenosyltransferase activity;GO:0042803//protein homodimerization activity;GO:0070840//dynein complex binding	GO:0006606//protein import into nucleus;GO:0007059//chromosome segregation;GO:0009236//cobalamin biosynthetic process;GO:0030261//chromosome condensation
g2095	639	608	577	75	85	79	43.065	37.376	40.052	8.743	12.485	8.729	40.1643	9.98567	-2.00798	3.40012e-36	1.2688e-34	-	hypothetical protein H101_02992 [Trichophyton interdigitale H6]	-	-	-	-	GO:0005575//cellular_component;GO:0005622//intracellular anatomical structure;GO:0005634//nucleus;GO:0005730//nucleolus;GO:0031974//membrane-enclosed lumen;GO:0031981//nuclear lumen;GO:0043226//organelle;GO:0043227//membrane-bounded organelle;GO:0043228//non-membrane-bounded organelle;GO:0043229//intracellular organelle;GO:0043231//intracellular membrane-bounded organelle;GO:0043232//intracellula…	-	GO:0006325//chromatin organization;GO:0006333//chromatin assembly or disassembly;GO:0006996//organelle organization;GO:0008150//biological_process;GO:0009987//cellular process;GO:0016043//cellular component organization;GO:0051276//chromosome organization;GO:0071840//cellular component organization or biogenesis
g866	4501	3975	3345	159	71	188	189.619	152.961	145.941	9.521	2.659	11.582	162.84	7.92067	-4.36169	3.94056e-36	1.46366e-34	-	hypothetical protein TESG_05024 [Trichophyton tonsurans CBS 112818]	-	-	-	-	-	GO:0016853//isomerase activity;GO:0051539//4 iron, 4 sulfur cluster binding;GO:1904047//S-adenosyl-L-methionine binding	GO:0008152//metabolic process
g1573	751	1190	1019	16	17	40	39.547	57.338	55.197	1.435	1.907	3.293	50.694	2.21167	-4.51861	4.15415e-36	1.53589e-34	FVEG_09150	hypothetical protein H109_07290 [Trichophyton interdigitale MR816]	-	-	-	-	GO:0000228//nuclear chromosome;GO:0000785//chromatin;GO:0005575//cellular_component;GO:0005622//intracellular anatomical structure;GO:0005634//nucleus;GO:0005694//chromosome;GO:0031974//membrane-enclosed lumen;GO:0031981//nuclear lumen;GO:0043226//organelle;GO:0043227//membrane-bounded organelle;GO:0043228//non-membrane-bounded organelle;GO:0043229//intracellular organelle;GO:0043231//intracellul…	GO:0003674//molecular_function;GO:0003676//nucleic acid binding;GO:0003677//DNA binding;GO:0003700//DNA-binding transcription factor activity;GO:0005488//binding;GO:0043565//sequence-specific DNA binding;GO:0097159//organic cyclic compound binding;GO:0140110//transcription regulator activity;GO:1901363//heterocyclic compound binding	GO:0000746//conjugation;GO:0006139//nucleobase-containing compound metabolic process;GO:0006351//transcription, DNA-templated;GO:0006355//regulation of transcription, DNA-templated;GO:0006357//regulation of transcription by RNA polymerase II;GO:0006725//cellular aromatic compound metabolic process;GO:0006807//nitrogen compound metabolic process;GO:0007154//cell communication;GO:0007155//cell adhe…
g1121	1275	1357	1127	157	147	192	56.646	58.052	52.911	12.128	14.339	14.446	55.8697	13.6377	-2.03447	5.4602e-36	2.0095e-34	not2	NOT2 family protein [Trichophyton tonsurans CBS 112818]	Genetic Information Processing	Folding, sorting and degradation	ko03018//RNA degradation	K12605	GO:0000932//P-body;GO:0005575//cellular_component;GO:0005622//intracellular anatomical structure;GO:0005634//nucleus;GO:0005737//cytoplasm;GO:0005829//cytosol;GO:0005886//plasma membrane;GO:0016020//membrane;GO:0030014//CCR4-NOT complex;GO:0030015//CCR4-NOT core complex;GO:0032991//protein-containing complex;GO:0035770//ribonucleoprotein granule;GO:0036464//cytoplasmic ribonucleoprotein granule;G…	GO:0000175//3'-5'-exoribonuclease activity;GO:0001221//transcription coregulator binding;GO:0001222//transcription corepressor binding;GO:0003674//molecular_function;GO:0003712//transcription coregulator activity;GO:0003824//catalytic activity;GO:0004518//nuclease activity;GO:0004527//exonuclease activity;GO:0004532//exoribonuclease activity;GO:0004535//poly(A)-specific ribonuclease activity;GO:0…	GO:0000075//cell cycle checkpoint signaling;GO:0000077//DNA damage checkpoint signaling;GO:0000122//negative regulation of transcription by RNA polymerase II;GO:0000278//mitotic cell cycle;GO:0000288//nuclear-transcribed mRNA catabolic process, deadenylation-dependent decay;GO:0000289//nuclear-transcribed mRNA poly(A) tail shortening;GO:0000290//deadenylation-dependent decapping of nuclear-transc…
g6202	408	531	526	39	40	41	54.216	63.29	70.481	12.037	11.097	8.349	62.6623	10.4943	-2.57799	5.62525e-36	2.06079e-34	-	hypothetical protein H101_02701 [Trichophyton interdigitale H6]	-	-	-	-	-	-	-
g3403	675	812	651	78	90	80	45.34	49.907	44.981	8.922	46.27	8.4	46.7427	21.1973	-1.14086	7.03422e-36	2.56525e-34	pac2	hypothetical protein H101_07429 [Trichophyton interdigitale H6]	-	-	-	-	-	GO:0003674//molecular_function;GO:0003676//nucleic acid binding;GO:0003677//DNA binding;GO:0005488//binding;GO:0097159//organic cyclic compound binding;GO:1901363//heterocyclic compound binding	GO:0000003//reproduction;GO:0007049//cell cycle;GO:0007154//cell communication;GO:0007165//signal transduction;GO:0008150//biological_process;GO:0009987//cellular process;GO:0022414//reproductive process;GO:0023052//signaling;GO:0031135//negative regulation of conjugation;GO:0031137//regulation of conjugation with cellular fusion;GO:0031138//negative regulation of conjugation with cellular fusion…
g919	1587	1836	1425	104	67	43	273.056	289.047	252.206	30.47	24.552	11.566	271.436	22.196	-3.61224	7.9777e-36	2.89616e-34	TRX1	thioredoxin [Trichophyton interdigitale H6]	-	-	-	-	GO:0005575//cellular_component;GO:0005622//intracellular anatomical structure;GO:0005737//cytoplasm;GO:0030288//outer membrane-bounded periplasmic space	GO:0003674//molecular_function;GO:0003756//protein disulfide isomerase activity;GO:0003824//catalytic activity;GO:0004791//thioredoxin-disulfide reductase activity;GO:0009055//electron transfer activity;GO:0015035//protein-disulfide reductase activity;GO:0015036//disulfide oxidoreductase activity;GO:0016209//antioxidant activity;GO:0016491//oxidoreductase activity;GO:0016651//oxidoreductase activ…	GO:0000096//sulfur amino acid metabolic process;GO:0000097//sulfur amino acid biosynthetic process;GO:0000103//sulfate assimilation;GO:0000302//response to reactive oxygen species;GO:0006082//organic acid metabolic process;GO:0006457//protein folding;GO:0006520//cellular amino acid metabolic process;GO:0006555//methionine metabolic process;GO:0006662//glycerol ether metabolic process;GO:0006790//…
g5455	925	624	547	41	32	35	65.152	39.659	40.129	8.311	8.27	6.133	48.3133	7.57133	-2.6738	8.37825e-36	3.02787e-34	cnsO	hypothetical protein H101_05659 [Trichophyton interdigitale H6]	-	-	-	-	GO:0016020//membrane	GO:0022857//transmembrane transporter activity;GO:0042910//xenobiotic transmembrane transporter activity;GO:1901241//4-hydroxyphenylacetate transmembrane transporter activity	GO:0042908//xenobiotic transport;GO:0055085//transmembrane transport;GO:1900754//4-hydroxyphenylacetate transport
g7578	2743	3113	2653	299	243	384	139.871	146.383	138.615	33.783	26.059	30.76	141.623	30.2007	-2.2294	9.3052e-36	3.34778e-34	RTF1	hypothetical protein H101_00822 [Trichophyton interdigitale H6]	-	-	-	-	GO:0000428//DNA-directed RNA polymerase complex;GO:0000785//chromatin;GO:0005575//cellular_component;GO:0005622//intracellular anatomical structure;GO:0005634//nucleus;GO:0005654//nucleoplasm;GO:0005694//chromosome;GO:0005730//nucleolus;GO:0008023//transcription elongation factor complex;GO:0016591//RNA polymerase II, holoenzyme;GO:0016593//Cdc73/Paf1 complex;GO:0030880//RNA polymerase complex;GO…	GO:0000993//RNA polymerase II complex binding;GO:0001098//basal transcription machinery binding;GO:0001099//basal RNA polymerase II transcription machinery binding;GO:0003674//molecular_function;GO:0003676//nucleic acid binding;GO:0003677//DNA binding;GO:0003697//single-stranded DNA binding;GO:0003723//RNA binding;GO:0005488//binding;GO:0005515//protein binding;GO:0019899//enzyme binding;GO:00431…	GO:0000122//negative regulation of transcription by RNA polymerase II;GO:0001015//snoRNA transcription by RNA polymerase II;GO:0001701//in utero embryonic development;GO:0001704//formation of primary germ layer;GO:0001706//endoderm formation;GO:0001711//endodermal cell fate commitment;GO:0001824//blastocyst development;GO:0001832//blastocyst growth;GO:0001932//regulation of protein phosphorylatio…
g4502	1814	1992	1727	203	164	254	92.904	92.516	89.186	22.452	21.212	20.92	91.5353	21.528	-2.08811	1.06087e-35	3.79971e-34	mfsB	hypothetical protein H101_02471 [Trichophyton interdigitale H6]	-	-	-	-	GO:0005886//plasma membrane;GO:0016020//membrane	GO:0008028//monocarboxylic acid transmembrane transporter activity;GO:0022857//transmembrane transporter activity;GO:0042910//xenobiotic transmembrane transporter activity;GO:0051119//sugar transmembrane transporter activity	GO:0006855//xenobiotic transmembrane transport;GO:0008643//carbohydrate transport;GO:0015718//monocarboxylic acid transport;GO:0042908//xenobiotic transport;GO:0055085//transmembrane transport
g2492	489	591	510	44	26	29	18.31	23.083	20.563	2.863	1.618	1.325	20.652	1.93533	-3.41563	1.24845e-35	4.4517e-34	-	hypothetical protein H101_07161 [Trichophyton interdigitale H6]	-	-	-	-	-	-	-
g1069	1078	1253	1171	209	186	199	65.261	69.209	72.713	22.112	26.429	19.285	69.061	22.6087	-1.611	1.46283e-35	5.19305e-34	erg5	hypothetical protein H109_02595 [Trichophyton interdigitale MR816]	Metabolism;Metabolism;Metabolism	Global and overview maps;Global and overview maps;Lipid metabolism	ko01100//Metabolic pathways;ko01110//Biosynthesis of secondary metabolites;ko00100//Steroid biosynthesis	K09831;K09831;K09831	GO:0005575//cellular_component;GO:0005622//intracellular anatomical structure;GO:0005737//cytoplasm;GO:0005783//endoplasmic reticulum;GO:0012505//endomembrane system;GO:0016020//membrane;GO:0016021//integral component of membrane;GO:0031224//intrinsic component of membrane;GO:0043226//organelle;GO:0043227//membrane-bounded organelle;GO:0043229//intracellular organelle;GO:0043231//intracellular me…	GO:0000249//C-22 sterol desaturase activity;GO:0003674//molecular_function;GO:0003824//catalytic activity;GO:0004497//monooxygenase activity;GO:0005488//binding;GO:0005506//iron ion binding;GO:0016491//oxidoreductase activity;GO:0016705//oxidoreductase activity, acting on paired donors, with incorporation or reduction of molecular oxygen;GO:0016717//oxidoreductase activity, acting on paired donor…	GO:0006066//alcohol metabolic process;GO:0006629//lipid metabolic process;GO:0006694//steroid biosynthetic process;GO:0006696//ergosterol biosynthetic process;GO:0008150//biological_process;GO:0008152//metabolic process;GO:0008202//steroid metabolic process;GO:0008204//ergosterol metabolic process;GO:0008610//lipid biosynthetic process;GO:0009058//biosynthetic process;GO:0009987//cellular process…
g4519	2275	2567	2126	284	218	171	114.707	112.8	103.057	25.294	27.612	18.116	110.188	23.674	-2.21859	1.50419e-35	5.31636e-34	-	hypothetical protein H101_00387 [Trichophyton interdigitale H6]	-	-	-	-	GO:0009897//external side of plasma membrane;GO:0016020//membrane	GO:0042500//aspartic endopeptidase activity, intramembrane cleaving	GO:0016485//protein processing;GO:0032007//negative regulation of TOR signaling
g5847	2542	2191	2316	323	223	211	155.993	122.939	146.858	33.475	28.645	19.803	141.93	27.3077	-2.3778	2.08434e-35	7.32462e-34	metE	homoserine O-acetyltransferase [Trichophyton rubrum]	Metabolism;Metabolism;Metabolism;Metabolism;Metabolism	Global and overview maps;Global and overview maps;Global and overview maps;Amino acid metabolism;Energy metabolism	ko01100//Metabolic pathways;ko01110//Biosynthesis of secondary metabolites;ko01230//Biosynthesis of amino acids;ko00270//Cysteine and methionine metabolism;ko00920//Sulfur metabolism	K00641;K00641;K00641;K00641;K00641	GO:0005575//cellular_component;GO:0005622//intracellular anatomical structure;GO:0005737//cytoplasm	GO:0003674//molecular_function;GO:0003824//catalytic activity;GO:0004414//homoserine O-acetyltransferase activity;GO:0008233//peptidase activity;GO:0008374//O-acyltransferase activity;GO:0016407//acetyltransferase activity;GO:0016413//O-acetyltransferase activity;GO:0016740//transferase activity;GO:0016746//acyltransferase activity;GO:0016747//acyltransferase activity, transferring groups other t…	GO:0000096//sulfur amino acid metabolic process;GO:0000097//sulfur amino acid biosynthetic process;GO:0006082//organic acid metabolic process;GO:0006112//energy reserve metabolic process;GO:0006212//uracil catabolic process;GO:0006508//proteolysis;GO:0006520//cellular amino acid metabolic process;GO:0006555//methionine metabolic process;GO:0006790//sulfur compound metabolic process;GO:0006807//ni…
g5905	4405	5493	4011	630	448	529	217.524	245.475	202.262	39.881	31.15	26.802	221.754	32.611	-2.76553	2.09066e-35	7.32462e-34	prnB	hypothetical protein H101_01409 [Trichophyton interdigitale H6]	-	-	-	-	GO:0016020//membrane	GO:0015171//amino acid transmembrane transporter activity;GO:0015185//gamma-aminobutyric acid transmembrane transporter activity;GO:0022857//transmembrane transporter activity	GO:0006865//amino acid transport;GO:0015812//gamma-aminobutyric acid transport;GO:0055085//transmembrane transport
g1493	532	741	572	22	13	6	61.572	78.471	68.098	4.336	3.204	1.086	69.3803	2.87533	-4.59273	3.8175e-35	1.33165e-33	RSB1	sphingoid long-chain base transporter RSB1 [Trichophyton equinum CBS 127.97]	-	-	-	-	GO:0016020//membrane	-	-
g4732	763	947	921	125	125	116	33.041	37.523	41.025	9.217	11.528	7.852	37.1963	9.53233	-1.96426	4.35118e-35	1.51124e-33	MAK5	hypothetical protein H101_04034 [Trichophyton interdigitale H6]	-	-	-	-	GO:0005575//cellular_component;GO:0005622//intracellular anatomical structure;GO:0005634//nucleus;GO:0005730//nucleolus;GO:0005737//cytoplasm;GO:0009380//excinuclease repair complex;GO:0031974//membrane-enclosed lumen;GO:0031981//nuclear lumen;GO:0043226//organelle;GO:0043227//membrane-bounded organelle;GO:0043228//non-membrane-bounded organelle;GO:0043229//intracellular organelle;GO:0043231//int…	GO:0000166//nucleotide binding;GO:0003674//molecular_function;GO:0003676//nucleic acid binding;GO:0003677//DNA binding;GO:0003678//DNA helicase activity;GO:0003723//RNA binding;GO:0003724//RNA helicase activity;GO:0003824//catalytic activity;GO:0004386//helicase activity;GO:0004527//exonuclease activity;GO:0005488//binding;GO:0005524//ATP binding;GO:0008186//ATP-dependent activity, acting on RNA;…	GO:0000460//maturation of 5.8S rRNA;GO:0000463//maturation of LSU-rRNA from tricistronic rRNA transcript (SSU-rRNA, 5.8S rRNA, LSU-rRNA);GO:0000466//maturation of 5.8S rRNA from tricistronic rRNA transcript (SSU-rRNA, 5.8S rRNA, LSU-rRNA);GO:0000470//maturation of LSU-rRNA;GO:0006139//nucleobase-containing compound metabolic process;GO:0006289//nucleotide-excision repair;GO:0006310//DNA recombina…
g6653	578	456	719	7	3	0	53.134	38.356	67.99	1.096	0.587	0	53.16	0.561	-6.5662	5.29233e-35	1.83019e-33	ncd-2	oxidoreductase [Trichophyton tonsurans CBS 112818]	-	-	-	-	GO:0005575//cellular_component;GO:0005622//intracellular anatomical structure;GO:0005737//cytoplasm;GO:1902560//GMP reductase complex	GO:0003674//molecular_function;GO:0003824//catalytic activity;GO:0003920//GMP reductase activity;GO:0003938//IMP dehydrogenase activity;GO:0004497//monooxygenase activity;GO:0016491//oxidoreductase activity;GO:0016701//oxidoreductase activity, acting on single donors with incorporation of molecular oxygen;GO:0016703//oxidoreductase activity, acting on single donors with incorporation of molecular…	GO:0006163//purine nucleotide metabolic process;GO:0006164//purine nucleotide biosynthetic process;GO:0008150//biological_process;GO:0008152//metabolic process;GO:0140604//mycofactocin biosynthetic process
g2702	2569	2793	2440	521	433	427	81.843	79.295	81.96	24.749	24.299	14.882	81.0327	21.31	-1.92697	6.49596e-35	2.23679e-33	SPBC215.06c	zf-LYAR domain-containing protein [Trichophyton interdigitale]	-	-	-	-	GO:0001750//photoreceptor outer segment;GO:0005575//cellular_component;GO:0005622//intracellular anatomical structure;GO:0005634//nucleus;GO:0005730//nucleolus;GO:0005737//cytoplasm;GO:0005929//cilium;GO:0031974//membrane-enclosed lumen;GO:0031981//nuclear lumen;GO:0042995//cell projection;GO:0043005//neuron projection;GO:0043226//organelle;GO:0043227//membrane-bounded organelle;GO:0043228//non-m…	GO:0003674//molecular_function;GO:0003676//nucleic acid binding;GO:0003677//DNA binding;GO:0003723//RNA binding;GO:0005488//binding;GO:0043167//ion binding;GO:0043169//cation binding;GO:0046872//metal ion binding;GO:0097159//organic cyclic compound binding;GO:1901363//heterocyclic compound binding	GO:0000122//negative regulation of transcription by RNA polymerase II;GO:0002262//myeloid cell homeostasis;GO:0002376//immune system process;GO:0002520//immune system development;GO:0006139//nucleobase-containing compound metabolic process;GO:0006351//transcription, DNA-templated;GO:0006355//regulation of transcription, DNA-templated;GO:0006357//regulation of transcription by RNA polymerase II;GO…
g4898	255	294	278	8	9	8	39.445	41.612	44.235	2.107	2.965	1.934	41.764	2.33533	-4.16056	9.0642e-35	3.10778e-33	SPAC24H6.02c	hypothetical protein H109_03593 [Trichophyton interdigitale MR816]	-	-	-	-	GO:0005575//cellular_component;GO:0005622//intracellular anatomical structure;GO:0005634//nucleus;GO:0005654//nucleoplasm;GO:0005737//cytoplasm;GO:0005739//mitochondrion;GO:0005740//mitochondrial envelope;GO:0005743//mitochondrial inner membrane;GO:0005744//TIM23 mitochondrial import inner membrane translocase complex;GO:0005759//mitochondrial matrix;GO:0016020//membrane;GO:0019866//organelle inn…	GO:0003674//molecular_function;GO:0003676//nucleic acid binding;GO:0005488//binding;GO:0005515//protein binding;GO:0008270//zinc ion binding;GO:0043167//ion binding;GO:0043169//cation binding;GO:0046872//metal ion binding;GO:0046914//transition metal ion binding;GO:0051082//unfolded protein binding;GO:0051087//chaperone binding	GO:0006351//transcription, DNA-templated;GO:0006457//protein folding;GO:0006605//protein targeting;GO:0006626//protein targeting to mitochondrion;GO:0006810//transport;GO:0006839//mitochondrial transport;GO:0006886//intracellular protein transport;GO:0006950//response to stress;GO:0006986//response to unfolded protein;GO:0006996//organelle organization;GO:0007005//mitochondrion organization;GO:00…
g153	104	119	140	1279	939	1120	7.683	7.822	10.881	228.034	205.436	183.57	8.79533	205.68	4.54752	1.07749e-34	3.67859e-33	SPBC21.03c	thymocyte nuclear protein [Trichophyton mentagrophytes]	-	-	-	-	GO:0005575//cellular_component;GO:0005622//intracellular anatomical structure;GO:0005634//nucleus;GO:0043226//organelle;GO:0043227//membrane-bounded organelle;GO:0043229//intracellular organelle;GO:0043231//intracellular membrane-bounded organelle	GO:0003677//DNA binding	-
g566	11591	9039	4343	0	0	0	734.117	523.837	282.933	0	0	0	513.629	0.001	-18.9704	1.09593e-34	3.72569e-33	-	hypothetical protein H101_01216 [Trichophyton interdigitale H6]	-	-	-	-	-	-	-
g2881	3664	3990	3471	521	437	628	177.826	175.779	168.991	47.783	49.455	50.004	174.199	49.0807	-1.82751	1.74265e-34	5.89928e-33	bbp	branchpoint-bridging protein [Trichophyton interdigitale H6]	-	-	-	-	GO:0000243//commitment complex;GO:0005575//cellular_component;GO:0005622//intracellular anatomical structure;GO:0005634//nucleus;GO:0005654//nucleoplasm;GO:0005681//spliceosomal complex;GO:0005684//U2-type spliceosomal complex;GO:0005737//cytoplasm;GO:0005829//cytosol;GO:0005840//ribosome;GO:0016604//nuclear body;GO:0031974//membrane-enclosed lumen;GO:0031981//nuclear lumen;GO:0032991//protein-co…	GO:0003674//molecular_function;GO:0003676//nucleic acid binding;GO:0003712//transcription coregulator activity;GO:0003714//transcription corepressor activity;GO:0003723//RNA binding;GO:0004654//polyribonucleotide nucleotidyltransferase activity;GO:0005488//binding;GO:0005515//protein binding;GO:0008270//zinc ion binding;GO:0036002//pre-mRNA binding;GO:0042802//identical protein binding;GO:0043167…	GO:0000003//reproduction;GO:0000245//spliceosomal complex assembly;GO:0000375//RNA splicing, via transesterification reactions;GO:0000377//RNA splicing, via transesterification reactions with bulged adenosine as nucleophile;GO:0000380//alternative mRNA splicing, via spliceosome;GO:0000389//mRNA 3'-splice site recognition;GO:0000398//mRNA splicing, via spliceosome;GO:0003006//developmental process…
g4009	13209	14784	14086	2712	2093	2658	710.366	749.133	785.48	290.439	278.133	273.101	748.326	280.558	-1.41537	2.02651e-34	6.83138e-33	MDH1	malate dehydrogenase [Trichophyton mentagrophytes]	Metabolism;Metabolism;Metabolism;Metabolism;Metabolism;Metabolism;Metabolism;Metabolism	Global and overview maps;Global and overview maps;Global and overview maps;Amino acid metabolism;Carbohydrate metabolism;Carbohydrate metabolism;Carbohydrate metabolism;Energy metabolism	ko01100//Metabolic pathways;ko01110//Biosynthesis of secondary metabolites;ko01200//Carbon metabolism;ko00270//Cysteine and methionine metabolism;ko00620//Pyruvate metabolism;ko00630//Glyoxylate and dicarboxylate metabolism;ko00020//Citrate cycle (TCA cycle);ko00710//Carbon fixation by Calvin cycle	K00026;K00026;K00026;K00026;K00026;K00026;K00026;K00026	GO:0005575//cellular_component;GO:0005622//intracellular anatomical structure;GO:0005737//cytoplasm;GO:0005739//mitochondrion;GO:0005759//mitochondrial matrix;GO:0031974//membrane-enclosed lumen;GO:0043226//organelle;GO:0043227//membrane-bounded organelle;GO:0043229//intracellular organelle;GO:0043231//intracellular membrane-bounded organelle;GO:0043233//organelle lumen;GO:0070013//intracellular …	GO:0003674//molecular_function;GO:0003676//nucleic acid binding;GO:0003723//RNA binding;GO:0003729//mRNA binding;GO:0003824//catalytic activity;GO:0003854//3-beta-hydroxy-delta5-steroid dehydrogenase activity;GO:0004459//L-lactate dehydrogenase activity;GO:0004553//hydrolase activity, hydrolyzing O-glycosyl compounds;GO:0005488//binding;GO:0016491//oxidoreductase activity;GO:0016614//oxidoreducta…	GO:0005975//carbohydrate metabolic process;GO:0006082//organic acid metabolic process;GO:0006091//generation of precursor metabolites and energy;GO:0006096//glycolytic process;GO:0006099//tricarboxylic acid cycle;GO:0006101//citrate metabolic process;GO:0006108//malate metabolic process;GO:0006694//steroid biosynthetic process;GO:0007568//aging;GO:0007569//cell aging;GO:0008150//biological_proces…
g1447	787	847	666	0	5	0	143.92	141.73	125.212	0	1.947	0	136.954	0.649	-7.72126	2.08391e-34	6.99549e-33	-	hypothetical protein H101_04799 [Trichophyton interdigitale H6]	-	-	-	-	-	-	-
g26	2783	3193	2798	394	342	246	163.409	180.892	175.674	22.437	26.031	16.218	173.325	21.562	-3.00692	2.28567e-34	7.64082e-33	hgh1	DNA-binding protein HGH1 [Trichophyton tonsurans CBS 112818]	-	-	-	-	GO:0005575//cellular_component;GO:0005622//intracellular anatomical structure;GO:0005634//nucleus;GO:0005737//cytoplasm;GO:0005840//ribosome;GO:0043226//organelle;GO:0043227//membrane-bounded organelle;GO:0043229//intracellular organelle;GO:0043231//intracellular membrane-bounded organelle	GO:0003674//molecular_function;GO:0003735//structural constituent of ribosome;GO:0004358//glutamate N-acetyltransferase activity	GO:0006412//translation;GO:0006526//arginine biosynthetic process;GO:0008150//biological_process
g3805	508	526	491	52	33	34	37.97	36.106	37.852	7.813	5.186	3.922	37.3093	5.64033	-2.72568	3.70191e-34	1.22729e-32	-	hypothetical protein H101_07000 [Trichophyton interdigitale H6]	-	-	-	-	-	-	-
g4531	4998	5934	5234	354	314	580	174.803	190.574	188.673	21.077	23.356	31.683	184.683	25.372	-2.86374	4.04961e-34	1.33704e-32	SPAC2C4.17c	serine/threonine protein kinase [Trichophyton tonsurans CBS 112818]	-	-	-	-	GO:0005575//cellular_component;GO:0005622//intracellular anatomical structure;GO:0005737//cytoplasm;GO:0005783//endoplasmic reticulum;GO:0005789//endoplasmic reticulum membrane;GO:0005938//cell cortex;GO:0012505//endomembrane system;GO:0016020//membrane;GO:0016021//integral component of membrane;GO:0031224//intrinsic component of membrane;GO:0031984//organelle subcompartment;GO:0032541//cortical …	GO:0003674//molecular_function;GO:0005215//transporter activity;GO:0005216//ion channel activity;GO:0005261//cation channel activity;GO:0005262//calcium channel activity;GO:0005488//binding;GO:0005509//calcium ion binding;GO:0008324//cation transmembrane transporter activity;GO:0008381//mechanosensitive ion channel activity;GO:0015075//ion transmembrane transporter activity;GO:0015085//calcium io…	GO:0006810//transport;GO:0006811//ion transport;GO:0006812//cation transport;GO:0006816//calcium ion transport;GO:0006873//cellular ion homeostasis;GO:0006874//cellular calcium ion homeostasis;GO:0006875//cellular metal ion homeostasis;GO:0006884//cell volume homeostasis;GO:0008150//biological_process;GO:0008361//regulation of cell size;GO:0009987//cellular process;GO:0016043//cellular component …
g5697	7245	7879	7449	1472	1128	1093	491.787	489.362	520.117	170.144	163.071	115.979	500.422	149.731	-1.74077	4.49034e-34	1.47647e-32	citA	citrate synthase [Trichophyton equinum CBS 127.97]	Metabolism;Metabolism;Metabolism;Metabolism;Metabolism;Metabolism;Metabolism	Global and overview maps;Global and overview maps;Global and overview maps;Global and overview maps;Global and overview maps;Carbohydrate metabolism;Carbohydrate metabolism	ko01100//Metabolic pathways;ko01110//Biosynthesis of secondary metabolites;ko01230//Biosynthesis of amino acids;ko01200//Carbon metabolism;ko01210//2-Oxocarboxylic acid metabolism;ko00630//Glyoxylate and dicarboxylate metabolism;ko00020//Citrate cycle (TCA cycle)	K01647;K01647;K01647;K01647;K01647;K01647;K01647	GO:0005575//cellular_component;GO:0005622//intracellular anatomical structure;GO:0005737//cytoplasm;GO:0005739//mitochondrion;GO:0005759//mitochondrial matrix;GO:0031974//membrane-enclosed lumen;GO:0043226//organelle;GO:0043227//membrane-bounded organelle;GO:0043229//intracellular organelle;GO:0043231//intracellular membrane-bounded organelle;GO:0043233//organelle lumen;GO:0070013//intracellular …	GO:0003674//molecular_function;GO:0003824//catalytic activity;GO:0004108//citrate (Si)-synthase activity;GO:0008255//ecdysis-triggering hormone activity;GO:0016740//transferase activity;GO:0016746//acyltransferase activity;GO:0036440//citrate synthase activity;GO:0046912//acyltransferase, acyl groups converted into alkyl on transfer;GO:0050440//2-methylcitrate synthase activity	GO:0005975//carbohydrate metabolic process;GO:0006082//organic acid metabolic process;GO:0006091//generation of precursor metabolites and energy;GO:0006099//tricarboxylic acid cycle;GO:0006101//citrate metabolic process;GO:0007218//neuropeptide signaling pathway;GO:0008150//biological_process;GO:0008152//metabolic process;GO:0009060//aerobic respiration;GO:0009987//cellular process;GO:0015980//en…
g3567	9258	10134	7829	1650	1313	1430	560.97	561.855	487.97	170.246	169.44	135.45	536.932	158.379	-1.76136	4.72361e-34	1.54354e-32	ARB_07487	hypothetical protein H101_05533 [Trichophyton interdigitale H6]	-	-	-	-	GO:0005575//cellular_component;GO:0005576//extracellular region;GO:0005618//cell wall;GO:0005886//plasma membrane;GO:0016020//membrane;GO:0030288//outer membrane-bounded periplasmic space;GO:0030312//external encapsulating structure;GO:0031224//intrinsic component of membrane;GO:0031225//anchored component of membrane;GO:0071944//cell periphery	GO:0003674//molecular_function;GO:0003824//catalytic activity;GO:0004553//hydrolase activity, hydrolyzing O-glycosyl compounds;GO:0015036//disulfide oxidoreductase activity;GO:0016740//transferase activity	GO:0005975//carbohydrate metabolic process;GO:0008150//biological_process;GO:0009987//cellular process;GO:0016043//cellular component organization;GO:0017004//cytochrome complex assembly;GO:0045229//external encapsulating structure organization;GO:0071554//cell wall organization or biogenesis;GO:0071555//cell wall organization;GO:0071704//organic substance metabolic process;GO:0071840//cellular c…
g1146	1565	1475	1501	218	214	150	45.691	42.805	49.302	9.355	11.486	5.91	45.9327	8.917	-2.36489	4.73278e-34	1.54354e-32	MEP2	RecName: Full=Extracellular metalloproteinase 2; AltName: Full=Fungalysin MEP2; Flags: Precursor [Trichophyton tonsurans]	-	-	-	-	GO:0005575//cellular_component;GO:0005576//extracellular region;GO:0005615//extracellular space	GO:0003674//molecular_function;GO:0003824//catalytic activity;GO:0004175//endopeptidase activity;GO:0004222//metalloendopeptidase activity;GO:0005488//binding;GO:0008233//peptidase activity;GO:0008237//metallopeptidase activity;GO:0008270//zinc ion binding;GO:0016787//hydrolase activity;GO:0043167//ion binding;GO:0043169//cation binding;GO:0046872//metal ion binding;GO:0046914//transition metal i…	GO:0006508//proteolysis;GO:0006807//nitrogen compound metabolic process;GO:0008150//biological_process;GO:0008152//metabolic process;GO:0019538//protein metabolic process;GO:0043170//macromolecule metabolic process;GO:0044238//primary metabolic process;GO:0044419//biological process involved in interspecies interaction between organisms;GO:0051704//multi-organism process;GO:0071704//organic subst…
g466	96	101	81	812	665	833	2.602	2.565	2.249	37.625	38.742	36.449	2.472	37.6053	3.92719	5.03814e-34	1.63648e-32	bimC	hypothetical protein H101_02067 [Trichophyton interdigitale H6]	Cellular Processes	Cell motility	ko04814//Motor proteins	K10398	GO:0000228//nuclear chromosome;GO:0000235//astral microtubule;GO:0000775//chromosome, centromeric region;GO:0000776//kinetochore;GO:0000779//condensed chromosome, centromeric region;GO:0000793//condensed chromosome;GO:0000794//condensed nuclear chromosome;GO:0005575//cellular_component;GO:0005622//intracellular anatomical structure;GO:0005634//nucleus;GO:0005694//chromosome;GO:0005737//cytoplasm;…	GO:0000166//nucleotide binding;GO:0003674//molecular_function;GO:0003774//cytoskeletal motor activity;GO:0003777//microtubule motor activity;GO:0003824//catalytic activity;GO:0005198//structural molecule activity;GO:0005200//structural constituent of cytoskeleton;GO:0005488//binding;GO:0005515//protein binding;GO:0005524//ATP binding;GO:0008017//microtubule binding;GO:0008092//cytoskeletal protei…	GO:0000022//mitotic spindle elongation;GO:0000070//mitotic sister chromatid segregation;GO:0000073//initial mitotic spindle pole body separation;GO:0000226//microtubule cytoskeleton organization;GO:0000278//mitotic cell cycle;GO:0000280//nuclear division;GO:0000819//sister chromatid segregation;GO:0006276//plasmid maintenance;GO:0006928//movement of cell or subcellular component;GO:0006996//organ…
g750	642	678	517	34	20	13	40.109	38.758	33.225	3.617	2.661	1.27	37.364	2.516	-3.89245	5.75142e-34	1.86063e-32	fex-1	Camphor resistance CrcB protein [Trichophyton interdigitale]	-	-	-	-	GO:0016020//membrane	GO:1903425//fluoride transmembrane transporter activity	GO:1903424//fluoride transmembrane transport
g6708	702	739	697	113	100	88	48.995	47.193	50.04	13.43	14.864	9.601	48.7427	12.6317	-1.94814	6.89228e-34	2.22075e-32	ARB_01041	peptidase [Trichophyton tonsurans CBS 112818]	Metabolism;Metabolism;Metabolism;Metabolism;Metabolism	Global and overview maps;Global and overview maps;Global and overview maps;Global and overview maps;Amino acid metabolism	ko01100//Metabolic pathways;ko01110//Biosynthesis of secondary metabolites;ko01230//Biosynthesis of amino acids;ko01210//2-Oxocarboxylic acid metabolism;ko00220//Arginine biosynthesis	K01438;K01438;K01438;K01438;K01438	GO:0005575//cellular_component;GO:0005576//extracellular region	GO:0003674//molecular_function;GO:0003824//catalytic activity;GO:0004180//carboxypeptidase activity;GO:0005488//binding;GO:0008233//peptidase activity;GO:0008237//metallopeptidase activity;GO:0008270//zinc ion binding;GO:0008777//acetylornithine deacetylase activity;GO:0009014//succinyl-diaminopimelate desuccinylase activity;GO:0016787//hydrolase activity;GO:0016805//dipeptidase activity;GO:00168…	GO:0006508//proteolysis;GO:0006518//peptide metabolic process;GO:0006526//arginine biosynthetic process;GO:0006575//cellular modified amino acid metabolic process;GO:0006592//ornithine biosynthetic process;GO:0006749//glutathione metabolic process;GO:0006751//glutathione catabolic process;GO:0006790//sulfur compound metabolic process;GO:0006807//nitrogen compound metabolic process;GO:0008150//bio…
g7431	4997	6228	5291	1033	886	819	618.652	705.62	673.577	217.606	233.564	158.844	665.95	203.338	-1.71153	7.15792e-34	2.29712e-32	RPS4	40S ribosomal protein S4 [Trichophyton tonsurans CBS 112818]	Genetic Information Processing	Translation	ko03010//Ribosome	K02987	GO:0005575//cellular_component;GO:0005622//intracellular anatomical structure;GO:0005634//nucleus;GO:0005654//nucleoplasm;GO:0005737//cytoplasm;GO:0005829//cytosol;GO:0005840//ribosome;GO:0005844//polysome;GO:0005856//cytoskeleton;GO:0015935//small ribosomal subunit;GO:0022626//cytosolic ribosome;GO:0022627//cytosolic small ribosomal subunit;GO:0031974//membrane-enclosed lumen;GO:0031981//nuclear…	GO:0000822//inositol hexakisphosphate binding;GO:0003674//molecular_function;GO:0003676//nucleic acid binding;GO:0003723//RNA binding;GO:0003735//structural constituent of ribosome;GO:0005198//structural molecule activity;GO:0005488//binding;GO:0019843//rRNA binding;GO:0036094//small molecule binding;GO:0043167//ion binding;GO:0043168//anion binding;GO:0043178//alcohol binding;GO:0097159//organic…	GO:0000184//nuclear-transcribed mRNA catabolic process, nonsense-mediated decay;GO:0000956//nuclear-transcribed mRNA catabolic process;GO:0002181//cytoplasmic translation;GO:0006139//nucleobase-containing compound metabolic process;GO:0006401//RNA catabolic process;GO:0006402//mRNA catabolic process;GO:0006412//translation;GO:0006413//translational initiation;GO:0006417//regulation of translation…
g3720	2708	2876	2268	473	392	429	188.974	183.68	162.812	56.226	58.308	46.776	178.489	53.77	-1.73096	8.83402e-34	2.82372e-32	DCW1	hypothetical protein H101_04094 [Trichophyton interdigitale H6]	-	-	-	-	-	-	-
g3174	1168	1509	1152	131	108	77	71.581	84.619	72.623	13.671	14.096	7.377	76.2743	11.7147	-2.70288	9.65266e-34	3.07315e-32	-	hypothetical protein H101_04251 [Trichophyton interdigitale H6]	-	-	-	-	-	-	-
g5196	288	436	311	11	12	10	18.533	25.672	20.586	1.205	2.383	1.458	21.597	1.682	-3.68258	9.90498e-34	3.14101e-32	nmrA	nitrogen metabolite repression protein nmrA [Trichophyton interdigitale H6]	-	-	-	-	GO:0005575//cellular_component;GO:0005622//intracellular anatomical structure;GO:0005634//nucleus;GO:0005737//cytoplasm;GO:0043226//organelle;GO:0043227//membrane-bounded organelle;GO:0043229//intracellular organelle;GO:0043231//intracellular membrane-bounded organelle	GO:0000166//nucleotide binding;GO:0003674//molecular_function;GO:0003824//catalytic activity;GO:0005488//binding;GO:0016491//oxidoreductase activity;GO:0036094//small molecule binding;GO:0043167//ion binding;GO:0043168//anion binding;GO:0050661//NADP binding;GO:0051287//NAD binding;GO:0070401//NADP+ binding;GO:0070403//NAD+ binding;GO:0097159//organic cyclic compound binding;GO:1901265//nucleosid…	GO:0001079//nitrogen catabolite regulation of transcription from RNA polymerase II promoter;GO:0001081//nitrogen catabolite repression of transcription from RNA polymerase II promoter;GO:0006139//nucleobase-containing compound metabolic process;GO:0006351//transcription, DNA-templated;GO:0006355//regulation of transcription, DNA-templated;GO:0006357//regulation of transcription by RNA polymerase …
g1201	1512	1832	1337	227	235	220	63.262	70.135	57.542	16.173	20.941	14.389	63.6463	17.1677	-1.89038	1.09482e-33	3.45818e-32	DDI1	hypothetical protein H101_06002 [Trichophyton interdigitale H6]	-	-	-	-	GO:0005575//cellular_component;GO:0005622//intracellular anatomical structure;GO:0005634//nucleus;GO:0005737//cytoplasm;GO:0005829//cytosol;GO:0005886//plasma membrane;GO:0016020//membrane;GO:0043226//organelle;GO:0043227//membrane-bounded organelle;GO:0043229//intracellular organelle;GO:0043231//intracellular membrane-bounded organelle;GO:0071944//cell periphery	GO:0000149//SNARE binding;GO:0003674//molecular_function;GO:0003824//catalytic activity;GO:0004175//endopeptidase activity;GO:0004190//aspartic-type endopeptidase activity;GO:0005488//binding;GO:0005515//protein binding;GO:0008233//peptidase activity;GO:0016787//hydrolase activity;GO:0031593//polyubiquitin modification-dependent protein binding;GO:0032182//ubiquitin-like protein binding;GO:004280…	GO:0000003//reproduction;GO:0002790//peptide secretion;GO:0003006//developmental process involved in reproduction;GO:0006289//nucleotide-excision repair;GO:0006508//proteolysis;GO:0006511//ubiquitin-dependent protein catabolic process;GO:0006807//nitrogen compound metabolic process;GO:0006810//transport;GO:0007276//gamete generation;GO:0007281//germ cell development;GO:0007292//female gamete gene…
g2435	5839	6331	6029	909	697	1031	541.373	537.112	575.011	143.528	137.614	149.491	551.165	143.544	-1.94099	1.1138e-33	3.50432e-32	TRR1	thioredoxin reductase [Trichophyton equinum CBS 127.97]	Metabolism	Metabolism of other amino acids	ko00450//Selenocompound metabolism	K00384	GO:0005575//cellular_component;GO:0005622//intracellular anatomical structure;GO:0005737//cytoplasm;GO:0005739//mitochondrion;GO:0005740//mitochondrial envelope;GO:0005758//mitochondrial intermembrane space;GO:0005759//mitochondrial matrix;GO:0005829//cytosol;GO:0009342//glutamate synthase complex (NADPH);GO:0031967//organelle envelope;GO:0031970//organelle envelope lumen;GO:0031974//membrane-enc…	GO:0003674//molecular_function;GO:0003756//protein disulfide isomerase activity;GO:0003824//catalytic activity;GO:0004148//dihydrolipoyl dehydrogenase activity;GO:0004355//glutamate synthase (NADPH) activity;GO:0004362//glutathione-disulfide reductase (NADPH) activity;GO:0004791//thioredoxin-disulfide reductase activity;GO:0005488//binding;GO:0005506//iron ion binding;GO:0008168//methyltransferas…	GO:0000302//response to reactive oxygen species;GO:0000303//response to superoxide;GO:0000305//response to oxygen radical;GO:0006537//glutamate biosynthetic process;GO:0006749//glutathione metabolic process;GO:0006790//sulfur compound metabolic process;GO:0006801//superoxide metabolic process;GO:0006810//transport;GO:0006897//endocytosis;GO:0006909//phagocytosis;GO:0006950//response to stress;GO:…
g2174	1215	1218	1160	223	207	245	35.734	32.777	35.093	11.168	12.966	11.264	34.5347	11.7993	-1.54934	1.12791e-33	3.53486e-32	RGR1	hypothetical protein H109_03489 [Trichophyton interdigitale MR816]	-	-	-	-	GO:0000428//DNA-directed RNA polymerase complex;GO:0005575//cellular_component;GO:0005622//intracellular anatomical structure;GO:0005634//nucleus;GO:0005654//nucleoplasm;GO:0005667//transcription regulator complex;GO:0016591//RNA polymerase II, holoenzyme;GO:0016592//mediator complex;GO:0030880//RNA polymerase complex;GO:0031974//membrane-enclosed lumen;GO:0031981//nuclear lumen;GO:0032991//prote…	GO:0001091//RNA polymerase II general transcription initiation factor binding;GO:0001093//TFIIB-class transcription factor binding;GO:0001098//basal transcription machinery binding;GO:0001099//basal RNA polymerase II transcription machinery binding;GO:0003674//molecular_function;GO:0003712//transcription coregulator activity;GO:0003713//transcription coactivator activity;GO:0005102//signaling rec…	GO:0000122//negative regulation of transcription by RNA polymerase II;GO:0006139//nucleobase-containing compound metabolic process;GO:0006351//transcription, DNA-templated;GO:0006352//DNA-templated transcription, initiation;GO:0006355//regulation of transcription, DNA-templated;GO:0006357//regulation of transcription by RNA polymerase II;GO:0006366//transcription by RNA polymerase II;GO:0006367//…
g5812	890	1137	959	140	153	147	55.603	64.997	61.63	14.894	20.358	14.357	60.7433	16.5363	-1.87709	1.25881e-33	3.9145e-32	caf1	hypothetical protein H101_01509 [Trichophyton interdigitale H6]	Genetic Information Processing	Folding, sorting and degradation	ko03018//RNA degradation	K12581	GO:0000932//P-body;GO:0005575//cellular_component;GO:0005622//intracellular anatomical structure;GO:0005634//nucleus;GO:0005672//transcription factor TFIIA complex;GO:0005737//cytoplasm;GO:0005937//mating projection;GO:0030014//CCR4-NOT complex;GO:0030015//CCR4-NOT core complex;GO:0030427//site of polarized growth;GO:0032991//protein-containing complex;GO:0035770//ribonucleoprotein granule;GO:003…	GO:0000175//3'-5'-exoribonuclease activity;GO:0003674//molecular_function;GO:0003676//nucleic acid binding;GO:0003723//RNA binding;GO:0003729//mRNA binding;GO:0003824//catalytic activity;GO:0004518//nuclease activity;GO:0004527//exonuclease activity;GO:0004532//exoribonuclease activity;GO:0004535//poly(A)-specific ribonuclease activity;GO:0004540//ribonuclease activity;GO:0005488//binding;GO:0005…	GO:0000003//reproduction;GO:0000288//nuclear-transcribed mRNA catabolic process, deadenylation-dependent decay;GO:0000289//nuclear-transcribed mRNA poly(A) tail shortening;GO:0000291//nuclear-transcribed mRNA catabolic process, exonucleolytic;GO:0000956//nuclear-transcribed mRNA catabolic process;GO:0003006//developmental process involved in reproduction;GO:0006139//nucleobase-containing compound…
g5665	1095	1408	1205	125	81	131	43.657	51.365	49.419	8.486	6.878	8.165	48.147	7.843	-2.61797	1.74055e-33	5.39168e-32	abp2	hypothetical protein H109_03121 [Trichophyton interdigitale MR816]	-	-	-	-	-	GO:0003674//molecular_function;GO:0003676//nucleic acid binding;GO:0003677//DNA binding;GO:0003688//DNA replication origin binding;GO:0003690//double-stranded DNA binding;GO:0005488//binding;GO:0043565//sequence-specific DNA binding;GO:0097159//organic cyclic compound binding;GO:1901363//heterocyclic compound binding;GO:1990837//sequence-specific double-stranded DNA binding	-
MSTRG.8471	2814	2392	1719	143	69	70	48.486	37.712	30.467	4.196	2.532	1.885	38.8883	2.871	-3.75971	2.01916e-33	6.23065e-32	--	EGE08550.1 taxid=559882 hypothetical protein TEQG_07566 [Trichophyton equinum CBS 127.97]	-	-	-	-	-	-	-
g2234	4908	5926	5035	513	479	276	153.444	175.563	160.864	16.826	19.663	10.713	163.29	15.734	-3.37548	2.12067e-33	6.51883e-32	SPAC11D3.07c	hypothetical protein H109_03430 [Trichophyton interdigitale MR816]	-	-	-	-	-	GO:0000981//DNA-binding transcription factor activity, RNA polymerase II-specific;GO:0003677//DNA binding;GO:0008270//zinc ion binding	GO:0006351//transcription, DNA-templated;GO:0006355//regulation of transcription, DNA-templated
g6214	977	1348	1032	99	136	115	49.514	62.507	53.799	8.556	14.708	9.126	55.2733	10.7967	-2.356	2.35869e-33	7.2228e-32	-	C6 finger domain-containing protein, variant [Trichophyton interdigitale]	-	-	-	-	-	GO:0000981//DNA-binding transcription factor activity, RNA polymerase II-specific;GO:0008270//zinc ion binding	GO:0006355//regulation of transcription, DNA-templated;GO:0006457//protein folding
g4501	25	28	24	466	363	341	1.087	1.114	1.073	34.502	33.614	44.701	1.09133	37.6057	5.10679	2.52553e-33	7.70431e-32	-	hypothetical protein H101_02472 [Trichophyton interdigitale H6]	-	-	-	-	GO:0000228//nuclear chromosome;GO:0000775//chromosome, centromeric region;GO:0000776//kinetochore;GO:0000779//condensed chromosome, centromeric region;GO:0000793//condensed chromosome;GO:0000794//condensed nuclear chromosome;GO:0000923//equatorial microtubule organizing center;GO:0000940//outer kinetochore;GO:0005575//cellular_component;GO:0005622//intracellular anatomical structure;GO:0005634//n…	GO:0003674//molecular_function;GO:0005488//binding;GO:0005515//protein binding;GO:0005524//ATP binding;GO:0008017//microtubule binding;GO:0008092//cytoskeletal protein binding;GO:0015631//tubulin binding	GO:0000022//mitotic spindle elongation;GO:0000070//mitotic sister chromatid segregation;GO:0000226//microtubule cytoskeleton organization;GO:0000278//mitotic cell cycle;GO:0000280//nuclear division;GO:0000819//sister chromatid segregation;GO:0006810//transport;GO:0006886//intracellular protein transport;GO:0006928//movement of cell or subcellular component;GO:0006996//organelle organization;GO:00…
g2883	1468	1841	2098	165	144	92	61.019	72.941	91.262	14.845	12.867	5.227	75.074	10.9797	-2.77348	2.76636e-33	8.407e-32	-	hypothetical protein H109_05485 [Trichophyton interdigitale MR816]	-	-	-	-	-	GO:0016491//oxidoreductase activity	-
g6645	414	404	421	45	48	50	16.134	13.949	16.436	2.384	3.086	3.279	15.5063	2.91633	-2.41063	2.97914e-33	9.0195e-32	mx	hypothetical protein H101_06715 [Trichophyton interdigitale H6]	-	-	-	-	-	GO:0003924//GTPase activity;GO:0005525//GTP binding	-
g268	130	102	145	1346	985	1174	3.586	2.637	4.163	64.764	59.277	51.857	3.462	58.6327	4.08203	3.35531e-33	1.01202e-31	CHS2	chitin synthase 1 [Trichophyton interdigitale H6]	Metabolism;Metabolism	Global and overview maps;Carbohydrate metabolism	ko01100//Metabolic pathways;ko00520//Amino sugar and nucleotide sugar metabolism	K00698;K00698	GO:0000935//division septum;GO:0005575//cellular_component;GO:0005622//intracellular anatomical structure;GO:0005737//cytoplasm;GO:0005826//actomyosin contractile ring;GO:0005856//cytoskeleton;GO:0005886//plasma membrane;GO:0005933//cellular bud;GO:0005935//cellular bud neck;GO:0005938//cell cortex;GO:0012506//vesicle membrane;GO:0015629//actin cytoskeleton;GO:0016020//membrane;GO:0016021//integr…	GO:0003674//molecular_function;GO:0003824//catalytic activity;GO:0004100//chitin synthase activity;GO:0008194//UDP-glycosyltransferase activity;GO:0008375//acetylglucosaminyltransferase activity;GO:0016740//transferase activity;GO:0016757//glycosyltransferase activity;GO:0016758//hexosyltransferase activity	GO:0000003//reproduction;GO:0000271//polysaccharide biosynthetic process;GO:0000278//mitotic cell cycle;GO:0000281//mitotic cytokinesis;GO:0000910//cytokinesis;GO:0000916//actomyosin contractile ring contraction;GO:0000917//division septum assembly;GO:0000918//division septum site selection;GO:0005975//carbohydrate metabolic process;GO:0005976//polysaccharide metabolic process;GO:0006022//aminogl…
g7684	240	213	206	2069	1420	1700	7.832	6.384	9.093	281.706	240.622	198.413	7.76967	240.247	4.95052	3.45927e-33	1.03947e-31	-	hypothetical protein H109_07753 [Trichophyton interdigitale MR816]	-	-	-	-	-	-	-
g3502	1206	1273	1227	182	161	119	117.229	113.224	122.687	30.125	33.331	18.082	117.713	27.1793	-2.1147	4.69414e-33	1.40527e-31	SPAC869.04	hypothetical protein H101_06319 [Trichophyton interdigitale H6]	-	-	-	-	-	GO:0016811//hydrolase activity, acting on carbon-nitrogen (but not peptide) bonds, in linear amides	-
g5634	699	720	540	62	39	54	53.548	50.469	42.553	8.088	6.363	6.467	48.8567	6.97267	-2.80877	6.82661e-33	2.03606e-31	SPBC428.14	PlsC domain-containing protein [Trichophyton interdigitale]	-	-	-	-	GO:0005575//cellular_component;GO:0005622//intracellular anatomical structure;GO:0005737//cytoplasm;GO:0005783//endoplasmic reticulum;GO:0005789//endoplasmic reticulum membrane;GO:0012505//endomembrane system;GO:0016020//membrane;GO:0016021//integral component of membrane;GO:0031224//intrinsic component of membrane;GO:0031984//organelle subcompartment;GO:0042175//nuclear outer membrane-endoplasmi…	GO:0003674//molecular_function;GO:0003824//catalytic activity;GO:0003841//1-acylglycerol-3-phosphate O-acyltransferase activity;GO:0008374//O-acyltransferase activity;GO:0016411//acylglycerol O-acyltransferase activity;GO:0016740//transferase activity;GO:0016746//acyltransferase activity;GO:0016747//acyltransferase activity, transferring groups other than amino-acyl groups;GO:0042171//lysophospha…	GO:0006629//lipid metabolic process;GO:0006644//phospholipid metabolic process;GO:0006650//glycerophospholipid metabolic process;GO:0006793//phosphorus metabolic process;GO:0006796//phosphate-containing compound metabolic process;GO:0008150//biological_process;GO:0008152//metabolic process;GO:0008610//lipid biosynthetic process;GO:0008654//phospholipid biosynthetic process;GO:0009058//biosyntheti…
g5342	2569	2316	2468	387	290	249	97.392	80.114	95.961	25.716	24.191	14.544	91.1557	21.4837	-2.08509	8.04337e-33	2.39007e-31	SPAC17A5.06	TFIIH complex helicase Ssl2 [Trichophyton rubrum]	Genetic Information Processing;Genetic Information Processing	Replication and repair;Transcription	ko03420//Nucleotide excision repair;ko03022//Basal transcription factors	K10843;K10843	GO:0000109//nucleotide-excision repair complex;GO:0000112//nucleotide-excision repair factor 3 complex;GO:0000428//DNA-directed RNA polymerase complex;GO:0000439//transcription factor TFIIH core complex;GO:0005575//cellular_component;GO:0005622//intracellular anatomical structure;GO:0005634//nucleus;GO:0005654//nucleoplasm;GO:0005667//transcription regulator complex;GO:0005669//transcription fact…	GO:0000166//nucleotide binding;GO:0003674//molecular_function;GO:0003676//nucleic acid binding;GO:0003677//DNA binding;GO:0003678//DNA helicase activity;GO:0003684//damaged DNA binding;GO:0003824//catalytic activity;GO:0004386//helicase activity;GO:0004672//protein kinase activity;GO:0004674//protein serine/threonine kinase activity;GO:0005488//binding;GO:0005515//protein binding;GO:0005524//ATP …	GO:0000018//regulation of DNA recombination;GO:0000019//regulation of mitotic recombination;GO:0000717//nucleotide-excision repair, DNA duplex unwinding;GO:0001109//promoter clearance during DNA-templated transcription;GO:0001111//promoter clearance from RNA polymerase II promoter;GO:0001112//DNA-templated transcription open complex formation;GO:0001113//transcription open complex formation at RN…
g6830	5216	5646	4148	286	366	530	166.998	165.352	136.555	15.484	24.98	26.551	156.302	22.3383	-2.80674	8.23596e-33	2.43827e-31	SPAC2E11.16c	alpha,alpha-trehalose phosphate synthase subunit TPS3 [Trichophyton equinum CBS 127.97]	Metabolism;Metabolism;Metabolism	Global and overview maps;Global and overview maps;Carbohydrate metabolism	ko01100//Metabolic pathways;ko01110//Biosynthesis of secondary metabolites;ko00500//Starch and sucrose metabolism	K22337;K22337;K22337	-	GO:0003824//catalytic activity;GO:0003825//alpha,alpha-trehalose-phosphate synthase (UDP-forming) activity;GO:0004805//trehalose-phosphatase activity;GO:0016757//glycosyltransferase activity;GO:0016787//hydrolase activity;GO:0033828//glucosylglycerol-phosphate synthase activity	GO:0005992//trehalose biosynthetic process;GO:0006970//response to osmotic stress;GO:0008152//metabolic process;GO:0009058//biosynthetic process;GO:0051473//glucosylglycerol biosynthetic process
g1700	5591	6275	5269	1289	1256	1331	142.434	141.88	128.089	59.375	72.502	65.919	137.468	65.932	-1.06004	8.77929e-33	2.58957e-31	HGT1	high-affinity glucose transporter [Trichophyton mentagrophytes]	-	-	-	-	GO:0000322//storage vacuole;GO:0000323//lytic vacuole;GO:0000324//fungal-type vacuole;GO:0000329//fungal-type vacuole membrane;GO:0005575//cellular_component;GO:0005622//intracellular anatomical structure;GO:0005737//cytoplasm;GO:0005773//vacuole;GO:0005774//vacuolar membrane;GO:0005886//plasma membrane;GO:0016020//membrane;GO:0016021//integral component of membrane;GO:0031090//organelle membrane…	GO:0003674//molecular_function;GO:0005215//transporter activity;GO:0005351//carbohydrate:proton symporter activity;GO:0005355//glucose transmembrane transporter activity;GO:0005402//carbohydrate:cation symporter activity;GO:0008028//monocarboxylic acid transmembrane transporter activity;GO:0008324//cation transmembrane transporter activity;GO:0015075//ion transmembrane transporter activity;GO:001…	GO:0006810//transport;GO:0006811//ion transport;GO:0006812//cation transport;GO:0006817//phosphate ion transport;GO:0006855//xenobiotic transmembrane transport;GO:0008150//biological_process;GO:0008643//carbohydrate transport;GO:0008645//hexose transmembrane transport;GO:0015718//monocarboxylic acid transport;GO:0015724//formate transport;GO:0015749//monosaccharide transmembrane transport;GO:0019…
g1858	4482	4721	4027	991	859	953	187.357	177.4	168.112	55.286	63.425	43.272	177.623	53.9943	-1.71794	1.00988e-32	2.96786e-31	pob3	FACT complex subunit POB3 [Trichophyton interdigitale]	-	-	-	-	GO:0000228//nuclear chromosome;GO:0000428//DNA-directed RNA polymerase complex;GO:0000775//chromosome, centromeric region;GO:0000785//chromatin;GO:0000791//euchromatin;GO:0005575//cellular_component;GO:0005622//intracellular anatomical structure;GO:0005634//nucleus;GO:0005654//nucleoplasm;GO:0005657//replication fork;GO:0005658//alpha DNA polymerase:primase complex;GO:0005694//chromosome;GO:00057…	GO:0000981//DNA-binding transcription factor activity, RNA polymerase II-specific;GO:0003674//molecular_function;GO:0003676//nucleic acid binding;GO:0003677//DNA binding;GO:0003682//chromatin binding;GO:0003700//DNA-binding transcription factor activity;GO:0003723//RNA binding;GO:0005488//binding;GO:0005515//protein binding;GO:0019904//protein domain specific binding;GO:0031490//chromatin DNA bin…	GO:0000003//reproduction;GO:0000741//karyogamy;GO:0001672//regulation of chromatin assembly or disassembly;GO:0001932//regulation of protein phosphorylation;GO:0001933//negative regulation of protein phosphorylation;GO:0002064//epithelial cell development;GO:0002065//columnar/cuboidal epithelial cell differentiation;GO:0002066//columnar/cuboidal epithelial cell development;GO:0003006//development…
g182	97	91	107	1256	912	1644	2.743	2.348	3.126	61.089	55.414	72.967	2.739	63.1567	4.52721	1.03618e-32	3.03404e-31	YM8270.03C	PLK protein kinase [Trichophyton interdigitale H6]	-	-	-	-	GO:0000775//chromosome, centromeric region;GO:0000776//kinetochore;GO:0000779//condensed chromosome, centromeric region;GO:0000793//condensed chromosome;GO:0000922//spindle pole;GO:0005575//cellular_component;GO:0005622//intracellular anatomical structure;GO:0005634//nucleus;GO:0005694//chromosome;GO:0005815//microtubule organizing center;GO:0005816//spindle pole body;GO:0005819//spindle;GO:00058…	GO:0000166//nucleotide binding;GO:0003674//molecular_function;GO:0003676//nucleic acid binding;GO:0003677//DNA binding;GO:0003690//double-stranded DNA binding;GO:0003824//catalytic activity;GO:0004672//protein kinase activity;GO:0004674//protein serine/threonine kinase activity;GO:0005488//binding;GO:0005515//protein binding;GO:0005524//ATP binding;GO:0008047//enzyme activator activity;GO:0016301…	GO:0000003//reproduction;GO:0000212//meiotic spindle organization;GO:0000226//microtubule cytoskeleton organization;GO:0000278//mitotic cell cycle;GO:0000280//nuclear division;GO:0000712//resolution of meiotic recombination intermediates;GO:0000819//sister chromatid segregation;GO:0000910//cytokinesis;GO:0006139//nucleobase-containing compound metabolic process;GO:0006259//DNA metabolic process;G…
g3342	2591	2388	2321	430	298	363	164.149	138.554	152.198	46.757	41.611	36.554	151.634	41.6407	-1.86453	1.53956e-32	4.49161e-31	PaAT-1	hypothetical protein H101_00962 [Trichophyton interdigitale H6]	-	-	-	-	-	GO:0016747//acyltransferase activity, transferring groups other than amino-acyl groups	-
g3252	405	309	213	4516	3320	4042	50.313	35.098	27.257	955.343	878.404	785.029	37.556	872.925	4.53874	1.59752e-32	4.6438e-31	AFLA_051990	hypothetical protein TESG_02307 [Trichophyton tonsurans CBS 112818]	-	-	-	-	GO:0005575//cellular_component;GO:0005622//intracellular anatomical structure;GO:0005634//nucleus;GO:0005730//nucleolus;GO:0005737//cytoplasm;GO:0005739//mitochondrion;GO:0005759//mitochondrial matrix;GO:0005829//cytosol;GO:0031974//membrane-enclosed lumen;GO:0031981//nuclear lumen;GO:0043226//organelle;GO:0043227//membrane-bounded organelle;GO:0043228//non-membrane-bounded organelle;GO:0043229//…	GO:0003674//molecular_function	GO:0000003//reproduction;GO:0003006//developmental process involved in reproduction;GO:0006082//organic acid metabolic process;GO:0006091//generation of precursor metabolites and energy;GO:0006099//tricarboxylic acid cycle;GO:0006101//citrate metabolic process;GO:0006119//oxidative phosphorylation;GO:0006121//mitochondrial electron transport, succinate to ubiquinone;GO:0006139//nucleobase-contain…
g6397	4078	4116	3455	151	283	324	100.396	93.286	88.693	5.764	24.038	11.933	94.125	13.9117	-2.75828	1.7555e-32	5.0846e-31	mug190	hypothetical protein H109_01055 [Trichophyton interdigitale MR816]	-	-	-	-	GO:0005575//cellular_component;GO:0005622//intracellular anatomical structure;GO:0005737//cytoplasm;GO:0005783//endoplasmic reticulum;GO:0005789//endoplasmic reticulum membrane;GO:0005886//plasma membrane;GO:0012505//endomembrane system;GO:0016020//membrane;GO:0016021//integral component of membrane;GO:0030176//integral component of endoplasmic reticulum membrane;GO:0031224//intrinsic component o…	GO:0003674//molecular_function;GO:0005488//binding;GO:0005515//protein binding;GO:0008289//lipid binding;GO:0042802//identical protein binding;GO:0043167//ion binding;GO:0043169//cation binding;GO:0046872//metal ion binding	GO:0006810//transport;GO:0006869//lipid transport;GO:0008150//biological_process;GO:0009987//cellular process;GO:0010876//lipid localization;GO:0022406//membrane docking;GO:0033036//macromolecule localization;GO:0051179//localization;GO:0051234//establishment of localization;GO:0051640//organelle localization;GO:0051641//cellular localization;GO:0051643//endoplasmic reticulum localization;GO:0061…
g2648	7258	7876	7170	1563	1164	1286	438.133	435.027	445.219	160.664	149.649	121.354	439.46	143.889	-1.61077	1.99634e-32	5.76138e-31	FUMR	fumarate hydratase, mitochondrial [Trichophyton interdigitale H6]	Metabolism;Metabolism;Metabolism;Metabolism;Metabolism	Global and overview maps;Global and overview maps;Global and overview maps;Carbohydrate metabolism;Carbohydrate metabolism	ko01100//Metabolic pathways;ko01110//Biosynthesis of secondary metabolites;ko01200//Carbon metabolism;ko00620//Pyruvate metabolism;ko00020//Citrate cycle (TCA cycle)	K01679;K01679;K01679;K01679;K01679	GO:0005575//cellular_component;GO:0005622//intracellular anatomical structure;GO:0005737//cytoplasm;GO:0005739//mitochondrion;GO:0005759//mitochondrial matrix;GO:0005783//endoplasmic reticulum;GO:0005829//cytosol;GO:0031974//membrane-enclosed lumen;GO:0032991//protein-containing complex;GO:0043226//organelle;GO:0043227//membrane-bounded organelle;GO:0043229//intracellular organelle;GO:0043231//in…	GO:0003674//molecular_function;GO:0003824//catalytic activity;GO:0004018//N6-(1,2-dicarboxyethyl)AMP AMP-lyase (fumarate-forming) activity;GO:0004056//argininosuccinate lyase activity;GO:0004333//fumarate hydratase activity;GO:0004656//procollagen-proline 4-dioxygenase activity;GO:0008797//aspartate ammonia-lyase activity;GO:0016829//lyase activity;GO:0016835//carbon-oxygen lyase activity;GO:0016…	GO:0006082//organic acid metabolic process;GO:0006091//generation of precursor metabolites and energy;GO:0006099//tricarboxylic acid cycle;GO:0006101//citrate metabolic process;GO:0006106//fumarate metabolic process;GO:0006108//malate metabolic process;GO:0006520//cellular amino acid metabolic process;GO:0008150//biological_process;GO:0008152//metabolic process;GO:0009060//aerobic respiration;GO:…
g959	1085	991	852	93	52	87	43.683	37.746	35.092	4.516	4.617	3.878	38.8403	4.337	-3.16279	3.13863e-32	9.02552e-31	ustP	peptidase S41 family protein [Trichophyton mentagrophytes]	-	-	-	-	-	GO:0004252//serine-type endopeptidase activity;GO:0008236//serine-type peptidase activity	GO:0006508//proteolysis
g2216	861	976	767	137	117	122	90.236	93.594	82.687	24.449	26.115	19.988	88.839	23.5173	-1.91747	4.00816e-32	1.14848e-30	sec13	transport protein sec13 [Trichophyton equinum CBS 127.97]	Genetic Information Processing;Genetic Information Processing	Folding, sorting and degradation;Translation	ko04141//Protein processing in endoplasmic reticulum;ko03013//Nucleocytoplasmic transport	K14004;K14004	GO:0000139//Golgi membrane;GO:0000323//lytic vacuole;GO:0000775//chromosome, centromeric region;GO:0000776//kinetochore;GO:0000785//chromatin;GO:0005575//cellular_component;GO:0005622//intracellular anatomical structure;GO:0005634//nucleus;GO:0005635//nuclear envelope;GO:0005643//nuclear pore;GO:0005654//nucleoplasm;GO:0005694//chromosome;GO:0005700//polytene chromosome;GO:0005703//polytene chrom…	GO:0003674//molecular_function;GO:0003682//chromatin binding;GO:0005198//structural molecule activity;GO:0005488//binding;GO:0005515//protein binding;GO:0042802//identical protein binding	GO:0000070//mitotic sister chromatid segregation;GO:0000278//mitotic cell cycle;GO:0000280//nuclear division;GO:0000819//sister chromatid segregation;GO:0002164//larval development;GO:0002165//instar larval or pupal development;GO:0002168//instar larval development;GO:0002376//immune system process;GO:0002474//antigen processing and presentation of peptide antigen via MHC class I;GO:0002478//anti…
g6744	613	746	743	94	87	104	14.167	14.468	19.889	3.393	3.927	3.446	16.1747	3.58867	-2.17222	4.05211e-32	1.15694e-30	SPAC144.05	hypothetical protein H101_06561 [Trichophyton interdigitale H6]	-	-	-	-	GO:0000228//nuclear chromosome;GO:0000785//chromatin;GO:0005575//cellular_component;GO:0005622//intracellular anatomical structure;GO:0005634//nucleus;GO:0005680//anaphase-promoting complex;GO:0005694//chromosome;GO:0005737//cytoplasm;GO:0005739//mitochondrion;GO:0031974//membrane-enclosed lumen;GO:0031981//nuclear lumen;GO:0043226//organelle;GO:0043227//membrane-bounded organelle;GO:0043228//non…	GO:0000166//nucleotide binding;GO:0003674//molecular_function;GO:0003677//DNA binding;GO:0003697//single-stranded DNA binding;GO:0003700//DNA-binding transcription factor activity;GO:0003723//RNA binding;GO:0003824//catalytic activity;GO:0004386//helicase activity;GO:0004842//ubiquitin-protein transferase activity;GO:0005488//binding;GO:0005524//ATP binding;GO:0008094//ATP-dependent activity, act…	GO:0000724//double-strand break repair via homologous recombination;GO:0000725//recombinational repair;GO:0006139//nucleobase-containing compound metabolic process;GO:0006259//DNA metabolic process;GO:0006281//DNA repair;GO:0006301//postreplication repair;GO:0006302//double-strand break repair;GO:0006303//double-strand break repair via nonhomologous end joining;GO:0006310//DNA recombination;GO:00…
g1642	894	934	668	58	86	80	43.472	41.219	35.846	6.56	43.212	7.56	40.179	19.1107	-1.07206	5.13268e-32	1.46027e-30	DHDH	hypothetical protein H101_04942 [Trichophyton interdigitale H6]	-	-	-	-	-	GO:0000166//nucleotide binding;GO:0050112//inositol 2-dehydrogenase activity	GO:0019310//inositol catabolic process
g1472	375	404	389	31	26	40	23.831	23.412	25.327	3.242	3.482	3.822	24.19	3.51533	-2.78268	5.44065e-32	1.54241e-30	-	hypothetical protein H101_02844 [Trichophyton interdigitale H6]	-	-	-	-	-	-	-
g913	792	838	778	122	83	103	31.321	30.293	31.616	8.221	7.017	6.375	31.0767	7.20433	-2.10889	7.09975e-32	2.00568e-30	apl6	hypothetical protein H101_05932 [Trichophyton interdigitale H6]	-	-	-	-	GO:0005575//cellular_component;GO:0005622//intracellular anatomical structure;GO:0005737//cytoplasm;GO:0005794//Golgi apparatus;GO:0005829//cytosol;GO:0012505//endomembrane system;GO:0012506//vesicle membrane;GO:0016020//membrane;GO:0030117//membrane coat;GO:0030119//AP-type membrane coat adaptor complex;GO:0030123//AP-3 adaptor complex;GO:0030135//coated vesicle;GO:0030136//clathrin-coated vesic…	GO:0003674//molecular_function;GO:0005215//transporter activity;GO:0005515//protein binding;GO:0035091//phosphatidylinositol binding;GO:0043130//ubiquitin binding	GO:0006605//protein targeting;GO:0006623//protein targeting to vacuole;GO:0006725//cellular aromatic compound metabolic process;GO:0006726//eye pigment biosynthetic process;GO:0006727//ommochrome biosynthetic process;GO:0006807//nitrogen compound metabolic process;GO:0006810//transport;GO:0006886//intracellular protein transport;GO:0006887//exocytosis;GO:0006892//post-Golgi vesicle-mediated trans…
g6289	684	609	544	52	52	74	18.175	14.293	14.54	1.739	2.023	2.246	15.6693	2.00267	-2.96795	7.76914e-32	2.18708e-30	gal4	hypothetical protein H101_04842 [Trichophyton interdigitale H6]	-	-	-	-	-	GO:0000981//DNA-binding transcription factor activity, RNA polymerase II-specific;GO:0003677//DNA binding;GO:0008270//zinc ion binding	GO:0006351//transcription, DNA-templated;GO:0006355//regulation of transcription, DNA-templated
MSTRG.8934	1129	1187	646	13021	10341	14338	151.526	145.864	89.148	2976.56	2956.75	3008.93	128.846	2980.75	4.53195	9.66959e-32	2.71256e-30	--	KAG5201289.1 taxid=101480 hypothetical protein GY631_7575 [Trichophyton interdigitale]	-	-	-	-	GO:0031514//motile cilium	GO:0005515//protein binding	GO:0015074//DNA integration;GO:0019048//modulation by virus of host process;GO:0048870//cell motility
g5966	4731	5491	4997	834	643	535	151.887	157.264	161.003	45.139	53.084	26.602	156.718	41.6083	-1.91323	9.84722e-32	2.75276e-30	NMA111	Pro-apoptotic serine protease [Trichophyton interdigitale]	-	-	-	-	GO:0005575//cellular_component;GO:0005622//intracellular anatomical structure;GO:0005634//nucleus;GO:0005737//cytoplasm;GO:0005829//cytosol;GO:0009507//chloroplast;GO:0009536//plastid;GO:0015627//type II protein secretion system complex;GO:0016020//membrane;GO:0030288//outer membrane-bounded periplasmic space;GO:0043226//organelle;GO:0043227//membrane-bounded organelle;GO:0043229//intracellular o…	GO:0003674//molecular_function;GO:0003824//catalytic activity;GO:0004175//endopeptidase activity;GO:0004222//metalloendopeptidase activity;GO:0004252//serine-type endopeptidase activity;GO:0005515//protein binding;GO:0008233//peptidase activity;GO:0008236//serine-type peptidase activity;GO:0008239//dipeptidyl-peptidase activity;GO:0016787//hydrolase activity;GO:0017171//serine hydrolase activity;…	GO:0006508//proteolysis;GO:0006629//lipid metabolic process;GO:0006807//nitrogen compound metabolic process;GO:0006915//apoptotic process;GO:0006950//response to stress;GO:0008150//biological_process;GO:0008152//metabolic process;GO:0008219//cell death;GO:0009056//catabolic process;GO:0009057//macromolecule catabolic process;GO:0009266//response to temperature stimulus;GO:0009314//response to rad…
g6778	944	1026	828	144	106	117	74.057	102.514	42.113	11.593	29.38	8.665	72.8947	16.546	-2.13933	1.04408e-31	2.90855e-30	LSM6	LSM domain-containing protein [Nannizzia gypsea CBS 118893]	Genetic Information Processing;Genetic Information Processing	Transcription;Folding, sorting and degradation	ko03040//Spliceosome;ko03018//RNA degradation	K12625;K12625	GO:0000932//P-body;GO:0005575//cellular_component;GO:0005622//intracellular anatomical structure;GO:0005634//nucleus;GO:0005654//nucleoplasm;GO:0005681//spliceosomal complex;GO:0005688//U6 snRNP;GO:0005730//nucleolus;GO:0005732//sno(s)RNA-containing ribonucleoprotein complex;GO:0005737//cytoplasm;GO:0005829//cytosol;GO:0030532//small nuclear ribonucleoprotein complex;GO:0031974//membrane-enclosed…	GO:0003674//molecular_function;GO:0003676//nucleic acid binding;GO:0003723//RNA binding;GO:0003727//single-stranded RNA binding;GO:0005488//binding;GO:0005515//protein binding;GO:0008187//poly-pyrimidine tract binding;GO:0008266//poly(U) RNA binding;GO:0046982//protein heterodimerization activity;GO:0046983//protein dimerization activity;GO:0097159//organic cyclic compound binding;GO:1901363//het…	GO:0000288//nuclear-transcribed mRNA catabolic process, deadenylation-dependent decay;GO:0000291//nuclear-transcribed mRNA catabolic process, exonucleolytic;GO:0000375//RNA splicing, via transesterification reactions;GO:0000377//RNA splicing, via transesterification reactions with bulged adenosine as nucleophile;GO:0000398//mRNA splicing, via spliceosome;GO:0000956//nuclear-transcribed mRNA catab…
g637	2922	2923	2954	300	229	141	206.283	186.785	212.853	23.873	24.779	8.663	201.974	19.105	-3.40215	1.99282e-31	5.53231e-30	FUM17	Ceramide synthase membrane component [Trichophyton interdigitale]	Metabolism;Metabolism	Global and overview maps;Lipid metabolism	ko01100//Metabolic pathways;ko00600//Sphingolipid metabolism	K04709;K04709	GO:0016020//membrane	-	-
g5256	1865	1779	1774	325	261	353	65.931	57.558	64.537	19.558	19.643	19.517	62.6753	19.5727	-1.67906	2.45773e-31	6.79945e-30	ucp7	hypothetical protein H109_00019 [Trichophyton interdigitale MR816]	-	-	-	-	GO:0005575//cellular_component;GO:0005622//intracellular anatomical structure;GO:0005737//cytoplasm;GO:0005783//endoplasmic reticulum;GO:0005789//endoplasmic reticulum membrane;GO:0005829//cytosol;GO:0012505//endomembrane system;GO:0014069//postsynaptic density;GO:0016020//membrane;GO:0031982//vesicle;GO:0031984//organelle subcompartment;GO:0032279//asymmetric synapse;GO:0032991//protein-containi…	GO:0003674//molecular_function;GO:0003824//catalytic activity;GO:0004721//phosphoprotein phosphatase activity;GO:0004725//protein tyrosine phosphatase activity;GO:0005488//binding;GO:0005515//protein binding;GO:0016787//hydrolase activity;GO:0016788//hydrolase activity, acting on ester bonds;GO:0016791//phosphatase activity;GO:0017124//SH3 domain binding;GO:0019904//protein domain specific bindin…	GO:0006464//cellular protein modification process;GO:0006470//protein dephosphorylation;GO:0006793//phosphorus metabolic process;GO:0006796//phosphate-containing compound metabolic process;GO:0006807//nitrogen compound metabolic process;GO:0006810//transport;GO:0006897//endocytosis;GO:0006898//receptor-mediated endocytosis;GO:0006996//organelle organization;GO:0007029//endoplasmic reticulum organ…
g2411	3254	3847	3492	687	558	707	102.243	113.289	122.071	36.757	37.341	34.726	112.534	36.2747	-1.63333	2.47657e-31	6.828e-30	acrB	hypothetical protein H101_06639 [Trichophyton interdigitale H6]	-	-	-	-	-	GO:0005524//ATP binding	GO:0007059//chromosome segregation;GO:0030261//chromosome condensation
g5940	2886	3236	2945	568	437	578	114.1	119.098	117.217	45.926	42.132	43.432	116.805	43.83	-1.41411	2.90944e-31	7.99398e-30	itr2	D-xylose-proton symporter [Trichophyton tonsurans CBS 112818]	-	-	-	-	GO:0005886//plasma membrane;GO:0016020//membrane	GO:0008028//monocarboxylic acid transmembrane transporter activity;GO:0015295//solute:proton symporter activity;GO:0022857//transmembrane transporter activity;GO:0042910//xenobiotic transmembrane transporter activity;GO:0051119//sugar transmembrane transporter activity	GO:0006810//transport;GO:0008643//carbohydrate transport;GO:0015718//monocarboxylic acid transport;GO:0042908//xenobiotic transport;GO:0055085//transmembrane transport
g2519	129	136	160	1119	1002	1450	4.86	4.688	6.201	71.789	80.4	103.809	5.24967	85.3327	4.0228	3.03537e-31	8.31153e-30	sna41	hypothetical protein H101_06281 [Trichophyton interdigitale H6]	Cellular Processes;Cellular Processes	Cell growth and death;Cell growth and death	ko04111//Cell cycle - yeast;ko04113//Meiosis - yeast	K06628;K06628	GO:0000228//nuclear chromosome;GO:0000785//chromatin;GO:0005575//cellular_component;GO:0005622//intracellular anatomical structure;GO:0005634//nucleus;GO:0005654//nucleoplasm;GO:0005656//nuclear pre-replicative complex;GO:0005657//replication fork;GO:0005694//chromosome;GO:0005737//cytoplasm;GO:0005813//centrosome;GO:0005815//microtubule organizing center;GO:0005856//cytoskeleton;GO:0015630//micr…	GO:0003674//molecular_function;GO:0003676//nucleic acid binding;GO:0003677//DNA binding;GO:0003678//DNA helicase activity;GO:0003682//chromatin binding;GO:0003688//DNA replication origin binding;GO:0003690//double-stranded DNA binding;GO:0003697//single-stranded DNA binding;GO:0003824//catalytic activity;GO:0004386//helicase activity;GO:0005488//binding;GO:0016462//pyrophosphatase activity;GO:001…	GO:0000075//cell cycle checkpoint signaling;GO:0000076//DNA replication checkpoint signaling;GO:0000077//DNA damage checkpoint signaling;GO:0000082//G1/S transition of mitotic cell cycle;GO:0000083//regulation of transcription involved in G1/S transition of mitotic cell cycle;GO:0000278//mitotic cell cycle;GO:0000724//double-strand break repair via homologous recombination;GO:0000725//recombinati…
g2645	1066	859	852	86	58	101	42.211	31.972	34.173	5.621	4.012	6.254	36.1187	5.29567	-2.76986	3.22418e-31	8.79851e-30	ptmK	hypothetical protein H101_02938 [Trichophyton interdigitale H6]	-	-	-	-	-	GO:0004497//monooxygenase activity;GO:0005506//iron ion binding;GO:0010181//FMN binding;GO:0016491//oxidoreductase activity;GO:0016705//oxidoreductase activity, acting on paired donors, with incorporation or reduction of molecular oxygen;GO:0020037//heme binding	GO:0046148//pigment biosynthetic process
g5068	2823	3730	3249	81	117	219	174.337	205.743	201.069	6.817	12.848	16.735	193.716	12.1333	-3.9969	4.44187e-31	1.20697e-29	-	hypothetical protein TESG_05640 [Trichophyton tonsurans CBS 112818]	-	-	-	-	GO:0016020//membrane	GO:0008320//protein transmembrane transporter activity	GO:0006886//intracellular protein transport
g1496	521	394	357	29	20	29	47.927	28.229	29.047	3.621	3.087	9.903	35.0677	5.537	-2.66297	4.453e-31	1.20697e-29	ltnD	hypothetical protein H101_02154 [Trichophyton interdigitale H6]	Metabolism;Metabolism	Global and overview maps;Amino acid metabolism	ko01100//Metabolic pathways;ko00280//Valine, leucine and isoleucine degradation	K00020;K00020	GO:0005634//nucleus;GO:0005737//cytoplasm	GO:0004616//phosphogluconate dehydrogenase (decarboxylating) activity;GO:0005515//protein binding;GO:0008270//zinc ion binding;GO:0008442//3-hydroxyisobutyrate dehydrogenase activity;GO:0008679//2-hydroxy-3-oxopropionate reductase activity;GO:0016616//oxidoreductase activity, acting on the CH-OH group of donors, NAD or NADP as acceptor;GO:0042054//histone methyltransferase activity;GO:0050661//NA…	GO:0000271//polysaccharide biosynthetic process;GO:0006098//pentose-phosphate shunt;GO:0006574//valine catabolic process;GO:0006631//fatty acid metabolic process;GO:0008652//cellular amino acid biosynthetic process;GO:0019580//galactarate metabolic process
g3608	2574	2743	2552	471	326	434	21.787	21.256	22.273	6.94	5.926	5.769	21.772	6.21167	-1.80942	4.59887e-31	1.24231e-29	-	hypothetical protein H101_04287 [Trichophyton interdigitale H6]	-	-	-	-	-	-	-
g2758	834	649	541	5	0	0	111.344	79.28	74.295	1.137	0	0	88.3063	0.379	-7.86418	6.58248e-31	1.77219e-29	CaO19.251	hypothetical protein TESG_07748 [Trichophyton tonsurans CBS 112818]	Metabolism;Metabolism	Global and overview maps;Carbohydrate metabolism	ko01100//Metabolic pathways;ko00620//Pyruvate metabolism	K22211;K22211	GO:0005575//cellular_component;GO:0005576//extracellular region;GO:0005618//cell wall;GO:0009277//fungal-type cell wall;GO:0030312//external encapsulating structure;GO:0030445//yeast-form cell wall;GO:0030446//hyphal cell wall;GO:0031012//extracellular matrix;GO:0062039//biofilm matrix;GO:0062040//fungal biofilm matrix;GO:0071944//cell periphery	GO:0003674//molecular_function;GO:0003824//catalytic activity;GO:0008234//cysteine-type peptidase activity;GO:0016829//lyase activity;GO:0016835//carbon-oxygen lyase activity;GO:0016836//hydro-lyase activity;GO:0019172//glyoxalase III activity	GO:0006081//cellular aldehyde metabolic process;GO:0006082//organic acid metabolic process;GO:0006089//lactate metabolic process;GO:0006508//proteolysis;GO:0008150//biological_process;GO:0008152//metabolic process;GO:0009056//catabolic process;GO:0009058//biosynthetic process;GO:0009438//methylglyoxal metabolic process;GO:0009987//cellular process;GO:0016053//organic acid biosynthetic process;GO:…
g3359	1756	1894	1281	115	84	158	137.467	135.668	103.155	15.33	14.005	19.335	125.43	16.2233	-2.95074	7.07326e-31	1.89795e-29	pkaR	Camp-dependent protein kinase regulatory subunit pkaR [Trichophyton interdigitale]	-	-	-	-	GO:0000228//nuclear chromosome;GO:0000785//chromatin;GO:0001674//female germ cell nucleus;GO:0005575//cellular_component;GO:0005622//intracellular anatomical structure;GO:0005634//nucleus;GO:0005694//chromosome;GO:0005737//cytoplasm;GO:0005886//plasma membrane;GO:0005952//cAMP-dependent protein kinase complex;GO:0016020//membrane;GO:0031974//membrane-enclosed lumen;GO:0031981//nuclear lumen;GO:00…	GO:0000166//nucleotide binding;GO:0003674//molecular_function;GO:0004857//enzyme inhibitor activity;GO:0004860//protein kinase inhibitor activity;GO:0004862//cAMP-dependent protein kinase inhibitor activity;GO:0005488//binding;GO:0005515//protein binding;GO:0008603//cAMP-dependent protein kinase regulator activity;GO:0017076//purine nucleotide binding;GO:0019207//kinase regulator activity;GO:0019…	GO:0000003//reproduction;GO:0000902//cell morphogenesis;GO:0000904//cell morphogenesis involved in differentiation;GO:0001932//regulation of protein phosphorylation;GO:0001933//negative regulation of protein phosphorylation;GO:0002831//regulation of response to biotic stimulus;GO:0002832//negative regulation of response to biotic stimulus;GO:0006355//regulation of transcription, DNA-templated;GO:…
g7539	1787	2094	1601	201	134	105	89.979	96.475	82.922	17.234	14.37	8.265	89.792	13.2897	-2.75628	1.00962e-30	2.70007e-29	cps3	hypothetical protein H109_06939 [Trichophyton interdigitale MR816]	-	-	-	-	GO:0005575//cellular_component	GO:0003674//molecular_function;GO:0005488//binding;GO:0043167//ion binding;GO:0043169//cation binding;GO:0046872//metal ion binding	GO:0008150//biological_process
g1274	1295	1611	1317	230	239	189	50.395	57.14	52.547	15	20.187	11.359	53.3607	15.5153	-1.78208	1.22941e-30	3.27693e-29	DSF2	hypothetical protein H101_06440 [Trichophyton interdigitale H6]	-	-	-	-	-	-	-
g4791	453	508	399	42	53	41	27.243	27.954	53.179	23.672	6.788	3.855	36.1253	11.4383	-1.65913	1.2491e-30	3.3184e-29	nem1	hypothetical protein H109_03702 [Trichophyton interdigitale MR816]	-	-	-	-	GO:0005575//cellular_component;GO:0005622//intracellular anatomical structure;GO:0005634//nucleus;GO:0005635//nuclear envelope;GO:0005737//cytoplasm;GO:0005739//mitochondrion;GO:0005783//endoplasmic reticulum;GO:0005789//endoplasmic reticulum membrane;GO:0005811//lipid droplet;GO:0008287//protein serine/threonine phosphatase complex;GO:0012505//endomembrane system;GO:0016020//membrane;GO:0016021/…	GO:0003674//molecular_function;GO:0003824//catalytic activity;GO:0004721//phosphoprotein phosphatase activity;GO:0004722//protein serine/threonine phosphatase activity;GO:0016787//hydrolase activity;GO:0016788//hydrolase activity, acting on ester bonds;GO:0016791//phosphatase activity;GO:0042578//phosphoric ester hydrolase activity;GO:0140096//catalytic activity, acting on a protein	GO:0000003//reproduction;GO:0000278//mitotic cell cycle;GO:0003006//developmental process involved in reproduction;GO:0006464//cellular protein modification process;GO:0006470//protein dephosphorylation;GO:0006793//phosphorus metabolic process;GO:0006796//phosphate-containing compound metabolic process;GO:0006807//nitrogen compound metabolic process;GO:0006996//organelle organization;GO:0006997//…
g3428	8724	10496	9722	798	719	356	493.329	552.129	577.095	44.456	60.595	27.484	540.851	44.1783	-3.61382	1.78565e-30	4.72814e-29	for	serine hydroxymethyltransferase, cytosolic [Trichophyton interdigitale H6]	Metabolism;Metabolism;Metabolism;Metabolism;Metabolism;Metabolism;Metabolism;Metabolism;Metabolism;Metabolism	Global and overview maps;Global and overview maps;Global and overview maps;Global and overview maps;Global and overview maps;Amino acid metabolism;Carbohydrate metabolism;Energy metabolism;Metabolism of cofactors and vitamins;Metabolism of other amino acids	ko01100//Metabolic pathways;ko01110//Biosynthesis of secondary metabolites;ko01240//Biosynthesis of cofactors;ko01230//Biosynthesis of amino acids;ko01200//Carbon metabolism;ko00260//Glycine, serine and threonine metabolism;ko00630//Glyoxylate and dicarboxylate metabolism;ko00680//Methane metabolism;ko00670//One carbon pool by folate;ko00460//Cyanoamino acid metabolism	K00600;K00600;K00600;K00600;K00600;K00600;K00600;K00600;K00600;K00600	GO:0005575//cellular_component;GO:0005622//intracellular anatomical structure;GO:0005737//cytoplasm;GO:0005886//plasma membrane;GO:0005937//mating projection;GO:0016020//membrane;GO:0030427//site of polarized growth;GO:0042995//cell projection;GO:0043332//mating projection tip;GO:0051286//cell tip;GO:0071944//cell periphery;GO:0120025//plasma membrane bounded cell projection	GO:0003674//molecular_function;GO:0003824//catalytic activity;GO:0004372//glycine hydroxymethyltransferase activity;GO:0005488//binding;GO:0008710//8-amino-7-oxononanoate synthase activity;GO:0016740//transferase activity;GO:0016741//transferase activity, transferring one-carbon groups;GO:0016742//hydroxymethyl-, formyl- and related transferase activity;GO:0016829//lyase activity;GO:0019842//vita…	GO:0001505//regulation of neurotransmitter levels;GO:0006082//organic acid metabolic process;GO:0006520//cellular amino acid metabolic process;GO:0006544//glycine metabolic process;GO:0006545//glycine biosynthetic process;GO:0006563//L-serine metabolic process;GO:0006575//cellular modified amino acid metabolic process;GO:0006725//cellular aromatic compound metabolic process;GO:0006730//one-carbon…
g689	1253	1372	1215	268	225	257	43.396	43.479	43.469	17.856	18.456	13.914	43.448	16.742	-1.37582	1.79913e-30	4.74816e-29	SPAC2F7.07c	hypothetical protein H101_00301 [Trichophyton interdigitale H6]	-	-	-	-	GO:0000118//histone deacetylase complex;GO:0000228//nuclear chromosome;GO:0000785//chromatin;GO:0005575//cellular_component;GO:0005622//intracellular anatomical structure;GO:0005634//nucleus;GO:0005654//nucleoplasm;GO:0005694//chromosome;GO:0016580//Sin3 complex;GO:0017053//transcription repressor complex;GO:0031974//membrane-enclosed lumen;GO:0031981//nuclear lumen;GO:0032221//Rpd3S/Clr6-CII com…	GO:0000976//transcription cis-regulatory region binding;GO:0000977//RNA polymerase II transcription regulatory region sequence-specific DNA binding;GO:0001067//transcription regulatory region nucleic acid binding;GO:0001221//transcription coregulator binding;GO:0001222//transcription corepressor binding;GO:0003674//molecular_function;GO:0003676//nucleic acid binding;GO:0003677//DNA binding;GO:000…	GO:0000122//negative regulation of transcription by RNA polymerase II;GO:0006139//nucleobase-containing compound metabolic process;GO:0006275//regulation of DNA replication;GO:0006325//chromatin organization;GO:0006351//transcription, DNA-templated;GO:0006354//DNA-templated transcription, elongation;GO:0006355//regulation of transcription, DNA-templated;GO:0006357//regulation of transcription by …
g393	2658	2850	2639	558	422	539	83.071	78.168	80.596	21.232	20.233	18.693	80.6117	20.0527	-2.00719	3.52954e-30	9.28442e-29	ure1	urease [Trichophyton mentagrophytes]	Metabolism;Metabolism;Metabolism;Metabolism	Global and overview maps;Nucleotide metabolism;Amino acid metabolism;Xenobiotics biodegradation and metabolism	ko01100//Metabolic pathways;ko00230//Purine metabolism;ko00220//Arginine biosynthesis;ko00791//Atrazine degradation	K01427;K01427;K01427;K01427	GO:0005737//cytoplasm;GO:0035550//urease complex	GO:0000034//adenine deaminase activity;GO:0003674//molecular_function;GO:0003824//catalytic activity;GO:0004038//allantoinase activity;GO:0004151//dihydroorotase activity;GO:0005488//binding;GO:0008270//zinc ion binding;GO:0008892//guanine deaminase activity;GO:0009039//urease activity;GO:0016151//nickel cation binding;GO:0016787//hydrolase activity;GO:0016810//hydrolase activity, acting on carbo…	GO:0000256//allantoin catabolic process;GO:0006146//adenine catabolic process;GO:0006147//guanine catabolic process;GO:0006168//adenine salvage;GO:0006807//nitrogen compound metabolic process;GO:0008150//biological_process;GO:0008152//metabolic process;GO:0009056//catabolic process;GO:0009220//pyrimidine ribonucleotide biosynthetic process;GO:0009987//cellular process;GO:0019556//histidine catabo…
g6064	2690	3323	3257	354	303	480	67.766	73.215	81.912	18.168	21.798	21.301	74.2977	20.4223	-1.86317	3.69056e-30	9.64613e-29	lkh1	CMGC/CLK protein kinase [Trichophyton tonsurans CBS 112818]	-	-	-	-	GO:0005575//cellular_component;GO:0005622//intracellular anatomical structure;GO:0005634//nucleus;GO:0005737//cytoplasm;GO:0005783//endoplasmic reticulum;GO:0012505//endomembrane system;GO:0043226//organelle;GO:0043227//membrane-bounded organelle;GO:0043229//intracellular organelle;GO:0043231//intracellular membrane-bounded organelle	GO:0000166//nucleotide binding;GO:0003674//molecular_function;GO:0003824//catalytic activity;GO:0004672//protein kinase activity;GO:0004674//protein serine/threonine kinase activity;GO:0004712//protein serine/threonine/tyrosine kinase activity;GO:0004713//protein tyrosine kinase activity;GO:0005488//binding;GO:0005524//ATP binding;GO:0016301//kinase activity;GO:0016740//transferase activity;GO:00…	GO:0000003//reproduction;GO:0000079//regulation of cyclin-dependent protein serine/threonine kinase activity;GO:0000429//carbon catabolite regulation of transcription from RNA polymerase II promoter;GO:0000430//regulation of transcription from RNA polymerase II promoter by glucose;GO:0000433//carbon catabolite repression of transcription from RNA polymerase II promoter by glucose;GO:0000920//sept…
g5428	954	962	935	144	92	97	86.221	79.554	86.925	22.162	17.709	13.704	84.2333	17.8583	-2.23779	3.69109e-30	9.64613e-29	dys-1	deoxyhypusine synthase [Trichophyton interdigitale H6]	-	-	-	-	GO:0005575//cellular_component;GO:0005622//intracellular anatomical structure;GO:0005737//cytoplasm;GO:0005829//cytosol	GO:0003674//molecular_function;GO:0003824//catalytic activity;GO:0005488//binding;GO:0005515//protein binding;GO:0016740//transferase activity;GO:0016765//transferase activity, transferring alkyl or aryl (other than methyl) groups;GO:0034038//deoxyhypusine synthase activity;GO:0042802//identical protein binding	GO:0002682//regulation of immune system process;GO:0002684//positive regulation of immune system process;GO:0002694//regulation of leukocyte activation;GO:0002696//positive regulation of leukocyte activation;GO:0006412//translation;GO:0006417//regulation of translation;GO:0006464//cellular protein modification process;GO:0006518//peptide metabolic process;GO:0006576//cellular biogenic amine metab…
g3606	118	121	73	1273	1047	1615	6.282	5.843	4.014	117.782	121.248	137.182	5.37967	125.404	4.54292	3.89765e-30	1.01529e-28	ADA2	hypothetical protein H101_02816 [Trichophyton interdigitale H6]	Metabolism;Metabolism;Metabolism	Global and overview maps;Nucleotide metabolism;Global and overview maps	ko01100//Metabolic pathways;ko00230//Purine metabolism;ko01232//Nucleotide metabolism	K19572;K19572;K19572	GO:0000276//mitochondrial proton-transporting ATP synthase complex, coupling factor F(o);GO:0005615//extracellular space	GO:0003876//AMP deaminase activity;GO:0004000//adenosine deaminase activity;GO:0015078//proton transmembrane transporter activity;GO:0019239//deaminase activity	GO:0006154//adenosine catabolic process;GO:0015986//ATP synthesis coupled proton transport;GO:0032264//IMP salvage;GO:0043101//purine-containing compound salvage
g816	1119	1337	1402	111	160	90	47.046	51.448	60.656	7.96	14.324	5.902	53.05	9.39533	-2.49734	4.05865e-30	1.0538e-28	sdnS	hypothetical protein H109_02777 [Trichophyton interdigitale MR816]	-	-	-	-	GO:0005634//nucleus;GO:0005672//transcription factor TFIIA complex	GO:0000981//DNA-binding transcription factor activity, RNA polymerase II-specific;GO:0003677//DNA binding;GO:0004879//nuclear receptor activity;GO:0005496//steroid binding;GO:0008270//zinc ion binding	GO:0006351//transcription, DNA-templated;GO:0006355//regulation of transcription, DNA-templated;GO:0006367//transcription initiation from RNA polymerase II promoter;GO:0030521//androgen receptor signaling pathway
g6145	421	577	475	26	45	32	33.652	39.688	37.87	2.512	19.035	2.839	37.07	8.12867	-2.18916	4.39481e-30	1.13741e-28	pis1	CDP-diacylglycerol--inositol 3-phosphatidyltransferase [Trichophyton mentagrophytes]	Metabolism;Metabolism;Metabolism;Environmental Information Processing	Global and overview maps;Lipid metabolism;Carbohydrate metabolism;Signal transduction	ko01100//Metabolic pathways;ko00564//Glycerophospholipid metabolism;ko00562//Inositol phosphate metabolism;ko04070//Phosphatidylinositol signaling system	K00999;K00999;K00999;K00999	GO:0000139//Golgi membrane;GO:0005575//cellular_component;GO:0005622//intracellular anatomical structure;GO:0005737//cytoplasm;GO:0005739//mitochondrion;GO:0005740//mitochondrial envelope;GO:0005741//mitochondrial outer membrane;GO:0005783//endoplasmic reticulum;GO:0005789//endoplasmic reticulum membrane;GO:0005794//Golgi apparatus;GO:0005886//plasma membrane;GO:0012505//endomembrane system;GO:00…	GO:0000166//nucleotide binding;GO:0003674//molecular_function;GO:0003824//catalytic activity;GO:0003881//CDP-diacylglycerol-inositol 3-phosphatidyltransferase activity;GO:0003882//CDP-diacylglycerol-serine O-phosphatidyltransferase activity;GO:0005488//binding;GO:0005524//ATP binding;GO:0008289//lipid binding;GO:0008444//CDP-diacylglycerol-glycerol-3-phosphate 3-phosphatidyltransferase activity;G…	GO:0006139//nucleobase-containing compound metabolic process;GO:0006220//pyrimidine nucleotide metabolic process;GO:0006221//pyrimidine nucleotide biosynthetic process;GO:0006629//lipid metabolic process;GO:0006644//phospholipid metabolic process;GO:0006650//glycerophospholipid metabolic process;GO:0006661//phosphatidylinositol biosynthetic process;GO:0006725//cellular aromatic compound metabolic…
g878	373	416	419	33	17	30	21.508	21.948	24.852	3.24	2.088	2.704	22.7693	2.67733	-3.08822	4.61309e-30	1.19006e-28	aclA	hypothetical protein H101_01361 [Trichophyton interdigitale H6]	-	-	-	-	GO:0005886//plasma membrane;GO:0009523//photosystem II;GO:0016020//membrane	GO:0008028//monocarboxylic acid transmembrane transporter activity;GO:0022857//transmembrane transporter activity;GO:0030145//manganese ion binding;GO:0042910//xenobiotic transmembrane transporter activity	GO:0006855//xenobiotic transmembrane transport;GO:0015718//monocarboxylic acid transport;GO:0015979//photosynthesis;GO:0042908//xenobiotic transport;GO:0055085//transmembrane transport
g2382	562	678	832	32	38	60	34.377	37.947	52.35	3.333	4.95	5.737	41.558	4.67333	-3.1526	4.74505e-30	1.22018e-28	-	hypothetical protein H101_07051 [Trichophyton interdigitale H6]	-	-	-	-	-	-	-
g5893	618	700	566	38	22	51	34.461	35.716	32.466	3.608	2.613	4.446	34.2143	3.55567	-3.26641	5.66049e-30	1.45093e-28	-	hypothetical protein H101_05496 [Trichophyton interdigitale H6]	-	-	-	-	-	GO:0003700//DNA-binding transcription factor activity	GO:0006355//regulation of transcription, DNA-templated
g3989	837	1150	1273	36	51	82	127.136	161.54	202.817	7.379	14.895	11.983	163.831	11.419	-3.8427	6.01918e-30	1.53796e-28	HVO_2328	isochorismatase family hydrolase [Trichophyton tonsurans CBS 112818]	-	-	-	-	-	GO:0016811//hydrolase activity, acting on carbon-nitrogen (but not peptide) bonds, in linear amides	-
g3795	3881	3861	3403	596	453	669	106.721	97.183	95.648	26.242	25.098	27.21	99.8507	26.1833	-1.93112	6.16631e-30	1.57055e-28	-	hypothetical protein H101_07243 [Trichophyton interdigitale H6]	-	-	-	-	-	-	-
g6216	3189	3362	2740	433	335	513	133.336	126.059	116.13	59.618	29.76	41.433	125.175	43.6037	-1.52143	8.68166e-30	2.20421e-28	PAN3	PAB-dependent poly(A)-specific ribonuclease subunit PAN3 [Trichophyton tonsurans CBS 112818]	Genetic Information Processing	Folding, sorting and degradation	ko03018//RNA degradation	K12572	GO:0000932//P-body;GO:0005575//cellular_component;GO:0005622//intracellular anatomical structure;GO:0005737//cytoplasm;GO:0005829//cytosol;GO:0031251//PAN complex;GO:0032991//protein-containing complex;GO:0035770//ribonucleoprotein granule;GO:0036464//cytoplasmic ribonucleoprotein granule;GO:0043226//organelle;GO:0043228//non-membrane-bounded organelle;GO:0043229//intracellular organelle;GO:00432…	GO:0000166//nucleotide binding;GO:0000175//3'-5'-exoribonuclease activity;GO:0003674//molecular_function;GO:0003676//nucleic acid binding;GO:0003723//RNA binding;GO:0003727//single-stranded RNA binding;GO:0003824//catalytic activity;GO:0004518//nuclease activity;GO:0004527//exonuclease activity;GO:0004532//exoribonuclease activity;GO:0004535//poly(A)-specific ribonuclease activity;GO:0004540//rib…	GO:0000003//reproduction;GO:0000288//nuclear-transcribed mRNA catabolic process, deadenylation-dependent decay;GO:0000289//nuclear-transcribed mRNA poly(A) tail shortening;GO:0000290//deadenylation-dependent decapping of nuclear-transcribed mRNA;GO:0000956//nuclear-transcribed mRNA catabolic process;GO:0006139//nucleobase-containing compound metabolic process;GO:0006259//DNA metabolic process;GO:…
g6433	6680	8147	8171	1600	1308	1240	359.121	386.351	479.449	79.737	76.641	30.578	408.307	62.3187	-2.71192	9.11308e-30	2.30644e-28	LYS3	saccharopine dehydrogenase [NADP+, L-glutamate-forming] [Trichophyton interdigitale H6]	Metabolism;Metabolism;Metabolism;Metabolism;Metabolism	Global and overview maps;Global and overview maps;Global and overview maps;Amino acid metabolism;Amino acid metabolism	ko01100//Metabolic pathways;ko01110//Biosynthesis of secondary metabolites;ko01230//Biosynthesis of amino acids;ko00310//Lysine degradation;ko00300//Lysine biosynthesis	K00293;K00293;K00293;K00293;K00293	GO:0005575//cellular_component;GO:0005622//intracellular anatomical structure;GO:0005737//cytoplasm;GO:0071944//cell periphery	GO:0003674//molecular_function;GO:0003824//catalytic activity;GO:0004753//saccharopine dehydrogenase activity;GO:0004755//saccharopine dehydrogenase (NADP+, L-glutamate-forming) activity;GO:0004764//shikimate 3-dehydrogenase (NADP+) activity;GO:0008883//glutamyl-tRNA reductase activity;GO:0016491//oxidoreductase activity;GO:0016645//oxidoreductase activity, acting on the CH-NH group of donors;GO:…	GO:0006082//organic acid metabolic process;GO:0006091//generation of precursor metabolites and energy;GO:0006520//cellular amino acid metabolic process;GO:0006553//lysine metabolic process;GO:0006807//nitrogen compound metabolic process;GO:0008150//biological_process;GO:0008152//metabolic process;GO:0008652//cellular amino acid biosynthetic process;GO:0009058//biosynthetic process;GO:0009066//asp…
g4532	2243	3254	3179	292	192	320	48.332	64.147	70.445	10.702	8.814	10.772	60.9747	10.096	-2.59443	9.95017e-30	2.51039e-28	-	hypothetical protein H101_03030 [Trichophyton interdigitale H6]	-	-	-	-	GO:0005576//extracellular region	GO:0005179//hormone activity	-
g3680	2228	2047	1337	84	54	128	95.327	80.138	58.843	6.12	4.921	8.561	78.1027	6.534	-3.57933	1.0056e-29	2.52914e-28	catA	catalase A [Trichophyton interdigitale H6]	Metabolism;Metabolism;Metabolism;Environmental Information Processing;Cellular Processes;Metabolism;Metabolism;Organismal Systems	Global and overview maps;Global and overview maps;Global and overview maps;Signal transduction;Transport and catabolism;Carbohydrate metabolism;Amino acid metabolism;Aging	ko01100//Metabolic pathways;ko01110//Biosynthesis of secondary metabolites;ko01200//Carbon metabolism;ko04011//MAPK signaling pathway - yeast;ko04146//Peroxisome;ko00630//Glyoxylate and dicarboxylate metabolism;ko00380//Tryptophan metabolism;ko04213//Longevity regulating pathway - multiple species	K03781;K03781;K03781;K03781;K03781;K03781;K03781;K03781	GO:0005575//cellular_component;GO:0005576//extracellular region;GO:0005618//cell wall;GO:0005619//ascospore wall;GO:0005622//intracellular anatomical structure;GO:0005737//cytoplasm;GO:0005829//cytosol;GO:0009277//fungal-type cell wall;GO:0030312//external encapsulating structure;GO:0031160//spore wall;GO:0071944//cell periphery	GO:0003674//molecular_function;GO:0003824//catalytic activity;GO:0004096//catalase activity;GO:0004601//peroxidase activity;GO:0005488//binding;GO:0016209//antioxidant activity;GO:0016491//oxidoreductase activity;GO:0016684//oxidoreductase activity, acting on peroxide as acceptor;GO:0020037//heme binding;GO:0043167//ion binding;GO:0043169//cation binding;GO:0046872//metal ion binding;GO:0046906//…	GO:0000003//reproduction;GO:0000302//response to reactive oxygen species;GO:0006873//cellular ion homeostasis;GO:0006875//cellular metal ion homeostasis;GO:0006879//cellular iron ion homeostasis;GO:0006950//response to stress;GO:0006979//response to oxidative stress;GO:0007154//cell communication;GO:0008150//biological_process;GO:0008152//metabolic process;GO:0009056//catabolic process;GO:0009266…
g5725	1614	1850	1618	104	108	195	74.279	75.757	74.134	5.552	7.211	9.556	74.7233	7.43967	-3.32825	1.02052e-29	2.55863e-28	-	hypothetical protein H101_00894 [Trichophyton interdigitale H6]	-	-	-	-	-	GO:0020037//heme binding	-
g4088	744	751	734	91	54	52	93.508	86.365	94.894	19.475	14.454	10.216	91.589	14.715	-2.63789	1.03543e-29	2.58793e-28	Ebpl	hypothetical protein H101_01735 [Trichophyton interdigitale H6]	-	-	-	-	GO:0005575//cellular_component;GO:0005622//intracellular anatomical structure;GO:0005634//nucleus;GO:0005635//nuclear envelope;GO:0005737//cytoplasm;GO:0005783//endoplasmic reticulum;GO:0005789//endoplasmic reticulum membrane;GO:0012505//endomembrane system;GO:0016020//membrane;GO:0016021//integral component of membrane;GO:0031224//intrinsic component of membrane;GO:0031967//organelle envelope;GO…	GO:0000247//C-8 sterol isomerase activity;GO:0003674//molecular_function;GO:0003824//catalytic activity;GO:0016853//isomerase activity;GO:0016860//intramolecular oxidoreductase activity;GO:0016863//intramolecular oxidoreductase activity, transposing C=C bonds;GO:0047750//cholestenol delta-isomerase activity	GO:0006066//alcohol metabolic process;GO:0006629//lipid metabolic process;GO:0006694//steroid biosynthetic process;GO:0006695//cholesterol biosynthetic process;GO:0008150//biological_process;GO:0008152//metabolic process;GO:0008202//steroid metabolic process;GO:0008203//cholesterol metabolic process;GO:0008610//lipid biosynthetic process;GO:0009058//biosynthetic process;GO:0016125//sterol metabol…
g1475	1491	1847	1577	329	329	295	47.21	53.401	51.542	18.301	22.596	14.718	50.7177	18.5383	-1.45198	1.11196e-29	2.77058e-28	-	hypothetical protein H109_01384 [Trichophyton interdigitale MR816]	-	-	-	-	-	-	-
g2789	2394	3000	2747	196	123	270	130.333	149.442	153.839	18.17	14.261	22.978	144.538	18.4697	-2.96822	1.13234e-29	2.81261e-28	mug80	hypothetical protein H109_07691 [Trichophyton interdigitale MR816]	-	-	-	-	GO:0000307//cyclin-dependent protein kinase holoenzyme complex;GO:0005575//cellular_component;GO:0005622//intracellular anatomical structure;GO:0005672//transcription factor TFIIA complex;GO:0005778//peroxisomal membrane;GO:0016020//membrane;GO:0032991//protein-containing complex;GO:0061695//transferase complex, transferring phosphorus-containing groups;GO:1902494//catalytic complex;GO:1902554//s…	GO:0003674//molecular_function;GO:0003924//GTPase activity;GO:0005525//GTP binding;GO:0016538//cyclin-dependent protein serine/threonine kinase regulator activity;GO:0019207//kinase regulator activity;GO:0019887//protein kinase regulator activity;GO:0019901//protein kinase binding;GO:0030234//enzyme regulator activity;GO:0042500//aspartic endopeptidase activity, intramembrane cleaving;GO:0044877/…	GO:0000079//regulation of cyclin-dependent protein serine/threonine kinase activity;GO:0001932//regulation of protein phosphorylation;GO:0006367//transcription initiation from RNA polymerase II promoter;GO:0008150//biological_process;GO:0009893//positive regulation of metabolic process;GO:0009894//regulation of catabolic process;GO:0009896//positive regulation of catabolic process;GO:0010506//reg…
g2222	6228	6428	5416	1386	1123	1152	169.428	157.788	149.627	80.25	84.481	59.723	158.948	74.818	-1.08709	1.20943e-29	2.99483e-28	YOL057W	hypothetical protein H101_03550 [Trichophyton interdigitale H6]	-	-	-	-	GO:0005575//cellular_component;GO:0005622//intracellular anatomical structure;GO:0005634//nucleus;GO:0005654//nucleoplasm;GO:0005737//cytoplasm;GO:0005829//cytosol;GO:0005886//plasma membrane;GO:0016020//membrane;GO:0016604//nuclear body;GO:0016607//nuclear speck;GO:0031974//membrane-enclosed lumen;GO:0031981//nuclear lumen;GO:0043226//organelle;GO:0043227//membrane-bounded organelle;GO:0043229//…	GO:0003674//molecular_function;GO:0003824//catalytic activity;GO:0004177//aminopeptidase activity;GO:0005488//binding;GO:0008233//peptidase activity;GO:0008237//metallopeptidase activity;GO:0008238//exopeptidase activity;GO:0008239//dipeptidyl-peptidase activity;GO:0008270//zinc ion binding;GO:0016787//hydrolase activity;GO:0043167//ion binding;GO:0043169//cation binding;GO:0046872//metal ion bin…	GO:0006508//proteolysis;GO:0006807//nitrogen compound metabolic process;GO:0008150//biological_process;GO:0008152//metabolic process;GO:0009691//cytokinin biosynthetic process;GO:0019538//protein metabolic process;GO:0043170//macromolecule metabolic process;GO:0044238//primary metabolic process;GO:0055070//copper ion homeostasis;GO:0071704//organic substance metabolic process;GO:1901564//organoni…
g3713	688	674	547	20	18	44	127.22	114.038	104.045	6.297	7.089	12.719	115.101	8.70167	-3.72546	1.23754e-29	3.05502e-28	SPAC24B11.09	hypothetical protein TEQG_06461 [Trichophyton equinum CBS 127.97]	-	-	-	-	GO:0005575//cellular_component;GO:0005622//intracellular anatomical structure;GO:0005737//cytoplasm;GO:0005739//mitochondrion;GO:0005740//mitochondrial envelope;GO:0005743//mitochondrial inner membrane;GO:0016020//membrane;GO:0016021//integral component of membrane;GO:0019866//organelle inner membrane;GO:0031090//organelle membrane;GO:0031224//intrinsic component of membrane;GO:0031300//intrinsic…	GO:0003674//molecular_function;GO:0005215//transporter activity;GO:0005342//organic acid transmembrane transporter activity;GO:0008028//monocarboxylic acid transmembrane transporter activity;GO:0008509//anion transmembrane transporter activity;GO:0008514//organic anion transmembrane transporter activity;GO:0015075//ion transmembrane transporter activity;GO:0015318//inorganic molecular entity tran…	GO:0002791//regulation of peptide secretion;GO:0002793//positive regulation of peptide secretion;GO:0006082//organic acid metabolic process;GO:0006084//acetyl-CoA metabolic process;GO:0006085//acetyl-CoA biosynthetic process;GO:0006086//acetyl-CoA biosynthetic process from pyruvate;GO:0006090//pyruvate metabolic process;GO:0006139//nucleobase-containing compound metabolic process;GO:0006163//puri…
g7167	1403	1385	1377	149	193	107	117.453	105.585	118.709	14.503	23.277	11.399	113.916	16.393	-2.79681	1.41336e-29	3.47833e-28	arg-13	hypothetical protein H101_01054 [Trichophyton interdigitale H6]	-	-	-	-	GO:0005575//cellular_component;GO:0005622//intracellular anatomical structure;GO:0005737//cytoplasm;GO:0005739//mitochondrion;GO:0005740//mitochondrial envelope;GO:0005743//mitochondrial inner membrane;GO:0016020//membrane;GO:0016021//integral component of membrane;GO:0019866//organelle inner membrane;GO:0031090//organelle membrane;GO:0031224//intrinsic component of membrane;GO:0031966//mitochond…	GO:0000064//L-ornithine transmembrane transporter activity;GO:0003674//molecular_function;GO:0005215//transporter activity;GO:0005342//organic acid transmembrane transporter activity;GO:0008324//cation transmembrane transporter activity;GO:0008509//anion transmembrane transporter activity;GO:0008514//organic anion transmembrane transporter activity;GO:0015075//ion transmembrane transporter activi…	GO:0003333//amino acid transmembrane transport;GO:0006082//organic acid metabolic process;GO:0006520//cellular amino acid metabolic process;GO:0006525//arginine metabolic process;GO:0006526//arginine biosynthetic process;GO:0006807//nitrogen compound metabolic process;GO:0006810//transport;GO:0006811//ion transport;GO:0006812//cation transport;GO:0006820//anion transport;GO:0006839//mitochondrial…
g5735	321	301	294	29	25	31	25.565	21.934	24.085	3.933	4.24	3.859	23.8613	4.01067	-2.57276	1.4401e-29	3.53332e-28	cwc2	pre-mRNA-splicing factor cwc2 [Trichophyton interdigitale H6]	-	-	-	-	GO:0000974//Prp19 complex;GO:0005575//cellular_component;GO:0005622//intracellular anatomical structure;GO:0005634//nucleus;GO:0005681//spliceosomal complex;GO:0005684//U2-type spliceosomal complex;GO:0016020//membrane;GO:0032991//protein-containing complex;GO:0043226//organelle;GO:0043227//membrane-bounded organelle;GO:0043229//intracellular organelle;GO:0043231//intracellular membrane-bounded o…	GO:0003674//molecular_function;GO:0003676//nucleic acid binding;GO:0003723//RNA binding;GO:0005488//binding;GO:0017069//snRNA binding;GO:0017070//U6 snRNA binding;GO:0036002//pre-mRNA binding;GO:0043167//ion binding;GO:0043169//cation binding;GO:0046872//metal ion binding;GO:0097159//organic cyclic compound binding;GO:1901363//heterocyclic compound binding	GO:0000375//RNA splicing, via transesterification reactions;GO:0000377//RNA splicing, via transesterification reactions with bulged adenosine as nucleophile;GO:0000387//spliceosomal snRNP assembly;GO:0000398//mRNA splicing, via spliceosome;GO:0006139//nucleobase-containing compound metabolic process;GO:0006396//RNA processing;GO:0006397//mRNA processing;GO:0006725//cellular aromatic compound meta…
g1722	1072	1265	1185	117	63	118	54.748	59.114	62.253	10.175	6.852	9.421	58.705	8.816	-2.73529	1.5059e-29	3.68348e-28	CXT1	hypothetical protein H101_04352 [Trichophyton interdigitale H6]	-	-	-	-	-	-	-
g478	1634	1857	1727	323	221	259	111.407	115.81	121.122	37.486	32.051	27.574	116.113	32.3703	-1.84279	1.60166e-29	3.90582e-28	erg9	farnesyl-diphosphate farnesyltransferase [Trichophyton interdigitale H6]	Metabolism;Metabolism;Metabolism;Metabolism	Global and overview maps;Global and overview maps;Lipid metabolism;Metabolism of terpenoids and polyketides	ko01100//Metabolic pathways;ko01110//Biosynthesis of secondary metabolites;ko00100//Steroid biosynthesis;ko00909//Sesquiterpenoid and triterpenoid biosynthesis	K00801;K00801;K00801;K00801	GO:0005575//cellular_component;GO:0005622//intracellular anatomical structure;GO:0005737//cytoplasm;GO:0005739//mitochondrion;GO:0005740//mitochondrial envelope;GO:0005741//mitochondrial outer membrane;GO:0005783//endoplasmic reticulum;GO:0005789//endoplasmic reticulum membrane;GO:0012505//endomembrane system;GO:0016020//membrane;GO:0016021//integral component of membrane;GO:0019867//outer membra…	GO:0003674//molecular_function;GO:0003824//catalytic activity;GO:0004310//farnesyl-diphosphate farnesyltransferase activity;GO:0004311//farnesyltranstransferase activity;GO:0004659//prenyltransferase activity;GO:0016491//oxidoreductase activity;GO:0016740//transferase activity;GO:0016765//transferase activity, transferring alkyl or aryl (other than methyl) groups;GO:0016767//geranylgeranyl-diphos…	GO:0006066//alcohol metabolic process;GO:0006629//lipid metabolic process;GO:0006644//phospholipid metabolic process;GO:0006694//steroid biosynthetic process;GO:0006695//cholesterol biosynthetic process;GO:0006696//ergosterol biosynthetic process;GO:0006720//isoprenoid metabolic process;GO:0006721//terpenoid metabolic process;GO:0006793//phosphorus metabolic process;GO:0006796//phosphate-containi…
g6964	12873	14751	12982	899	823	345	673.498	706.125	698.628	129.874	91.735	28.2	692.75	83.2697	-3.05647	1.67209e-29	4.06521e-28	SSB1	hypothetical protein ARB_06404 [Trichophyton benhamiae CBS 112371]	Genetic Information Processing;Genetic Information Processing;Cellular Processes;Organismal Systems	Transcription;Folding, sorting and degradation;Transport and catabolism;Aging	ko03040//Spliceosome;ko04141//Protein processing in endoplasmic reticulum;ko04144//Endocytosis;ko04213//Longevity regulating pathway - multiple species	K03283;K03283;K03283;K03283	GO:0005575//cellular_component;GO:0005622//intracellular anatomical structure;GO:0005737//cytoplasm;GO:0005829//cytosol	GO:0000166//nucleotide binding;GO:0000287//magnesium ion binding;GO:0003674//molecular_function;GO:0003824//catalytic activity;GO:0004309//exopolyphosphatase activity;GO:0004856//xylulokinase activity;GO:0005488//binding;GO:0005515//protein binding;GO:0005524//ATP binding;GO:0016301//kinase activity;GO:0016462//pyrophosphatase activity;GO:0016787//hydrolase activity;GO:0016817//hydrolase activity…	GO:0000902//cell morphogenesis;GO:0005975//carbohydrate metabolic process;GO:0005997//xylulose metabolic process;GO:0006412//translation;GO:0006457//protein folding;GO:0006458//'de novo' protein folding;GO:0006518//peptide metabolic process;GO:0006798//polyphosphate catabolic process;GO:0006807//nitrogen compound metabolic process;GO:0008150//biological_process;GO:0008152//metabolic process;GO:00…
g32	5684	5690	4325	1027	902	872	217.702	205.71	163.877	40.17	40.856	30.082	195.763	37.036	-2.40211	1.93858e-29	4.69887e-28	INM2	hypothetical protein H101_04435 [Trichophyton interdigitale H6]	Metabolism;Metabolism;Metabolism;Environmental Information Processing	Global and overview maps;Global and overview maps;Carbohydrate metabolism;Signal transduction	ko01100//Metabolic pathways;ko01110//Biosynthesis of secondary metabolites;ko00562//Inositol phosphate metabolism;ko04070//Phosphatidylinositol signaling system	K01092;K01092;K01092;K01092	GO:0005575//cellular_component;GO:0005622//intracellular anatomical structure;GO:0005737//cytoplasm	GO:0000287//magnesium ion binding;GO:0003674//molecular_function;GO:0003824//catalytic activity;GO:0004401//histidinol-phosphatase activity;GO:0005488//binding;GO:0008441//3'(2'),5'-bisphosphate nucleotidase activity;GO:0008934//inositol monophosphate 1-phosphatase activity;GO:0016787//hydrolase activity;GO:0016788//hydrolase activity, acting on ester bonds;GO:0016791//phosphatase activity;GO:003…	GO:0000105//histidine biosynthetic process;GO:0005975//carbohydrate metabolic process;GO:0006020//inositol metabolic process;GO:0006021//inositol biosynthetic process;GO:0006066//alcohol metabolic process;GO:0006629//lipid metabolic process;GO:0006644//phospholipid metabolic process;GO:0006650//glycerophospholipid metabolic process;GO:0006790//sulfur compound metabolic process;GO:0006793//phospho…
g3136	2210	2013	1856	328	261	372	90.497	78.237	79.011	27.203	26.406	23.683	82.5817	25.764	-1.68046	1.97625e-29	4.77573e-28	-	hypothetical protein H101_00429 [Trichophyton interdigitale H6]	-	-	-	-	-	-	-
g4454	940	1060	840	132	154	112	86.66	89.417	79.659	20.722	30.237	16.141	85.2453	22.3667	-1.93027	1.98495e-29	4.78237e-28	-	hypothetical protein H101_01458 [Trichophyton interdigitale H6]	-	-	-	-	GO:0000322//storage vacuole;GO:0000323//lytic vacuole;GO:0000324//fungal-type vacuole;GO:0000329//fungal-type vacuole membrane;GO:0005575//cellular_component;GO:0005622//intracellular anatomical structure;GO:0005634//nucleus;GO:0005737//cytoplasm;GO:0005765//lysosomal membrane;GO:0005773//vacuole;GO:0005774//vacuolar membrane;GO:0005783//endoplasmic reticulum;GO:0005789//endoplasmic reticulum mem…	GO:0003674//molecular_function;GO:0005246//calcium channel regulator activity;GO:0016247//channel regulator activity;GO:0098772//molecular function regulator;GO:0099106//ion channel regulator activity	GO:0002062//chondrocyte differentiation;GO:0007154//cell communication;GO:0007165//signal transduction;GO:0008150//biological_process;GO:0009966//regulation of signal transduction;GO:0009967//positive regulation of signal transduction;GO:0009987//cellular process;GO:0010646//regulation of cell communication;GO:0010647//positive regulation of cell communication;GO:0010959//regulation of metal ion …
g4956	4956	3803	4021	23873	21352	20239	99.228	69.891	83.062	813.913	910.478	637.54	84.0603	787.31	3.22744	1.99435e-29	4.79062e-28	AFUA_3G13690/AFUA_3G13700	hypothetical protein H109_00003 [Trichophyton interdigitale MR816]	-	-	-	-	-	GO:0005524//ATP binding;GO:0008756//o-succinylbenzoate-CoA ligase activity	GO:0009234//menaquinone biosynthetic process
g1926	3934	4094	3781	942	728	800	280.509	270.876	277.246	112.197	108.448	87.472	276.21	102.706	-1.42725	2.06919e-29	4.95557e-28	crf2	hypothetical protein H109_07047 [Trichophyton interdigitale MR816]	-	-	-	-	GO:0000144//cellular bud neck septin ring;GO:0000399//cellular bud neck septin structure;GO:0005575//cellular_component;GO:0005576//extracellular region;GO:0005618//cell wall;GO:0005622//intracellular anatomical structure;GO:0005737//cytoplasm;GO:0005856//cytoskeleton;GO:0005886//plasma membrane;GO:0005933//cellular bud;GO:0005935//cellular bud neck;GO:0005938//cell cortex;GO:0005940//septin ring…	GO:0003674//molecular_function;GO:0003824//catalytic activity;GO:0004553//hydrolase activity, hydrolyzing O-glycosyl compounds;GO:0008061//chitin binding;GO:0016740//transferase activity;GO:0016757//glycosyltransferase activity;GO:0016787//hydrolase activity;GO:0016798//hydrolase activity, acting on glycosyl bonds	GO:0005975//carbohydrate metabolic process;GO:0005976//polysaccharide metabolic process;GO:0006022//aminoglycan metabolic process;GO:0006030//chitin metabolic process;GO:0006037//cell wall chitin metabolic process;GO:0006040//amino sugar metabolic process;GO:0006807//nitrogen compound metabolic process;GO:0008150//biological_process;GO:0008152//metabolic process;GO:0009987//cellular process;GO:00…
g6143	6255	5593	6028	567	296	247	551.38	451.118	546.59	85.109	55.571	34.036	516.363	58.2387	-3.14834	2.24522e-29	5.36112e-28	leu2A	3-isopropylmalate dehydrogenase A [Trichophyton interdigitale MR816]	Metabolism;Metabolism;Metabolism;Metabolism;Metabolism;Metabolism	Global and overview maps;Global and overview maps;Global and overview maps;Global and overview maps;Amino acid metabolism;Carbohydrate metabolism	ko01100//Metabolic pathways;ko01110//Biosynthesis of secondary metabolites;ko01230//Biosynthesis of amino acids;ko01210//2-Oxocarboxylic acid metabolism;ko00290//Valine, leucine and isoleucine biosynthesis;ko00660//C5-Branched dibasic acid metabolism	K00052;K00052;K00052;K00052;K00052;K00052	GO:0005575//cellular_component;GO:0005622//intracellular anatomical structure;GO:0005737//cytoplasm;GO:0005829//cytosol;GO:0045242//isocitrate dehydrogenase complex (NAD+)	GO:0000166//nucleotide binding;GO:0000287//magnesium ion binding;GO:0003674//molecular_function;GO:0003824//catalytic activity;GO:0003862//3-isopropylmalate dehydrogenase activity;GO:0004449//isocitrate dehydrogenase (NAD+) activity;GO:0004450//isocitrate dehydrogenase (NADP+) activity;GO:0005488//binding;GO:0009027//tartrate dehydrogenase activity;GO:0016491//oxidoreductase activity;GO:0016614//…	GO:0005975//carbohydrate metabolic process;GO:0006081//cellular aldehyde metabolic process;GO:0006082//organic acid metabolic process;GO:0006097//glyoxylate cycle;GO:0006099//tricarboxylic acid cycle;GO:0006102//isocitrate metabolic process;GO:0006520//cellular amino acid metabolic process;GO:0006551//leucine metabolic process;GO:0006807//nitrogen compound metabolic process;GO:0008150//biological…
g6468	417	477	387	55	49	52	36.464	37.486	37.827	5.436	7.681	5.132	37.259	6.083	-2.61473	2.43527e-29	5.79769e-28	-	hypothetical protein H101_05832 [Trichophyton interdigitale H6]	-	-	-	-	-	-	-
g7320	934	1011	906	124	100	154	40.073	40.103	42.109	16.359	10.792	11.617	40.7617	12.9227	-1.65731	2.58028e-29	6.12473e-28	hxk1	hypothetical protein H109_04954 [Trichophyton interdigitale MR816]	-	-	-	-	-	GO:0005524//ATP binding;GO:0016773//phosphotransferase activity, alcohol group as acceptor	GO:0005975//carbohydrate metabolic process
g1440	656	775	661	120	107	98	69.634	75.269	71.722	21.486	23.961	16.108	72.2083	20.5183	-1.81525	2.62023e-29	6.20121e-28	-	hypothetical protein H101_07438 [Trichophyton interdigitale H6]	-	-	-	-	-	-	-
g494	2291	2913	2251	125	92	36	275.047	319.995	277.986	25.554	23.523	6.756	291.009	18.611	-3.96684	3.18377e-29	7.49971e-28	ML0130	hypothetical protein H101_02602 [Trichophyton interdigitale H6]	-	-	-	-	GO:0005575//cellular_component;GO:0005622//intracellular anatomical structure;GO:0005737//cytoplasm;GO:0005829//cytosol	GO:0000166//nucleotide binding;GO:0003674//molecular_function;GO:0003824//catalytic activity;GO:0005524//ATP binding;GO:0008168//methyltransferase activity;GO:0008170//N-methyltransferase activity;GO:0008173//RNA methyltransferase activity;GO:0008276//protein methyltransferase activity;GO:0008649//rRNA methyltransferase activity;GO:0008757//S-adenosylmethionine-dependent methyltransferase activit…	GO:0006412//translation;GO:0006744//ubiquinone biosynthetic process;GO:0008033//tRNA processing;GO:0008150//biological_process;GO:0008152//metabolic process;GO:0008299//isoprenoid biosynthetic process;GO:0009086//methionine biosynthetic process;GO:0009102//biotin biosynthetic process;GO:0009234//menaquinone biosynthetic process;GO:0009236//cobalamin biosynthetic process;GO:0015995//chlorophyll bi…
g108	1405	1563	1424	177	126	215	78.075	79.469	89.869	16.749	14.912	18.677	82.471	16.7793	-2.2972	3.18759e-29	7.49971e-28	dsk1	Serine/threonine protein kinase, CMGC family [Trichophyton interdigitale]	-	-	-	-	GO:0005575//cellular_component;GO:0005622//intracellular anatomical structure;GO:0005634//nucleus;GO:0005737//cytoplasm;GO:0005829//cytosol;GO:0016020//membrane;GO:0016021//integral component of membrane;GO:0031224//intrinsic component of membrane;GO:0032153//cell division site;GO:0043226//organelle;GO:0043227//membrane-bounded organelle;GO:0043229//intracellular organelle;GO:0043231//intracellul…	GO:0000166//nucleotide binding;GO:0003674//molecular_function;GO:0003824//catalytic activity;GO:0004672//protein kinase activity;GO:0004674//protein serine/threonine kinase activity;GO:0005488//binding;GO:0005515//protein binding;GO:0005524//ATP binding;GO:0016301//kinase activity;GO:0016740//transferase activity;GO:0016772//transferase activity, transferring phosphorus-containing groups;GO:00167…	GO:0000245//spliceosomal complex assembly;GO:0000375//RNA splicing, via transesterification reactions;GO:0000377//RNA splicing, via transesterification reactions with bulged adenosine as nucleophile;GO:0000398//mRNA splicing, via spliceosome;GO:0006139//nucleobase-containing compound metabolic process;GO:0006376//mRNA splice site selection;GO:0006396//RNA processing;GO:0006397//mRNA processing;GO…
g694	661	871	772	103	76	103	17.153	20.608	22.226	4.513	5.688	4.113	19.9957	4.77133	-2.06722	3.37824e-29	7.92504e-28	PEX12	hypothetical protein H101_06004 [Trichophyton interdigitale H6]	Cellular Processes	Transport and catabolism	ko04146//Peroxisome	K13345	GO:0005575//cellular_component;GO:0005622//intracellular anatomical structure;GO:0005737//cytoplasm;GO:0005777//peroxisome;GO:0005778//peroxisomal membrane;GO:0005779//integral component of peroxisomal membrane;GO:0016020//membrane;GO:0016021//integral component of membrane;GO:0031090//organelle membrane;GO:0031224//intrinsic component of membrane;GO:0031231//intrinsic component of peroxisomal me…	GO:0003674//molecular_function;GO:0003824//catalytic activity;GO:0004842//ubiquitin-protein transferase activity;GO:0005488//binding;GO:0005515//protein binding;GO:0008022//protein C-terminus binding;GO:0008270//zinc ion binding;GO:0016740//transferase activity;GO:0019787//ubiquitin-like protein transferase activity;GO:0043167//ion binding;GO:0043169//cation binding;GO:0046872//metal ion binding;…	GO:0000003//reproduction;GO:0002119//nematode larval development;GO:0002164//larval development;GO:0003006//developmental process involved in reproduction;GO:0006082//organic acid metabolic process;GO:0006464//cellular protein modification process;GO:0006513//protein monoubiquitination;GO:0006605//protein targeting;GO:0006625//protein targeting to peroxisome;GO:0006629//lipid metabolic process;GO…
g6538	661	612	552	65	68	91	55.489	47.214	47.641	9.372	12.262	28.748	50.1147	16.794	-1.57729	3.89109e-29	9.10151e-28	dpp1	hypothetical protein H101_03749 [Trichophyton interdigitale H6]	-	-	-	-	-	-	-
g4589	424	535	503	50	29	43	17.445	20.141	21.288	3.503	2.541	2.766	19.6247	2.93667	-2.74042	3.98694e-29	9.29862e-28	-	hypothetical protein H101_04654 [Trichophyton interdigitale H6]	-	-	-	-	-	-	-
g16	5220	5904	4093	636	393	370	443.147	458.611	357.424	91.94	71.056	49.102	419.727	70.6993	-2.56968	4.91887e-29	1.14389e-27	PDB1	uncharacterized protein TERG_08522 [Trichophyton rubrum CBS 118892]	Metabolism;Metabolism;Metabolism;Metabolism;Metabolism;Metabolism;Metabolism;Metabolism	Global and overview maps;Global and overview maps;Global and overview maps;Global and overview maps;Carbohydrate metabolism;Carbohydrate metabolism;Carbohydrate metabolism;Metabolism of cofactors and vitamins	ko01100//Metabolic pathways;ko01110//Biosynthesis of secondary metabolites;ko01200//Carbon metabolism;ko01210//2-Oxocarboxylic acid metabolism;ko00010//Glycolysis / Gluconeogenesis;ko00620//Pyruvate metabolism;ko00020//Citrate cycle (TCA cycle);ko00785//Lipoic acid metabolism	K00162;K00162;K00162;K00162;K00162;K00162;K00162;K00162	GO:0005575//cellular_component;GO:0005622//intracellular anatomical structure;GO:0005634//nucleus;GO:0005654//nucleoplasm;GO:0005737//cytoplasm;GO:0005739//mitochondrion;GO:0005759//mitochondrial matrix;GO:0005967//mitochondrial pyruvate dehydrogenase complex;GO:0009295//nucleoid;GO:0031974//membrane-enclosed lumen;GO:0031981//nuclear lumen;GO:0032991//protein-containing complex;GO:0042645//mitoc…	GO:0003674//molecular_function;GO:0003824//catalytic activity;GO:0004738//pyruvate dehydrogenase activity;GO:0004739//pyruvate dehydrogenase (acetyl-transferring) activity;GO:0008661//1-deoxy-D-xylulose-5-phosphate synthase activity;GO:0016491//oxidoreductase activity;GO:0016620//oxidoreductase activity, acting on the aldehyde or oxo group of donors, NAD or NADP as acceptor;GO:0016624//oxidoreduc…	GO:0005975//carbohydrate metabolic process;GO:0005996//monosaccharide metabolic process;GO:0006006//glucose metabolic process;GO:0006082//organic acid metabolic process;GO:0006084//acetyl-CoA metabolic process;GO:0006085//acetyl-CoA biosynthetic process;GO:0006086//acetyl-CoA biosynthetic process from pyruvate;GO:0006090//pyruvate metabolic process;GO:0006091//generation of precursor metabolites …
g3943	46010	45738	44411	3551	2535	1301	3193.75	2877.64	3115.01	390.214	348.083	129.583	3062.13	289.293	-3.40393	4.94557e-29	1.14677e-27	ilv-2	ketol-acid reductoisomerase, mitochondrial [Trichophyton interdigitale H6]	Metabolism;Metabolism;Metabolism;Metabolism;Metabolism;Metabolism	Global and overview maps;Global and overview maps;Global and overview maps;Global and overview maps;Metabolism of cofactors and vitamins;Amino acid metabolism	ko01100//Metabolic pathways;ko01110//Biosynthesis of secondary metabolites;ko01230//Biosynthesis of amino acids;ko01210//2-Oxocarboxylic acid metabolism;ko00770//Pantothenate and CoA biosynthesis;ko00290//Valine, leucine and isoleucine biosynthesis	K00053;K00053;K00053;K00053;K00053;K00053	GO:0005575//cellular_component;GO:0005622//intracellular anatomical structure;GO:0005737//cytoplasm;GO:0005739//mitochondrion;GO:0005759//mitochondrial matrix;GO:0009295//nucleoid;GO:0031974//membrane-enclosed lumen;GO:0042645//mitochondrial nucleoid;GO:0043226//organelle;GO:0043227//membrane-bounded organelle;GO:0043228//non-membrane-bounded organelle;GO:0043229//intracellular organelle;GO:00432…	GO:0003674//molecular_function;GO:0003676//nucleic acid binding;GO:0003677//DNA binding;GO:0003690//double-stranded DNA binding;GO:0003824//catalytic activity;GO:0004455//ketol-acid reductoisomerase activity;GO:0005488//binding;GO:0016491//oxidoreductase activity;GO:0016614//oxidoreductase activity, acting on CH-OH group of donors;GO:0016616//oxidoreductase activity, acting on the CH-OH group of …	GO:0000002//mitochondrial genome maintenance;GO:0006082//organic acid metabolic process;GO:0006520//cellular amino acid metabolic process;GO:0006549//isoleucine metabolic process;GO:0006551//leucine metabolic process;GO:0006573//valine metabolic process;GO:0006807//nitrogen compound metabolic process;GO:0006996//organelle organization;GO:0007005//mitochondrion organization;GO:0008150//biological_…
g6617	14	9	10	611	334	1042	1.472	0.866	1.082	40.658	27.749	63.627	1.14	44.0113	5.27077	5.57645e-29	1.28933e-27	MPS1	TTK protein kinase [Trichophyton interdigitale H6]	Cellular Processes	Cell growth and death	ko04111//Cell cycle - yeast	K08866	GO:0000228//nuclear chromosome;GO:0000775//chromosome, centromeric region;GO:0000776//kinetochore;GO:0000779//condensed chromosome, centromeric region;GO:0000793//condensed chromosome;GO:0000794//condensed nuclear chromosome;GO:0000940//outer kinetochore;GO:0005575//cellular_component;GO:0005622//intracellular anatomical structure;GO:0005634//nucleus;GO:0005694//chromosome;GO:0005737//cytoplasm;G…	GO:0000166//nucleotide binding;GO:0003674//molecular_function;GO:0003824//catalytic activity;GO:0004672//protein kinase activity;GO:0004674//protein serine/threonine kinase activity;GO:0004712//protein serine/threonine/tyrosine kinase activity;GO:0004713//protein tyrosine kinase activity;GO:0005488//binding;GO:0005515//protein binding;GO:0005524//ATP binding;GO:0016301//kinase activity;GO:0016740…	GO:0000003//reproduction;GO:0000075//cell cycle checkpoint signaling;GO:0000226//microtubule cytoskeleton organization;GO:0000278//mitotic cell cycle;GO:0000280//nuclear division;GO:0000705//achiasmate meiosis I;GO:0001666//response to hypoxia;GO:0001932//regulation of protein phosphorylation;GO:0001934//positive regulation of protein phosphorylation;GO:0003006//developmental process involved in …
g648	2213	2292	1945	371	277	389	69.156	65.069	62.076	28.738	18.304	18.867	65.4337	21.9697	-1.57452	6.30879e-29	1.4503e-27	sod22	sodium/hydrogen antiporter [Trichophyton interdigitale H6]	-	-	-	-	GO:0005575//cellular_component;GO:0005622//intracellular anatomical structure;GO:0005737//cytoplasm;GO:0005783//endoplasmic reticulum;GO:0005886//plasma membrane;GO:0012505//endomembrane system;GO:0016020//membrane;GO:0016021//integral component of membrane;GO:0031224//intrinsic component of membrane;GO:0043226//organelle;GO:0043227//membrane-bounded organelle;GO:0043229//intracellular organelle;…	GO:0003674//molecular_function;GO:0005215//transporter activity;GO:0005451//monovalent cation:proton antiporter activity;GO:0008324//cation transmembrane transporter activity;GO:0015075//ion transmembrane transporter activity;GO:0015078//proton transmembrane transporter activity;GO:0015079//potassium ion transmembrane transporter activity;GO:0015081//sodium ion transmembrane transporter activity;…	GO:0006810//transport;GO:0006811//ion transport;GO:0006812//cation transport;GO:0006813//potassium ion transport;GO:0006814//sodium ion transport;GO:0006873//cellular ion homeostasis;GO:0006875//cellular metal ion homeostasis;GO:0006883//cellular sodium ion homeostasis;GO:0006885//regulation of pH;GO:0006950//response to stress;GO:0006970//response to osmotic stress;GO:0008150//biological_process…
g322	1933	2373	2202	241	151	273	52.572	60.127	61.827	10.495	8.189	11.128	58.1753	9.93733	-2.54948	6.75846e-29	1.54923e-27	SPBC216.01c	hypothetical protein H101_00196 [Trichophyton interdigitale H6]	-	-	-	-	GO:0000228//nuclear chromosome;GO:0000775//chromosome, centromeric region;GO:0000785//chromatin;GO:0000793//condensed chromosome;GO:0000794//condensed nuclear chromosome;GO:0005575//cellular_component;GO:0005622//intracellular anatomical structure;GO:0005634//nucleus;GO:0005694//chromosome;GO:0005737//cytoplasm;GO:0008287//protein serine/threonine phosphatase complex;GO:0030289//protein phosphata…	GO:0003674//molecular_function;GO:0005488//binding;GO:0005515//protein binding;GO:0008047//enzyme activator activity;GO:0019208//phosphatase regulator activity;GO:0019211//phosphatase activator activity;GO:0019888//protein phosphatase regulator activity;GO:0030234//enzyme regulator activity;GO:0072542//protein phosphatase activator activity;GO:0098772//molecular function regulator	GO:0000003//reproduction;GO:0000075//cell cycle checkpoint signaling;GO:0000398//mRNA splicing, via spliceosome;GO:0006139//nucleobase-containing compound metabolic process;GO:0006259//DNA metabolic process;GO:0006281//DNA repair;GO:0006282//regulation of DNA repair;GO:0006464//cellular protein modification process;GO:0006470//protein dephosphorylation;GO:0006725//cellular aromatic compound metab…
g6928	977	999	1004	143	127	184	22.387	20.296	22.835	5.464	6.536	7.717	21.8393	6.57233	-1.73245	7.16635e-29	1.63805e-27	AN4452-1	hypothetical protein TEQG_00284 [Trichophyton equinum CBS 127.97]	-	-	-	-	-	-	-
MSTRG.8470	779	774	602	50	18	28	13.842	12.555	11.079	1.563	0.712	0.813	12.492	1.02933	-3.60122	9.76956e-29	2.22674e-27	--	EGE08550.1 taxid=559882 hypothetical protein TEQG_07566 [Trichophyton equinum CBS 127.97]	-	-	-	-	-	-	-
g2008	5302	5802	5430	487	484	821	112.959	96.16	108.952	12.093	7.594	8.565	106.024	9.41733	-3.49292	1.01456e-28	2.30589e-27	cys-14	hypothetical protein H101_02462 [Trichophyton interdigitale H6]	-	-	-	-	GO:0016020//membrane	GO:0015116//sulfate transmembrane transporter activity	GO:0008272//sulfate transport
g4738	1236	1055	935	123	103	67	154.74	120.853	120.409	26.222	27.463	13.112	132.001	22.2657	-2.56765	1.07713e-28	2.44119e-27	MRPL6	54S ribosomal protein L6 [Trichophyton equinum CBS 127.97]	Genetic Information Processing	Translation	ko03010//Ribosome	K02933	GO:0000313//organellar ribosome;GO:0000315//organellar large ribosomal subunit;GO:0005575//cellular_component;GO:0005622//intracellular anatomical structure;GO:0005737//cytoplasm;GO:0005739//mitochondrion;GO:0005759//mitochondrial matrix;GO:0005761//mitochondrial ribosome;GO:0005762//mitochondrial large ribosomal subunit;GO:0005840//ribosome;GO:0009507//chloroplast;GO:0009526//plastid envelope;GO…	GO:0003674//molecular_function;GO:0003676//nucleic acid binding;GO:0003723//RNA binding;GO:0003735//structural constituent of ribosome;GO:0005198//structural molecule activity;GO:0005488//binding;GO:0019843//rRNA binding;GO:0097159//organic cyclic compound binding;GO:1901363//heterocyclic compound binding	GO:0000003//reproduction;GO:0003006//developmental process involved in reproduction;GO:0006412//translation;GO:0006518//peptide metabolic process;GO:0006807//nitrogen compound metabolic process;GO:0007275//multicellular organism development;GO:0008150//biological_process;GO:0008152//metabolic process;GO:0009058//biosynthetic process;GO:0009059//macromolecule biosynthetic process;GO:0009719//respo…
g6885	1913	1918	1536	226	144	123	229.666	210.694	189.687	46.202	36.819	23.084	210.016	35.3683	-2.56997	1.08946e-28	2.46217e-27	idi1	isopentenyl-diphosphate delta-isomerase [Trichophyton interdigitale H6]	Metabolism;Metabolism;Metabolism	Global and overview maps;Global and overview maps;Metabolism of terpenoids and polyketides	ko01100//Metabolic pathways;ko01110//Biosynthesis of secondary metabolites;ko00900//Terpenoid backbone biosynthesis	K01823;K01823;K01823	GO:0005575//cellular_component;GO:0005622//intracellular anatomical structure;GO:0005634//nucleus;GO:0005737//cytoplasm;GO:0005777//peroxisome;GO:0005829//cytosol;GO:0042579//microbody;GO:0043226//organelle;GO:0043227//membrane-bounded organelle;GO:0043229//intracellular organelle;GO:0043231//intracellular membrane-bounded organelle	GO:0000287//magnesium ion binding;GO:0003674//molecular_function;GO:0003824//catalytic activity;GO:0004452//isopentenyl-diphosphate delta-isomerase activity;GO:0005488//binding;GO:0016787//hydrolase activity;GO:0016853//isomerase activity;GO:0016860//intramolecular oxidoreductase activity;GO:0016863//intramolecular oxidoreductase activity, transposing C=C bonds;GO:0030145//manganese ion binding;G…	GO:0006066//alcohol metabolic process;GO:0006629//lipid metabolic process;GO:0006644//phospholipid metabolic process;GO:0006694//steroid biosynthetic process;GO:0006695//cholesterol biosynthetic process;GO:0006720//isoprenoid metabolic process;GO:0006721//terpenoid metabolic process;GO:0006725//cellular aromatic compound metabolic process;GO:0006778//porphyrin-containing compound metabolic proces…
g470	1201	1394	1353	277	264	226	46.785	49.221	54.246	16.907	18.238	11.683	50.084	15.6093	-1.68194	1.17509e-28	2.64082e-27	NMD4	hypothetical protein H101_02071 [Trichophyton interdigitale H6]	-	-	-	-	GO:0005575//cellular_component;GO:0005622//intracellular anatomical structure;GO:0005737//cytoplasm	-	GO:0000184//nuclear-transcribed mRNA catabolic process, nonsense-mediated decay;GO:0000956//nuclear-transcribed mRNA catabolic process;GO:0006139//nucleobase-containing compound metabolic process;GO:0006401//RNA catabolic process;GO:0006402//mRNA catabolic process;GO:0006725//cellular aromatic compound metabolic process;GO:0006807//nitrogen compound metabolic process;GO:0008150//biological_proces…
MSTRG.10058	106	157	119	972	876	1090	4.819	6.387	5.99	73.637	87.382	84.828	5.732	81.949	3.83762	1.2955e-28	2.9033e-27	--	KAF3892055.1 taxid=101480 MYND-type domain-containing protein [Trichophyton interdigitale]	-	-	-	-	-	GO:0003712//transcription coregulator activity	GO:0060962//regulation of ribosomal protein gene transcription by RNA polymerase II
g5514	470	485	407	33	46	24	45.412	42.878	40.451	5.429	9.466	3.625	42.9137	6.17333	-2.79732	1.33349e-28	2.9801e-27	-	hypothetical protein H101_01916 [Trichophyton interdigitale H6]	-	-	-	-	-	GO:0003677//DNA binding	-
g1255	382	494	412	22	22	39	39.905	47.219	44.272	8.145	8.436	10.764	43.7987	9.115	-2.26457	1.39972e-28	3.11942e-27	-	hypothetical protein H101_03563 [Trichophyton interdigitale H6]	-	-	-	-	GO:0005634//nucleus	-	GO:0045893//positive regulation of transcription, DNA-templated
g5052	10545	13202	11088	2702	2368	2613	927.911	947.451	864.739	305.557	316.643	175.014	913.367	265.738	-1.78119	1.6154e-28	3.59013e-27	tef5	uncharacterized protein TERG_07950 [Trichophyton rubrum CBS 118892]	-	-	-	-	GO:0005575//cellular_component;GO:0005622//intracellular anatomical structure;GO:0005737//cytoplasm;GO:0005783//endoplasmic reticulum;GO:0005829//cytosol;GO:0005853//eukaryotic translation elongation factor 1 complex;GO:0005938//cell cortex;GO:0012505//endomembrane system;GO:0032991//protein-containing complex;GO:0043226//organelle;GO:0043227//membrane-bounded organelle;GO:0043229//intracellular …	GO:0003674//molecular_function;GO:0003676//nucleic acid binding;GO:0003723//RNA binding;GO:0003746//translation elongation factor activity;GO:0003779//actin binding;GO:0003785//actin monomer binding;GO:0005085//guanyl-nucleotide exchange factor activity;GO:0005488//binding;GO:0005515//protein binding;GO:0008092//cytoskeletal protein binding;GO:0008135//translation factor activity, RNA binding;GO:…	GO:0002181//cytoplasmic translation;GO:0002182//cytoplasmic translational elongation;GO:0006412//translation;GO:0006414//translational elongation;GO:0006417//regulation of translation;GO:0006448//regulation of translational elongation;GO:0006449//regulation of translational termination;GO:0006518//peptide metabolic process;GO:0006807//nitrogen compound metabolic process;GO:0006996//organelle orga…
g5292	785	773	655	50	66	91	54.705	49.411	46.749	2.629	4.34	6.605	50.2883	4.52467	-3.47434	1.79453e-28	3.97722e-27	pytC	secondary metabolism regulator [Trichophyton mentagrophytes]	-	-	-	-	-	GO:0003723//RNA binding;GO:0008168//methyltransferase activity;GO:0008276//protein methyltransferase activity;GO:0008757//S-adenosylmethionine-dependent methyltransferase activity;GO:0010340//carboxyl-O-methyltransferase activity;GO:0061542//3-demethylubiquinol-n 3-O-methyltransferase activity	GO:0006412//translation;GO:0006744//ubiquinone biosynthetic process;GO:0008033//tRNA processing;GO:0008152//metabolic process;GO:0008299//isoprenoid biosynthetic process;GO:0009102//biotin biosynthetic process;GO:0009234//menaquinone biosynthetic process;GO:0018364//peptidyl-glutamine methylation;GO:0032259//methylation;GO:0042273//ribosomal large subunit biogenesis
g3303	2453	3088	3049	611	619	572	70.137	78.179	88.307	32.707	42.266	31.233	78.8743	35.402	-1.15573	2.18166e-28	4.8219e-27	ASG1	hypothetical protein H101_06009 [Trichophyton interdigitale H6]	-	-	-	-	GO:0005575//cellular_component;GO:0005622//intracellular anatomical structure;GO:0005634//nucleus;GO:0043226//organelle;GO:0043227//membrane-bounded organelle;GO:0043229//intracellular organelle;GO:0043231//intracellular membrane-bounded organelle	GO:0000976//transcription cis-regulatory region binding;GO:0000977//RNA polymerase II transcription regulatory region sequence-specific DNA binding;GO:0000978//RNA polymerase II cis-regulatory region sequence-specific DNA binding;GO:0000981//DNA-binding transcription factor activity, RNA polymerase II-specific;GO:0000987//cis-regulatory region sequence-specific DNA binding;GO:0001067//transcripti…	GO:0000429//carbon catabolite regulation of transcription from RNA polymerase II promoter;GO:0000436//carbon catabolite activation of transcription from RNA polymerase II promoter;GO:0006139//nucleobase-containing compound metabolic process;GO:0006351//transcription, DNA-templated;GO:0006355//regulation of transcription, DNA-templated;GO:0006357//regulation of transcription by RNA polymerase II;G…
g5583	3204	3116	2523	24	26	100	349.452	310.193	281.286	1.448	1.989	6.081	313.644	3.17267	-6.62729	2.75236e-28	6.06652e-27	claC	hypothetical protein H101_05927 [Trichophyton interdigitale H6]	-	-	-	-	GO:0016507//mitochondrial fatty acid beta-oxidation multienzyme complex;GO:0036125//fatty acid beta-oxidation multienzyme complex	GO:0003674//molecular_function;GO:0003824//catalytic activity;GO:0003857//3-hydroxyacyl-CoA dehydrogenase activity;GO:0004165//dodecenoyl-CoA delta-isomerase activity;GO:0004300//enoyl-CoA hydratase activity;GO:0008692//3-hydroxybutyryl-CoA epimerase activity;GO:0008935//1,4-dihydroxy-2-naphthoyl-CoA synthase activity;GO:0016829//lyase activity;GO:0016853//isomerase activity;GO:0018807//6-hydroxy…	GO:0006635//fatty acid beta-oxidation;GO:0008150//biological_process;GO:0008152//metabolic process;GO:0009056//catabolic process;GO:0009062//fatty acid catabolic process;GO:0009234//menaquinone biosynthetic process;GO:0010124//phenylacetate catabolic process
g1466	2565	2336	1941	326	207	305	168.77	140.638	131.371	36.525	29.007	31.371	146.926	32.301	-2.18544	3.13843e-28	6.89852e-27	-	hypothetical protein H101_02850 [Trichophyton interdigitale H6]	-	-	-	-	-	GO:0016787//hydrolase activity	-
g2406	1893	2139	1929	41	33	110	75.78	78.4	79.489	3.024	3.164	15.527	77.8897	7.23833	-3.4277	3.48122e-28	7.63109e-27	CCR4	glucose-repressible alcohol dehydrogenase transcriptional effector [Trichophyton interdigitale MR816]	Genetic Information Processing	Folding, sorting and degradation	ko03018//RNA degradation	K12603	GO:0000428//DNA-directed RNA polymerase complex;GO:0000932//P-body;GO:0005575//cellular_component;GO:0005622//intracellular anatomical structure;GO:0005634//nucleus;GO:0005654//nucleoplasm;GO:0005737//cytoplasm;GO:0008023//transcription elongation factor complex;GO:0016591//RNA polymerase II, holoenzyme;GO:0016593//Cdc73/Paf1 complex;GO:0030014//CCR4-NOT complex;GO:0030015//CCR4-NOT core complex;…	GO:0000175//3'-5'-exoribonuclease activity;GO:0003674//molecular_function;GO:0003676//nucleic acid binding;GO:0003723//RNA binding;GO:0003824//catalytic activity;GO:0004518//nuclease activity;GO:0004527//exonuclease activity;GO:0004532//exoribonuclease activity;GO:0004535//poly(A)-specific ribonuclease activity;GO:0004540//ribonuclease activity;GO:0005488//binding;GO:0005515//protein binding;GO:0…	GO:0000003//reproduction;GO:0000075//cell cycle checkpoint signaling;GO:0000076//DNA replication checkpoint signaling;GO:0000288//nuclear-transcribed mRNA catabolic process, deadenylation-dependent decay;GO:0000289//nuclear-transcribed mRNA poly(A) tail shortening;GO:0000956//nuclear-transcribed mRNA catabolic process;GO:0003006//developmental process involved in reproduction;GO:0006139//nucleoba…
g632	1263	1469	1300	280	214	237	60.274	25.303	25.31	11.718	12.657	8.024	36.9623	10.7997	-1.77507	3.666e-28	8.01425e-27	-	hypothetical protein H109_00117 [Trichophyton interdigitale MR816]	-	-	-	-	-	GO:0005515//protein binding	-
g7004	413	455	386	39	19	30	17.073	17.263	16.98	3.133	1.729	2.212	17.1053	2.358	-2.85881	3.7839e-28	8.24951e-27	-	hypothetical protein TMEN_5715 [Trichophyton mentagrophytes]	-	-	-	-	-	-	-
g4118	3021	3465	3404	628	559	425	75.762	78.427	86.866	27.924	30.185	16.567	80.3517	24.892	-1.69065	4.10699e-28	8.92965e-27	BST1	hypothetical protein H101_03965 [Trichophyton interdigitale H6]	Metabolism;Metabolism	Global and overview maps;Glycan biosynthesis and metabolism	ko01100//Metabolic pathways;ko00563//Glycosylphosphatidylinositol (GPI)-anchor biosynthesis	K05294;K05294	GO:0005575//cellular_component;GO:0005622//intracellular anatomical structure;GO:0005737//cytoplasm;GO:0005783//endoplasmic reticulum;GO:0005789//endoplasmic reticulum membrane;GO:0012505//endomembrane system;GO:0016020//membrane;GO:0016021//integral component of membrane;GO:0031224//intrinsic component of membrane;GO:0031984//organelle subcompartment;GO:0042175//nuclear outer membrane-endoplasmi…	GO:0003674//molecular_function;GO:0003824//catalytic activity;GO:0004518//nuclease activity;GO:0008374//O-acyltransferase activity;GO:0016787//hydrolase activity;GO:0016788//hydrolase activity, acting on ester bonds;GO:0042578//phosphoric ester hydrolase activity;GO:0050185//phosphatidylinositol deacylase activity;GO:0052689//carboxylic ester hydrolase activity	GO:0003002//regionalization;GO:0003008//system process;GO:0006139//nucleobase-containing compound metabolic process;GO:0006464//cellular protein modification process;GO:0006497//protein lipidation;GO:0006505//GPI anchor metabolic process;GO:0006506//GPI anchor biosynthetic process;GO:0006508//proteolysis;GO:0006511//ubiquitin-dependent protein catabolic process;GO:0006621//protein retention in ER…
g6672	25225	26518	23653	4578	3399	5003	999.845	948.446	941.062	212.155	196.97	212.823	963.118	207.316	-2.21588	4.22773e-28	9.16732e-27	DED1	ATP-dependent RNA helicase DED1 [Trichophyton equinum CBS 127.97]	-	-	-	-	GO:0005575//cellular_component;GO:0005576//extracellular region;GO:0005622//intracellular anatomical structure;GO:0005634//nucleus;GO:0005654//nucleoplasm;GO:0005730//nucleolus;GO:0005737//cytoplasm;GO:0005739//mitochondrion;GO:0005740//mitochondrial envelope;GO:0005741//mitochondrial outer membrane;GO:0005829//cytosol;GO:0009380//excinuclease repair complex;GO:0010494//cytoplasmic stress granule…	GO:0000166//nucleotide binding;GO:0003674//molecular_function;GO:0003676//nucleic acid binding;GO:0003677//DNA binding;GO:0003678//DNA helicase activity;GO:0003684//damaged DNA binding;GO:0003723//RNA binding;GO:0003724//RNA helicase activity;GO:0003725//double-stranded RNA binding;GO:0003727//single-stranded RNA binding;GO:0003729//mRNA binding;GO:0003743//translation initiation factor activity;…	GO:0000003//reproduction;GO:0000070//mitotic sister chromatid segregation;GO:0000278//mitotic cell cycle;GO:0000280//nuclear division;GO:0000375//RNA splicing, via transesterification reactions;GO:0000377//RNA splicing, via transesterification reactions with bulged adenosine as nucleophile;GO:0000390//spliceosomal complex disassembly;GO:0000398//mRNA splicing, via spliceosome;GO:0000819//sister c…
g5445	367	438	474	20	34	15	32.189	28.502	32.82	2.292	4.874	1.578	31.1703	2.91467	-3.41877	4.55584e-28	9.85216e-27	-	hypothetical protein H101_02170 [Trichophyton interdigitale H6]	-	-	-	-	-	-	-
g2647	399	459	367	0	1	4	32.014	33.698	30.29	0	0.171	0.502	32.0007	0.224333	-7.15631	6.37587e-28	1.3751e-26	SPAC1039.03	Abhydrolase superfamily protein [Trichophyton interdigitale]	-	-	-	-	-	GO:0008236//serine-type peptidase activity;GO:0016787//hydrolase activity	GO:0006508//proteolysis
g1318	684	709	667	65	92	103	41.643	38.957	41.489	9.158	12.528	11.177	40.6963	10.9543	-1.8934	6.53435e-28	1.4055e-26	-	hypothetical protein H101_00949 [Trichophyton interdigitale H6]	-	-	-	-	-	-	-
g5165	3787	4258	3848	1003	825	944	110.468	113.65	115.463	49.821	51.254	43.046	113.194	48.0403	-1.23648	6.78532e-28	1.45558e-26	2E4.130	hypothetical protein H101_07351 [Trichophyton interdigitale H6]	Genetic Information Processing;Genetic Information Processing	Translation;Translation	ko03013//Nucleocytoplasmic transport;ko03015//mRNA surveillance pathway	K14326;K14326	GO:0000228//nuclear chromosome;GO:0000781//chromosome, telomeric region;GO:0000785//chromatin;GO:0000932//P-body;GO:0005575//cellular_component;GO:0005622//intracellular anatomical structure;GO:0005634//nucleus;GO:0005654//nucleoplasm;GO:0005681//spliceosomal complex;GO:0005694//chromosome;GO:0005737//cytoplasm;GO:0005829//cytosol;GO:0005844//polysome;GO:0005886//plasma membrane;GO:0005911//cell-…	GO:0000166//nucleotide binding;GO:0003674//molecular_function;GO:0003676//nucleic acid binding;GO:0003677//DNA binding;GO:0003678//DNA helicase activity;GO:0003682//chromatin binding;GO:0003723//RNA binding;GO:0003724//RNA helicase activity;GO:0003729//mRNA binding;GO:0003824//catalytic activity;GO:0003924//GTPase activity;GO:0004386//helicase activity;GO:0005048//signal sequence binding;GO:00054…	GO:0000003//reproduction;GO:0000184//nuclear-transcribed mRNA catabolic process, nonsense-mediated decay;GO:0000288//nuclear-transcribed mRNA catabolic process, deadenylation-dependent decay;GO:0000291//nuclear-transcribed mRNA catabolic process, exonucleolytic;GO:0000294//nuclear-transcribed mRNA catabolic process, endonucleolytic cleavage-dependent decay;GO:0000723//telomere maintenance;GO:0000…
g1477	224	208	250	10	5	6	12.689	10.781	16.918	0.965	0.603	2.753	13.4627	1.44033	-3.22449	6.93907e-28	1.48459e-26	-	hypothetical protein H101_04416 [Trichophyton interdigitale H6]	-	-	-	-	-	-	-
g4615	605	628	621	98	68	65	17.486	38.466	18.81	15.003	4.102	2.979	24.9207	7.36133	-1.7593	7.49549e-28	1.59937e-26	-	hypothetical protein TMEN_8442 [Trichophyton mentagrophytes]	-	-	-	-	GO:0000922//spindle pole;GO:0005575//cellular_component;GO:0005622//intracellular anatomical structure;GO:0005737//cytoplasm;GO:0005813//centrosome;GO:0005814//centriole;GO:0005815//microtubule organizing center;GO:0005816//spindle pole body;GO:0005819//spindle;GO:0005825//half bridge of spindle pole body;GO:0005829//cytosol;GO:0005856//cytoskeleton;GO:0015630//microtubule cytoskeleton;GO:0043226…	GO:0003674//molecular_function;GO:0004674//protein serine/threonine kinase activity;GO:0005488//binding;GO:0005515//protein binding;GO:0005524//ATP binding;GO:0019899//enzyme binding;GO:0019902//phosphatase binding	GO:0000086//G2/M transition of mitotic cell cycle;GO:0000226//microtubule cytoskeleton organization;GO:0000278//mitotic cell cycle;GO:0006468//protein phosphorylation;GO:0006996//organelle organization;GO:0007010//cytoskeleton organization;GO:0007017//microtubule-based process;GO:0007049//cell cycle;GO:0007051//spindle organization;GO:0007346//regulation of mitotic cell cycle;GO:0008150//biologic…
g6455	537	526	522	96	76	84	29.97	31.257	31.926	22.975	7.332	7.178	31.051	12.495	-1.31329	9.10105e-28	1.93681e-26	-	hypothetical protein H101_02628 [Trichophyton interdigitale H6]	-	-	-	-	-	GO:0008270//zinc ion binding	-
g4407	1765	1822	1727	339	234	321	62.385	58.924	62.862	20.52	17.617	17.813	61.3903	18.65	-1.71884	1.29065e-27	2.7394e-26	Gtpbp2	hypothetical protein H109_04006 [Trichophyton interdigitale MR816]	-	-	-	-	GO:0005575//cellular_component;GO:0005576//extracellular region;GO:0005622//intracellular anatomical structure;GO:0005737//cytoplasm;GO:0012505//endomembrane system;GO:0016020//membrane;GO:0030141//secretory granule;GO:0031091//platelet alpha granule;GO:0031093//platelet alpha granule lumen;GO:0031410//cytoplasmic vesicle;GO:0031974//membrane-enclosed lumen;GO:0031982//vesicle;GO:0031983//vesicle…	GO:0000166//nucleotide binding;GO:0001882//nucleoside binding;GO:0001883//purine nucleoside binding;GO:0003674//molecular_function;GO:0003677//DNA binding;GO:0003723//RNA binding;GO:0003746//translation elongation factor activity;GO:0003824//catalytic activity;GO:0003924//GTPase activity;GO:0005488//binding;GO:0005515//protein binding;GO:0005524//ATP binding;GO:0005525//GTP binding;GO:0016462//py…	GO:0001514//selenocysteine incorporation;GO:0002576//platelet degranulation;GO:0006810//transport;GO:0006887//exocytosis;GO:0008150//biological_process;GO:0009987//cellular process;GO:0016192//vesicle-mediated transport;GO:0032940//secretion by cell;GO:0033228//cysteine export across plasma membrane;GO:0042254//ribosome biogenesis;GO:0042953//lipoprotein transport;GO:0045055//regulated exocytosis…
g7170	524	522	378	39	25	43	38.732	35.616	28.81	5.095	3.893	4.915	34.386	4.63433	-2.89139	1.39819e-27	2.95981e-26	-	hypothetical protein H101_01052 [Trichophyton interdigitale H6]	-	-	-	-	-	GO:0005524//ATP binding	GO:0007059//chromosome segregation;GO:0030261//chromosome condensation
g656	687	695	587	55	33	21	70.847	65.579	62.268	9.658	7.248	3.385	66.2313	6.76367	-3.29164	1.62471e-27	3.43029e-26	-	hypothetical protein H101_04459 [Trichophyton interdigitale H6]	-	-	-	-	GO:0005778//peroxisomal membrane	-	GO:0016559//peroxisome fission
g5247	821	779	569	54	31	21	73.377	63.705	52.311	8.218	5.901	2.934	63.131	5.68433	-3.47329	1.912e-27	4.02624e-26	YPQ1	hypothetical protein H101_00285 [Trichophyton interdigitale H6]	Cellular Processes	Transport and catabolism	ko04148//Efferocytosis	K23678	-	-	-
g3635	270	280	246	22	17	24	34.888	33.105	32.698	4.841	4.678	4.848	33.5637	4.789	-2.8091	2.26439e-27	4.75581e-26	Derl2	hypothetical protein H101_01030 [Trichophyton interdigitale H6]	Genetic Information Processing	Folding, sorting and degradation	ko04141//Protein processing in endoplasmic reticulum	K13989	GO:0000151//ubiquitin ligase complex;GO:0000153//cytoplasmic ubiquitin ligase complex;GO:0000835//ER ubiquitin ligase complex;GO:0000836//Hrd1p ubiquitin ligase complex;GO:0000839//Hrd1p ubiquitin ligase ERAD-L complex;GO:0005575//cellular_component;GO:0005622//intracellular anatomical structure;GO:0005737//cytoplasm;GO:0005768//endosome;GO:0005769//early endosome;GO:0005770//late endosome;GO:000…	GO:0003674//molecular_function;GO:0005488//binding;GO:0005515//protein binding;GO:0051787//misfolded protein binding	GO:0001558//regulation of cell growth;GO:0001967//suckling behavior;GO:0006508//proteolysis;GO:0006511//ubiquitin-dependent protein catabolic process;GO:0006807//nitrogen compound metabolic process;GO:0006810//transport;GO:0006886//intracellular protein transport;GO:0006950//response to stress;GO:0006952//defense response;GO:0006986//response to unfolded protein;GO:0007154//cell communication;GO:…
g4906	394	430	397	0	0	5	29.111	29.121	30.208	0	0	2.936	29.48	0.978667	-4.91278	2.64172e-27	5.53381e-26	SPAC22E12.02	hypothetical protein H109_03585 [Trichophyton interdigitale MR816]	-	-	-	-	GO:0005575//cellular_component;GO:0005622//intracellular anatomical structure;GO:0005634//nucleus;GO:0005672//transcription factor TFIIA complex;GO:0005737//cytoplasm;GO:0043226//organelle;GO:0043227//membrane-bounded organelle;GO:0043229//intracellular organelle;GO:0043231//intracellular membrane-bounded organelle	GO:0003674//molecular_function;GO:0003676//nucleic acid binding;GO:0003723//RNA binding;GO:0003729//mRNA binding;GO:0005488//binding;GO:0097159//organic cyclic compound binding;GO:1901363//heterocyclic compound binding	GO:0000375//RNA splicing, via transesterification reactions;GO:0000377//RNA splicing, via transesterification reactions with bulged adenosine as nucleophile;GO:0000398//mRNA splicing, via spliceosome;GO:0001654//eye development;GO:0002088//lens development in camera-type eye;GO:0006139//nucleobase-containing compound metabolic process;GO:0006367//transcription initiation from RNA polymerase II pr…
g638	403	438	328	29	18	34	24.164	23.829	20.116	2.302	2.003	2.774	22.703	2.35967	-3.26623	2.81462e-27	5.88066e-26	HGT1	hypothetical protein H101_06787 [Trichophyton interdigitale H6]	-	-	-	-	GO:0005575//cellular_component;GO:0005886//plasma membrane;GO:0016020//membrane;GO:0016021//integral component of membrane;GO:0031224//intrinsic component of membrane	GO:0003674//molecular_function;GO:0005215//transporter activity;GO:0008028//monocarboxylic acid transmembrane transporter activity;GO:0015098//molybdate ion transmembrane transporter activity;GO:0015295//solute:proton symporter activity;GO:0015297//antiporter activity;GO:0015486//glycoside-pentoside-hexuronide:cation symporter activity;GO:0019531//oxalate transmembrane transporter activity;GO:002…	GO:0006810//transport;GO:0006812//cation transport;GO:0006817//phosphate ion transport;GO:0006855//xenobiotic transmembrane transport;GO:0008150//biological_process;GO:0008643//carbohydrate transport;GO:0015689//molybdate ion transport;GO:0015718//monocarboxylic acid transport;GO:0015724//formate transport;GO:0019532//oxalate transport;GO:0042908//xenobiotic transport;GO:0051179//localization;GO:…
g6173	1588	2021	1640	278	197	282	74.481	86.732	79.123	22.203	19.678	20.676	80.112	20.8523	-1.94181	3.27872e-27	6.83251e-26	wis1	STE/STE7 protein kinase [Trichophyton interdigitale MR816]	Environmental Information Processing;Cellular Processes	Signal transduction;Transport and catabolism	ko04011//MAPK signaling pathway - yeast;ko04139//Mitophagy - yeast	K11227;K11227	GO:0005575//cellular_component;GO:0005622//intracellular anatomical structure;GO:0005634//nucleus;GO:0005737//cytoplasm;GO:0005933//cellular bud;GO:0005934//cellular bud tip;GO:0005935//cellular bud neck;GO:0010494//cytoplasmic stress granule;GO:0030427//site of polarized growth;GO:0032991//protein-containing complex;GO:0035770//ribonucleoprotein granule;GO:0036464//cytoplasmic ribonucleoprotein …	GO:0000166//nucleotide binding;GO:0003674//molecular_function;GO:0003824//catalytic activity;GO:0004672//protein kinase activity;GO:0004674//protein serine/threonine kinase activity;GO:0004708//MAP kinase kinase activity;GO:0004712//protein serine/threonine/tyrosine kinase activity;GO:0004713//protein tyrosine kinase activity;GO:0005078//MAP-kinase scaffold activity;GO:0005198//structural molecul…	GO:0000165//MAPK cascade;GO:0001932//regulation of protein phosphorylation;GO:0001934//positive regulation of protein phosphorylation;GO:0006464//cellular protein modification process;GO:0006468//protein phosphorylation;GO:0006744//ubiquinone biosynthetic process;GO:0006793//phosphorus metabolic process;GO:0006796//phosphate-containing compound metabolic process;GO:0006807//nitrogen compound meta…
g1931	1027	792	758	114	76	72	23.405	16.667	18.082	5.626	3.922	2.654	19.3847	4.06733	-2.25276	3.71605e-27	7.72381e-26	ppe1	hypothetical protein H101_02367 [Trichophyton interdigitale H6]	-	-	-	-	GO:0000313//organellar ribosome;GO:0000314//organellar small ribosomal subunit;GO:0005575//cellular_component;GO:0005622//intracellular anatomical structure;GO:0005634//nucleus;GO:0005654//nucleoplasm;GO:0005737//cytoplasm;GO:0005739//mitochondrion;GO:0005759//mitochondrial matrix;GO:0005761//mitochondrial ribosome;GO:0005763//mitochondrial small ribosomal subunit;GO:0005840//ribosome;GO:0015935/…	GO:0003674//molecular_function;GO:0003735//structural constituent of ribosome;GO:0003824//catalytic activity;GO:0004857//enzyme inhibitor activity;GO:0004864//protein phosphatase inhibitor activity;GO:0005198//structural molecule activity;GO:0005488//binding;GO:0005515//protein binding;GO:0008236//serine-type peptidase activity;GO:0016787//hydrolase activity;GO:0016788//hydrolase activity, acting…	GO:0000086//G2/M transition of mitotic cell cycle;GO:0000278//mitotic cell cycle;GO:0002028//regulation of sodium ion transport;GO:0006412//translation;GO:0006464//cellular protein modification process;GO:0006482//protein demethylation;GO:0006508//proteolysis;GO:0006518//peptide metabolic process;GO:0006629//lipid metabolic process;GO:0006807//nitrogen compound metabolic process;GO:0007049//cell …
g3835	576	721	602	16	36	45	39.264	44.971	42.212	1.857	5.226	4.795	42.149	3.95933	-3.41217	3.74638e-27	7.76672e-26	-	hypothetical protein H101_00461 [Trichophyton interdigitale H6]	-	-	-	-	-	-	-
g3589	4355	4143	3670	175	193	54	574.433	495.108	496.494	36.853	54.034	7.27	522.012	32.719	-3.99588	4.04135e-27	8.35664e-26	-	hypothetical protein TESG_00977 [Trichophyton tonsurans CBS 112818]	-	-	-	-	GO:0005575//cellular_component;GO:0005622//intracellular anatomical structure;GO:0005634//nucleus;GO:0005737//cytoplasm;GO:0005739//mitochondrion;GO:0005740//mitochondrial envelope;GO:0005743//mitochondrial inner membrane;GO:0016020//membrane;GO:0019866//organelle inner membrane;GO:0019898//extrinsic component of membrane;GO:0031090//organelle membrane;GO:0031966//mitochondrial membrane;GO:003196…	GO:0003674//molecular_function;GO:0003824//catalytic activity;GO:0004395//hexaprenyldihydroxybenzoate methyltransferase activity;GO:0008168//methyltransferase activity;GO:0008170//N-methyltransferase activity;GO:0008649//rRNA methyltransferase activity;GO:0008757//S-adenosylmethionine-dependent methyltransferase activity;GO:0010340//carboxyl-O-methyltransferase activity;GO:0010420//3,4-dihydroxy-…	GO:0001510//RNA methylation;GO:0002098//tRNA wobble uridine modification;GO:0006412//translation;GO:0006743//ubiquinone metabolic process;GO:0006744//ubiquinone biosynthetic process;GO:0008150//biological_process;GO:0008152//metabolic process;GO:0008299//isoprenoid biosynthetic process;GO:0009058//biosynthetic process;GO:0009102//biotin biosynthetic process;GO:0009234//menaquinone biosynthetic pr…
g5787	3539	3917	3934	829	610	593	173.05	175.253	197.875	69.026	63.526	45.328	182.059	59.2933	-1.61847	4.23181e-27	8.72798e-26	hemA	5-aminolevulinic acid synthase [Trichophyton interdigitale H6]	Metabolism;Metabolism;Metabolism;Metabolism;Metabolism	Global and overview maps;Global and overview maps;Global and overview maps;Amino acid metabolism;Metabolism of cofactors and vitamins	ko01100//Metabolic pathways;ko01110//Biosynthesis of secondary metabolites;ko01240//Biosynthesis of cofactors;ko00260//Glycine, serine and threonine metabolism;ko00860//Porphyrin metabolism	K00643;K00643;K00643;K00643;K00643	GO:0005575//cellular_component;GO:0005622//intracellular anatomical structure;GO:0005737//cytoplasm;GO:0005739//mitochondrion;GO:0005759//mitochondrial matrix;GO:0005829//cytosol;GO:0031974//membrane-enclosed lumen;GO:0043226//organelle;GO:0043227//membrane-bounded organelle;GO:0043229//intracellular organelle;GO:0043231//intracellular membrane-bounded organelle;GO:0043233//organelle lumen;GO:007…	GO:0003674//molecular_function;GO:0003824//catalytic activity;GO:0003870//5-aminolevulinate synthase activity;GO:0005488//binding;GO:0008483//transaminase activity;GO:0008710//8-amino-7-oxononanoate synthase activity;GO:0008890//glycine C-acetyltransferase activity;GO:0016410//N-acyltransferase activity;GO:0016740//transferase activity;GO:0016746//acyltransferase activity;GO:0016747//acyltransfer…	GO:0006520//cellular amino acid metabolic process;GO:0006534//cysteine metabolic process;GO:0006567//threonine catabolic process;GO:0006725//cellular aromatic compound metabolic process;GO:0006778//porphyrin-containing compound metabolic process;GO:0006779//porphyrin-containing compound biosynthetic process;GO:0006782//protoporphyrinogen IX biosynthetic process;GO:0006783//heme biosynthetic proce…
g5910	4328	4818	4343	912	704	599	462.468	471.733	478.42	164.991	158.737	100.405	470.874	141.378	-1.73579	4.66704e-27	9.60094e-26	rpl-5	60S ribosomal protein L5 [Trichophyton tonsurans CBS 112818]	Genetic Information Processing	Translation	ko03010//Ribosome	K02932	GO:0005575//cellular_component;GO:0005622//intracellular anatomical structure;GO:0005634//nucleus;GO:0005654//nucleoplasm;GO:0005730//nucleolus;GO:0005737//cytoplasm;GO:0005783//endoplasmic reticulum;GO:0005829//cytosol;GO:0005840//ribosome;GO:0012505//endomembrane system;GO:0015934//large ribosomal subunit;GO:0017101//aminoacyl-tRNA synthetase multienzyme complex;GO:0022625//cytosolic large ribo…	GO:0003674//molecular_function;GO:0003676//nucleic acid binding;GO:0003723//RNA binding;GO:0003729//mRNA binding;GO:0003730//mRNA 3'-UTR binding;GO:0003735//structural constituent of ribosome;GO:0004857//enzyme inhibitor activity;GO:0005198//structural molecule activity;GO:0005488//binding;GO:0005515//protein binding;GO:0008097//5S rRNA binding;GO:0019843//rRNA binding;GO:0019899//enzyme binding;…	GO:0000027//ribosomal large subunit assembly;GO:0000184//nuclear-transcribed mRNA catabolic process, nonsense-mediated decay;GO:0000956//nuclear-transcribed mRNA catabolic process;GO:0002181//cytoplasmic translation;GO:0006139//nucleobase-containing compound metabolic process;GO:0006364//rRNA processing;GO:0006396//RNA processing;GO:0006401//RNA catabolic process;GO:0006402//mRNA catabolic proces…
g7679	2971	4105	3423	521	427	614	127.487	160.689	150.639	41.832	42.697	43.869	146.272	42.7993	-1.77299	5.35884e-27	1.09959e-25	-	hypothetical protein H109_07749 [Trichophyton interdigitale MR816]	-	-	-	-	-	-	-
g2422	1108	1271	1108	250	261	272	37.998	40.111	38.418	15.485	19.51	14.704	38.8423	16.5663	-1.22938	5.87122e-27	1.20165e-25	creB	hypothetical protein H101_02500 [Trichophyton interdigitale H6]	-	-	-	-	GO:0005575//cellular_component;GO:0005622//intracellular anatomical structure;GO:0005634//nucleus;GO:0005737//cytoplasm;GO:0005768//endosome;GO:0012505//endomembrane system;GO:0030428//cell septum;GO:0031410//cytoplasmic vesicle;GO:0031982//vesicle;GO:0036477//somatodendritic compartment;GO:0043025//neuronal cell body;GO:0043204//perikaryon;GO:0043226//organelle;GO:0043227//membrane-bounded organ…	GO:0003674//molecular_function;GO:0003824//catalytic activity;GO:0004520//endodeoxyribonuclease activity;GO:0004843//thiol-dependent deubiquitinase;GO:0005102//signaling receptor binding;GO:0005215//transporter activity;GO:0005488//binding;GO:0005515//protein binding;GO:0008233//peptidase activity;GO:0008234//cysteine-type peptidase activity;GO:0016787//hydrolase activity;GO:0019783//ubiquitin-li…	GO:0000578//embryonic axis specification;GO:0003002//regionalization;GO:0006298//mismatch repair;GO:0006355//regulation of transcription, DNA-templated;GO:0006464//cellular protein modification process;GO:0006508//proteolysis;GO:0006511//ubiquitin-dependent protein catabolic process;GO:0006807//nitrogen compound metabolic process;GO:0006810//transport;GO:0006897//endocytosis;GO:0007154//cell comm…
g1498	680	687	600	103	118	87	46.061	42.58	41.806	11.88	17.023	9.212	43.4823	12.705	-1.77503	6.66251e-27	1.36014e-25	uba4	hypothetical protein H101_02156 [Trichophyton interdigitale H6]	Genetic Information Processing	Folding, sorting and degradation	ko04122//Sulfur relay system	K11996	GO:0005575//cellular_component;GO:0005622//intracellular anatomical structure;GO:0005737//cytoplasm;GO:0005829//cytosol;GO:0019008//molybdopterin synthase complex;GO:0032991//protein-containing complex	GO:0000166//nucleotide binding;GO:0003674//molecular_function;GO:0003824//catalytic activity;GO:0004792//thiosulfate sulfurtransferase activity;GO:0005488//binding;GO:0005515//protein binding;GO:0005524//ATP binding;GO:0008265//Mo-molybdopterin cofactor sulfurase activity;GO:0008641//ubiquitin-like modifier activating enzyme activity;GO:0008883//glutamyl-tRNA reductase activity;GO:0016740//transf…	GO:0000003//reproduction;GO:0001403//invasive growth in response to glucose limitation;GO:0001558//regulation of cell growth;GO:0002097//tRNA wobble base modification;GO:0002098//tRNA wobble uridine modification;GO:0002143//tRNA wobble position uridine thiolation;GO:0006139//nucleobase-containing compound metabolic process;GO:0006163//purine nucleotide metabolic process;GO:0006396//RNA processing…
g7650	1352	1652	1558	213	208	129	67.023	75.063	79.496	18.009	21.821	9.894	73.8607	16.5747	-2.15583	8.11632e-27	1.65272e-25	SQS1	hypothetical protein TMEN_8289 [Trichophyton mentagrophytes]	-	-	-	-	GO:0005575//cellular_component;GO:0005622//intracellular anatomical structure;GO:0005634//nucleus;GO:0005730//nucleolus;GO:0005737//cytoplasm;GO:0030684//preribosome;GO:0030686//90S preribosome;GO:0030687//preribosome, large subunit precursor;GO:0030688//preribosome, small subunit precursor;GO:0031974//membrane-enclosed lumen;GO:0031981//nuclear lumen;GO:0032991//protein-containing complex;GO:004…	GO:0003674//molecular_function;GO:0003676//nucleic acid binding;GO:0005488//binding;GO:0097159//organic cyclic compound binding;GO:1901363//heterocyclic compound binding	GO:0000375//RNA splicing, via transesterification reactions;GO:0000377//RNA splicing, via transesterification reactions with bulged adenosine as nucleophile;GO:0000398//mRNA splicing, via spliceosome;GO:0006139//nucleobase-containing compound metabolic process;GO:0006364//rRNA processing;GO:0006396//RNA processing;GO:0006397//mRNA processing;GO:0006725//cellular aromatic compound metabolic proces…
g6777	451	493	438	71	53	50	31.962	31.969	31.93	8.568	8	5.539	31.9537	7.369	-2.11644	8.19317e-27	1.66415e-25	-	hypothetical protein H101_04510 [Trichophyton interdigitale H6]	-	-	-	-	-	GO:0005515//protein binding	-
g3079	4659	5674	4545	1050	773	870	95.217	105.631	95.538	50.347	51.519	42.931	98.7953	48.2657	-1.03345	8.39733e-27	1.70131e-25	bzz1	hypothetical protein H109_05669 [Trichophyton interdigitale MR816]	-	-	-	-	GO:0005575//cellular_component;GO:0005622//intracellular anatomical structure;GO:0005737//cytoplasm;GO:0005856//cytoskeleton;GO:0005886//plasma membrane;GO:0005933//cellular bud;GO:0005935//cellular bud neck;GO:0005937//mating projection;GO:0005938//cell cortex;GO:0015629//actin cytoskeleton;GO:0016020//membrane;GO:0030427//site of polarized growth;GO:0030428//cell septum;GO:0030479//actin cortic…	GO:0003674//molecular_function;GO:0005488//binding;GO:0005515//protein binding;GO:0008047//enzyme activator activity;GO:0008289//lipid binding;GO:0019992//diacylglycerol binding;GO:0030234//enzyme regulator activity;GO:0043167//ion binding;GO:0043169//cation binding;GO:0046872//metal ion binding;GO:0098772//molecular function regulator	GO:0006810//transport;GO:0006897//endocytosis;GO:0006898//receptor-mediated endocytosis;GO:0006950//response to stress;GO:0006970//response to osmotic stress;GO:0006996//organelle organization;GO:0007010//cytoskeleton organization;GO:0007015//actin filament organization;GO:0007154//cell communication;GO:0007165//signal transduction;GO:0008064//regulation of actin polymerization or depolymerizatio…
g3178	2445	3100	2675	634	595	550	101.245	117.457	119.293	44.705	52.474	35.602	112.665	44.2603	-1.34795	9.4901e-27	1.91786e-25	SPBC543.02c	hypothetical protein H101_07697 [Trichophyton interdigitale H6]	-	-	-	-	GO:0005575//cellular_component;GO:0005622//intracellular anatomical structure;GO:0005634//nucleus;GO:0005654//nucleoplasm;GO:0005737//cytoplasm;GO:0005829//cytosol;GO:0005840//ribosome;GO:0005856//cytoskeleton;GO:0009279//cell outer membrane;GO:0016020//membrane;GO:0031974//membrane-enclosed lumen;GO:0031981//nuclear lumen;GO:0043226//organelle;GO:0043227//membrane-bounded organelle;GO:0043228//n…	GO:0001671//ATPase activator activity;GO:0003674//molecular_function;GO:0003735//structural constituent of ribosome;GO:0005488//binding;GO:0005515//protein binding;GO:0005524//ATP binding;GO:0008047//enzyme activator activity;GO:0030234//enzyme regulator activity;GO:0030544//Hsp70 protein binding;GO:0031072//heat shock protein binding;GO:0042802//identical protein binding;GO:0051082//unfolded pro…	GO:0006412//translation;GO:0006457//protein folding;GO:0006458//'de novo' protein folding;GO:0008150//biological_process;GO:0009408//response to heat;GO:0009987//cellular process;GO:0032781//positive regulation of ATPase activity;GO:0042168//heme metabolic process;GO:0043085//positive regulation of catalytic activity;GO:0043462//regulation of ATPase activity;GO:0044093//positive regulation of mol…
g2106	737	597	513	61	47	31	66.448	49.208	47.547	9.412	8.989	4.42	54.401	7.607	-2.83823	9.72008e-27	1.9594e-25	xdhA	chlorophyll synthesis pathway protein BchC [Trichophyton interdigitale H6]	Metabolism;Metabolism	Global and overview maps;Carbohydrate metabolism	ko01100//Metabolic pathways;ko00040//Pentose and glucuronate interconversions	K05351;K05351	GO:0005575//cellular_component;GO:0005576//extracellular region;GO:0005615//extracellular space;GO:0005622//intracellular anatomical structure;GO:0005737//cytoplasm;GO:0005739//mitochondrion;GO:0005740//mitochondrial envelope;GO:0005829//cytosol;GO:0005929//cilium;GO:0016020//membrane;GO:0031090//organelle membrane;GO:0031514//motile cilium;GO:0031966//mitochondrial membrane;GO:0031967//organelle…	GO:0000166//nucleotide binding;GO:0003674//molecular_function;GO:0003824//catalytic activity;GO:0003939//L-iditol 2-dehydrogenase activity;GO:0004024//alcohol dehydrogenase activity, zinc-dependent;GO:0005488//binding;GO:0005515//protein binding;GO:0008168//methyltransferase activity;GO:0008270//zinc ion binding;GO:0008743//L-threonine 3-dehydrogenase activity;GO:0016436//rRNA (uridine) methyltra…	GO:0005975//carbohydrate metabolic process;GO:0005996//monosaccharide metabolic process;GO:0006000//fructose metabolic process;GO:0006006//glucose metabolic process;GO:0006059//hexitol metabolic process;GO:0006060//sorbitol metabolic process;GO:0006061//sorbitol biosynthetic process;GO:0006062//sorbitol catabolic process;GO:0006063//uronic acid metabolic process;GO:0006064//glucuronate catabolic …
g7413	2458	2248	1762	393	298	325	158.817	134.219	119.314	37.75	30.012	22.706	137.45	30.156	-2.18839	1.04358e-26	2.09841e-25	SPAC688.09	hypothetical protein H101_06975 [Trichophyton interdigitale H6]	-	-	-	-	GO:0005575//cellular_component;GO:0005622//intracellular anatomical structure;GO:0005737//cytoplasm;GO:0005739//mitochondrion;GO:0005740//mitochondrial envelope;GO:0005743//mitochondrial inner membrane;GO:0016020//membrane;GO:0016021//integral component of membrane;GO:0019866//organelle inner membrane;GO:0031090//organelle membrane;GO:0031224//intrinsic component of membrane;GO:0031966//mitochond…	GO:0003674//molecular_function;GO:0005215//transporter activity;GO:0015215//nucleotide transmembrane transporter activity;GO:0015218//pyrimidine nucleotide transmembrane transporter activity;GO:0015605//organophosphate ester transmembrane transporter activity;GO:0015932//nucleobase-containing compound transmembrane transporter activity;GO:0022857//transmembrane transporter activity	GO:0000002//mitochondrial genome maintenance;GO:0006810//transport;GO:0006811//ion transport;GO:0006812//cation transport;GO:0006839//mitochondrial transport;GO:0006862//nucleotide transport;GO:0006864//pyrimidine nucleotide transport;GO:0006996//organelle organization;GO:0007005//mitochondrion organization;GO:0008150//biological_process;GO:0009987//cellular process;GO:0015748//organophosphate es…
g6459	5391	6749	5691	1442	1334	1452	184.2	211.956	197.029	84.37	75.577	57.629	197.728	72.5253	-1.44696	1.27314e-26	2.55361e-25	YP9367.04	hypothetical protein H109_01117 [Trichophyton interdigitale MR816]	Cellular Processes	Transport and catabolism	ko04139//Mitophagy - yeast	K08955	GO:0000502//proteasome complex;GO:0005575//cellular_component;GO:0005622//intracellular anatomical structure;GO:0005737//cytoplasm;GO:0005739//mitochondrion;GO:0005740//mitochondrial envelope;GO:0005743//mitochondrial inner membrane;GO:0005886//plasma membrane;GO:0009368//endopeptidase Clp complex;GO:0009376//HslUV protease complex;GO:0016020//membrane;GO:0016021//integral component of membrane;G…	GO:0000166//nucleotide binding;GO:0003674//molecular_function;GO:0003677//DNA binding;GO:0003824//catalytic activity;GO:0004175//endopeptidase activity;GO:0004176//ATP-dependent peptidase activity;GO:0004222//metalloendopeptidase activity;GO:0004252//serine-type endopeptidase activity;GO:0005488//binding;GO:0005515//protein binding;GO:0005524//ATP binding;GO:0008233//peptidase activity;GO:0008237…	GO:0006281//DNA repair;GO:0006310//DNA recombination;GO:0006457//protein folding;GO:0006508//proteolysis;GO:0006515//protein quality control for misfolded or incompletely synthesized proteins;GO:0006605//protein targeting;GO:0006626//protein targeting to mitochondrion;GO:0006807//nitrogen compound metabolic process;GO:0006810//transport;GO:0006839//mitochondrial transport;GO:0006886//intracellula…
g3563	2842	3674	2373	352	384	470	441.836	489.918	316.052	90.903	60.23	115.259	415.935	88.7973	-2.22777	1.3153e-26	2.63158e-25	-	hypothetical protein H101_05588 [Trichophyton interdigitale H6]	-	-	-	-	GO:0005575//cellular_component;GO:0005622//intracellular anatomical structure;GO:0005634//nucleus;GO:0005737//cytoplasm;GO:0005886//plasma membrane;GO:0016020//membrane;GO:0043226//organelle;GO:0043227//membrane-bounded organelle;GO:0043229//intracellular organelle;GO:0043231//intracellular membrane-bounded organelle;GO:0071944//cell periphery	GO:0003674//molecular_function;GO:0005488//binding;GO:0008289//lipid binding	GO:0006950//response to stress;GO:0007346//regulation of mitotic cell cycle;GO:0008150//biological_process;GO:0009892//negative regulation of metabolic process;GO:0010389//regulation of G2/M transition of mitotic cell cycle;GO:0010563//negative regulation of phosphorus metabolic process;GO:0010564//regulation of cell cycle process;GO:0010605//negative regulation of macromolecule metabolic process…
g7676	5153	5197	3433	587	573	734	127.736	117.891	87.407	37.126	46.078	43.101	111.011	42.1017	-1.39876	1.38e-26	2.75417e-25	SNF1	CAMK/CAMKL/AMPK protein kinase [Trichophyton interdigitale H6]	Cellular Processes;Cellular Processes	Transport and catabolism;Cell growth and death	ko04138//Autophagy - yeast;ko04113//Meiosis - yeast	K12761;K12761	GO:0000144//cellular bud neck septin ring;GO:0000307//cyclin-dependent protein kinase holoenzyme complex;GO:0000322//storage vacuole;GO:0000323//lytic vacuole;GO:0000324//fungal-type vacuole;GO:0000399//cellular bud neck septin structure;GO:0000781//chromosome, telomeric region;GO:0000793//condensed chromosome;GO:0000803//sex chromosome;GO:0000805//X chromosome;GO:0000806//Y chromosome;GO:0005575…	GO:0000166//nucleotide binding;GO:0003674//molecular_function;GO:0003824//catalytic activity;GO:0004672//protein kinase activity;GO:0004674//protein serine/threonine kinase activity;GO:0004679//AMP-activated protein kinase activity;GO:0004693//cyclin-dependent protein serine/threonine kinase activity;GO:0004703//G protein-coupled receptor kinase activity;GO:0005085//guanyl-nucleotide exchange fac…	GO:0000003//reproduction;GO:0000075//cell cycle checkpoint signaling;GO:0000077//DNA damage checkpoint signaling;GO:0000082//G1/S transition of mitotic cell cycle;GO:0000086//G2/M transition of mitotic cell cycle;GO:0000122//negative regulation of transcription by RNA polymerase II;GO:0000132//establishment of mitotic spindle orientation;GO:0000226//microtubule cytoskeleton organization;GO:000027…
g3247	261	273	225	22	19	16	8.88	8.572	7.875	1.275	1.377	0.851	8.44233	1.16767	-2.85401	1.46565e-26	2.91784e-25	-	hypothetical protein H101_05808 [Trichophyton interdigitale H6]	-	-	-	-	-	GO:0008061//chitin binding	GO:0006032//chitin catabolic process
g1444	12508	14747	10062	2295	1748	1802	1108.12	1197.44	917.899	332.96	318.482	236.912	1074.49	296.118	-1.8594	1.67731e-26	3.33095e-25	FBA1	fructose-bisphosphate aldolase 1 [Trichophyton interdigitale H6]	Metabolism;Metabolism;Metabolism;Metabolism;Metabolism;Metabolism;Metabolism;Metabolism;Metabolism	Global and overview maps;Global and overview maps;Global and overview maps;Global and overview maps;Carbohydrate metabolism;Carbohydrate metabolism;Carbohydrate metabolism;Energy metabolism;Energy metabolism	ko01100//Metabolic pathways;ko01110//Biosynthesis of secondary metabolites;ko01230//Biosynthesis of amino acids;ko01200//Carbon metabolism;ko00010//Glycolysis / Gluconeogenesis;ko00030//Pentose phosphate pathway;ko00051//Fructose and mannose metabolism;ko00710//Carbon fixation by Calvin cycle;ko00680//Methane metabolism	K01624;K01624;K01624;K01624;K01624;K01624;K01624;K01624;K01624	GO:0005575//cellular_component;GO:0005618//cell wall;GO:0005622//intracellular anatomical structure;GO:0005737//cytoplasm;GO:0005739//mitochondrion;GO:0005829//cytosol;GO:0005886//plasma membrane;GO:0009277//fungal-type cell wall;GO:0009986//cell surface;GO:0016020//membrane;GO:0030312//external encapsulating structure;GO:0030446//hyphal cell wall;GO:0043226//organelle;GO:0043227//membrane-bounde…	GO:0003674//molecular_function;GO:0003824//catalytic activity;GO:0004332//fructose-bisphosphate aldolase activity;GO:0005488//binding;GO:0008270//zinc ion binding;GO:0009025//tagatose-bisphosphate aldolase activity;GO:0016829//lyase activity;GO:0016830//carbon-carbon lyase activity;GO:0016832//aldehyde-lyase activity;GO:0043167//ion binding;GO:0043169//cation binding;GO:0046872//metal ion binding…	GO:0005975//carbohydrate metabolic process;GO:0005996//monosaccharide metabolic process;GO:0006006//glucose metabolic process;GO:0006007//glucose catabolic process;GO:0006082//organic acid metabolic process;GO:0006090//pyruvate metabolic process;GO:0006091//generation of precursor metabolites and energy;GO:0006094//gluconeogenesis;GO:0006096//glycolytic process;GO:0006139//nucleobase-containing c…
g2735	590	581	576	54	21	32	22.391	20.699	20.804	2.885	1.403	1.569	21.298	1.95233	-3.44745	1.69687e-26	3.36148e-25	-	hypothetical protein H101_03205 [Trichophyton interdigitale H6]	-	-	-	-	-	-	-
g6255	535	548	562	93	84	65	73.092	67.837	78.439	21.532	24.23	12.914	73.1227	19.5587	-1.90251	1.74429e-26	3.44691e-25	Ebp	hypothetical protein H109_06466 [Trichophyton interdigitale MR816]	Metabolism;Metabolism;Metabolism	Global and overview maps;Global and overview maps;Lipid metabolism	ko01100//Metabolic pathways;ko01110//Biosynthesis of secondary metabolites;ko00100//Steroid biosynthesis	K01824;K01824;K01824	GO:0005575//cellular_component;GO:0005622//intracellular anatomical structure;GO:0005634//nucleus;GO:0005635//nuclear envelope;GO:0005737//cytoplasm;GO:0005783//endoplasmic reticulum;GO:0005789//endoplasmic reticulum membrane;GO:0005886//plasma membrane;GO:0005887//integral component of plasma membrane;GO:0012505//endomembrane system;GO:0016020//membrane;GO:0016021//integral component of membrane…	GO:0000247//C-8 sterol isomerase activity;GO:0003674//molecular_function;GO:0003824//catalytic activity;GO:0004769//steroid delta-isomerase activity;GO:0004888//transmembrane signaling receptor activity;GO:0005215//transporter activity;GO:0016853//isomerase activity;GO:0016860//intramolecular oxidoreductase activity;GO:0016863//intramolecular oxidoreductase activity, transposing C=C bonds;GO:0022…	GO:0001501//skeletal system development;GO:0002376//immune system process;GO:0002520//immune system development;GO:0006066//alcohol metabolic process;GO:0006629//lipid metabolic process;GO:0006694//steroid biosynthetic process;GO:0006695//cholesterol biosynthetic process;GO:0006810//transport;GO:0006855//xenobiotic transmembrane transport;GO:0007154//cell communication;GO:0007165//signal transduc…
g623	1223	1528	1403	187	147	99	48.821	56.065	59.604	12.711	12.498	6.178	54.83	10.4623	-2.38976	1.8458e-26	3.63854e-25	-	hypothetical protein H109_00108 [Trichophyton interdigitale MR816]	-	-	-	-	-	-	-
g1495	484	518	299	7	21	11	53.514	52.405	34.006	1.318	4.945	1.901	46.6417	2.72133	-4.09923	2.10028e-26	4.13003e-25	CIMG_05755	fructose-bisphosphate aldolase [Trichophyton tonsurans CBS 112818]	Metabolism;Metabolism;Metabolism;Metabolism;Metabolism;Metabolism;Metabolism;Metabolism;Metabolism	Global and overview maps;Global and overview maps;Global and overview maps;Global and overview maps;Carbohydrate metabolism;Carbohydrate metabolism;Carbohydrate metabolism;Energy metabolism;Energy metabolism	ko01100//Metabolic pathways;ko01110//Biosynthesis of secondary metabolites;ko01230//Biosynthesis of amino acids;ko01200//Carbon metabolism;ko00010//Glycolysis / Gluconeogenesis;ko00030//Pentose phosphate pathway;ko00051//Fructose and mannose metabolism;ko00710//Carbon fixation by Calvin cycle;ko00680//Methane metabolism	K01624;K01624;K01624;K01624;K01624;K01624;K01624;K01624;K01624	-	GO:0003674//molecular_function;GO:0003824//catalytic activity;GO:0004332//fructose-bisphosphate aldolase activity;GO:0005488//binding;GO:0008270//zinc ion binding;GO:0009025//tagatose-bisphosphate aldolase activity;GO:0016829//lyase activity;GO:0016830//carbon-carbon lyase activity;GO:0016832//aldehyde-lyase activity;GO:0043167//ion binding;GO:0043169//cation binding;GO:0046872//metal ion binding…	GO:0005975//carbohydrate metabolic process;GO:0006082//organic acid metabolic process;GO:0006090//pyruvate metabolic process;GO:0006091//generation of precursor metabolites and energy;GO:0006096//glycolytic process;GO:0006139//nucleobase-containing compound metabolic process;GO:0006163//purine nucleotide metabolic process;GO:0006164//purine nucleotide biosynthetic process;GO:0006165//nucleoside d…
g209	1094	883	937	6588	5270	8514	52.142	36.117	44.859	662.695	660.683	805.142	44.3727	709.507	3.99907	2.52426e-26	4.95162e-25	btgE	hypothetical protein H101_03613 [Trichophyton interdigitale H6]	-	-	-	-	-	GO:0004553//hydrolase activity, hydrolyzing O-glycosyl compounds	GO:0005975//carbohydrate metabolic process
g5454	5062	5646	4891	47	43	189	303.294	309.531	301.443	4.795	5.487	17.702	304.756	9.328	-5.02994	2.9061e-26	5.68673e-25	ecdD	hypothetical protein H101_05658 [Trichophyton interdigitale H6]	-	-	-	-	GO:0005886//plasma membrane;GO:0016020//membrane	GO:0005351//carbohydrate:proton symporter activity;GO:0008028//monocarboxylic acid transmembrane transporter activity;GO:0015295//solute:proton symporter activity;GO:0022857//transmembrane transporter activity;GO:0042910//xenobiotic transmembrane transporter activity;GO:0051119//sugar transmembrane transporter activity	GO:0006810//transport;GO:0006817//phosphate ion transport;GO:0006855//xenobiotic transmembrane transport;GO:0008643//carbohydrate transport;GO:0015718//monocarboxylic acid transport;GO:0042908//xenobiotic transport;GO:0055085//transmembrane transport
g7337	591	746	596	108	102	110	41.792	48.269	43.353	13.005	15.362	12.16	44.4713	13.509	-1.71895	3.0824e-26	6.01705e-25	-	hypothetical protein H101_03486 [Trichophyton interdigitale H6]	-	-	-	-	-	GO:0008270//zinc ion binding;GO:0046872//metal ion binding	GO:0006357//regulation of transcription by RNA polymerase II
g2688	726	903	866	153	138	163	24.188	27.017	29.778	10.158	11.117	12.186	26.9943	11.1537	-1.27514	3.10264e-26	6.04187e-25	-	hypothetical protein H109_05294 [Trichophyton interdigitale MR816]	-	-	-	-	-	-	-
g2208	2302	2922	2434	238	146	306	82.01	79.821	82.477	31.45	29.401	35.05	81.436	31.967	-1.34908	3.14761e-26	6.11459e-25	-	hypothetical protein H101_07463 [Trichophyton interdigitale H6]	-	-	-	-	-	GO:0005096//GTPase activator activity	GO:1902412//regulation of mitotic cytokinesis
g2443	1136	1333	1079	139	75	135	45.162	47.879	44.43	9.077	6.126	8.093	45.8237	7.76533	-2.56097	3.2007e-26	6.2027e-25	-	hypothetical protein H109_00706 [Trichophyton interdigitale MR816]	-	-	-	-	-	GO:0043130//ubiquitin binding;GO:0046872//metal ion binding	-
g1785	603	663	648	101	119	85	46.526	46.807	51.43	13.27	19.555	10.252	48.2543	14.359	-1.7487	3.5656e-26	6.89321e-25	RTC2	hypothetical protein H101_01503 [Trichophyton interdigitale H6]	Cellular Processes	Transport and catabolism	ko04148//Efferocytosis	K23678	GO:0000322//storage vacuole;GO:0000323//lytic vacuole;GO:0000324//fungal-type vacuole;GO:0000329//fungal-type vacuole membrane;GO:0005575//cellular_component;GO:0005622//intracellular anatomical structure;GO:0005737//cytoplasm;GO:0005773//vacuole;GO:0005774//vacuolar membrane;GO:0016020//membrane;GO:0016021//integral component of membrane;GO:0031090//organelle membrane;GO:0031166//integral compon…	GO:0003674//molecular_function;GO:0005215//transporter activity;GO:0005342//organic acid transmembrane transporter activity;GO:0008509//anion transmembrane transporter activity;GO:0008514//organic anion transmembrane transporter activity;GO:0015075//ion transmembrane transporter activity;GO:0015171//amino acid transmembrane transporter activity;GO:0015174//basic amino acid transmembrane transport…	GO:0003333//amino acid transmembrane transport;GO:0006810//transport;GO:0006811//ion transport;GO:0006820//anion transport;GO:0006865//amino acid transport;GO:0007034//vacuolar transport;GO:0008150//biological_process;GO:0015711//organic anion transport;GO:0015802//basic amino acid transport;GO:0015849//organic acid transport;GO:0034220//ion transmembrane transport;GO:0034486//vacuolar transmembr…
g5920	2574	3343	2766	460	390	560	76.474	87.419	105.006	24.923	24.68	23.853	89.633	24.4853	-1.87211	3.785e-26	7.29977e-25	cul1	cullin-1 [Trichophyton mentagrophytes]	Cellular Processes;Genetic Information Processing;Genetic Information Processing	Cell growth and death;Folding, sorting and degradation;Folding, sorting and degradation	ko04111//Cell cycle - yeast;ko04141//Protein processing in endoplasmic reticulum;ko04120//Ubiquitin mediated proteolysis	K03347;K03347;K03347	GO:0000151//ubiquitin ligase complex;GO:0000152//nuclear ubiquitin ligase complex;GO:0005575//cellular_component;GO:0005622//intracellular anatomical structure;GO:0005634//nucleus;GO:0005737//cytoplasm;GO:0019005//SCF ubiquitin ligase complex;GO:0031461//cullin-RING ubiquitin ligase complex;GO:0032991//protein-containing complex;GO:0043224//nuclear SCF ubiquitin ligase complex;GO:0043226//organel…	GO:0003674//molecular_function;GO:0003676//nucleic acid binding;GO:0003677//DNA binding;GO:0003688//DNA replication origin binding;GO:0003690//double-stranded DNA binding;GO:0005488//binding;GO:0005515//protein binding;GO:0019899//enzyme binding;GO:0030674//protein-macromolecule adaptor activity;GO:0031625//ubiquitin protein ligase binding;GO:0043565//sequence-specific DNA binding;GO:0044389//ubi…	GO:0000082//G1/S transition of mitotic cell cycle;GO:0000086//G2/M transition of mitotic cell cycle;GO:0000278//mitotic cell cycle;GO:0006275//regulation of DNA replication;GO:0006464//cellular protein modification process;GO:0006508//proteolysis;GO:0006511//ubiquitin-dependent protein catabolic process;GO:0006807//nitrogen compound metabolic process;GO:0007049//cell cycle;GO:0007346//regulation …
g4595	9919	10845	10261	1418	985	1750	557.104	570.555	607.649	89.168	124.364	101.08	578.436	104.871	-2.46355	4.11972e-26	7.92627e-25	-	hypothetical protein H109_07744 [Trichophyton interdigitale MR816]	-	-	-	-	-	GO:0005515//protein binding	-
g1715	1473	1429	1183	57	35	106	136.853	121.829	112.898	9.509	8.264	15.713	123.86	11.162	-3.47204	4.30425e-26	8.26148e-25	IPK1	hypothetical protein H101_07309 [Trichophyton interdigitale H6]	Metabolism;Metabolism;Environmental Information Processing	Global and overview maps;Carbohydrate metabolism;Signal transduction	ko01100//Metabolic pathways;ko00562//Inositol phosphate metabolism;ko04070//Phosphatidylinositol signaling system	K19786;K19786;K19786	GO:0005575//cellular_component;GO:0005622//intracellular anatomical structure;GO:0005634//nucleus;GO:0043226//organelle;GO:0043227//membrane-bounded organelle;GO:0043229//intracellular organelle;GO:0043231//intracellular membrane-bounded organelle	GO:0000166//nucleotide binding;GO:0003674//molecular_function;GO:0003824//catalytic activity;GO:0005488//binding;GO:0005524//ATP binding;GO:0016301//kinase activity;GO:0016740//transferase activity;GO:0016772//transferase activity, transferring phosphorus-containing groups;GO:0016773//phosphotransferase activity, alcohol group as acceptor;GO:0017076//purine nucleotide binding;GO:0030554//adenyl n…	GO:0005975//carbohydrate metabolic process;GO:0006020//inositol metabolic process;GO:0006066//alcohol metabolic process;GO:0006793//phosphorus metabolic process;GO:0006796//phosphate-containing compound metabolic process;GO:0008150//biological_process;GO:0008152//metabolic process;GO:0009058//biosynthetic process;GO:0009987//cellular process;GO:0016310//phosphorylation;GO:0019637//organophosphate…
g5891	2115	2180	1728	358	423	321	128.396	121.093	107.907	37.008	54.69	30.463	119.132	40.7203	-1.54874	4.41121e-26	8.44657e-25	-	DUF6 domain-containing protein [Trichophyton equinum CBS 127.97]	-	-	-	-	GO:0005789//endoplasmic reticulum membrane;GO:0016020//membrane	GO:0008375//acetylglucosaminyltransferase activity;GO:0030234//enzyme regulator activity	GO:0000271//polysaccharide biosynthetic process;GO:0006874//cellular calcium ion homeostasis;GO:0043708//cell adhesion involved in biofilm formation
g1343	138	134	98	1617	1253	2765	22.713	18.659	17.066	527.965	479.941	833.404	19.4793	613.77	4.97768	4.59931e-26	8.78578e-25	-	hypothetical protein TESG_04600 [Trichophyton tonsurans CBS 112818]	-	-	-	-	-	-	-
MSTRG.6537	4899	5815	4583	580	511	856	191.835	208.349	184.602	38.674	42.616	52.398	194.929	44.5627	-2.12904	4.78379e-26	9.11647e-25	TMC1	EGE00838.1 taxid=647933 hypothetical protein TESG_08143 [Trichophyton tonsurans CBS 112818]	-	-	-	-	GO:0005576//extracellular region	GO:0005515//protein binding;GO:0008200//ion channel inhibitor activity;GO:0008270//zinc ion binding	-
g6037	533	725	715	62	39	72	36.489	45.201	49.992	7.182	12.448	8.448	43.894	9.35933	-2.22955	5.10433e-26	9.70427e-25	SRPK1	CMGC/SRPK protein kinase [Trichophyton interdigitale H6]	-	-	-	-	-	GO:0004672//protein kinase activity;GO:0004674//protein serine/threonine kinase activity;GO:0005524//ATP binding	GO:0006468//protein phosphorylation
g6065	872	776	789	27	63	22	71.715	58.112	68.321	2.956	4.629	0.998	66.0493	2.861	-4.52895	5.30705e-26	1.00658e-24	SPAC17G6.15c	hypothetical protein H101_03386 [Trichophyton interdigitale H6]	-	-	-	-	GO:0005575//cellular_component;GO:0005622//intracellular anatomical structure;GO:0005737//cytoplasm;GO:0005739//mitochondrion;GO:0005740//mitochondrial envelope;GO:0016020//membrane;GO:0016021//integral component of membrane;GO:0031090//organelle membrane;GO:0031224//intrinsic component of membrane;GO:0031966//mitochondrial membrane;GO:0031967//organelle envelope;GO:0031975//envelope;GO:0043226//…	GO:0003674//molecular_function;GO:0005215//transporter activity;GO:0005342//organic acid transmembrane transporter activity;GO:0005371//tricarboxylate secondary active transmembrane transporter activity;GO:0008509//anion transmembrane transporter activity;GO:0008514//organic anion transmembrane transporter activity;GO:0015075//ion transmembrane transporter activity;GO:0015142//tricarboxylic acid …	GO:0006810//transport;GO:0006811//ion transport;GO:0006820//anion transport;GO:0006839//mitochondrial transport;GO:0006842//tricarboxylic acid transport;GO:0008150//biological_process;GO:0015711//organic anion transport;GO:0015849//organic acid transport;GO:0034220//ion transmembrane transport;GO:0035674//tricarboxylic acid transmembrane transport;GO:0042592//homeostatic process;GO:0046942//carbo…
g7258	244	241	182	11	12	12	23.647	21.371	18.143	1.815	2.477	1.818	21.0537	2.03667	-3.36979	5.87137e-26	1.10838e-24	AN1596	hypothetical protein H101_00791 [Trichophyton interdigitale H6]	-	-	-	-	GO:0005737//cytoplasm	GO:0003858//3-hydroxybutyrate dehydrogenase activity;GO:0004316//3-oxoacyl-[acyl-carrier-protein] reductase (NADPH) activity;GO:0008667//2,3-dihydro-2,3-dihydroxybenzoate dehydrogenase activity;GO:0016628//oxidoreductase activity, acting on the CH-CH group of donors, NAD or NADP as acceptor;GO:0016630//protochlorophyllide reductase activity;GO:0016740//transferase activity;GO:0018454//acetoacetyl…	GO:0006633//fatty acid biosynthetic process;GO:0009058//biosynthetic process;GO:0015995//chlorophyll biosynthetic process;GO:0019290//siderophore biosynthetic process;GO:0042619//poly-hydroxybutyrate biosynthetic process
g3025	0	0	0	1719	1279	4851	0	0	0	373.673	347.893	968.132	0.001	563.233	19.1034	6.07359e-26	1.14386e-24	YIL010W	hypothetical protein TESG_02199 [Trichophyton tonsurans CBS 112818]	-	-	-	-	GO:0000781//chromosome, telomeric region;GO:0005575//cellular_component;GO:0005622//intracellular anatomical structure;GO:0005634//nucleus;GO:0005694//chromosome;GO:0016593//Cdc73/Paf1 complex;GO:0043226//organelle;GO:0043227//membrane-bounded organelle;GO:0043228//non-membrane-bounded organelle;GO:0043229//intracellular organelle;GO:0043231//intracellular membrane-bounded organelle;GO:0043232//i…	GO:0003674//molecular_function;GO:0003824//catalytic activity;GO:0004601//peroxidase activity;GO:0005198//structural molecule activity;GO:0008379//thioredoxin peroxidase activity;GO:0016209//antioxidant activity;GO:0016491//oxidoreductase activity;GO:0016684//oxidoreductase activity, acting on peroxide as acceptor;GO:0051920//peroxiredoxin activity;GO:0102039//alkylhydroperoxide reductase activity	GO:0000302//response to reactive oxygen species;GO:0000303//response to superoxide;GO:0000305//response to oxygen radical;GO:0006139//nucleobase-containing compound metabolic process;GO:0006351//transcription, DNA-templated;GO:0006355//regulation of transcription, DNA-templated;GO:0006368//transcription elongation from RNA polymerase II promoter;GO:0006725//cellular aromatic compound metabolic pr…
g212	410	391	324	25	42	35	39.378	34.361	32.01	4.089	8.591	5.255	35.2497	5.97833	-2.55979	7.69937e-26	1.44665e-24	-	hypothetical protein H101_06582 [Trichophyton interdigitale H6]	-	-	-	-	-	-	-
[truncated: 2,773 more rows]
