# Supplementary material for: ﻿Stage-specific RNA regulomes of Trichophyton mentagrophytes: mRNA-lncRNA-miRNA interplay in spore-hypha transition
Source: IMA Fungus. 2025 Nov 5;16:e166433. doi: 10.3897/imafungus.16.166433 (PMC12612851; doi:10.3897/imafungus.16.166433)
Supplement: Supplementary material 2 — Supplementary tables S1–S13 [file imafungus-16-e166433-s002.zip › 166433_0R-4-A_revised_Supplementary_Table_3.xlsx]

## Sheet: Cellular Component)
GO ID	Description	S-vs-H (1921)	All (4952)	pvalue	p.adjust	Genes
GO:0009277	fungal-type cell wall	32	52	0.000707622	0.945383	g1085(ARB_01444);g1375(artA);g1444(FBA1);g1483(PEP2);g1859(L1);g1926(crf2);g2247(-);g2361(met26);g2758(CaO19.251);g3078(gel1);g3463(-);g3572(-);g3680(catA);g3825(gel2);g3874(ARB_02741);g3888(-);g3981(TEF3);g4146(CDC3);g4305(CaO19.11733);g4636(ARB_05253);g5043(ARB_02797);g5569(btgC);g5597(HYPA);g5991(ARB_01545);g618(TPI1);g6457(mpg1);g6583(ipp1);g6732(ARB_01017);g680(BQ2027_MB2977);g7078(cta1);g73…
GO:0005775	vacuolar lumen	18	26	0.00158891	1	g1176(rny1);g1198(ARB_01325);g1483(PEP2);g1611(cct8);g2729(-);g3138(SPBC530.12c);g3451(ARB_03431);g3877(B14D6.310);g4651(bipA);g5360(asah-1);g5507(SUB8);g5950(CPYA);g6217(ucp10);g6371(dscC);g6592(dapA);g7088(ATG15);g7569(-);g975(pmp3)
GO:0031225	anchored component of membrane	17	25	0.00289674	1	g1483(PEP2);g1486(ARB_02922);g1616(OPSB);g1926(crf2);g2247(-);g3078(gel1);g3567(ARB_07487);g3825(gel2);g3874(ARB_02741);g3888(-);g4636(ARB_05253);g5026(ARB_03674);g5791(SCPA);g58(SCPB);g5991(ARB_01545);g6732(ARB_01017);g7384(ARB_07371)
GO:0000328	fungal-type vacuole lumen	8	9	0.00300108	1	g1198(ARB_01325);g5507(SUB8);g5950(CPYA);g6371(dscC);g6592(dapA);g7088(ATG15);g7569(-);g975(pmp3)
GO:0071782	endoplasmic reticulum tubular network	13	18	0.00414922	1	g126(pi030);g3604(SAP1);g4144(POM33);g4454(-);g4531(SPAC2C4.17c);g4651(bipA);g5297(SFH5);g530(arv1);g5730(yop1);g6349(D9819.5);g7466(erf2);g813(SEY1);g96(-)
GO:0032541	cortical endoplasmic reticulum	11	15	0.00706621	1	g126(pi030);g4144(POM33);g4454(-);g4531(SPAC2C4.17c);g4651(bipA);g5297(SFH5);g530(arv1);g5730(yop1);g6349(D9819.5);g7466(erf2);g813(SEY1)
GO:0043202	lysosomal lumen	5	5	0.00875686	1	g1176(rny1);g3138(SPBC530.12c);g3451(ARB_03431);g4651(bipA);g5360(asah-1)
GO:0044695	Dsc E3 ubiquitin ligase complex	5	5	0.00875686	1	g6217(ucp10);g6371(dscC);g6466(dscB);g6588(dscD);g831(dsc1)
GO:0000314	organellar small ribosomal subunit	17	28	0.0152401	1	g1139(rsm26);g1165(mrp10);g1612(MNP1);g1710(rsm10);g1931(ppe1);g2724(mrps28);g3452(SPAC1420.04c);g411(mrps8);g4482(rsm18);g4566(-);g6569(mrps18);g7277(rsm23);g7330(-);g833(-);g892(mrp5);g902(RSM19);g982(MRPS12)
GO:0005763	mitochondrial small ribosomal subunit	17	28	0.0152401	1	g1139(rsm26);g1165(mrp10);g1612(MNP1);g1710(rsm10);g1931(ppe1);g2724(mrps28);g3452(SPAC1420.04c);g411(mrps8);g4482(rsm18);g4566(-);g6569(mrps18);g7277(rsm23);g7330(-);g833(-);g892(mrp5);g902(RSM19);g982(MRPS12)
GO:0005576	extracellular region	173	393	0.0157013	1	MSTRG.11206(ARB_05157);MSTRG.4675(--);MSTRG.5092(--);MSTRG.5415(--);MSTRG.6537(TMC1);MSTRG.9744(--);g1085(ARB_01444);g1146(MEP2);g1176(rny1);g1198(ARB_01325);g1209(pup2);g1240(-);g1273(ARB_00204);g1483(PEP2);g1485(ARB_02921);g1553(SED4);g1611(cct8);g1621(ARB_04177);g163(ARB_05919);g1664(HSP70);g1895(ARB_04467);g1926(crf2);g1971(SPAC6F6.11c);g1973(-);g2027(ARB_04618);g2028(ARB_04619);g2061(APT1);g…
GO:0005761	mitochondrial ribosome	38	74	0.0182069	1	g1083(mrpl27);g1139(rsm26);g1165(mrp10);g1612(MNP1);g1710(rsm10);g1792(mrp20);g1931(ppe1);g2372(mrpl40);g2413(mrpl36);g2512(MTG2);g2544(acoB);g2706(IMG2);g2724(mrps28);g2823(mrpl28);g3452(SPAC1420.04c);g3953(GUF1);g4092(mrpl31);g411(mrps8);g4151(COX11);g4482(rsm18);g4566(-);g4738(MRPL6);g4820(mrpl8);g5119(mtg1);g5180(MRPL3);g5277(-);g589(SPBC2F12.10);g590(yml6);g6350(mrpl33);g6521(RML2);g6569(mrp…
GO:0009986	cell surface	39	77	0.0219645	1	MSTRG.9945(--);g1085(ARB_01444);g1375(artA);g1444(FBA1);g1483(PEP2);g1895(ARB_04467);g1926(crf2);g2175(ARB_02626);g2247(-);g2316(-);g2361(met26);g2422(creB);g2755(SPAC607.06c);g3078(gel1);g3216(-);g3451(ARB_03431);g3572(-);g3749(crmD);g3818(syb1);g3825(gel2);g3874(ARB_02741);g3888(-);g3981(TEF3);g4305(CaO19.11733);g4519(-);g4636(ARB_05253);g4651(bipA);g4669(exgD);g5043(ARB_02797);g5124(-);g5682(H…
GO:0031526	brush border membrane	4	4	0.0226025	1	g1653(Mfsd10);g4747(NCR1);g4782(choC);g7691(pcm2)
GO:0042719	mitochondrial intermembrane space protein transporter complex	4	4	0.0226025	1	g386(tim10);g3975(tim23);g4077(TIM13);g6938(tim9)
GO:0005672	transcription factor TFIIA complex	18	31	0.0227771	1	g1118(flbA);g1215(amdR);g143(SPBC17D11.08);g1631(preg);g1832(SPCPB16A4.02c);g2599(SPAC1420.01c);g277(uaY);g2789(mug80);g2801(tbpA);g4906(SPAC22E12.02);g5812(caf1);g608(DMA2);g6291(SSH4);g634(-);g640(spg1);g6707(CaO19.12648);g7627(fsa6);g816(sdnS)
GO:0000313	organellar ribosome	38	75	0.0233956	1	g1083(mrpl27);g1139(rsm26);g1165(mrp10);g1612(MNP1);g1710(rsm10);g1792(mrp20);g1931(ppe1);g2372(mrpl40);g2413(mrpl36);g2512(MTG2);g2544(acoB);g2706(IMG2);g2724(mrps28);g2823(mrpl28);g3452(SPAC1420.04c);g3953(GUF1);g4092(mrpl31);g411(mrps8);g4151(COX11);g4482(rsm18);g4566(-);g4738(MRPL6);g4820(mrpl8);g5119(mtg1);g5180(MRPL3);g5277(-);g589(SPBC2F12.10);g590(yml6);g6350(mrpl33);g6521(RML2);g6569(mrp…
GO:0031520	plasma membrane of cell tip	8	11	0.0239259	1	g1774(SPAC821.13c);g1859(L1);g3113(-);g317(map3);g3268(FLC2);g4669(exgD);g5189(thi9);g7700(palI)
GO:0009526	plastid envelope	13	21	0.0268334	1	g1728(FLX1);g1966(des);g2307(YIL006W);g3285(HOL3);g3485(YTA12);g3490(GAR1);g3686(atp7);g4482(rsm18);g4738(MRPL6);g4899(cul3);g5878(TRV_03236);g6851(sir1);g758(IRC22)
GO:0030446	hyphal cell wall	11	17	0.0272586	1	g1444(FBA1);g1926(crf2);g2361(met26);g2758(CaO19.251);g3078(gel1);g3572(-);g3874(ARB_02741);g4636(ARB_05253);g618(TPI1);g6583(ipp1);g6732(ARB_01017)
GO:0045211	postsynaptic membrane	5	6	0.0355833	1	g1433(erg2);g248(MSP1);g456(CaO19.1376);g6284(alp41);g7189(trs23)
GO:0034357	photosynthetic membrane	14	24	0.0409002	1	g1636(CHS7);g180(-);g1966(des);g3485(YTA12);g3490(GAR1);g3686(atp7);g3707(ARB_07637);g4475(cctP);g4874(prx3);g4950(ARB_07870);g5376(SPBC83.11);g7335(radE);g758(IRC22);g878(aclA)
GO:0019005	SCF ubiquitin ligase complex	12	20	0.0444047	1	g2893(grrA);g2929(-);g3160(sconB);g3211(ubl1);g3474(-);g4113(sconB);g4899(cul3);g5232(sconC);g5519(D4211);g5645(pip1);g5920(cul1);g635(candA-C)
GO:0019773	proteasome core complex, alpha-subunit complex	7	10	0.0461509	1	g1209(pup2);g1548(SPAC6G10.04c);g4044(pca-2);g4365(PUP1);g4722(SPAC13C5.01c);g5472(PRE6);g6704(PUP3)
GO:0031166	integral component of vacuolar membrane	7	10	0.0461509	1	g1785(RTC2);g1923(aclQ);g1930(SPAC23C11.06c);g2541(YPQ1);g3029(ATG22);g406(fnx2);g6662(YBR235W)
GO:0097060	synaptic membrane	7	10	0.0461509	1	g1433(erg2);g248(MSP1);g2690(wsp1);g438(SPBC19F8.03c);g456(CaO19.1376);g6284(alp41);g7189(trs23)
GO:0030445	yeast-form cell wall	10	16	0.0470906	1	g1375(artA);g1926(crf2);g2247(-);g2758(CaO19.251);g3078(gel1);g3572(-);g3981(TEF3);g4636(ARB_05253);g5043(ARB_02797);g6457(mpg1)
GO:0031310	intrinsic component of vacuolar membrane	8	12	0.0476016	1	g1785(RTC2);g1923(aclQ);g1930(SPAC23C11.06c);g2541(YPQ1);g3029(ATG22);g406(fnx2);g4823(VTC1);g6662(YBR235W)
GO:0042170	plastid membrane	8	12	0.0476016	1	g1728(FLX1);g1966(des);g2307(YIL006W);g3485(YTA12);g3490(GAR1);g3686(atp7);g5878(TRV_03236);g758(IRC22)
GO:0046658	anchored component of plasma membrane	8	12	0.0476016	1	g1483(PEP2);g1926(crf2);g3078(gel1);g3825(gel2);g3874(ARB_02741);g3888(-);g4636(ARB_05253);g6732(ARB_01017)
GO:0031224	intrinsic component of membrane	412	1002	0.0492208	1	MSTRG.12502(9G6.310);MSTRG.8368(qcr9);MSTRG.9559(spcs1);g100(UGA4);g1064(-);g1069(erg5);g108(dsk1);g1096(-);g1111(SPCC584.13);g1114(gpi10);g1129(SPAC30D11.11);g1137(GPI17);g1145(FAT1);g1150(ERV14);g1158(YPR201W);g116(ykt6);g1190(seh1);g1191(ALG7);g1196(-);g1197(vma7);g1204(YER044C);g1221(ARB_02390);g126(pi030);g1287(RCF1);g1290(GAB1);g138(CG3792);g1405(IKS1);g1433(erg2);g1443(SPBC354.08c);g1451(L…
GO:0005759	mitochondrial matrix	128	295	0.0543848	1	g1039(PKP1);g1083(mrpl27);g1113(otaA);g1135(graC);g1139(rsm26);g1155(-);g1165(mrp10);g1238(BATDEDRAFT_20316);g1280(MET7);g14(ETR1);g142(SPAC1F12.08);g1474(MYCGRDRAFT_76805);g16(PDB1);g1612(MNP1);g1710(rsm10);g1792(mrp20);g1845(nuo-49);g1931(ppe1);g1966(des);g2029(-);g2040(atp12);g2187(ISU1);g2199(GRX5);g2341(CIMG_04084);g2345(ILV6);g2366(fmt1);g2372(mrpl40);g2413(mrpl36);g2435(TRR1);g2446(sidH);g…
GO:0000805	X chromosome	3	3	0.058321	1	g1239(PHO85);g7676(SNF1);g7689(cnd1)
GO:0005784	Sec61 translocon complex	3	3	0.058321	1	MSTRG.12502(9G6.310);g368(SBH1);g5221(sec-61)
GO:0005827	polar microtubule	3	3	0.058321	1	g3598(dam1);g4899(cul3);g5888(mipA)
GO:0009539	photosystem II reaction center	3	3	0.058321	1	g4475(cctP);g4874(prx3);g7335(radE)
GO:0031091	platelet alpha granule	3	3	0.058321	1	g3818(syb1);g4407(Gtpbp2);g6574(SPAC27E2.03c)
GO:0044697	HICS complex	3	3	0.058321	1	g2814(imp2);g5142(SHO1);g5324(cyk3)
GO:0071256	translocon complex	3	3	0.058321	1	MSTRG.12502(9G6.310);g368(SBH1);g5221(sec-61)
GO:0071595	Nem1-Spo7 phosphatase complex	3	3	0.058321	1	g1064(-);g1784(lcb2);g4791(nem1)
GO:0072589	box H/ACA scaRNP complex	3	3	0.058321	1	g3490(GAR1);g3785(NHP2);g5416(cbf5)
GO:0090661	box H/ACA telomerase RNP complex	3	3	0.058321	1	g3490(GAR1);g3785(NHP2);g5416(cbf5)
GO:1990753	equatorial cell cortex	3	3	0.058321	1	g4144(POM33);g5117(myo2);g5730(yop1)
GO:0000940	outer kinetochore	14	25	0.0605079	1	g1216(SPAC227.10);g2155(-);g2268(YD9320A.04);g2807(ndc80);g3453(SPC19);g3598(dam1);g4174(asd-4);g4180(spc24);g4501(-);g5873(SPAC3F10.12c);g6341(-);g6617(MPS1);g7502(SPC34);g893(DAD3)
GO:0009532	plastid stroma	18	34	0.0654417	1	g1192(LEUA);g1966(des);g2236(pcs60);g249(met-2);g2503(MCYG_00394);g2526(his-3);g2578(SPBC216.04c);g2724(mrps28);g2821(ILV2);g4262(arg-8);g4482(rsm18);g4738(MRPL6);g5277(-);g5552(ARDH);g5712(NUDT14);g6773(MGG_04626);g6851(sir1);g751(urg2)
GO:0005743	mitochondrial inner membrane	124	288	0.0716823	1	MSTRG.8368(qcr9);MSTRG.8469(--);g1063(SPAC6G10.03c);g1083(mrpl27);g1096(-);g1238(BATDEDRAFT_20316);g1280(MET7);g1287(RCF1);g1558(nuo14.8);g1612(MNP1);g1672(HEM13);g1710(rsm10);g1728(FLX1);g1734(tom40);g1845(nuo-49);g1873(pgp1);g1879(AGC1);g1924(-);g1966(des);g1975(aif1);g2042(MSS51);g2104(DLD1);g2123(SPBC1703.13c);g2195(L9470.15);g2205(-);g2271(SPAC328.09);g2307(YIL006W);g2308(qcr7);g2333(cox-15)…
GO:0005783	endoplasmic reticulum	250	601	0.0723934	1	MSTRG.12502(9G6.310);MSTRG.1271(--);MSTRG.720(--);MSTRG.9559(spcs1);g106(-);g1064(-);g1069(erg5);g1077(CaO19.10930);g1108(Stub1);g1114(gpi10);g1129(SPAC30D11.11);g1137(GPI17);g1145(FAT1);g1150(ERV14);g116(ykt6);g1176(rny1);g1186(sec27);g1191(ALG7);g1196(-);g1204(YER044C);g1221(ARB_02390);g126(pi030);g1280(MET7);g1290(GAB1);g138(CG3792);g1433(erg2);g1454(-);g1483(PEP2);g1528(IRE1);g1571(ale1);g158…
GO:0005618	cell wall	53	116	0.0749234	1	g1085(ARB_01444);g1375(artA);g1444(FBA1);g1483(PEP2);g1738(SPAC20G4.01);g177(STE6);g1859(L1);g1895(ARB_04467);g1901(rps19);g1923(aclQ);g1926(crf2);g1966(des);g2214(-);g2247(-);g2361(met26);g2758(CaO19.251);g3078(gel1);g3409(ARB_01183);g3463(-);g3567(ARB_07487);g3572(-);g3680(catA);g380(LPI1W);g3825(gel2);g3874(ARB_02741);g3888(-);g3981(TEF3);g4146(CDC3);g4305(CaO19.11733);g4495(SPAC922.07c);g4636…
GO:0000214	tRNA-intron endonuclease complex	4	5	0.0779849	1	g2940(-);g3865(sen54);g907(CLP1);g936(tsp-4)
GO:0005880	nuclear microtubule	4	5	0.0779849	1	g1390(klp6);g5095(benA);g5315(ndk1);g746(ase1)
GO:0031233	intrinsic component of external side of plasma membrane	4	5	0.0779849	1	g1483(PEP2);g3078(gel1);g3825(gel2);g3888(-)
GO:0031362	anchored component of external side of plasma membrane	4	5	0.0779849	1	g1483(PEP2);g3078(gel1);g3825(gel2);g3888(-)
GO:0031429	box H/ACA snoRNP complex	4	5	0.0779849	1	g3490(GAR1);g3785(NHP2);g5416(cbf5);g7685(HAS1)
GO:0042721	TIM22 mitochondrial import inner membrane insertion complex	4	5	0.0779849	1	g386(tim10);g5482(tim22);g6228(B18P24.060);g6938(tim9)
GO:0071203	WASH complex	4	5	0.0779849	1	g1121(not2);g1934(cap2);g277(uaY);g4753(cap1)
GO:0072588	box H/ACA RNP complex	4	5	0.0779849	1	g3490(GAR1);g3785(NHP2);g5416(cbf5);g7685(HAS1)
GO:0009941	chloroplast envelope	9	15	0.0790895	1	g1728(FLX1);g1966(des);g2307(YIL006W);g3285(HOL3);g4482(rsm18);g4738(MRPL6);g4899(cul3);g5878(TRV_03236);g6851(sir1)
GO:0030956	glutamyl-tRNA(Gln) amidotransferase complex	9	15	0.0790895	1	g1321(amdS);g1478(MCYG_05531);g2572(ARB_02965);g3872(amdS);g4248(-);g5010(SPCC550.07);g6297(SPBPB8B6.03);g762(amdS);g7723(Arp1)
GO:0030176	integral component of endoplasmic reticulum membrane	44	95	0.07971	1	MSTRG.12502(9G6.310);MSTRG.9559(spcs1);g1114(gpi10);g1137(GPI17);g1191(ALG7);g1290(GAB1);g1528(IRE1);g1582(saraf);g2275(ALT7);g2701(ERV2);g2727(YOR311C);g2984(fit1);g3010(-);g3088(sre1);g3122(erg24B);g3138(SPBC530.12c);g3262(ORM1);g3491(pps1);g3591(gaa1);g3635(Derl2);g3846(alg-2);g4144(POM33);g4651(bipA);g4703(SPBC13G1.05);g4715(VMA21);g5187(YCR34W);g5206(At4g32130);g5233(smp3);g530(arv1);g5415(D…
GO:0009579	thylakoid	15	28	0.0799664	1	MSTRG.1634(--);g1636(CHS7);g180(-);g1966(des);g3485(YTA12);g3490(GAR1);g3686(atp7);g3707(ARB_07637);g4475(cctP);g4874(prx3);g4950(ARB_07870);g5376(SPBC83.11);g7335(radE);g758(IRC22);g878(aclA)
GO:0098798	mitochondrial protein-containing complex	97	223	0.0805745	1	MSTRG.8368(qcr9);g1039(PKP1);g1083(mrpl27);g1096(-);g1139(rsm26);g1165(mrp10);g1287(RCF1);g1474(MYCGRDRAFT_76805);g1558(nuo14.8);g16(PDB1);g1612(MNP1);g1710(rsm10);g1734(tom40);g1792(mrp20);g1845(nuo-49);g1931(ppe1);g1966(des);g2029(-);g2308(qcr7);g2333(cox-15);g2372(mrpl40);g241(fox-2);g2413(mrpl36);g2446(sidH);g2512(MTG2);g2544(acoB);g2581(gem1);g2640(Bckdha);g2706(IMG2);g2724(mrps28);g2823(mrp…
GO:0000142	cellular bud neck contractile ring	5	7	0.0848861	1	g1349(rng2);g2814(imp2);g2893(grrA);g4305(CaO19.11733);g5324(cyk3)
GO:0000796	condensin complex	5	7	0.0848861	1	g2705(-);g5485(cnd3);g6838(cnd2);g7626(cut3);g7689(cnd1)
GO:0005903	brush border	5	7	0.0848861	1	g1653(Mfsd10);g1934(cap2);g4747(NCR1);g4782(choC);g7691(pcm2)
GO:0009535	chloroplast thylakoid membrane	5	7	0.0848861	1	g1966(des);g3485(YTA12);g3490(GAR1);g3686(atp7);g758(IRC22)
GO:0055028	cortical microtubule	5	7	0.0848861	1	g2743(alp6);g3598(dam1);g4849(CDC2);g6787(tea2);g746(ase1)
GO:0055035	plastid thylakoid membrane	5	7	0.0848861	1	g1966(des);g3485(YTA12);g3490(GAR1);g3686(atp7);g758(IRC22)
GO:0009523	photosystem II	7	11	0.0850449	1	g1636(CHS7);g3707(ARB_07637);g4475(cctP);g4874(prx3);g5376(SPBC83.11);g7335(radE);g878(aclA)
GO:0030015	CCR4-NOT core complex	6	9	0.0863	1	g1121(not2);g1738(SPAC20G4.01);g2406(CCR4);g2641(SPAC16C9.04c);g4980(rcd1);g5812(caf1)
GO:0071627	integral component of fungal-type vacuolar membrane	6	9	0.0863	1	g1785(RTC2);g1923(aclQ);g1930(SPAC23C11.06c);g2541(YPQ1);g3029(ATG22);g406(fnx2)
GO:0071628	intrinsic component of fungal-type vacuolar membrane	6	9	0.0863	1	g1785(RTC2);g1923(aclQ);g1930(SPAC23C11.06c);g2541(YPQ1);g3029(ATG22);g406(fnx2)
GO:0005789	endoplasmic reticulum membrane	176	419	0.0876233	1	MSTRG.12502(9G6.310);MSTRG.1271(--);MSTRG.720(--);MSTRG.9559(spcs1);g106(-);g1064(-);g1077(CaO19.10930);g1114(gpi10);g1129(SPAC30D11.11);g1137(GPI17);g1150(ERV14);g1186(sec27);g1191(ALG7);g1196(-);g1204(YER044C);g1290(GAB1);g138(CG3792);g1433(erg2);g1454(-);g1528(IRE1);g1571(ale1);g1582(saraf);g1625(SPBC13A2.03);g1699(YAL023C);g1731(erg3A);g1784(lcb2);g184(pfa4);g2216(sec13);g227(SPBP4H10.07);g22…
GO:0031227	intrinsic component of endoplasmic reticulum membrane	44	96	0.0935446	1	MSTRG.12502(9G6.310);MSTRG.9559(spcs1);g1114(gpi10);g1137(GPI17);g1191(ALG7);g1290(GAB1);g1528(IRE1);g1582(saraf);g2275(ALT7);g2701(ERV2);g2727(YOR311C);g2984(fit1);g3010(-);g3088(sre1);g3122(erg24B);g3138(SPBC530.12c);g3262(ORM1);g3491(pps1);g3591(gaa1);g3635(Derl2);g3846(alg-2);g4144(POM33);g4651(bipA);g4703(SPBC13G1.05);g4715(VMA21);g5187(YCR34W);g5206(At4g32130);g5233(smp3);g530(arv1);g5415(D…
GO:0009570	chloroplast stroma	17	33	0.0936474	1	g1192(LEUA);g1966(des);g2236(pcs60);g249(met-2);g2503(MCYG_00394);g2526(his-3);g2578(SPBC216.04c);g2724(mrps28);g2821(ILV2);g4262(arg-8);g4482(rsm18);g4738(MRPL6);g5552(ARDH);g5712(NUDT14);g6773(MGG_04626);g6851(sir1);g751(urg2)
GO:0016021	integral component of membrane	398	979	0.0973737	1	MSTRG.12502(9G6.310);MSTRG.8368(qcr9);MSTRG.9559(spcs1);g100(UGA4);g1064(-);g1069(erg5);g108(dsk1);g1096(-);g1111(SPCC584.13);g1114(gpi10);g1129(SPAC30D11.11);g1137(GPI17);g1145(FAT1);g1150(ERV14);g1158(YPR201W);g116(ykt6);g1190(seh1);g1191(ALG7);g1196(-);g1197(vma7);g1204(YER044C);g1221(ARB_02390);g126(pi030);g1287(RCF1);g1290(GAB1);g138(CG3792);g1405(IKS1);g1433(erg2);g1443(SPBC354.08c);g1451(L…
GO:0098827	endoplasmic reticulum subcompartment	177	423	0.0980677	1	MSTRG.12502(9G6.310);MSTRG.1271(--);MSTRG.720(--);MSTRG.9559(spcs1);g106(-);g1064(-);g1077(CaO19.10930);g1114(gpi10);g1129(SPAC30D11.11);g1137(GPI17);g1150(ERV14);g1186(sec27);g1191(ALG7);g1196(-);g1204(YER044C);g126(pi030);g1290(GAB1);g138(CG3792);g1433(erg2);g1454(-);g1528(IRE1);g1571(ale1);g1582(saraf);g1625(SPBC13A2.03);g1699(YAL023C);g1731(erg3A);g1784(lcb2);g184(pfa4);g2216(sec13);g227(SPBP…
GO:0031301	integral component of organelle membrane	90	208	0.100576	1	MSTRG.12502(9G6.310);MSTRG.9559(spcs1);g1114(gpi10);g1137(GPI17);g1191(ALG7);g1287(RCF1);g1290(GAB1);g1528(IRE1);g1582(saraf);g1728(FLX1);g1785(RTC2);g1923(aclQ);g1930(SPAC23C11.06c);g2205(-);g2275(ALT7);g241(fox-2);g2448(TVP23);g2541(YPQ1);g2571(PEX11B);g2581(gem1);g2701(ERV2);g2727(YOR311C);g2984(fit1);g3010(-);g3029(ATG22);g3088(sre1);g3097(MNN9);g3122(erg24B);g3138(SPBC530.12c);g3262(ORM1);g3…
GO:0009536	plastid	47	104	0.105909	1	g1192(LEUA);g1286(ILV1);g1636(CHS7);g1728(FLX1);g1966(des);g2150(HEM2);g2236(pcs60);g2307(YIL006W);g2385(aro-2);g249(met-2);g2503(MCYG_00394);g2526(his-3);g2578(SPBC216.04c);g2724(mrps28);g2821(ILV2);g3092(SPBP8B7.29);g3264(-);g3285(HOL3);g3485(YTA12);g3490(GAR1);g3686(atp7);g4262(arg-8);g4482(rsm18);g4737(AN1769);g4738(MRPL6);g479(ura2);g4899(cul3);g5070(mnh1);g5081(YKL080W);g5277(-);g5377(nuo78…
GO:0044732	mitotic spindle pole body	22	45	0.107849	1	g1349(rng2);g182(YM8270.03C);g2155(-);g2743(alp6);g3423(pcp1);g3598(dam1);g3740(nimA);g3760(cdcA);g4501(-);g4615(-);g466(bimC);g4849(CDC2);g4913(BUB1);g5087(SMT3);g5475(sid1);g5888(mipA);g608(DMA2);g6115(-);g6393(CDC31);g640(spg1);g6520(nimE);g6617(MPS1)
GO:0090575	RNA polymerase II transcription regulator complex	49	109	0.108886	1	MSTRG.7814(--);g1118(flbA);g1215(amdR);g143(SPBC17D11.08);g1631(preg);g1713(HAP5);g1832(SPCPB16A4.02c);g2035(mbf1);g2070(-);g2174(RGR1);g222(gtf2f2);g2232(swi10);g2380(SRB5);g2599(SPAC1420.01c);g277(uaY);g2789(mug80);g2801(tbpA);g3299(CaO19.12844);g3307(EFR3);g3308(SOH1);g3328(res2);g3558(SKN7);g4083(H4.2);g4303(efuD);g4535(mug145);g4745(yap1);g4749(MED7);g4800(taf13);g4906(SPAC22E12.02);g4982(-)…
GO:0042175	nuclear outer membrane-endoplasmic reticulum membrane network	181	435	0.113234	1	MSTRG.12502(9G6.310);MSTRG.1271(--);MSTRG.720(--);MSTRG.9559(spcs1);g106(-);g1064(-);g1077(CaO19.10930);g1114(gpi10);g1129(SPAC30D11.11);g1137(GPI17);g1150(ERV14);g1186(sec27);g1191(ALG7);g1196(-);g1204(YER044C);g1209(pup2);g1290(GAB1);g138(CG3792);g1433(erg2);g1454(-);g1528(IRE1);g1548(SPAC6G10.04c);g1571(ale1);g1582(saraf);g1625(SPBC13A2.03);g1699(YAL023C);g1731(erg3A);g1784(lcb2);g184(pfa4);g2…
GO:0019866	organelle inner membrane	127	301	0.117671	1	MSTRG.8368(qcr9);MSTRG.8469(--);g1063(SPAC6G10.03c);g1083(mrpl27);g1096(-);g1238(BATDEDRAFT_20316);g1280(MET7);g1287(RCF1);g1433(erg2);g1558(nuo14.8);g1612(MNP1);g1672(HEM13);g1710(rsm10);g1728(FLX1);g1734(tom40);g1845(nuo-49);g1873(pgp1);g1879(AGC1);g1924(-);g1966(des);g1975(aif1);g2042(MSS51);g2104(DLD1);g2123(SPBC1703.13c);g2195(L9470.15);g2205(-);g2271(SPAC328.09);g2307(YIL006W);g2308(qcr7);g…
GO:0009521	photosystem	9	16	0.120231	1	g1636(CHS7);g180(-);g3707(ARB_07637);g4475(cctP);g4874(prx3);g4950(ARB_07870);g5376(SPBC83.11);g7335(radE);g878(aclA)
GO:0031300	intrinsic component of organelle membrane	92	215	0.123611	1	MSTRG.12502(9G6.310);MSTRG.9559(spcs1);g1114(gpi10);g1137(GPI17);g1191(ALG7);g1287(RCF1);g1290(GAB1);g1528(IRE1);g1582(saraf);g1728(FLX1);g1785(RTC2);g1923(aclQ);g1930(SPAC23C11.06c);g2205(-);g2275(ALT7);g241(fox-2);g2448(TVP23);g2541(YPQ1);g2571(PEX11B);g2581(gem1);g2701(ERV2);g2727(YOR311C);g2984(fit1);g3010(-);g3029(ATG22);g3088(sre1);g3097(MNN9);g3122(erg24B);g3138(SPBC530.12c);g3262(ORM1);g3…
GO:0005686	U2 snRNP	13	25	0.125164	1	g1727(sap49);g1812(usp102);g2970(Sf3b5);g3632(rse1);g4413(smd1);g4453(SPBC29A3.07c);g5096(uap2);g5407(cwf14);g6488(sap62);g6665(snrpb);g6752(msl1);g7463(sap114);g951(lea1)
GO:0045275	respiratory chain complex III	8	14	0.128638	1	MSTRG.8368(qcr9);g1096(-);g1975(aif1);g2308(qcr7);g3786(-);g6226(pep);g6882(spf31);g966(fes-1)
GO:1905348	endonuclease complex	8	14	0.128638	1	g2664(POP1);g2940(-);g3430(grc3);g3865(sen54);g586(-);g6989(SPAC3A12.04c);g907(CLP1);g936(tsp-4)
GO:0009507	chloroplast	46	103	0.128993	1	g1192(LEUA);g1286(ILV1);g1636(CHS7);g1728(FLX1);g1966(des);g2150(HEM2);g2236(pcs60);g2307(YIL006W);g2385(aro-2);g249(met-2);g2503(MCYG_00394);g2526(his-3);g2578(SPBC216.04c);g2724(mrps28);g2821(ILV2);g3092(SPBP8B7.29);g3264(-);g3285(HOL3);g3485(YTA12);g3490(GAR1);g3686(atp7);g4262(arg-8);g4482(rsm18);g4737(AN1769);g4738(MRPL6);g479(ura2);g4899(cul3);g5070(mnh1);g5081(YKL080W);g5277(-);g5377(nuo78…
GO:0005791	rough endoplasmic reticulum	19	39	0.13348	1	MSTRG.12502(9G6.310);g106(-);g2771(rpl2701);g3010(-);g3442(gpt1);g3565(-);g3635(Derl2);g368(SBH1);g3682(SRP101);g4457(AN7461);g4817(rps23);g5058(YML073C);g5158(-);g5221(sec-61);g5363(rpl402);g5415(DER1);g5682(HSP60);g7028(RPS15);g786(rpl35)
GO:0031226	intrinsic component of plasma membrane	44	99	0.144366	1	g100(UGA4);g1111(SPCC584.13);g1145(FAT1);g116(ykt6);g1433(erg2);g1443(SPBC354.08c);g1483(PEP2);g1609(-);g177(STE6);g1859(L1);g1926(crf2);g2123(SPBC1703.13c);g2214(-);g2570(GIT3);g2880(SPBC543.05c);g3(MUP1);g3078(gel1);g3113(-);g317(map3);g3268(FLC2);g3352(Os01g0624000);g3397(cwh43);g3591(gaa1);g3703(HNM1);g3749(crmD);g3804(CTR4);g3825(gel2);g3874(ARB_02741);g3888(-);g4452(MEP1);g4636(ARB_05253);g…
GO:0030014	CCR4-NOT complex	6	10	0.146524	1	g1121(not2);g1738(SPAC20G4.01);g2406(CCR4);g2641(SPAC16C9.04c);g4980(rcd1);g5812(caf1)
GO:0030981	cortical microtubule cytoskeleton	6	10	0.146524	1	g2743(alp6);g3544(alp14);g3598(dam1);g4849(CDC2);g6787(tea2);g746(ase1)
GO:0000806	Y chromosome	2	2	0.150437	1	g1239(PHO85);g7676(SNF1)
GO:0002144	cytosolic tRNA wobble base thiouridylase complex	2	2	0.150437	1	g1159(ncs6);g555(NCS2)
GO:0005713	recombination nodule	2	2	0.150437	1	g1512(MSH4);g847(MLH1)
GO:0005727	extrachromosomal circular DNA	2	2	0.150437	1	g1001(rad9);g3636(hH3v)
GO:0005729	2-micrometer circle DNA	2	2	0.150437	1	g1001(rad9);g3636(hH3v)
GO:0005948	acetolactate synthase complex	2	2	0.150437	1	g2345(ILV6);g2821(ILV2)
GO:0005950	anthranilate synthase complex	2	2	0.150437	1	g3548(TRP2);g5163(trpC)
GO:0005971	ribonucleoside-diphosphate reductase complex	2	2	0.150437	1	g2248(rnr-1);g550(rnr-2)
GO:0008290	F-actin capping protein complex	2	2	0.150437	1	g1934(cap2);g4753(cap1)
GO:0009318	exodeoxyribonuclease VII complex	2	2	0.150437	1	g4146(CDC3);g4621(-)
GO:0009330	DNA topoisomerase type II (double strand cut, ATP-hydrolyzing) complex	2	2	0.150437	1	g1734(tom40);g5968(TOP2)
GO:0009340	DNA topoisomerase IV complex	2	2	0.150437	1	g1734(tom40);g5968(TOP2)
GO:0009574	preprophase band	2	2	0.150437	1	g3544(alp14);g4849(CDC2)
GO:0014704	intercalated disc	2	2	0.150437	1	g1934(cap2);g3565(-)
GO:0030056	hemidesmosome	2	2	0.150437	1	g4646(ste20);g5888(mipA)
GO:0031093	platelet alpha granule lumen	2	2	0.150437	1	g4407(Gtpbp2);g6574(SPAC27E2.03c)
GO:0031415	NatA complex	2	2	0.150437	1	g4778(ard1);g6491(nat1)
GO:0031467	Cul7-RING ubiquitin ligase complex	2	2	0.150437	1	g5232(sconC);g5645(pip1)
GO:0031510	SUMO activating enzyme complex	2	2	0.150437	1	g3869(uba2);g5724(AOS1)
GO:0033620	Mei2 nuclear dot complex	2	2	0.150437	1	g1716(mei2);g4515(dot2)
GO:0034064	Tor2-Mei2-Ste11 complex	2	2	0.150437	1	g1716(mei2);g4982(-)
GO:0034245	mitochondrial DNA-directed RNA polymerase complex	2	2	0.150437	1	g2029(-);g7302(cyt-5)
GO:0034424	Vps55/Vps68 complex	2	2	0.150437	1	g1545(pi063);g1547(vps55)
GO:0044291	cell-cell contact zone	2	2	0.150437	1	g1934(cap2);g3565(-)
GO:0046821	extrachromosomal DNA	2	2	0.150437	1	g1001(rad9);g3636(hH3v)
GO:0071261	Ssh1 translocon complex	2	2	0.150437	1	MSTRG.12502(9G6.310);g368(SBH1)
GO:0097123	cyclin A1-CDK2 complex	2	2	0.150437	1	g1239(PHO85);g7676(SNF1)
GO:0097124	cyclin A2-CDK2 complex	2	2	0.150437	1	g1239(PHO85);g7676(SNF1)
GO:0097134	cyclin E1-CDK2 complex	2	2	0.150437	1	g1239(PHO85);g7676(SNF1)
GO:0097135	cyclin E2-CDK2 complex	2	2	0.150437	1	g1239(PHO85);g7676(SNF1)
GO:1904423	dehydrodolichyl diphosphate synthase complex	2	2	0.150437	1	g6434(SPAC4D7.04c);g7157(D1239)
GO:1904564	Nbp35-Cfd1 ATPase complex	2	2	0.150437	1	g5304(cfd1);g7354(nbp35)
GO:1990229	iron-sulfur cluster assembly complex	2	2	0.150437	1	g5304(cfd1);g7354(nbp35)
GO:1990298	bub1-bub3 complex	2	2	0.150437	1	g3880(GLE2);g4913(BUB1)
GO:1990304	MUB1-RAD6-UBR2 ubiquitin ligase complex	2	2	0.150437	1	g1841(samB);g6001(ubc2)
GO:1990315	Mcs4 RR-MAPKKK complex	2	2	0.150437	1	g5141(mcs4);g6173(wis1)
GO:1990528	Rvs161p-Rvs167p complex	2	2	0.150437	1	g3125(CaO19.1220);g5622(hob3)
GO:1990860	Pho85-Pho80 CDK-cyclin complex	2	2	0.150437	1	g1239(PHO85);g1631(preg)
GO:1990861	Ubp3-Bre5 deubiquitination complex	2	2	0.150437	1	g1243(nxt3);g1638(ubp3)
GO:0008287	protein serine/threonine phosphatase complex	14	28	0.152508	1	MSTRG.12719(--);g1064(-);g1598(cnb-1);g1784(lcb2);g213(pab1);g2151(YPI1);g2391(-);g2633(rrd1);g322(SPBC216.01c);g357(bimG);g4791(nem1);g52(-);g6474(YLR352W);g7172(SPAC227.15)
GO:0030867	rough endoplasmic reticulum membrane	14	28	0.152508	1	MSTRG.12502(9G6.310);g106(-);g2771(rpl2701);g3010(-);g3635(Derl2);g368(SBH1);g3682(SRP101);g4457(AN7461);g5058(YML073C);g5158(-);g5221(sec-61);g5415(DER1);g7028(RPS15);g786(rpl35)
GO:1903293	phosphatase complex	14	28	0.152508	1	MSTRG.12719(--);g1064(-);g1598(cnb-1);g1784(lcb2);g213(pab1);g2151(YPI1);g2391(-);g2633(rrd1);g322(SPBC216.01c);g357(bimG);g4791(nem1);g52(-);g6474(YLR352W);g7172(SPAC227.15)
GO:0031970	organelle envelope lumen	28	61	0.155223	1	g1672(HEM13);g2029(-);g2146(DRE2);g2195(L9470.15);g2337(SPAC24C9.02c);g2435(TRR1);g2859(REX2);g335(cyt-2);g386(tim10);g3975(tim23);g4077(TIM13);g4151(COX11);g4676(CAALFM_C102740CA);g4922(hem14);g509(creA);g5315(ndk1);g5377(nuo78);g5545(PET191);g5682(HSP60);g6146(ptc4);g6284(alp41);g6410(POT1);g6416(SPBP8B7.05c);g6773(MGG_04626);g6938(tim9);g7457(MIX17);g7676(SNF1);g962(pdxH)
GO:0000275	mitochondrial proton-transporting ATP synthase complex, catalytic sector F(1)	5	8	0.155353	1	g1966(des);g4268(atp-5);g4294(sgf73);g5684(ATP15);g6491(nat1)
GO:0000923	equatorial microtubule organizing center	5	8	0.155353	1	g2743(alp6);g4501(-);g5888(mipA);g7324(-);g746(ase1)
GO:0009337	sulfite reductase complex (NADPH)	5	8	0.155353	1	MSTRG.2984(SPBC12C2.03c);g4614(ascE);g4728(-);g4729(MET10);g6851(sir1)
GO:0009534	chloroplast thylakoid	5	8	0.155353	1	g1966(des);g3485(YTA12);g3490(GAR1);g3686(atp7);g758(IRC22)
GO:0030289	protein phosphatase 4 complex	5	8	0.155353	1	MSTRG.12719(--);g2391(-);g322(SPBC216.01c);g52(-);g6474(YLR352W)
GO:0031976	plastid thylakoid	5	8	0.155353	1	g1966(des);g3485(YTA12);g3490(GAR1);g3686(atp7);g758(IRC22)
GO:0042729	DASH complex	10	19	0.157519	1	g1216(SPAC227.10);g2155(-);g3453(SPC19);g3598(dam1);g4174(asd-4);g4180(spc24);g5873(SPAC3F10.12c);g6341(-);g7502(SPC34);g893(DAD3)
GO:0000506	glycosylphosphatidylinositol-N-acetylglucosaminyltransferase (GPI-GnT) complex	4	6	0.162788	1	g2720(-);g5424(mug84);g6039(gpi3);g7381(gpi2)
GO:0000930	gamma-tubulin complex	4	6	0.162788	1	g1624(-);g2743(alp6);g5888(mipA);g7324(-)
GO:0005677	chromatin silencing complex	4	6	0.162788	1	g1238(BATDEDRAFT_20316);g3760(cdcA);g4457(AN7461);g7598(sgd1)
GO:0005785	signal recognition particle receptor complex	4	6	0.162788	1	g3010(-);g3635(Derl2);g3682(SRP101);g5415(DER1)
GO:0005825	half bridge of spindle pole body	4	6	0.162788	1	g2743(alp6);g4615(-);g5888(mipA);g6393(CDC31)
GO:0036064	ciliary basal body	4	6	0.162788	1	g4703(SPBC13G1.05);g52(-);g6115(-);g6393(CDC31)
GO:0043224	nuclear SCF ubiquitin ligase complex	4	6	0.162788	1	g4113(sconB);g5232(sconC);g5645(pip1);g5920(cul1)
GO:0061496	half bridge of mitotic spindle pole body	4	6	0.162788	1	g2743(alp6);g4615(-);g5888(mipA);g6393(CDC31)
GO:0061638	CENP-A containing chromatin	4	6	0.162788	1	g1196(-);g357(bimG);g3636(hH3v);g6838(cnd2)
GO:0072546	EMC complex	4	6	0.162788	1	g5206(At4g32130);g5515(emc1);g6785(oca3);g7102(SPBC1711.03)
GO:0045121	membrane raft	13	26	0.164782	1	g3138(SPBC530.12c);g3565(-);g3917(-);g4261(btn1);g4429(-);g4651(bipA);g4687(-);g4882(css1);g5622(hob3);g5682(HSP60);g5917(gna-3);g648(sod22);g7677(-)
GO:0098857	membrane microdomain	13	26	0.164782	1	g3138(SPBC530.12c);g3565(-);g3917(-);g4261(btn1);g4429(-);g4651(bipA);g4687(-);g4882(css1);g5622(hob3);g5682(HSP60);g5917(gna-3);g648(sod22);g7677(-)
GO:0005756	mitochondrial proton-transporting ATP synthase, central stalk	3	4	0.165476	1	g1966(des);g4268(atp-5);g5684(ATP15)
GO:0005901	caveola	3	4	0.165476	1	g3565(-);g4261(btn1);g4882(css1)
GO:0009514	glyoxysome	3	4	0.165476	1	g3289(ICL1);g3708(acuE);g5368(PMP47B)
GO:0030430	host cell cytoplasm	3	4	0.165476	1	g1164(-);g4312(ssp-1);g7715(SCO1)
GO:0033597	mitotic checkpoint complex	3	4	0.165476	1	g3880(GLE2);g4913(BUB1);g6313(slp1)
GO:0034663	endoplasmic reticulum chaperone complex	3	4	0.165476	1	g2175(ARB_02626);g4651(bipA);g6675(ARB_01071)
GO:0045179	apical cortex	3	4	0.165476	1	g37(ypt2);g5117(myo2);g7466(erf2)
GO:0045269	proton-transporting ATP synthase, central stalk	3	4	0.165476	1	g1966(des);g4268(atp-5);g5684(ATP15)
GO:0005667	transcription regulator complex	70	164	0.168823	1	MSTRG.7814(--);g1101(-);g1118(flbA);g1215(amdR);g1238(BATDEDRAFT_20316);g1239(PHO85);g1332(HOS2);g143(SPBC17D11.08);g1583(SPCC1919.14c);g1631(preg);g1713(HAP5);g1832(SPCPB16A4.02c);g2035(mbf1);g2070(-);g2174(RGR1);g222(gtf2f2);g2232(swi10);g2380(SRB5);g2599(SPAC1420.01c);g2719(HUB1);g277(uaY);g2789(mug80);g2801(tbpA);g3251(MIP11);g3299(CaO19.12844);g3307(EFR3);g3308(SOH1);g3328(res2);g3558(SKN7);…
GO:0005758	mitochondrial intermembrane space	26	57	0.176775	1	g1672(HEM13);g2029(-);g2146(DRE2);g2195(L9470.15);g2337(SPAC24C9.02c);g2435(TRR1);g2859(REX2);g335(cyt-2);g386(tim10);g3975(tim23);g4077(TIM13);g4151(COX11);g4676(CAALFM_C102740CA);g4922(hem14);g5315(ndk1);g5377(nuo78);g5545(PET191);g5682(HSP60);g6146(ptc4);g6284(alp41);g6410(POT1);g6416(SPBP8B7.05c);g6773(MGG_04626);g6938(tim9);g7457(MIX17);g962(pdxH)
GO:0015935	small ribosomal subunit	33	74	0.180553	1	MSTRG.11206(ARB_05157);g1139(rsm26);g1165(mrp10);g1612(MNP1);g1710(rsm10);g1901(rps19);g1931(ppe1);g2306(GET1);g2723(RPS0);g2724(mrps28);g2749(ubi::crp-6);g3070(RPS16);g3251(MIP11);g3452(SPAC1420.04c);g411(mrps8);g4482(rsm18);g4566(-);g4633(IMP3);g4645(vgl1);g4817(rps23);g6114(rps-25);g6380(rps602);g6389(FUBP1);g6569(mrps18);g7028(RPS15);g7277(rsm23);g7330(-);g7431(RPS4);g7508(SPBC4B4.04);g833(-)…
GO:0016020	membrane	929	2354	0.185379	1	MSTRG.10181(--);MSTRG.1031(--);MSTRG.12502(9G6.310);MSTRG.12578(--);MSTRG.1271(--);MSTRG.224(--);MSTRG.2984(SPBC12C2.03c);MSTRG.3319(--);MSTRG.4395(--);MSTRG.4675(--);MSTRG.4738(--);MSTRG.5415(--);MSTRG.5459(--);MSTRG.5550(--);MSTRG.5589(--);MSTRG.5703(--);MSTRG.609(--);MSTRG.720(--);MSTRG.778(--);MSTRG.802(--);MSTRG.8368(qcr9);MSTRG.8469(--);MSTRG.885(--);MSTRG.9342(--);MSTRG.9559(spcs1);MSTRG.9…
GO:0000307	cyclin-dependent protein kinase holoenzyme complex	11	22	0.193368	1	g1239(PHO85);g1631(preg);g2789(mug80);g2796(pch1);g4069(ctk3);g4849(CDC2);g5397(ptkA);g5682(HSP60);g5824(CCL1);g7267(PCL7);g7676(SNF1)
GO:0031228	intrinsic component of Golgi membrane	14	29	0.193992	1	g2448(TVP23);g3097(MNN9);g3371(aur1);g3392(-);g3681(hrf1);g534(-);g586(-);g6220(COY1);g6372(vti1);g6375(MNN11);g6466(dscB);g7079(rer1);g7175(yea4);g950(YND1)
GO:0071005	U2-type precatalytic spliceosome	7	13	0.201686	1	g2468(prp3);g2970(Sf3b5);g3632(rse1);g6665(snrpb);g6752(msl1);g951(lea1);g958(snu13)
GO:0005881	cytoplasmic microtubule	13	27	0.20986	1	g1390(klp6);g2743(alp6);g3010(-);g3469(tea1);g3598(dam1);g3760(cdcA);g4501(-);g466(bimC);g4849(CDC2);g5095(benA);g6787(tea2);g7(SPBC13G1.09);g746(ase1)
GO:1990023	mitotic spindle midzone	10	20	0.210136	1	g1375(artA);g1390(klp6);g182(YM8270.03C);g2155(-);g3013(ark1);g3760(cdcA);g466(bimC);g4849(CDC2);g6520(nimE);g746(ase1)
GO:0005750	mitochondrial respiratory chain complex III	6	11	0.220298	1	MSTRG.8368(qcr9);g1096(-);g2308(qcr7);g3786(-);g6226(pep);g966(fes-1)
GO:0030018	Z disc	6	11	0.220298	1	g1108(Stub1);g1934(cap2);g399(-);g4753(cap1);g618(TPI1);g7237(GRX3)
GO:0070847	core mediator complex	6	11	0.220298	1	g2174(RGR1);g2380(SRB5);g3307(EFR3);g3308(SOH1);g4749(MED7);g4996(-)
GO:0005615	extracellular space	35	81	0.238373	1	g1146(MEP2);g1176(rny1);g1553(SED4);g1973(-);g2081(SED3);g2106(xdhA);g2150(HEM2);g2527(UTP11);g3010(-);g3115(-);g3138(SPBC530.12c);g318(-);g3425(L8167.8);g3606(ADA2);g4257(-);g4261(btn1);g4337(ECM14);g4478(MEP3);g456(CaO19.1376);g4564(pgiA);g4645(vgl1);g4651(bipA);g4830(VdtF);g4831(FG02328);g4835(FG02321);g5360(asah-1);g5630(grs1);g5682(HSP60);g5931(FGRRES_01567);g6675(ARB_01071);g7038(MEP5);g725…
GO:0009342	glutamate synthase complex (NADPH)	14	30	0.240055	1	g1265(aspB);g1575(-);g1660(glt1);g1975(aif1);g2032(TIF34);g2435(TRR1);g3712(cctM);g3832(CBP1);g3910(PAO4);g4922(hem14);g5985(ktnD);g7560(ARB_02462);g872(aclD);g874(gliT)
GO:0031026	glutamate synthase complex	14	30	0.240055	1	g1265(aspB);g1575(-);g1660(glt1);g1975(aif1);g2032(TIF34);g2435(TRR1);g3712(cctM);g3832(CBP1);g3910(PAO4);g4922(hem14);g5985(ktnD);g7560(ARB_02462);g872(aclD);g874(gliT)
GO:0031617	NMS complex	5	9	0.241668	1	g1240(-);g2566(mis13);g2807(ndc80);g4180(spc24);g426(-)
GO:0032580	Golgi cisterna membrane	5	9	0.241668	1	g3336(vps74);g3371(aur1);g3551(Tmem115);g437(AN5226.2);g7466(erf2)
GO:0042651	thylakoid membrane	5	9	0.241668	1	g1966(des);g3485(YTA12);g3490(GAR1);g3686(atp7);g758(IRC22)
GO:0098862	cluster of actin-based cell projections	5	9	0.241668	1	g1653(Mfsd10);g1934(cap2);g4747(NCR1);g4782(choC);g7691(pcm2)
GO:0070069	cytochrome complex	11	23	0.246928	1	MSTRG.1634(--);MSTRG.8368(qcr9);g1096(-);g1975(aif1);g2308(qcr7);g2333(cox-15);g3786(-);g5680(cox5);g6226(pep);g6882(spf31);g966(fes-1)
GO:0005839	proteasome core complex	8	16	0.250301	1	g1209(pup2);g1548(SPAC6G10.04c);g4044(pca-2);g4365(PUP1);g4722(SPAC13C5.01c);g5472(PRE6);g6420(BLM10);g6704(PUP3)
GO:0030173	integral component of Golgi membrane	13	28	0.259566	1	g2448(TVP23);g3097(MNN9);g3371(aur1);g3392(-);g3681(hrf1);g534(-);g586(-);g6220(COY1);g6372(vti1);g6375(MNN11);g7079(rer1);g7175(yea4);g950(YND1)
GO:0005886	plasma membrane	314	788	0.266205	1	MSTRG.10181(--);MSTRG.4675(--);MSTRG.720(--);MSTRG.885(--);MSTRG.9641(--);MSTRG.9945(--);g100(UGA4);g101(AGP3);g111(RYL2);g1110(SPCP31B10.05);g1111(SPCC584.13);g1118(flbA);g1121(not2);g1145(FAT1);g1158(YPR201W);g116(ykt6);g1197(vma7);g1201(DDI1);g126(pi030);g1287(RCF1);g1290(GAB1);g1332(HOS2);g1346(asaE);g1375(artA);g1392(ALTA7);g1433(erg2);g1443(SPBC354.08c);g1444(FBA1);g1483(PEP2);g1486(ARB_029…
GO:0033698	Rpd3L complex	4	7	0.266658	1	g4783(-);g507(-);g5556(cti6);g6465(CaO19.8497)
GO:0097550	transcription preinitiation complex	4	7	0.266658	1	g222(gtf2f2);g2801(tbpA);g4303(efuD);g5342(SPAC17A5.06)
GO:1990819	actin fusion focus	4	7	0.266658	1	g1085(ARB_01444);g1895(ARB_04467);g4669(exgD);g7297(-)
GO:0000794	condensed nuclear chromosome	39	92	0.270368	1	g1102(-);g1240(-);g1512(MSH4);g1685(-);g2155(-);g2268(YD9320A.04);g247(-);g2566(mis13);g2807(ndc80);g3013(ark1);g322(SPBC216.01c);g3453(SPC19);g3544(alp14);g357(bimG);g3598(dam1);g3621(SPBC23E6.02);g3636(hH3v);g366(CTHT_0061010);g3719(-);g3760(cdcA);g3880(GLE2);g3890(-);g4180(spc24);g426(-);g4501(-);g466(bimC);g4913(BUB1);g5087(SMT3);g5168(plc1);g5485(cnd3);g5968(TOP2);g6617(MPS1);g6838(cnd2);g72…
GO:0005814	centriole	7	14	0.274733	1	g3013(ark1);g4457(AN7461);g4615(-);g5304(cfd1);g6115(-);g6393(CDC31);g7354(nbp35)
GO:0033179	proton-transporting V-type ATPase, V0 domain	7	14	0.274733	1	g247(-);g3471(FCR3);g3772(VMA3);g3966(nctA);g4180(spc24);g4604(-);g6854(VMA16)
GO:0031984	organelle subcompartment	227	568	0.285893	1	MSTRG.12502(9G6.310);MSTRG.1271(--);MSTRG.720(--);MSTRG.9559(spcs1);g106(-);g1064(-);g1077(CaO19.10930);g1114(gpi10);g1129(SPAC30D11.11);g1137(GPI17);g1150(ERV14);g116(ykt6);g1186(sec27);g1191(ALG7);g1196(-);g1204(YER044C);g126(pi030);g1290(GAB1);g138(CG3792);g1433(erg2);g1454(-);g1528(IRE1);g1547(vps55);g1571(ale1);g1577(vps45);g1582(saraf);g1625(SPBC13A2.03);g1699(YAL023C);g1731(erg3A);g1774(SP…
GO:0031201	SNARE complex	9	19	0.293273	1	g116(ykt6);g1577(vps45);g3478(SYP52);g3818(syb1);g4527(-);g456(CaO19.1376);g6372(vti1);g7699(sed5);g785(GOS1)
GO:0044815	DNA packaging complex	9	19	0.293273	1	g1753(-);g2705(-);g3299(CaO19.12844);g3636(hH3v);g5485(cnd3);g6838(cnd2);g7626(cut3);g7647(hta1);g7689(cnd1)
GO:0016610	nitrogenase complex	3	5	0.296714	1	g3682(SRP101);g5304(cfd1);g6631(hyuA)
GO:0031315	extrinsic component of mitochondrial outer membrane	3	5	0.296714	1	g2272(SCP2);g2886(CLU1);g3768(YIR037W)
GO:0031969	chloroplast membrane	3	5	0.296714	1	g1728(FLX1);g2307(YIL006W);g5878(TRV_03236)
GO:0032126	eisosome	3	5	0.296714	1	g4887(LSP1);g4934(-);g7677(-)
GO:0072379	ER membrane insertion complex	3	5	0.296714	1	g1741(get4);g2009(mas5);g6258(hsp98)
GO:0072380	TRC complex	3	5	0.296714	1	g1741(get4);g2009(mas5);g6258(hsp98)
GO:0097361	CIA complex	3	5	0.296714	1	g5304(cfd1);g6495(NAR1);g6959(YHR122W)
GO:0097427	microtubule bundle	3	5	0.296714	1	g3469(tea1);g4501(-);g746(ase1)
GO:0097731	9+0 non-motile cilium	3	5	0.296714	1	g2702(SPBC215.06c);g52(-);g6393(CDC31)
GO:0097733	photoreceptor cell cilium	3	5	0.296714	1	g2702(SPBC215.06c);g52(-);g6393(CDC31)
GO:0099070	static microtubule bundle	3	5	0.296714	1	g3469(tea1);g4501(-);g746(ase1)
GO:0120095	vacuole-isolation membrane contact site	3	5	0.296714	1	g1671(ATG8);g3132(ATG8);g4656(ATG13)
GO:0098590	plasma membrane region	35	83	0.298529	1	g1433(erg2);g1653(Mfsd10);g1774(SPAC821.13c);g1859(L1);g248(MSP1);g2690(wsp1);g3113(-);g317(map3);g3268(FLC2);g3336(vps74);g3352(Os01g0624000);g3565(-);g362(asp);g37(ypt2);g374(xyl1);g4146(CDC3);g4261(btn1);g438(SPBC19F8.03c);g456(CaO19.1376);g4564(pgiA);g4669(exgD);g4747(NCR1);g4753(cap1);g4782(choC);g4882(css1);g5019(ARF);g5189(thi9);g5324(cyk3);g5325(AQY2);g5622(hob3);g5682(HSP60);g6284(alp41)…
GO:0031674	I band	6	12	0.303131	1	g1108(Stub1);g1934(cap2);g399(-);g4753(cap1);g618(TPI1);g7237(GRX3)
GO:0070210	Rpd3L-Expanded complex	6	12	0.303131	1	g1116(-);g1332(HOS2);g4783(-);g507(-);g5556(cti6);g6465(CaO19.8497)
GO:0005788	endoplasmic reticulum lumen	11	24	0.304968	1	g1176(rny1);g1731(erg3A);g1947(MPD1);g2175(ARB_02626);g3442(gpt1);g449(fkbB);g4651(bipA);g6675(ARB_01071);g6738(SPAC2E1P5.03);g7057(yos9);g856(SPCC613.03)
GO:0110085	mitotic actomyosin contractile ring	11	24	0.304968	1	g1349(rng2);g1375(artA);g2814(imp2);g2893(grrA);g3760(cdcA);g4146(CDC3);g4305(CaO19.11733);g4646(ste20);g4768(SPBC4F6.12);g5117(myo2);g5324(cyk3)
GO:0031411	gas vesicle	13	29	0.312845	1	g248(MSP1);g3471(FCR3);g4008(bor);g4125(ctf18);g4422(bor);g529(-);g56(let1);g6258(hsp98);g6459(YP9367.04);g6505(SPAC4G9.12);g6710(rpt4);g7145(RPT1);g7285(PEX1)
GO:1902555	endoribonuclease complex	8	17	0.321109	1	g2664(POP1);g2940(-);g3430(grc3);g3865(sen54);g586(-);g6989(SPAC3A12.04c);g907(CLP1);g936(tsp-4)
GO:0031966	mitochondrial membrane	156	390	0.323331	1	MSTRG.8368(qcr9);MSTRG.8469(--);g1063(SPAC6G10.03c);g1083(mrpl27);g1096(-);g1238(BATDEDRAFT_20316);g1280(MET7);g1287(RCF1);g142(SPAC1F12.08);g1558(nuo14.8);g1612(MNP1);g1672(HEM13);g1710(rsm10);g1728(FLX1);g1734(tom40);g1845(nuo-49);g1873(pgp1);g1879(AGC1);g1924(-);g1966(des);g1975(aif1);g2042(MSS51);g2104(DLD1);g2106(xdhA);g2123(SPBC1703.13c);g2195(L9470.15);g2205(-);g2271(SPAC328.09);g2272(SCP2…
GO:0070469	respirasome	21	49	0.32719	1	MSTRG.8368(qcr9);g1096(-);g1558(nuo14.8);g1845(nuo-49);g1975(aif1);g2308(qcr7);g2333(cox-15);g3714(nuo-10.5);g3786(-);g4986(NNT);g5301(yidC);g5377(nuo78);g5462(lbsA);g5600(sdh3);g5680(cox5);g6226(pep);g6228(B18P24.060);g6773(MGG_04626);g6882(spf31);g7646(CIB22);g966(fes-1)
GO:0000126	transcription factor TFIIIB complex	2	3	0.334669	1	g1583(SPCC1919.14c);g2801(tbpA)
GO:0000274	mitochondrial proton-transporting ATP synthase, stator stalk	2	3	0.334669	1	g3686(atp7);g4268(atp-5)
GO:0000813	ESCRT I complex	2	3	0.334669	1	g3115(-);g6122(VPS28)
GO:0000931	gamma-tubulin large complex	2	3	0.334669	1	g1624(-);g7324(-)
GO:0005621	cellular bud scar	2	3	0.334669	1	g1859(L1);g4305(CaO19.11733)
GO:0005712	chiasma	2	3	0.334669	1	g3890(-);g847(MLH1)
GO:0005822	inner plaque of spindle pole body	2	3	0.334669	1	g2743(alp6);g5888(mipA)
GO:0005952	cAMP-dependent protein kinase complex	2	3	0.334669	1	g3359(pkaR);g4078(TPK2)
GO:0008275	gamma-tubulin small complex	2	3	0.334669	1	g2743(alp6);g5888(mipA)
GO:0009346	ATP-independent citrate lyase complex	2	3	0.334669	1	g3876(SPAC22A12.16);g3877(B14D6.310)
GO:0009547	plastid ribosome	2	3	0.334669	1	g2724(mrps28);g5277(-)
GO:0016580	Sin3 complex	2	3	0.334669	1	g6042(-);g689(SPAC2F7.07c)
GO:0031380	nuclear RNA-directed RNA polymerase complex	2	3	0.334669	1	g28(cid1);g5522(hrr1)
GO:0031462	Cul2-RING ubiquitin ligase complex	2	3	0.334669	1	g3866(elc1);g5645(pip1)
GO:0031469	polyhedral organelle	2	3	0.334669	1	g4645(vgl1);g4879(egt-2)
GO:0031588	nucleotide-activated protein kinase complex	2	3	0.334669	1	g1589(SIP2);g7676(SNF1)
GO:0032133	chromosome passenger complex	2	3	0.334669	1	g3013(ark1);g5967(-)
GO:0032391	photoreceptor connecting cilium	2	3	0.334669	1	g52(-);g6393(CDC31)
GO:0032994	protein-lipid complex	2	3	0.334669	1	g4645(vgl1);g7419(snx3)
GO:0033254	vacuolar transporter chaperone complex	2	3	0.334669	1	g1651(VTC2);g4823(VTC1)
GO:0034066	Ric1-Rgp1 guanyl-nucleotide exchange factor complex	2	3	0.334669	1	g4270(YDR137W);g6563(ckb-2)
GO:0034457	Mpp10 complex	2	3	0.334669	1	g4633(IMP3);g5166(IMP4)
GO:0035550	urease complex	2	3	0.334669	1	g393(ure1);g4564(pgiA)
GO:0035869	ciliary transition zone	2	3	0.334669	1	g52(-);g6393(CDC31)
GO:0045265	proton-transporting ATP synthase, stator stalk	2	3	0.334669	1	g3686(atp7);g4268(atp-5)
GO:0061497	inner plaque of mitotic spindle pole body	2	3	0.334669	1	g2743(alp6);g5888(mipA)
GO:0070522	ERCC4-ERCC1 complex	2	3	0.334669	1	g2232(swi10);g5378(-)
GO:0071942	XPC complex	2	3	0.334669	1	g496(rhp42);g6393(CDC31)
GO:0099115	chromosome, subtelomeric region	2	3	0.334669	1	g1196(-);g1831(DOT1)
GO:1904511	cytoplasmic microtubule plus-end	2	3	0.334669	1	g3469(tea1);g6787(tea2)
GO:0000939	inner kinetochore	5	10	0.336813	1	g2268(YD9320A.04);g2566(mis13);g3013(ark1);g3719(-);g426(-)
GO:0035145	exon-exon junction complex	5	10	0.336813	1	g4921(pym1);g5070(mnh1);g5165(2E4.130);g6616(SPCC825.05c);g678(-)
GO:0045261	proton-transporting ATP synthase complex, catalytic core F(1)	5	10	0.336813	1	g1966(des);g4268(atp-5);g4294(sgf73);g5684(ATP15);g6491(nat1)
GO:0097038	perinuclear endoplasmic reticulum	5	10	0.336813	1	g4651(bipA);g5415(DER1);g6349(D9819.5);g7233(SPCC1183.11);g7466(erf2)
GO:0005740	mitochondrial envelope	167	419	0.338128	1	MSTRG.8368(qcr9);MSTRG.8469(--);g1063(SPAC6G10.03c);g1083(mrpl27);g1096(-);g1238(BATDEDRAFT_20316);g1280(MET7);g1287(RCF1);g142(SPAC1F12.08);g1558(nuo14.8);g1612(MNP1);g1672(HEM13);g1710(rsm10);g1728(FLX1);g1734(tom40);g1845(nuo-49);g1873(pgp1);g1879(AGC1);g1924(-);g1966(des);g1975(aif1);g2029(-);g2042(MSS51);g2104(DLD1);g2106(xdhA);g2123(SPBC1703.13c);g2146(DRE2);g2195(L9470.15);g2205(-);g2271(S…
GO:0000315	organellar large ribosomal subunit	18	42	0.347049	1	g1083(mrpl27);g1612(MNP1);g1792(mrp20);g2372(mrpl40);g2413(mrpl36);g2544(acoB);g2706(IMG2);g2823(mrpl28);g4092(mrpl31);g4738(MRPL6);g4820(mrpl8);g5180(MRPL3);g5277(-);g589(SPBC2F12.10);g590(yml6);g6350(mrpl33);g6521(RML2);g7686(mrpl22)
GO:0005746	mitochondrial respirasome	18	42	0.347049	1	MSTRG.8368(qcr9);g1096(-);g1558(nuo14.8);g1845(nuo-49);g2308(qcr7);g2333(cox-15);g3714(nuo-10.5);g3786(-);g4986(NNT);g5301(yidC);g5377(nuo78);g5462(lbsA);g5600(sdh3);g5680(cox5);g6226(pep);g6228(B18P24.060);g7646(CIB22);g966(fes-1)
GO:0005762	mitochondrial large ribosomal subunit	18	42	0.347049	1	g1083(mrpl27);g1612(MNP1);g1792(mrp20);g2372(mrpl40);g2413(mrpl36);g2544(acoB);g2706(IMG2);g2823(mrpl28);g4092(mrpl31);g4738(MRPL6);g4820(mrpl8);g5180(MRPL3);g5277(-);g589(SPBC2F12.10);g590(yml6);g6350(mrpl33);g6521(RML2);g7686(mrpl22)
GO:0005876	spindle microtubule	18	42	0.347049	1	g1332(HOS2);g1390(klp6);g3013(ark1);g3453(SPC19);g3544(alp14);g3598(dam1);g3760(cdcA);g4174(asd-4);g4501(-);g4646(ste20);g466(bimC);g4849(CDC2);g4899(cul3);g5095(benA);g5888(mipA);g5967(-);g746(ase1);g7502(SPC34)
GO:0098803	respiratory chain complex	18	42	0.347049	1	MSTRG.8368(qcr9);g1096(-);g1558(nuo14.8);g1845(nuo-49);g1975(aif1);g2308(qcr7);g2333(cox-15);g3714(nuo-10.5);g3786(-);g5377(nuo78);g5462(lbsA);g5600(sdh3);g5680(cox5);g6226(pep);g6228(B18P24.060);g6882(spf31);g7646(CIB22);g966(fes-1)
GO:0005887	integral component of plasma membrane	34	82	0.347163	1	g100(UGA4);g1111(SPCC584.13);g116(ykt6);g1433(erg2);g1443(SPBC354.08c);g1609(-);g177(STE6);g2123(SPBC1703.13c);g2214(-);g2570(GIT3);g2880(SPBC543.05c);g3(MUP1);g3113(-);g317(map3);g3268(FLC2);g3352(Os01g0624000);g3397(cwh43);g3591(gaa1);g3703(HNM1);g3749(crmD);g3804(CTR4);g4452(MEP1);g4747(NCR1);g4780(-);g4882(css1);g5189(thi9);g5325(AQY2);g5400(SPCC1672.11c);g59(PNS1);g6255(Ebp);g7238(isp4);g737…
GO:0034774	secretory granule lumen	22	52	0.348853	1	g1209(pup2);g1611(cct8);g1971(SPAC6F6.11c);g2061(APT1);g2150(HEM2);g2567(rpn7);g2729(-);g3451(ARB_03431);g3479(KU80);g3654(MMTAG2);g3877(B14D6.310);g4044(pca-2);g4225(cyp10);g4407(Gtpbp2);g4564(pgiA);g6217(ucp10);g635(candA-C);g6563(ckb-2);g6574(SPAC27E2.03c);g6672(DED1);g7145(RPT1);g7166(CDA)
GO:1902911	protein kinase complex	22	52	0.348853	1	g1239(PHO85);g1589(SIP2);g1631(preg);g2070(-);g222(gtf2f2);g2789(mug80);g2796(pch1);g3430(grc3);g4069(ctk3);g4114(atg17);g4535(mug145);g4656(ATG13);g4849(CDC2);g5342(SPAC17A5.06);g5397(ptkA);g56(let1);g5682(HSP60);g5824(CCL1);g586(-);g6467(tcf-29);g7267(PCL7);g7676(SNF1)
GO:0034506	chromosome, centromeric core domain	7	15	0.353018	1	g1196(-);g247(-);g357(bimG);g3636(hH3v);g4913(BUB1);g5968(TOP2);g6838(cnd2)
GO:0045111	intermediate filament cytoskeleton	7	15	0.353018	1	g1611(cct8);g1970(CG17119);g3430(grc3);g4651(bipA);g5775(-);g6762(-);g678(-)
GO:0045240	dihydrolipoyl dehydrogenase complex	7	15	0.353018	1	MSTRG.1271(--);g1039(PKP1);g2269(cys-3);g2640(Bckdha);g5551(DUR12);g6668(pyc);g7645(KGD2)
GO:0005753	mitochondrial proton-transporting ATP synthase complex	9	20	0.361294	1	g1966(des);g3606(ADA2);g3686(atp7);g4268(atp-5);g4294(sgf73);g5684(ATP15);g6183(ATP20);g6491(nat1);g7210(-)
GO:0031514	motile cilium	11	25	0.365903	1	MSTRG.8934(--);g1830(atg16);g2106(xdhA);g247(-);g3425(L8167.8);g3471(FCR3);g4501(-);g4899(cul3);g52(-);g7297(-);g7685(HAS1)
GO:0016591	RNA polymerase II, holoenzyme	48	118	0.368543	1	MSTRG.7814(--);g1118(flbA);g1215(amdR);g143(SPBC17D11.08);g1631(preg);g1832(SPCPB16A4.02c);g2020(rpb6);g2035(mbf1);g2070(-);g2174(RGR1);g222(gtf2f2);g2232(swi10);g2380(SRB5);g2406(CCR4);g2493(YBR1204);g2599(SPAC1420.01c);g277(uaY);g2789(mug80);g2801(tbpA);g3025(YIL010W);g3075(-);g3307(EFR3);g3308(SOH1);g4083(H4.2);g4303(efuD);g4535(mug145);g4749(MED7);g4800(taf13);g4906(SPAC22E12.02);g4996(-);g53…
GO:1902554	serine/threonine protein kinase complex	19	45	0.370575	1	g1239(PHO85);g1631(preg);g2070(-);g222(gtf2f2);g2789(mug80);g2796(pch1);g4069(ctk3);g4114(atg17);g4535(mug145);g4656(ATG13);g4849(CDC2);g5342(SPAC17A5.06);g5397(ptkA);g56(let1);g5682(HSP60);g5824(CCL1);g6467(tcf-29);g7267(PCL7);g7676(SNF1)
GO:0005663	DNA replication factor C complex	4	8	0.377963	1	g366(CTHT_0061010);g4125(ctf18);g4148(rfc1);g6586(RFC2)
GO:0031371	ubiquitin conjugating enzyme complex	4	8	0.377963	1	g1108(Stub1);g1584(bre1);g6001(ubc2);g6508(spm2)
GO:0031390	Ctf18 RFC-like complex	4	8	0.377963	1	g4125(ctf18);g6363(CTF8);g6586(RFC2);g7350(-)
GO:0031414	N-terminal protein acetyltransferase complex	4	8	0.377963	1	g2018(naa20);g3373(naa30);g4778(ard1);g6491(nat1)
GO:0032221	Rpd3S/Clr6-CII complex	4	8	0.377963	1	g4783(-);g5556(cti6);g6465(CaO19.8497);g689(SPAC2F7.07c)
GO:0034657	GID complex	4	8	0.377963	1	g2948(-);g384(SPBC29A3.03c);g5071(YBR0834);g996(SPAC12B10.13)
GO:0098556	cytoplasmic side of rough endoplasmic reticulum membrane	4	8	0.377963	1	g2771(rpl2701);g5058(YML073C);g7028(RPS15);g786(rpl35)
GO:0000311	plastid large ribosomal subunit	1	1	0.387924	1	g5277(-)
GO:0000312	plastid small ribosomal subunit	1	1	0.387924	1	g2724(mrps28)
GO:0000934	porous cell septum	1	1	0.387924	1	g3934(chsG)
GO:0000936	primary cell septum	1	1	0.387924	1	g1085(ARB_01444)
GO:0001739	sex chromatin	1	1	0.387924	1	g2173(SPBP8B7.15c)
GO:0001917	photoreceptor inner segment	1	1	0.387924	1	g4651(bipA)
GO:0001931	uropod	1	1	0.387924	1	g5117(myo2)
GO:0001939	female pronucleus	1	1	0.387924	1	g2801(tbpA)
GO:0001940	male pronucleus	1	1	0.387924	1	g2801(tbpA)
GO:0002169	3-methylcrotonyl-CoA carboxylase complex, mitochondrial	1	1	0.387924	1	g5551(DUR12)
GO:0002177	manchette	1	1	0.387924	1	g2468(prp3)
GO:0002944	cyclin K-CDK12 complex	1	1	0.387924	1	g2796(pch1)
GO:0002945	cyclin K-CDK13 complex	1	1	0.387924	1	g2796(pch1)
GO:0005715	late recombination nodule	1	1	0.387924	1	g847(MLH1)
GO:0005731	nucleolus organizer region	1	1	0.387924	1	g1487(MBD4)
GO:0005745	m-AAA complex	1	1	0.387924	1	g3485(YTA12)
GO:0005945	6-phosphofructokinase complex	1	1	0.387924	1	g85(pfkA)
GO:0009322	trimethylamine-N-oxide reductase complex	1	1	0.387924	1	g793(-)
GO:0009326	formate dehydrogenase complex	1	1	0.387924	1	g5377(nuo78)
GO:0009349	riboflavin synthase complex	1	1	0.387924	1	g6773(MGG_04626)
GO:0010005	cortical microtubule, transverse to long axis	1	1	0.387924	1	g4849(CDC2)
GO:0010319	stromule	1	1	0.387924	1	g6851(sir1)
GO:0010370	perinucleolar chromocenter	1	1	0.387924	1	g1487(MBD4)
GO:0016222	procollagen-proline 4-dioxygenase complex	1	1	0.387924	1	g2175(ARB_02626)
GO:0016612	molybdenum-iron nitrogenase complex	1	1	0.387924	1	g6631(hyuA)
GO:0017117	single-stranded DNA-dependent ATP-dependent DNA helicase complex	1	1	0.387924	1	g5232(sconC)
GO:0019030	icosahedral viral capsid	1	1	0.387924	1	g3876(SPAC22A12.16)
GO:0030869	RENT complex	1	1	0.387924	1	g3760(cdcA)
GO:0030891	VCB complex	1	1	0.387924	1	g3866(elc1)
GO:0031209	SCAR complex	1	1	0.387924	1	g1558(nuo14.8)
GO:0031254	cell trailing edge	1	1	0.387924	1	g5117(myo2)
GO:0031942	i-AAA complex	1	1	0.387924	1	g6459(YP9367.04)
GO:0031977	thylakoid lumen	1	1	0.387924	1	g1966(des)
GO:0032178	medial membrane band	1	1	0.387924	1	g5189(thi9)
GO:0032783	super elongation complex	1	1	0.387924	1	g2795(-)
GO:0032936	SREBP-SCAP complex	1	1	0.387924	1	g3088(sre1)
GO:0032982	myosin filament	1	1	0.387924	1	g5117(myo2)
GO:0033011	perinuclear theca	1	1	0.387924	1	g1934(cap2)
GO:0033107	Cvt vesicle	1	1	0.387924	1	g1671(ATG8)
GO:0033110	Cvt vesicle membrane	1	1	0.387924	1	g1671(ATG8)
GO:0033150	cytoskeletal calyx	1	1	0.387924	1	g1934(cap2)
GO:0033650	host cell mitochondrion	1	1	0.387924	1	g7715(SCO1)
GO:0033655	host cell cytoplasm part	1	1	0.387924	1	g7715(SCO1)
GO:0034358	plasma lipoprotein particle	1	1	0.387924	1	g4645(vgl1)
GO:0034364	high-density lipoprotein particle	1	1	0.387924	1	g4645(vgl1)
GO:0035102	PRC1 complex	1	1	0.387924	1	g2173(SPBP8B7.15c)
GO:0036087	glutathione synthase complex	1	1	0.387924	1	g5746(gsa1)
GO:0036286	eisosome filament	1	1	0.387924	1	g4887(LSP1)
GO:0036502	Derlin-1-VIMP complex	1	1	0.387924	1	g5415(DER1)
GO:0038037	G protein-coupled receptor dimeric complex	1	1	0.387924	1	g3113(-)
GO:0038038	G protein-coupled receptor homodimeric complex	1	1	0.387924	1	g3113(-)
GO:0039624	viral outer capsid	1	1	0.387924	1	g3876(SPAC22A12.16)
GO:0042644	chloroplast nucleoid	1	1	0.387924	1	g6851(sir1)
GO:0042646	plastid nucleoid	1	1	0.387924	1	g6851(sir1)
GO:0043203	axon hillock	1	1	0.387924	1	g3013(ark1)
GO:0043505	CENP-A containing nucleosome	1	1	0.387924	1	g3636(hH3v)
GO:0043626	PCNA complex	1	1	0.387924	1	g366(CTHT_0061010)
GO:0044190	host cell mitochondrial envelope	1	1	0.387924	1	g7715(SCO1)
GO:0044214	spanning component of plasma membrane	1	1	0.387924	1	g4747(NCR1)
GO:0044530	supraspliceosomal complex	1	1	0.387924	1	g5165(2E4.130)
GO:0044796	DNA polymerase processivity factor complex	1	1	0.387924	1	g366(CTHT_0061010)
GO:0045244	succinate-CoA ligase complex (GDP-forming)	1	1	0.387924	1	g5760(tca-8)
GO:0046536	dosage compensation complex	1	1	0.387924	1	g7689(cnd1)
GO:0046691	intracellular canaliculus	1	1	0.387924	1	g5325(AQY2)
GO:0046696	lipopolysaccharide receptor complex	1	1	0.387924	1	g5682(HSP60)
GO:0048269	methionine adenosyltransferase complex	1	1	0.387924	1	g797(eth-1)
GO:0060473	cortical granule	1	1	0.387924	1	g6853(ryh1)
GO:0061493	central plaque of mitotic spindle pole body	1	1	0.387924	1	g3423(pcp1)
GO:0070056	prospore membrane leading edge	1	1	0.387924	1	g4887(LSP1)
GO:0070057	prospore membrane spindle pole body attachment site	1	1	0.387924	1	g4887(LSP1)
GO:0070250	mating projection membrane	1	1	0.387924	1	g3113(-)
GO:0070531	BRCA1-A complex	1	1	0.387924	1	g3757(-)
GO:0070552	BRISC complex	1	1	0.387924	1	g3757(-)
GO:0070557	PCNA-p21 complex	1	1	0.387924	1	g366(CTHT_0061010)
GO:0070648	formin-nucleated actin cable	1	1	0.387924	1	g7297(-)
GO:0070652	HAUS complex	1	1	0.387924	1	g4621(-)
GO:0070725	Yb body	1	1	0.387924	1	g7589(MOV10)
GO:0070776	MOZ/MORF histone acetyltransferase complex	1	1	0.387924	1	g6608(EAF6)
GO:0070850	TACC/TOG complex	1	1	0.387924	1	g4501(-)
GO:0070867	mating projection tip membrane	1	1	0.387924	1	g1774(SPAC821.13c)
GO:0070916	inositol phosphoceramide synthase complex	1	1	0.387924	1	g3371(aur1)
GO:0071204	histone pre-mRNA 3'end processing complex	1	1	0.387924	1	g6665(snrpb)
GO:0071513	phosphopantothenoylcysteine decarboxylase complex	1	1	0.387924	1	g2201(SPAC15E1.04)
GO:0071546	pi-body	1	1	0.387924	1	g7589(MOV10)
GO:0071818	BAT3 complex	1	1	0.387924	1	g1741(get4)
GO:0072492	host cell mitochondrial intermembrane space	1	1	0.387924	1	g7715(SCO1)
GO:0089713	Cbf1-Met4-Met28 complex	1	1	0.387924	1	g5873(SPAC3F10.12c)
GO:0089717	spanning component of membrane	1	1	0.387924	1	g4747(NCR1)
GO:0097047	DNA replication termination region	1	1	0.387924	1	g5968(TOP2)
GO:0097204	phagocytic cup base	1	1	0.387924	1	g5117(myo2)
GO:0097356	perinucleolar compartment	1	1	0.387924	1	g3430(grc3)
GO:0097441	basal dendrite	1	1	0.387924	1	g116(ykt6)
GO:0097452	GAIT complex	1	1	0.387924	1	g2895(crp-46)
GO:0097456	terminal loop	1	1	0.387924	1	g4457(AN7461)
GO:0097518	parallel actin filament bundle	1	1	0.387924	1	g7297(-)
GO:0097546	ciliary base	1	1	0.387924	1	g52(-)
GO:0097648	G protein-coupled receptor complex	1	1	0.387924	1	g3113(-)
GO:0098826	endoplasmic reticulum tubular network membrane	1	1	0.387924	1	g96(-)
GO:0098853	endoplasmic reticulum-vacuole membrane contact site	1	1	0.387924	1	g2139(snx12)
GO:0099020	perinuclear endoplasmic reticulum lumen	1	1	0.387924	1	g4651(bipA)
GO:0099021	cortical endoplasmic reticulum lumen	1	1	0.387924	1	g4651(bipA)
GO:0099522	cytosolic region	1	1	0.387924	1	g4651(bipA)
GO:0099523	presynaptic cytosol	1	1	0.387924	1	g4651(bipA)
GO:0099524	postsynaptic cytosol	1	1	0.387924	1	g4651(bipA)
GO:1902929	plasma membrane of growing cell tip	1	1	0.387924	1	g1859(L1)
GO:1903754	cortical microtubule plus-end	1	1	0.387924	1	g6787(tea2)
GO:1905202	methylcrotonoyl-CoA carboxylase complex	1	1	0.387924	1	g5551(DUR12)
GO:1990111	spermatoproteasome complex	1	1	0.387924	1	g6420(BLM10)
GO:1990385	meiotic spindle midzone	1	1	0.387924	1	g3013(ark1)
GO:1990537	mitotic spindle polar microtubule	1	1	0.387924	1	g3598(dam1)
GO:1990630	IRE1-RACK1-PP2A complex	1	1	0.387924	1	g3251(MIP11)
GO:1990777	lipoprotein particle	1	1	0.387924	1	g4645(vgl1)
GO:1990794	basolateral part of cell	1	1	0.387924	1	g7676(SNF1)
GO:1990811	MWP complex	1	1	0.387924	1	g6115(-)
GO:1990836	lysosomal matrix	1	1	0.387924	1	g4651(bipA)
GO:1990876	cytoplasmic side of nuclear pore	1	1	0.387924	1	g4366(NUP159)
GO:0044391	ribosomal subunit	67	167	0.388811	1	MSTRG.11206(ARB_05157);MSTRG.9559(spcs1);g1083(mrpl27);g1139(rsm26);g1165(mrp10);g1612(MNP1);g1710(rsm10);g1792(mrp20);g1901(rps19);g1931(ppe1);g2306(GET1);g2372(mrpl40);g2413(mrpl36);g2542(ALTA12);g2544(acoB);g2706(IMG2);g2723(RPS0);g2724(mrps28);g2749(ubi::crp-6);g2771(rpl2701);g2823(mrpl28);g2895(crp-46);g3070(RPS16);g3251(MIP11);g3296(RLP24);g3452(SPAC1420.04c);g3785(NHP2);g3817(rpl26);g4092(…
GO:0000346	transcription export complex	6	13	0.390084	1	g1128(SPBC577.04);g1857(-);g3733(sub2);g4124(-);g5983(csn-8);g6341(-)
GO:0070822	Sin3-type complex	6	13	0.390084	1	g4783(-);g507(-);g5556(cti6);g6042(-);g6465(CaO19.8497);g689(SPAC2F7.07c)
GO:0070938	contractile ring	18	43	0.394382	1	g1349(rng2);g1375(artA);g268(CHS2);g2814(imp2);g2893(grrA);g3125(CaO19.1220);g3356(SNF7);g3760(cdcA);g4146(CDC3);g4305(CaO19.11733);g4646(ste20);g4768(SPBC4F6.12);g5117(myo2);g5324(cyk3);g6380(rps602);g7297(-);g746(ase1);g884(rng3)
GO:0031305	integral component of mitochondrial inner membrane	16	38	0.395617	1	g1287(RCF1);g2205(-);g241(fox-2);g3485(YTA12);g3713(SPAC24B11.09);g3975(tim23);g4151(COX11);g4361(-);g4922(hem14);g5281(YAH1);g5532(MIR1);g5545(PET191);g5923(SPAC23H3.12c);g6664(YGL080W);g7235(TPC1);g7715(SCO1)
GO:0098800	inner mitochondrial membrane protein complex	38	94	0.40968	1	MSTRG.8368(qcr9);g1096(-);g1287(RCF1);g1558(nuo14.8);g1845(nuo-49);g1966(des);g2308(qcr7);g2333(cox-15);g241(fox-2);g3048(pam16);g3295(tim14);g3485(YTA12);g3606(ADA2);g3686(atp7);g3714(nuo-10.5);g3786(-);g386(tim10);g3938(-);g3975(tim23);g4268(atp-5);g4294(sgf73);g4361(-);g4898(SPAC24H6.02c);g5377(nuo78);g5462(lbsA);g5482(tim22);g5600(sdh3);g5680(cox5);g5684(ATP15);g6183(ATP20);g6226(pep);g6228(B…
GO:0030496	midbody	19	46	0.416946	1	g10(did2);g1123(GDI1);g2516(SPBC29A10.12);g3013(ark1);g3115(-);g3251(MIP11);g3356(SNF7);g3604(SAP1);g362(asp);g3740(nimA);g3760(cdcA);g4025(exo70);g4146(CDC3);g4312(ssp-1);g4457(AN7461);g4651(bipA);g4891(ARF1);g5917(gna-3);g746(ase1)
GO:0045177	apical part of cell	13	31	0.425315	1	g10(did2);g3352(Os01g0624000);g362(asp);g37(ypt2);g374(xyl1);g3818(syb1);g4747(NCR1);g4753(cap1);g5019(ARF);g5117(myo2);g5325(AQY2);g7(SPBC13G1.09);g7466(erf2)
GO:0032806	carboxy-terminal domain protein kinase complex	11	26	0.42809	1	g2070(-);g222(gtf2f2);g2796(pch1);g4069(ctk3);g4535(mug145);g5342(SPAC17A5.06);g5397(ptkA);g56(let1);g5682(HSP60);g5824(CCL1);g6467(tcf-29)
GO:0043204	perikaryon	11	26	0.42809	1	g1100(ckn1);g2422(creB);g3251(MIP11);g3862(ZPR1);g4457(AN7461);g4646(ste20);g4651(bipA);g6348(SPBC725.01);g6508(spm2);g6563(ckb-2);g7691(pcm2)
GO:0000164	protein phosphatase type 1 complex	3	6	0.430639	1	g2151(YPI1);g357(bimG);g7172(SPAC227.15)
GO:0000444	MIS12/MIND type complex	3	6	0.430639	1	g1240(-);g2566(mis13);g4180(spc24)
GO:0002178	palmitoyltransferase complex	3	6	0.430639	1	g1784(lcb2);g3262(ORM1);g7466(erf2)
GO:0005619	ascospore wall	3	6	0.430639	1	g3463(-);g3680(catA);g4146(CDC3)
GO:0005787	signal peptidase complex	3	6	0.430639	1	MSTRG.9559(spcs1);g4594(SEC11);g5332(SPC3)
GO:0005834	heterotrimeric G-protein complex	3	6	0.430639	1	g1840(GB-1);g3774(gna-2);g5917(gna-3)
GO:0008024	cyclin/CDK positive transcription elongation factor complex	3	6	0.430639	1	g2796(pch1);g4069(ctk3);g5397(ptkA)
GO:0031211	endoplasmic reticulum palmitoyltransferase complex	3	6	0.430639	1	g1784(lcb2);g3262(ORM1);g7466(erf2)
GO:0034707	chloride channel complex	3	6	0.430639	1	g126(pi030);g1451(LPI3C);g2076(cyp6)
GO:0042383	sarcolemma	3	6	0.430639	1	g1598(cnb-1);g4782(choC);g6348(SPBC725.01)
GO:0042765	GPI-anchor transamidase complex	3	6	0.430639	1	g1137(GPI17);g1290(GAB1);g3591(gaa1)
GO:0044613	nuclear pore central transport channel	3	6	0.430639	1	g3895(NUP49);g4366(NUP159);g808(NUP57)
GO:0044853	plasma membrane raft	3	6	0.430639	1	g3565(-);g4261(btn1);g4882(css1)
GO:0070775	H3 histone acetyltransferase complex	3	6	0.430639	1	g4759(SPAC823.14);g6465(CaO19.8497);g6608(EAF6)
GO:0071957	old mitotic spindle pole body	3	6	0.430639	1	g2743(alp6);g4913(BUB1);g5888(mipA)
GO:1905360	GTPase complex	3	6	0.430639	1	g1840(GB-1);g3774(gna-2);g5917(gna-3)
GO:1905961	protein-cysteine S-palmitoyltransferase complex	3	6	0.430639	1	g1784(lcb2);g3262(ORM1);g7466(erf2)
GO:0005940	septin ring	9	21	0.430712	1	g1926(crf2);g2445(-);g2814(imp2);g3425(L8167.8);g4124(-);g4146(CDC3);g4305(CaO19.11733);g5087(SMT3);g7676(SNF1)
GO:0099086	synaptonemal structure	7	16	0.432909	1	g1512(MSH4);g3719(-);g3890(-);g5087(SMT3);g5968(TOP2);g777(rhp51);g847(MLH1)
GO:0005828	kinetochore microtubule	5	11	0.433908	1	g1390(klp6);g3013(ark1);g466(bimC);g5095(benA);g5967(-)
GO:0016507	mitochondrial fatty acid beta-oxidation multienzyme complex	5	11	0.433908	1	g1474(MYCGRDRAFT_76805);g2446(sidH);g3670(crt);g5583(claC);g7080(MYCGRDRAFT_76805)
GO:0019908	nuclear cyclin-dependent protein kinase holoenzyme complex	5	11	0.433908	1	g2796(pch1);g4069(ctk3);g5397(ptkA);g5682(HSP60);g5824(CCL1)
GO:0033588	elongator holoenzyme complex	5	11	0.433908	1	g1655(mcl1);g3658(IKI1);g6115(-);g777(rhp51);g938(SPCC11E10.06c)
GO:0098554	cytoplasmic side of endoplasmic reticulum membrane	5	11	0.433908	1	g2771(rpl2701);g3088(sre1);g5058(YML073C);g7028(RPS15);g786(rpl35)
GO:1990752	microtubule end	5	11	0.433908	1	g3469(tea1);g362(asp);g4501(-);g5135(-);g6787(tea2)
GO:0031983	vesicle lumen	22	54	0.434516	1	g1209(pup2);g1611(cct8);g1971(SPAC6F6.11c);g2061(APT1);g2150(HEM2);g2567(rpn7);g2729(-);g3451(ARB_03431);g3479(KU80);g3654(MMTAG2);g3877(B14D6.310);g4044(pca-2);g4225(cyp10);g4407(Gtpbp2);g4564(pgiA);g6217(ucp10);g635(candA-C);g6563(ckb-2);g6574(SPAC27E2.03c);g6672(DED1);g7145(RPT1);g7166(CDA)
GO:0060205	cytoplasmic vesicle lumen	22	54	0.434516	1	g1209(pup2);g1611(cct8);g1971(SPAC6F6.11c);g2061(APT1);g2150(HEM2);g2567(rpn7);g2729(-);g3451(ARB_03431);g3479(KU80);g3654(MMTAG2);g3877(B14D6.310);g4044(pca-2);g4225(cyp10);g4407(Gtpbp2);g4564(pgiA);g6217(ucp10);g635(candA-C);g6563(ckb-2);g6574(SPAC27E2.03c);g6672(DED1);g7145(RPT1);g7166(CDA)
GO:0071944	cell periphery	386	989	0.445892	1	MSTRG.10181(--);MSTRG.4675(--);MSTRG.720(--);MSTRG.885(--);MSTRG.9641(--);MSTRG.9945(--);g100(UGA4);g101(AGP3);g1085(ARB_01444);g111(RYL2);g1110(SPCP31B10.05);g1111(SPCC584.13);g1118(flbA);g1121(not2);g1136(JIP5);g1145(FAT1);g1158(YPR201W);g116(ykt6);g1197(vma7);g1201(DDI1);g126(pi030);g1287(RCF1);g1290(GAB1);g1332(HOS2);g1346(asaE);g1349(rng2);g1375(artA);g1392(ALTA7);g1433(erg2);g1443(SPBC354.0…
GO:0005816	spindle pole body	30	75	0.458035	1	g1349(rng2);g182(YM8270.03C);g2155(-);g2743(alp6);g3423(pcp1);g3544(alp14);g357(bimG);g3598(dam1);g37(ypt2);g3740(nimA);g3760(cdcA);g4035(RRP12);g4180(spc24);g426(-);g4501(-);g4615(-);g466(bimC);g4849(CDC2);g4887(LSP1);g4913(BUB1);g5087(SMT3);g5095(benA);g5475(sid1);g5888(mipA);g608(DMA2);g6115(-);g6393(CDC31);g640(spg1);g6520(nimE);g6617(MPS1)
GO:0005811	lipid droplet	21	52	0.458533	1	g1063(SPAC6G10.03c);g1145(FAT1);g1433(erg2);g1671(ATG8);g34(ROG1);g3463(-);g3604(SAP1);g4261(btn1);g4319(SLC1);g4791(nem1);g5546(SPCC1672.09);g6217(ucp10);g6254(ANR2);g6432(ARB_02327-2);g6434(SPAC4D7.04c);g6456(erg27);g6710(rpt4);g7157(D1239);g7197(erg26);g821(rsad2);g975(pmp3)
GO:0005739	mitochondrion	377	967	0.458987	1	MSTRG.5721(At2g02050);MSTRG.8368(qcr9);MSTRG.8469(--);g1011(nhm1);g1039(PKP1);g1063(SPAC6G10.03c);g1083(mrpl27);g1096(-);g1113(otaA);g1120(-);g1135(graC);g1139(rsm26);g1155(-);g1159(ncs6);g116(ykt6);g1165(mrp10);g1194(met9);g1216(SPAC227.10);g1238(BATDEDRAFT_20316);g1269(-);g1280(MET7);g1286(ILV1);g1287(RCF1);g1330(rpc6);g1374(-);g14(ETR1);g142(SPAC1F12.08);g1444(FBA1);g1452(rna14);g1474(MYCGRDRA…
GO:0140534	endoplasmic reticulum protein-containing complex	37	93	0.460767	1	MSTRG.12502(9G6.310);MSTRG.9559(spcs1);g1137(GPI17);g1191(ALG7);g1290(GAB1);g1699(YAL023C);g1784(lcb2);g2175(ARB_02626);g2306(GET1);g2581(gem1);g2720(-);g3010(-);g3262(ORM1);g3504(-);g3591(gaa1);g3635(Derl2);g368(SBH1);g3682(SRP101);g4594(SEC11);g4651(bipA);g5206(At4g32130);g5221(sec-61);g5332(SPC3);g5415(DER1);g5424(mug84);g5515(emc1);g5732(pbn1);g6039(gpi3);g6217(ucp10);g6675(ARB_01071);g6710(r…
GO:0005782	peroxisomal matrix	10	24	0.462103	1	g2236(pcs60);g2272(SCP2);g2515(YD2943.01C);g3289(ICL1);g3708(acuE);g3912(YGL159W);g5682(HSP60);g6270(TES1);g6410(POT1);g7078(cta1)
GO:0031907	microbody lumen	10	24	0.462103	1	g2236(pcs60);g2272(SCP2);g2515(YD2943.01C);g3289(ICL1);g3708(acuE);g3912(YGL159W);g5682(HSP60);g6270(TES1);g6410(POT1);g7078(cta1)
GO:0030312	external encapsulating structure	65	165	0.465877	1	g1085(ARB_01444);g1136(JIP5);g1375(artA);g1444(FBA1);g1483(PEP2);g1738(SPAC20G4.01);g177(STE6);g1859(L1);g1895(ARB_04467);g1901(rps19);g1923(aclQ);g1926(crf2);g1966(des);g2061(APT1);g2087(ski3);g2151(YPI1);g2214(-);g2247(-);g2361(met26);g2758(CaO19.251);g3010(-);g3078(gel1);g3178(SPBC543.02c);g3409(ARB_01183);g3463(-);g3567(ARB_07487);g3572(-);g3576(ARB_07495);g3680(catA);g380(LPI1W);g3825(gel2);…
GO:0005963	magnesium-dependent protein serine/threonine phosphatase complex	8	19	0.468676	1	MSTRG.12719(--);g1598(cnb-1);g213(pab1);g2391(-);g2633(rrd1);g322(SPBC216.01c);g52(-);g6474(YLR352W)
GO:0030880	RNA polymerase complex	61	155	0.472857	1	MSTRG.7814(--);g1118(flbA);g1215(amdR);g1330(rpc6);g143(SPBC17D11.08);g1631(preg);g1832(SPCPB16A4.02c);g1858(pob3);g2004(-);g2020(rpb6);g2029(-);g2035(mbf1);g2070(-);g2174(RGR1);g222(gtf2f2);g2232(swi10);g2380(SRB5);g2406(CCR4);g2469(rpa1);g2493(YBR1204);g2599(SPAC1420.01c);g277(uaY);g2789(mug80);g28(cid1);g2801(tbpA);g3025(YIL010W);g3075(-);g3307(EFR3);g3308(SOH1);g3953(GUF1);g4083(H4.2);g4303(e…
GO:0005777	peroxisome	38	96	0.475121	1	g1145(FAT1);g1454(-);g2236(pcs60);g2272(SCP2);g241(fox-2);g248(MSP1);g249(met-2);g2515(YD2943.01C);g2571(PEX11B);g2789(mug80);g3289(ICL1);g3619(SCP2);g3708(acuE);g380(LPI1W);g384(SPBC29A3.03c);g3912(YGL159W);g4258(CAT2);g4529(aat2);g4772(POX3);g5207(PROQFM164_S04g000523);g5272(erg20);g5368(PMP47B);g5682(HSP60);g6003(erg10A);g6270(TES1);g6360(bet4);g6385(hxA);g6410(POT1);g656(-);g6661(erg12);g6885…
GO:0042579	microbody	38	96	0.475121	1	g1145(FAT1);g1454(-);g2236(pcs60);g2272(SCP2);g241(fox-2);g248(MSP1);g249(met-2);g2515(YD2943.01C);g2571(PEX11B);g2789(mug80);g3289(ICL1);g3619(SCP2);g3708(acuE);g380(LPI1W);g384(SPBC29A3.03c);g3912(YGL159W);g4258(CAT2);g4529(aat2);g4772(POX3);g5207(PROQFM164_S04g000523);g5272(erg20);g5368(PMP47B);g5682(HSP60);g6003(erg10A);g6270(TES1);g6360(bet4);g6385(hxA);g6410(POT1);g656(-);g6661(erg12);g6885…
GO:0005826	actomyosin contractile ring	15	37	0.475208	1	g1349(rng2);g1375(artA);g268(CHS2);g2814(imp2);g2893(grrA);g3125(CaO19.1220);g3760(cdcA);g4146(CDC3);g4305(CaO19.11733);g4646(ste20);g4768(SPBC4F6.12);g5117(myo2);g5324(cyk3);g7297(-);g884(rng3)
GO:0000428	DNA-directed RNA polymerase complex	59	150	0.476504	1	MSTRG.7814(--);g1118(flbA);g1215(amdR);g1330(rpc6);g143(SPBC17D11.08);g1631(preg);g1832(SPCPB16A4.02c);g1858(pob3);g2004(-);g2020(rpb6);g2029(-);g2035(mbf1);g2070(-);g2174(RGR1);g222(gtf2f2);g2232(swi10);g2380(SRB5);g2406(CCR4);g2469(rpa1);g2493(YBR1204);g2599(SPAC1420.01c);g277(uaY);g2789(mug80);g2801(tbpA);g3025(YIL010W);g3075(-);g3307(EFR3);g3308(SOH1);g3953(GUF1);g4083(H4.2);g4303(efuD);g4535…
GO:0000795	synaptonemal complex	6	14	0.476596	1	g1512(MSH4);g3719(-);g3890(-);g5968(TOP2);g777(rhp51);g847(MLH1)
GO:0031253	cell projection membrane	6	14	0.476596	1	g1653(Mfsd10);g3113(-);g4564(pgiA);g4747(NCR1);g4782(choC);g7691(pcm2)
GO:0005778	peroxisomal membrane	13	32	0.482066	1	g1454(-);g2236(pcs60);g248(MSP1);g2515(YD2943.01C);g2571(PEX11B);g2789(mug80);g380(LPI1W);g5368(PMP47B);g656(-);g694(PEX12);g6958(DHG2);g7111(PAY32);g7285(PEX1)
GO:0015030	Cajal body	13	32	0.482066	1	g1239(PHO85);g1323(SPAP8A3.06);g2468(prp3);g3490(GAR1);g3785(NHP2);g3862(ZPR1);g399(-);g4359(tgs1);g4744(-);g5416(cbf5);g6665(snrpb);g7676(SNF1);g7683(SPBC1861.04c)
GO:0031903	microbody membrane	13	32	0.482066	1	g1454(-);g2236(pcs60);g248(MSP1);g2515(YD2943.01C);g2571(PEX11B);g2789(mug80);g380(LPI1W);g5368(PMP47B);g656(-);g694(PEX12);g6958(DHG2);g7111(PAY32);g7285(PEX1)
GO:0051233	spindle midzone	13	32	0.482066	1	g1375(artA);g1390(klp6);g182(YM8270.03C);g2155(-);g3013(ark1);g362(asp);g3760(cdcA);g466(bimC);g4849(CDC2);g4891(ARF1);g5967(-);g6520(nimE);g746(ase1)
GO:0070382	exocytic vesicle	13	32	0.482066	1	g1123(GDI1);g1577(vps45);g1625(SPBC13A2.03);g3138(SPBC530.12c);g3604(SAP1);g3818(syb1);g456(CaO19.1376);g4651(bipA);g6146(ptc4);g6372(vti1);g7189(trs23);g7700(palI);g96(-)
GO:0000144	cellular bud neck septin ring	4	9	0.486999	1	g1926(crf2);g2814(imp2);g4146(CDC3);g7676(SNF1)
GO:0000399	cellular bud neck septin structure	4	9	0.486999	1	g1926(crf2);g2814(imp2);g4146(CDC3);g7676(SNF1)
GO:0000803	sex chromosome	4	9	0.486999	1	g1239(PHO85);g2173(SPBP8B7.15c);g7676(SNF1);g7689(cnd1)
GO:0005871	kinesin complex	4	9	0.486999	1	g1390(klp6);g3581(klp5);g466(bimC);g6787(tea2)
GO:0009320	phosphoribosylaminoimidazole carboxylase complex	4	9	0.486999	1	g1839(efuE);g5551(DUR12);g6668(pyc);g7024(arg4)
GO:0031160	spore wall	4	9	0.486999	1	g3463(-);g3680(catA);g4146(CDC3);g4305(CaO19.11733)
GO:0032161	cleavage apparatus septin structure	4	9	0.486999	1	g1926(crf2);g2814(imp2);g4146(CDC3);g7676(SNF1)
GO:0045169	fusome	4	9	0.486999	1	g3356(SNF7);g5013(SPCC970.06);g5221(sec-61);g758(IRC22)
GO:0071821	FANCM-MHF complex	4	9	0.486999	1	g3636(hH3v);g4083(H4.2);g4576(H4.1);g4800(taf13)
GO:0097730	non-motile cilium	4	9	0.486999	1	g2702(SPBC215.06c);g52(-);g6393(CDC31);g6563(ckb-2)
GO:1990415	Pex17p-Pex14p docking complex	4	9	0.486999	1	g1454(-);g2571(PEX11B);g694(PEX12);g7111(PAY32)
GO:0009897	external side of plasma membrane	11	27	0.489962	1	MSTRG.9945(--);g1483(PEP2);g2175(ARB_02626);g2316(-);g2422(creB);g3078(gel1);g3825(gel2);g3888(-);g4519(-);g6056(PODCO_500010);g6093(spt20)
GO:1990204	oxidoreductase complex	58	148	0.491636	1	MSTRG.1271(--);MSTRG.8368(qcr9);g1039(PKP1);g1096(-);g1265(aspB);g1500(gld1);g1558(nuo14.8);g1575(-);g1579(MTO1);g16(PDB1);g1660(glt1);g1845(nuo-49);g1975(aif1);g2032(TIF34);g2104(DLD1);g2175(ARB_02626);g2248(rnr-1);g2269(cys-3);g2308(qcr7);g2435(TRR1);g2640(Bckdha);g3291(-);g3682(SRP101);g3712(cctM);g3714(nuo-10.5);g3777(TKL1);g3786(-);g3832(CBP1);g3910(PAO4);g3948(OXR1);g4835(FG02321);g4874(prx…
GO:0000322	storage vacuole	82	210	0.495947	1	g100(UGA4);g1145(FAT1);g116(ykt6);g1190(seh1);g1197(vma7);g1198(ARB_01325);g1314(UPA1);g1483(PEP2);g1545(pi063);g1651(VTC2);g1671(ATG8);g1700(HGT1);g177(STE6);g1785(RTC2);g1923(aclQ);g1930(SPAC23C11.06c);g1947(MPD1);g1970(CG17119);g213(pab1);g2139(snx12);g2214(-);g2396(rax1);g2541(YPQ1);g2701(ERV2);g2833(SPBC12C2.09c);g2880(SPBC543.05c);g3(MUP1);g3029(ATG22);g3132(ATG8);g328(-);g3478(SYP52);g3494…
GO:0000324	fungal-type vacuole	82	210	0.495947	1	g100(UGA4);g1145(FAT1);g116(ykt6);g1190(seh1);g1197(vma7);g1198(ARB_01325);g1314(UPA1);g1483(PEP2);g1545(pi063);g1651(VTC2);g1671(ATG8);g1700(HGT1);g177(STE6);g1785(RTC2);g1923(aclQ);g1930(SPAC23C11.06c);g1947(MPD1);g1970(CG17119);g213(pab1);g2139(snx12);g2214(-);g2396(rax1);g2541(YPQ1);g2701(ERV2);g2833(SPBC12C2.09c);g2880(SPBC543.05c);g3(MUP1);g3029(ATG22);g3132(ATG8);g328(-);g3478(SYP52);g3494…
GO:0031304	intrinsic component of mitochondrial inner membrane	16	40	0.497367	1	g1287(RCF1);g2205(-);g241(fox-2);g3485(YTA12);g3713(SPAC24B11.09);g3975(tim23);g4151(COX11);g4361(-);g4922(hem14);g5281(YAH1);g5532(MIR1);g5545(PET191);g5923(SPAC23H3.12c);g6664(YGL080W);g7235(TPC1);g7715(SCO1)
GO:0005840	ribosome	94	241	0.497616	1	MSTRG.11206(ARB_05157);MSTRG.7970(mrpl39);MSTRG.9559(spcs1);g1083(mrpl27);g1139(rsm26);g1165(mrp10);g1405(IKS1);g1511(YCR072C);g1612(MNP1);g1710(rsm10);g1792(mrp20);g1866(RPS13);g1901(rps19);g1931(ppe1);g2073(-);g2306(GET1);g2372(mrpl40);g2413(mrpl36);g2512(MTG2);g2542(ALTA12);g2544(acoB);g26(hgh1);g2706(IMG2);g2723(RPS0);g2724(mrps28);g2749(ubi::crp-6);g2771(rpl2701);g2823(mrpl28);g2881(bbp);g28…
GO:0009376	HslUV protease complex	9	22	0.499368	1	g248(MSP1);g3485(YTA12);g3604(SAP1);g4365(PUP1);g56(let1);g6459(YP9367.04);g6505(SPAC4G9.12);g6710(rpt4);g7145(RPT1)
GO:0030016	myofibril	9	22	0.499368	1	g1108(Stub1);g1934(cap2);g399(-);g4753(cap1);g5363(rpl402);g618(TPI1);g7237(GRX3);g7569(-);g7715(SCO1)
GO:0032156	septin cytoskeleton	9	22	0.499368	1	g1926(crf2);g2445(-);g2814(imp2);g3425(L8167.8);g4124(-);g4146(CDC3);g4305(CaO19.11733);g5087(SMT3);g7676(SNF1)
GO:0000814	ESCRT II complex	2	4	0.503862	1	g131(FG07526);g4515(dot2)
GO:0000818	nuclear MIS12/MIND complex	2	4	0.503862	1	g1240(-);g2566(mis13)
GO:0001651	dense fibrillar component	2	4	0.503862	1	g3490(GAR1);g958(snu13)
GO:0005641	nuclear envelope lumen	2	4	0.503862	1	g509(creA);g7676(SNF1)
GO:0005749	mitochondrial respiratory chain complex II, succinate dehydrogenase complex (ubiquinone)	2	4	0.503862	1	g5600(sdh3);g6228(B18P24.060)
GO:0005882	intermediate filament	2	4	0.503862	1	g4651(bipA);g678(-)
GO:0005923	bicellular tight junction	2	4	0.503862	1	g52(-);g7467(set-2)
GO:0009316	3-isopropylmalate dehydratase complex	2	4	0.503862	1	g1192(LEUA);g2544(acoB)
GO:0009361	succinate-CoA ligase complex (ADP-forming)	2	4	0.503862	1	g3877(B14D6.310);g5760(tca-8)
GO:0017059	serine C-palmitoyltransferase complex	2	4	0.503862	1	g1784(lcb2);g3262(ORM1)
GO:0019008	molybdopterin synthase complex	2	4	0.503862	1	g1498(uba4);g7714(cnxH)
GO:0019907	cyclin-dependent protein kinase activating kinase holoenzyme complex	2	4	0.503862	1	g5682(HSP60);g5824(CCL1)
GO:0031021	interphase microtubule organizing center	2	4	0.503862	1	g4165(-);g5888(mipA)
GO:0031262	Ndc80 complex	2	4	0.503862	1	g2807(ndc80);g4180(spc24)
GO:0031379	RNA-directed RNA polymerase complex	2	4	0.503862	1	g28(cid1);g5522(hrr1)
GO:0033503	HULC complex	2	4	0.503862	1	g1584(bre1);g6001(ubc2)
GO:0034099	luminal surveillance complex	2	4	0.503862	1	g4651(bipA);g7057(yos9)
GO:0035339	SPOTS complex	2	4	0.503862	1	g1784(lcb2);g3262(ORM1)
GO:0036126	sperm flagellum	2	4	0.503862	1	g4899(cul3);g7685(HAS1)
GO:0036409	histone H3-K14 acetyltransferase complex	2	4	0.503862	1	g4759(SPAC823.14);g6608(EAF6)
GO:0036410	Mst2 histone acetyltransferase complex	2	4	0.503862	1	g4759(SPAC823.14);g6608(EAF6)
GO:0036449	microtubule minus-end	2	4	0.503862	1	g362(asp);g4501(-)
GO:0042709	succinate-CoA ligase complex	2	4	0.503862	1	g3877(B14D6.310);g5760(tca-8)
GO:0042734	presynaptic membrane	2	4	0.503862	1	g2690(wsp1);g438(SPBC19F8.03c)
GO:0045257	succinate dehydrogenase complex (ubiquinone)	2	4	0.503862	1	g5600(sdh3);g6228(B18P24.060)
GO:0045281	succinate dehydrogenase complex	2	4	0.503862	1	g5600(sdh3);g6228(B18P24.060)
GO:0045283	fumarate reductase complex	2	4	0.503862	1	g5600(sdh3);g6228(B18P24.060)
GO:0048189	Lid2 complex	2	4	0.503862	1	g1868(sdc1);g8(ash2)
GO:0070160	tight junction	2	4	0.503862	1	g52(-);g7467(set-2)
GO:0070390	transcription export complex 2	2	4	0.503862	1	g5983(csn-8);g6393(CDC31)
GO:0071958	new mitotic spindle pole body	2	4	0.503862	1	g3423(pcp1);g3740(nimA)
GO:0090730	Las1 complex	2	4	0.503862	1	g3430(grc3);g586(-)
GO:0097729	9+2 motile cilium	2	4	0.503862	1	g4899(cul3);g7685(HAS1)
GO:1990143	CoA-synthesizing protein complex	2	4	0.503862	1	g142(SPAC1F12.08);g2201(SPAC15E1.04)
GO:1990221	L-cysteine desulfurase complex	2	4	0.503862	1	g2187(ISU1);g3117(ARB_05732-2)
GO:0110165	cellular anatomical entity	1885	4858	0.506072	1	MSTRG.10181(--);MSTRG.1031(--);MSTRG.11206(ARB_05157);MSTRG.11768(--);MSTRG.12502(9G6.310);MSTRG.12578(--);MSTRG.1271(--);MSTRG.12719(--);MSTRG.1634(--);MSTRG.224(--);MSTRG.2984(SPBC12C2.03c);MSTRG.3319(--);MSTRG.4395(--);MSTRG.4675(--);MSTRG.4738(--);MSTRG.5092(--);MSTRG.5415(--);MSTRG.5459(--);MSTRG.5550(--);MSTRG.5589(--);MSTRG.5703(--);MSTRG.5721(At2g02050);MSTRG.609(--);MSTRG.6537(TMC1);MSTR…
GO:0005689	U12-type spliceosomal complex	7	17	0.511168	1	g1727(sap49);g2970(Sf3b5);g3632(rse1);g4413(smd1);g4453(SPBC29A3.07c);g5837(tcg1);g6665(snrpb)
GO:0005744	TIM23 mitochondrial import inner membrane translocase complex	7	17	0.511168	1	g3048(pam16);g3295(tim14);g386(tim10);g3975(tim23);g4898(SPAC24H6.02c);g5482(tim22);g6938(tim9)
GO:0005929	cilium	24	61	0.513338	1	MSTRG.8934(--);g1390(klp6);g1611(cct8);g1830(atg16);g1837(-);g2106(xdhA);g247(-);g2702(SPBC215.06c);g3013(ark1);g3425(L8167.8);g3471(FCR3);g4034(-);g4501(-);g4564(pgiA);g4703(SPBC13G1.05);g4899(cul3);g52(-);g5304(cfd1);g6115(-);g6393(CDC31);g6563(ckb-2);g7297(-);g7354(nbp35);g7685(HAS1)
GO:0005793	endoplasmic reticulum-Golgi intermediate compartment	15	38	0.527116	1	g1150(ERV14);g116(ykt6);g2065(BET3);g2175(ARB_02626);g2650(GNA1);g3442(gpt1);g3681(hrf1);g4651(bipA);g4715(VMA21);g4904(SPAC22E12.01);g5013(SPCC970.06);g6746(ECM29);g7079(rer1);g7189(trs23);g7699(sed5)
GO:0005736	RNA polymerase I complex	5	12	0.52732	1	g2004(-);g2020(rpb6);g2469(rpa1);g2493(YBR1204);g5788(-)
GO:0017119	Golgi transport complex	5	12	0.52732	1	g2085(vps51);g2445(-);g3551(Tmem115);g3562(COG6);g785(GOS1)
GO:0036125	fatty acid beta-oxidation multienzyme complex	5	12	0.52732	1	g1474(MYCGRDRAFT_76805);g2446(sidH);g3670(crt);g5583(claC);g7080(MYCGRDRAFT_76805)
GO:0043230	extracellular organelle	5	12	0.52732	1	g2106(xdhA);g3115(-);g4651(bipA);g5630(grs1);g5682(HSP60)
GO:0045252	oxoglutarate dehydrogenase complex	5	12	0.52732	1	MSTRG.1271(--);g2269(cys-3);g5551(DUR12);g6668(pyc);g7645(KGD2)
GO:0065010	extracellular membrane-bounded organelle	5	12	0.52732	1	g2106(xdhA);g3115(-);g4651(bipA);g5630(grs1);g5682(HSP60)
GO:0070062	extracellular exosome	5	12	0.52732	1	g2106(xdhA);g3115(-);g4651(bipA);g5630(grs1);g5682(HSP60)
GO:1903561	extracellular vesicle	5	12	0.52732	1	g2106(xdhA);g3115(-);g4651(bipA);g5630(grs1);g5682(HSP60)
GO:0070161	anchoring junction	25	64	0.529873	1	MSTRG.9559(spcs1);g1548(SPAC6G10.04c);g1901(rps19);g1934(cap2);g2236(pcs60);g2469(rpa1);g2859(REX2);g3544(alp14);g3565(-);g3869(uba2);g4312(ssp-1);g4366(NUP159);g4457(AN7461);g4517(ppk15);g4646(ste20);g5165(2E4.130);g52(-);g5324(cyk3);g5425(-);g5888(mipA);g6284(alp41);g678(-);g7324(-);g7467(set-2);g7685(HAS1)
GO:0012507	ER to Golgi transport vesicle membrane	8	20	0.540265	1	g1721(pli1);g2176(At3g08990);g2216(sec13);g358(sar1);g3890(-);g4715(VMA21);g6372(vti1);g7699(sed5)
GO:0000776	kinetochore	41	106	0.546844	1	g1216(SPAC227.10);g1240(-);g1390(klp6);g1456(-);g1685(-);g182(YM8270.03C);g2155(-);g2216(sec13);g2268(YD9320A.04);g247(-);g2566(mis13);g2807(ndc80);g3013(ark1);g3251(MIP11);g3453(SPC19);g3544(alp14);g357(bimG);g3581(klp5);g3598(dam1);g3621(SPBC23E6.02);g3636(hH3v);g3719(-);g3760(cdcA);g3880(GLE2);g4174(asd-4);g4180(spc24);g426(-);g4501(-);g466(bimC);g4913(BUB1);g5168(plc1);g5232(sconC);g5873(SPAC…
GO:1904813	ficolin-1-rich granule lumen	16	41	0.54707	1	g1209(pup2);g1611(cct8);g2150(HEM2);g2567(rpn7);g2729(-);g3654(MMTAG2);g3877(B14D6.310);g4044(pca-2);g4225(cyp10);g4564(pgiA);g5360(asah-1);g635(candA-C);g6563(ckb-2);g6672(DED1);g7145(RPT1);g7166(CDA)
GO:0008021	synaptic vesicle	11	28	0.550119	1	g1123(GDI1);g1577(vps45);g3138(SPBC530.12c);g3604(SAP1);g3818(syb1);g456(CaO19.1376);g4651(bipA);g6146(ptc4);g6372(vti1);g7189(trs23);g96(-)
GO:0005658	alpha DNA polymerase:primase complex	3	7	0.553626	1	g1858(pob3);g595(spb70);g7635(SPAC6B12.10c)
GO:0005947	mitochondrial alpha-ketoglutarate dehydrogenase complex	3	7	0.553626	1	g1039(PKP1);g2640(Bckdha);g7645(KGD2)
GO:0008303	caspase complex	3	7	0.553626	1	g1137(GPI17);g1290(GAB1);g3591(gaa1)
GO:0030672	synaptic vesicle membrane	3	7	0.553626	1	g3818(syb1);g6146(ptc4);g6372(vti1)
GO:0031463	Cul3-RING ubiquitin ligase complex	3	7	0.553626	1	g3866(elc1);g4899(cul3);g5645(pip1)
GO:0031595	nuclear proteasome complex	3	7	0.553626	1	g56(let1);g6710(rpt4);g7145(RPT1)
GO:0033646	host intracellular part	3	7	0.553626	1	g1164(-);g4312(ssp-1);g7715(SCO1)
GO:0035577	azurophil granule membrane	3	7	0.553626	1	g3772(VMA3);g3818(syb1);g5013(SPCC970.06)
GO:0043656	host intracellular region	3	7	0.553626	1	g1164(-);g4312(ssp-1);g7715(SCO1)
GO:0044217	other organism part	3	7	0.553626	1	g2749(ubi::crp-6);g4312(ssp-1);g7715(SCO1)
GO:0045120	pronucleus	3	7	0.553626	1	g2801(tbpA);g3013(ark1);g7689(cnd1)
GO:0099501	exocytic vesicle membrane	3	7	0.553626	1	g3818(syb1);g6146(ptc4);g6372(vti1)
GO:1990498	mitotic spindle microtubule	3	7	0.553626	1	g3598(dam1);g4501(-);g746(ase1)
GO:0032153	cell division site	49	127	0.553637	1	g108(dsk1);g1085(ARB_01444);g1349(rng2);g1375(artA);g1510(pof6);g1598(cnb-1);g1895(ARB_04467);g1926(crf2);g1934(cap2);g2388(ssp1);g2661(HSL1);g268(CHS2);g2690(wsp1);g2743(alp6);g2814(imp2);g2824(rho2);g2893(grrA);g3125(CaO19.1220);g3309(PAL1);g3336(vps74);g3469(tea1);g357(bimG);g3760(cdcA);g3864(art1);g4025(exo70);g4144(POM33);g4146(CDC3);g4305(CaO19.11733);g4501(-);g4646(ste20);g4669(exgD);g4768…
GO:0016592	mediator complex	19	49	0.55521	1	MSTRG.901(--);g1766(-);g178(ATEG_00912);g2174(RGR1);g2380(SRB5);g247(-);g2558(SSN3);g2631(-);g3245(glnA);g3307(EFR3);g3308(SOH1);g3427(-);g3985(-);g4277(SRB6);g4599(-);g4749(MED7);g4996(-);g5983(csn-8);g6530(SPAC1527.03)
GO:0030134	COPII-coated ER to Golgi transport vesicle	14	36	0.558371	1	g1150(ERV14);g1721(pli1);g2176(At3g08990);g2216(sec13);g358(sar1);g3681(hrf1);g3890(-);g4715(VMA21);g5013(SPCC970.06);g586(-);g6372(vti1);g6746(ECM29);g7079(rer1);g7699(sed5)
GO:0005697	telomerase holoenzyme complex	6	15	0.558982	1	g2664(POP1);g3490(GAR1);g3785(NHP2);g5416(cbf5);g5775(-);g6665(snrpb)
GO:0072687	meiotic spindle	6	15	0.558982	1	g3013(ark1);g362(asp);g3719(-);g4457(AN7461);g466(bimC);g6520(nimE)
GO:0055029	nuclear DNA-directed RNA polymerase complex	57	148	0.559757	1	MSTRG.7814(--);g1118(flbA);g1215(amdR);g1330(rpc6);g143(SPBC17D11.08);g1631(preg);g1832(SPCPB16A4.02c);g1858(pob3);g2004(-);g2020(rpb6);g2035(mbf1);g2070(-);g2174(RGR1);g222(gtf2f2);g2232(swi10);g2380(SRB5);g2406(CCR4);g2469(rpa1);g2493(YBR1204);g2599(SPAC1420.01c);g277(uaY);g2789(mug80);g2801(tbpA);g3025(YIL010W);g3075(-);g3307(EFR3);g3308(SOH1);g3953(GUF1);g4083(H4.2);g4303(efuD);g4535(mug145);…
GO:0101002	ficolin-1-rich granule	17	44	0.565605	1	g1209(pup2);g1611(cct8);g2150(HEM2);g2567(rpn7);g2729(-);g3654(MMTAG2);g3772(VMA3);g3877(B14D6.310);g4044(pca-2);g4225(cyp10);g4564(pgiA);g5360(asah-1);g635(candA-C);g6563(ckb-2);g6672(DED1);g7145(RPT1);g7166(CDA)
GO:0031097	medial cortex	12	31	0.571605	1	g1349(rng2);g1934(cap2);g2661(HSL1);g2690(wsp1);g3125(CaO19.1220);g3309(PAL1);g4146(CDC3);g4305(CaO19.11733);g4768(SPBC4F6.12);g5117(myo2);g5622(hob3);g6927(rga5)
GO:0005766	primary lysosome	7	18	0.585207	1	g1611(cct8);g2729(-);g3772(VMA3);g3818(syb1);g3877(B14D6.310);g5013(SPCC970.06);g6217(ucp10)
GO:0042582	azurophil granule	7	18	0.585207	1	g1611(cct8);g2729(-);g3772(VMA3);g3818(syb1);g3877(B14D6.310);g5013(SPCC970.06);g6217(ucp10)
GO:0030062	mitochondrial tricarboxylic acid cycle enzyme complex	4	10	0.587123	1	g1039(PKP1);g2640(Bckdha);g5760(tca-8);g7645(KGD2)
GO:0043614	multi-eIF complex	4	10	0.587123	1	g2032(TIF34);g2113(tif212);g4554(tif35);g7445(SUI1)
GO:0071541	eukaryotic translation initiation factor 3 complex, eIF3m	4	10	0.587123	1	g2032(TIF34);g4554(tif35);g6559(CIMG_10297);g6713(hcr1)
GO:0045239	tricarboxylic acid cycle enzyme complex	11	29	0.607399	1	MSTRG.1271(--);g1039(PKP1);g2269(cys-3);g2640(Bckdha);g2648(FUMR);g3877(B14D6.310);g5551(DUR12);g5760(tca-8);g6143(leu2A);g6668(pyc);g7645(KGD2)
GO:0030017	sarcomere	8	21	0.607682	1	g1108(Stub1);g1934(cap2);g399(-);g4753(cap1);g5363(rpl402);g618(TPI1);g7237(GRX3);g7569(-)
GO:0042470	melanosome	8	21	0.607682	1	MSTRG.11206(ARB_05157);g1970(CG17119);g2175(ARB_02626);g3733(sub2);g4144(POM33);g4651(bipA);g6146(ptc4);g6675(ARB_01071)
GO:0048500	signal recognition particle	8	21	0.607682	1	MSTRG.11768(--);g3635(Derl2);g3682(SRP101);g5019(ARF);g5165(2E4.130);g5415(DER1);g7599(-);g7673(-)
GO:0048770	pigment granule	8	21	0.607682	1	MSTRG.11206(ARB_05157);g1970(CG17119);g2175(ARB_02626);g3733(sub2);g4144(POM33);g4651(bipA);g6146(ptc4);g6675(ARB_01071)
GO:0022627	cytosolic small ribosomal subunit	17	45	0.61142	1	MSTRG.11206(ARB_05157);g1710(rsm10);g1901(rps19);g2306(GET1);g2723(RPS0);g2749(ubi::crp-6);g3070(RPS16);g3251(MIP11);g411(mrps8);g4482(rsm18);g4817(rps23);g6114(rps-25);g6380(rps602);g7028(RPS15);g7431(RPS4);g7508(SPBC4B4.04);g833(-)
GO:0000151	ubiquitin ligase complex	52	137	0.61282	1	g1100(ckn1);g1108(Stub1);g143(SPBC17D11.08);g1510(pof6);g1511(YCR072C);g1584(bre1);g2032(TIF34);g2167(SPAC2F3.16);g2173(SPBP8B7.15c);g227(SPBP4H10.07);g2515(YD2943.01C);g274(Zfand1);g2893(grrA);g2929(-);g3160(sconB);g3211(ubl1);g3307(EFR3);g3308(SOH1);g337(UBC6);g3474(-);g3494(BSD2);g3525(ubc11);g3635(Derl2);g3866(elc1);g4113(sconB);g4535(mug145);g4749(MED7);g4899(cul3);g5232(sconC);g5415(DER1);g…
GO:0000276	mitochondrial proton-transporting ATP synthase complex, coupling factor F(o)	5	13	0.613093	1	g3606(ADA2);g3686(atp7);g4268(atp-5);g6183(ATP20);g7210(-)
GO:0014069	postsynaptic density	5	13	0.613093	1	g1433(erg2);g4651(bipA);g5177(cap1);g5256(ucp7);g6284(alp41)
GO:0030127	COPII vesicle coat	5	13	0.613093	1	g1721(pli1);g2176(At3g08990);g2216(sec13);g358(sar1);g3890(-)
GO:0032279	asymmetric synapse	5	13	0.613093	1	g1433(erg2);g4651(bipA);g5177(cap1);g5256(ucp7);g6284(alp41)
GO:0044665	MLL1/2 complex	5	13	0.613093	1	g121(ies6);g2173(SPBP8B7.15c);g586(-);g5884(ipi1);g8(ash2)
GO:0071339	MLL1 complex	5	13	0.613093	1	g121(ies6);g2173(SPBP8B7.15c);g586(-);g5884(ipi1);g8(ash2)
GO:0098984	neuron to neuron synapse	5	13	0.613093	1	g1433(erg2);g4651(bipA);g5177(cap1);g5256(ucp7);g6284(alp41)
GO:0005844	polysome	23	61	0.617293	1	MSTRG.9559(spcs1);g1548(SPAC6G10.04c);g1901(rps19);g2073(-);g3373(naa30);g3439(PRF1);g3686(atp7);g3803(-);g3981(TEF3);g4645(vgl1);g4817(rps23);g5017(crp-74);g5058(YML073C);g5165(2E4.130);g5736(SPBC36B7.09);g6114(rps-25);g6380(rps602);g6512(GIR2);g6530(SPAC1527.03);g6559(CIMG_10297);g741(crp-63);g7431(RPS4);g884(rng3)
GO:0000500	RNA polymerase I upstream activating factor complex	1	2	0.625411	1	g1101(-)
GO:0001520	outer dense fiber	1	2	0.625411	1	g7685(HAS1)
GO:0001750	photoreceptor outer segment	1	2	0.625411	1	g2702(SPBC215.06c)
GO:0002189	ribose phosphate diphosphokinase complex	1	2	0.625411	1	g2718(PRS5)
GO:0005673	transcription factor TFIIE complex	1	2	0.625411	1	g4303(efuD)
GO:0005690	U4atac snRNP	1	2	0.625411	1	g958(snu13)
GO:0005691	U6atac snRNP	1	2	0.625411	1	g7683(SPBC1861.04c)
GO:0005848	mRNA cleavage stimulating factor complex	1	2	0.625411	1	g1452(rna14)
GO:0005853	eukaryotic translation elongation factor 1 complex	1	2	0.625411	1	g5052(tef5)
GO:0005946	alpha,alpha-trehalose-phosphate synthase complex (UDP-forming)	1	2	0.625411	1	g7566(YDR074W)
GO:0005953	CAAX-protein geranylgeranyltransferase complex	1	2	0.625411	1	g6660(RAM2)
GO:0005955	calcineurin complex	1	2	0.625411	1	g1598(cnb-1)
GO:0005965	protein farnesyltransferase complex	1	2	0.625411	1	g6660(RAM2)
GO:0009289	pilus	1	2	0.625411	1	g5718(-)
GO:0009325	nitrate reductase complex	1	2	0.625411	1	g5377(nuo78)
GO:0009424	bacterial-type flagellum hook	1	2	0.625411	1	g5622(hob3)
GO:0009512	cytochrome b6f complex	1	2	0.625411	1	MSTRG.1634(--)
GO:0016035	zeta DNA polymerase complex	1	2	0.625411	1	g7346(-)
GO:0016460	myosin II complex	1	2	0.625411	1	g5117(myo2)
GO:0017054	negative cofactor 2 complex	1	2	0.625411	1	g3966(nctA)
GO:0017086	3-methyl-2-oxobutanoate dehydrogenase (lipoamide) complex	1	2	0.625411	1	g2640(Bckdha)
GO:0017087	mitochondrial processing peptidase complex	1	2	0.625411	1	g6226(pep)
GO:0017109	glutamate-cysteine ligase complex	1	2	0.625411	1	g3329(gcs-1)
GO:0018444	translation release factor complex	1	2	0.625411	1	g5411(SU2)
GO:0030057	desmosome	1	2	0.625411	1	g678(-)
GO:0030315	T-tubule	1	2	0.625411	1	g6348(SPBC725.01)
GO:0030691	Noc2p-Noc3p complex	1	2	0.625411	1	g662(noc3)
GO:0030700	glycine reductase complex	1	2	0.625411	1	g3291(-)
GO:0030893	meiotic cohesin complex	1	2	0.625411	1	g3719(-)
GO:0030907	MBF transcription complex	1	2	0.625411	1	g3328(res2)
GO:0030998	linear element	1	2	0.625411	1	g5087(SMT3)
GO:0031251	PAN complex	1	2	0.625411	1	g6216(PAN3)
GO:0031372	UBC13-MMS2 complex	1	2	0.625411	1	g6508(spm2)
GO:0031416	NatB complex	1	2	0.625411	1	g2018(naa20)
GO:0031499	TRAMP complex	1	2	0.625411	1	g2332(mtr4)
GO:0031500	Tea1 cell-end complex	1	2	0.625411	1	g3469(tea1)
GO:0031515	tRNA (m1A) methyltransferase complex	1	2	0.625411	1	g5434(trm6)
GO:0031518	CBF3 complex	1	2	0.625411	1	g5232(sconC)
GO:0031592	centrosomal corona	1	2	0.625411	1	g5888(mipA)
GO:0032116	SMC loading complex	1	2	0.625411	1	g1001(rad9)
GO:0032301	MutSalpha complex	1	2	0.625411	1	g1296(msh6)
GO:0032389	MutLalpha complex	1	2	0.625411	1	g847(MLH1)
GO:0032419	extrinsic component of lysosome membrane	1	2	0.625411	1	g4891(ARF1)
GO:0032433	filopodium tip	1	2	0.625411	1	g5823(UBC1)
GO:0032584	growth cone membrane	1	2	0.625411	1	g4025(exo70)
GO:0032807	DNA ligase IV complex	1	2	0.625411	1	g5378(-)
GO:0033010	paranodal junction	1	2	0.625411	1	g4457(AN7461)
GO:0033063	Rad51B-Rad51C-Rad51D-XRCC2 complex	1	2	0.625411	1	g3939(-)
GO:0033255	SAS acetyltransferase complex	1	2	0.625411	1	g3413(ESA1)
GO:0033270	paranode region of axon	1	2	0.625411	1	g4457(AN7461)
GO:0033551	monopolin complex	1	2	0.625411	1	g247(-)
GO:0034451	centriolar satellite	1	2	0.625411	1	g4025(exo70)
GO:0034991	nuclear meiotic cohesin complex	1	2	0.625411	1	g3719(-)
GO:0034998	oligosaccharyltransferase I complex	1	2	0.625411	1	g3504(-)
GO:0035101	FACT complex	1	2	0.625411	1	g1858(pob3)
GO:0035370	UBC13-UEV1A complex	1	2	0.625411	1	g6508(spm2)
GO:0035657	eRF1 methyltransferase complex	1	2	0.625411	1	g4414(MTQ2)
GO:0042565	RNA nuclear export complex	1	2	0.625411	1	g2089(MSN5)
GO:0043218	compact myelin	1	2	0.625411	1	g4457(AN7461)
GO:0043219	lateral loop	1	2	0.625411	1	g4457(AN7461)
GO:0043220	Schmidt-Lanterman incisure	1	2	0.625411	1	g4457(AN7461)
GO:0043529	GET complex	1	2	0.625411	1	g2306(GET1)
GO:0043564	Ku70:Ku80 complex	1	2	0.625411	1	g3479(KU80)
GO:0044224	juxtaparanode region of axon	1	2	0.625411	1	g4457(AN7461)
GO:0044304	main axon	1	2	0.625411	1	g4457(AN7461)
GO:0045298	tubulin complex	1	2	0.625411	1	g5095(benA)
GO:0046861	glyoxysomal membrane	1	2	0.625411	1	g5368(PMP47B)
GO:0046930	pore complex	1	2	0.625411	1	g1734(tom40)
GO:0048476	Holliday junction resolvase complex	1	2	0.625411	1	g2465(mus81)
GO:0060170	ciliary membrane	1	2	0.625411	1	g4564(pgiA)
GO:0061574	ASAP complex	1	2	0.625411	1	g6042(-)
GO:0061672	glutathione hydrolase complex	1	2	0.625411	1	g4701(DUG2)
GO:0061957	NVT complex	1	2	0.625411	1	g7569(-)
GO:0070090	metaphase plate	1	2	0.625411	1	g1721(pli1)
GO:0070187	shelterin complex	1	2	0.625411	1	g760(pot1)
GO:0070319	Golgi to plasma membrane transport vesicle	1	2	0.625411	1	g1625(SPBC13A2.03)
GO:0070693	P-TEFb-cap methyltransferase complex	1	2	0.625411	1	g5397(ptkA)
GO:0070912	Ddb1-Ckn1 complex	1	2	0.625411	1	g1100(ckn1)
GO:0071819	DUBm complex	1	2	0.625411	1	g4294(sgf73)
GO:0071986	Ragulator complex	1	2	0.625411	1	g4687(-)
GO:0089701	U2AF complex	1	2	0.625411	1	g1323(SPAP8A3.06)
GO:0090571	RNA polymerase II transcription repressor complex	1	2	0.625411	1	g3966(nctA)
GO:0090694	Scc2-Scc4 cohesin loading complex	1	2	0.625411	1	g1001(rad9)
GO:0097002	mitochondrial inner boundary membrane	1	2	0.625411	1	g5301(yidC)
GO:0097078	FAL1-SGD1 complex	1	2	0.625411	1	g7598(sgd1)
GO:0097196	Shu complex	1	2	0.625411	1	g3939(-)
GO:0097197	tetraspanin-enriched microdomain	1	2	0.625411	1	MSTRG.4675(--)
GO:0097221	M/G1 phase-specific MADS box-forkhead transcription factor complex	1	2	0.625411	1	g3299(CaO19.12844)
GO:0097227	sperm annulus	1	2	0.625411	1	g7685(HAS1)
GO:0097344	Rix1 complex	1	2	0.625411	1	g5884(ipi1)
GO:0097440	apical dendrite	1	2	0.625411	1	g116(ykt6)
GO:0097504	Gemini of coiled bodies	1	2	0.625411	1	g3862(ZPR1)
GO:0097505	Rad6-Rad18 complex	1	2	0.625411	1	g6001(ubc2)
GO:0097587	MutLgamma complex	1	2	0.625411	1	g847(MLH1)
GO:0110092	nucleus leading edge	1	2	0.625411	1	g3423(pcp1)
GO:1902560	GMP reductase complex	1	2	0.625411	1	g6653(ncd-2)
GO:1903600	glutaminase complex	1	2	0.625411	1	g4316(SNO3)
GO:1990303	UBR1-RAD6 ubiquitin ligase complex	1	2	0.625411	1	g6001(ubc2)
GO:1990483	Clr6 histone deacetylase complex I''	1	2	0.625411	1	g4783(-)
GO:1990529	glycosylphosphatidylinositol-mannosyltransferase I complex	1	2	0.625411	1	g5732(pbn1)
GO:1990533	Dom34-Hbs1 complex	1	2	0.625411	1	g1906(dom34)
GO:1990567	DPS complex	1	2	0.625411	1	g357(bimG)
GO:1990635	proximal dendrite	1	2	0.625411	1	g3356(SNF7)
GO:0005875	microtubule associated complex	15	40	0.625459	1	g1390(klp6);g1934(cap2);g2729(-);g3013(ark1);g3273(ro-4);g3469(tea1);g3581(klp5);g362(asp);g4621(-);g466(bimC);g4753(cap1);g5135(-);g5967(-);g6660(RAM2);g6787(tea2)
GO:0070461	SAGA-type complex	9	24	0.627401	1	g196(GCN5);g4294(sgf73);g4465(hfi1);g5897(sgf29);g650(-);g7018(taf2);g7504(taf12);g7645(KGD2);g901(taf10)
GO:0016282	eukaryotic 43S preinitiation complex	6	16	0.634626	1	g2032(TIF34);g2113(tif212);g4554(tif35);g6559(CIMG_10297);g6713(hcr1);g7445(SUI1)
GO:0030055	cell-substrate junction	6	16	0.634626	1	g2859(REX2);g4366(NUP159);g4646(ste20);g5425(-);g5888(mipA);g6284(alp41)
GO:0030288	outer membrane-bounded periplasmic space	6	16	0.634626	1	g1947(MPD1);g2175(ARB_02626);g3264(-);g3567(ARB_07487);g5966(NMA111);g919(TRX1)
GO:0062039	biofilm matrix	6	16	0.634626	1	g2061(APT1);g2361(met26);g2758(CaO19.251);g4564(pgiA);g618(TPI1);g6583(ipp1)
GO:0062040	fungal biofilm matrix	6	16	0.634626	1	g2061(APT1);g2361(met26);g2758(CaO19.251);g4564(pgiA);g618(TPI1);g6583(ipp1)
GO:0031967	organelle envelope	232	607	0.637128	1	MSTRG.8368(qcr9);MSTRG.8469(--);g1063(SPAC6G10.03c);g1064(-);g1077(CaO19.10930);g1083(mrpl27);g1096(-);g1190(seh1);g1238(BATDEDRAFT_20316);g1280(MET7);g1287(RCF1);g1349(rng2);g142(SPAC1F12.08);g1433(erg2);g1558(nuo14.8);g1612(MNP1);g1672(HEM13);g1699(YAL023C);g1710(rsm10);g1728(FLX1);g1734(tom40);g1845(nuo-49);g1873(pgp1);g1879(AGC1);g1924(-);g1966(des);g1975(aif1);g2029(-);g2042(MSS51);g2089(MSN…
GO:0005732	sno(s)RNA-containing ribonucleoprotein complex	13	35	0.641698	1	g2664(POP1);g3396(-);g3490(GAR1);g3785(NHP2);g4571(naf1);g4633(IMP3);g5416(cbf5);g5629(RPF1);g6778(LSM6);g6989(SPAC3A12.04c);g7130(SPAC926.08c);g7685(HAS1);g958(snu13)
GO:0009295	nucleoid	13	35	0.641698	1	g16(PDB1);g1612(MNP1);g2345(ILV6);g3943(ilv-2);g3981(TEF3);g5606(YOL075C);g5682(HSP60);g5760(tca-8);g6451(SOD2);g6659(SDL1);g6851(sir1);g7302(cyt-5);g7645(KGD2)
GO:0000136	mannan polymerase complex	2	5	0.641961	1	g3097(MNN9);g6375(MNN11)
GO:0000220	vacuolar proton-transporting V-type ATPase, V0 domain	2	5	0.641961	1	g3772(VMA3);g6854(VMA16)
GO:0000800	lateral element	2	5	0.641961	1	g3719(-);g777(rhp51)
GO:0001400	mating projection base	2	5	0.641961	1	g357(bimG);g4146(CDC3)
GO:0005655	nucleolar ribonuclease P complex	2	5	0.641961	1	g2664(POP1);g6989(SPAC3A12.04c)
GO:0005850	eukaryotic translation initiation factor 2 complex	2	5	0.641961	1	g2113(tif212);g7508(SPBC4B4.04)
GO:0005854	nascent polypeptide-associated complex	2	5	0.641961	1	g3686(atp7);g449(fkbB)
GO:0005960	glycine cleavage complex	2	5	0.641961	1	g5551(DUR12);g70(gcv2)
GO:0009522	photosystem I	2	5	0.641961	1	g180(-);g4950(ARB_07870)
GO:0030681	multimeric ribonuclease P complex	2	5	0.641961	1	g2664(POP1);g6989(SPAC3A12.04c)
GO:0033100	NuA3 histone acetyltransferase complex	2	5	0.641961	1	g6465(CaO19.8497);g6608(EAF6)
GO:0033647	host intracellular organelle	2	5	0.641961	1	g4312(ssp-1);g7715(SCO1)
GO:0033648	host intracellular membrane-bounded organelle	2	5	0.641961	1	g4312(ssp-1);g7715(SCO1)
GO:0034967	Set3 complex	2	5	0.641961	1	g1116(-);g1332(HOS2)
GO:0035580	specific granule lumen	2	5	0.641961	1	g1971(SPAC6F6.11c);g3451(ARB_03431)
GO:0042585	germinal vesicle	2	5	0.641961	1	g3013(ark1);g3359(pkaR)
GO:0042641	actomyosin	2	5	0.641961	1	g1511(YCR072C);g5117(myo2)
GO:0044666	MLL3/4 complex	2	5	0.641961	1	g1868(sdc1);g8(ash2)
GO:0045273	respiratory chain complex II	2	5	0.641961	1	g5600(sdh3);g6228(B18P24.060)
GO:0070449	elongin complex	2	5	0.641961	1	g3866(elc1);g6871(-)
GO:0071341	medial cortical node	2	5	0.641961	1	g1349(rng2);g2661(HSL1)
GO:1990467	NuA3a histone acetyltransferase complex	2	5	0.641961	1	g6465(CaO19.8497);g6608(EAF6)
GO:0042788	polysomal ribosome	10	27	0.644998	1	MSTRG.9559(spcs1);g1901(rps19);g2073(-);g3686(atp7);g3981(TEF3);g4817(rps23);g5017(crp-74);g5058(YML073C);g6559(CIMG_10297);g741(crp-63)
GO:0000791	euchromatin	7	19	0.653183	1	g1858(pob3);g2173(SPBP8B7.15c);g2558(SSN3);g2801(tbpA);g4749(MED7);g4850(abh1);g8(ash2)
GO:0005675	transcription factor TFIIH holo complex	7	19	0.653183	1	g2070(-);g222(gtf2f2);g4535(mug145);g5342(SPAC17A5.06);g56(let1);g5824(CCL1);g6467(tcf-29)
GO:0005911	cell-cell junction	23	62	0.65481	1	MSTRG.9559(spcs1);g1548(SPAC6G10.04c);g1901(rps19);g1934(cap2);g2236(pcs60);g2469(rpa1);g2859(REX2);g3544(alp14);g3565(-);g3869(uba2);g4312(ssp-1);g4366(NUP159);g4457(AN7461);g4517(ppk15);g5165(2E4.130);g52(-);g5324(cyk3);g5888(mipA);g6284(alp41);g678(-);g7324(-);g7467(set-2);g7685(HAS1)
GO:0000932	P-body	17	46	0.654927	1	g1011(nhm1);g1121(not2);g1243(nxt3);g1974(vts1);g2073(-);g2406(CCR4);g4044(pca-2);g4722(SPAC13C5.01c);g4980(rcd1);g5070(mnh1);g5165(2E4.130);g5812(caf1);g6216(PAN3);g6530(SPAC1527.03);g6778(LSM6);g7145(RPT1);g7685(HAS1)
GO:0099503	secretory vesicle	43	115	0.656445	1	g1123(GDI1);g1209(pup2);g1577(vps45);g1611(cct8);g1625(SPBC13A2.03);g1934(cap2);g1971(SPAC6F6.11c);g2061(APT1);g2150(HEM2);g2567(rpn7);g2729(-);g3138(SPBC530.12c);g3451(ARB_03431);g3479(KU80);g3604(SAP1);g3654(MMTAG2);g37(ypt2);g3772(VMA3);g3818(syb1);g3877(B14D6.310);g4044(pca-2);g4225(cyp10);g4407(Gtpbp2);g456(CaO19.1376);g4564(pgiA);g4651(bipA);g5013(SPCC970.06);g5360(asah-1);g5630(grs1);g5682…
GO:0001650	fibrillar center	14	38	0.656752	1	g121(ies6);g2020(rpb6);g3064(CIMG_04353);g3490(GAR1);g3618(Nup358);g4077(TIM13);g495(aph1);g5166(IMP4);g5416(cbf5);g5654(-);g5788(-);g6752(msl1);g7278(RRS1);g821(rsad2)
GO:0000445	THO complex part of transcription export complex	3	8	0.659023	1	g1128(SPBC577.04);g4124(-);g6341(-)
GO:0005797	Golgi medial cisterna	3	8	0.659023	1	g3336(vps74);g7402(GDT1);g785(GOS1)
GO:0035371	microtubule plus-end	3	8	0.659023	1	g3469(tea1);g5135(-);g6787(tea2)
GO:0035974	meiotic spindle pole body	3	8	0.659023	1	g37(ypt2);g4849(CDC2);g4887(LSP1)
GO:0044233	mitochondria-associated endoplasmic reticulum membrane	3	8	0.659023	1	g2581(gem1);g358(sar1);g5816(SPBC20F10.07)
GO:0048188	Set1C/COMPASS complex	3	8	0.659023	1	g1868(sdc1);g3304(spp1);g8(ash2)
GO:0097431	mitotic spindle pole	3	8	0.659023	1	g182(YM8270.03C);g3013(ark1);g362(asp)
GO:1990429	peroxisomal importomer complex	3	8	0.659023	1	g2571(PEX11B);g694(PEX12);g7111(PAY32)
GO:0015934	large ribosomal subunit	35	94	0.660278	1	MSTRG.9559(spcs1);g1083(mrpl27);g1612(MNP1);g1792(mrp20);g2372(mrpl40);g2413(mrpl36);g2542(ALTA12);g2544(acoB);g2706(IMG2);g2771(rpl2701);g2823(mrpl28);g2895(crp-46);g3296(RLP24);g3785(NHP2);g3817(rpl26);g4092(mrpl31);g4738(MRPL6);g4820(mrpl8);g5017(crp-74);g5058(YML073C);g5180(MRPL3);g5277(-);g5363(rpl402);g589(SPBC2F12.10);g590(yml6);g5910(rpl-5);g617(mrt4);g6212(rpl-17);g6350(mrpl33);g6521(RML…
GO:0098794	postsynapse	11	30	0.660906	1	g1433(erg2);g1934(cap2);g248(MSP1);g456(CaO19.1376);g4651(bipA);g5177(cap1);g5256(ucp7);g56(let1);g6284(alp41);g7145(RPT1);g7189(trs23)
GO:0000935	division septum	8	22	0.669575	1	g1085(ARB_01444);g1895(ARB_04467);g268(CHS2);g3469(tea1);g3864(art1);g4669(exgD);g5177(cap1);g7541(-)
GO:0005884	actin filament	8	22	0.669575	1	g1511(YCR072C);g1934(cap2);g2729(-);g3273(ro-4);g4753(cap1);g5622(hob3);g670(TWF1);g7297(-)
GO:0000779	condensed chromosome, centromeric region	42	113	0.673747	1	g1216(SPAC227.10);g1240(-);g1390(klp6);g1456(-);g1685(-);g182(YM8270.03C);g2155(-);g2216(sec13);g2268(YD9320A.04);g247(-);g2566(mis13);g2807(ndc80);g3013(ark1);g3251(MIP11);g3453(SPC19);g3544(alp14);g357(bimG);g3581(klp5);g3598(dam1);g3621(SPBC23E6.02);g3636(hH3v);g3719(-);g3760(cdcA);g3880(GLE2);g4174(asd-4);g4180(spc24);g426(-);g4501(-);g466(bimC);g4913(BUB1);g5168(plc1);g5232(sconC);g5485(cnd3…
GO:0005742	mitochondrial outer membrane translocase complex	4	11	0.674675	1	g1734(tom40);g3824(tom20);g5935(-);g869(aclG)
GO:0005869	dynactin complex	4	11	0.674675	1	g1934(cap2);g2729(-);g3273(ro-4);g4753(cap1)
GO:0035578	azurophil granule lumen	4	11	0.674675	1	g1611(cct8);g2729(-);g3877(B14D6.310);g6217(ucp10)
GO:0048501	signal recognition particle, plasma membrane targeting	4	11	0.674675	1	g3682(SRP101);g5019(ARF);g5165(2E4.130);g7673(-)
GO:0120105	mitotic actomyosin contractile ring, intermediate layer	4	11	0.674675	1	g3760(cdcA);g4646(ste20);g4768(SPBC4F6.12);g5324(cyk3)
GO:0071004	U2-type prespliceosome	12	33	0.67543	1	g1323(SPAP8A3.06);g1727(sap49);g1812(usp102);g2881(bbp);g3632(rse1);g4413(smd1);g6488(sap62);g6665(snrpb);g6752(msl1);g7463(sap114);g767(prp40);g951(lea1)
GO:0017053	transcription repressor complex	9	25	0.684305	1	g1238(BATDEDRAFT_20316);g1332(HOS2);g3251(MIP11);g3760(cdcA);g3966(nctA);g4457(AN7461);g509(creA);g689(SPAC2F7.07c);g7598(sgd1)
GO:0034515	proteasome storage granule	9	25	0.684305	1	g1209(pup2);g1548(SPAC6G10.04c);g4044(pca-2);g4365(PUP1);g4722(SPAC13C5.01c);g5472(PRE6);g56(let1);g6420(BLM10);g6704(PUP3)
GO:0043292	contractile fiber	9	25	0.684305	1	g1108(Stub1);g1934(cap2);g399(-);g4753(cap1);g5363(rpl402);g618(TPI1);g7237(GRX3);g7569(-);g7715(SCO1)
GO:0005771	multivesicular body	5	14	0.688925	1	g3115(-);g3356(SNF7);g6746(ECM29);g7088(ATG15);g7569(-)
GO:0016272	prefoldin complex	5	14	0.688925	1	g1216(SPAC227.10);g3425(L8167.8);g3439(PRF1);g4180(spc24);g7502(SPC34)
GO:0031501	mannosyltransferase complex	5	14	0.688925	1	g1699(YAL023C);g2830(dpm1);g3097(MNN9);g5732(pbn1);g6375(MNN11)
GO:0000323	lytic vacuole	99	264	0.69304	1	g100(UGA4);g1145(FAT1);g116(ykt6);g1176(rny1);g1190(seh1);g1197(vma7);g1198(ARB_01325);g1314(UPA1);g1483(PEP2);g1545(pi063);g1611(cct8);g1651(VTC2);g1671(ATG8);g1700(HGT1);g177(STE6);g1785(RTC2);g1923(aclQ);g1930(SPAC23C11.06c);g1947(MPD1);g1970(CG17119);g213(pab1);g2139(snx12);g2214(-);g2216(sec13);g2396(rax1);g2541(YPQ1);g2701(ERV2);g2729(-);g2833(SPBC12C2.09c);g2880(SPBC543.05c);g2902(SPAC12G1…
GO:0031985	Golgi cisterna	10	28	0.697709	1	g3097(MNN9);g3336(vps74);g3371(aur1);g3551(Tmem115);g437(AN5226.2);g6375(MNN11);g6853(ryh1);g7402(GDT1);g7466(erf2);g785(GOS1)
GO:0005747	mitochondrial respiratory chain complex I	6	17	0.701967	1	g1558(nuo14.8);g1845(nuo-49);g3714(nuo-10.5);g5377(nuo78);g5462(lbsA);g7646(CIB22)
GO:0045271	respiratory chain complex I	6	17	0.701967	1	g1558(nuo14.8);g1845(nuo-49);g3714(nuo-10.5);g5377(nuo78);g5462(lbsA);g7646(CIB22)
GO:0000139	Golgi membrane	74	199	0.707201	1	g116(ykt6);g1186(sec27);g1376(-);g1547(vps55);g1577(vps45);g1774(SPAC821.13c);g2065(BET3);g2085(vps51);g2216(sec13);g2306(GET1);g2448(TVP23);g2625(SPAC806.06c);g2650(GNA1);g2727(YOR311C);g2902(SPAC12G12.12);g2904(SPCC622.11);g3007(wee1);g3077(ARL1);g3097(MNN9);g3149(-);g323(SPCC320.08);g3268(FLC2);g3336(vps74);g3352(Os01g0624000);g3371(aur1);g3392(-);g3551(Tmem115);g3562(COG6);g358(sar1);g3634(TM…
GO:0009506	plasmodesma	11	31	0.710021	1	MSTRG.9559(spcs1);g1548(SPAC6G10.04c);g1901(rps19);g2236(pcs60);g2469(rpa1);g3544(alp14);g3869(uba2);g4312(ssp-1);g4517(ppk15);g5165(2E4.130);g7324(-)
GO:0055044	symplast	11	31	0.710021	1	MSTRG.9559(spcs1);g1548(SPAC6G10.04c);g1901(rps19);g2236(pcs60);g2469(rpa1);g3544(alp14);g3869(uba2);g4312(ssp-1);g4517(ppk15);g5165(2E4.130);g7324(-)
GO:0030687	preribosome, large subunit precursor	22	61	0.713919	1	g1827(spb1);g2315(mpl3);g2726(SPB4);g2777(SPAC1B9.03c);g3296(RLP24);g3517(bud20);g5629(RPF1);g5810(SQT1);g586(-);g5884(ipi1);g5951(SDO1);g617(mrt4);g6282(DRS1);g661(NIP7);g662(noc3);g696(NMD3);g7130(SPAC926.08c);g7169(CGR1);g7278(RRS1);g7650(SQS1);g7651(JJJ1);g7685(HAS1)
GO:0000124	SAGA complex	7	20	0.713985	1	g196(GCN5);g4294(sgf73);g4465(hfi1);g5897(sgf29);g650(-);g7504(taf12);g901(taf10)
GO:0009331	glycerol-3-phosphate dehydrogenase complex	7	20	0.713985	1	g1265(aspB);g1500(gld1);g1579(MTO1);g4922(hem14);g63(SPAC6G10.06);g872(aclD);g874(gliT)
GO:0016324	apical plasma membrane	7	20	0.713985	1	g3352(Os01g0624000);g362(asp);g37(ypt2);g374(xyl1);g4747(NCR1);g4753(cap1);g5325(AQY2)
GO:0030123	AP-3 adaptor complex	7	20	0.713985	1	MSTRG.1031(--);MSTRG.4675(--);MSTRG.5459(--);MSTRG.5550(--);MSTRG.720(--);MSTRG.9766(--);g913(apl6)
GO:0030133	transport vesicle	29	80	0.71911	1	g1123(GDI1);g116(ykt6);g1186(sec27);g1204(YER044C);g1577(vps45);g1625(SPBC13A2.03);g1721(pli1);g1774(SPAC821.13c);g2176(At3g08990);g2216(sec13);g3138(SPBC530.12c);g358(sar1);g3604(SAP1);g37(ypt2);g3818(syb1);g3890(-);g4025(exo70);g456(CaO19.1376);g4651(bipA);g4715(VMA21);g5013(SPCC970.06);g5900(-);g6146(ptc4);g6372(vti1);g7189(trs23);g7699(sed5);g7700(palI);g785(GOS1);g96(-)
GO:0072686	mitotic spindle	26	72	0.72103	1	g1216(SPAC227.10);g1375(artA);g1390(klp6);g182(YM8270.03C);g213(pab1);g2155(-);g247(-);g2886(CLU1);g3013(ark1);g3217(PHO85);g3581(klp5);g3598(dam1);g362(asp);g3760(cdcA);g4165(-);g4180(spc24);g4457(AN7461);g4501(-);g466(bimC);g4849(CDC2);g5873(SPAC3F10.12c);g6115(-);g6341(-);g6520(nimE);g746(ase1);g893(DAD3)
GO:0071010	prespliceosome	12	34	0.721415	1	g1323(SPAP8A3.06);g1727(sap49);g1812(usp102);g2881(bbp);g3632(rse1);g4413(smd1);g6488(sap62);g6665(snrpb);g6752(msl1);g7463(sap114);g767(prp40);g951(lea1)
GO:0031597	cytosolic proteasome complex	16	45	0.723488	1	g1209(pup2);g1548(SPAC6G10.04c);g248(MSP1);g3485(YTA12);g3604(SAP1);g4044(pca-2);g4365(PUP1);g4722(SPAC13C5.01c);g5472(PRE6);g56(let1);g6420(BLM10);g6459(YP9367.04);g6505(SPAC4G9.12);g6704(PUP3);g6710(rpt4);g7145(RPT1)
GO:0097525	spliceosomal snRNP complex	23	64	0.723836	1	g1240(-);g1727(sap49);g1812(usp102);g2468(prp3);g2970(Sf3b5);g3632(rse1);g3733(sub2);g4165(-);g4413(smd1);g4453(SPBC29A3.07c);g5096(uap2);g5407(cwf14);g5654(-);g6488(sap62);g6665(snrpb);g6752(msl1);g6778(LSM6);g7463(sap114);g767(prp40);g7683(SPBC1861.04c);g883(aclH);g951(lea1);g958(snu13)
GO:0035327	transcriptionally active chromatin	8	23	0.725128	1	g1116(-);g2076(cyp6);g2087(ski3);g3075(-);g5968(TOP2);g610(CSL4);g7578(RTF1);g7689(cnd1)
GO:0080008	Cul4-RING E3 ubiquitin ligase complex	8	23	0.725128	1	g1100(ckn1);g143(SPBC17D11.08);g1511(YCR072C);g2032(TIF34);g2515(YD2943.01C);g5645(pip1);g5820(SPAC343.17c);g7598(sgd1)
GO:0031461	cullin-RING ubiquitin ligase complex	33	91	0.726711	1	g1100(ckn1);g143(SPBC17D11.08);g1511(YCR072C);g2032(TIF34);g227(SPBP4H10.07);g2515(YD2943.01C);g274(Zfand1);g2893(grrA);g2929(-);g3160(sconB);g3211(ubl1);g3474(-);g3525(ubc11);g3866(elc1);g4113(sconB);g4535(mug145);g4899(cul3);g5232(sconC);g5519(D4211);g5645(pip1);g5820(SPAC343.17c);g5920(cul1);g608(DMA2);g6313(slp1);g635(candA-C);g6357(AMA1);g6744(SPAC144.05);g6970(mug145);g7346(-);g7524(bimE);g…
GO:0008023	transcription elongation factor complex	13	37	0.732023	1	g1858(pob3);g2406(CCR4);g2795(-);g2796(pch1);g3025(YIL010W);g3075(-);g3866(elc1);g4069(ctk3);g5397(ptkA);g6871(-);g7578(RTF1);g809(iws1);g938(SPCC11E10.06c)
GO:0033177	proton-transporting two-sector ATPase complex, proton-transporting domain	13	37	0.732023	1	g2445(-);g247(-);g3471(FCR3);g3606(ADA2);g3686(atp7);g3772(VMA3);g3966(nctA);g4180(spc24);g4268(atp-5);g4604(-);g6183(ATP20);g6854(VMA16);g7210(-)
GO:0032588	trans-Golgi network membrane	9	26	0.735514	1	g1577(vps45);g2085(vps51);g2448(TVP23);g3077(ARL1);g3392(-);g3562(COG6);g4270(YDR137W);g6372(vti1);g7402(GDT1)
GO:1990351	transporter complex	59	161	0.741165	1	MSTRG.8368(qcr9);g1096(-);g126(pi030);g1451(LPI3C);g1558(nuo14.8);g1738(SPAC20G4.01);g177(STE6);g1774(SPAC821.13c);g1845(nuo-49);g1923(aclQ);g1975(aif1);g2076(cyp6);g2162(GUK1);g2308(qcr7);g2571(PEX11B);g2917(abcC);g318(-);g3264(-);g3714(nuo-10.5);g3786(-);g380(LPI1W);g3833(Arp2);g386(tim10);g3975(tim23);g3981(TEF3);g4077(TIM13);g4146(CDC3);g4407(Gtpbp2);g4677(-);g4875(ayr1);g4891(ARF1);g4945(TR0…
GO:0000331	contractile vacuole	3	9	0.745036	1	g1197(vma7);g5081(YKL080W);g6372(vti1)
GO:0000421	autophagosome membrane	3	9	0.745036	1	g1671(ATG8);g1830(atg16);g3132(ATG8)
GO:0005688	U6 snRNP	3	9	0.745036	1	g3733(sub2);g6778(LSM6);g7683(SPBC1861.04c)
GO:0005751	mitochondrial respiratory chain complex IV	3	9	0.745036	1	g2333(cox-15);g5680(cox5);g966(fes-1)
GO:0005951	carbamoyl-phosphate synthase complex	3	9	0.745036	1	g5551(DUR12);g6668(pyc);g7024(arg4)
GO:0033104	type VI protein secretion system complex	3	9	0.745036	1	g6258(hsp98);g6505(SPAC4G9.12);g6586(RFC2)
GO:0034098	VCP-NPL4-UFD1 AAA ATPase complex	3	9	0.745036	1	g6217(ucp10);g6710(rpt4);g6811(UBX5)
GO:0043197	dendritic spine	3	9	0.745036	1	g1934(cap2);g4651(bipA);g7145(RPT1)
GO:0044309	neuron spine	3	9	0.745036	1	g1934(cap2);g4651(bipA);g7145(RPT1)
GO:0045277	respiratory chain complex IV	3	9	0.745036	1	g2333(cox-15);g5680(cox5);g966(fes-1)
GO:0062159	contractile vacuole complex	3	9	0.745036	1	g1197(vma7);g5081(YKL080W);g6372(vti1)
GO:0120104	mitotic actomyosin contractile ring, proximal layer	3	9	0.745036	1	g1349(rng2);g4146(CDC3);g5117(myo2)
GO:1990234	transferase complex	196	522	0.746276	1	MSTRG.1271(--);MSTRG.7814(--);g1008(rex4);g1020(-);g1100(ckn1);g1108(Stub1);g1118(flbA);g121(ies6);g1215(amdR);g1239(PHO85);g1330(rpc6);g143(SPBC17D11.08);g144(pct1);g1510(pof6);g1511(YCR072C);g1584(bre1);g1589(SIP2);g1631(preg);g1699(YAL023C);g1784(lcb2);g1832(SPCPB16A4.02c);g1841(samB);g1858(pob3);g1868(sdc1);g196(GCN5);g2004(-);g2018(naa20);g2020(rpb6);g2029(-);g2032(TIF34);g2035(mbf1);g2070(-…
GO:0000172	ribonuclease MRP complex	2	6	0.747622	1	g2664(POP1);g6989(SPAC3A12.04c)
GO:0000325	plant-type vacuole	2	6	0.747622	1	g1577(vps45);g5081(YKL080W)
GO:0000408	EKC/KEOPS complex	2	6	0.747622	1	g1873(pgp1);g3110(BUD32)
GO:0000798	nuclear cohesin complex	2	6	0.747622	1	g3719(-);g7626(cut3)
GO:0001401	SAM complex	2	6	0.747622	1	g5935(-);g869(aclG)
GO:0005640	nuclear outer membrane	2	6	0.747622	1	g1433(erg2);g3122(erg24B)
GO:0005790	smooth endoplasmic reticulum	2	6	0.747622	1	g4651(bipA);g6675(ARB_01071)
GO:0005824	outer plaque of spindle pole body	2	6	0.747622	1	g2743(alp6);g5888(mipA)
GO:0008278	cohesin complex	2	6	0.747622	1	g3719(-);g7626(cut3)
GO:0010369	chromocenter	2	6	0.747622	1	g1487(MBD4);g4645(vgl1)
GO:0031080	nuclear pore outer ring	2	6	0.747622	1	g1190(seh1);g2216(sec13)
GO:0031235	intrinsic component of the cytoplasmic side of the plasma membrane	2	6	0.747622	1	g1145(FAT1);g1859(L1)
GO:0031428	box C/D RNP complex	2	6	0.747622	1	g7685(HAS1);g958(snu13)
GO:0031430	M band	2	6	0.747622	1	g618(TPI1);g7569(-)
GO:0031519	PcG protein complex	2	6	0.747622	1	g2173(SPBP8B7.15c);g6563(ckb-2)
GO:0031616	spindle pole centrosome	2	6	0.747622	1	g3013(ark1);g5304(cfd1)
GO:0031931	TORC1 complex	2	6	0.747622	1	g1848(tel2);g4654(-)
GO:0033181	plasma membrane proton-transporting V-type ATPase complex	2	6	0.747622	1	g1197(vma7);g5081(YKL080W)
GO:0035839	non-growing cell tip	2	6	0.747622	1	g3469(tea1);g357(bimG)
GO:0043296	apical junction complex	2	6	0.747622	1	g52(-);g7467(set-2)
GO:0043527	tRNA methyltransferase complex	2	6	0.747622	1	g4767(trm8);g5434(trm6)
GO:0043599	nuclear DNA replication factor C complex	2	6	0.747622	1	g4148(rfc1);g6586(RFC2)
GO:0043625	delta DNA polymerase complex	2	6	0.747622	1	g3873(-);g699(cdc27)
GO:0062023	collagen-containing extracellular matrix	2	6	0.747622	1	g2151(YPI1);g3010(-)
GO:0070419	nonhomologous end joining complex	2	6	0.747622	1	g3479(KU80);g5378(-)
GO:0071521	Cdc42 GTPase complex	2	6	0.747622	1	g266(scd2);g4646(ste20)
GO:0090576	RNA polymerase III transcription regulator complex	2	6	0.747622	1	g1583(SPCC1919.14c);g2801(tbpA)
GO:0150005	enzyme activator complex	2	6	0.747622	1	g5682(HSP60);g5824(CCL1)
GO:1990070	TRAPPI protein complex	2	6	0.747622	1	g2065(BET3);g7189(trs23)
GO:1990316	Atg1/ULK1 kinase complex	2	6	0.747622	1	g4114(atg17);g4656(ATG13)
GO:0000235	astral microtubule	4	12	0.748352	1	g3760(cdcA);g466(bimC);g4849(CDC2);g5095(benA)
GO:0000786	nucleosome	4	12	0.748352	1	g1753(-);g3299(CaO19.12844);g3636(hH3v);g7647(hta1)
GO:0005779	integral component of peroxisomal membrane	4	12	0.748352	1	g2571(PEX11B);g380(LPI1W);g5368(PMP47B);g694(PEX12)
GO:0016593	Cdc73/Paf1 complex	4	12	0.748352	1	g2406(CCR4);g3025(YIL010W);g3075(-);g7578(RTF1)
GO:0031231	intrinsic component of peroxisomal membrane	4	12	0.748352	1	g2571(PEX11B);g380(LPI1W);g5368(PMP47B);g694(PEX12)
GO:0039679	viral occlusion body	4	12	0.748352	1	g3107(-);g3425(L8167.8);g6866(-);g7699(sed5)
GO:0071006	U2-type catalytic step 1 spliceosome	4	12	0.748352	1	g1006(cef1);g5118(isy1);g5574(cwf16);g5735(cwc2)
GO:0140220	pathogen-containing vacuole	4	12	0.748352	1	g3107(-);g3425(L8167.8);g6866(-);g7699(sed5)
GO:1990816	vacuole-mitochondrion membrane contact site	4	12	0.748352	1	g1879(AGC1);g5400(SPCC1672.11c);g5816(SPBC20F10.07);g6662(YBR235W)
GO:0005874	microtubule	39	108	0.749799	1	g1332(HOS2);g1390(klp6);g1611(cct8);g2155(-);g2743(alp6);g3010(-);g3013(ark1);g3273(ro-4);g3453(SPC19);g3469(tea1);g3544(alp14);g3581(klp5);g3598(dam1);g3604(SAP1);g362(asp);g3760(cdcA);g4174(asd-4);g4457(AN7461);g4501(-);g4621(-);g4646(ste20);g4651(bipA);g466(bimC);g4849(CDC2);g4899(cul3);g5095(benA);g5135(-);g5315(ndk1);g5416(cbf5);g5888(mipA);g5967(-);g6284(alp41);g6787(tea2);g7(SPBC13G1.09);g…
GO:0005773	vacuole	125	336	0.750286	1	MSTRG.9559(spcs1);g100(UGA4);g1145(FAT1);g116(ykt6);g1176(rny1);g1190(seh1);g1197(vma7);g1198(ARB_01325);g1314(UPA1);g1483(PEP2);g1545(pi063);g1577(vps45);g1611(cct8);g1651(VTC2);g1671(ATG8);g1700(HGT1);g1734(tom40);g177(STE6);g1785(RTC2);g1830(atg16);g1923(aclQ);g1930(SPAC23C11.06c);g1947(MPD1);g1970(CG17119);g213(pab1);g2139(snx12);g2214(-);g2216(sec13);g2396(rax1);g2541(YPQ1);g2701(ERV2);g2729…
GO:0000922	spindle pole	19	54	0.752162	1	g182(YM8270.03C);g2468(prp3);g2566(mis13);g2743(alp6);g3013(ark1);g3544(alp14);g3598(dam1);g362(asp);g3760(cdcA);g4165(-);g4615(-);g4899(cul3);g5304(cfd1);g586(-);g5888(mipA);g5951(SDO1);g7324(-);g746(ase1);g7524(bimE)
GO:0005818	aster	5	15	0.753896	1	g3760(cdcA);g466(bimC);g4849(CDC2);g5095(benA);g6284(alp41)
GO:0019013	viral nucleocapsid	5	15	0.753896	1	MSTRG.2349(--);g1514(RSN1);g1967(-);g2724(mrps28);g5780(ada)
GO:0098567	periplasmic side of plasma membrane	5	15	0.753896	1	MSTRG.9945(--);g2316(-);g2422(creB);g6056(PODCO_500010);g6093(spt20)
GO:0099572	postsynaptic specialization	5	15	0.753896	1	g1433(erg2);g4651(bipA);g5177(cap1);g5256(ucp7);g6284(alp41)
GO:0030137	COPI-coated vesicle	6	18	0.760347	1	g1186(sec27);g3392(-);g3551(Tmem115);g4904(SPAC22E12.01);g5900(-);g7079(rer1)
GO:0035267	NuA4 histone acetyltransferase complex	6	18	0.760347	1	g1020(-);g3413(ESA1);g5173(EAF7);g6465(CaO19.8497);g6608(EAF6);g6691(eaf1)
GO:0043073	germ cell nucleus	6	18	0.760347	1	g3013(ark1);g3359(pkaR);g3719(-);g7689(cnd1);g777(rhp51);g847(MLH1)
GO:0043189	H4/H2A histone acetyltransferase complex	6	18	0.760347	1	g1020(-);g3413(ESA1);g5173(EAF7);g6465(CaO19.8497);g6608(EAF6);g6691(eaf1)
GO:0045254	pyruvate dehydrogenase complex	6	18	0.760347	1	g16(PDB1);g2640(Bckdha);g3777(TKL1);g5551(DUR12);g6668(pyc);g7645(KGD2)
GO:0098799	outer mitochondrial membrane protein complex	6	18	0.760347	1	g1734(tom40);g2581(gem1);g2886(CLU1);g3824(tom20);g5935(-);g869(aclG)
GO:0009360	DNA polymerase III complex	12	35	0.763007	1	g1008(rex4);g248(MSP1);g2888(-);g4125(ctf18);g4148(rfc1);g5486(SPAC17H9.04c);g56(let1);g6258(hsp98);g6505(SPAC4G9.12);g6586(RFC2);g6710(rpt4);g7285(PEX1)
GO:0044232	organelle membrane contact site	12	35	0.763007	1	g1671(ATG8);g1879(AGC1);g2139(snx12);g2581(gem1);g3132(ATG8);g358(sar1);g4361(-);g4656(ATG13);g5400(SPCC1672.11c);g5816(SPBC20F10.07);g6397(mug190);g6662(YBR235W)
GO:0043190	ATP-binding cassette (ABC) transporter complex	28	79	0.766678	1	g1738(SPAC20G4.01);g177(STE6);g1923(aclQ);g2162(GUK1);g2917(abcC);g3264(-);g380(LPI1W);g3833(Arp2);g3981(TEF3);g4146(CDC3);g4407(Gtpbp2);g4677(-);g4891(ARF1);g4945(TR06);g5249(atrD);g5311(-);g5606(YOL075C);g6284(alp41);g6383(nrk1);g6505(SPAC4G9.12);g6668(pyc);g7149(nmt1);g7529(MDR1);g7626(cut3);g7673(-);g877(aclQ);g907(CLP1);g995(urk1)
GO:0045495	pole plasm	7	21	0.767136	1	g4413(smd1);g4608(DBP2);g5070(mnh1);g5812(caf1);g6665(snrpb);g6672(DED1);g7589(MOV10)
GO:0030054	cell junction	63	173	0.767184	1	MSTRG.9559(spcs1);g1123(GDI1);g1433(erg2);g1548(SPAC6G10.04c);g1577(vps45);g1901(rps19);g1934(cap2);g1967(-);g2236(pcs60);g2469(rpa1);g248(MSP1);g2625(SPAC806.06c);g266(scd2);g2661(HSL1);g2690(wsp1);g2859(REX2);g3075(-);g3138(SPBC530.12c);g3307(EFR3);g3451(ARB_03431);g3544(alp14);g3565(-);g3604(SAP1);g37(ypt2);g3817(rpl26);g3818(syb1);g3869(uba2);g4312(ssp-1);g4366(NUP159);g438(SPBC19F8.03c);g445…
GO:0031975	envelope	254	676	0.770666	1	MSTRG.8368(qcr9);MSTRG.8469(--);g1063(SPAC6G10.03c);g1064(-);g1077(CaO19.10930);g1083(mrpl27);g1096(-);g1136(JIP5);g1190(seh1);g1238(BATDEDRAFT_20316);g1280(MET7);g1287(RCF1);g1349(rng2);g142(SPAC1F12.08);g1433(erg2);g1558(nuo14.8);g1612(MNP1);g1672(HEM13);g1699(YAL023C);g1710(rsm10);g1728(FLX1);g1734(tom40);g1738(SPAC20G4.01);g177(STE6);g1845(nuo-49);g1873(pgp1);g1879(AGC1);g1923(aclQ);g1924(-);…
GO:0140535	intracellular protein-containing complex	254	676	0.770666	1	MSTRG.12719(--);MSTRG.2984(SPBC12C2.03c);MSTRG.720(--);MSTRG.7814(--);g1008(rex4);g1014(uch1);g1020(-);g1100(ckn1);g1108(Stub1);g1118(flbA);g1121(not2);g1209(pup2);g1215(amdR);g1265(aspB);g1321(amdS);g1330(rpc6);g143(SPBC17D11.08);g1478(MCYG_05531);g1510(pof6);g1511(YCR072C);g1548(SPAC6G10.04c);g1575(-);g1584(bre1);g1589(SIP2);g1598(cnb-1);g1631(preg);g1655(mcl1);g1660(glt1);g1699(YAL023C);g1738(…
GO:0000110	nucleotide-excision repair factor 1 complex	1	3	0.770782	1	g2232(swi10)
GO:0000111	nucleotide-excision repair factor 2 complex	1	3	0.770782	1	g496(rhp42)
GO:0000148	1,3-beta-D-glucan synthase complex	1	3	0.770782	1	g7541(-)
GO:0000938	GARP complex	1	3	0.770782	1	g2085(vps51)
GO:0005604	basement membrane	1	3	0.770782	1	g3010(-)
GO:0005674	transcription factor TFIIF complex	1	3	0.770782	1	g222(gtf2f2)
GO:0005796	Golgi lumen	1	3	0.770782	1	g856(SPCC613.03)
GO:0005823	central plaque of spindle pole body	1	3	0.770782	1	g3423(pcp1)
GO:0005956	protein kinase CK2 complex	1	3	0.770782	1	g6563(ckb-2)
GO:0005958	DNA-dependent protein kinase-DNA ligase 4 complex	1	3	0.770782	1	g5378(-)
GO:0009379	Holliday junction helicase complex	1	3	0.770782	1	g2465(mus81)
GO:0009538	photosystem I reaction center	1	3	0.770782	1	g180(-)
GO:0009705	plant-type vacuole membrane	1	3	0.770782	1	g1577(vps45)
GO:0016328	lateral plasma membrane	1	3	0.770782	1	g6284(alp41)
GO:0016589	NURF complex	1	3	0.770782	1	g6583(ipp1)
GO:0016602	CCAAT-binding factor complex	1	3	0.770782	1	g1713(HAP5)
GO:0017102	methionyl glutamyl tRNA synthetase complex	1	3	0.770782	1	g7352(ARC1)
GO:0017133	mitochondrial electron transfer flavoprotein complex	1	3	0.770782	1	g5795(CIR1)
GO:0030285	integral component of synaptic vesicle membrane	1	3	0.770782	1	g3818(syb1)
GO:0031502	dolichyl-phosphate-mannose-protein mannosyltransferase complex	1	3	0.770782	1	g1699(YAL023C)
GO:0031511	Mis6-Sim4 complex	1	3	0.770782	1	g2268(YD9320A.04)
GO:0031533	mRNA cap methyltransferase complex	1	3	0.770782	1	g144(pct1)
GO:0032168	hyphal septin ring	1	3	0.770782	1	g4305(CaO19.11733)
GO:0032545	CURI complex	1	3	0.770782	1	g6563(ckb-2)
GO:0032797	SMN complex	1	3	0.770782	1	g3862(ZPR1)
GO:0033101	cellular bud membrane	1	3	0.770782	1	g126(pi030)
GO:0033185	dolichol-phosphate-mannose synthase complex	1	3	0.770782	1	g2830(dpm1)
GO:0033186	CAF-1 complex	1	3	0.770782	1	g432(SPAC26H5.03)
GO:0035361	Cul8-RING ubiquitin ligase complex	1	3	0.770782	1	g5645(pip1)
GO:0035748	myelin sheath abaxonal region	1	3	0.770782	1	g4457(AN7461)
GO:0036062	presynaptic periactive zone	1	3	0.770782	1	g2690(wsp1)
GO:0042272	nuclear RNA export factor complex	1	3	0.770782	1	g2089(MSN5)
GO:0042588	zymogen granule	1	3	0.770782	1	g5682(HSP60)
GO:0042720	mitochondrial inner membrane peptidase complex	1	3	0.770782	1	g3938(-)
GO:0043291	RAVE complex	1	3	0.770782	1	g5232(sconC)
GO:0043494	CLRC complex	1	3	0.770782	1	g5645(pip1)
GO:0043541	UDP-N-acetylglucosamine transferase complex	1	3	0.770782	1	g1191(ALG7)
GO:0045251	electron transfer flavoprotein complex	1	3	0.770782	1	g5795(CIR1)
GO:0048786	presynaptic active zone	1	3	0.770782	1	g4891(ARF1)
GO:0055087	Ski complex	1	3	0.770782	1	g2087(ski3)
GO:0061499	outer plaque of mitotic spindle pole body	1	3	0.770782	1	g5888(mipA)
GO:0061827	sperm head	1	3	0.770782	1	g7685(HAS1)
GO:0061830	concave side of sperm head	1	3	0.770782	1	g7685(HAS1)
GO:0070692	CTDK-1 complex	1	3	0.770782	1	g4069(ctk3)
GO:0070821	tertiary granule membrane	1	3	0.770782	1	g3772(VMA3)
GO:0070985	transcription factor TFIIK complex	1	3	0.770782	1	g5824(CCL1)
GO:0071458	integral component of cytoplasmic side of endoplasmic reticulum membrane	1	3	0.770782	1	g3088(sre1)
GO:0097386	glial cell projection	1	3	0.770782	1	g4457(AN7461)
GO:0097582	dolichyl-phosphate-mannose-protein mannosyltransferase Pmt1p-Pmt2p dimer complex	1	3	0.770782	1	g1699(YAL023C)
GO:0099079	actin body	1	3	0.770782	1	g1934(cap2)
GO:0101003	ficolin-1-rich granule membrane	1	3	0.770782	1	g3772(VMA3)
GO:0120106	mitotic actomyosin contractile ring, distal actin filament layer	1	3	0.770782	1	g1375(artA)
GO:1990745	EARP complex	1	3	0.770782	1	g2085(vps51)
GO:0061695	transferase complex, transferring phosphorus-containing groups	90	245	0.771286	1	MSTRG.7814(--);g1008(rex4);g1118(flbA);g1215(amdR);g1239(PHO85);g1330(rpc6);g143(SPBC17D11.08);g1589(SIP2);g1631(preg);g1832(SPCPB16A4.02c);g1858(pob3);g2004(-);g2020(rpb6);g2029(-);g2035(mbf1);g2070(-);g2174(RGR1);g222(gtf2f2);g2232(swi10);g2380(SRB5);g2406(CCR4);g2469(rpa1);g248(MSP1);g2493(YBR1204);g2599(SPAC1420.01c);g2718(PRS5);g277(uaY);g2789(mug80);g2796(pch1);g28(cid1);g2801(tbpA);g2888(-…
GO:0022626	cytosolic ribosome	42	117	0.771286	1	MSTRG.11206(ARB_05157);MSTRG.9559(spcs1);g1710(rsm10);g1901(rps19);g2306(GET1);g2542(ALTA12);g2723(RPS0);g2749(ubi::crp-6);g2771(rpl2701);g2895(crp-46);g3070(RPS16);g3251(MIP11);g3296(RLP24);g3686(atp7);g3785(NHP2);g3817(rpl26);g3981(TEF3);g411(mrps8);g4482(rsm18);g4778(ard1);g4817(rps23);g5017(crp-74);g5058(YML073C);g5277(-);g5363(rpl402);g5551(DUR12);g5736(SPBC36B7.09);g590(yml6);g5910(rpl-5);g…
GO:0005852	eukaryotic translation initiation factor 3 complex	8	24	0.773991	1	g2032(TIF34);g2886(CLU1);g3064(CIMG_04353);g4398(-);g4554(tif35);g6559(CIMG_10297);g6713(hcr1);g809(iws1)
GO:0051286	cell tip	49	136	0.775442	1	g1085(ARB_01444);g1479(ARG);g1510(pof6);g177(STE6);g1774(SPAC821.13c);g1859(L1);g1895(ARB_04467);g1934(cap2);g213(pab1);g2214(-);g2388(ssp1);g266(scd2);g2690(wsp1);g2824(rho2);g3010(-);g3079(bzz1);g3113(-);g3125(CaO19.1220);g317(map3);g3268(FLC2);g3273(ro-4);g3309(PAL1);g3428(for);g3469(tea1);g357(bimG);g37(ypt2);g3934(chsG);g4025(exo70);g4646(ste20);g4669(exgD);g4753(cap1);g4780(-);g4934(-);g514…
GO:0035097	histone methyltransferase complex	9	27	0.780773	1	g121(ies6);g1868(sdc1);g2173(SPBP8B7.15c);g3304(spp1);g5645(pip1);g586(-);g5884(ipi1);g7467(set-2);g8(ash2)
GO:1902562	H4 histone acetyltransferase complex	9	27	0.780773	1	g1020(-);g196(GCN5);g3413(ESA1);g4465(hfi1);g5173(EAF7);g5897(sgf29);g6465(CaO19.8497);g6608(EAF6);g6691(eaf1)
GO:0005938	cell cortex	75	206	0.784801	1	g126(pi030);g1349(rng2);g1375(artA);g1510(pof6);g1511(YCR072C);g177(STE6);g1926(crf2);g1934(cap2);g1973(-);g1986(mesA);g2256(CaO19.14188);g2388(ssp1);g2445(-);g266(scd2);g2661(HSL1);g268(CHS2);g2690(wsp1);g2743(alp6);g2814(imp2);g2893(grrA);g3079(bzz1);g3113(-);g3125(CaO19.1220);g3273(ro-4);g3309(PAL1);g3425(L8167.8);g3469(tea1);g3544(alp14);g357(bimG);g3598(dam1);g37(ypt2);g3760(cdcA);g3774(gna-…
GO:0030427	site of polarized growth	63	174	0.785104	1	g1085(ARB_01444);g1349(rng2);g1433(erg2);g1479(ARG);g1510(pof6);g177(STE6);g1774(SPAC821.13c);g182(YM8270.03C);g1859(L1);g1895(ARB_04467);g1926(crf2);g1934(cap2);g1986(mesA);g213(pab1);g2214(-);g2256(CaO19.14188);g2388(ssp1);g2396(rax1);g266(scd2);g268(CHS2);g2690(wsp1);g273(HOS3);g2814(imp2);g2824(rho2);g2893(grrA);g3007(wee1);g3079(bzz1);g3125(CaO19.1220);g3251(MIP11);g3309(PAL1);g3397(cwh43);g…
GO:0031012	extracellular matrix	10	30	0.787408	1	g2061(APT1);g2151(YPI1);g2361(met26);g2758(CaO19.251);g3010(-);g3576(ARB_07495);g4564(pgiA);g4705(ARB_05317);g618(TPI1);g6583(ipp1)
GO:0099513	polymeric cytoskeletal fiber	48	134	0.78905	1	g1332(HOS2);g1390(klp6);g1511(YCR072C);g1611(cct8);g1934(cap2);g2155(-);g2729(-);g2743(alp6);g3010(-);g3013(ark1);g3273(ro-4);g3453(SPC19);g3469(tea1);g3544(alp14);g3581(klp5);g3598(dam1);g3604(SAP1);g362(asp);g3760(cdcA);g4174(asd-4);g4457(AN7461);g4501(-);g4621(-);g4646(ste20);g4651(bipA);g466(bimC);g4753(cap1);g4849(CDC2);g4899(cul3);g5095(benA);g5135(-);g5315(ndk1);g5416(cbf5);g5622(hob3);g58…
GO:0000775	chromosome, centromeric region	73	201	0.790142	1	MSTRG.5459(--);g1001(rad9);g1196(-);g1216(SPAC227.10);g1240(-);g1390(klp6);g1456(-);g1655(mcl1);g1685(-);g1753(-);g1766(-);g182(YM8270.03C);g1858(pob3);g196(GCN5);g2070(-);g2152(sgo1);g2155(-);g2216(sec13);g2268(YD9320A.04);g247(-);g2566(mis13);g2807(ndc80);g3013(ark1);g322(SPBC216.01c);g3251(MIP11);g3425(L8167.8);g3430(grc3);g3453(SPC19);g3515(rhp54);g3544(alp14);g357(bimG);g3581(klp5);g3598(dam…
GO:0060187	cell pole	49	137	0.794998	1	g1085(ARB_01444);g1479(ARG);g1510(pof6);g177(STE6);g1774(SPAC821.13c);g1859(L1);g1895(ARB_04467);g1934(cap2);g213(pab1);g2214(-);g2388(ssp1);g266(scd2);g2690(wsp1);g2824(rho2);g3010(-);g3079(bzz1);g3113(-);g3125(CaO19.1220);g317(map3);g3268(FLC2);g3273(ro-4);g3309(PAL1);g3428(for);g3469(tea1);g357(bimG);g37(ypt2);g3934(chsG);g4025(exo70);g4646(ste20);g4669(exgD);g4753(cap1);g4780(-);g4934(-);g514…
GO:0042597	periplasmic space	17	50	0.799916	1	g1129(SPAC30D11.11);g1198(ARB_01325);g1947(MPD1);g2141(ATX1);g2175(ARB_02626);g238(ARB_05828);g2578(SPBC216.04c);g3264(-);g3567(ARB_07487);g3924(FG05159);g395(-);g4831(FG02328);g5966(NMA111);g6428(FBP1);g6562(YBR295W);g6787(tea2);g919(TRX1)
GO:0005669	transcription factor TFIID complex	12	36	0.800113	1	MSTRG.7814(--);g2035(mbf1);g2232(swi10);g2801(tbpA);g4083(H4.2);g4303(efuD);g4800(taf13);g5342(SPAC17A5.06);g6060(-);g7018(taf2);g7504(taf12);g901(taf10)
GO:0030863	cortical cytoskeleton	33	94	0.80093	1	g1349(rng2);g1375(artA);g1511(YCR072C);g1934(cap2);g268(CHS2);g2690(wsp1);g2743(alp6);g2814(imp2);g2893(grrA);g3079(bzz1);g3125(CaO19.1220);g3544(alp14);g3598(dam1);g3760(cdcA);g4146(CDC3);g4305(CaO19.11733);g438(SPBC19F8.03c);g4646(ste20);g4753(cap1);g4768(SPBC4F6.12);g4849(CDC2);g4887(LSP1);g5117(myo2);g5177(cap1);g5324(cyk3);g5622(hob3);g670(TWF1);g6787(tea2);g6840(PAN1);g6841(RPB11);g7297(-);…
GO:0032592	integral component of mitochondrial membrane	22	64	0.804084	1	g1287(RCF1);g1728(FLX1);g2205(-);g241(fox-2);g2581(gem1);g3485(YTA12);g3713(SPAC24B11.09);g3824(tom20);g3975(tim23);g4093(TAZ1);g4151(COX11);g4361(-);g4882(css1);g4922(hem14);g5281(YAH1);g5301(yidC);g5532(MIR1);g5545(PET191);g5923(SPAC23H3.12c);g6664(YGL080W);g7235(TPC1);g7715(SCO1)
GO:0000243	commitment complex	4	13	0.808467	1	g1323(SPAP8A3.06);g2881(bbp);g4413(smd1);g767(prp40)
GO:0030663	COPI-coated vesicle membrane	4	13	0.808467	1	g1186(sec27);g3392(-);g4904(SPAC22E12.01);g5900(-)
GO:0032045	guanyl-nucleotide exchange factor complex	4	13	0.808467	1	g4270(YDR137W);g4687(-);g4816(tif222);g6563(ckb-2)
GO:0071012	catalytic step 1 spliceosome	4	13	0.808467	1	g1006(cef1);g5118(isy1);g5574(cwf16);g5735(cwc2)
GO:0005577	fibrinogen complex	6	19	0.809808	1	g1973(-);g318(-);g4257(-);g456(CaO19.1376);g7626(cut3);g808(NUP57)
GO:0005685	U1 snRNP	6	19	0.809808	1	g1240(-);g1812(usp102);g4413(smd1);g6665(snrpb);g6752(msl1);g767(prp40)
GO:0030964	NADH dehydrogenase complex	6	19	0.809808	1	g1558(nuo14.8);g1845(nuo-49);g3714(nuo-10.5);g5377(nuo78);g5462(lbsA);g7646(CIB22)
GO:0031314	extrinsic component of mitochondrial inner membrane	6	19	0.809808	1	g2042(MSS51);g2195(L9470.15);g2512(MTG2);g3048(pam16);g3768(YIR037W);g6346(COQ3)
GO:0070993	translation preinitiation complex	6	19	0.809808	1	g2032(TIF34);g2113(tif212);g4554(tif35);g6559(CIMG_10297);g6713(hcr1);g7445(SUI1)
GO:0099738	cell cortex region	23	67	0.810278	1	g1349(rng2);g1934(cap2);g2388(ssp1);g2661(HSL1);g2690(wsp1);g3125(CaO19.1220);g3273(ro-4);g3309(PAL1);g37(ypt2);g4025(exo70);g4144(POM33);g4146(CDC3);g4305(CaO19.11733);g4768(SPBC4F6.12);g4780(-);g4934(-);g5117(myo2);g5622(hob3);g5730(yop1);g5917(gna-3);g6787(tea2);g6927(rga5);g7466(erf2)
GO:0030141	secretory granule	31	89	0.811031	1	g1209(pup2);g1611(cct8);g1934(cap2);g1971(SPAC6F6.11c);g2061(APT1);g2150(HEM2);g2567(rpn7);g2729(-);g3451(ARB_03431);g3479(KU80);g3654(MMTAG2);g37(ypt2);g3772(VMA3);g3818(syb1);g3877(B14D6.310);g4044(pca-2);g4225(cyp10);g4407(Gtpbp2);g4564(pgiA);g5013(SPCC970.06);g5360(asah-1);g5630(grs1);g5682(HSP60);g6217(ucp10);g635(candA-C);g6563(ckb-2);g6574(SPAC27E2.03c);g6672(DED1);g6853(ryh1);g7145(RPT1);…
GO:0033643	host cell part	7	22	0.812665	1	g1164(-);g3107(-);g3425(L8167.8);g4312(ssp-1);g6866(-);g7699(sed5);g7715(SCO1)
GO:0005687	U4 snRNP	3	10	0.812712	1	g3733(sub2);g4413(smd1);g6665(snrpb)
GO:0030126	COPI vesicle coat	3	10	0.812712	1	g1186(sec27);g3392(-);g5900(-)
GO:0031234	extrinsic component of cytoplasmic side of plasma membrane	3	10	0.812712	1	g1840(GB-1);g3774(gna-2);g5917(gna-3)
GO:0031672	A band	3	10	0.812712	1	g5363(rpl402);g618(TPI1);g7569(-)
GO:0033276	transcription factor TFTC complex	3	10	0.812712	1	g7018(taf2);g7504(taf12);g901(taf10)
GO:0048046	apoplast	3	10	0.812712	1	g2236(pcs60);g2503(MCYG_00394);g6851(sir1)
GO:0070820	tertiary granule	3	10	0.812712	1	g3772(VMA3);g5360(asah-1);g7166(CDA)
GO:0090726	cortical dynamic polarity patch	3	10	0.812712	1	g177(STE6);g266(scd2);g3774(gna-2)
GO:0045202	synapse	35	100	0.812795	1	g1123(GDI1);g1433(erg2);g1577(vps45);g1934(cap2);g1967(-);g248(MSP1);g2625(SPAC806.06c);g2661(HSL1);g2690(wsp1);g3138(SPBC530.12c);g3307(EFR3);g3604(SAP1);g37(ypt2);g3817(rpl26);g3818(syb1);g438(SPBC19F8.03c);g4529(aat2);g456(CaO19.1376);g4651(bipA);g4891(ARF1);g5177(cap1);g5256(ucp7);g56(let1);g5622(hob3);g6146(ptc4);g6284(alp41);g6372(vti1);g6383(nrk1);g670(TWF1);g7145(RPT1);g7189(trs23);g7589(…
GO:0005765	lysosomal membrane	15	45	0.817626	1	g1190(seh1);g1970(CG17119);g2216(sec13);g2902(SPAC12G12.12);g3451(ARB_03431);g3772(VMA3);g3818(syb1);g4175(lsb6);g4454(-);g4651(bipA);g4891(ARF1);g5013(SPCC970.06);g5081(YKL080W);g5393(rhb1);g7402(GDT1)
GO:0005795	Golgi stack	15	45	0.817626	1	g1186(sec27);g3097(MNN9);g3336(vps74);g3371(aur1);g3551(Tmem115);g4360(SPAC1D4.02c);g437(AN5226.2);g5019(ARF);g5518(bxi1);g6375(MNN11);g6853(ryh1);g7189(trs23);g7402(GDT1);g7466(erf2);g785(GOS1)
GO:0022625	cytosolic large ribosomal subunit	20	59	0.818223	1	MSTRG.9559(spcs1);g2542(ALTA12);g2771(rpl2701);g2895(crp-46);g3296(RLP24);g3785(NHP2);g3817(rpl26);g5017(crp-74);g5058(YML073C);g5277(-);g5363(rpl402);g590(yml6);g5910(rpl-5);g617(mrt4);g6212(rpl-17);g6521(RML2);g7029(AFUA_2G10100);g741(crp-63);g7425(rpl37);g786(rpl35)
GO:0030532	small nuclear ribonucleoprotein complex	25	73	0.82189	1	g1240(-);g1727(sap49);g1812(usp102);g2468(prp3);g2970(Sf3b5);g3632(rse1);g3733(sub2);g4165(-);g4359(tgs1);g4413(smd1);g4453(SPBC29A3.07c);g4633(IMP3);g5096(uap2);g5407(cwf14);g5654(-);g6488(sap62);g6665(snrpb);g6752(msl1);g6778(LSM6);g7463(sap114);g767(prp40);g7683(SPBC1861.04c);g883(aclH);g951(lea1);g958(snu13)
GO:0042645	mitochondrial nucleoid	10	31	0.824259	1	g16(PDB1);g1612(MNP1);g2345(ILV6);g3943(ilv-2);g5682(HSP60);g5760(tca-8);g6451(SOD2);g6659(SDL1);g7302(cyt-5);g7645(KGD2)
GO:0071007	U2-type catalytic step 2 spliceosome	10	31	0.824259	1	g1006(cef1);g404(prp17);g4225(cyp10);g4413(smd1);g5118(isy1);g5407(cwf14);g5735(cwc2);g6665(snrpb);g6752(msl1);g951(lea1)
GO:0000137	Golgi cis cisterna	2	7	0.825221	1	g3097(MNN9);g6375(MNN11)
GO:0000439	transcription factor TFIIH core complex	2	7	0.825221	1	g5342(SPAC17A5.06);g6467(tcf-29)
GO:0001405	PAM complex, Tim23 associated import motor	2	7	0.825221	1	g3048(pam16);g3295(tim14)
GO:0001674	female germ cell nucleus	2	7	0.825221	1	g3013(ark1);g3359(pkaR)
GO:0005652	nuclear lamina	2	7	0.825221	1	g1721(pli1);g4538(BPL1)
GO:0019774	proteasome core complex, beta-subunit complex	2	7	0.825221	1	g4365(PUP1);g6704(PUP3)
GO:0030677	ribonuclease P complex	2	7	0.825221	1	g2664(POP1);g6989(SPAC3A12.04c)
GO:0031164	contractile vacuolar membrane	2	7	0.825221	1	g1197(vma7);g5081(YKL080W)
GO:0032009	early phagosome	2	7	0.825221	1	g5117(myo2);g7419(snx3)
GO:0032300	mismatch repair complex	2	7	0.825221	1	g1296(msh6);g847(MLH1)
GO:0036513	Derlin-1 retrotranslocation complex	2	7	0.825221	1	g5415(DER1);g6710(rpt4)
GO:0045260	plasma membrane proton-transporting ATP synthase complex	2	7	0.825221	1	g1966(des);g4268(atp-5)
GO:0045262	plasma membrane proton-transporting ATP synthase complex, catalytic core F(1)	2	7	0.825221	1	g1966(des);g4268(atp-5)
GO:0110078	TTT complex	2	7	0.825221	1	g4748(kap123);g635(candA-C)
GO:1904724	tertiary granule lumen	2	7	0.825221	1	g5360(asah-1);g7166(CDA)
GO:1990072	TRAPPIII protein complex	2	7	0.825221	1	g2065(BET3);g7189(trs23)
GO:0071011	precatalytic spliceosome	11	34	0.828509	1	g2468(prp3);g2970(Sf3b5);g3632(rse1);g4165(-);g4413(smd1);g4453(SPBC29A3.07c);g6665(snrpb);g6752(msl1);g6762(-);g951(lea1);g958(snu13)
GO:0005815	microtubule organizing center	66	185	0.832278	1	g1239(PHO85);g1240(-);g1349(rng2);g1548(SPAC6G10.04c);g1611(cct8);g1624(-);g1753(-);g182(YM8270.03C);g2155(-);g2173(SPBP8B7.15c);g2468(prp3);g2516(SPBC29A10.12);g2519(sna41);g2743(alp6);g2807(ndc80);g3013(ark1);g3115(-);g3251(MIP11);g3423(pcp1);g3544(alp14);g357(bimG);g3598(dam1);g3604(SAP1);g362(asp);g366(CTHT_0061010);g37(ypt2);g3740(nimA);g3760(cdcA);g3890(-);g3939(-);g4025(exo70);g4035(RRP12)…
GO:0098793	presynapse	18	54	0.833353	1	g1123(GDI1);g1577(vps45);g2690(wsp1);g3138(SPBC530.12c);g3604(SAP1);g3817(rpl26);g3818(syb1);g438(SPBC19F8.03c);g4529(aat2);g456(CaO19.1376);g4651(bipA);g4891(ARF1);g6146(ptc4);g6372(vti1);g7189(trs23);g7699(sed5);g96(-);g989(sec1)
GO:0030428	cell septum	19	57	0.83823	1	g1085(ARB_01444);g1510(pof6);g1895(ARB_04467);g1926(crf2);g2214(-);g2422(creB);g268(CHS2);g3079(bzz1);g3469(tea1);g357(bimG);g3760(cdcA);g3864(art1);g3934(chsG);g4305(CaO19.11733);g4669(exgD);g4780(-);g5177(cap1);g5324(cyk3);g7541(-)
GO:0098791	Golgi apparatus subcompartment	79	221	0.846504	1	g116(ykt6);g1186(sec27);g1547(vps55);g1577(vps45);g1774(SPAC821.13c);g1848(tel2);g1868(sdc1);g2065(BET3);g2085(vps51);g2216(sec13);g2306(GET1);g2448(TVP23);g2625(SPAC806.06c);g2650(GNA1);g2727(YOR311C);g2902(SPAC12G12.12);g2904(SPCC622.11);g3007(wee1);g3077(ARL1);g3097(MNN9);g3125(CaO19.1220);g3149(-);g323(SPCC320.08);g3268(FLC2);g3336(vps74);g3352(Os01g0624000);g3371(aur1);g3392(-);g3551(Tmem115…
GO:0016469	proton-transporting two-sector ATPase complex	21	63	0.84748	1	g1197(vma7);g1966(des);g2445(-);g247(-);g3471(FCR3);g3544(alp14);g3606(ADA2);g3686(atp7);g3733(sub2);g3772(VMA3);g3966(nctA);g4180(spc24);g4268(atp-5);g4294(sgf73);g4604(-);g5081(YKL080W);g5684(ATP15);g6183(ATP20);g6491(nat1);g6854(VMA16);g7210(-)
GO:0036464	cytoplasmic ribonucleoprotein granule	46	132	0.84934	1	g1011(nhm1);g1121(not2);g1192(LEUA);g1243(nxt3);g1638(ubp3);g1791(rio2);g1857(-);g1974(vts1);g2032(TIF34);g2073(-);g2315(mpl3);g2406(CCR4);g2886(CLU1);g3981(TEF3);g4044(pca-2);g4413(smd1);g4554(tif35);g4608(DBP2);g4645(vgl1);g4722(SPAC13C5.01c);g4748(kap123);g4849(CDC2);g4980(rcd1);g5058(YML073C);g5070(mnh1);g5165(2E4.130);g5331(ulp2);g5411(SU2);g5486(SPAC17H9.04c);g5770(ksp1);g5812(caf1);g6173(w…
GO:0005849	mRNA cleavage factor complex	6	20	0.850874	1	g1452(rna14);g2173(SPBP8B7.15c);g357(bimG);g6194(-);g6899(CFT1);g907(CLP1)
GO:0005912	adherens junction	6	20	0.850874	1	g2859(REX2);g4366(NUP159);g52(-);g5888(mipA);g6284(alp41);g7685(HAS1)
GO:0030688	preribosome, small subunit precursor	7	23	0.850963	1	g1499(-);g1615(-);g1791(rio2);g4463(DIM1);g5608(nob1);g7(SPBC13G1.09);g7650(SQS1)
GO:0035838	growing cell tip	7	23	0.850963	1	g1859(L1);g2388(ssp1);g3469(tea1);g357(bimG);g5177(cap1);g7677(-);g7700(palI)
GO:0005937	mating projection	31	91	0.851602	1	g1085(ARB_01444);g1479(ARG);g177(STE6);g1774(SPAC821.13c);g1840(GB-1);g1895(ARB_04467);g1934(cap2);g213(pab1);g2214(-);g266(scd2);g2690(wsp1);g2719(HUB1);g3079(bzz1);g3113(-);g3125(CaO19.1220);g3428(for);g357(bimG);g37(ypt2);g4025(exo70);g4146(CDC3);g4646(ste20);g4669(exgD);g4753(cap1);g5142(SHO1);g5177(cap1);g5622(hob3);g5812(caf1);g670(TWF1);g6840(PAN1);g7297(-);g7640(-)
GO:0031248	protein acetyltransferase complex	22	66	0.851867	1	g1020(-);g196(GCN5);g2018(naa20);g3373(naa30);g3413(ESA1);g4294(sgf73);g4465(hfi1);g4759(SPAC823.14);g4778(ard1);g5173(EAF7);g5897(sgf29);g6045(-);g6465(CaO19.8497);g6491(nat1);g650(-);g6608(EAF6);g6691(eaf1);g7018(taf2);g7504(taf12);g7645(KGD2);g901(taf10);g938(SPCC11E10.06c)
GO:0098573	intrinsic component of mitochondrial membrane	22	66	0.851867	1	g1287(RCF1);g1728(FLX1);g2205(-);g241(fox-2);g2581(gem1);g3485(YTA12);g3713(SPAC24B11.09);g3824(tom20);g3975(tim23);g4093(TAZ1);g4151(COX11);g4361(-);g4882(css1);g4922(hem14);g5281(YAH1);g5301(yidC);g5532(MIR1);g5545(PET191);g5923(SPAC23H3.12c);g6664(YGL080W);g7235(TPC1);g7715(SCO1)
GO:1902493	acetyltransferase complex	22	66	0.851867	1	g1020(-);g196(GCN5);g2018(naa20);g3373(naa30);g3413(ESA1);g4294(sgf73);g4465(hfi1);g4759(SPAC823.14);g4778(ard1);g5173(EAF7);g5897(sgf29);g6045(-);g6465(CaO19.8497);g6491(nat1);g650(-);g6608(EAF6);g6691(eaf1);g7018(taf2);g7504(taf12);g7645(KGD2);g901(taf10);g938(SPCC11E10.06c)
GO:0018995	host cellular component	8	26	0.852055	1	g1164(-);g2749(ubi::crp-6);g3107(-);g3425(L8167.8);g4312(ssp-1);g6866(-);g7699(sed5);g7715(SCO1)
GO:0033178	proton-transporting two-sector ATPase complex, catalytic domain	8	26	0.852055	1	g1197(vma7);g1966(des);g3544(alp14);g4268(atp-5);g4294(sgf73);g5081(YKL080W);g5684(ATP15);g6491(nat1)
GO:0043657	host cell	8	26	0.852055	1	g1164(-);g2749(ubi::crp-6);g3107(-);g3425(L8167.8);g4312(ssp-1);g6866(-);g7699(sed5);g7715(SCO1)
GO:0099568	cytoplasmic region	74	208	0.85212	1	g126(pi030);g1349(rng2);g1375(artA);g1390(klp6);g1510(pof6);g1511(YCR072C);g177(STE6);g1926(crf2);g1934(cap2);g1986(mesA);g2256(CaO19.14188);g2388(ssp1);g266(scd2);g2661(HSL1);g268(CHS2);g2690(wsp1);g2743(alp6);g2814(imp2);g2893(grrA);g3079(bzz1);g3113(-);g3125(CaO19.1220);g3273(ro-4);g3309(PAL1);g3469(tea1);g3544(alp14);g357(bimG);g3598(dam1);g3604(SAP1);g37(ypt2);g3760(cdcA);g3774(gna-2);g4025(…
GO:0005847	mRNA cleavage and polyadenylation specificity factor complex	5	17	0.852335	1	g1452(rna14);g2173(SPBP8B7.15c);g357(bimG);g6194(-);g6899(CFT1)
GO:0032154	cleavage furrow	5	17	0.852335	1	g3336(vps74);g4146(CDC3);g5019(ARF);g5324(cyk3);g5622(hob3)
GO:0046695	SLIK (SAGA-like) complex	5	17	0.852335	1	g196(GCN5);g4294(sgf73);g4465(hfi1);g7504(taf12);g901(taf10)
GO:0000109	nucleotide-excision repair complex	9	29	0.853813	1	g1100(ckn1);g2232(swi10);g3161(ADH6);g4535(mug145);g496(rhp42);g5342(SPAC17A5.06);g5378(-);g6393(CDC31);g6467(tcf-29)
GO:0030894	replisome	9	29	0.853813	1	g1006(cef1);g1858(pob3);g366(CTHT_0061010);g3873(-);g4148(rfc1);g595(spb70);g6586(RFC2);g699(cdc27);g7635(SPAC6B12.10c)
GO:0005813	centrosome	36	105	0.855473	1	g1239(PHO85);g1548(SPAC6G10.04c);g1611(cct8);g1753(-);g2173(SPBP8B7.15c);g2468(prp3);g2519(sna41);g2743(alp6);g2807(ndc80);g3013(ark1);g3251(MIP11);g3544(alp14);g3604(SAP1);g362(asp);g366(CTHT_0061010);g3740(nimA);g3760(cdcA);g3890(-);g3939(-);g4025(exo70);g4457(AN7461);g4615(-);g4703(SPBC13G1.05);g5232(sconC);g5304(cfd1);g5888(mipA);g5917(gna-3);g6115(-);g6284(alp41);g6393(CDC31);g6574(SPAC27E2.…
GO:0045259	proton-transporting ATP synthase complex	10	32	0.856021	1	g1966(des);g2445(-);g3606(ADA2);g3686(atp7);g4268(atp-5);g4294(sgf73);g5684(ATP15);g6183(ATP20);g6491(nat1);g7210(-)
GO:0000153	cytoplasmic ubiquitin ligase complex	4	14	0.856284	1	g3635(Derl2);g3866(elc1);g5415(DER1);g7057(yos9)
GO:0005925	focal adhesion	4	14	0.856284	1	g2859(REX2);g4366(NUP159);g5425(-);g6284(alp41)
GO:0019897	extrinsic component of plasma membrane	4	14	0.856284	1	g1840(GB-1);g3774(gna-2);g5393(rhb1);g5917(gna-3)
GO:0000152	nuclear ubiquitin ligase complex	18	55	0.857506	1	g2173(SPBP8B7.15c);g227(SPBP4H10.07);g274(Zfand1);g3525(ubc11);g4113(sconB);g4535(mug145);g5232(sconC);g5645(pip1);g5920(cul1);g608(DMA2);g6313(slp1);g6357(AMA1);g6744(SPAC144.05);g6970(mug145);g7346(-);g7524(bimE);g7654(SPAC6B12.07c);g831(dsc1)
GO:0030658	transport vesicle membrane	11	35	0.858531	1	g1721(pli1);g2176(At3g08990);g2216(sec13);g358(sar1);g37(ypt2);g3818(syb1);g3890(-);g4715(VMA21);g6146(ptc4);g6372(vti1);g7699(sed5)
GO:0033176	proton-transporting V-type ATPase complex	11	35	0.858531	1	g1197(vma7);g247(-);g3471(FCR3);g3544(alp14);g3733(sub2);g3772(VMA3);g3966(nctA);g4180(spc24);g4604(-);g5081(YKL080W);g6854(VMA16)
GO:0001534	radial spoke	1	4	0.859755	1	g4034(-)
GO:0001772	immunological synapse	1	4	0.859755	1	MSTRG.4675(--)
GO:0005701	polytene chromosome chromocenter	1	4	0.859755	1	g4645(vgl1)
GO:0005968	Rab-protein geranylgeranyltransferase complex	1	4	0.859755	1	g6360(bet4)
GO:0009353	mitochondrial oxoglutarate dehydrogenase complex	1	4	0.859755	1	g7645(KGD2)
GO:0009524	phragmoplast	1	4	0.859755	1	g3544(alp14)
GO:0031074	nucleocytoplasmic transport complex	1	4	0.859755	1	g2089(MSN5)
GO:0031105	septin complex	1	4	0.859755	1	g4146(CDC3)
GO:0031417	NatC complex	1	4	0.859755	1	g3373(naa30)
GO:0031464	Cul4A-RING E3 ubiquitin ligase complex	1	4	0.859755	1	g1100(ckn1)
GO:0031521	spitzenkorper	1	4	0.859755	1	g37(ypt2)
GO:0032010	phagolysosome	1	4	0.859755	1	g6372(vti1)
GO:0032151	mitotic septin complex	1	4	0.859755	1	g4146(CDC3)
GO:0032302	MutSbeta complex	1	4	0.859755	1	g1296(msh6)
GO:0032585	multivesicular body membrane	1	4	0.859755	1	g7088(ATG15)
GO:0032865	ERMES complex	1	4	0.859755	1	g2581(gem1)
GO:0033061	DNA recombinase mediator complex	1	4	0.859755	1	g3939(-)
GO:0033391	chromatoid body	1	4	0.859755	1	g7685(HAS1)
GO:0035840	old growing cell tip	1	4	0.859755	1	g3469(tea1)
GO:0036391	medial cortex septin ring	1	4	0.859755	1	g4146(CDC3)
GO:0042025	host cell nucleus	1	4	0.859755	1	g4312(ssp-1)
GO:0042405	nuclear inclusion body	1	4	0.859755	1	g1108(Stub1)
GO:0043198	dendritic shaft	1	4	0.859755	1	g4651(bipA)
GO:0044284	mitochondrial crista junction	1	4	0.859755	1	g4361(-)
GO:0044615	nuclear pore nuclear basket	1	4	0.859755	1	g4366(NUP159)
GO:0055038	recycling endosome membrane	1	4	0.859755	1	g37(ypt2)
GO:0061700	GATOR2 complex	1	4	0.859755	1	g2216(sec13)
GO:0071020	post-spliceosomal complex	1	4	0.859755	1	g5118(isy1)
GO:0071817	MMXD complex	1	4	0.859755	1	g6959(YHR122W)
GO:0072357	PTW/PP1 phosphatase complex	1	4	0.859755	1	g357(bimG)
GO:0098563	intrinsic component of synaptic vesicle membrane	1	4	0.859755	1	g3818(syb1)
GO:0098802	plasma membrane signaling receptor complex	1	4	0.859755	1	g3113(-)
GO:0099053	activating signal cointegrator 1 complex	1	4	0.859755	1	g6352(-)
GO:1990124	messenger ribonucleoprotein complex	1	4	0.859755	1	g4651(bipA)
GO:1990468	NuA3b histone acetyltransferase complex	1	4	0.859755	1	g6608(EAF6)
GO:0099081	supramolecular polymer	56	160	0.860902	1	g1108(Stub1);g1332(HOS2);g1390(klp6);g1511(YCR072C);g1611(cct8);g1934(cap2);g2155(-);g2729(-);g2743(alp6);g3010(-);g3013(ark1);g3273(ro-4);g3453(SPC19);g3469(tea1);g3544(alp14);g3581(klp5);g3598(dam1);g3604(SAP1);g362(asp);g3760(cdcA);g399(-);g4174(asd-4);g4457(AN7461);g4501(-);g4621(-);g4646(ste20);g4651(bipA);g466(bimC);g4753(cap1);g4849(CDC2);g4899(cul3);g5095(benA);g5117(myo2);g5135(-);g5315(…
GO:0099512	supramolecular fiber	56	160	0.860902	1	g1108(Stub1);g1332(HOS2);g1390(klp6);g1511(YCR072C);g1611(cct8);g1934(cap2);g2155(-);g2729(-);g2743(alp6);g3010(-);g3013(ark1);g3273(ro-4);g3453(SPC19);g3469(tea1);g3544(alp14);g3581(klp5);g3598(dam1);g3604(SAP1);g362(asp);g3760(cdcA);g399(-);g4174(asd-4);g4457(AN7461);g4501(-);g4621(-);g4646(ste20);g4651(bipA);g466(bimC);g4753(cap1);g4849(CDC2);g4899(cul3);g5095(benA);g5117(myo2);g5135(-);g5315(…
GO:0071013	catalytic step 2 spliceosome	25	75	0.864158	1	g1006(cef1);g1323(SPAP8A3.06);g2332(mtr4);g3632(rse1);g3863(cyp10);g399(-);g404(prp17);g4165(-);g4225(cyp10);g4413(smd1);g4453(SPBC29A3.07c);g5065(SPAC20H4.06c);g5070(mnh1);g5118(isy1);g5353(Wdr83);g5407(cwf14);g5735(cwc2);g6488(sap62);g6616(SPCC825.05c);g6665(snrpb);g6752(msl1);g6762(-);g678(-);g7463(sap114);g951(lea1)
GO:0000836	Hrd1p ubiquitin ligase complex	3	11	0.864476	1	g3635(Derl2);g5415(DER1);g7057(yos9)
GO:0009317	acetyl-CoA carboxylase complex	3	11	0.864476	1	g5551(DUR12);g6668(pyc);g7024(arg4)
GO:0043025	neuronal cell body	26	78	0.867985	1	g1100(ckn1);g116(ykt6);g1934(cap2);g2199(GRX5);g2248(rnr-1);g2422(creB);g2625(SPAC806.06c);g3013(ark1);g3138(SPBC530.12c);g3251(MIP11);g3356(SNF7);g37(ypt2);g3862(ZPR1);g4457(AN7461);g4646(ste20);g4651(bipA);g5393(rhb1);g5682(HSP60);g6348(SPBC725.01);g6372(vti1);g6508(spm2);g6563(ckb-2);g6672(DED1);g7589(MOV10);g7691(pcm2);g96(-)
GO:0120114	Sm-like protein family complex	26	78	0.867985	1	g1240(-);g1727(sap49);g1812(usp102);g2468(prp3);g2970(Sf3b5);g3632(rse1);g3733(sub2);g3862(ZPR1);g4165(-);g4359(tgs1);g4413(smd1);g4453(SPBC29A3.07c);g4633(IMP3);g5096(uap2);g5407(cwf14);g5654(-);g6488(sap62);g6665(snrpb);g6752(msl1);g6778(LSM6);g7463(sap114);g767(prp40);g7683(SPBC1861.04c);g883(aclH);g951(lea1);g958(snu13)
GO:0034708	methyltransferase complex	15	47	0.869972	1	g121(ies6);g144(pct1);g1868(sdc1);g2173(SPBP8B7.15c);g3304(spp1);g4413(smd1);g4414(MTQ2);g4767(trm8);g5434(trm6);g5645(pip1);g586(-);g5884(ipi1);g6665(snrpb);g7467(set-2);g8(ash2)
GO:1902495	transmembrane transporter complex	52	150	0.872891	1	MSTRG.8368(qcr9);g1096(-);g126(pi030);g1451(LPI3C);g1558(nuo14.8);g1738(SPAC20G4.01);g177(STE6);g1774(SPAC821.13c);g1845(nuo-49);g1923(aclQ);g1975(aif1);g2076(cyp6);g2162(GUK1);g2308(qcr7);g2917(abcC);g318(-);g3264(-);g3714(nuo-10.5);g3786(-);g380(LPI1W);g3833(Arp2);g3981(TEF3);g4146(CDC3);g4407(Gtpbp2);g4677(-);g4875(ayr1);g4891(ARF1);g4945(TR06);g5249(atrD);g5311(-);g5377(nuo78);g5400(SPCC1672.…
GO:0035770	ribonucleoprotein granule	46	134	0.878522	1	g1011(nhm1);g1121(not2);g1192(LEUA);g1243(nxt3);g1638(ubp3);g1791(rio2);g1857(-);g1974(vts1);g2032(TIF34);g2073(-);g2315(mpl3);g2406(CCR4);g2886(CLU1);g3981(TEF3);g4044(pca-2);g4413(smd1);g4554(tif35);g4608(DBP2);g4645(vgl1);g4722(SPAC13C5.01c);g4748(kap123);g4849(CDC2);g4980(rcd1);g5058(YML073C);g5070(mnh1);g5165(2E4.130);g5331(ulp2);g5411(SU2);g5486(SPAC17H9.04c);g5770(ksp1);g5812(caf1);g6173(w…
GO:0042575	DNA polymerase complex	18	56	0.878878	1	g1008(rex4);g1858(pob3);g248(MSP1);g2888(-);g3873(-);g4125(ctf18);g4148(rfc1);g5486(SPAC17H9.04c);g56(let1);g595(spb70);g6258(hsp98);g6505(SPAC4G9.12);g6586(RFC2);g6710(rpt4);g699(cdc27);g7285(PEX1);g7346(-);g7635(SPAC6B12.10c)
GO:0000112	nucleotide-excision repair factor 3 complex	2	8	0.88062	1	g5342(SPAC17A5.06);g6467(tcf-29)
GO:0000120	RNA polymerase I transcription regulator complex	2	8	0.88062	1	g1101(-);g2801(tbpA)
GO:0001673	male germ cell nucleus	2	8	0.88062	1	g3719(-);g847(MLH1)
GO:0005786	signal recognition particle, endoplasmic reticulum targeting	2	8	0.88062	1	g3682(SRP101);g7599(-)
GO:0016442	RISC complex	2	8	0.88062	1	g6672(DED1);g7685(HAS1)
GO:0016514	SWI/SNF complex	2	8	0.88062	1	g2705(-);g5782(snf21)
GO:0030061	mitochondrial crista	2	8	0.88062	1	g5301(yidC);g5682(HSP60)
GO:0030874	nucleolar chromatin	2	8	0.88062	1	g1487(MBD4);g3430(grc3)
GO:0035859	Seh1-associated complex	2	8	0.88062	1	g1190(seh1);g2216(sec13)
GO:0045178	basal part of cell	2	8	0.88062	1	g7676(SNF1);g7691(pcm2)
GO:0071540	eukaryotic translation initiation factor 3 complex, eIF3e	2	8	0.88062	1	g2032(TIF34);g4554(tif35)
GO:0099080	supramolecular complex	127	353	0.881907	1	g1011(nhm1);g1108(Stub1);g1121(not2);g1192(LEUA);g1216(SPAC227.10);g1240(-);g1243(nxt3);g1332(HOS2);g1390(klp6);g1456(-);g1511(YCR072C);g1611(cct8);g1638(ubp3);g1685(-);g1791(rio2);g182(YM8270.03C);g1857(-);g1934(cap2);g1974(vts1);g2032(TIF34);g2073(-);g2155(-);g2216(sec13);g2268(YD9320A.04);g2315(mpl3);g2406(CCR4);g247(-);g2566(mis13);g2729(-);g2743(alp6);g2807(ndc80);g2886(CLU1);g3010(-);g3013(…
GO:0098533	ATPase dependent transmembrane transport complex	35	104	0.883397	1	g1738(SPAC20G4.01);g177(STE6);g1774(SPAC821.13c);g1923(aclQ);g2162(GUK1);g2917(abcC);g318(-);g3264(-);g380(LPI1W);g3833(Arp2);g3981(TEF3);g4146(CDC3);g4407(Gtpbp2);g4677(-);g4875(ayr1);g4891(ARF1);g4945(TR06);g5249(atrD);g5311(-);g5400(SPCC1672.11c);g5606(YOL075C);g6284(alp41);g6344(cta3);g6383(nrk1);g6505(SPAC4G9.12);g6562(YBR295W);g6668(pyc);g6711(PMR1);g7149(nmt1);g7529(MDR1);g7626(cut3);g7673…
GO:0009368	endopeptidase Clp complex	11	36	0.884235	1	g248(MSP1);g3485(YTA12);g3604(SAP1);g4422(bor);g56(let1);g6258(hsp98);g6459(YP9367.04);g6505(SPAC4G9.12);g6710(rpt4);g7145(RPT1);g7285(PEX1)
GO:0000974	Prp19 complex	6	21	0.88437	1	g1006(cef1);g404(prp17);g4225(cyp10);g4651(bipA);g5118(isy1);g5735(cwc2)
GO:0009279	cell outer membrane	6	21	0.88437	1	g1136(JIP5);g2087(ski3);g3178(SPBC543.02c);g4050(YIL046W);g6491(nat1);g6785(oca3)
GO:0043186	P granule	5	18	0.887716	1	g4413(smd1);g4608(DBP2);g5812(caf1);g6672(DED1);g7589(MOV10)
GO:0060293	germ plasm	5	18	0.887716	1	g4413(smd1);g4608(DBP2);g5812(caf1);g6672(DED1);g7589(MOV10)
GO:1905368	peptidase complex	41	121	0.888762	1	MSTRG.720(--);MSTRG.9559(spcs1);g1014(uch1);g1137(GPI17);g1209(pup2);g1290(GAB1);g1548(SPAC6G10.04c);g196(GCN5);g248(MSP1);g2567(rpn7);g3485(YTA12);g3591(gaa1);g3604(SAP1);g4044(pca-2);g4125(ctf18);g4294(sgf73);g4365(PUP1);g4422(bor);g4465(hfi1);g4594(SEC11);g4701(DUG2);g4722(SPAC13C5.01c);g5332(SPC3);g5472(PRE6);g56(let1);g5823(UBC1);g5897(sgf29);g6001(ubc2);g6258(hsp98);g6420(BLM10);g6459(YP936…
GO:0005680	anaphase-promoting complex	14	45	0.889308	1	g227(SPBP4H10.07);g274(Zfand1);g3525(ubc11);g4535(mug145);g5645(pip1);g608(DMA2);g6313(slp1);g6357(AMA1);g6744(SPAC144.05);g6970(mug145);g7346(-);g7524(bimE);g7654(SPAC6B12.07c);g831(dsc1)
GO:0009338	exodeoxyribonuclease V complex	4	15	0.893516	1	g5165(2E4.130);g5522(hrr1);g6586(RFC2);g7589(MOV10)
GO:0031011	Ino80 complex	4	15	0.893516	1	g121(ies6);g2002(ies4);g7573(-);g770(iec1)
GO:0033116	endoplasmic reticulum-Golgi intermediate compartment membrane	4	15	0.893516	1	g116(ykt6);g4715(VMA21);g5013(SPCC970.06);g7699(sed5)
GO:0034507	chromosome, centromeric outer repeat region	4	15	0.893516	1	g1766(-);g1858(pob3);g4457(AN7461);g4459(jhd1)
GO:1902773	GTPase activator complex	4	15	0.893516	1	g4270(YDR137W);g4687(-);g4816(tif222);g6563(ckb-2)
GO:0012505	endomembrane system	401	1078	0.894432	1	MSTRG.12502(9G6.310);MSTRG.1271(--);MSTRG.720(--);MSTRG.9559(spcs1);g10(did2);g106(-);g1064(-);g1069(erg5);g1077(CaO19.10930);g1108(Stub1);g1114(gpi10);g1123(GDI1);g1129(SPAC30D11.11);g1137(GPI17);g1145(FAT1);g1150(ERV14);g116(ykt6);g1176(rny1);g1186(sec27);g1190(seh1);g1191(ALG7);g1196(-);g1197(vma7);g1198(ARB_01325);g1204(YER044C);g1209(pup2);g1221(ARB_02390);g1239(PHO85);g126(pi030);g1280(MET7…
GO:0005935	cellular bud neck	34	102	0.894494	1	g1085(ARB_01444);g1349(rng2);g1510(pof6);g182(YM8270.03C);g1859(L1);g1926(crf2);g1986(mesA);g213(pab1);g2256(CaO19.14188);g2396(rax1);g266(scd2);g268(CHS2);g273(HOS3);g2814(imp2);g2893(grrA);g3007(wee1);g3079(bzz1);g3397(cwh43);g357(bimG);g37(ypt2);g3760(cdcA);g4025(exo70);g4146(CDC3);g4305(CaO19.11733);g4753(cap1);g4849(CDC2);g5117(myo2);g5142(SHO1);g5324(cyk3);g5919(AVL9);g6173(wis1);g6840(PAN1…
GO:0005802	trans-Golgi network	20	63	0.901985	1	g1577(vps45);g1774(SPAC821.13c);g1848(tel2);g1868(sdc1);g2085(vps51);g2448(TVP23);g2625(SPAC806.06c);g3077(ARL1);g3125(CaO19.1220);g3149(-);g3336(vps74);g3392(-);g3562(COG6);g3818(syb1);g4175(lsb6);g4270(YDR137W);g5630(grs1);g6220(COY1);g6372(vti1);g7402(GDT1)
GO:0005819	spindle	54	158	0.902762	1	g1120(-);g1216(SPAC227.10);g1332(HOS2);g1375(artA);g1390(klp6);g1753(-);g182(YM8270.03C);g213(pab1);g2155(-);g2468(prp3);g247(-);g2566(mis13);g2743(alp6);g2886(CLU1);g3013(ark1);g3217(PHO85);g3453(SPC19);g3544(alp14);g3581(klp5);g3598(dam1);g3604(SAP1);g362(asp);g3719(-);g3760(cdcA);g4165(-);g4174(asd-4);g4180(spc24);g4457(AN7461);g4501(-);g4615(-);g4646(ste20);g466(bimC);g4849(CDC2);g4891(ARF1);…
GO:0000835	ER ubiquitin ligase complex	3	12	0.903184	1	g3635(Derl2);g5415(DER1);g7057(yos9)
GO:0005637	nuclear inner membrane	3	12	0.903184	1	g1433(erg2);g4272(STE14);g5888(mipA)
GO:0005665	RNA polymerase II, core complex	3	12	0.903184	1	g2020(rpb6);g2493(YBR1204);g6841(RPB11)
GO:0008540	proteasome regulatory particle, base subcomplex	3	12	0.903184	1	g56(let1);g6710(rpt4);g7145(RPT1)
GO:0034719	SMN-Sm protein complex	3	12	0.903184	1	g3862(ZPR1);g4413(smd1);g6665(snrpb)
GO:0019867	outer membrane	46	136	0.903209	1	g1136(JIP5);g142(SPAC1F12.08);g1433(erg2);g1456(-);g1734(tom40);g1906(dom34);g1975(aif1);g2087(ski3);g2272(SCP2);g248(MSP1);g2581(gem1);g2749(ubi::crp-6);g2830(dpm1);g2886(CLU1);g2940(-);g3122(erg24B);g3178(SPBC543.02c);g3234(-);g3340(-);g3491(pps1);g37(ypt2);g3768(YIR037W);g3824(tom20);g3865(sen54);g3985(-);g4020(SPAC1687.21);g4050(YIL046W);g408(bna4);g4093(TAZ1);g478(erg9);g4882(css1);g5316(-);…
GO:0019031	viral envelope	9	31	0.906005	1	MSTRG.5459(--);MSTRG.7011(--);g1240(-);g247(-);g3667(-);g4124(-);g4599(-);g5378(-);g6866(-)
GO:0036338	viral membrane	9	31	0.906005	1	MSTRG.5459(--);MSTRG.7011(--);g1240(-);g247(-);g3667(-);g4124(-);g4599(-);g5378(-);g6866(-)
GO:0005801	cis-Golgi network	8	28	0.906848	1	g2065(BET3);g3097(MNN9);g4025(exo70);g4360(SPAC1D4.02c);g6853(ryh1);g7402(GDT1);g7699(sed5);g785(GOS1)
GO:0043601	nuclear replisome	8	28	0.906848	1	g1006(cef1);g1858(pob3);g3873(-);g4148(rfc1);g595(spb70);g6586(RFC2);g699(cdc27);g7635(SPAC6B12.10c)
GO:0031004	potassium ion-transporting ATPase complex	7	25	0.908503	1	g1774(SPAC821.13c);g318(-);g4875(ayr1);g5400(SPCC1672.11c);g6344(cta3);g6562(YBR295W);g6711(PMR1)
GO:0044306	neuron projection terminus	7	25	0.908503	1	g3604(SAP1);g3817(rpl26);g4529(aat2);g4651(bipA);g5349(gch-1);g6372(vti1);g989(sec1)
GO:0090533	cation-transporting ATPase complex	7	25	0.908503	1	g1774(SPAC821.13c);g318(-);g4875(ayr1);g5400(SPCC1672.11c);g6344(cta3);g6562(YBR295W);g6711(PMR1)
GO:0043209	myelin sheath	16	52	0.911041	1	g1123(GDI1);g2123(SPBC1703.13c);g2749(ubi::crp-6);g3686(atp7);g4268(atp-5);g4457(AN7461);g4564(pgiA);g4651(bipA);g4927(SPCC364.07);g5377(nuo78);g5682(HSP60);g6348(SPBC725.01);g6451(SOD2);g6710(rpt4);g7645(KGD2);g966(fes-1)
GO:0036452	ESCRT complex	6	22	0.911259	1	g10(did2);g131(FG07526);g3115(-);g3356(SNF7);g4515(dot2);g6122(VPS28)
GO:0002102	podosome	1	5	0.914203	1	g266(scd2)
GO:0005683	U7 snRNP	1	5	0.914203	1	g6665(snrpb)
GO:0005846	nuclear cap binding complex	1	5	0.914203	1	g4877(-)
GO:0016028	rhabdomere	1	5	0.914203	1	g2690(wsp1)
GO:0030689	Noc complex	1	5	0.914203	1	g662(noc3)
GO:0030892	mitotic cohesin complex	1	5	0.914203	1	g7626(cut3)
GO:0030896	checkpoint clamp complex	1	5	0.914203	1	g366(CTHT_0061010)
GO:0031010	ISWI-type complex	1	5	0.914203	1	g6583(ipp1)
GO:0031082	BLOC complex	1	5	0.914203	1	g3234(-)
GO:0031083	BLOC-1 complex	1	5	0.914203	1	g3234(-)
GO:0031205	endoplasmic reticulum Sec complex	1	5	0.914203	1	g368(SBH1)
GO:0031389	Rad17 RFC-like complex	1	5	0.914203	1	g6586(RFC2)
GO:0031391	Elg1 RFC-like complex	1	5	0.914203	1	g6586(RFC2)
GO:0031465	Cul4B-RING E3 ubiquitin ligase complex	1	5	0.914203	1	g5645(pip1)
GO:0032160	septin filament array	1	5	0.914203	1	g4146(CDC3)
GO:0032777	Piccolo NuA4 histone acetyltransferase complex	1	5	0.914203	1	g3413(ESA1)
GO:0033106	cis-Golgi network membrane	1	5	0.914203	1	g2065(BET3)
GO:0034456	UTP-C complex	1	5	0.914203	1	g6563(ckb-2)
GO:0034990	nuclear mitotic cohesin complex	1	5	0.914203	1	g7626(cut3)
GO:0044322	endoplasmic reticulum quality control compartment	1	5	0.914203	1	g7057(yos9)
GO:0055120	striated muscle dense body	1	5	0.914203	1	g399(-)
GO:0070209	ASTRA complex	1	5	0.914203	1	g1848(tel2)
GO:0071001	U4/U6 snRNP	1	5	0.914203	1	g7683(SPBC1861.04c)
GO:0097574	lateral part of cell	1	5	0.914203	1	g7676(SNF1)
GO:1990730	VCP-NSFL1C complex	1	5	0.914203	1	g6710(rpt4)
GO:1902494	catalytic complex	381	1030	0.914827	1	MSTRG.1271(--);MSTRG.12719(--);MSTRG.720(--);MSTRG.7814(--);MSTRG.8368(qcr9);MSTRG.9559(spcs1);g1006(cef1);g1008(rex4);g1014(uch1);g1020(-);g1039(PKP1);g1064(-);g1096(-);g1100(ckn1);g1108(Stub1);g1116(-);g1118(flbA);g1137(GPI17);g1192(LEUA);g1209(pup2);g121(ies6);g1215(amdR);g1239(PHO85);g1265(aspB);g1290(GAB1);g1323(SPAP8A3.06);g1330(rpc6);g1332(HOS2);g143(SPBC17D11.08);g144(pct1);g1500(gld1);g1…
GO:0055051	ATP-binding cassette (ABC) transporter complex, integrated substrate binding	19	61	0.915535	1	g1738(SPAC20G4.01);g177(STE6);g1923(aclQ);g2162(GUK1);g2917(abcC);g380(LPI1W);g3981(TEF3);g4146(CDC3);g4407(Gtpbp2);g4945(TR06);g5249(atrD);g5606(YOL075C);g6383(nrk1);g7529(MDR1);g7626(cut3);g7673(-);g877(aclQ);g907(CLP1);g995(urk1)
GO:0009339	glycolate oxidase complex	5	19	0.91554	1	g2104(DLD1);g3948(OXR1);g4835(FG02321);g4874(prx3);g7430(DLD1)
GO:0031298	replication fork protection complex	5	19	0.91554	1	g1655(mcl1);g1858(pob3);g2519(sna41);g2818(mcm10);g7594(mrc1)
GO:0033202	DNA helicase complex	5	19	0.91554	1	g121(ies6);g2002(ies4);g2465(mus81);g5232(sconC);g770(iec1)
GO:0000159	protein phosphatase type 2A complex	2	9	0.919359	1	g213(pab1);g2633(rrd1)
GO:0000782	telomere cap complex	2	9	0.919359	1	g3479(KU80);g760(pot1)
GO:0000783	nuclear telomere cap complex	2	9	0.919359	1	g3479(KU80);g760(pot1)
GO:0001891	phagocytic cup	2	9	0.919359	1	g3251(MIP11);g5117(myo2)
GO:0042581	specific granule	2	9	0.919359	1	g1971(SPAC6F6.11c);g3451(ARB_03431)
GO:0043235	receptor complex	2	9	0.919359	1	g3113(-);g5682(HSP60)
GO:0071561	nucleus-vacuole junction	2	9	0.919359	1	g2139(snx12);g5816(SPBC20F10.07)
GO:0140445	chromosome, telomeric repeat region	2	9	0.919359	1	g3479(KU80);g760(pot1)
GO:1990071	TRAPPII protein complex	2	9	0.919359	1	g2065(BET3);g7189(trs23)
GO:0031090	organelle membrane	453	1220	0.920267	1	MSTRG.12502(9G6.310);MSTRG.1271(--);MSTRG.720(--);MSTRG.8368(qcr9);MSTRG.8469(--);MSTRG.9559(spcs1);g10(did2);g100(UGA4);g106(-);g1063(SPAC6G10.03c);g1064(-);g1077(CaO19.10930);g1083(mrpl27);g1096(-);g1114(gpi10);g1129(SPAC30D11.11);g1137(GPI17);g1145(FAT1);g1150(ERV14);g116(ykt6);g1186(sec27);g1190(seh1);g1191(ALG7);g1196(-);g1197(vma7);g1204(YER044C);g1238(BATDEDRAFT_20316);g1280(MET7);g1287(RC…
GO:0000145	exocyst	4	16	0.921985	1	g1510(pof6);g1973(-);g3895(NUP49);g4025(exo70)
GO:0031934	mating-type region heterochromatin	4	16	0.921985	1	g1392(ALTA7);g1753(-);g3430(grc3);g4457(AN7461)
GO:0043684	type IV secretion system complex	4	16	0.921985	1	g192(yjiA);g3641(ECM16);g528(fer8);g798(AFUA_1G10640)
GO:0101031	chaperone complex	4	16	0.921985	1	g1108(Stub1);g1611(cct8);g1651(VTC2);g4823(VTC1)
GO:1905369	endopeptidase complex	30	93	0.922528	1	MSTRG.720(--);g1014(uch1);g1137(GPI17);g1209(pup2);g1290(GAB1);g1548(SPAC6G10.04c);g248(MSP1);g2567(rpn7);g3485(YTA12);g3591(gaa1);g3604(SAP1);g4044(pca-2);g4125(ctf18);g4365(PUP1);g4422(bor);g4722(SPAC13C5.01c);g5472(PRE6);g56(let1);g5823(UBC1);g6001(ubc2);g6258(hsp98);g6420(BLM10);g6459(YP9367.04);g6505(SPAC4G9.12);g6704(PUP3);g6710(rpt4);g6746(ECM29);g7145(RPT1);g7285(PEX1);g981(UMP1)
GO:0000502	proteasome complex	27	85	0.928485	1	MSTRG.720(--);g1014(uch1);g1209(pup2);g1548(SPAC6G10.04c);g248(MSP1);g2567(rpn7);g3485(YTA12);g3604(SAP1);g4044(pca-2);g4125(ctf18);g4365(PUP1);g4422(bor);g4722(SPAC13C5.01c);g5472(PRE6);g56(let1);g5823(UBC1);g6001(ubc2);g6258(hsp98);g6420(BLM10);g6459(YP9367.04);g6505(SPAC4G9.12);g6704(PUP3);g6710(rpt4);g6746(ECM29);g7145(RPT1);g7285(PEX1);g981(UMP1)
GO:0000347	THO complex	3	13	0.9316	1	g1128(SPBC577.04);g4124(-);g6341(-)
GO:0034702	ion channel complex	3	13	0.9316	1	g126(pi030);g1451(LPI3C);g2076(cyp6)
GO:0045263	proton-transporting ATP synthase complex, coupling factor F(o)	6	23	0.93254	1	g2445(-);g3606(ADA2);g3686(atp7);g4268(atp-5);g6183(ATP20);g7210(-)
GO:0030686	90S preribosome	22	71	0.932646	1	g1499(-);g1593(RRP36);g1615(-);g2637(BUD22);g2723(RPS0);g2726(SPB4);g3396(-);g3641(ECM16);g373(mrd1);g4035(RRP12);g4068(-);g4463(DIM1);g4633(IMP3);g4743(bfr2);g5166(IMP4);g5416(cbf5);g6563(ckb-2);g6764(PNO1);g7(SPBC13G1.09);g7073(SPAC12G12.06c);g7650(SQS1);g7685(HAS1)
GO:0030426	growth cone	5	20	0.937095	1	g1433(erg2);g3251(MIP11);g3862(ZPR1);g4025(exo70);g4457(AN7461)
GO:0030864	cortical actin cytoskeleton	26	83	0.937602	1	g1349(rng2);g1375(artA);g1511(YCR072C);g1934(cap2);g268(CHS2);g2690(wsp1);g2814(imp2);g2893(grrA);g3079(bzz1);g3125(CaO19.1220);g3760(cdcA);g4146(CDC3);g4305(CaO19.11733);g438(SPBC19F8.03c);g4646(ste20);g4753(cap1);g4768(SPBC4F6.12);g5117(myo2);g5177(cap1);g5324(cyk3);g5622(hob3);g670(TWF1);g6840(PAN1);g6841(RPB11);g7297(-);g884(rng3)
GO:0019028	viral capsid	14	48	0.938623	1	MSTRG.2349(--);g1240(-);g1514(RSN1);g1967(-);g247(-);g2724(mrps28);g3667(-);g3733(sub2);g3876(SPAC22A12.16);g4124(-);g4599(-);g5084(-);g5780(ada);g6866(-)
GO:0030256	type I protein secretion system complex	14	48	0.938623	1	g1738(SPAC20G4.01);g177(STE6);g1923(aclQ);g2162(GUK1);g2917(abcC);g380(LPI1W);g3981(TEF3);g4945(TR06);g5249(atrD);g5606(YOL075C);g6383(nrk1);g7529(MDR1);g877(aclQ);g907(CLP1)
GO:0055052	ATP-binding cassette (ABC) transporter complex, substrate-binding subunit-containing	15	51	0.938818	1	g1738(SPAC20G4.01);g177(STE6);g1923(aclQ);g2162(GUK1);g2917(abcC);g3264(-);g380(LPI1W);g3981(TEF3);g4677(-);g4945(TR06);g5249(atrD);g5606(YOL075C);g6284(alp41);g7529(MDR1);g877(aclQ)
GO:0005933	cellular bud	40	123	0.939456	1	g1085(ARB_01444);g126(pi030);g1349(rng2);g1510(pof6);g182(YM8270.03C);g1859(L1);g1926(crf2);g1934(cap2);g1986(mesA);g213(pab1);g2256(CaO19.14188);g2396(rax1);g266(scd2);g268(CHS2);g273(HOS3);g2814(imp2);g2893(grrA);g3007(wee1);g3079(bzz1);g3397(cwh43);g357(bimG);g37(ypt2);g3760(cdcA);g3874(ARB_02741);g4025(exo70);g4146(CDC3);g4305(CaO19.11733);g4753(cap1);g4849(CDC2);g5117(myo2);g5142(SHO1);g5324…
GO:0000123	histone acetyltransferase complex	17	57	0.939649	1	g1020(-);g196(GCN5);g3413(ESA1);g4294(sgf73);g4465(hfi1);g4759(SPAC823.14);g5173(EAF7);g5897(sgf29);g6465(CaO19.8497);g650(-);g6608(EAF6);g6691(eaf1);g7018(taf2);g7504(taf12);g7645(KGD2);g901(taf10);g938(SPCC11E10.06c)
GO:0000793	condensed chromosome	56	168	0.941476	1	g1102(-);g1216(SPAC227.10);g1239(PHO85);g1240(-);g1390(klp6);g1456(-);g1512(MSH4);g1685(-);g182(YM8270.03C);g2155(-);g2216(sec13);g2268(YD9320A.04);g247(-);g2566(mis13);g2807(ndc80);g3013(ark1);g322(SPBC216.01c);g3251(MIP11);g3453(SPC19);g3544(alp14);g357(bimG);g3581(klp5);g3598(dam1);g3621(SPBC23E6.02);g3636(hH3v);g366(CTHT_0061010);g3719(-);g3760(cdcA);g3880(GLE2);g3890(-);g4174(asd-4);g4180(sp…
GO:0008180	COP9 signalosome	4	17	0.943416	1	g4651(bipA);g6559(CIMG_10297);g7012(csnA);g7049(-)
GO:0030667	secretory granule membrane	4	17	0.943416	1	g37(ypt2);g3772(VMA3);g3818(syb1);g5013(SPCC970.06)
GO:0031306	intrinsic component of mitochondrial outer membrane	4	17	0.943416	1	g2581(gem1);g3824(tom20);g4093(TAZ1);g4882(css1)
GO:0031307	integral component of mitochondrial outer membrane	4	17	0.943416	1	g2581(gem1);g3824(tom20);g4093(TAZ1);g4882(css1)
GO:0005741	mitochondrial outer membrane	31	98	0.943803	1	g142(SPAC1F12.08);g1734(tom40);g1975(aif1);g2272(SCP2);g248(MSP1);g2581(gem1);g2749(ubi::crp-6);g2830(dpm1);g2886(CLU1);g2940(-);g3234(-);g3491(pps1);g37(ypt2);g3768(YIR037W);g3824(tom20);g3865(sen54);g4020(SPAC1687.21);g408(bna4);g4093(TAZ1);g478(erg9);g4882(css1);g5316(-);g5935(-);g6048(GTT1);g6145(pis1);g6456(erg27);g6672(DED1);g7215(devR);g821(rsad2);g869(aclG);g936(tsp-4)
GO:0015630	microtubule cytoskeleton	112	322	0.944397	1	g1120(-);g1216(SPAC227.10);g1239(PHO85);g1240(-);g1332(HOS2);g1349(rng2);g1375(artA);g1390(klp6);g1548(SPAC6G10.04c);g1611(cct8);g1624(-);g1753(-);g182(YM8270.03C);g1934(cap2);g213(pab1);g2155(-);g2173(SPBP8B7.15c);g222(gtf2f2);g2468(prp3);g247(-);g2516(SPBC29A10.12);g2519(sna41);g2566(mis13);g2729(-);g2743(alp6);g2807(ndc80);g2886(CLU1);g3010(-);g3013(ark1);g3115(-);g3217(PHO85);g3251(MIP11);g32…
GO:0005930	axoneme	2	10	0.94602	1	g1390(klp6);g4034(-)
GO:0016459	myosin complex	2	10	0.94602	1	g5117(myo2);g884(rng3)
GO:0017101	aminoacyl-tRNA synthetase multienzyme complex	2	10	0.94602	1	g5910(rpl-5);g7352(ARC1)
GO:0031332	RNAi effector complex	2	10	0.94602	1	g6672(DED1);g7685(HAS1)
GO:0031594	neuromuscular junction	2	10	0.94602	1	g2690(wsp1);g3604(SAP1)
GO:0034709	methylosome	2	10	0.94602	1	g4413(smd1);g6665(snrpb)
GO:0038201	TOR complex	2	10	0.94602	1	g1848(tel2);g4654(-)
GO:0061617	MICOS complex	2	10	0.94602	1	g241(fox-2);g4361(-)
GO:0090543	Flemming body	2	10	0.94602	1	g3115(-);g4025(exo70)
GO:0097014	ciliary plasm	2	10	0.94602	1	g1390(klp6);g4034(-)
GO:1904115	axon cytoplasm	2	10	0.94602	1	g3604(SAP1);g5135(-)
GO:0031968	organelle outer membrane	33	104	0.946208	1	g142(SPAC1F12.08);g1433(erg2);g1734(tom40);g1975(aif1);g2272(SCP2);g248(MSP1);g2581(gem1);g2749(ubi::crp-6);g2830(dpm1);g2886(CLU1);g2940(-);g3122(erg24B);g3234(-);g3491(pps1);g37(ypt2);g3768(YIR037W);g3824(tom20);g3865(sen54);g4020(SPAC1687.21);g408(bna4);g4093(TAZ1);g478(erg9);g4882(css1);g5316(-);g5935(-);g6048(GTT1);g6145(pis1);g6456(erg27);g6672(DED1);g7215(devR);g821(rsad2);g869(aclG);g936(…
GO:0043332	mating projection tip	26	84	0.946971	1	g1085(ARB_01444);g1479(ARG);g177(STE6);g1774(SPAC821.13c);g1895(ARB_04467);g1934(cap2);g213(pab1);g2214(-);g266(scd2);g2690(wsp1);g3079(bzz1);g3125(CaO19.1220);g3428(for);g37(ypt2);g4025(exo70);g4646(ste20);g4669(exgD);g4753(cap1);g5142(SHO1);g5177(cap1);g5622(hob3);g5812(caf1);g670(TWF1);g6840(PAN1);g7297(-);g7640(-)
GO:0000133	polarisome	1	6	0.94752	1	g3469(tea1)
GO:0001669	acrosomal vesicle	1	6	0.94752	1	g1934(cap2)
GO:0005851	eukaryotic translation initiation factor 2B complex	1	6	0.94752	1	g4816(tif222)
GO:0005902	microvillus	1	6	0.94752	1	g2690(wsp1)
GO:0005967	mitochondrial pyruvate dehydrogenase complex	1	6	0.94752	1	g16(PDB1)
GO:0015627	type II protein secretion system complex	1	6	0.94752	1	g5966(NMA111)
GO:0034388	Pwp2p-containing subcomplex of 90S preribosome	1	6	0.94752	1	g3396(-)
GO:0034715	pICln-Sm protein complex	1	6	0.94752	1	g4413(smd1)
GO:0044614	nuclear pore cytoplasmic filaments	1	6	0.94752	1	g4366(NUP159)
GO:0120115	Lsm2-8 complex	1	6	0.94752	1	g6778(LSM6)
GO:0044297	cell body	28	90	0.948901	1	g1100(ckn1);g116(ykt6);g1611(cct8);g1934(cap2);g2199(GRX5);g2248(rnr-1);g2422(creB);g2625(SPAC806.06c);g3013(ark1);g3138(SPBC530.12c);g3251(MIP11);g3356(SNF7);g37(ypt2);g3862(ZPR1);g4457(AN7461);g4646(ste20);g4651(bipA);g5393(rhb1);g5682(HSP60);g6348(SPBC725.01);g6372(vti1);g6380(rps602);g6508(spm2);g6563(ckb-2);g6672(DED1);g7589(MOV10);g7691(pcm2);g96(-)
GO:0043679	axon terminus	6	24	0.949168	1	g3604(SAP1);g3817(rpl26);g4529(aat2);g4651(bipA);g6372(vti1);g989(sec1)
GO:0098796	membrane protein complex	191	536	0.949591	1	MSTRG.1031(--);MSTRG.12502(9G6.310);MSTRG.4675(--);MSTRG.5459(--);MSTRG.5550(--);MSTRG.720(--);MSTRG.8368(qcr9);MSTRG.9559(spcs1);MSTRG.9766(--);g10(did2);g1001(rad9);g1064(-);g1096(-);g1137(GPI17);g116(ykt6);g1186(sec27);g1191(ALG7);g1197(vma7);g126(pi030);g1287(RCF1);g1290(GAB1);g131(FG07526);g1451(LPI3C);g1545(pi063);g1547(vps55);g1558(nuo14.8);g1577(vps45);g1636(CHS7);g1655(mcl1);g1699(YAL023…
GO:1905347	endodeoxyribonuclease complex	17	58	0.950293	1	g1738(SPAC20G4.01);g177(STE6);g1923(aclQ);g2465(mus81);g2501(mss116);g3981(TEF3);g4121(irc3);g4608(DBP2);g4732(MAK5);g4945(TR06);g5249(atrD);g5606(YOL075C);g6282(DRS1);g6611(TIF1);g6672(DED1);g7529(MDR1);g877(aclQ)
GO:0098852	lytic vacuole membrane	54	164	0.951619	1	g100(UGA4);g1145(FAT1);g1190(seh1);g1197(vma7);g1314(UPA1);g1545(pi063);g1651(VTC2);g1671(ATG8);g1700(HGT1);g1785(RTC2);g1923(aclQ);g1930(SPAC23C11.06c);g1970(CG17119);g213(pab1);g2216(sec13);g2541(YPQ1);g2701(ERV2);g2902(SPAC12G12.12);g3029(ATG22);g3132(ATG8);g328(-);g3451(ARB_03431);g3478(SYP52);g3494(BSD2);g3772(VMA3);g3818(syb1);g406(fnx2);g4172(TMS1);g4175(lsb6);g4454(-);g456(CaO19.1376);g46…
GO:0005703	polytene chromosome puff	3	14	0.95214	1	g1858(pob3);g2216(sec13);g8(ash2)
GO:0043195	terminal bouton	5	21	0.953572	1	g3604(SAP1);g3817(rpl26);g4651(bipA);g6372(vti1);g989(sec1)
GO:0005776	autophagosome	9	34	0.954374	1	g1671(ATG8);g1830(atg16);g3132(ATG8);g3251(MIP11);g3818(syb1);g4651(bipA);g5393(rhb1);g6372(vti1);g7569(-)
GO:0005774	vacuolar membrane	75	223	0.95532	1	g100(UGA4);g1145(FAT1);g1190(seh1);g1197(vma7);g1314(UPA1);g1545(pi063);g1577(vps45);g1651(VTC2);g1671(ATG8);g1700(HGT1);g1734(tom40);g177(STE6);g1785(RTC2);g1830(atg16);g1923(aclQ);g1930(SPAC23C11.06c);g1970(CG17119);g213(pab1);g2216(sec13);g2541(YPQ1);g2701(ERV2);g2880(SPBC543.05c);g2902(SPAC12G12.12);g3029(ATG22);g3132(ATG8);g328(-);g3437(PCYOX1);g3451(ARB_03431);g3478(SYP52);g3494(BSD2);g3544…
GO:0009380	excinuclease repair complex	16	56	0.959322	1	g1738(SPAC20G4.01);g177(STE6);g1923(aclQ);g2501(mss116);g3981(TEF3);g4121(irc3);g4608(DBP2);g4732(MAK5);g4945(TR06);g5249(atrD);g5606(YOL075C);g6282(DRS1);g6611(TIF1);g6672(DED1);g7529(MDR1);g877(aclQ)
GO:0044423	virion component	19	65	0.95948	1	MSTRG.2349(--);MSTRG.5459(--);MSTRG.7011(--);g1240(-);g1514(RSN1);g1967(-);g247(-);g2724(mrps28);g3025(YIL010W);g3173(-);g3667(-);g3733(sub2);g3876(SPAC22A12.16);g4124(-);g4599(-);g5084(-);g5378(-);g5780(ada);g6866(-)
GO:0005643	nuclear pore	14	50	0.959815	1	g1077(CaO19.10930);g1190(seh1);g2089(MSN5);g2216(sec13);g3618(Nup358);g3895(NUP49);g4144(POM33);g4366(NUP159);g4748(kap123);g5983(csn-8);g6393(CDC31);g650(-);g7625(-);g808(NUP57)
GO:0043005	neuron projection	46	143	0.960088	1	g116(ykt6);g1204(YER044C);g1433(erg2);g1934(cap2);g2199(GRX5);g2625(SPAC806.06c);g2661(HSL1);g2702(SPBC215.06c);g2840(DAP1);g3013(ark1);g3138(SPBC530.12c);g3251(MIP11);g3356(SNF7);g3604(SAP1);g3817(rpl26);g3818(syb1);g3862(ZPR1);g4025(exo70);g4312(ssp-1);g4457(AN7461);g4529(aat2);g4564(pgiA);g4646(ste20);g4651(bipA);g4816(tif222);g4891(ARF1);g5135(-);g52(-);g5349(gch-1);g5393(rhb1);g5630(grs1);g6…
GO:0036477	somatodendritic compartment	33	106	0.960367	1	g1100(ckn1);g116(ykt6);g1204(YER044C);g1934(cap2);g2199(GRX5);g2248(rnr-1);g2422(creB);g2625(SPAC806.06c);g2661(HSL1);g3013(ark1);g3138(SPBC530.12c);g3251(MIP11);g3356(SNF7);g37(ypt2);g3862(ZPR1);g4457(AN7461);g4646(ste20);g4651(bipA);g5393(rhb1);g5682(HSP60);g6348(SPBC725.01);g6372(vti1);g6380(rps602);g6383(nrk1);g6508(spm2);g6563(ckb-2);g6672(DED1);g7145(RPT1);g7189(trs23);g7237(GRX3);g7589(MOV…
GO:0016607	nuclear speck	34	109	0.961129	1	g1006(cef1);g1008(rex4);g1020(-);g1128(SPBC577.04);g1323(SPAP8A3.06);g1487(MBD4);g1857(-);g2040(atp12);g2167(SPAC2F3.16);g2173(SPBP8B7.15c);g2222(YOL057W);g2468(prp3);g3581(klp5);g3733(sub2);g4225(cyp10);g4312(ssp-1);g4744(-);g5070(mnh1);g5654(-);g6042(-);g6146(ptc4);g6417(-);g6420(BLM10);g6488(sap62);g6616(SPCC825.05c);g662(noc3);g6672(DED1);g6752(msl1);g678(-);g7463(sap114);g7626(cut3);g7683(SP…
GO:0120025	plasma membrane bounded cell projection	97	285	0.961662	1	MSTRG.8934(--);g1085(ARB_01444);g116(ykt6);g1204(YER044C);g1390(klp6);g1433(erg2);g1479(ARG);g1611(cct8);g1653(Mfsd10);g177(STE6);g1774(SPAC821.13c);g1830(atg16);g1837(-);g1840(GB-1);g1895(ARB_04467);g1934(cap2);g2106(xdhA);g213(pab1);g2199(GRX5);g2214(-);g247(-);g2625(SPAC806.06c);g266(scd2);g2661(HSL1);g2690(wsp1);g2702(SPBC215.06c);g2719(HUB1);g2840(DAP1);g3013(ark1);g3079(bzz1);g3113(-);g3125…
GO:0097346	INO80-type complex	6	25	0.962009	1	g1020(-);g121(ies6);g2002(ies4);g297(arp6);g7573(-);g770(iec1)
GO:0030135	coated vesicle	26	86	0.962165	1	g1150(ERV14);g1186(sec27);g1721(pli1);g1774(SPAC821.13c);g2176(At3g08990);g2216(sec13);g3392(-);g3551(Tmem115);g358(sar1);g3681(hrf1);g3818(syb1);g3890(-);g438(SPBC19F8.03c);g4715(VMA21);g4904(SPAC22E12.01);g5013(SPCC970.06);g5682(HSP60);g586(-);g5900(-);g6217(ucp10);g6372(vti1);g6746(ECM29);g7079(rer1);g7419(snx3);g7699(sed5);g913(apl6)
GO:0000815	ESCRT III complex	2	11	0.964141	1	g10(did2);g3356(SNF7)
GO:0005767	secondary lysosome	2	11	0.964141	1	g3818(syb1);g6372(vti1)
GO:0030008	TRAPP complex	2	11	0.964141	1	g2065(BET3);g7189(trs23)
GO:0120111	neuron projection cytoplasm	2	11	0.964141	1	g3604(SAP1);g5135(-)
GO:0000329	fungal-type vacuole membrane	45	141	0.964422	1	g100(UGA4);g1145(FAT1);g1190(seh1);g1197(vma7);g1314(UPA1);g1545(pi063);g1651(VTC2);g1671(ATG8);g1700(HGT1);g1785(RTC2);g1923(aclQ);g1930(SPAC23C11.06c);g213(pab1);g2541(YPQ1);g2701(ERV2);g3029(ATG22);g3132(ATG8);g328(-);g3478(SYP52);g3494(BSD2);g3772(VMA3);g406(fnx2);g4172(TMS1);g4175(lsb6);g4454(-);g456(CaO19.1376);g4645(vgl1);g4747(NCR1);g4750(dpp1);g4823(VTC1);g5081(YKL080W);g5297(SFH5);g5400…
GO:0098687	chromosomal region	112	327	0.96504	1	MSTRG.5459(--);g1001(rad9);g1128(SPBC577.04);g1196(-);g1216(SPAC227.10);g1239(PHO85);g1240(-);g1390(klp6);g1449(SPBC354.10);g1456(-);g1487(MBD4);g1584(bre1);g1609(-);g1655(mcl1);g1685(-);g1721(pli1);g1753(-);g1766(-);g182(YM8270.03C);g1831(DOT1);g1848(tel2);g1858(pob3);g1868(sdc1);g196(GCN5);g2070(-);g2152(sgo1);g2155(-);g2216(sec13);g2232(swi10);g2268(YD9320A.04);g247(-);g2552(SPT10);g2566(mis13…
GO:0030425	dendrite	18	63	0.966701	1	g116(ykt6);g1204(YER044C);g1934(cap2);g2199(GRX5);g2661(HSL1);g3138(SPBC530.12c);g3251(MIP11);g3356(SNF7);g4651(bipA);g5393(rhb1);g6380(rps602);g6383(nrk1);g6508(spm2);g6563(ckb-2);g7145(RPT1);g7189(trs23);g7237(GRX3);g7589(MOV10)
GO:0097447	dendritic tree	18	63	0.966701	1	g116(ykt6);g1204(YER044C);g1934(cap2);g2199(GRX5);g2661(HSL1);g3138(SPBC530.12c);g3251(MIP11);g3356(SNF7);g4651(bipA);g5393(rhb1);g6380(rps602);g6383(nrk1);g6508(spm2);g6563(ckb-2);g7145(RPT1);g7189(trs23);g7237(GRX3);g7589(MOV10)
GO:0010494	cytoplasmic stress granule	24	81	0.967575	1	g1192(LEUA);g1243(nxt3);g1638(ubp3);g1791(rio2);g2032(TIF34);g2073(-);g2315(mpl3);g2886(CLU1);g3981(TEF3);g4554(tif35);g4645(vgl1);g4748(kap123);g4849(CDC2);g5331(ulp2);g5411(SU2);g5486(SPAC17H9.04c);g5770(ksp1);g6173(wis1);g6611(TIF1);g6672(DED1);g6713(hcr1);g6851(sir1);g7352(ARC1);g7685(HAS1)
GO:0030662	coated vesicle membrane	14	51	0.967759	1	g1186(sec27);g1721(pli1);g2176(At3g08990);g2216(sec13);g3392(-);g358(sar1);g3818(syb1);g3890(-);g4715(VMA21);g4904(SPAC22E12.01);g5900(-);g6372(vti1);g7699(sed5);g913(apl6)
GO:0000138	Golgi trans cisterna	1	7	0.967903	1	g785(GOS1)
GO:0002199	zona pellucida receptor complex	1	7	0.967903	1	g1611(cct8)
GO:0009925	basal plasma membrane	1	7	0.967903	1	g7691(pcm2)
GO:0016281	eukaryotic translation initiation factor 4F complex	1	7	0.967903	1	g6611(TIF1)
GO:0016323	basolateral plasma membrane	1	7	0.967903	1	g7691(pcm2)
GO:0035060	brahma complex	1	7	0.967903	1	g5782(snf21)
GO:0043240	Fanconi anaemia nuclear complex	1	7	0.967903	1	g2232(swi10)
GO:0044754	autolysosome	1	7	0.967903	1	g3818(syb1)
GO:0045242	isocitrate dehydrogenase complex (NAD+)	1	7	0.967903	1	g6143(leu2A)
GO:0097042	extrinsic component of fungal-type vacuolar membrane	1	7	0.967903	1	g1190(seh1)
GO:0005635	nuclear envelope	58	179	0.970034	1	g1064(-);g1077(CaO19.10930);g1190(seh1);g1349(rng2);g1433(erg2);g1699(YAL023C);g2089(MSN5);g2216(sec13);g2248(rnr-1);g2331(STS1);g2727(YOR311C);g2743(alp6);g3088(sre1);g3122(erg24B);g3251(MIP11);g3356(SNF7);g3442(gpt1);g3604(SAP1);g3618(Nup358);g3895(NUP49);g4035(RRP12);g4088(Ebpl);g4144(POM33);g426(-);g4272(STE14);g4350(-);g4366(NUP159);g4645(vgl1);g4651(bipA);g4748(kap123);g4791(nem1);g4887(LSP…
GO:0000407	phagophore assembly site	11	42	0.970113	1	g1671(ATG8);g1830(atg16);g2065(BET3);g3132(ATG8);g3438(atg26);g4114(atg17);g4656(ATG13);g7128(-);g7189(trs23);g7419(snx3);g7569(-)
GO:0009274	peptidoglycan-based cell wall	11	42	0.970113	1	g1738(SPAC20G4.01);g177(STE6);g1923(aclQ);g380(LPI1W);g3981(TEF3);g4945(TR06);g5249(atrD);g5606(YOL075C);g7529(MDR1);g877(aclQ);g995(urk1)
GO:0009276	Gram-negative-bacterium-type cell wall	11	42	0.970113	1	g1738(SPAC20G4.01);g177(STE6);g1923(aclQ);g380(LPI1W);g3981(TEF3);g4945(TR06);g5249(atrD);g5606(YOL075C);g7529(MDR1);g877(aclQ);g995(urk1)
GO:0150034	distal axon	11	42	0.970113	1	g1433(erg2);g3251(MIP11);g3604(SAP1);g3817(rpl26);g3862(ZPR1);g4025(exo70);g4457(AN7461);g4529(aat2);g4651(bipA);g6372(vti1);g989(sec1)
GO:0016471	vacuolar proton-transporting V-type ATPase complex	6	26	0.971822	1	g1197(vma7);g3544(alp14);g3733(sub2);g3772(VMA3);g5081(YKL080W);g6854(VMA16)
GO:0030660	Golgi-associated vesicle membrane	9	36	0.972804	1	g1186(sec27);g2216(sec13);g3392(-);g358(sar1);g4715(VMA21);g4904(SPAC22E12.01);g5900(-);g6372(vti1);g7699(sed5)
GO:0030313	cell envelope	23	79	0.972869	1	g1136(JIP5);g1738(SPAC20G4.01);g177(STE6);g1923(aclQ);g1947(MPD1);g2087(ski3);g2175(ARB_02626);g3178(SPBC543.02c);g3264(-);g3567(ARB_07487);g380(LPI1W);g3981(TEF3);g4050(YIL046W);g4945(TR06);g5249(atrD);g5606(YOL075C);g5966(NMA111);g6491(nat1);g6785(oca3);g7529(MDR1);g877(aclQ);g919(TRX1);g995(urk1)
GO:0005764	lysosome	26	88	0.973428	1	g1176(rny1);g1190(seh1);g1611(cct8);g1970(CG17119);g2216(sec13);g2729(-);g2902(SPAC12G12.12);g3138(SPBC530.12c);g3437(PCYOX1);g3451(ARB_03431);g3772(VMA3);g3818(syb1);g3877(B14D6.310);g4175(lsb6);g4454(-);g4529(aat2);g4651(bipA);g4891(ARF1);g5013(SPCC970.06);g5081(YKL080W);g5360(asah-1);g5393(rhb1);g6217(ucp10);g6372(vti1);g7402(GDT1);g7569(-)
GO:0005794	Golgi apparatus	112	330	0.973991	1	g1123(GDI1);g116(ykt6);g1186(sec27);g1197(vma7);g1198(ARB_01325);g1296(msh6);g1332(HOS2);g1376(-);g143(SPBC17D11.08);g1510(pof6);g1547(vps55);g1577(vps45);g1651(VTC2);g177(STE6);g1774(SPAC821.13c);g1848(tel2);g1868(sdc1);g2065(BET3);g2085(vps51);g2215(nuc-2);g2216(sec13);g2306(GET1);g2445(-);g2448(TVP23);g2625(SPAC806.06c);g2650(GNA1);g2727(YOR311C);g2886(CLU1);g2902(SPAC12G12.12);g2904(SPCC622.1…
GO:0000228	nuclear chromosome	150	434	0.974704	1	g1001(rad9);g1006(cef1);g1020(-);g1102(-);g1116(-);g1128(SPBC577.04);g1196(-);g121(ies6);g1240(-);g1296(msh6);g1332(HOS2);g1487(MBD4);g1512(MSH4);g1573(FVEG_09150);g1584(bre1);g1655(mcl1);g1685(-);g1716(mei2);g1721(pli1);g1753(-);g1773(TRF2);g1848(tel2);g1858(pob3);g1868(sdc1);g196(GCN5);g2002(ies4);g2029(-);g2076(cyp6);g2155(-);g2173(SPBP8B7.15c);g2232(swi10);g2268(YD9320A.04);g2331(STS1);g247(-…
GO:0005666	RNA polymerase III complex	5	23	0.975316	1	g1330(rpc6);g2020(rpb6);g2493(YBR1204);g3953(GUF1);g7040(rpc25)
GO:0031902	late endosome membrane	12	46	0.975715	1	g10(did2);g3115(-);g3356(SNF7);g3749(crmD);g3818(syb1);g4515(dot2);g4687(-);g6122(VPS28);g6372(vti1);g7088(ATG15);g7402(GDT1);g7419(snx3)
GO:0000306	extrinsic component of vacuolar membrane	2	12	0.976332	1	g1190(seh1);g4891(ARF1)
GO:0005905	clathrin-coated pit	2	12	0.976332	1	g438(SPBC19F8.03c);g5682(HSP60)
GO:0030286	dynein complex	2	12	0.976332	1	g3273(ro-4);g5135(-)
GO:0045171	intercellular bridge	2	12	0.976332	1	g5810(SQT1);g6882(spf31)
GO:0030117	membrane coat	24	83	0.97764	1	MSTRG.1031(--);MSTRG.4675(--);MSTRG.5459(--);MSTRG.5550(--);MSTRG.720(--);MSTRG.9766(--);g10(did2);g1001(rad9);g1186(sec27);g1655(mcl1);g1721(pli1);g2176(At3g08990);g2216(sec13);g3356(SNF7);g3392(-);g3544(alp14);g358(sar1);g3890(-);g4748(kap123);g5900(-);g635(candA-C);g662(noc3);g7689(cnd1);g913(apl6)
GO:0048475	coated membrane	24	83	0.97764	1	MSTRG.1031(--);MSTRG.4675(--);MSTRG.5459(--);MSTRG.5550(--);MSTRG.720(--);MSTRG.9766(--);g10(did2);g1001(rad9);g1186(sec27);g1655(mcl1);g1721(pli1);g2176(At3g08990);g2216(sec13);g3356(SNF7);g3392(-);g3544(alp14);g358(sar1);g3890(-);g4748(kap123);g5900(-);g635(candA-C);g662(noc3);g7689(cnd1);g913(apl6)
GO:0005681	spliceosomal complex	47	150	0.977818	1	g1006(cef1);g1323(SPAP8A3.06);g1727(sap49);g1812(usp102);g2237(RBM17);g2332(mtr4);g2468(prp3);g2634(saf4);g2881(bbp);g2970(Sf3b5);g3632(rse1);g3733(sub2);g3863(cyp10);g399(-);g404(prp17);g4165(-);g4174(asd-4);g4225(cyp10);g4413(smd1);g4453(SPBC29A3.07c);g4651(bipA);g4744(-);g5065(SPAC20H4.06c);g5070(mnh1);g5096(uap2);g5118(isy1);g5165(2E4.130);g5353(Wdr83);g5393(rhb1);g5407(cwf14);g5574(cwf16);g5…
GO:0009898	cytoplasmic side of plasma membrane	26	89	0.977859	1	g1145(FAT1);g1598(cnb-1);g1738(SPAC20G4.01);g177(STE6);g1840(GB-1);g1859(L1);g1923(aclQ);g2162(GUK1);g2581(gem1);g2743(alp6);g2917(abcC);g3115(-);g3356(SNF7);g3682(SRP101);g3774(gna-2);g380(LPI1W);g3981(TEF3);g4677(-);g4945(TR06);g5249(atrD);g5606(YOL075C);g5917(gna-3);g6284(alp41);g6383(nrk1);g7529(MDR1);g877(aclQ)
GO:0016363	nuclear matrix	6	27	0.979249	1	g1100(ckn1);g143(SPBC17D11.08);g3733(sub2);g4538(BPL1);g6563(ckb-2);g6616(SPCC825.05c)
GO:0005682	U5 snRNP	4	20	0.979486	1	g4165(-);g4413(smd1);g5654(-);g6665(snrpb)
GO:0000781	chromosome, telomeric region	44	142	0.979724	1	g1128(SPBC577.04);g1196(-);g1239(PHO85);g1449(SPBC354.10);g1584(bre1);g1609(-);g1721(pli1);g1831(DOT1);g1848(tel2);g1868(sdc1);g2232(swi10);g2552(SPT10);g2818(mcm10);g297(arp6);g3013(ark1);g3025(YIL010W);g3110(BUD32);g3304(spp1);g3413(ESA1);g3430(grc3);g3479(KU80);g3490(GAR1);g366(CTHT_0061010);g3733(sub2);g4432(sua5);g4457(AN7461);g455(NPT1);g4645(vgl1);g4849(CDC2);g5165(2E4.130);g5328(-);g5378(…
GO:0005730	nucleolus	152	442	0.979969	1	MSTRG.9559(spcs1);g1008(rex4);g1101(-);g1102(-);g1136(JIP5);g1200(PAA1);g121(ies6);g1429(mug71);g1487(MBD4);g1499(-);g1511(YCR072C);g1593(RRP36);g1615(-);g1712(fcf2);g1741(get4);g1827(spb1);g1844(D4211);g1858(pob3);g1901(rps19);g2004(-);g2020(rpb6);g2035(mbf1);g2085(vps51);g2095(-);g2146(DRE2);g2173(SPBP8B7.15c);g2176(At3g08990);g231(YDR291W);g2332(mtr4);g2465(mus81);g2469(rpa1);g247(-);g2493(YBR…
GO:0000808	origin recognition complex	1	8	0.980372	1	g3871(-)
GO:0005662	DNA replication factor A complex	1	8	0.980372	1	g1006(cef1)
GO:0005664	nuclear origin of replication recognition complex	1	8	0.980372	1	g3871(-)
GO:0005832	chaperonin-containing T-complex	1	8	0.980372	1	g1611(cct8)
GO:0008250	oligosaccharyltransferase complex	1	8	0.980372	1	g3504(-)
GO:0031932	TORC2 complex	1	8	0.980372	1	g1848(tel2)
GO:1902716	cell cortex of growing cell tip	1	8	0.980372	1	g2388(ssp1)
GO:1990726	Lsm1-7-Pat1 complex	1	8	0.980372	1	g6778(LSM6)
GO:0098797	plasma membrane protein complex	37	122	0.980465	1	g1197(vma7);g1738(SPAC20G4.01);g177(STE6);g1840(GB-1);g1923(aclQ);g1966(des);g2162(GUK1);g2917(abcC);g3113(-);g3264(-);g3774(gna-2);g380(LPI1W);g3833(Arp2);g3981(TEF3);g4146(CDC3);g4268(atp-5);g4407(Gtpbp2);g4677(-);g4891(ARF1);g4945(TR06);g5081(YKL080W);g5249(atrD);g5311(-);g5606(YOL075C);g5917(gna-3);g6284(alp41);g6383(nrk1);g6505(SPAC4G9.12);g6668(pyc);g7149(nmt1);g7529(MDR1);g7541(-);g7626(cu…
GO:0048471	perinuclear region of cytoplasm	38	125	0.980762	1	g1006(cef1);g1200(PAA1);g1405(IKS1);g1934(cap2);g1986(mesA);g2009(mas5);g3013(ark1);g3251(MIP11);g3329(gcs-1);g3565(-);g3604(SAP1);g3803(-);g3818(syb1);g3846(alg-2);g3862(ZPR1);g4457(AN7461);g450(IRC21);g4515(dot2);g4554(tif35);g4651(bipA);g4791(nem1);g5013(SPCC970.06);g5415(DER1);g5622(hob3);g6284(alp41);g6349(D9819.5);g6372(vti1);g6380(rps602);g6586(RFC2);g6675(ARB_01071);g6710(rpt4);g6768(BUD2…
GO:0030424	axon	24	84	0.981542	1	g1433(erg2);g2625(SPAC806.06c);g2661(HSL1);g2840(DAP1);g3013(ark1);g3138(SPBC530.12c);g3251(MIP11);g3604(SAP1);g3817(rpl26);g3862(ZPR1);g4025(exo70);g4457(AN7461);g4529(aat2);g4646(ste20);g4651(bipA);g4816(tif222);g5135(-);g5630(grs1);g6372(vti1);g6383(nrk1);g6563(ckb-2);g7589(MOV10);g7691(pcm2);g989(sec1)
GO:0005770	late endosome	23	81	0.98155	1	g10(did2);g1314(UPA1);g1547(vps55);g1970(CG17119);g2625(SPAC806.06c);g2650(GNA1);g3115(-);g3356(SNF7);g3478(SYP52);g3494(BSD2);g3635(Derl2);g3749(crmD);g3818(syb1);g4515(dot2);g4687(-);g5415(DER1);g6122(VPS28);g6372(vti1);g6746(ECM29);g7088(ATG15);g7402(GDT1);g7419(snx3);g7569(-)
GO:0098552	side of membrane	42	137	0.981982	1	MSTRG.9945(--);g1145(FAT1);g1483(PEP2);g1598(cnb-1);g1738(SPAC20G4.01);g177(STE6);g1840(GB-1);g1859(L1);g1923(aclQ);g2162(GUK1);g2175(ARB_02626);g2316(-);g2422(creB);g2581(gem1);g2743(alp6);g2771(rpl2701);g2917(abcC);g3078(gel1);g3088(sre1);g3115(-);g3356(SNF7);g3682(SRP101);g3774(gna-2);g380(LPI1W);g3825(gel2);g3888(-);g3981(TEF3);g4519(-);g4677(-);g4945(TR06);g5058(YML073C);g5249(atrD);g5606(YO…
GO:0043596	nuclear replication fork	19	69	0.981993	1	g1006(cef1);g1655(mcl1);g1858(pob3);g2519(sna41);g2818(mcm10);g366(CTHT_0061010);g3873(-);g3966(nctA);g4125(ctf18);g4148(rfc1);g4292(cdc17);g432(SPAC26H5.03);g595(spb70);g6586(RFC2);g699(cdc27);g7346(-);g7517(FEN1);g7594(mrc1);g7635(SPAC6B12.10c)
GO:0005798	Golgi-associated vesicle	18	66	0.98223	1	g1150(ERV14);g1186(sec27);g1774(SPAC821.13c);g2216(sec13);g3392(-);g3551(Tmem115);g358(sar1);g3681(hrf1);g4360(SPAC1D4.02c);g4715(VMA21);g4904(SPAC22E12.01);g5013(SPCC970.06);g586(-);g5900(-);g6372(vti1);g6746(ECM29);g7079(rer1);g7699(sed5)
GO:0030119	AP-type membrane coat adaptor complex	7	31	0.982677	1	MSTRG.1031(--);MSTRG.4675(--);MSTRG.5459(--);MSTRG.5550(--);MSTRG.720(--);MSTRG.9766(--);g913(apl6)
GO:0030479	actin cortical patch	14	54	0.983871	1	g1511(YCR072C);g1934(cap2);g2690(wsp1);g3079(bzz1);g3125(CaO19.1220);g438(SPBC19F8.03c);g4753(cap1);g5177(cap1);g5622(hob3);g670(TWF1);g6840(PAN1);g6841(RPB11);g7297(-);g884(rng3)
GO:0000221	vacuolar proton-transporting V-type ATPase, V1 domain	3	17	0.984363	1	g1197(vma7);g3544(alp14);g5081(YKL080W)
GO:0001411	hyphal tip	3	17	0.984363	1	g37(ypt2);g3934(chsG);g4025(exo70)
GO:0016234	inclusion body	3	17	0.984363	1	g1108(Stub1);g56(let1);g6710(rpt4)
GO:0033180	proton-transporting V-type ATPase, V1 domain	3	17	0.984363	1	g1197(vma7);g3544(alp14);g5081(YKL080W)
GO:0030027	lamellipodium	2	13	0.984466	1	g1934(cap2);g3818(syb1)
GO:0005684	U2-type spliceosomal complex	25	88	0.984795	1	g1006(cef1);g1323(SPAP8A3.06);g1727(sap49);g1812(usp102);g2468(prp3);g2634(saf4);g2881(bbp);g2970(Sf3b5);g3632(rse1);g404(prp17);g4225(cyp10);g4413(smd1);g4453(SPBC29A3.07c);g5096(uap2);g5118(isy1);g5407(cwf14);g5574(cwf16);g5735(cwc2);g6488(sap62);g6665(snrpb);g6752(msl1);g7463(sap114);g767(prp40);g951(lea1);g958(snu13)
GO:0055037	recycling endosome	6	28	0.984819	1	g2085(vps51);g37(ypt2);g4515(dot2);g5622(hob3);g5919(AVL9);g7324(-)
GO:0034399	nuclear periphery	30	103	0.985026	1	g1100(ckn1);g1190(seh1);g1332(HOS2);g143(SPBC17D11.08);g1721(pli1);g1848(tel2);g2032(TIF34);g2331(STS1);g275(YOR29-25);g297(arp6);g3618(Nup358);g3733(sub2);g3895(NUP49);g404(prp17);g4366(NUP159);g4538(BPL1);g4701(DUG2);g4748(kap123);g5472(PRE6);g5491(ccg-8);g5775(-);g6258(hsp98);g6313(slp1);g6520(nimE);g6563(ckb-2);g6616(SPCC825.05c);g7278(RRS1);g7594(mrc1);g7625(-);g808(NUP57)
GO:0031901	early endosome membrane	4	21	0.985583	1	g2448(TVP23);g3115(-);g7402(GDT1);g7419(snx3)
GO:0032838	plasma membrane bounded cell projection cytoplasm	4	21	0.985583	1	g1390(klp6);g3604(SAP1);g4034(-);g5135(-)
GO:0031974	membrane-enclosed lumen	611	1665	0.985665	1	MSTRG.7814(--);MSTRG.9559(spcs1);g1001(rad9);g1006(cef1);g1008(rex4);g1011(nhm1);g1020(-);g1039(PKP1);g1083(mrpl27);g1100(ckn1);g1101(-);g1102(-);g1108(Stub1);g1113(otaA);g1116(-);g1118(flbA);g1128(SPBC577.04);g1135(graC);g1136(JIP5);g1139(rsm26);g1155(-);g1165(mrp10);g1176(rny1);g1190(seh1);g1196(-);g1198(ARB_01325);g1200(PAA1);g1209(pup2);g121(ies6);g1215(amdR);g1238(BATDEDRAFT_20316);g1239(PHO…
GO:0043233	organelle lumen	611	1665	0.985665	1	MSTRG.7814(--);MSTRG.9559(spcs1);g1001(rad9);g1006(cef1);g1008(rex4);g1011(nhm1);g1020(-);g1039(PKP1);g1083(mrpl27);g1100(ckn1);g1101(-);g1102(-);g1108(Stub1);g1113(otaA);g1116(-);g1118(flbA);g1128(SPBC577.04);g1135(graC);g1136(JIP5);g1139(rsm26);g1155(-);g1165(mrp10);g1176(rny1);g1190(seh1);g1196(-);g1198(ARB_01325);g1200(PAA1);g1209(pup2);g121(ies6);g1215(amdR);g1238(BATDEDRAFT_20316);g1239(PHO…
GO:0070013	intracellular organelle lumen	611	1665	0.985665	1	MSTRG.7814(--);MSTRG.9559(spcs1);g1001(rad9);g1006(cef1);g1008(rex4);g1011(nhm1);g1020(-);g1039(PKP1);g1083(mrpl27);g1100(ckn1);g1101(-);g1102(-);g1108(Stub1);g1113(otaA);g1116(-);g1118(flbA);g1128(SPBC577.04);g1135(graC);g1136(JIP5);g1139(rsm26);g1155(-);g1165(mrp10);g1176(rny1);g1190(seh1);g1196(-);g1198(ARB_01325);g1200(PAA1);g1209(pup2);g121(ies6);g1215(amdR);g1238(BATDEDRAFT_20316);g1239(PHO…
GO:0043227	membrane-bounded organelle	1332	3522	0.987247	1	MSTRG.1031(--);MSTRG.11206(ARB_05157);MSTRG.12502(9G6.310);MSTRG.1271(--);MSTRG.12719(--);MSTRG.5721(At2g02050);MSTRG.720(--);MSTRG.7814(--);MSTRG.8368(qcr9);MSTRG.8469(--);MSTRG.8928(Cbx5);MSTRG.8934(--);MSTRG.901(--);MSTRG.9559(spcs1);g10(did2);g100(UGA4);g1001(rad9);g1006(cef1);g1008(rex4);g1011(nhm1);g1014(uch1);g1020(-);g1039(PKP1);g106(-);g1063(SPAC6G10.03c);g1064(-);g1069(erg5);g1077(CaO19…
GO:0061645	endocytic patch	14	55	0.987324	1	g1511(YCR072C);g1934(cap2);g2690(wsp1);g3079(bzz1);g3125(CaO19.1220);g438(SPBC19F8.03c);g4753(cap1);g5177(cap1);g5622(hob3);g670(TWF1);g6840(PAN1);g6841(RPB11);g7297(-);g884(rng3)
GO:1904949	ATPase complex	14	55	0.987324	1	g1020(-);g121(ies6);g2002(ies4);g2705(-);g297(arp6);g5232(sconC);g5304(cfd1);g5782(snf21);g6583(ipp1);g6586(RFC2);g6710(rpt4);g7354(nbp35);g7573(-);g770(iec1)
GO:0098562	cytoplasmic side of membrane	31	107	0.987593	1	g1145(FAT1);g1598(cnb-1);g1738(SPAC20G4.01);g177(STE6);g1840(GB-1);g1859(L1);g1923(aclQ);g2162(GUK1);g2581(gem1);g2743(alp6);g2771(rpl2701);g2917(abcC);g3088(sre1);g3115(-);g3356(SNF7);g3682(SRP101);g3774(gna-2);g380(LPI1W);g3981(TEF3);g4677(-);g4945(TR06);g5058(YML073C);g5249(atrD);g5606(YOL075C);g5917(gna-3);g6284(alp41);g6383(nrk1);g7028(RPS15);g7529(MDR1);g786(rpl35);g877(aclQ)
GO:0031965	nuclear membrane	33	113	0.987748	1	g1064(-);g1190(seh1);g1433(erg2);g1699(YAL023C);g2331(STS1);g2727(YOR311C);g3088(sre1);g3122(erg24B);g3604(SAP1);g3618(Nup358);g3895(NUP49);g4035(RRP12);g4144(POM33);g426(-);g4272(STE14);g4366(NUP159);g4645(vgl1);g4651(bipA);g4748(kap123);g4791(nem1);g4887(LSP1);g5349(gch-1);g5491(ccg-8);g5730(yop1);g5888(mipA);g6325(RMD8);g6586(RFC2);g6648(ZRC1);g6738(SPAC2E1P5.03);g7157(D1239);g7676(SNF1);g808(…
GO:0005657	replication fork	21	77	0.987908	1	g1006(cef1);g1655(mcl1);g1858(pob3);g2519(sna41);g2818(mcm10);g366(CTHT_0061010);g3873(-);g3939(-);g3966(nctA);g4125(ctf18);g4148(rfc1);g4292(cdc17);g432(SPAC26H5.03);g4355(rev1);g595(spb70);g6586(RFC2);g699(cdc27);g7346(-);g7517(FEN1);g7594(mrc1);g7635(SPAC6B12.10c)
GO:0000839	Hrd1p ubiquitin ligase ERAD-L complex	1	9	0.987998	1	g3635(Derl2)
GO:0001726	ruffle	1	9	0.987998	1	g5425(-)
GO:0005868	cytoplasmic dynein complex	1	9	0.987998	1	g5135(-)
GO:0032432	actin filament bundle	1	9	0.987998	1	g7297(-)
GO:0042995	cell projection	101	307	0.988316	1	MSTRG.8934(--);g1085(ARB_01444);g116(ykt6);g1204(YER044C);g1390(klp6);g1433(erg2);g1479(ARG);g1611(cct8);g1653(Mfsd10);g177(STE6);g1774(SPAC821.13c);g1830(atg16);g1837(-);g1840(GB-1);g1895(ARB_04467);g1934(cap2);g2106(xdhA);g213(pab1);g2199(GRX5);g2214(-);g2248(rnr-1);g247(-);g2625(SPAC806.06c);g266(scd2);g2661(HSL1);g2690(wsp1);g2702(SPBC215.06c);g2719(HUB1);g2840(DAP1);g3013(ark1);g3079(bzz1);g…
GO:0000118	histone deacetylase complex	12	49	0.988549	1	g1020(-);g1116(-);g1332(HOS2);g297(arp6);g3515(rhp54);g4783(-);g507(-);g5556(cti6);g5782(snf21);g6042(-);g6465(CaO19.8497);g689(SPAC2F7.07c)
GO:0043231	intracellular membrane-bounded organelle	1325	3506	0.988609	1	MSTRG.1031(--);MSTRG.11206(ARB_05157);MSTRG.12502(9G6.310);MSTRG.1271(--);MSTRG.12719(--);MSTRG.5721(At2g02050);MSTRG.720(--);MSTRG.7814(--);MSTRG.8368(qcr9);MSTRG.8469(--);MSTRG.8928(Cbx5);MSTRG.901(--);MSTRG.9559(spcs1);g10(did2);g100(UGA4);g1001(rad9);g1006(cef1);g1008(rex4);g1011(nhm1);g1014(uch1);g1020(-);g1039(PKP1);g106(-);g1063(SPAC6G10.03c);g1064(-);g1069(erg5);g1077(CaO19.10930);g108(ds…
GO:0046540	U4/U6 x U5 tri-snRNP complex	6	29	0.988963	1	g2468(prp3);g4413(smd1);g6665(snrpb);g6778(LSM6);g883(aclH);g958(snu13)
GO:0097526	spliceosomal tri-snRNP complex	6	29	0.988963	1	g2468(prp3);g4413(smd1);g6665(snrpb);g6778(LSM6);g883(aclH);g958(snu13)
GO:0030120	vesicle coat	8	36	0.989252	1	g1186(sec27);g1721(pli1);g2176(At3g08990);g2216(sec13);g3392(-);g358(sar1);g3890(-);g5900(-)
GO:0030684	preribosome	46	152	0.989494	1	g1499(-);g1593(RRP36);g1615(-);g1791(rio2);g1827(spb1);g2315(mpl3);g2527(UTP11);g2637(BUD22);g2723(RPS0);g2726(SPB4);g2777(SPAC1B9.03c);g3296(RLP24);g3396(-);g3517(bud20);g3641(ECM16);g373(mrd1);g4035(RRP12);g4068(-);g4463(DIM1);g4633(IMP3);g4743(bfr2);g5166(IMP4);g5416(cbf5);g5608(nob1);g5629(RPF1);g5810(SQT1);g586(-);g5884(ipi1);g5951(SDO1);g617(mrt4);g6282(DRS1);g6563(ckb-2);g661(NIP7);g662(no…
GO:1990391	DNA repair complex	29	102	0.989647	1	g1100(ckn1);g1296(msh6);g1738(SPAC20G4.01);g177(STE6);g1923(aclQ);g2232(swi10);g2501(mss116);g3161(ADH6);g3479(KU80);g3939(-);g3981(TEF3);g4121(irc3);g4535(mug145);g4608(DBP2);g4732(MAK5);g4945(TR06);g496(rhp42);g5249(atrD);g5342(SPAC17A5.06);g5378(-);g5606(YOL075C);g6282(DRS1);g6393(CDC31);g6467(tcf-29);g6611(TIF1);g6672(DED1);g7529(MDR1);g847(MLH1);g877(aclQ)
GO:0032993	protein-DNA complex	24	87	0.989848	1	g1006(cef1);g1713(HAP5);g1753(-);g1858(pob3);g222(gtf2f2);g2519(sna41);g2801(tbpA);g3299(CaO19.12844);g3479(KU80);g3636(hH3v);g366(CTHT_0061010);g3873(-);g4148(rfc1);g4303(efuD);g509(creA);g5342(SPAC17A5.06);g595(spb70);g6586(RFC2);g662(noc3);g699(cdc27);g760(pot1);g7635(SPAC6B12.10c);g7644(sld2);g7647(hta1)
GO:0005705	polytene chromosome interband	2	14	0.989853	1	g1858(pob3);g3866(elc1)
GO:1905354	exoribonuclease complex	4	22	0.989931	1	g2332(mtr4);g3430(grc3);g586(-);g610(CSL4)
GO:0015629	actin cytoskeleton	33	115	0.991484	1	g1085(ARB_01444);g1349(rng2);g1375(artA);g1511(YCR072C);g1895(ARB_04467);g1934(cap2);g266(scd2);g268(CHS2);g2690(wsp1);g2729(-);g2814(imp2);g2893(grrA);g3079(bzz1);g3125(CaO19.1220);g3273(ro-4);g3760(cdcA);g3846(alg-2);g4146(CDC3);g4305(CaO19.11733);g438(SPBC19F8.03c);g4646(ste20);g4669(exgD);g4753(cap1);g4768(SPBC4F6.12);g5117(myo2);g5177(cap1);g5324(cyk3);g5622(hob3);g670(TWF1);g6840(PAN1);g684…
GO:0005856	cytoskeleton	153	454	0.991878	1	MSTRG.901(--);g1085(ARB_01444);g1120(-);g1216(SPAC227.10);g1239(PHO85);g1240(-);g1332(HOS2);g1349(rng2);g1375(artA);g1390(klp6);g1511(YCR072C);g1548(SPAC6G10.04c);g1611(cct8);g1624(-);g1753(-);g182(YM8270.03C);g1895(ARB_04467);g1926(crf2);g1934(cap2);g1970(CG17119);g213(pab1);g2155(-);g2173(SPBP8B7.15c);g222(gtf2f2);g2445(-);g2468(prp3);g247(-);g2516(SPBC29A10.12);g2519(sna41);g2566(mis13);g266(s…
GO:0000792	heterochromatin	21	79	0.992143	1	g1196(-);g1392(ALTA7);g1487(MBD4);g1584(bre1);g1753(-);g1831(DOT1);g2173(SPBP8B7.15c);g3430(grc3);g3719(-);g4457(AN7461);g4459(jhd1);g4645(vgl1);g4849(CDC2);g586(-);g5884(ipi1);g6001(ubc2);g6520(nimE);g6838(cnd2);g7524(bimE);g760(pot1);g7685(HAS1)
GO:0031312	extrinsic component of organelle membrane	10	44	0.992521	1	g1190(seh1);g2042(MSS51);g2195(L9470.15);g2272(SCP2);g2512(MTG2);g2886(CLU1);g3048(pam16);g3768(YIR037W);g4891(ARF1);g6346(COQ3)
GO:0016586	RSC-type complex	1	10	0.992663	1	g5782(snf21)
GO:0030904	retromer complex	1	10	0.992663	1	g7419(snx3)
GO:0070971	endoplasmic reticulum exit site	1	10	0.992663	1	g358(sar1)
GO:0071008	U2-type post-mRNA release spliceosomal complex	1	10	0.992663	1	g5118(isy1)
GO:0030665	clathrin-coated vesicle membrane	3	19	0.992813	1	g3818(syb1);g6372(vti1);g913(apl6)
GO:0030670	phagocytic vesicle membrane	3	19	0.992813	1	g3772(VMA3);g3818(syb1);g6854(VMA16)
GO:0005838	proteasome regulatory particle	4	23	0.993008	1	g2567(rpn7);g56(let1);g6710(rpt4);g7145(RPT1)
GO:0022624	proteasome accessory complex	4	23	0.993008	1	g2567(rpn7);g56(let1);g6710(rpt4);g7145(RPT1)
GO:0034045	phagophore assembly site membrane	4	23	0.993008	1	g1671(ATG8);g1830(atg16);g3438(atg26);g4114(atg17)
GO:0030136	clathrin-coated vesicle	7	34	0.993109	1	g1774(SPAC821.13c);g3818(syb1);g438(SPBC19F8.03c);g6217(ucp10);g6372(vti1);g7419(snx3);g913(apl6)
GO:0070603	SWI/SNF superfamily-type complex	9	41	0.993287	1	g1020(-);g121(ies6);g2002(ies4);g2705(-);g297(arp6);g5782(snf21);g6583(ipp1);g7573(-);g770(iec1)
GO:0000812	Swr1 complex	2	15	0.9934	1	g1020(-);g297(arp6)
GO:0005656	nuclear pre-replicative complex	2	15	0.9934	1	g2519(sna41);g662(noc3)
GO:0036387	pre-replicative complex	2	15	0.9934	1	g2519(sna41);g662(noc3)
GO:1990904	ribonucleoprotein complex	229	664	0.993837	1	MSTRG.11206(ARB_05157);MSTRG.11768(--);MSTRG.9559(spcs1);g1006(cef1);g1011(nhm1);g1083(mrpl27);g1121(not2);g1139(rsm26);g1165(mrp10);g1192(LEUA);g1240(-);g1243(nxt3);g1323(SPAP8A3.06);g1405(IKS1);g1499(-);g1511(YCR072C);g1548(SPAC6G10.04c);g1593(RRP36);g1612(MNP1);g1615(-);g1638(ubp3);g1710(rsm10);g1716(mei2);g1727(sap49);g1791(rio2);g1792(mrp20);g1812(usp102);g1827(spb1);g1857(-);g1901(rps19);g1…
GO:0071014	post-mRNA release spliceosomal complex	10	45	0.994373	1	g1006(cef1);g2634(saf4);g404(prp17);g4413(smd1);g5118(isy1);g5407(cwf14);g5682(HSP60);g5735(cwc2);g6665(snrpb);g951(lea1)
GO:0098588	bounding membrane of organelle	209	611	0.994527	1	MSTRG.12502(9G6.310);g10(did2);g100(UGA4);g106(-);g1145(FAT1);g116(ykt6);g1186(sec27);g1190(seh1);g1197(vma7);g131(FG07526);g1314(UPA1);g1376(-);g142(SPAC1F12.08);g1433(erg2);g1454(-);g1545(pi063);g1547(vps55);g1577(vps45);g1651(VTC2);g1671(ATG8);g1700(HGT1);g1721(pli1);g1734(tom40);g177(STE6);g1774(SPAC821.13c);g1785(RTC2);g1830(atg16);g1923(aclQ);g1930(SPAC23C11.06c);g1970(CG17119);g1975(aif1);…
GO:0009288	bacterial-type flagellum	3	20	0.995165	1	g247(-);g3981(TEF3);g5622(hob3)
GO:0043226	organelle	1393	3690	0.995332	1	MSTRG.1031(--);MSTRG.11206(ARB_05157);MSTRG.12502(9G6.310);MSTRG.1271(--);MSTRG.12719(--);MSTRG.5459(--);MSTRG.5721(At2g02050);MSTRG.720(--);MSTRG.7814(--);MSTRG.7970(mrpl39);MSTRG.8368(qcr9);MSTRG.8469(--);MSTRG.8928(Cbx5);MSTRG.8934(--);MSTRG.901(--);MSTRG.9559(spcs1);g10(did2);g100(UGA4);g1001(rad9);g1006(cef1);g1008(rex4);g1011(nhm1);g1014(uch1);g1020(-);g1039(PKP1);g106(-);g1063(SPAC6G10.03c…
GO:0008541	proteasome regulatory particle, lid subcomplex	1	11	0.995515	1	g2567(rpn7)
GO:0071162	CMG complex	1	11	0.995515	1	g2519(sna41)
GO:0005934	cellular bud tip	13	56	0.995716	1	g1859(L1);g1934(cap2);g213(pab1);g2396(rax1);g266(scd2);g3397(cwh43);g37(ypt2);g4025(exo70);g4753(cap1);g5730(yop1);g5919(AVL9);g6173(wis1);g989(sec1)
GO:0070823	HDA1 complex	2	16	0.995724	1	g3515(rhp54);g5782(snf21)
GO:0031252	cell leading edge	6	32	0.995899	1	g1934(cap2);g2690(wsp1);g3251(MIP11);g3818(syb1);g5425(-);g6284(alp41)
GO:0031982	vesicle	149	450	0.996166	1	MSTRG.11206(ARB_05157);g10(did2);g111(RYL2);g1123(GDI1);g1150(ERV14);g116(ykt6);g1186(sec27);g1197(vma7);g1198(ARB_01325);g1204(YER044C);g1209(pup2);g1239(PHO85);g131(FG07526);g1314(UPA1);g1433(erg2);g1510(pof6);g1545(pi063);g1547(vps55);g1577(vps45);g1611(cct8);g1625(SPBC13A2.03);g1638(ubp3);g1653(Mfsd10);g1671(ATG8);g1721(pli1);g1774(SPAC821.13c);g1840(GB-1);g1848(tel2);g1934(cap2);g1941(sst2);…
GO:0031410	cytoplasmic vesicle	145	439	0.996197	1	MSTRG.11206(ARB_05157);g10(did2);g1123(GDI1);g1150(ERV14);g116(ykt6);g1186(sec27);g1197(vma7);g1198(ARB_01325);g1204(YER044C);g1209(pup2);g1239(PHO85);g131(FG07526);g1314(UPA1);g1433(erg2);g1510(pof6);g1545(pi063);g1547(vps55);g1577(vps45);g1611(cct8);g1625(SPBC13A2.03);g1638(ubp3);g1653(Mfsd10);g1671(ATG8);g1721(pli1);g1774(SPAC821.13c);g1848(tel2);g1934(cap2);g1941(sst2);g1970(CG17119);g1971(SP…
GO:0097708	intracellular vesicle	145	439	0.996197	1	MSTRG.11206(ARB_05157);g10(did2);g1123(GDI1);g1150(ERV14);g116(ykt6);g1186(sec27);g1197(vma7);g1198(ARB_01325);g1204(YER044C);g1209(pup2);g1239(PHO85);g131(FG07526);g1314(UPA1);g1433(erg2);g1510(pof6);g1545(pi063);g1547(vps55);g1577(vps45);g1611(cct8);g1625(SPBC13A2.03);g1638(ubp3);g1653(Mfsd10);g1671(ATG8);g1721(pli1);g1774(SPAC821.13c);g1848(tel2);g1934(cap2);g1941(sst2);g1970(CG17119);g1971(SP…
GO:0000131	incipient cellular bud site	9	43	0.996302	1	g1934(cap2);g2256(CaO19.14188);g266(scd2);g37(ypt2);g4025(exo70);g4636(ARB_05253);g4646(ste20);g4753(cap1);g5117(myo2)
GO:0043229	intracellular organelle	1387	3678	0.996328	1	MSTRG.1031(--);MSTRG.11206(ARB_05157);MSTRG.12502(9G6.310);MSTRG.1271(--);MSTRG.12719(--);MSTRG.5459(--);MSTRG.5721(At2g02050);MSTRG.720(--);MSTRG.7814(--);MSTRG.7970(mrpl39);MSTRG.8368(qcr9);MSTRG.8469(--);MSTRG.8928(Cbx5);MSTRG.901(--);MSTRG.9559(spcs1);g10(did2);g100(UGA4);g1001(rad9);g1006(cef1);g1008(rex4);g1011(nhm1);g1014(uch1);g1020(-);g1039(PKP1);g106(-);g1063(SPAC6G10.03c);g1064(-);g106…
GO:0051285	cell cortex of cell tip	7	36	0.996371	1	g2388(ssp1);g3273(ro-4);g4025(exo70);g4780(-);g4934(-);g5622(hob3);g6787(tea2)
GO:0005721	pericentric heterochromatin	5	29	0.996824	1	g1753(-);g3430(grc3);g3719(-);g4457(AN7461);g7524(bimE)
GO:0005700	polytene chromosome	10	47	0.996859	1	g1116(-);g1721(pli1);g1858(pob3);g2216(sec13);g3840(GUA1);g3866(elc1);g4538(BPL1);g4645(vgl1);g7467(set-2);g8(ash2)
GO:0042764	ascospore-type prospore	10	47	0.996859	1	g1239(PHO85);g273(HOS3);g3463(-);g37(ypt2);g4025(exo70);g4146(CDC3);g456(CaO19.1376);g4887(LSP1);g6609(ctrB);g989(sec1)
GO:0005768	endosome	63	209	0.996868	1	g10(did2);g116(ykt6);g1239(PHO85);g131(FG07526);g1314(UPA1);g1510(pof6);g1545(pi063);g1547(vps55);g1577(vps45);g1638(ubp3);g1848(tel2);g1941(sst2);g1970(CG17119);g2065(BET3);g2084(DPH7);g2085(vps51);g2316(-);g2422(creB);g2448(TVP23);g2625(SPAC806.06c);g2650(GNA1);g2749(ubi::crp-6);g2840(DAP1);g3115(-);g3234(-);g3356(SNF7);g3478(SYP52);g3494(BSD2);g3604(SAP1);g3635(Derl2);g37(ypt2);g3749(crmD);g37…
GO:0000785	chromatin	122	377	0.997	1	g1001(rad9);g1020(-);g1102(-);g1116(-);g1196(-);g121(ies6);g1296(msh6);g1332(HOS2);g1392(ALTA7);g1487(MBD4);g1573(FVEG_09150);g1584(bre1);g1655(mcl1);g1721(pli1);g1753(-);g1773(TRF2);g1831(DOT1);g1848(tel2);g1858(pob3);g1868(sdc1);g196(GCN5);g2002(ies4);g2029(-);g2076(cyp6);g2087(ski3);g2173(SPBP8B7.15c);g2216(sec13);g2331(STS1);g2519(sna41);g2558(SSN3);g2633(rrd1);g2705(-);g2801(tbpA);g2818(mcm1…
GO:0000176	nuclear exosome (RNase complex)	1	12	0.997259	1	g610(CSL4)
GO:0000177	cytoplasmic exosome (RNase complex)	1	12	0.997259	1	g610(CSL4)
GO:0030140	trans-Golgi network transport vesicle	1	12	0.997259	1	g1774(SPAC821.13c)
GO:0030175	filopodium	1	12	0.997259	1	g5823(UBC1)
GO:0031143	pseudopodium	1	12	0.997259	1	g3818(syb1)
GO:0034518	RNA cap binding complex	1	12	0.997259	1	g4877(-)
GO:0005628	prospore membrane	9	44	0.997274	1	g273(HOS3);g3463(-);g37(ypt2);g4025(exo70);g4146(CDC3);g456(CaO19.1376);g4887(LSP1);g6609(ctrB);g989(sec1)
GO:0099023	vesicle tethering complex	11	51	0.997344	1	g1510(pof6);g1973(-);g2065(BET3);g2085(vps51);g2445(-);g3551(Tmem115);g3562(COG6);g3895(NUP49);g4025(exo70);g7189(trs23);g785(GOS1)
GO:0045335	phagocytic vesicle	7	37	0.997386	1	g1970(CG17119);g3772(VMA3);g3818(syb1);g5117(myo2);g6372(vti1);g6854(VMA16);g7419(snx3)
GO:0005769	early endosome	13	58	0.997517	1	g1577(vps45);g1638(ubp3);g1848(tel2);g2448(TVP23);g3115(-);g3635(Derl2);g5081(YKL080W);g5415(DER1);g5682(HSP60);g6122(VPS28);g6746(ECM29);g7402(GDT1);g7419(snx3)
GO:0030139	endocytic vesicle	13	58	0.997517	1	g1970(CG17119);g2749(ubi::crp-6);g3544(alp14);g357(bimG);g3749(crmD);g3772(VMA3);g3818(syb1);g5117(myo2);g6372(vti1);g6746(ECM29);g6854(VMA16);g7419(snx3);g7700(palI)
GO:0042763	intracellular immature spore	10	48	0.997668	1	g1239(PHO85);g273(HOS3);g3463(-);g37(ypt2);g4025(exo70);g4146(CDC3);g456(CaO19.1376);g4887(LSP1);g6609(ctrB);g989(sec1)
GO:0019898	extrinsic component of membrane	25	97	0.997703	1	g1190(seh1);g1577(vps45);g1671(ATG8);g1840(GB-1);g2042(MSS51);g2195(L9470.15);g2272(SCP2);g2512(MTG2);g2886(CLU1);g2948(-);g3048(pam16);g3132(ATG8);g3336(vps74);g3589(-);g3768(YIR037W);g3774(gna-2);g4656(ATG13);g4891(ARF1);g5071(YBR0834);g5393(rhb1);g5917(gna-3);g6346(COQ3);g7128(-);g7419(snx3);g989(sec1)
GO:0030666	endocytic vesicle membrane	5	30	0.997784	1	g2749(ubi::crp-6);g3749(crmD);g3772(VMA3);g3818(syb1);g6854(VMA16)
GO:0016604	nuclear body	54	185	0.997857	1	g1006(cef1);g1008(rex4);g1020(-);g1128(SPBC577.04);g1239(PHO85);g1323(SPAP8A3.06);g143(SPBC17D11.08);g1487(MBD4);g1683(trm9);g1848(tel2);g1857(-);g2040(atp12);g2167(SPAC2F3.16);g2173(SPBP8B7.15c);g2222(YOL057W);g2468(prp3);g2881(bbp);g2948(-);g3490(GAR1);g3581(klp5);g366(CTHT_0061010);g3733(sub2);g3785(NHP2);g3862(ZPR1);g399(-);g4225(cyp10);g4312(ssp-1);g4359(tgs1);g4515(dot2);g4744(-);g4749(MED7…
GO:0005737	cytoplasm	1350	3594	0.998219	1	MSTRG.1031(--);MSTRG.11206(ARB_05157);MSTRG.11768(--);MSTRG.12502(9G6.310);MSTRG.1271(--);MSTRG.4675(--);MSTRG.5459(--);MSTRG.5550(--);MSTRG.5721(At2g02050);MSTRG.720(--);MSTRG.8368(qcr9);MSTRG.8469(--);MSTRG.9559(spcs1);MSTRG.9766(--);g10(did2);g100(UGA4);g1001(rad9);g1006(cef1);g1008(rex4);g1011(nhm1);g1013(cm3B);g1014(uch1);g1018(DED81);g1020(-);g1025(gedE);g1039(PKP1);g1054(gly1);g106(-);g106…
GO:0000178	exosome (RNase complex)	2	18	0.998222	1	g2332(mtr4);g610(CSL4)
GO:0033553	rDNA heterochromatin	2	18	0.998222	1	g4457(AN7461);g6838(cnd2)
GO:0005634	nucleus	808	2210	0.998275	1	MSTRG.1031(--);MSTRG.12719(--);MSTRG.7814(--);MSTRG.8928(Cbx5);MSTRG.901(--);MSTRG.9559(spcs1);g10(did2);g1001(rad9);g1006(cef1);g1008(rex4);g1011(nhm1);g1014(uch1);g1020(-);g1064(-);g1077(CaO19.10930);g108(dsk1);g1100(ckn1);g1101(-);g1102(-);g1108(Stub1);g1110(SPCP31B10.05);g1113(otaA);g1116(-);g1118(flbA);g1120(-);g1121(not2);g1128(SPBC577.04);g1136(JIP5);g1190(seh1);g1196(-);g1200(PAA1);g1201(…
GO:0035861	site of double-strand break	12	56	0.998321	1	g1721(pli1);g2232(swi10);g231(YDR291W);g2818(mcm10);g3515(rhp54);g366(CTHT_0061010);g4355(rev1);g5820(SPAC343.17c);g6710(rpt4);g7346(-);g7517(FEN1);g777(rhp51)
GO:0090734	site of DNA damage	12	57	0.998745	1	g1721(pli1);g2232(swi10);g231(YDR291W);g2818(mcm10);g3515(rhp54);g366(CTHT_0061010);g4355(rev1);g5820(SPAC343.17c);g6710(rpt4);g7346(-);g7517(FEN1);g777(rhp51)
GO:0031981	nuclear lumen	465	1321	0.999246	1	MSTRG.7814(--);MSTRG.9559(spcs1);g1001(rad9);g1006(cef1);g1008(rex4);g1011(nhm1);g1020(-);g1100(ckn1);g1101(-);g1102(-);g1108(Stub1);g1113(otaA);g1116(-);g1118(flbA);g1128(SPBC577.04);g1136(JIP5);g1190(seh1);g1196(-);g1200(PAA1);g1209(pup2);g121(ies6);g1215(amdR);g1238(BATDEDRAFT_20316);g1239(PHO85);g1240(-);g1296(msh6);g1323(SPAP8A3.06);g1330(rpc6);g1332(HOS2);g142(SPAC1F12.08);g1429(mug71);g143…
GO:0098858	actin-based cell projection	2	20	0.999269	1	g2690(wsp1);g5823(UBC1)
GO:0030257	type III protein secretion system complex	1	15	0.999374	1	g3981(TEF3)
GO:0010008	endosome membrane	32	125	0.999409	1	g10(did2);g131(FG07526);g1314(UPA1);g1545(pi063);g1547(vps55);g1577(vps45);g1970(CG17119);g2085(vps51);g2448(TVP23);g2650(GNA1);g2749(ubi::crp-6);g3115(-);g3356(SNF7);g37(ypt2);g3749(crmD);g3772(VMA3);g3818(syb1);g4515(dot2);g4687(-);g5353(Wdr83);g6046(PIB2);g6122(VPS28);g6146(ptc4);g6291(SSH4);g6372(vti1);g6840(PAN1);g6841(RPB11);g6853(ryh1);g6854(VMA16);g7088(ATG15);g7402(GDT1);g7419(snx3)
GO:0031261	DNA replication preinitiation complex	2	22	0.999702	1	g2519(sna41);g7644(sld2)
GO:0005622	intracellular anatomical structure	1592	4214	0.999782	1	MSTRG.1031(--);MSTRG.11206(ARB_05157);MSTRG.11768(--);MSTRG.12502(9G6.310);MSTRG.1271(--);MSTRG.12719(--);MSTRG.1634(--);MSTRG.4675(--);MSTRG.5459(--);MSTRG.5550(--);MSTRG.5721(At2g02050);MSTRG.720(--);MSTRG.7814(--);MSTRG.7970(mrpl39);MSTRG.8368(qcr9);MSTRG.8469(--);MSTRG.8928(Cbx5);MSTRG.901(--);MSTRG.9559(spcs1);MSTRG.9766(--);g10(did2);g100(UGA4);g1001(rad9);g1006(cef1);g1008(rex4);g1011(nhm1…
GO:0005654	nucleoplasm	331	975	0.999786	1	MSTRG.7814(--);g1006(cef1);g1008(rex4);g1011(nhm1);g1020(-);g1100(ckn1);g1108(Stub1);g1113(otaA);g1116(-);g1118(flbA);g1128(SPBC577.04);g1209(pup2);g121(ies6);g1215(amdR);g1238(BATDEDRAFT_20316);g1239(PHO85);g1296(msh6);g1323(SPAP8A3.06);g1330(rpc6);g1332(HOS2);g142(SPAC1F12.08);g143(SPBC17D11.08);g1452(rna14);g1458(-);g1487(MBD4);g1512(MSH4);g1548(SPAC6G10.04c);g1583(SPCC1919.14c);g1593(RRP36);g…
GO:0016605	PML body	1	18	0.999857	1	g777(rhp51)
GO:0005694	chromosome	209	645	0.999868	1	MSTRG.5459(--);g1001(rad9);g1006(cef1);g1020(-);g1102(-);g1116(-);g1128(SPBC577.04);g1196(-);g121(ies6);g1216(SPAC227.10);g1239(PHO85);g1240(-);g1296(msh6);g1332(HOS2);g1390(klp6);g1392(ALTA7);g1449(SPBC354.10);g1456(-);g1487(MBD4);g1512(MSH4);g1573(FVEG_09150);g1584(bre1);g1609(-);g1655(mcl1);g1685(-);g1716(mei2);g1721(pli1);g1753(-);g1766(-);g1773(TRF2);g182(YM8270.03C);g1831(DOT1);g1848(tel2);…
GO:0030659	cytoplasmic vesicle membrane	59	216	0.999888	1	g10(did2);g116(ykt6);g1186(sec27);g1197(vma7);g131(FG07526);g1314(UPA1);g1545(pi063);g1547(vps55);g1577(vps45);g1653(Mfsd10);g1671(ATG8);g1721(pli1);g1970(CG17119);g2085(vps51);g2176(At3g08990);g2216(sec13);g2448(TVP23);g2625(SPAC806.06c);g2650(GNA1);g268(CHS2);g2749(ubi::crp-6);g3115(-);g3356(SNF7);g3392(-);g3491(pps1);g358(sar1);g37(ypt2);g3749(crmD);g3772(VMA3);g3804(CTR4);g3818(syb1);g3890(-)…
GO:0012506	vesicle membrane	59	217	0.999908	1	g10(did2);g116(ykt6);g1186(sec27);g1197(vma7);g131(FG07526);g1314(UPA1);g1545(pi063);g1547(vps55);g1577(vps45);g1653(Mfsd10);g1671(ATG8);g1721(pli1);g1970(CG17119);g2085(vps51);g2176(At3g08990);g2216(sec13);g2448(TVP23);g2625(SPAC806.06c);g2650(GNA1);g268(CHS2);g2749(ubi::crp-6);g3115(-);g3356(SNF7);g3392(-);g3491(pps1);g358(sar1);g37(ypt2);g3749(crmD);g3772(VMA3);g3804(CTR4);g3818(syb1);g3890(-)…
GO:0140513	nuclear protein-containing complex	284	857	0.999928	1	MSTRG.7814(--);MSTRG.901(--);g1001(rad9);g1006(cef1);g1020(-);g1077(CaO19.10930);g1100(ckn1);g1101(-);g1116(-);g1118(flbA);g1128(SPBC577.04);g1190(seh1);g121(ies6);g1215(amdR);g1216(SPAC227.10);g1238(BATDEDRAFT_20316);g1240(-);g1296(msh6);g1323(SPAP8A3.06);g1330(rpc6);g1332(HOS2);g143(SPBC17D11.08);g144(pct1);g1452(rna14);g1631(preg);g1655(mcl1);g1713(HAP5);g1716(mei2);g1727(sap49);g1766(-);g178(…
GO:0043232	intracellular non-membrane-bounded organelle	554	1588	0.999956	1	MSTRG.11206(ARB_05157);MSTRG.5459(--);MSTRG.7970(mrpl39);MSTRG.901(--);MSTRG.9559(spcs1);g1001(rad9);g1006(cef1);g1008(rex4);g1011(nhm1);g1020(-);g1063(SPAC6G10.03c);g1083(mrpl27);g1085(ARB_01444);g1101(-);g1102(-);g1108(Stub1);g1116(-);g1120(-);g1121(not2);g1128(SPBC577.04);g1136(JIP5);g1139(rsm26);g1145(FAT1);g1165(mrp10);g1192(LEUA);g1196(-);g1197(vma7);g1200(PAA1);g1209(pup2);g121(ies6);g1216…
GO:0032040	small-subunit processome	8	54	0.999974	1	g2527(UTP11);g3396(-);g3641(ECM16);g4068(-);g4633(IMP3);g4743(bfr2);g5166(IMP4);g958(snu13)
GO:0043228	non-membrane-bounded organelle	554	1597	0.999982	1	MSTRG.11206(ARB_05157);MSTRG.5459(--);MSTRG.7970(mrpl39);MSTRG.901(--);MSTRG.9559(spcs1);g1001(rad9);g1006(cef1);g1008(rex4);g1011(nhm1);g1020(-);g1063(SPAC6G10.03c);g1083(mrpl27);g1085(ARB_01444);g1101(-);g1102(-);g1108(Stub1);g1116(-);g1120(-);g1121(not2);g1128(SPBC577.04);g1136(JIP5);g1139(rsm26);g1145(FAT1);g1165(mrp10);g1192(LEUA);g1196(-);g1197(vma7);g1200(PAA1);g1209(pup2);g121(ies6);g1216…
GO:0005829	cytosol	448	1316	0.999986	1	MSTRG.11206(ARB_05157);MSTRG.12502(9G6.310);MSTRG.9559(spcs1);g10(did2);g1001(rad9);g1006(cef1);g1011(nhm1);g1014(uch1);g1018(DED81);g1054(gly1);g108(dsk1);g1105(CIMG_07933);g1108(Stub1);g1113(otaA);g1120(-);g1121(not2);g1123(GDI1);g1134(dph2);g1159(ncs6);g116(ykt6);g1160(sidL);g1186(sec27);g1192(LEUA);g1194(met9);g1197(vma7);g1200(PAA1);g1201(DDI1);g1209(pup2);g1216(SPAC227.10);g1239(PHO85);g124…
GO:0032991	protein-containing complex	882	2480	0.999999	1	MSTRG.1031(--);MSTRG.11206(ARB_05157);MSTRG.11768(--);MSTRG.12502(9G6.310);MSTRG.1271(--);MSTRG.12719(--);MSTRG.1634(--);MSTRG.2984(SPBC12C2.03c);MSTRG.4675(--);MSTRG.5459(--);MSTRG.5550(--);MSTRG.720(--);MSTRG.7814(--);MSTRG.8368(qcr9);MSTRG.901(--);MSTRG.9559(spcs1);MSTRG.9766(--);g10(did2);g1001(rad9);g1006(cef1);g1008(rex4);g1011(nhm1);g1014(uch1);g1020(-);g1039(PKP1);g1064(-);g1077(CaO19.109…
GO:0005575	cellular_component	1921	4952	1	1	MSTRG.10181(--);MSTRG.1031(--);MSTRG.11206(ARB_05157);MSTRG.11768(--);MSTRG.12502(9G6.310);MSTRG.12578(--);MSTRG.1271(--);MSTRG.12719(--);MSTRG.1634(--);MSTRG.224(--);MSTRG.2349(--);MSTRG.2984(SPBC12C2.03c);MSTRG.3319(--);MSTRG.4395(--);MSTRG.4675(--);MSTRG.4738(--);MSTRG.5092(--);MSTRG.5415(--);MSTRG.5459(--);MSTRG.5550(--);MSTRG.5589(--);MSTRG.5703(--);MSTRG.5721(At2g02050);MSTRG.609(--);MSTRG.…

## Sheet: Molecular Function
GO ID	Description	S-vs-H (2343)	All (6004)	pvalue	p.adjust	Genes
GO:0015179	L-amino acid transmembrane transporter activity	15	19	0.000459624	0.941983	g100(UGA4);g1111(SPCC584.13);g1605(Slc7a9);g1879(AGC1);g1970(CG17119);g2271(SPAC328.09);g3(MUP1);g3029(ATG22);g3703(HNM1);g406(fnx2);g4172(TMS1);g4976(CIMG_07070);g5189(thi9);g6662(YBR235W);g7167(arg-13)
GO:0000981	DNA-binding transcription factor activity, RNA polymerase II-specific	108	218	0.000845563	0.941983	MSTRG.10226(--);MSTRG.3608(CDY1);MSTRG.8929(--);MSTRG.8930(--);MSTRG.8937(--);g1006(cef1);g103(-);g1202(SPBC15D4.02);g1215(amdR);g1226(bik5);g1316(pbcR);g1363(-);g1655(mcl1);g1663(SPAC25B8.11);g1713(HAP5);g1729(AZF1);g1773(TRF2);g1858(pob3);g1860(AMTR1);g1962(rca-1);g2077(-);g2149(SPBC15D4.02);g216(-);g2227(FDB3);g2233(-);g2234(SPAC11D3.07c);g2269(cys-3);g244(CTF1-ALPHA);g2466(prtT);g2467(prtT);g…
GO:0008483	transaminase activity	30	51	0.00317834	0.941983	g1045(gliI);g1054(gly1);g1113(otaA);g1214(SPAC56E4.03);g2239(asn1);g249(met-2);g2622(bioDA);g3092(SPBP8B7.29);g3117(ARB_05732-2);g3316(swnA);g3548(TRP2);g3693(ade4);g3777(TKL1);g3840(GUA1);g4262(arg-8);g4529(aat2);g4560(hxB);g4879(egt-2);g5163(trpC);g5208(cysD);g5329(aclI);g5787(hemA);g5941(PCL_01820);g6348(SPBC725.01);g6349(D9819.5);g6735(murQ);g6774(GFA1);g70(gcv2);g7039(YAL012W);g876(aclI)
GO:0016769	transferase activity, transferring nitrogenous groups	30	51	0.00317834	0.941983	g1045(gliI);g1054(gly1);g1113(otaA);g1214(SPAC56E4.03);g2239(asn1);g249(met-2);g2622(bioDA);g3092(SPBP8B7.29);g3117(ARB_05732-2);g3316(swnA);g3548(TRP2);g3693(ade4);g3777(TKL1);g3840(GUA1);g4262(arg-8);g4529(aat2);g4560(hxB);g4879(egt-2);g5163(trpC);g5208(cysD);g5329(aclI);g5787(hemA);g5941(PCL_01820);g6348(SPBC725.01);g6349(D9819.5);g6735(murQ);g6774(GFA1);g70(gcv2);g7039(YAL012W);g876(aclI)
GO:0003700	DNA-binding transcription factor activity	153	332	0.00418596	0.941983	MSTRG.10226(--);MSTRG.3608(CDY1);MSTRG.5459(--);MSTRG.8929(--);MSTRG.8930(--);MSTRG.8933(--);MSTRG.8937(--);g1006(cef1);g1008(rex4);g103(-);g1041(-);g1101(-);g1202(SPBC15D4.02);g1215(amdR);g1226(bik5);g124(kapC);g1240(-);g1316(pbcR);g134(-);g1363(-);g14(ETR1);g1573(FVEG_09150);g1609(-);g1655(mcl1);g1663(SPAC25B8.11);g1713(HAP5);g1729(AZF1);g1773(TRF2);g1858(pob3);g1860(AMTR1);g1962(rca-1);g2029(-…
GO:0046906	tetrapyrrole binding	60	117	0.00438835	0.941983	g1031(FG08079);g1069(erg5);g1166(orf2);g1225(efuB);g1239(PHO85);g1456(-);g1531(otaC);g1676(-);g1997(-);g2052(easC);g2248(rnr-1);g2578(SPBC216.04c);g2645(ptmK);g2749(ubi::crp-6);g2840(DAP1);g2934(ABA1);g2965(cnsC);g2966(lnbC);g2993(-);g329(HEM15);g3292(cnsC);g3680(catA);g3770(tpcC);g4060(lcsI);g4490(himC);g450(IRC21);g4614(ascE);g4697(FG10461);g4925(pvhE);g4937(ppoC);g4950(ARB_07870);g4964(sirC);g…
GO:0020037	heme binding	56	109	0.00552192	0.941983	g1031(FG08079);g1069(erg5);g1166(orf2);g1225(efuB);g1239(PHO85);g1531(otaC);g1676(-);g1997(-);g2052(easC);g2578(SPBC216.04c);g2645(ptmK);g2749(ubi::crp-6);g2840(DAP1);g2934(ABA1);g2965(cnsC);g2966(lnbC);g2993(-);g329(HEM15);g3292(cnsC);g3680(catA);g3770(tpcC);g4060(lcsI);g4490(himC);g450(IRC21);g4614(ascE);g4697(FG10461);g4925(pvhE);g4937(ppoC);g4950(ARB_07870);g4964(sirC);g5000(atnE);g5003(P450-…
GO:0016811	hydrolase activity, acting on carbon-nitrogen (but not peptide) bonds, in linear amides	44	83	0.00641419	0.941983	g1063(SPAC6G10.03c);g1238(BATDEDRAFT_20316);g1321(amdS);g1332(HOS2);g1516(PIP);g2044(zta1);g2282(-);g2366(fmt1);g2572(ARB_02965);g273(HOS3);g2874(ARB_05535/05536);g3208(-);g3352(Os01g0624000);g3441(DAL1);g3502(SPAC869.04);g3600(hnt1);g3631(nit);g3872(amdS);g393(ure1);g3989(HVO_2328);g4153(CDA);g4316(SNO3);g441(png1);g4457(AN7461);g4497(amdhd2);g4676(CAALFM_C102740CA);g4701(DUG2);g4786(-);g5010(SP…
GO:0005506	iron ion binding	64	128	0.00699896	0.941983	MSTRG.6099(--);g1031(FG08079);g1069(erg5);g1166(orf2);g1225(efuB);g1531(otaC);g1580(ADI1);g1660(glt1);g1683(trm9);g1731(erg3A);g1975(aif1);g2187(ISU1);g2435(TRR1);g2645(ptmK);g2934(ABA1);g2954(CDO1);g2965(cnsC);g2966(lnbC);g3005(sidA);g3010(-);g329(HEM15);g3292(cnsC);g3748(FRE4);g3770(tpcC);g4060(lcsI);g4415(SAT17);g4421(ERG25);g4490(himC);g4614(ascE);g4697(FG10461);g4850(abh1);g4925(pvhE);g4937(…
GO:0019842	vitamin binding	64	128	0.00699896	0.941983	g1045(gliI);g1054(gly1);g1113(otaA);g1214(SPAC56E4.03);g1286(ILV1);g1311(YHR112C);g1456(-);g1784(lcb2);g1971(SPAC6F6.11c);g215(patK);g2248(rnr-1);g249(met-2);g2622(bioDA);g2623(bioF);g275(YOR29-25);g2821(ILV2);g3060(BNA5);g3117(ARB_05732-2);g3228(SPAC3G9.11c);g3264(-);g3316(swnA);g3388(fmqA);g3428(for);g3758(GAD1);g3777(TKL1);g3940(SRY1);g4262(arg-8);g4278(DFR1);g4383(ddc);g4399(MTM1);g4529(aat2)…
GO:0046914	transition metal ion binding	343	801	0.0101813	0.941983	MSTRG.10178(--);MSTRG.10226(--);MSTRG.11206(ARB_05157);MSTRG.12719(--);MSTRG.3608(CDY1);MSTRG.6099(--);MSTRG.6159(--);MSTRG.6537(TMC1);MSTRG.8929(--);MSTRG.8930(--);MSTRG.8937(--);g103(-);g1031(FG08079);g1069(erg5);g1108(Stub1);g1113(otaA);g1146(MEP2);g1154(BCD1);g1159(ncs6);g1166(orf2);g1198(ARB_01325);g1202(SPBC15D4.02);g1215(amdR);g1221(ARB_02390);g1225(efuB);g1226(bik5);g1314(UPA1);g1316(pbcR…
GO:0004837	tyrosine decarboxylase activity	8	10	0.0103069	0.941983	g3117(ARB_05732-2);g3758(GAD1);g4383(ddc);g5208(cysD);g5955(GAD1);g6349(D9819.5);g68(Ddc);g70(gcv2)
GO:0031386	protein tag	8	10	0.0103069	0.941983	g1671(ATG8);g1736(URM1);g2719(HUB1);g2749(ubi::crp-6);g3132(ATG8);g3211(ubl1);g5087(SMT3);g6340(UBI1)
GO:0030170	pyridoxal phosphate binding	40	76	0.0106213	0.941983	g1045(gliI);g1054(gly1);g1113(otaA);g1214(SPAC56E4.03);g1286(ILV1);g1311(YHR112C);g1784(lcb2);g1971(SPAC6F6.11c);g249(met-2);g2622(bioDA);g2623(bioF);g3060(BNA5);g3117(ARB_05732-2);g3316(swnA);g3428(for);g3758(GAD1);g3940(SRY1);g4262(arg-8);g4383(ddc);g4399(MTM1);g4529(aat2);g4560(hxB);g4879(egt-2);g4994(thrc);g5208(cysD);g5329(aclI);g5787(hemA);g5941(PCL_01820);g5955(GAD1);g6348(SPBC725.01);g634…
GO:0070279	vitamin B6 binding	40	76	0.0106213	0.941983	g1045(gliI);g1054(gly1);g1113(otaA);g1214(SPAC56E4.03);g1286(ILV1);g1311(YHR112C);g1784(lcb2);g1971(SPAC6F6.11c);g249(met-2);g2622(bioDA);g2623(bioF);g3060(BNA5);g3117(ARB_05732-2);g3316(swnA);g3428(for);g3758(GAD1);g3940(SRY1);g4262(arg-8);g4383(ddc);g4399(MTM1);g4529(aat2);g4560(hxB);g4879(egt-2);g4994(thrc);g5208(cysD);g5329(aclI);g5787(hemA);g5941(PCL_01820);g5955(GAD1);g6348(SPBC725.01);g634…
GO:0016247	channel regulator activity	9	12	0.0126503	0.941983	MSTRG.4675(--);MSTRG.5092(--);MSTRG.6537(TMC1);g1945(CXT1);g3251(MIP11);g3565(-);g4454(-);g4515(dot2);g7340(H109_04975)
GO:0022857	transmembrane transporter activity	328	769	0.0152919	0.941983	MSTRG.10181(--);MSTRG.12502(9G6.310);MSTRG.1271(--);MSTRG.3319(--);MSTRG.4395(--);MSTRG.4675(--);MSTRG.5459(--);MSTRG.5589(--);MSTRG.609(--);MSTRG.7161(--);MSTRG.720(--);MSTRG.802(--);MSTRG.8368(qcr9);MSTRG.885(--);MSTRG.9342(--);g100(UGA4);g101(AGP3);g1048(SPCC417.10);g1111(SPCC584.13);g1128(SPBC577.04);g1136(JIP5);g1158(YPR201W);g1197(vma7);g126(pi030);g131(FG07526);g1346(asaE);g1403(ZRT2);g145…
GO:0004888	transmembrane signaling receptor activity	15	24	0.0167804	0.941983	MSTRG.720(--);MSTRG.9641(--);g1433(erg2);g1865(gprM);g2214(-);g2749(ubi::crp-6);g2777(SPAC1B9.03c);g3113(-);g317(map3);g4703(SPBC13G1.05);g5142(SHO1);g5719(-);g5917(gna-3);g6255(Ebp);g6340(UBI1)
GO:0046406	magnesium protoporphyrin IX methyltransferase activity	20	35	0.022391	0.941983	g1206(FFUJ_09178);g1683(trm9);g2536(laeA);g2910(YIL064W);g3049(-);g3589(-);g3951(ptaI);g4359(tgs1);g4463(DIM1);g4596(FG02783.1);g4872(pyvH);g494(ML0130);g5090(adrK);g5895(-);g6107(-);g6346(COQ3);g6487(AacuQ);g6768(BUD23);g7548(arsM);g7691(pcm2)
GO:0003962	cystathionine gamma-synthase activity	4	4	0.0231552	0.941983	g1311(YHR112C);g249(met-2);g7039(YAL012W);g7658(met-7)
GO:0004123	cystathionine gamma-lyase activity	4	4	0.0231552	0.941983	g1311(YHR112C);g249(met-2);g3117(ARB_05732-2);g7039(YAL012W)
GO:0004338	glucan exo-1,3-beta-glucosidase activity	4	4	0.0231552	0.941983	g1085(ARB_01444);g1895(ARB_04467);g4669(exgD);g5043(ARB_02797)
GO:0004792	thiosulfate sulfurtransferase activity	4	4	0.0231552	0.941983	g1070(-);g1498(uba4);g4567(YCH1);g469(TUM1)
GO:0005542	folic acid binding	4	4	0.0231552	0.941983	g275(YOR29-25);g4278(DFR1);g522(FAU1);g558(CAF17)
GO:0035174	histone serine kinase activity	4	4	0.0231552	0.941983	g3013(ark1);g4646(ste20);g4913(BUB1);g7676(SNF1)
GO:0042973	glucan endo-1,3-beta-D-glucosidase activity	4	4	0.0231552	0.941983	g1085(ARB_01444);g5043(ARB_02797);g5569(btgC);g6198(ARB_02077)
GO:1990825	sequence-specific mRNA binding	4	4	0.0231552	0.941983	g275(YOR29-25);g4278(DFR1);g5411(SU2);g6661(erg12)
GO:0099106	ion channel regulator activity	8	11	0.0248864	0.941983	MSTRG.4675(--);MSTRG.5092(--);MSTRG.6537(TMC1);g1945(CXT1);g3251(MIP11);g3565(-);g4454(-);g7340(H109_04975)
GO:0015297	antiporter activity	34	66	0.0257913	0.941983	g100(UGA4);g101(AGP3);g1111(SPCC584.13);g1158(YPR201W);g1346(asaE);g1605(Slc7a9);g1653(Mfsd10);g1700(HGT1);g1879(AGC1);g2019(dbaD);g2307(YIL006W);g2592(mic-33);g2795(-);g2880(SPBC543.05c);g3(MUP1);g3370(HI_0418);g3580(FVEG_12626);g365(-);g3703(HNM1);g4173(YMR155W);g4485(AMF1);g4619(FLOT2);g4684(-);g5189(thi9);g5368(PMP47B);g5727(kha1);g5997(CRC1);g638(HGT1);g648(sod22);g6604(mdm28);g6756(asaE);g6…
GO:0004596	peptide alpha-N-acetyltransferase activity	13	21	0.028303	0.941983	g1200(PAA1);g196(GCN5);g2018(naa20);g2520(-);g2650(GNA1);g2677(-);g3373(naa30);g4778(ard1);g5018(-);g6045(-);g7264(nagZ);g7565(-);g98(ats1)
GO:0004601	peroxidase activity	12	19	0.0286158	0.941983	g146(YBL0503);g2052(easC);g3025(YIL010W);g3155(grx1);g3680(catA);g3768(YIR037W);g4350(-);g4950(ARB_07870);g5959(AN5440);g6048(GTT1);g7078(cta1);g7715(SCO1)
GO:0008999	ribosomal-protein-alanine N-acetyltransferase activity	12	19	0.0286158	0.941983	g1200(PAA1);g196(GCN5);g2018(naa20);g2520(-);g2650(GNA1);g2677(-);g3373(naa30);g4778(ard1);g5018(-);g7264(nagZ);g7565(-);g98(ats1)
GO:0038023	signaling receptor activity	22	40	0.0290051	0.941983	MSTRG.720(--);MSTRG.9641(--);g1433(erg2);g1865(gprM);g2174(RGR1);g2214(-);g2588(-);g2749(ubi::crp-6);g2777(SPAC1B9.03c);g3113(-);g317(map3);g3251(MIP11);g463(nop-1);g4703(SPBC13G1.05);g5142(SHO1);g5415(DER1);g5719(-);g5917(gna-3);g6255(Ebp);g6340(UBI1);g7067(YSL2);g816(sdnS)
GO:0008509	anion transmembrane transporter activity	101	223	0.0303835	0.941983	g100(UGA4);g101(AGP3);g1048(SPCC417.10);g1111(SPCC584.13);g1158(YPR201W);g126(pi030);g1346(asaE);g1451(LPI3C);g1605(Slc7a9);g1619(HOL1);g1653(Mfsd10);g1700(HGT1);g1728(FLX1);g1738(SPAC20G4.01);g177(STE6);g1785(RTC2);g1866(RPS13);g1879(AGC1);g1923(aclQ);g1970(CG17119);g2008(cys-14);g2019(dbaD);g2076(cyp6);g2123(SPBC1703.13c);g2162(GUK1);g2271(SPAC328.09);g2280(SPAC1039.04);g2541(YPQ1);g2570(GIT3);…
GO:0004022	alcohol dehydrogenase (NAD+) activity	21	38	0.0305942	0.941983	g1135(graC);g1642(DHDH);g2044(zta1);g2106(xdhA);g3159(YIM1);g3161(ADH6);g3163(-);g353(ADH6);g4188(Yog1);g460(sym1);g4928(Adhfe1);g4944(hibA);g5452(GPD);g6184(TP53I3);g6210(xdhA);g6227(RED1);g6408(iolG);g6432(ARB_02327-2);g6633(apmlA);g6823(alcB);g905(ZTA1)
GO:0016783	sulfurtransferase activity	21	38	0.0305942	0.941983	g1070(-);g1159(ncs6);g1311(YHR112C);g1498(uba4);g1736(URM1);g249(met-2);g3060(BNA5);g3117(ARB_05732-2);g3428(for);g3758(GAD1);g3840(GUA1);g4560(hxB);g4567(YCH1);g469(TUM1);g4879(egt-2);g5208(cysD);g555(NCS2);g5787(hemA);g6349(D9819.5);g7039(YAL012W);g7714(cnxH)
GO:0016860	intramolecular oxidoreductase activity	41	83	0.0341327	0.941983	MSTRG.11206(ARB_05157);g110(CYB2);g1104(CIMG_07932);g1105(CIMG_07933);g1433(erg2);g1474(MYCGRDRAFT_76805);g1575(-);g1647(TSTA_043820);g1660(glt1);g1947(MPD1);g1975(aif1);g2175(ARB_02626);g2435(TRR1);g2446(sidH);g2638(jhp_1324);g2701(ERV2);g3437(PCYOX1);g3670(crt);g4088(Ebpl);g4289(MSY001_2108);g4496(pkfF);g4555(ipdC);g4564(pgiA);g4816(tif222);g5163(trpC);g528(fer8);g5583(claC);g5599(PA1024);g5878…
GO:0016853	isomerase activity	121	272	0.0345602	0.941983	MSTRG.11206(ARB_05157);MSTRG.720(--);g1013(cm3B);g1025(gedE);g110(CYB2);g1104(CIMG_07932);g1105(CIMG_07933);g1113(otaA);g1123(GDI1);g1192(LEUA);g1305(MT2054);g1433(erg2);g146(YBL0503);g1474(MYCGRDRAFT_76805);g1575(-);g159(notP');g1624(-);g1647(TSTA_043820);g1660(glt1);g1734(tom40);g1894(-);g1947(MPD1);g1975(aif1);g2076(cyp6);g2175(ARB_02626);g241(fox-2);g2435(TRR1);g2446(sidH);g2500(mug14);g2501(…
GO:0046872	metal ion binding	596	1451	0.0354653	0.941983	MSTRG.10178(--);MSTRG.10226(--);MSTRG.11206(ARB_05157);MSTRG.12719(--);MSTRG.3608(CDY1);MSTRG.5459(--);MSTRG.5589(--);MSTRG.6099(--);MSTRG.6159(--);MSTRG.6537(TMC1);MSTRG.8929(--);MSTRG.8930(--);MSTRG.8937(--);MSTRG.9342(--);g10(did2);g103(-);g1031(FG08079);g1069(erg5);g1108(Stub1);g1113(otaA);g1116(-);g1129(SPAC30D11.11);g1135(graC);g1139(rsm26);g1146(MEP2);g1154(BCD1);g1159(ncs6);g1166(orf2);g1…
GO:0072349	modified amino acid transmembrane transporter activity	5	6	0.0365701	0.941983	g1728(FLX1);g1970(CG17119);g3703(HNM1);g5997(CRC1);g7718(liz1)
GO:0106370	protein-L-histidine N-pros-methyltransferase activity	5	6	0.0365701	0.941983	g3049(-);g3589(-);g4463(DIM1);g494(ML0130);g5895(-)
GO:0016782	transferase activity, transferring sulphur-containing groups	27	52	0.03946	0.941983	g1070(-);g1159(ncs6);g1311(YHR112C);g1498(uba4);g1736(URM1);g2187(ISU1);g2199(GRX5);g249(met-2);g2775(FPSE_08120);g3060(BNA5);g3117(ARB_05732-2);g3428(for);g3758(GAD1);g3840(GUA1);g416(-);g4560(hxB);g4567(YCH1);g4659(-);g469(TUM1);g4879(egt-2);g5208(cysD);g555(NCS2);g5787(hemA);g6349(D9819.5);g7039(YAL012W);g7553(GAL10);g7714(cnxH)
GO:0060089	molecular transducer activity	26	50	0.0419637	0.941983	MSTRG.720(--);MSTRG.9641(--);g1433(erg2);g1865(gprM);g2174(RGR1);g2214(-);g2588(-);g2749(ubi::crp-6);g2777(SPAC1B9.03c);g3113(-);g317(map3);g3251(MIP11);g3558(SKN7);g4174(asd-4);g463(nop-1);g4703(SPBC13G1.05);g5141(mcs4);g5142(SHO1);g5415(DER1);g5719(-);g5917(gna-3);g6255(Ebp);g6334(mpr1);g6340(UBI1);g7067(YSL2);g816(sdnS)
GO:0018455	alcohol dehydrogenase [NAD(P)+] activity	21	39	0.0424349	0.941983	g1135(graC);g1642(DHDH);g2044(zta1);g2106(xdhA);g3159(YIM1);g3161(ADH6);g3163(-);g353(ADH6);g4188(Yog1);g460(sym1);g4928(Adhfe1);g4944(hibA);g5452(GPD);g6184(TP53I3);g6210(xdhA);g6227(RED1);g6408(iolG);g6432(ARB_02327-2);g6633(apmlA);g6823(alcB);g905(ZTA1)
GO:0004175	endopeptidase activity	90	200	0.0464291	0.941983	MSTRG.12578(--);MSTRG.5459(--);MSTRG.5703(--);MSTRG.720(--);MSTRG.885(--);MSTRG.9945(--);g1137(GPI17);g1146(MEP2);g1201(DDI1);g1209(pup2);g1290(GAB1);g1483(PEP2);g1548(SPAC6G10.04c);g1553(SED4);g1616(OPSB);g1638(ubp3);g1873(pgp1);g2081(SED3);g2215(nuc-2);g2304(-);g248(MSP1);g2550(MCA1);g2705(-);g2789(mug80);g3031(NpII-B);g312(SUB7);g3238(-);g3485(YTA12);g3551(Tmem115);g3576(ARB_07495);g3591(gaa1)…
GO:0015038	glutathione disulfide oxidoreductase activity	12	20	0.046557	0.941983	g1579(MTO1);g1975(aif1);g2199(GRX5);g2435(TRR1);g3005(sidA);g3155(grx1);g3706(moxY);g4289(MSY001_2108);g528(fer8);g5985(ktnD);g7237(GRX3);g874(gliT)
GO:0015450	protein-transporting ATPase activity	12	20	0.046557	0.941983	MSTRG.12502(9G6.310);g1734(tom40);g3048(pam16);g368(SBH1);g3824(tom20);g3975(tim23);g4608(DBP2);g4833(FG02322);g5221(sec-61);g5482(tim22);g6672(DED1);g6938(tim9)
GO:0016884	carbon-nitrogen ligase activity, with glutamine as amido-N-donor	24	46	0.0474896	0.941983	g1159(ncs6);g1321(amdS);g1478(MCYG_05531);g2239(asn1);g2572(ARB_02965);g3092(SPBP8B7.29);g3693(ade4);g3840(GUA1);g3872(amdS);g4248(-);g4316(SNO3);g4354(cdhR);g5010(SPCC550.07);g5114(ade3);g5163(trpC);g5551(DUR12);g5776(ado1);g62(cdhR);g6297(SPBPB8B6.03);g6668(pyc);g6774(GFA1);g7024(arg4);g762(amdS);g7723(Arp1)
GO:0003961	O-acetylhomoserine aminocarboxypropyltransferase activity	7	10	0.0477167	0.941983	g1054(gly1);g1311(YHR112C);g249(met-2);g5208(cysD);g6349(D9819.5);g7039(YAL012W);g7658(met-7)
GO:0008121	ubiquinol-cytochrome-c reductase activity	7	10	0.0477167	0.941983	MSTRG.7161(--);MSTRG.8368(qcr9);g1975(aif1);g2308(qcr7);g3786(-);g6882(spf31);g966(fes-1)
GO:0016879	ligase activity, forming carbon-nitrogen bonds	54	115	0.0489983	0.941983	g1159(ncs6);g1280(MET7);g1321(amdS);g1429(mug71);g1478(MCYG_05531);g1683(trm9);g1839(efuE);g1929(mxr1);g2201(SPAC15E1.04);g2239(asn1);g2244(fol3);g2386(aim22);g2503(MCYG_00394);g2572(ARB_02965);g2622(bioDA);g2755(SPAC607.06c);g3092(SPBP8B7.29);g3151(swnR);g3245(glnA);g3329(gcs-1);g3693(ade4);g3712(cctM);g3840(GUA1);g3869(uba2);g3872(amdS);g4248(-);g4316(SNO3);g4354(cdhR);g4538(BPL1);g455(NPT1);g4…
GO:0016744	transketolase or transaldolase activity	10	16	0.0491035	0.941983	g16(PDB1);g2345(ILV6);g2640(Bckdha);g2821(ILV2);g3169(SPBC24C6.09c);g3228(SPAC3G9.11c);g3428(for);g375(-);g3777(TKL1);g5509(FPRO05_10296)
GO:0046857	oxidoreductase activity, acting on other nitrogenous compounds as donors, with NAD or NADP as acceptor	10	16	0.0491035	0.941983	MSTRG.6635(--);g1975(aif1);g2800(fap1);g4986(NNT);g528(fer8);g5349(gch-1);g5985(ktnD);g6851(sir1);g842(NDH2);g874(gliT)
GO:0008422	beta-glucosidase activity	8	12	0.0493585	0.941983	g1085(ARB_01444);g1895(ARB_04467);g3705(bglE);g4669(exgD);g5043(ARB_02797);g5569(btgC);g6177(ARB_02101);g6198(ARB_02077)
GO:0016719	carotene 7,8-desaturase activity	8	12	0.0493585	0.941983	MSTRG.12445(--);g1660(glt1);g3437(PCYOX1);g3832(CBP1);g3910(PAO4);g4147(-);g4922(hem14);g5985(ktnD)
GO:0018826	methionine gamma-lyase activity	8	12	0.0493585	0.941983	g1054(gly1);g1311(YHR112C);g249(met-2);g3060(BNA5);g5208(cysD);g5787(hemA);g7039(YAL012W);g7658(met-7)
GO:0008942	nitrite reductase [NAD(P)H] activity	9	14	0.0496577	0.941983	MSTRG.6635(--);g1975(aif1);g2800(fap1);g4986(NNT);g528(fer8);g5985(ktnD);g6851(sir1);g842(NDH2);g874(gliT)
GO:0015075	ion transmembrane transporter activity	227	535	0.0503616	0.941983	MSTRG.1271(--);MSTRG.4395(--);MSTRG.4675(--);MSTRG.5459(--);MSTRG.5589(--);MSTRG.7161(--);MSTRG.720(--);MSTRG.802(--);MSTRG.8368(qcr9);MSTRG.9342(--);g100(UGA4);g101(AGP3);g1048(SPCC417.10);g1111(SPCC584.13);g1128(SPBC577.04);g1136(JIP5);g1158(YPR201W);g1197(vma7);g126(pi030);g131(FG07526);g1346(asaE);g1403(ZRT2);g1451(LPI3C);g1605(Slc7a9);g1609(-);g1619(HOL1);g1624(-);g1653(Mfsd10);g1672(HEM13);…
GO:0016846	carbon-sulfur lyase activity	18	33	0.0505739	0.941983	g1054(gly1);g1311(YHR112C);g2337(SPAC24C9.02c);g249(met-2);g2615(TCRP);g3060(BNA5);g3117(ARB_05732-2);g335(cyt-2);g4350(-);g5208(cysD);g5464(-);g5787(hemA);g6232(-);g6362(AFUA_4G10620);g6533(HELO_2322);g7039(YAL012W);g7369(-);g7658(met-7)
GO:0046943	carboxylic acid transmembrane transporter activity	100	225	0.0523412	0.941983	g100(UGA4);g101(AGP3);g1048(SPCC417.10);g1111(SPCC584.13);g1346(asaE);g1605(Slc7a9);g1653(Mfsd10);g1700(HGT1);g172(ght6);g1728(FLX1);g1738(SPAC20G4.01);g177(STE6);g1785(RTC2);g1879(AGC1);g1923(aclQ);g1970(CG17119);g2019(dbaD);g2162(GUK1);g2271(SPAC328.09);g2280(SPAC1039.04);g2541(YPQ1);g2570(GIT3);g2592(mic-33);g260(CAN1);g2862(FST1);g2917(abcC);g3(MUP1);g3029(ATG22);g3091(SPCC757.13);g3186(cnsO)…
GO:0000064	L-ornithine transmembrane transporter activity	3	3	0.0593821	0.941983	g1605(Slc7a9);g2271(SPAC328.09);g7167(arg-13)
GO:0000247	C-8 sterol isomerase activity	3	3	0.0593821	0.941983	g1433(erg2);g4088(Ebpl);g6255(Ebp)
GO:0001054	RNA polymerase I activity	3	3	0.0593821	0.941983	g2004(-);g2469(rpa1);g2493(YBR1204)
GO:0001222	transcription corepressor binding	3	3	0.0593821	0.941983	g1006(cef1);g1121(not2);g689(SPAC2F7.07c)
GO:0003941	L-serine ammonia-lyase activity	3	3	0.0593821	0.941983	g2345(ILV6);g3940(SRY1);g6659(SDL1)
GO:0004106	chorismate mutase activity	3	3	0.0593821	0.941983	g1624(-);g3842(ANIA_06866);g5412(pha2)
GO:0004121	cystathionine beta-lyase activity	3	3	0.0593821	0.941983	g1311(YHR112C);g249(met-2);g7039(YAL012W)
GO:0004146	dihydrofolate reductase activity	3	3	0.0593821	0.941983	g275(YOR29-25);g4278(DFR1);g7484(inpF)
GO:0004161	dimethylallyltranstransferase activity	3	3	0.0593821	0.941983	g4960(etpPT);g5272(erg20);g5879(ggs1)
GO:0004326	tetrahydrofolylpolyglutamate synthase activity	3	3	0.0593821	0.941983	g1280(MET7);g2244(fol3);g4918(met-6)
GO:0004332	fructose-bisphosphate aldolase activity	3	3	0.0593821	0.941983	g1444(FBA1);g1495(CIMG_05755);g5599(PA1024)
GO:0004799	thymidylate synthase activity	3	3	0.0593821	0.941983	g2201(SPAC15E1.04);g275(YOR29-25);g4278(DFR1)
GO:0004802	transketolase activity	3	3	0.0593821	0.941983	g3169(SPBC24C6.09c);g375(-);g3777(TKL1)
GO:0004932	mating-type factor pheromone receptor activity	3	3	0.0593821	0.941983	MSTRG.9641(--);g3113(-);g317(map3)
GO:0008841	dihydrofolate synthase activity	3	3	0.0593821	0.941983	g1280(MET7);g2244(fol3);g4918(met-6)
GO:0009374	biotin binding	3	3	0.0593821	0.941983	g4538(BPL1);g5551(DUR12);g6668(pyc)
GO:0016503	pheromone receptor activity	3	3	0.0593821	0.941983	MSTRG.9641(--);g3113(-);g317(map3)
GO:0017080	sodium channel regulator activity	3	3	0.0593821	0.941983	MSTRG.5092(--);g3565(-);g7340(H109_04975)
GO:0030275	LRR domain binding	3	3	0.0593821	0.941983	g1006(cef1);g4743(bfr2);g6841(RPB11)
GO:0042083	5,10-methylenetetrahydrofolate-dependent methyltransferase activity	3	3	0.0593821	0.941983	g2201(SPAC15E1.04);g275(YOR29-25);g4278(DFR1)
GO:0042123	glucanosyltransferase activity	3	3	0.0593821	0.941983	g3078(gel1);g3825(gel2);g5043(ARB_02797)
GO:0042124	1,3-beta-glucanosyltransferase activity	3	3	0.0593821	0.941983	g3078(gel1);g3825(gel2);g5043(ARB_02797)
GO:0050486	intramolecular transferase activity, transferring hydroxy groups	3	3	0.0593821	0.941983	g1192(LEUA);g3092(SPBP8B7.29);g3548(TRP2)
GO:0016832	aldehyde-lyase activity	15	27	0.0600997	0.941983	g1054(gly1);g1444(FBA1);g1495(CIMG_05755);g1504(AMT16);g2500(mug14);g2772(-);g2804(-);g2986(MT2089);g3044(ARO4);g3169(SPBC24C6.09c);g3306(mug14);g5163(trpC);g5509(FPRO05_10296);g5599(PA1024);g6349(D9819.5)
GO:0046025	precorrin-6Y C5,15-methyltransferase (decarboxylating) activity	20	38	0.0610039	0.941983	g1206(FFUJ_09178);g178(ATEG_00912);g1831(DOT1);g194(SPAC23C4.06c);g2536(laeA);g3033(pytC);g3589(-);g4359(tgs1);g4463(DIM1);g4596(FG02783.1);g4767(trm8);g494(ML0130);g6107(-);g6144(ATEG_00912);g6685(VdtC);g6768(BUD23);g7086(-);g7482(YKR069W);g7548(arsM);g7691(pcm2)
GO:0061542	3-demethylubiquinol-n 3-O-methyltransferase activity	20	38	0.0610039	0.941983	g1683(trm9);g194(SPAC23C4.06c);g2536(laeA);g3033(pytC);g3049(-);g3589(-);g3951(ptaI);g4596(FG02783.1);g494(ML0130);g5292(pytC);g5895(-);g6107(-);g6144(ATEG_00912);g6346(COQ3);g6487(AacuQ);g6768(BUD23);g7193(egtB);g7534(ATEG_00912);g7548(arsM);g7691(pcm2)
GO:0016765	transferase activity, transferring alkyl or aryl (other than methyl) groups	44	93	0.0622915	0.941983	g1045(gliI);g1054(gly1);g1134(dph2);g1286(ILV1);g1311(YHR112C);g1504(AMT16);g165(aro-8);g2044(zta1);g249(met-2);g3044(ARO4);g3060(BNA5);g3117(ARB_05732-2);g3316(swnA);g3478(SYP52);g37(ypt2);g3940(SRY1);g4350(-);g4610(MCYG_04845);g478(erg9);g4879(egt-2);g4960(etpPT);g5208(cysD);g5272(erg20);g5428(dys-1);g569(Ndufaf6);g5878(TRV_03236);g5879(ggs1);g6048(GTT1);g6332(lys1);g6349(D9819.5);g6360(bet4);g…
GO:0050661	NADP binding	52	112	0.0647031	0.941983	g1013(cm3B);g1135(graC);g1459(AN2882);g1495(CIMG_05755);g1496(ltnD);g1498(uba4);g1575(-);g1579(MTO1);g1660(glt1);g1839(efuE);g1975(aif1);g218(dmxR8);g2435(TRR1);g249(met-2);g266(scd2);g2800(fap1);g2921(azaE);g3005(sidA);g3122(erg24B);g3161(ADH6);g3437(PCYOX1);g3706(moxY);g3712(cctM);g3718(arg-6);g3912(YGL159W);g3943(ilv-2);g4137(ktnD);g4278(DFR1);g4289(MSY001_2108);g4610(MCYG_04845);g4922(hem14);…
GO:0005342	organic acid transmembrane transporter activity	100	227	0.0656702	0.941983	g100(UGA4);g101(AGP3);g1048(SPCC417.10);g1111(SPCC584.13);g1346(asaE);g1605(Slc7a9);g1653(Mfsd10);g1700(HGT1);g172(ght6);g1728(FLX1);g1738(SPAC20G4.01);g177(STE6);g1785(RTC2);g1879(AGC1);g1923(aclQ);g1970(CG17119);g2019(dbaD);g2162(GUK1);g2271(SPAC328.09);g2280(SPAC1039.04);g2541(YPQ1);g2570(GIT3);g2592(mic-33);g260(CAN1);g2862(FST1);g2917(abcC);g3(MUP1);g3029(ATG22);g3091(SPCC757.13);g3186(cnsO)…
GO:0008320	protein transmembrane transporter activity	13	23	0.0671849	0.941983	MSTRG.12502(9G6.310);g1734(tom40);g3048(pam16);g368(SBH1);g3824(tom20);g3975(tim23);g4608(DBP2);g4833(FG02322);g5068(-);g5221(sec-61);g5482(tim22);g6672(DED1);g6938(tim9)
GO:0019213	deacetylase activity	13	23	0.0671849	0.941983	g1238(BATDEDRAFT_20316);g1332(HOS2);g273(HOS3);g3441(DAL1);g4153(CDA);g4457(AN7461);g4497(amdhd2);g4676(CAALFM_C102740CA);g4701(DUG2);g507(-);g562(ARB_03399);g6042(-);g6708(ARB_01041)
GO:0140318	protein transporter activity	13	23	0.0671849	0.941983	MSTRG.12502(9G6.310);g1734(tom40);g3048(pam16);g368(SBH1);g3824(tom20);g3975(tim23);g4608(DBP2);g4833(FG02322);g5068(-);g5221(sec-61);g5482(tim22);g6672(DED1);g6938(tim9)
GO:1901241	4-hydroxyphenylacetate transmembrane transporter activity	13	23	0.0671849	0.941983	g1048(SPCC417.10);g2280(SPAC1039.04);g3091(SPCC757.13);g3186(cnsO);g3244(vht1);g490(SPBC1683.12);g5318(prlL);g5455(cnsO);g5726(cnsO);g6165(SPAC11D3.18c);g6836(prlL);g7718(liz1);g932(prlL)
GO:0008514	organic anion transmembrane transporter activity	80	179	0.0674593	0.941983	g100(UGA4);g101(AGP3);g1048(SPCC417.10);g1111(SPCC584.13);g1346(asaE);g1605(Slc7a9);g1653(Mfsd10);g1700(HGT1);g1728(FLX1);g1738(SPAC20G4.01);g177(STE6);g1785(RTC2);g1879(AGC1);g1923(aclQ);g1970(CG17119);g2019(dbaD);g2162(GUK1);g2271(SPAC328.09);g2280(SPAC1039.04);g2541(YPQ1);g2570(GIT3);g2592(mic-33);g260(CAN1);g2917(abcC);g3(MUP1);g3029(ATG22);g3091(SPCC757.13);g3186(cnsO);g3244(vht1);g3370(HI_0…
GO:0004124	cysteine synthase activity	12	21	0.0708956	0.941983	g1054(gly1);g1286(ILV1);g1311(YHR112C);g2044(zta1);g249(met-2);g3940(SRY1);g5208(cysD);g6349(D9819.5);g6659(SDL1);g6901(CYSK);g7039(YAL012W);g7658(met-7)
GO:0016684	oxidoreductase activity, acting on peroxide as acceptor	12	21	0.0708956	0.941983	g146(YBL0503);g2052(easC);g3025(YIL010W);g3155(grx1);g3680(catA);g3768(YIR037W);g4350(-);g4950(ARB_07870);g5959(AN5440);g6048(GTT1);g7078(cta1);g7715(SCO1)
GO:0016661	oxidoreductase activity, acting on other nitrogenous compounds as donors	17	32	0.0738293	0.941983	MSTRG.6635(--);g1975(aif1);g238(ARB_05828);g2578(SPBC216.04c);g2800(fap1);g3924(FG05159);g4701(DUG2);g4831(FG02328);g4986(NNT);g528(fer8);g5349(gch-1);g5377(nuo78);g5985(ktnD);g6851(sir1);g793(-);g842(NDH2);g874(gliT)
GO:0033863	ribose 1,5-bisphosphate phosphokinase activity	11	19	0.0746612	0.941983	g177(STE6);g2162(GUK1);g2581(gem1);g2917(abcC);g3981(TEF3);g4945(TR06);g5072(SPBC1198.05);g6505(SPAC4G9.12);g7529(MDR1);g7673(-);g798(AFUA_1G10640)
GO:0046912	acyltransferase, acyl groups converted into alkyl on transfer	11	19	0.0746612	0.941983	g2821(ILV2);g2855(erg13B);g3228(SPAC3G9.11c);g3708(acuE);g3876(SPAC22A12.16);g3877(B14D6.310);g5697(citA);g6281(LEU4);g6332(lys1);g6668(pyc);g7198(erg13A)
GO:0016833	oxo-acid-lyase activity	21	41	0.0754073	0.941983	g1305(MT2054);g1474(MYCGRDRAFT_76805);g2279(AN1503);g2446(sidH);g2526(his-3);g3089(CIMG_00151);g3092(SPBP8B7.29);g3289(ICL1);g3548(TRP2);g3670(crt);g3708(acuE);g3840(GUA1);g3959(ABZ2);g4682(panB);g5163(trpC);g5583(claC);g6281(LEU4);g6332(lys1);g6410(POT1);g6668(pyc);g7080(MYCGRDRAFT_76805)
GO:0000987	cis-regulatory region sequence-specific DNA binding	28	57	0.0768986	0.941983	g1101(-);g1583(SPCC1919.14c);g1713(HAP5);g1729(AZF1);g1773(TRF2);g2269(cys-3);g2590(CRF1);g2750(CaO19.13543);g2801(tbpA);g306(CaO19.454);g3088(sre1);g3299(CaO19.12844);g3303(ASG1);g3558(SKN7);g3737(mtfA);g3778(acu-15);g3798(areA);g4163(AcuM);g4745(yap1);g4982(-);g4987(cpcA);g509(creA);g5731(CaO19.11346);g5873(SPAC3F10.12c);g6005(LAP3);g6381(CaO19.10341);g7215(devR);g924(sreA)
GO:0008270	zinc ion binding	217	516	0.0769291	0.941983	MSTRG.10178(--);MSTRG.10226(--);MSTRG.12719(--);MSTRG.3608(CDY1);MSTRG.6159(--);MSTRG.6537(TMC1);MSTRG.8929(--);MSTRG.8930(--);MSTRG.8937(--);g103(-);g1108(Stub1);g1113(otaA);g1146(MEP2);g1154(BCD1);g1159(ncs6);g1202(SPBC15D4.02);g1215(amdR);g1226(bik5);g1314(UPA1);g1316(pbcR);g1337(-);g1363(-);g1371(pli1);g14(ETR1);g1444(FBA1);g1479(ARG);g1495(CIMG_05755);g1496(ltnD);g1584(bre1);g1639(SPBP8B7.23…
GO:0004930	G protein-coupled receptor activity	10	17	0.0784027	0.941983	MSTRG.720(--);MSTRG.9641(--);g1433(erg2);g1865(gprM);g2777(SPAC1B9.03c);g3113(-);g317(map3);g4703(SPBC13G1.05);g5719(-);g5917(gna-3)
GO:0050567	glutaminyl-tRNA synthase (glutamine-hydrolyzing) activity	10	17	0.0784027	0.941983	g1321(amdS);g1478(MCYG_05531);g2572(ARB_02965);g3872(amdS);g4248(-);g5010(SPCC550.07);g5776(ado1);g6297(SPBPB8B6.03);g762(amdS);g7723(Arp1)
GO:0016863	intramolecular oxidoreductase activity, transposing C=C bonds	16	30	0.0787267	0.941983	g110(CYB2);g1433(erg2);g1474(MYCGRDRAFT_76805);g1647(TSTA_043820);g1660(glt1);g2446(sidH);g3670(crt);g4088(Ebpl);g4555(ipdC);g5583(claC);g5599(PA1024);g6255(Ebp);g6613(SPBC21C3.09c);g6885(idi1);g7080(MYCGRDRAFT_76805);g7197(erg26)
GO:0016209	antioxidant activity	34	71	0.0791397	0.941983	g1139(rsm26);g1265(aspB);g146(YBL0503);g1579(MTO1);g1660(glt1);g1947(MPD1);g1975(aif1);g2052(easC);g2175(ARB_02626);g2435(TRR1);g3005(sidA);g3025(YIL010W);g3155(grx1);g3680(catA);g3706(moxY);g3768(YIR037W);g408(bna4);g4137(ktnD);g4289(MSY001_2108);g4350(-);g4922(hem14);g4950(ARB_07870);g5026(ARB_03674);g5167(PRXL2C);g528(fer8);g5959(AN5440);g5985(ktnD);g6048(GTT1);g6451(SOD2);g7078(cta1);g7715(SC…
GO:0001653	peptide receptor activity	4	5	0.0796692	0.941983	MSTRG.9641(--);g1433(erg2);g3113(-);g317(map3)
GO:0004038	allantoinase activity	4	5	0.0796692	0.941983	g3441(DAL1);g393(ure1);g4497(amdhd2);g479(ura2)
GO:0004069	L-aspartate:2-oxoglutarate aminotransferase activity	4	5	0.0796692	0.941983	g1214(SPAC56E4.03);g3316(swnA);g4529(aat2);g6348(SPBC725.01)
GO:0004325	ferrochelatase activity	4	5	0.0796692	0.941983	g2435(TRR1);g329(HEM15);g6433(LYS3);g7482(YKR069W)
GO:0004360	glutamine-fructose-6-phosphate transaminase (isomerizing) activity	4	5	0.0796692	0.941983	g2239(asn1);g3693(ade4);g6735(murQ);g6774(GFA1)
GO:0005326	neurotransmitter transmembrane transporter activity	4	5	0.0796692	0.941983	g100(UGA4);g1879(AGC1);g3703(HNM1);g4976(CIMG_07070)
GO:0008528	G protein-coupled peptide receptor activity	4	5	0.0796692	0.941983	MSTRG.9641(--);g1433(erg2);g3113(-);g317(map3)
GO:0008701	4-hydroxy-2-oxovalerate aldolase activity	4	5	0.0796692	0.941983	g6281(LEU4);g6332(lys1);g6410(POT1);g6668(pyc)
GO:0008892	guanine deaminase activity	4	5	0.0796692	0.941983	g3441(DAL1);g393(ure1);g4497(amdhd2);g73(SPCC1672.03c)
GO:0016435	rRNA (guanine) methyltransferase activity	4	5	0.0796692	0.941983	g1827(spb1);g3278(Mrm1);g4359(tgs1);g6768(BUD23)
GO:0016892	endoribonuclease activity, producing 3'-phosphomonoesters	4	5	0.0796692	0.941983	g1176(rny1);g2940(-);g3865(sen54);g936(tsp-4)
GO:0017176	phosphatidylinositol N-acetylglucosaminyltransferase activity	4	5	0.0796692	0.941983	g2720(-);g5424(mug84);g6039(gpi3);g7381(gpi2)
GO:0030971	receptor tyrosine kinase binding	4	5	0.0796692	0.941983	g3251(MIP11);g366(CTHT_0061010);g3862(ZPR1);g6660(RAM2)
GO:0033549	MAP kinase phosphatase activity	4	5	0.0796692	0.941983	g2914(pmp1);g51(pyp1);g6146(ptc4);g628(ptc1)
GO:0042562	hormone binding	4	5	0.0796692	0.941983	g368(SBH1);g3912(YGL159W);g499(YNR029C);g5682(HSP60)
GO:0050480	imidazolonepropionase activity	4	5	0.0796692	0.941983	g3441(DAL1);g393(ure1);g4497(amdhd2);g73(SPCC1672.03c)
GO:1990782	protein tyrosine kinase binding	4	5	0.0796692	0.941983	g3251(MIP11);g366(CTHT_0061010);g3862(ZPR1);g6660(RAM2)
GO:2001070	starch binding	4	5	0.0796692	0.941983	g4084(-);g6177(ARB_02101);g6432(ARB_02327-2);g860(GDE1)
GO:0004362	glutathione-disulfide reductase (NADPH) activity	9	15	0.0819898	0.941983	g1579(MTO1);g1975(aif1);g2435(TRR1);g3005(sidA);g3706(moxY);g4289(MSY001_2108);g528(fer8);g5985(ktnD);g874(gliT)
GO:0004024	alcohol dehydrogenase activity, zinc-dependent	15	28	0.0839753	0.941983	g1135(graC);g2044(zta1);g2106(xdhA);g3159(YIM1);g3161(ADH6);g353(ADH6);g4188(Yog1);g460(sym1);g6184(TP53I3);g6210(xdhA);g6227(RED1);g6432(ARB_02327-2);g6633(apmlA);g6823(alcB);g905(ZTA1)
GO:0035447	mycothiol synthase activity	8	13	0.0852042	0.941983	g1200(PAA1);g2018(naa20);g3373(naa30);g4778(ard1);g5018(-);g6045(-);g7264(nagZ);g7565(-)
GO:0001216	DNA-binding transcription activator activity	19	37	0.0860928	0.941983	g1006(cef1);g1713(HAP5);g1729(AZF1);g2750(CaO19.13543);g3088(sre1);g3299(CaO19.12844);g3303(ASG1);g3328(res2);g3558(SKN7);g3778(acu-15);g3798(areA);g4163(AcuM);g4174(asd-4);g4745(yap1);g4982(-);g509(creA);g5731(CaO19.11346);g5873(SPAC3F10.12c);g924(sreA)
GO:0001228	DNA-binding transcription activator activity, RNA polymerase II-specific	19	37	0.0860928	0.941983	g1006(cef1);g1713(HAP5);g1729(AZF1);g2750(CaO19.13543);g3088(sre1);g3299(CaO19.12844);g3303(ASG1);g3328(res2);g3558(SKN7);g3778(acu-15);g3798(areA);g4163(AcuM);g4174(asd-4);g4745(yap1);g4982(-);g509(creA);g5731(CaO19.11346);g5873(SPAC3F10.12c);g924(sreA)
GO:0004096	catalase activity	5	7	0.0869913	0.941983	g2052(easC);g3680(catA);g4950(ARB_07870);g5959(AN5440);g7078(cta1)
GO:0004337	geranyltranstransferase activity	5	7	0.0869913	0.941983	g478(erg9);g5272(erg20);g569(Ndufaf6);g5878(TRV_03236);g5879(ggs1)
GO:0004351	glutamate decarboxylase activity	5	7	0.0869913	0.941983	g3758(GAD1);g4383(ddc);g5955(GAD1);g6349(D9819.5);g68(Ddc)
GO:0004845	uracil phosphoribosyltransferase activity	5	7	0.0869913	0.941983	g2061(APT1);g2718(PRS5);g751(urg2);g7673(-);g995(urk1)
GO:0008200	ion channel inhibitor activity	5	7	0.0869913	0.941983	MSTRG.4675(--);MSTRG.5092(--);MSTRG.6537(TMC1);g3251(MIP11);g7340(H109_04975)
GO:0008519	ammonium transmembrane transporter activity	5	7	0.0869913	0.941983	g100(UGA4);g2271(SPAC328.09);g3703(HNM1);g4452(MEP1);g5997(CRC1)
GO:0016248	channel inhibitor activity	5	7	0.0869913	0.941983	MSTRG.4675(--);MSTRG.5092(--);MSTRG.6537(TMC1);g3251(MIP11);g7340(H109_04975)
GO:0016725	oxidoreductase activity, acting on CH or CH2 groups	5	7	0.0869913	0.941983	g2248(rnr-1);g550(rnr-2);g6385(hxA);g7482(YKR069W);g987(SPAC19A8.06)
GO:0035173	histone kinase activity	5	7	0.0869913	0.941983	g1753(-);g3013(ark1);g4646(ste20);g4913(BUB1);g7676(SNF1)
GO:0008710	8-amino-7-oxononanoate synthase activity	7	11	0.0876696	0.941983	g1054(gly1);g1784(lcb2);g249(met-2);g2623(bioF);g3428(for);g5208(cysD);g5787(hemA)
GO:0036354	2-desacetyl-2-hydroxyethyl bacteriochlorophyllide a dehydrogenase activity	7	11	0.0876696	0.941983	g2106(xdhA);g3161(ADH6);g353(ADH6);g4188(Yog1);g6210(xdhA);g6633(apmlA);g6823(alcB)
GO:0004311	farnesyltranstransferase activity	6	9	0.0887057	0.941983	g478(erg9);g5272(erg20);g569(Ndufaf6);g5878(TRV_03236);g5879(ggs1);g6660(RAM2)
GO:0004719	protein-L-isoaspartate (D-aspartate) O-methyltransferase activity	6	9	0.0887057	0.941983	g4463(DIM1);g4596(FG02783.1);g6768(BUD23);g7086(-);g7548(arsM);g7691(pcm2)
GO:0030620	U2 snRNA binding	6	9	0.0887057	0.941983	g1812(usp102);g3632(rse1);g5096(uap2);g6665(snrpb);g6752(msl1);g951(lea1)
GO:0050627	mycothione reductase activity	6	9	0.0887057	0.941983	g1975(aif1);g2435(TRR1);g2800(fap1);g3005(sidA);g528(fer8);g842(NDH2)
GO:0015318	inorganic molecular entity transmembrane transporter activity	195	464	0.092043	0.941983	MSTRG.1271(--);MSTRG.4395(--);MSTRG.4675(--);MSTRG.5459(--);MSTRG.5589(--);MSTRG.7161(--);MSTRG.720(--);MSTRG.802(--);MSTRG.8368(qcr9);MSTRG.9342(--);g100(UGA4);g1048(SPCC417.10);g1111(SPCC584.13);g1128(SPBC577.04);g1136(JIP5);g1158(YPR201W);g1197(vma7);g126(pi030);g131(FG07526);g1346(asaE);g1403(ZRT2);g1451(LPI3C);g1609(-);g1619(HOL1);g1624(-);g1653(Mfsd10);g1672(HEM13);g1700(HGT1);g172(ght6);g1…
GO:0000978	RNA polymerase II cis-regulatory region sequence-specific DNA binding	25	51	0.0934941	0.941983	g1713(HAP5);g1729(AZF1);g1773(TRF2);g2269(cys-3);g2590(CRF1);g2750(CaO19.13543);g2801(tbpA);g306(CaO19.454);g3088(sre1);g3299(CaO19.12844);g3303(ASG1);g3558(SKN7);g3737(mtfA);g3778(acu-15);g3798(areA);g4163(AcuM);g4745(yap1);g4982(-);g4987(cpcA);g509(creA);g5731(CaO19.11346);g5873(SPAC3F10.12c);g6005(LAP3);g7215(devR);g924(sreA)
GO:0098809	nitrite reductase activity	13	24	0.095632	0.941983	MSTRG.6635(--);g1975(aif1);g238(ARB_05828);g2578(SPBC216.04c);g2800(fap1);g3924(FG05159);g4831(FG02328);g4986(NNT);g528(fer8);g5985(ktnD);g6851(sir1);g842(NDH2);g874(gliT)
GO:0015291	secondary active transmembrane transporter activity	56	125	0.107084	0.941983	g100(UGA4);g101(AGP3);g1048(SPCC417.10);g1111(SPCC584.13);g1158(YPR201W);g1346(asaE);g1605(Slc7a9);g1653(Mfsd10);g1700(HGT1);g172(ght6);g177(STE6);g1879(AGC1);g2019(dbaD);g2123(SPBC1703.13c);g2307(YIL006W);g2570(GIT3);g2592(mic-33);g2795(-);g2880(SPBC543.05c);g3(MUP1);g3186(cnsO);g3370(HI_0418);g3580(FVEG_12626);g365(-);g3683(mfsB);g3703(HNM1);g3869(uba2);g4047(mfs1);g4169(criB);g4173(YMR155W);g4…
GO:0015605	organophosphate ester transmembrane transporter activity	11	20	0.109011	0.941983	g1728(FLX1);g2280(SPAC1039.04);g2307(YIL006W);g2570(GIT3);g4904(SPAC22E12.01);g5368(PMP47B);g5376(SPBC83.11);g6745(RIM2);g7235(TPC1);g7370(SPBC21B10.09);g7413(SPAC688.09)
GO:0070003	threonine-type peptidase activity	11	20	0.109011	0.941983	g1209(pup2);g1485(ARB_02921);g1548(SPAC6G10.04c);g3293(ywrD);g3441(DAL1);g4044(pca-2);g4365(PUP1);g4497(amdhd2);g4722(SPAC13C5.01c);g5472(PRE6);g6704(PUP3)
GO:0070008	serine-type exopeptidase activity	11	20	0.109011	0.941983	g2477(K12H4.7);g3855(-);g4044(pca-2);g539(-);g5791(SCPA);g58(SCPB);g5900(-);g5950(CPYA);g5966(NMA111);g6920(ARB_06361);g6976(ARB_06414)
GO:0043880	crotonyl-CoA reductase activity	15	29	0.113125	0.941983	g1013(cm3B);g14(ETR1);g2044(zta1);g2106(xdhA);g2365(mdpC);g3159(YIM1);g3161(ADH6);g353(ADH6);g4188(Yog1);g6184(TP53I3);g6227(RED1);g6432(ARB_02327-2);g6633(apmlA);g6823(alcB);g905(ZTA1)
GO:0016829	lyase activity	151	358	0.114193	0.941983	MSTRG.9540(--);g1013(cm3B);g1054(gly1);g1063(SPAC6G10.03c);g1113(otaA);g1176(rny1);g1192(LEUA);g1214(SPAC56E4.03);g1223(-);g1286(ILV1);g1305(MT2054);g1311(YHR112C);g1444(FBA1);g1474(MYCGRDRAFT_76805);g1487(MBD4);g1495(CIMG_05755);g1504(AMT16);g1516(PIP);g1536(-);g1738(SPAC20G4.01);g177(STE6);g1784(lcb2);g1923(aclQ);g193(spe-1);g1931(ppe1);g2150(HEM2);g2162(GUK1);g2201(SPAC15E1.04);g2279(AN1503);g…
GO:0004252	serine-type endopeptidase activity	39	85	0.116866	0.941983	MSTRG.720(--);MSTRG.885(--);g1553(SED4);g1873(pgp1);g2081(SED3);g2304(-);g248(MSP1);g312(SUB7);g3485(YTA12);g3551(Tmem115);g3604(SAP1);g3947(-);g3961(SUB3);g4006(-);g4008(bor);g4062(-);g4125(ctf18);g4148(rfc1);g4339(SUB1);g4422(bor);g4545(-);g4594(SEC11);g4999(SUB9);g5415(DER1);g5507(SUB8);g56(let1);g5954(SUB2);g5966(NMA111);g617(mrt4);g6459(YP9367.04);g6466(dscB);g6586(RFC2);g6710(rpt4);g6717(SU…
GO:0016866	intramolecular transferase activity	33	71	0.120913	0.941983	g1113(otaA);g1123(GDI1);g1192(LEUA);g1305(MT2054);g1624(-);g2622(bioDA);g2779(AGM1);g3092(SPBP8B7.29);g3264(-);g3289(ICL1);g3326(-);g3548(TRP2);g3706(moxY);g3832(CBP1);g3842(ANIA_06866);g3910(PAO4);g3998(J0575);g4020(SPAC1687.21);g4137(ktnD);g4262(arg-8);g4289(MSY001_2108);g4496(pkfF);g4564(pgiA);g4922(hem14);g5412(pha2);g5416(cbf5);g5787(hemA);g6236(amyS);g6631(hyuA);g6735(murQ);g7560(ARB_02462)…
GO:0016830	carbon-carbon lyase activity	56	126	0.121739	0.941983	g1054(gly1);g1305(MT2054);g1444(FBA1);g1474(MYCGRDRAFT_76805);g1495(CIMG_05755);g1504(AMT16);g193(spe-1);g2201(SPAC15E1.04);g2279(AN1503);g2361(met26);g2446(sidH);g2500(mug14);g2526(his-3);g275(YOR29-25);g2772(-);g2804(-);g2821(ILV2);g2986(MT2089);g3010(-);g3044(ARO4);g3089(CIMG_00151);g3092(SPBP8B7.29);g3117(ARB_05732-2);g3169(SPBC24C6.09c);g3228(SPAC3G9.11c);g3289(ICL1);g3306(mug14);g3548(TRP2)…
GO:0004400	histidinol-phosphate transaminase activity	9	16	0.124272	0.941983	g1045(gliI);g1214(SPAC56E4.03);g249(met-2);g3316(swnA);g4529(aat2);g5329(aclI);g6348(SPBC725.01);g7039(YAL012W);g876(aclI)
GO:0043177	organic acid binding	17	34	0.127818	0.941983	g2272(SCP2);g2341(CIMG_04084);g275(YOR29-25);g3329(gcs-1);g3718(arg-6);g4278(DFR1);g4529(aat2);g4538(BPL1);g4651(bipA);g522(FAU1);g5551(DUR12);g558(CAF17);g5746(gsa1);g6052(PCH_Pc21g21380);g6348(SPBC725.01);g6668(pyc);g70(gcv2)
GO:0016638	oxidoreductase activity, acting on the CH-NH2 group of donors	29	62	0.130352	0.941983	g110(CYB2);g1265(aspB);g1575(-);g1647(TSTA_043820);g1660(glt1);g1975(aif1);g2032(TIF34);g2251(GDH);g2435(TRR1);g2800(fap1);g3712(cctM);g3832(CBP1);g3910(PAO4);g3912(YGL159W);g4496(pkfF);g4555(ipdC);g4922(hem14);g4927(SPCC364.07);g4944(hibA);g4986(NNT);g5349(gch-1);g5452(GPD);g5985(ktnD);g6912(AO-I);g70(gcv2);g7560(ARB_02462);g872(aclD);g874(gliT);g962(pdxH)
GO:0008743	L-threonine 3-dehydrogenase activity	13	25	0.130358	0.941983	g2044(zta1);g2106(xdhA);g3159(YIM1);g3161(ADH6);g353(ADH6);g4188(Yog1);g6184(TP53I3);g6210(xdhA);g6227(RED1);g6432(ARB_02327-2);g6633(apmlA);g6823(alcB);g905(ZTA1)
GO:0005507	copper ion binding	20	41	0.130883	0.941983	g1198(ARB_01325);g2141(ATX1);g238(ARB_05828);g2590(CRF1);g3118(ARB_05732-1);g3686(atp7);g3924(FG05159);g4077(TIM13);g4151(COX11);g4262(arg-8);g4831(FG02328);g4930(ARB_07888);g5349(gch-1);g5934(grisea);g6385(hxA);g6562(YBR295W);g6648(ZRC1);g6851(sir1);g6912(AO-I);g7715(SCO1)
GO:0004712	protein serine/threonine/tyrosine kinase activity	8	14	0.1326	0.941983	g2661(HSL1);g3007(wee1);g3013(ark1);g4517(ppk15);g5770(ksp1);g6064(lkh1);g6173(wis1);g6617(MPS1)
GO:0015113	nitrite transmembrane transporter activity	8	14	0.1326	0.941983	g1619(HOL1);g3186(cnsO);g3580(FVEG_12626);g4301(dbaD);g6165(SPAC11D3.18c);g6733(HOL1);g6756(asaE);g7718(liz1)
GO:0051998	protein carboxyl O-methyltransferase activity	8	14	0.1326	0.941983	g4272(STE14);g4463(DIM1);g4596(FG02783.1);g6768(BUD23);g7086(-);g7548(arsM);g7691(pcm2);g850(ppm2)
GO:0016701	oxidoreductase activity, acting on single donors with incorporation of molecular oxygen	16	32	0.137242	0.941983	g110(CYB2);g1580(ADI1);g1647(TSTA_043820);g2541(YPQ1);g2615(TCRP);g2954(CDO1);g4555(ipdC);g5599(PA1024);g5877(carX);g5921(-);g6068(cao-2);g6213(hqdA);g6362(AFUA_4G10620);g6653(ncd-2);g7072(bna1-1);g7554(orf10)
GO:0004497	monooxygenase activity	70	161	0.137489	0.941983	g1031(FG08079);g1069(erg5);g110(CYB2);g1166(orf2);g1213(nak1);g1225(efuB);g1265(aspB);g1531(otaC);g1575(-);g1579(MTO1);g1647(TSTA_043820);g1660(glt1);g2(-);g2645(ptmK);g2800(fap1);g2934(ABA1);g2965(cnsC);g2966(lnbC);g3005(sidA);g3007(wee1);g3292(cnsC);g3677(-);g3706(moxY);g3712(cctM);g3770(tpcC);g4060(lcsI);g408(bna4);g4137(ktnD);g4147(-);g4289(MSY001_2108);g4490(himC);g4496(pkfF);g4555(ipdC);g46…
GO:0017171	serine hydrolase activity	63	144	0.137991	0.941983	MSTRG.720(--);MSTRG.885(--);g1063(SPAC6G10.03c);g1534(-);g1553(SED4);g1873(pgp1);g1931(ppe1);g2081(SED3);g2304(-);g2477(K12H4.7);g248(MSP1);g2647(SPAC1039.03);g2791(-);g312(SUB7);g3485(YTA12);g3551(Tmem115);g3604(SAP1);g3751(AN8748);g3855(-);g3947(-);g3961(SUB3);g4006(-);g4008(bor);g4044(pca-2);g4062(-);g4125(ctf18);g4148(rfc1);g4261(btn1);g4316(SNO3);g4339(SUB1);g4422(bor);g4545(-);g4594(SEC11);…
GO:0016810	hydrolase activity, acting on carbon-nitrogen (but not peptide) bonds	58	132	0.140166	0.941983	g1063(SPAC6G10.03c);g1221(ARB_02390);g1238(BATDEDRAFT_20316);g1321(amdS);g1332(HOS2);g1479(ARG);g1516(PIP);g1972(dut-1);g2044(zta1);g2180(SPBC2G2.13c);g2282(-);g2366(fmt1);g2423(dut);g2526(his-3);g2572(ARB_02965);g273(HOS3);g2874(ARB_05535/05536);g3208(-);g3352(Os01g0624000);g3441(DAL1);g3502(SPAC869.04);g3600(hnt1);g3601(hyuC);g3606(ADA2);g3631(nit);g3872(amdS);g393(ure1);g3989(HVO_2328);g4153(C…
GO:0051287	NAD binding	83	193	0.140784	0.941983	g1013(cm3B);g1183(fap1);g1238(BATDEDRAFT_20316);g1265(aspB);g14(ETR1);g1474(MYCGRDRAFT_76805);g1495(CIMG_05755);g1496(ltnD);g1500(gld1);g151(aldA);g1579(MTO1);g159(notP');g1660(glt1);g1839(efuE);g1845(nuo-49);g1975(aif1);g2044(zta1);g2080(Nor1);g2106(xdhA);g218(dmxR8);g2365(mdpC);g241(fox-2);g2435(TRR1);g2446(sidH);g2526(his-3);g2800(fap1);g2834(fabG);g3161(ADH6);g3201(RED3);g3287(SPAC922.06);g35…
GO:0004039	allophanate hydrolase activity	7	12	0.141305	0.941983	g1321(amdS);g2572(ARB_02965);g3872(amdS);g5010(SPCC550.07);g6297(SPBPB8B6.03);g762(amdS);g7723(Arp1)
GO:0016671	oxidoreductase activity, acting on a sulfur group of donors, disulfide as acceptor	7	12	0.141305	0.941983	g1929(mxr1);g1947(MPD1);g2578(SPBC216.04c);g3081(YKL069W);g6876(SPCC1235.04c);g7475(sA);g919(TRX1)
GO:0030332	cyclin binding	7	12	0.141305	0.941983	g1239(PHO85);g1332(HOS2);g3251(MIP11);g4899(cul3);g5397(ptkA);g7141(SPBC1734.10c);g7676(SNF1)
GO:0033558	protein deacetylase activity	7	12	0.141305	0.941983	g1238(BATDEDRAFT_20316);g1332(HOS2);g273(HOS3);g4457(AN7461);g4676(CAALFM_C102740CA);g507(-);g6042(-)
GO:0047804	cysteine-S-conjugate beta-lyase activity	7	12	0.141305	0.941983	g1054(gly1);g1311(YHR112C);g249(met-2);g5208(cysD);g5787(hemA);g7039(YAL012W);g7658(met-7)
GO:0005215	transporter activity	346	850	0.147588	0.941983	MSTRG.10181(--);MSTRG.12502(9G6.310);MSTRG.1271(--);MSTRG.3319(--);MSTRG.4395(--);MSTRG.4675(--);MSTRG.5459(--);MSTRG.5589(--);MSTRG.609(--);MSTRG.7161(--);MSTRG.720(--);MSTRG.802(--);MSTRG.8368(qcr9);MSTRG.885(--);MSTRG.9342(--);MSTRG.9945(--);g100(UGA4);g101(AGP3);g1048(SPCC417.10);g1111(SPCC584.13);g1128(SPBC577.04);g1136(JIP5);g1145(FAT1);g1158(YPR201W);g1197(vma7);g126(pi030);g131(FG07526);g…
GO:0022804	active transmembrane transporter activity	156	374	0.147974	0.941983	MSTRG.12502(9G6.310);MSTRG.3319(--);MSTRG.609(--);MSTRG.7161(--);MSTRG.720(--);MSTRG.8368(qcr9);MSTRG.885(--);g100(UGA4);g101(AGP3);g1048(SPCC417.10);g1111(SPCC584.13);g1158(YPR201W);g1197(vma7);g126(pi030);g1346(asaE);g1451(LPI3C);g1456(-);g1558(nuo14.8);g1605(Slc7a9);g1653(Mfsd10);g1672(HEM13);g1700(HGT1);g172(ght6);g1734(tom40);g1738(SPAC20G4.01);g177(STE6);g1774(SPAC821.13c);g1845(nuo-49);g18…
GO:0019200	carbohydrate kinase activity	24	51	0.149939	0.941983	g1589(SIP2);g1664(HSP70);g177(STE6);g1971(SPAC6F6.11c);g2162(GUK1);g2581(gem1);g2917(abcC);g3981(TEF3);g3998(J0575);g4491(hxkA);g4651(bipA);g4945(TR06);g5019(ARF);g5072(SPBC1198.05);g5776(ado1);g6460(GUT1);g6505(SPAC4G9.12);g6661(erg12);g6964(SSB1);g6982(GUT1);g7529(MDR1);g7673(-);g798(AFUA_1G10640);g85(pfkA)
GO:0051213	dioxygenase activity	24	51	0.149939	0.941983	MSTRG.2984(SPBC12C2.03c);g1580(ADI1);g1683(trm9);g1975(aif1);g2175(ARB_02626);g2541(YPQ1);g2615(TCRP);g2648(FUMR);g2954(CDO1);g4415(SAT17);g4459(jhd1);g4614(ascE);g4729(MET10);g4850(abh1);g5877(carX);g5921(-);g6068(cao-2);g6213(hqdA);g6362(AFUA_4G10620);g6369(flvA);g7072(bna1-1);g7236(str8);g7554(orf10);g7586(PAHX)
GO:0047304	2-aminoethylphosphonate-pyruvate transaminase activity	6	10	0.150189	0.941983	g3117(ARB_05732-2);g4560(hxB);g4879(egt-2);g5208(cysD);g5787(hemA);g7039(YAL012W)
GO:0051787	misfolded protein binding	6	10	0.150189	0.941983	g1108(Stub1);g3442(gpt1);g3635(Derl2);g441(png1);g4651(bipA);g6258(hsp98)
GO:0016639	oxidoreductase activity, acting on the CH-NH2 group of donors, NAD or NADP as acceptor	18	37	0.150482	0.941983	g1265(aspB);g1575(-);g1660(glt1);g1975(aif1);g2032(TIF34);g2251(GDH);g2435(TRR1);g3712(cctM);g3832(CBP1);g3910(PAO4);g3912(YGL159W);g4922(hem14);g5452(GPD);g5985(ktnD);g70(gcv2);g7560(ARB_02462);g872(aclD);g874(gliT)
GO:0016702	oxidoreductase activity, acting on single donors with incorporation of molecular oxygen, incorporation of two atoms of oxygen	11	21	0.150938	0.941983	g1580(ADI1);g2541(YPQ1);g2615(TCRP);g2954(CDO1);g5877(carX);g5921(-);g6068(cao-2);g6213(hqdA);g6362(AFUA_4G10620);g7072(bna1-1);g7554(orf10)
GO:0043169	cation binding	609	1516	0.151766	0.941983	MSTRG.10178(--);MSTRG.10226(--);MSTRG.11206(ARB_05157);MSTRG.12719(--);MSTRG.3608(CDY1);MSTRG.5459(--);MSTRG.5589(--);MSTRG.6099(--);MSTRG.6159(--);MSTRG.6537(TMC1);MSTRG.8929(--);MSTRG.8930(--);MSTRG.8937(--);MSTRG.9342(--);g10(did2);g103(-);g1031(FG08079);g1069(erg5);g1108(Stub1);g1113(otaA);g1116(-);g1129(SPAC30D11.11);g1135(graC);g1139(rsm26);g1145(FAT1);g1146(MEP2);g1154(BCD1);g1159(ncs6);g1…
GO:0001093	TFIIB-class transcription factor binding	2	2	0.152247	0.941983	g2174(RGR1);g2801(tbpA)
GO:0003855	3-dehydroquinate dehydratase activity	2	2	0.152247	0.941983	g4610(MCYG_04845);g928(YMR178W)
GO:0003868	4-hydroxyphenylpyruvate dioxygenase activity	2	2	0.152247	0.941983	g2615(TCRP);g6362(AFUA_4G10620)
GO:0003878	ATP citrate synthase activity	2	2	0.152247	0.941983	g3876(SPAC22A12.16);g3877(B14D6.310)
GO:0003991	acetylglutamate kinase activity	2	2	0.152247	0.941983	g3008(SPAC17H9.13c);g3718(arg-6)
GO:0004061	arylformamidase activity	2	2	0.152247	0.941983	g2282(-);g6560(-)
GO:0004081	bis(5'-nucleosyl)-tetraphosphatase (asymmetrical) activity	2	2	0.152247	0.941983	g495(aph1);g5630(grs1)
GO:0004145	diamine N-acetyltransferase activity	2	2	0.152247	0.941983	g1200(PAA1);g98(ats1)
GO:0004310	farnesyl-diphosphate farnesyltransferase activity	2	2	0.152247	0.941983	g478(erg9);g5878(TRV_03236)
GO:0004382	guanosine-diphosphatase activity	2	2	0.152247	0.941983	g824(gda1);g950(YND1)
GO:0004395	hexaprenyldihydroxybenzoate methyltransferase activity	2	2	0.152247	0.941983	g3589(-);g6346(COQ3)
GO:0004408	holocytochrome-c synthase activity	2	2	0.152247	0.941983	g2337(SPAC24C9.02c);g335(cyt-2)
GO:0004421	hydroxymethylglutaryl-CoA synthase activity	2	2	0.152247	0.941983	g2855(erg13B);g7198(erg13A)
GO:0004595	pantetheine-phosphate adenylyltransferase activity	2	2	0.152247	0.941983	g142(SPAC1F12.08);g2625(SPAC806.06c)
GO:0004656	procollagen-proline 4-dioxygenase activity	2	2	0.152247	0.941983	g2175(ARB_02626);g2648(FUMR)
GO:0004694	eukaryotic translation initiation factor 2alpha kinase activity	2	2	0.152247	0.941983	g1405(IKS1);g5736(SPBC36B7.09)
GO:0004748	ribonucleoside-diphosphate reductase activity, thioredoxin disulfide as acceptor	2	2	0.152247	0.941983	g2248(rnr-1);g550(rnr-2)
GO:0004769	steroid delta-isomerase activity	2	2	0.152247	0.941983	g6255(Ebp);g7197(erg26)
GO:0004807	triose-phosphate isomerase activity	2	2	0.152247	0.941983	g1105(CIMG_07933);g618(TPI1)
GO:0005184	neuropeptide hormone activity	2	2	0.152247	0.941983	g1376(-);g5697(citA)
GO:0005275	amine transmembrane transporter activity	2	2	0.152247	0.941983	g3703(HNM1);g4452(MEP1)
GO:0008381	mechanosensitive ion channel activity	2	2	0.152247	0.941983	g4531(SPAC2C4.17c);g7233(SPCC1183.11)
GO:0008441	3'(2'),5'-bisphosphate nucleotidase activity	2	2	0.152247	0.941983	g32(INM2);g4737(AN1769)
GO:0008448	N-acetylglucosamine-6-phosphate deacetylase activity	2	2	0.152247	0.941983	g3441(DAL1);g4497(amdhd2)
GO:0008650	rRNA (uridine-2'-O-)-methyltransferase activity	2	2	0.152247	0.941983	g1827(spb1);g2182(YGL136C)
GO:0008766	UDP-N-acetylmuramoylalanyl-D-glutamyl-2,6-diaminopimelate-D-alanyl-D-alanine ligase activity	2	2	0.152247	0.941983	g1280(MET7);g4918(met-6)
GO:0008798	beta-aspartyl-peptidase activity	2	2	0.152247	0.941983	g3441(DAL1);g4497(amdhd2)
GO:0008829	dCTP deaminase activity	2	2	0.152247	0.941983	g1972(dut-1);g2423(dut)
GO:0008909	isochorismate synthase activity	2	2	0.152247	0.941983	g3092(SPBP8B7.29);g3548(TRP2)
GO:0009025	tagatose-bisphosphate aldolase activity	2	2	0.152247	0.941983	g1444(FBA1);g1495(CIMG_05755)
GO:0009922	fatty acid elongase activity	2	2	0.152247	0.941983	g5187(YCR34W);g6080(elo-3)
GO:0010420	3,4-dihydroxy-5-polyprenylbenzoic acid O-methyltransferase activity	2	2	0.152247	0.941983	g3589(-);g6346(COQ3)
GO:0015218	pyrimidine nucleotide transmembrane transporter activity	2	2	0.152247	0.941983	g6745(RIM2);g7413(SPAC688.09)
GO:0015226	carnitine transmembrane transporter activity	2	2	0.152247	0.941983	g3703(HNM1);g5997(CRC1)
GO:0015227	acyl carnitine transmembrane transporter activity	2	2	0.152247	0.941983	g2271(SPAC328.09);g5997(CRC1)
GO:0015230	FAD transmembrane transporter activity	2	2	0.152247	0.941983	g1728(FLX1);g5368(PMP47B)
GO:0015489	putrescine transmembrane transporter activity	2	2	0.152247	0.941983	g100(UGA4);g1605(Slc7a9)
GO:0016174	NAD(P)H oxidase H2O2-forming activity	2	2	0.152247	0.941983	g408(bna4);g450(IRC21)
GO:0016176	superoxide-generating NADPH oxidase activator activity	2	2	0.152247	0.941983	g266(scd2);g4526(NCF2)
GO:0016290	palmitoyl-CoA hydrolase activity	2	2	0.152247	0.941983	g3138(SPBC530.12c);g6270(TES1)
GO:0016594	glycine binding	2	2	0.152247	0.941983	g5746(gsa1);g70(gcv2)
GO:0017125	deoxycytidyl transferase activity	2	2	0.152247	0.941983	g4355(rev1);g7346(-)
GO:0017154	semaphorin receptor activity	2	2	0.152247	0.941983	g2749(ubi::crp-6);g6340(UBI1)
GO:0019798	procollagen-proline dioxygenase activity	2	2	0.152247	0.941983	g2175(ARB_02626);g2648(FUMR)
GO:0019871	sodium channel inhibitor activity	2	2	0.152247	0.941983	MSTRG.5092(--);g7340(H109_04975)
GO:0030429	kynureninase activity	2	2	0.152247	0.941983	g3060(BNA5);g3117(ARB_05732-2)
GO:0030599	pectinesterase activity	2	2	0.152247	0.941983	g2242(TRV_05431);g6362(AFUA_4G10620)
GO:0031403	lithium ion binding	2	2	0.152247	0.941983	g1971(SPAC6F6.11c);g32(INM2)
GO:0031545	peptidyl-proline 4-dioxygenase activity	2	2	0.152247	0.941983	g2175(ARB_02626);g2648(FUMR)
GO:0033134	ubiquitin activating enzyme binding	2	2	0.152247	0.941983	g3869(uba2);g5724(AOS1)
GO:0034069	aminoglycoside N-acetyltransferase activity	2	2	0.152247	0.941983	g1160(sidL);g3373(naa30)
GO:0034639	L-amino acid efflux transmembrane transporter activity	2	2	0.152247	0.941983	g1970(CG17119);g3029(ATG22)
GO:0035614	snRNA stem-loop binding	2	2	0.152247	0.941983	g1812(usp102);g6752(msl1)
GO:0036318	peptide pheromone receptor activity	2	2	0.152247	0.941983	g3113(-);g317(map3)
GO:0043236	laminin binding	2	2	0.152247	0.941983	g2723(RPS0);g618(TPI1)
GO:0043522	leucine zipper domain binding	2	2	0.152247	0.941983	g1006(cef1);g4743(bfr2)
GO:0045134	uridine-diphosphatase activity	2	2	0.152247	0.941983	g824(gda1);g950(YND1)
GO:0047184	1-acylglycerophosphocholine O-acyltransferase activity	2	2	0.152247	0.941983	g1571(ale1);g4093(TAZ1)
GO:0047480	UDP-N-acetylmuramoyl-tripeptide-D-alanyl-D-alanine ligase activity	2	2	0.152247	0.941983	g1280(MET7);g4918(met-6)
GO:0047663	aminoglycoside 6'-N-acetyltransferase activity	2	2	0.152247	0.941983	g1160(sidL);g3373(naa30)
GO:0047750	cholestenol delta-isomerase activity	2	2	0.152247	0.941983	g4088(Ebpl);g6255(Ebp)
GO:0047982	homocysteine desulfhydrase activity	2	2	0.152247	0.941983	g5208(cysD);g7039(YAL012W)
GO:0050265	RNA uridylyltransferase activity	2	2	0.152247	0.941983	g108(dsk1);g28(cid1)
GO:0050664	oxidoreductase activity, acting on NAD(P)H, oxygen as acceptor	2	2	0.152247	0.941983	g408(bna4);g450(IRC21)
GO:0050699	WW domain binding	2	2	0.152247	0.941983	g3494(BSD2);g6383(nrk1)
GO:0050833	pyruvate transmembrane transporter activity	2	2	0.152247	0.941983	g3713(SPAC24B11.09);g6664(YGL080W)
GO:0051063	CDP reductase activity	2	2	0.152247	0.941983	g2248(rnr-1);g550(rnr-2)
GO:0051724	NAD transmembrane transporter activity	2	2	0.152247	0.941983	g2307(YIL006W);g5368(PMP47B)
GO:0051996	squalene synthase activity	2	2	0.152247	0.941983	g478(erg9);g5878(TRV_03236)
GO:0061710	L-threonylcarbamoyladenylate synthase	2	2	0.152247	0.941983	g4432(sua5);g529(-)
GO:0061731	ribonucleoside-diphosphate reductase activity	2	2	0.152247	0.941983	g2248(rnr-1);g550(rnr-2)
GO:0062037	D-loop DNA binding	2	2	0.152247	0.941983	g7594(mrc1);g760(pot1)
GO:0070095	fructose-6-phosphate binding	2	2	0.152247	0.941983	g6735(murQ);g85(pfkA)
GO:0070280	pyridoxal binding	2	2	0.152247	0.941983	g1971(SPAC6F6.11c);g70(gcv2)
GO:0070492	oligosaccharide binding	2	2	0.152247	0.941983	g1483(PEP2);g7057(yos9)
GO:0071917	triose-phosphate transmembrane transporter activity	2	2	0.152247	0.941983	g4904(SPAC22E12.01);g5376(SPBC83.11)
GO:0102121	ceramidase activity	2	2	0.152247	0.941983	g3352(Os01g0624000);g5360(asah-1)
GO:0102525	2-oxoglutarate, L-arginine oxygenase (succinate-forming) activity	2	2	0.152247	0.941983	g4415(SAT17);g7236(str8)
GO:1905538	polysome binding	2	2	0.152247	0.941983	g1243(nxt3);g1638(ubp3)
GO:0003918	DNA topoisomerase type II (double strand cut, ATP-hydrolyzing) activity	5	8	0.158774	0.941983	g1734(tom40);g5334(PKP2);g5900(-);g5968(TOP2);g6707(CaO19.12648)
GO:0004151	dihydroorotase activity	5	8	0.158774	0.941983	g3441(DAL1);g393(ure1);g4497(amdhd2);g4701(DUG2);g479(ura2)
GO:0004783	sulfite reductase (NADPH) activity	5	8	0.158774	0.941983	MSTRG.2984(SPBC12C2.03c);g4614(ascE);g4728(-);g4729(MET10);g6851(sir1)
GO:0035591	signaling adaptor activity	5	8	0.158774	0.941983	g1840(GB-1);g2851(SPAC7D4.03c);g3251(MIP11);g5142(SHO1);g6173(wis1)
GO:0008236	serine-type peptidase activity	62	143	0.161469	0.941983	MSTRG.720(--);MSTRG.885(--);g1063(SPAC6G10.03c);g1534(-);g1553(SED4);g1873(pgp1);g1931(ppe1);g2081(SED3);g2304(-);g2477(K12H4.7);g248(MSP1);g2647(SPAC1039.03);g2791(-);g312(SUB7);g3485(YTA12);g3551(Tmem115);g3604(SAP1);g3751(AN8748);g3855(-);g3947(-);g3961(SUB3);g4006(-);g4008(bor);g4044(pca-2);g4062(-);g4125(ctf18);g4148(rfc1);g4316(SNO3);g4339(SUB1);g4422(bor);g4545(-);g4594(SEC11);g4999(SUB9);…
GO:0001217	DNA-binding transcription repressor activity	10	19	0.162781	0.941983	g3088(sre1);g3299(CaO19.12844);g3737(mtfA);g3798(areA);g4447(TRV_01442);g4982(-);g509(creA);g5873(SPAC3F10.12c);g6381(CaO19.10341);g924(sreA)
GO:0001227	DNA-binding transcription repressor activity, RNA polymerase II-specific	10	19	0.162781	0.941983	g3088(sre1);g3299(CaO19.12844);g3737(mtfA);g3798(areA);g4447(TRV_01442);g4982(-);g509(creA);g5873(SPAC3F10.12c);g6381(CaO19.10341);g924(sreA)
GO:0000286	alanine dehydrogenase activity	4	6	0.165867	0.941983	g4927(SPCC364.07);g4944(hibA);g4986(NNT);g5985(ktnD)
GO:0001221	transcription coregulator binding	4	6	0.165867	0.941983	g1006(cef1);g1121(not2);g5782(snf21);g689(SPAC2F7.07c)
GO:0004049	anthranilate synthase activity	4	6	0.165867	0.941983	g3092(SPBP8B7.29);g3548(TRP2);g3840(GUA1);g5163(trpC)
GO:0004602	glutathione peroxidase activity	4	6	0.165867	0.941983	g3155(grx1);g3768(YIR037W);g4350(-);g6048(GTT1)
GO:0008013	beta-catenin binding	4	6	0.165867	0.941983	g4025(exo70);g4312(ssp-1);g5232(sconC);g8(ash2)
GO:0008199	ferric iron binding	4	6	0.165867	0.941983	MSTRG.6099(--);g3010(-);g550(rnr-2);g6213(hqdA)
GO:0008301	DNA binding, bending	4	6	0.165867	0.941983	g2801(tbpA);g4982(-);g6381(CaO19.10341);g7439(SPAC869.06c)
GO:0008661	1-deoxy-D-xylulose-5-phosphate synthase activity	4	6	0.165867	0.941983	g16(PDB1);g2640(Bckdha);g3228(SPAC3G9.11c);g3777(TKL1)
GO:0016869	intramolecular transferase activity, transferring amino groups	4	6	0.165867	0.941983	g1113(otaA);g2622(bioDA);g4262(arg-8);g5787(hemA)
GO:0042286	glutamate-1-semialdehyde 2,1-aminomutase activity	4	6	0.165867	0.941983	g1113(otaA);g2622(bioDA);g4262(arg-8);g5787(hemA)
GO:0046421	methylisocitrate lyase activity	4	6	0.165867	0.941983	g1305(MT2054);g2526(his-3);g3289(ICL1);g4682(panB)
GO:0050839	cell adhesion molecule binding	4	6	0.165867	0.941983	g1895(ARB_04467);g2175(ARB_02626);g2723(RPS0);g4305(CaO19.11733)
GO:0070548	L-glutamine aminotransferase activity	4	6	0.165867	0.941983	g2239(asn1);g3693(ade4);g6735(murQ);g6774(GFA1)
GO:0016491	oxidoreductase activity	362	893	0.166551	0.941983	MSTRG.11206(ARB_05157);MSTRG.12445(--);MSTRG.1634(--);MSTRG.2984(SPBC12C2.03c);MSTRG.6099(--);MSTRG.6635(--);MSTRG.7161(--);MSTRG.7673(--);MSTRG.8368(qcr9);g1006(cef1);g1013(cm3B);g1031(FG08079);g1069(erg5);g110(CYB2);g1123(GDI1);g1134(dph2);g1135(graC);g1139(rsm26);g1145(FAT1);g1166(orf2);g1183(fap1);g1194(met9);g1213(nak1);g1225(efuB);g1265(aspB);g1269(-);g129(apdG);g1392(ALTA7);g14(ETR1);g1459…
GO:0000213	tRNA-intron endonuclease activity	3	4	0.168063	0.941983	g2940(-);g3865(sen54);g936(tsp-4)
GO:0000268	peroxisome targeting sequence binding	3	4	0.168063	0.941983	g1454(-);g2515(YD2943.01C);g7111(PAY32)
GO:0003825	alpha,alpha-trehalose-phosphate synthase (UDP-forming) activity	3	4	0.168063	0.941983	g6187(tpsB);g6830(SPAC2E11.16c);g7566(YDR074W)
GO:0003849	3-deoxy-7-phosphoheptulonate synthase activity	3	4	0.168063	0.941983	g1504(AMT16);g165(aro-8);g3044(ARO4)
GO:0003864	3-methyl-2-oxobutanoate hydroxymethyltransferase activity	3	4	0.168063	0.941983	g2830(dpm1);g4682(panB);g6631(hyuA)
GO:0004044	amidophosphoribosyltransferase activity	3	4	0.168063	0.941983	g2239(asn1);g3693(ade4);g6774(GFA1)
GO:0004170	dUTP diphosphatase activity	3	4	0.168063	0.941983	g1972(dut-1);g2423(dut);g4114(atg17)
GO:0005078	MAP-kinase scaffold activity	3	4	0.168063	0.941983	g2851(SPAC7D4.03c);g5142(SHO1);g6173(wis1)
GO:0005199	structural constituent of cell wall	3	4	0.168063	0.941983	g2247(-);g4495(SPAC922.07c);g5597(HYPA)
GO:0008897	holo-[acyl-carrier-protein] synthase activity	3	4	0.168063	0.941983	g1898(-);g255(pptB);g4318(pptA)
GO:0016849	phosphorus-oxygen lyase activity	3	4	0.168063	0.941983	g1176(rny1);g4641(cr-1);g577(dak1)
GO:0019825	oxygen binding	3	4	0.168063	0.941983	g2993(-);g6451(SOD2);g7072(bna1-1)
GO:0030943	mitochondrion targeting sequence binding	3	4	0.168063	0.941983	g3824(tom20);g3975(tim23);g5482(tim22)
GO:0033828	glucosylglycerol-phosphate synthase activity	3	4	0.168063	0.941983	g6187(tpsB);g6830(SPAC2E11.16c);g7566(YDR074W)
GO:0034513	box H/ACA snoRNA binding	3	4	0.168063	0.941983	g3490(GAR1);g3785(NHP2);g5416(cbf5)
GO:0036361	racemase activity, acting on amino acids and derivatives	3	4	0.168063	0.941983	g3940(SRY1);g5889(SPAC1F7.10);g6631(hyuA)
GO:0043008	ATP-dependent protein binding	3	4	0.168063	0.941983	g3733(sub2);g5724(AOS1);g6340(UBI1)
GO:0043115	precorrin-2 dehydrogenase activity	3	4	0.168063	0.941983	g2435(TRR1);g6433(LYS3);g7482(YKR069W)
GO:0043295	glutathione binding	3	4	0.168063	0.941983	g1114(gpi10);g5232(sconC);g5746(gsa1)
GO:0043714	(R)-citramalate synthase activity	3	4	0.168063	0.941983	g6281(LEU4);g6332(lys1);g6668(pyc)
GO:0046316	gluconokinase activity	3	4	0.168063	0.941983	g6460(GUT1);g6505(SPAC4G9.12);g6982(GUT1)
GO:0046992	oxidoreductase activity, acting on X-H and Y-H to form an X-Y bond	3	4	0.168063	0.941983	g3291(-);g3751(AN8748);g6052(PCH_Pc21g21380)
GO:0050308	sugar-phosphatase activity	3	4	0.168063	0.941983	g3998(J0575);g4020(SPAC1687.21);g6428(FBP1)
GO:0051266	sirohydrochlorin ferrochelatase activity	3	4	0.168063	0.941983	g2435(TRR1);g6433(LYS3);g7482(YKR069W)
GO:0051861	glycolipid binding	3	4	0.168063	0.941983	g1290(GAB1);g3149(-);g3591(gaa1)
GO:0062105	RNA 2'-O-methyltransferase activity	3	4	0.168063	0.941983	g1827(spb1);g2182(YGL136C);g3278(Mrm1)
GO:1900750	oligopeptide binding	3	4	0.168063	0.941983	g1114(gpi10);g5232(sconC);g5746(gsa1)
GO:0008785	alkyl hydroperoxide reductase activity	13	26	0.171115	0.941983	g1265(aspB);g1579(MTO1);g1660(glt1);g1975(aif1);g2435(TRR1);g2800(fap1);g408(bna4);g4922(hem14);g528(fer8);g5985(ktnD);g872(aclD);g874(gliT);g883(aclH)
GO:0004693	cyclin-dependent protein serine/threonine kinase activity	9	17	0.175876	0.941983	g1239(PHO85);g2558(SSN3);g2796(pch1);g3217(PHO85);g4535(mug145);g4849(CDC2);g5397(ptkA);g5824(CCL1);g7676(SNF1)
GO:0050451	CoA-disulfide reductase activity	9	17	0.175876	0.941983	g1575(-);g1660(glt1);g1975(aif1);g2435(TRR1);g3437(PCYOX1);g528(fer8);g6204(NDB1);g842(NDH2);g874(gliT)
GO:0097472	cyclin-dependent protein kinase activity	9	17	0.175876	0.941983	g1239(PHO85);g2558(SSN3);g2796(pch1);g3217(PHO85);g4535(mug145);g4849(CDC2);g5397(ptkA);g5824(CCL1);g7676(SNF1)
GO:0140299	small molecule sensor activity	9	17	0.175876	0.941983	g1039(PKP1);g3558(SKN7);g4554(tif35);g5141(mcs4);g5142(SHO1);g6334(mpr1);g6707(CaO19.12648);g6963(RRF1);g847(MLH1)
GO:0140110	transcription regulator activity	198	482	0.179799	0.941983	MSTRG.10058(--);MSTRG.10226(--);MSTRG.3608(CDY1);MSTRG.5459(--);MSTRG.8929(--);MSTRG.8930(--);MSTRG.8933(--);MSTRG.8937(--);MSTRG.901(--);g1006(cef1);g1008(rex4);g103(-);g1041(-);g1101(-);g1121(not2);g1202(SPBC15D4.02);g1215(amdR);g1226(bik5);g124(kapC);g1240(-);g1316(pbcR);g1332(HOS2);g134(-);g1363(-);g14(ETR1);g1573(FVEG_09150);g1609(-);g1655(mcl1);g1663(SPAC25B8.11);g1713(HAP5);g1729(AZF1);g17…
GO:0016705	oxidoreductase activity, acting on paired donors, with incorporation or reduction of molecular oxygen	81	191	0.184046	0.941983	MSTRG.12445(--);g1031(FG08079);g1069(erg5);g1166(orf2);g1183(fap1);g1213(nak1);g1225(efuB);g1265(aspB);g1531(otaC);g1575(-);g1660(glt1);g1683(trm9);g1731(erg3A);g1975(aif1);g2(-);g2175(ARB_02626);g2645(ptmK);g2648(FUMR);g2800(fap1);g2934(ABA1);g2965(cnsC);g2966(lnbC);g3005(sidA);g3007(wee1);g3292(cnsC);g3437(PCYOX1);g3677(-);g3706(moxY);g3712(cctM);g3770(tpcC);g3832(CBP1);g3910(PAO4);g4060(lcsI);…
GO:0031071	cysteine desulfurase activity	12	24	0.18472	0.941983	g1311(YHR112C);g249(met-2);g3060(BNA5);g3117(ARB_05732-2);g3428(for);g3758(GAD1);g4560(hxB);g4879(egt-2);g5208(cysD);g5787(hemA);g6349(D9819.5);g7039(YAL012W)
GO:0016646	oxidoreductase activity, acting on the CH-NH group of donors, NAD or NADP as acceptor	18	38	0.185853	0.941983	g1194(met9);g151(aldA);g2385(aro-2);g241(fox-2);g275(YOR29-25);g3807(aldA);g3912(YGL159W);g3913(prnC);g4070(P5CR);g4278(DFR1);g4392(SPAC4H3.08);g4495(SPAC922.07c);g4944(hibA);g5094(prnC);g5349(gch-1);g6433(LYS3);g7314(tropH);g7484(inpF)
GO:0010340	carboxyl-O-methyltransferase activity	26	57	0.186647	0.941983	g1206(FFUJ_09178);g1683(trm9);g178(ATEG_00912);g194(SPAC23C4.06c);g2407(-);g2536(laeA);g3033(pytC);g3589(-);g3951(ptaI);g4272(STE14);g4463(DIM1);g4596(FG02783.1);g494(ML0130);g5292(pytC);g5895(-);g6107(-);g6144(ATEG_00912);g6275(FFUJ_09178);g6346(COQ3);g6487(AacuQ);g6768(BUD23);g7086(-);g7534(ATEG_00912);g7548(arsM);g7691(pcm2);g850(ppm2)
GO:0016616	oxidoreductase activity, acting on the CH-OH group of donors, NAD or NADP as acceptor	87	206	0.186961	0.941983	g1013(cm3B);g110(CYB2);g1135(graC);g1183(fap1);g1265(aspB);g14(ETR1);g1459(AN2882);g1474(MYCGRDRAFT_76805);g1496(ltnD);g1500(gld1);g159(notP');g1642(DHDH);g1647(TSTA_043820);g1839(efuE);g2044(zta1);g2080(Nor1);g2106(xdhA);g218(dmxR8);g2180(SPBC2G2.13c);g2345(ILV6);g2365(mdpC);g241(fox-2);g2446(sidH);g249(met-2);g2526(his-3);g2638(jhp_1324);g2834(fabG);g2921(azaE);g3049(-);g3159(YIM1);g3161(ADH6);…
GO:0004838	L-tyrosine:2-oxoglutarate aminotransferase activity	8	15	0.190439	0.941983	g1045(gliI);g1214(SPAC56E4.03);g3316(swnA);g5208(cysD);g5329(aclI);g6348(SPBC725.01);g6349(D9819.5);g876(aclI)
GO:0050897	cobalt ion binding	8	15	0.190439	0.941983	g3441(DAL1);g393(ure1);g4497(amdhd2);g4701(DUG2);g479(ura2);g5551(DUR12);g612(-);g6708(ARB_01041)
GO:0070547	L-tyrosine aminotransferase activity	8	15	0.190439	0.941983	g1045(gliI);g1214(SPAC56E4.03);g3316(swnA);g5208(cysD);g5329(aclI);g6348(SPBC725.01);g6349(D9819.5);g876(aclI)
GO:0008324	cation transmembrane transporter activity	171	416	0.197373	0.941983	MSTRG.1271(--);MSTRG.4395(--);MSTRG.4675(--);MSTRG.5459(--);MSTRG.5589(--);MSTRG.7161(--);MSTRG.720(--);MSTRG.802(--);MSTRG.8368(qcr9);MSTRG.9342(--);g100(UGA4);g101(AGP3);g1048(SPCC417.10);g1128(SPBC577.04);g1136(JIP5);g1197(vma7);g131(FG07526);g1346(asaE);g1403(ZRT2);g1605(Slc7a9);g1609(-);g1624(-);g1653(Mfsd10);g1672(HEM13);g1700(HGT1);g172(ght6);g1738(SPAC20G4.01);g177(STE6);g1774(SPAC821.13c…
GO:0015932	nucleobase-containing compound transmembrane transporter activity	11	22	0.199782	0.941983	g1728(FLX1);g2307(YIL006W);g2902(SPAC12G12.12);g4904(SPAC22E12.01);g5368(PMP47B);g5419(VRG4);g6745(RIM2);g7175(yea4);g7235(TPC1);g7370(SPBC21B10.09);g7413(SPAC688.09)
GO:0008028	monocarboxylic acid transmembrane transporter activity	68	160	0.202384	0.941983	g100(UGA4);g101(AGP3);g1048(SPCC417.10);g1346(asaE);g1605(Slc7a9);g1700(HGT1);g172(ght6);g1738(SPAC20G4.01);g177(STE6);g1923(aclQ);g2280(SPAC1039.04);g2570(GIT3);g260(CAN1);g2862(FST1);g2917(abcC);g3091(SPCC757.13);g3186(cnsO);g3244(vht1);g3370(HI_0418);g3683(mfsB);g3713(SPAC24B11.09);g380(LPI1W);g3916(MFS2);g3981(TEF3);g4047(mfs1);g406(fnx2);g4169(criB);g437(AN5226.2);g4485(AMF1);g4502(mfsB);g48…
GO:0008353	RNA polymerase II CTD heptapeptide repeat kinase activity	7	13	0.206756	0.941983	g1239(PHO85);g2558(SSN3);g2796(pch1);g4849(CDC2);g5342(SPAC17A5.06);g5397(ptkA);g5824(CCL1)
GO:0008855	exodeoxyribonuclease VII activity	7	13	0.206756	0.941983	g1830(atg16);g3544(alp14);g3890(-);g4146(CDC3);g4621(-);g6341(-);g6603(gpc1)
GO:0070402	NADPH binding	7	13	0.206756	0.941983	g1975(aif1);g2435(TRR1);g2800(fap1);g3005(sidA);g4278(DFR1);g528(fer8);g842(NDH2)
GO:0070628	proteasome binding	7	13	0.206756	0.941983	g1201(DDI1);g2295(wss2);g274(Zfand1);g3633(DSK2);g5823(UBC1);g6420(BLM10);g7524(bimE)
GO:0004148	dihydrolipoyl dehydrogenase activity	19	41	0.209875	0.941983	g1575(-);g1579(MTO1);g1660(glt1);g1975(aif1);g2435(TRR1);g2800(fap1);g3712(cctM);g3910(PAO4);g408(bna4);g4289(MSY001_2108);g4496(pkfF);g4922(hem14);g528(fer8);g5985(ktnD);g6204(NDB1);g7560(ARB_02462);g842(NDH2);g872(aclD);g874(gliT)
GO:0004190	aspartic-type endopeptidase activity	16	34	0.214426	0.941983	MSTRG.12578(--);MSTRG.5459(--);MSTRG.5703(--);g1201(DDI1);g1483(PEP2);g1616(OPSB);g2215(nuc-2);g2705(-);g2789(mug80);g3888(-);g4034(-);g4519(-);g5814(TRV_05382);g7353(ARB_07403);g7673(-);g7677(-)
GO:0019208	phosphatase regulator activity	16	34	0.214426	0.941983	MSTRG.12719(--);g1064(-);g1375(artA);g1405(IKS1);g1598(cnb-1);g1931(ppe1);g213(pab1);g2151(YPI1);g2201(SPAC15E1.04);g2391(-);g2633(rrd1);g275(YOR29-25);g322(SPBC216.01c);g52(-);g6474(YLR352W);g7172(SPAC227.15)
GO:0070001	aspartic-type peptidase activity	16	34	0.214426	0.941983	MSTRG.12578(--);MSTRG.5459(--);MSTRG.5703(--);g1201(DDI1);g1483(PEP2);g1616(OPSB);g2215(nuc-2);g2705(-);g2789(mug80);g3888(-);g4034(-);g4519(-);g5814(TRV_05382);g7353(ARB_07403);g7673(-);g7677(-)
GO:0008171	O-methyltransferase activity	38	87	0.215192	0.941983	g1206(FFUJ_09178);g1683(trm9);g178(ATEG_00912);g1827(spb1);g194(SPAC23C4.06c);g2182(YGL136C);g2407(-);g2536(laeA);g2910(YIL064W);g3033(pytC);g3049(-);g3278(Mrm1);g3589(-);g3951(ptaI);g4272(STE14);g4359(tgs1);g4463(DIM1);g4471(penC);g4596(FG02783.1);g4872(pyvH);g494(ML0130);g5090(adrK);g5292(pytC);g5895(-);g6107(-);g6144(ATEG_00912);g6275(FFUJ_09178);g6346(COQ3);g6487(AacuQ);g6685(VdtC);g6768(BUD2…
GO:0016861	intramolecular oxidoreductase activity, interconverting aldoses and ketoses	10	20	0.21655	0.941983	MSTRG.11206(ARB_05157);g1104(CIMG_07932);g1105(CIMG_07933);g2638(jhp_1324);g4564(pgiA);g4816(tif222);g5163(trpC);g5599(PA1024);g5898(pmi1);g618(TPI1)
GO:0016723	oxidoreductase activity, acting on metal ions, NAD or NADP as acceptor	13	27	0.217305	0.941983	MSTRG.2984(SPBC12C2.03c);g1579(MTO1);g1660(glt1);g1975(aif1);g2435(TRR1);g3712(cctM);g3748(FRE4);g528(fer8);g5985(ktnD);g7560(ARB_02462);g842(NDH2);g872(aclD);g874(gliT)
GO:0004407	histone deacetylase activity	6	11	0.225213	0.941983	g1238(BATDEDRAFT_20316);g1332(HOS2);g273(HOS3);g4457(AN7461);g507(-);g6042(-)
GO:0008172	S-methyltransferase activity	6	11	0.225213	0.941983	g2361(met26);g3285(HOL3);g3425(L8167.8);g3862(ZPR1);g612(-);g618(TPI1)
GO:0043766	Sep-tRNA:Cys-tRNA synthase activity	6	11	0.225213	0.941983	g1045(gliI);g3060(BNA5);g3117(ARB_05732-2);g3316(swnA);g4879(egt-2);g5208(cysD)
GO:0004721	phosphoprotein phosphatase activity	23	51	0.225723	0.941983	g1594(SPBC1271.03c);g1598(cnb-1);g213(pab1);g2315(mpl3);g2914(pmp1);g3533(SPBP8B7.31);g357(bimG);g3760(cdcA);g4020(SPAC1687.21);g431(ppzA);g4567(YCH1);g4641(cr-1);g4791(nem1);g51(pyp1);g5138(iphP);g5256(ucp7);g5362(yvh1);g5696(YVH1);g6102(POA1);g6146(ptc4);g628(ptc1);g7064(PTC7);g7580(stp1)
GO:0004553	hydrolase activity, hydrolyzing O-glycosyl compounds	37	85	0.226954	0.941983	MSTRG.9744(--);g1085(ARB_01444);g1207(KRR1);g1273(ARB_00204);g17(xynD);g1895(ARB_04467);g1926(crf2);g1999(-);g2060(-);g209(btgE);g2100(-);g2748(chiB);g3031(NpII-B);g3078(gel1);g3451(ARB_03431);g3567(ARB_07487);g3572(-);g3705(bglE);g3825(gel2);g3890(-);g4009(MDH1);g4636(ARB_05253);g4669(exgD);g4930(ARB_07888);g4952(GRP);g5043(ARB_02797);g5569(btgC);g6177(ARB_02101);g6198(ARB_02077);g6236(amyS);g64…
GO:0004029	aldehyde dehydrogenase (NAD+) activity	12	25	0.2349	0.941983	g151(aldA);g2044(zta1);g2106(xdhA);g3161(ADH6);g353(ADH6);g3807(aldA);g3913(prnC);g4495(SPAC922.07c);g5094(prnC);g6210(xdhA);g6823(alcB);g7314(tropH)
GO:0004030	aldehyde dehydrogenase [NAD(P)+] activity	12	25	0.2349	0.941983	g151(aldA);g2044(zta1);g2106(xdhA);g3161(ADH6);g353(ADH6);g3807(aldA);g3913(prnC);g4495(SPAC922.07c);g5094(prnC);g6210(xdhA);g6823(alcB);g7314(tropH)
GO:0004197	cysteine-type endopeptidase activity	12	25	0.2349	0.941983	MSTRG.9945(--);g1137(GPI17);g1290(GAB1);g1638(ubp3);g2550(MCA1);g3238(-);g3591(gaa1);g5331(ulp2);g6005(LAP3);g6503(casB);g6536(-);g7649(atg4)
GO:0004355	glutamate synthase (NADPH) activity	12	25	0.2349	0.941983	g1265(aspB);g1575(-);g1660(glt1);g2032(TIF34);g2435(TRR1);g3712(cctM);g3832(CBP1);g3910(PAO4);g4922(hem14);g5985(ktnD);g7560(ARB_02462);g874(gliT)
GO:0004673	protein histidine kinase activity	9	18	0.235349	0.941983	g1039(PKP1);g3558(SKN7);g438(SPBC19F8.03c);g4554(tif35);g5141(mcs4);g6334(mpr1);g6707(CaO19.12648);g6963(RRF1);g847(MLH1)
GO:0008767	UDP-galactopyranose mutase activity	9	18	0.235349	0.941983	g1123(GDI1);g3706(moxY);g3832(CBP1);g3910(PAO4);g4137(ktnD);g4289(MSY001_2108);g4496(pkfF);g4922(hem14);g7560(ARB_02462)
GO:0015298	solute:cation antiporter activity	9	18	0.235349	0.941983	g101(AGP3);g1605(Slc7a9);g2795(-);g4619(FLOT2);g4684(-);g5727(kha1);g5997(CRC1);g648(sod22);g6604(mdm28)
GO:0015926	glucosidase activity	9	18	0.235349	0.941983	g1085(ARB_01444);g1895(ARB_04467);g3705(bglE);g4669(exgD);g5043(ARB_02797);g5569(btgC);g6177(ARB_02101);g6198(ARB_02077);g6432(ARB_02327-2)
GO:0016748	succinyltransferase activity	9	18	0.235349	0.941983	MSTRG.1271(--);g1784(lcb2);g2149(SPBC15D4.02);g2269(cys-3);g2623(bioF);g5551(DUR12);g5787(hemA);g6668(pyc);g7645(KGD2)
GO:0016775	phosphotransferase activity, nitrogenous group as acceptor	9	18	0.235349	0.941983	g1039(PKP1);g3558(SKN7);g438(SPBC19F8.03c);g4554(tif35);g5141(mcs4);g6334(mpr1);g6707(CaO19.12648);g6963(RRF1);g847(MLH1)
GO:0051903	S-(hydroxymethyl)glutathione dehydrogenase activity	9	18	0.235349	0.941983	g2044(zta1);g2106(xdhA);g3161(ADH6);g353(ADH6);g4188(Yog1);g6210(xdhA);g6633(apmlA);g6823(alcB);g905(ZTA1)
GO:0031406	carboxylic acid binding	22	49	0.240643	0.941983	g1006(cef1);g1013(cm3B);g1941(sst2);g218(dmxR8);g2272(SCP2);g2341(CIMG_04084);g266(scd2);g275(YOR29-25);g3329(gcs-1);g3718(arg-6);g4278(DFR1);g4529(aat2);g4538(BPL1);g4651(bipA);g522(FAU1);g5551(DUR12);g558(CAF17);g5746(gsa1);g6052(PCH_Pc21g21380);g6348(SPBC725.01);g6668(pyc);g70(gcv2)
GO:0004020	adenylylsulfate kinase activity	5	9	0.246359	0.941983	g177(STE6);g5080(sD);g6505(SPAC4G9.12);g7474(MET3);g7673(-)
GO:0004149	dihydrolipoyllysine-residue succinyltransferase activity	5	9	0.246359	0.941983	MSTRG.1271(--);g2269(cys-3);g5551(DUR12);g6668(pyc);g7645(KGD2)
GO:0004617	phosphoglycerate dehydrogenase activity	5	9	0.246359	0.941983	g1839(efuE);g2345(ILV6);g4927(SPCC364.07);g5194(YPL113C);g5395(SER33)
GO:0004856	xylulokinase activity	5	9	0.246359	0.941983	g1664(HSP70);g4651(bipA);g6460(GUT1);g6964(SSB1);g6982(GUT1)
GO:0005219	ryanodine-sensitive calcium-release channel activity	5	9	0.246359	0.941983	MSTRG.5459(--);g1136(JIP5);g2316(-);g6217(ucp10);g6493(FPG1)
GO:0008935	1,4-dihydroxy-2-naphthoyl-CoA synthase activity	5	9	0.246359	0.941983	g1474(MYCGRDRAFT_76805);g2446(sidH);g3670(crt);g5583(claC);g7080(MYCGRDRAFT_76805)
GO:0008948	oxaloacetate decarboxylase activity	5	9	0.246359	0.941983	g5551(DUR12);g6332(lys1);g6613(SPBC21C3.09c);g6668(pyc);g7645(KGD2)
GO:0015174	basic amino acid transmembrane transporter activity	5	9	0.246359	0.941983	g101(AGP3);g1785(RTC2);g2541(YPQ1);g406(fnx2);g6662(YBR235W)
GO:0015278	calcium-release channel activity	5	9	0.246359	0.941983	MSTRG.5459(--);g1136(JIP5);g2316(-);g6217(ucp10);g6493(FPG1)
GO:0016436	rRNA (uridine) methyltransferase activity	5	9	0.246359	0.941983	g1827(spb1);g2106(xdhA);g2182(YGL136C);g2536(laeA);g7548(arsM)
GO:0016751	S-succinyltransferase activity	5	9	0.246359	0.941983	MSTRG.1271(--);g2269(cys-3);g5551(DUR12);g6668(pyc);g7645(KGD2)
GO:0016774	phosphotransferase activity, carboxyl group as acceptor	5	9	0.246359	0.941983	g1459(AN2882);g2345(ILV6);g3008(SPAC17H9.13c);g3170(AN4914);g3718(arg-6)
GO:0019203	carbohydrate phosphatase activity	5	9	0.246359	0.941983	g3998(J0575);g4020(SPAC1687.21);g6428(FBP1);g6830(SPAC2E11.16c);g7566(YDR074W)
GO:0030247	polysaccharide binding	5	9	0.246359	0.941983	g1085(ARB_01444);g4084(-);g6177(ARB_02101);g6432(ARB_02327-2);g860(GDE1)
GO:0034979	NAD-dependent protein deacetylase activity	5	9	0.246359	0.941983	g1238(BATDEDRAFT_20316);g1332(HOS2);g273(HOS3);g4457(AN7461);g4676(CAALFM_C102740CA)
GO:0047429	nucleoside-triphosphate diphosphatase activity	5	9	0.246359	0.941983	g1972(dut-1);g2423(dut);g2526(his-3);g4114(atg17);g950(YND1)
GO:0050112	inositol 2-dehydrogenase activity	5	9	0.246359	0.941983	g1642(DHDH);g3163(-);g4944(hibA);g5452(GPD);g6408(iolG)
GO:0071617	lysophospholipid acyltransferase activity	5	9	0.246359	0.941983	g1571(ale1);g4093(TAZ1);g4319(SLC1);g5634(SPBC428.14);g6603(gpc1)
GO:0099094	ligand-gated cation channel activity	5	9	0.246359	0.941983	MSTRG.5459(--);g1136(JIP5);g2316(-);g6217(ucp10);g6493(FPG1)
GO:0099604	ligand-gated calcium channel activity	5	9	0.246359	0.941983	MSTRG.5459(--);g1136(JIP5);g2316(-);g6217(ucp10);g6493(FPG1)
GO:0000287	magnesium ion binding	61	145	0.248941	0.941983	g1223(-);g1296(msh6);g1774(SPAC821.13c);g1898(-);g1971(SPAC6F6.11c);g1972(dut-1);g2061(APT1);g2149(SPBC15D4.02);g2423(dut);g2512(MTG2);g255(pptB);g2581(gem1);g2622(bioDA);g2718(PRS5);g2779(AGM1);g28(cid1);g2821(ILV2);g3077(ARL1);g32(INM2);g3228(SPAC3G9.11c);g3264(-);g3329(gcs-1);g3669(CDC123);g3693(ade4);g3774(gna-2);g3869(uba2);g3940(SRY1);g4114(atg17);g4318(pptA);g4446(fmn1);g4641(cr-1);g4651(b…
GO:0008238	exopeptidase activity	33	76	0.24927	0.941983	g1063(SPAC6G10.03c);g1221(ARB_02390);g1485(ARB_02921);g1516(PIP);g2222(YOL057W);g2242(TRV_05431);g2477(K12H4.7);g3016(PEPP);g3208(-);g3601(hyuC);g3855(-);g4044(pca-2);g4082(ARB_00576);g4337(ECM14);g4701(DUG2);g4786(-);g4960(etpPT);g4997(ARB_03789);g5039(-);g539(-);g5426(-);g5791(SCPA);g58(SCPB);g5900(-);g5950(CPYA);g5966(NMA111);g6005(LAP3);g6581(LAP2);g6592(dapA);g6708(ARB_01041);g6920(ARB_06361…
GO:0004659	prenyltransferase activity	11	23	0.25442	0.941983	g478(erg9);g4960(etpPT);g5272(erg20);g569(Ndufaf6);g5878(TRV_03236);g5879(ggs1);g6360(bet4);g6434(SPAC4D7.04c);g6491(nat1);g6660(RAM2);g7157(D1239)
GO:0004725	protein tyrosine phosphatase activity	11	23	0.25442	0.941983	g2315(mpl3);g2914(pmp1);g3533(SPBP8B7.31);g3760(cdcA);g4567(YCH1);g51(pyp1);g5138(iphP);g5256(ucp7);g5362(yvh1);g5696(YVH1);g7580(stp1)
GO:0000155	phosphorelay sensor kinase activity	8	16	0.256606	0.941983	g1039(PKP1);g3558(SKN7);g4554(tif35);g5141(mcs4);g6334(mpr1);g6707(CaO19.12648);g6963(RRF1);g847(MLH1)
GO:0016679	oxidoreductase activity, acting on diphenols and related substances as donors	8	16	0.256606	0.941983	MSTRG.7161(--);MSTRG.8368(qcr9);g1975(aif1);g2308(qcr7);g238(ARB_05828);g3786(-);g6882(spf31);g966(fes-1)
GO:0016742	hydroxymethyl-, formyl- and related transferase activity	8	16	0.256606	0.941983	g2366(fmt1);g2830(dpm1);g3428(for);g4682(panB);g5551(DUR12);g6631(hyuA);g6668(pyc);g7024(arg4)
GO:0016838	carbon-oxygen lyase activity, acting on phosphates	8	16	0.256606	0.941983	g1223(-);g1286(ILV1);g2385(aro-2);g3940(SRY1);g4610(MCYG_04845);g4994(thrc);g6640(PaDC2);g6659(SDL1)
GO:0004177	aminopeptidase activity	18	40	0.267168	0.941983	g1063(SPAC6G10.03c);g1221(ARB_02390);g1516(PIP);g2222(YOL057W);g2242(TRV_05431);g3016(PEPP);g3208(-);g3855(-);g4082(ARB_00576);g4786(-);g4960(etpPT);g5039(-);g5426(-);g5966(NMA111);g6005(LAP3);g6581(LAP2);g6592(dapA);g7681(TRV_05750)
GO:0004015	adenosylmethionine-8-amino-7-oxononanoate transaminase activity	4	7	0.271036	0.941983	g1045(gliI);g1113(otaA);g2622(bioDA);g4262(arg-8)
GO:0005315	inorganic phosphate transmembrane transporter activity	4	7	0.271036	0.941983	g177(STE6);g2123(SPBC1703.13c);g4541(NCU09564);g5532(MIR1)
GO:0005338	nucleotide-sugar transmembrane transporter activity	4	7	0.271036	0.941983	g2902(SPAC12G12.12);g4904(SPAC22E12.01);g5419(VRG4);g7175(yea4)
GO:0008138	protein tyrosine/serine/threonine phosphatase activity	4	7	0.271036	0.941983	g2315(mpl3);g2914(pmp1);g3760(cdcA);g5696(YVH1)
GO:0015486	glycoside-pentoside-hexuronide:cation symporter activity	4	7	0.271036	0.941983	g1346(asaE);g1700(HGT1);g638(HGT1);g7307(mfsB)
GO:0034028	5-(carboxyamino)imidazole ribonucleotide synthase activity	4	7	0.271036	0.941983	g1839(efuE);g5551(DUR12);g6668(pyc);g7024(arg4)
GO:0000977	RNA polymerase II transcription regulatory region sequence-specific DNA binding	29	67	0.274829	0.941983	g1006(cef1);g1713(HAP5);g1729(AZF1);g1773(TRF2);g2269(cys-3);g2590(CRF1);g2750(CaO19.13543);g2801(tbpA);g306(CaO19.454);g3088(sre1);g3299(CaO19.12844);g3303(ASG1);g3558(SKN7);g3737(mtfA);g3778(acu-15);g3798(areA);g4163(AcuM);g4174(asd-4);g4447(TRV_01442);g4745(yap1);g4982(-);g4987(cpcA);g509(creA);g5731(CaO19.11346);g5873(SPAC3F10.12c);g6005(LAP3);g689(SPAC2F7.07c);g7215(devR);g924(sreA)
GO:0016166	phytoene dehydrogenase activity	15	33	0.278204	0.941983	g1123(GDI1);g1183(fap1);g1265(aspB);g1575(-);g1660(glt1);g3437(PCYOX1);g3712(cctM);g3832(CBP1);g3910(PAO4);g4137(ktnD);g4922(hem14);g5985(ktnD);g6625(nscC);g7560(ARB_02462);g883(aclH)
GO:0016722	oxidoreductase activity, acting on metal ions	15	33	0.278204	0.941983	MSTRG.2984(SPBC12C2.03c);g1579(MTO1);g1660(glt1);g1975(aif1);g2435(TRR1);g3712(cctM);g3748(FRE4);g528(fer8);g5985(ktnD);g6224(-);g7560(ARB_02462);g7579(O3284);g842(NDH2);g872(aclD);g874(gliT)
GO:0004185	serine-type carboxypeptidase activity	7	14	0.280913	0.941983	g4044(pca-2);g5791(SCPA);g58(SCPB);g5900(-);g5950(CPYA);g6920(ARB_06361);g6976(ARB_06414)
GO:0005496	steroid binding	7	14	0.280913	0.941983	g2272(SCP2);g2331(STS1);g2588(-);g2840(DAP1);g4268(atp-5);g7688(obp1);g816(sdnS)
GO:0015215	nucleotide transmembrane transporter activity	7	14	0.280913	0.941983	g1728(FLX1);g2307(YIL006W);g5368(PMP47B);g6745(RIM2);g7235(TPC1);g7370(SPBC21B10.09);g7413(SPAC688.09)
GO:0046933	proton-transporting ATP synthase activity, rotational mechanism	7	14	0.280913	0.941983	g1966(des);g3686(atp7);g3772(VMA3);g4268(atp-5);g4294(sgf73);g5684(ATP15);g6491(nat1)
GO:0015930	glutamate synthase activity	17	38	0.286041	0.941983	g110(CYB2);g1265(aspB);g1575(-);g1647(TSTA_043820);g1660(glt1);g1975(aif1);g2032(TIF34);g2435(TRR1);g3712(cctM);g3832(CBP1);g3910(PAO4);g4555(ipdC);g4922(hem14);g5985(ktnD);g7560(ARB_02462);g872(aclD);g874(gliT)
GO:0016453	C-acetyltransferase activity	12	26	0.289572	0.941983	g1784(lcb2);g215(patK);g2272(SCP2);g2296(POT1);g2623(bioF);g3877(B14D6.310);g492(-);g5760(tca-8);g5787(hemA);g6003(erg10A);g6410(POT1);g6627(nscA)
GO:0016822	hydrolase activity, acting on acid carbon-carbon bonds	12	26	0.289572	0.941983	g1063(SPAC6G10.03c);g1474(MYCGRDRAFT_76805);g1516(PIP);g2446(sidH);g2821(ILV2);g3060(BNA5);g3117(ARB_05732-2);g3208(-);g3228(SPAC3G9.11c);g5583(claC);g6613(SPBC21C3.09c);g7080(MYCGRDRAFT_76805)
GO:0019239	deaminase activity	12	26	0.289572	0.941983	g1429(mug71);g1972(dut-1);g2180(SPBC2G2.13c);g2423(dut);g3441(DAL1);g3606(ADA2);g393(ure1);g4497(amdhd2);g5931(FGRRES_01567);g7166(CDA);g73(SPCC1672.03c);g7629(-)
GO:0019531	oxalate transmembrane transporter activity	12	26	0.289572	0.941983	g1346(asaE);g1653(Mfsd10);g1700(HGT1);g2019(dbaD);g3370(HI_0418);g3580(FVEG_12626);g4173(YMR155W);g4485(AMF1);g638(HGT1);g6756(asaE);g7429(cys-14);g943(fnx1)
GO:0016651	oxidoreductase activity, acting on NAD(P)H	45	107	0.289978	0.941983	MSTRG.2984(SPBC12C2.03c);g1013(cm3B);g1265(aspB);g1392(ALTA7);g14(ETR1);g1558(nuo14.8);g1845(nuo-49);g1975(aif1);g2044(zta1);g2106(xdhA);g218(dmxR8);g2435(TRR1);g266(scd2);g3159(YIM1);g3161(ADH6);g3258(-);g3287(SPAC922.06);g353(ADH6);g3714(nuo-10.5);g408(bna4);g4188(Yog1);g441(png1);g450(IRC21);g4578(SYM1);g4728(-);g4729(MET10);g4875(ayr1);g4986(NNT);g5281(YAH1);g5349(gch-1);g5377(nuo78);g5462(lb…
GO:0016614	oxidoreductase activity, acting on CH-OH group of donors	101	247	0.290954	0.941983	MSTRG.7673(--);g1013(cm3B);g110(CYB2);g1135(graC);g1183(fap1);g1265(aspB);g14(ETR1);g1459(AN2882);g1474(MYCGRDRAFT_76805);g1496(ltnD);g1500(gld1);g1575(-);g1579(MTO1);g159(notP');g1642(DHDH);g1647(TSTA_043820);g1839(efuE);g2044(zta1);g2080(Nor1);g2104(DLD1);g2106(xdhA);g218(dmxR8);g2180(SPBC2G2.13c);g2345(ILV6);g2365(mdpC);g241(fox-2);g2446(sidH);g249(met-2);g2526(his-3);g2638(jhp_1324);g2800(fap…
GO:0140030	modification-dependent protein binding	21	48	0.297176	0.941983	g1063(SPAC6G10.03c);g1116(-);g1201(DDI1);g1296(msh6);g1941(sst2);g196(GCN5);g2232(swi10);g2331(STS1);g3304(spp1);g3633(DSK2);g4459(jhd1);g5256(ucp7);g5556(cti6);g5682(HSP60);g5782(snf21);g5897(sgf29);g6420(BLM10);g6465(CaO19.8497);g6710(rpt4);g6738(SPAC2E1P5.03);g7676(SNF1)
GO:0003756	protein disulfide isomerase activity	14	31	0.299223	0.941983	g1575(-);g1660(glt1);g1947(MPD1);g1975(aif1);g2175(ARB_02626);g2435(TRR1);g2701(ERV2);g3437(PCYOX1);g528(fer8);g6204(NDB1);g7237(GRX3);g842(NDH2);g874(gliT);g919(TRX1)
GO:0016864	intramolecular oxidoreductase activity, transposing S-S bonds	14	31	0.299223	0.941983	g1575(-);g1660(glt1);g1947(MPD1);g1975(aif1);g2175(ARB_02626);g2435(TRR1);g2701(ERV2);g3437(PCYOX1);g528(fer8);g6204(NDB1);g7237(GRX3);g842(NDH2);g874(gliT);g919(TRX1)
GO:0019888	protein phosphatase regulator activity	14	31	0.299223	0.941983	MSTRG.12719(--);g1064(-);g1375(artA);g1405(IKS1);g1598(cnb-1);g1931(ppe1);g213(pab1);g2151(YPI1);g2391(-);g2633(rrd1);g322(SPBC216.01c);g52(-);g6474(YLR352W);g7172(SPAC227.15)
GO:0003852	2-isopropylmalate synthase activity	3	5	0.300654	0.941983	g6281(LEU4);g6332(lys1);g6668(pyc)
GO:0003867	4-aminobutyrate transaminase activity	3	5	0.300654	0.941983	g1113(otaA);g2622(bioDA);g4262(arg-8)
GO:0003870	5-aminolevulinate synthase activity	3	5	0.300654	0.941983	g1784(lcb2);g2623(bioF);g5787(hemA)
GO:0003923	GPI-anchor transamidase activity	3	5	0.300654	0.941983	g1137(GPI17);g1290(GAB1);g3591(gaa1)
GO:0003958	NADPH-hemoprotein reductase activity	3	5	0.300654	0.941983	g450(IRC21);g4728(-);g4729(MET10)
GO:0003999	adenine phosphoribosyltransferase activity	3	5	0.300654	0.941983	g2061(APT1);g2718(PRS5);g751(urg2)
GO:0004066	asparagine synthase (glutamine-hydrolyzing) activity	3	5	0.300654	0.941983	g2239(asn1);g3693(ade4);g6774(GFA1)
GO:0004072	aspartate kinase activity	3	5	0.300654	0.941983	g1459(AN2882);g2345(ILV6);g3008(SPAC17H9.13c)
GO:0004410	homocitrate synthase activity	3	5	0.300654	0.941983	g6281(LEU4);g6332(lys1);g6668(pyc)
GO:0004414	homoserine O-acetyltransferase activity	3	5	0.300654	0.941983	g1516(PIP);g539(-);g5847(metE)
GO:0004568	chitinase activity	3	5	0.300654	0.941983	g1273(ARB_00204);g2748(chiB);g7384(ARB_07371)
GO:0004594	pantothenate kinase activity	3	5	0.300654	0.941983	g3682(SRP101);g6383(nrk1);g995(urk1)
GO:0004629	phospholipase C activity	3	5	0.300654	0.941983	g4368(-);g4882(css1);g5168(plc1)
GO:0004642	phosphoribosylformylglycinamidine synthase activity	3	5	0.300654	0.941983	g4354(cdhR);g5114(ade3);g62(cdhR)
GO:0004774	succinate-CoA ligase activity	3	5	0.300654	0.941983	g3876(SPAC22A12.16);g3877(B14D6.310);g5760(tca-8)
GO:0004784	superoxide dismutase activity	3	5	0.300654	0.941983	g1139(rsm26);g5026(ARB_03674);g6451(SOD2)
GO:0005080	protein kinase C binding	3	5	0.300654	0.941983	g1186(sec27);g3251(MIP11);g7237(GRX3)
GO:0008379	thioredoxin peroxidase activity	3	5	0.300654	0.941983	g3025(YIL010W);g3768(YIR037W);g7715(SCO1)
GO:0008429	phosphatidylethanolamine binding	3	5	0.300654	0.941983	g1671(ATG8);g3132(ATG8);g4782(choC)
GO:0008890	glycine C-acetyltransferase activity	3	5	0.300654	0.941983	g1784(lcb2);g2623(bioF);g5787(hemA)
GO:0008901	ferredoxin hydrogenase activity	3	5	0.300654	0.941983	g2167(SPAC2F3.16);g3862(ZPR1);g6495(NAR1)
GO:0008982	protein-N(PI)-phosphohistidine-sugar phosphotransferase activity	3	5	0.300654	0.941983	MSTRG.609(--);MSTRG.885(--);g5369(-)
GO:0010997	anaphase-promoting complex binding	3	5	0.300654	0.941983	g4913(BUB1);g6313(slp1);g6357(AMA1)
GO:0016163	nitrogenase activity	3	5	0.300654	0.941983	g3682(SRP101);g5304(cfd1);g6631(hyuA)
GO:0016699	oxidoreductase activity, acting on hydrogen as donor, iron-sulfur protein as acceptor	3	5	0.300654	0.941983	g2167(SPAC2F3.16);g3862(ZPR1);g6495(NAR1)
GO:0016721	oxidoreductase activity, acting on superoxide radicals as acceptor	3	5	0.300654	0.941983	g1139(rsm26);g5026(ARB_03674);g6451(SOD2)
GO:0016732	oxidoreductase activity, acting on iron-sulfur proteins as donors, dinitrogen as acceptor	3	5	0.300654	0.941983	g3682(SRP101);g5304(cfd1);g6631(hyuA)
GO:0016767	geranylgeranyl-diphosphate geranylgeranyltransferase activity	3	5	0.300654	0.941983	g478(erg9);g569(Ndufaf6);g5878(TRV_03236)
GO:0016855	racemase and epimerase activity, acting on amino acids and derivatives	3	5	0.300654	0.941983	g3940(SRY1);g5889(SPAC1F7.10);g6631(hyuA)
GO:0030613	oxidoreductase activity, acting on phosphorus or arsenic in donors	3	5	0.300654	0.941983	g5377(nuo78);g7580(stp1);g966(fes-1)
GO:0032041	NAD-dependent histone deacetylase activity (H3-K14 specific)	3	5	0.300654	0.941983	g1332(HOS2);g273(HOS3);g4457(AN7461)
GO:0032404	mismatch repair complex binding	3	5	0.300654	0.941983	g1296(msh6);g366(CTHT_0061010);g847(MLH1)
GO:0033094	butane-1,4-diamine:2-oxoglutarate aminotransferase activity	3	5	0.300654	0.941983	g1113(otaA);g2622(bioDA);g4262(arg-8)
GO:0045484	L-lysine 6-transaminase activity	3	5	0.300654	0.941983	g1113(otaA);g2622(bioDA);g4262(arg-8)
GO:0047151	methylenetetrahydrofolate-tRNA-(uracil-5-)-methyltransferase (FADH2-oxidizing) activity	3	5	0.300654	0.941983	g1579(MTO1);g408(bna4);g5985(ktnD)
GO:0070577	lysine-acetylated histone binding	3	5	0.300654	0.941983	g196(GCN5);g5782(snf21);g6420(BLM10)
GO:0106130	purine phosphoribosyltransferase activity	3	5	0.300654	0.941983	g2061(APT1);g2718(PRS5);g751(urg2)
GO:0140033	acetylation-dependent protein binding	3	5	0.300654	0.941983	g196(GCN5);g5782(snf21);g6420(BLM10)
GO:0008176	tRNA (guanine-N7-)-methyltransferase activity	9	19	0.300661	0.941983	g1206(FFUJ_09178);g178(ATEG_00912);g2536(laeA);g4463(DIM1);g4767(trm8);g6144(ATEG_00912);g7086(-);g7534(ATEG_00912);g7548(arsM)
GO:0016538	cyclin-dependent protein serine/threonine kinase regulator activity	9	19	0.300661	0.941983	g1631(preg);g2215(nuc-2);g2789(mug80);g2796(pch1);g3217(PHO85);g444(CCN1);g5824(CCL1);g6520(nimE);g7267(PCL7)
GO:0051087	chaperone binding	23	53	0.3012	0.941983	g1108(Stub1);g1216(SPAC227.10);g1741(get4);g2003(dnaJ);g2009(mas5);g2241(N2418);g2905(-);g300(-);g3178(SPBC543.02c);g3425(L8167.8);g386(tim10);g3893(hsp10);g4621(-);g4651(bipA);g4898(SPAC24H6.02c);g5368(PMP47B);g5682(HSP60);g6148(-);g6258(hsp98);g6721(SPCC63.13);g6738(SPAC2E1P5.03);g6938(tim9);g7645(KGD2)
GO:0004452	isopentenyl-diphosphate delta-isomerase activity	6	12	0.30912	0.941983	g110(CYB2);g1647(TSTA_043820);g1660(glt1);g4555(ipdC);g5599(PA1024);g6885(idi1)
GO:0016662	oxidoreductase activity, acting on other nitrogenous compounds as donors, cytochrome as acceptor	6	12	0.30912	0.941983	g238(ARB_05828);g2578(SPBC216.04c);g3924(FG05159);g4701(DUG2);g4831(FG02328);g793(-)
GO:0018467	formaldehyde dehydrogenase activity	6	12	0.30912	0.941983	g2044(zta1);g2106(xdhA);g3161(ADH6);g353(ADH6);g6210(xdhA);g6823(alcB)
GO:0016152	mercury (II) reductase activity	11	24	0.313397	0.941983	g1579(MTO1);g1660(glt1);g1975(aif1);g2435(TRR1);g3712(cctM);g528(fer8);g5985(ktnD);g7560(ARB_02462);g842(NDH2);g872(aclD);g874(gliT)
GO:0046527	glucosyltransferase activity	11	24	0.313397	0.941983	g2830(dpm1);g2958(GLG2);g3438(atg26);g3442(gpt1);g3846(alg-2);g6039(gpi3);g6187(tpsB);g6236(amyS);g6830(SPAC2E11.16c);g7152(ALG6);g7566(YDR074W)
GO:0015081	sodium ion transmembrane transporter activity	13	29	0.3222	0.941983	MSTRG.720(--);g1672(HEM13);g2795(-);g3869(uba2);g4619(FLOT2);g5551(DUR12);g6332(lys1);g648(sod22);g6604(mdm28);g6668(pyc);g6970(mug145);g7402(GDT1);g7645(KGD2)
GO:0045340	mercury ion binding	13	29	0.3222	0.941983	g1579(MTO1);g1660(glt1);g1975(aif1);g2141(ATX1);g2435(TRR1);g3712(cctM);g528(fer8);g5985(ktnD);g6562(YBR295W);g7560(ARB_02462);g842(NDH2);g872(aclD);g874(gliT)
GO:0005484	SNAP receptor activity	8	17	0.328367	0.941983	g116(ykt6);g3478(SYP52);g3818(syb1);g4527(-);g456(CaO19.1376);g6372(vti1);g7699(sed5);g785(GOS1)
GO:0015491	cation:cation antiporter activity	8	17	0.328367	0.941983	g101(AGP3);g1605(Slc7a9);g2795(-);g4619(FLOT2);g4684(-);g5727(kha1);g648(sod22);g6604(mdm28)
GO:0016706	2-oxoglutarate-dependent dioxygenase activity	8	17	0.328367	0.941983	g1683(trm9);g2175(ARB_02626);g2648(FUMR);g4415(SAT17);g4459(jhd1);g4850(abh1);g7236(str8);g7586(PAHX)
GO:0035251	UDP-glucosyltransferase activity	8	17	0.328367	0.941983	g2958(GLG2);g3438(atg26);g3442(gpt1);g3846(alg-2);g6039(gpi3);g6187(tpsB);g6830(SPAC2E11.16c);g7566(YDR074W)
GO:0030145	manganese ion binding	15	34	0.328555	0.941983	MSTRG.11206(ARB_05157);g1221(ARB_02390);g1479(ARG);g2526(his-3);g3016(PEPP);g32(INM2);g3601(hyuC);g6145(pis1);g6194(-);g6451(SOD2);g6816(rhmD);g6885(idi1);g7517(FEN1);g783(POL4);g878(aclA)
GO:0031625	ubiquitin protein ligase binding	32	76	0.329118	0.941983	g1108(Stub1);g1844(D4211);g1845(nuo-49);g3010(-);g3013(ark1);g3115(-);g3211(ubl1);g337(UBC6);g3479(KU80);g3525(ubc11);g3772(VMA3);g4564(pgiA);g4651(bipA);g4899(cul3);g495(aph1);g5415(DER1);g5519(D4211);g5682(HSP60);g5823(UBC1);g5910(rpl-5);g5920(cul1);g5992(ubc15);g6001(ubc2);g618(TPI1);g6217(ucp10);g6466(dscB);g6508(spm2);g6586(RFC2);g6710(rpt4);g6811(UBX5);g7190(D4211);g975(pmp3)
GO:0000010	trans-hexaprenyltranstransferase activity	2	3	0.337978	0.941983	g5272(erg20);g5879(ggs1)
GO:0000034	adenine deaminase activity	2	3	0.337978	0.941983	g393(ure1);g4497(amdhd2)
GO:0000384	first spliceosomal transesterification activity	2	3	0.337978	0.941983	g4453(SPBC29A3.07c);g5118(isy1)
GO:0000700	mismatch base pair DNA N-glycosylase activity	2	3	0.337978	0.941983	g1487(MBD4);g366(CTHT_0061010)
GO:0000772	mating pheromone activity	2	3	0.337978	0.941983	g6615(-);g6959(YHR122W)
GO:0001006	RNA polymerase III type 3 promoter sequence-specific DNA binding	2	3	0.337978	0.941983	g1583(SPCC1919.14c);g2801(tbpA)
GO:0001018	mitochondrial promoter sequence-specific DNA binding	2	3	0.337978	0.941983	g2029(-);g7302(cyt-5)
GO:0001055	RNA polymerase II activity	2	3	0.337978	0.941983	g2493(YBR1204);g6841(RPB11)
GO:0003882	CDP-diacylglycerol-serine O-phosphatidyltransferase activity	2	3	0.337978	0.941983	g3491(pps1);g6145(pis1)
GO:0003919	FMN adenylyltransferase activity	2	3	0.337978	0.941983	g4446(fmn1);g6876(SPCC1235.04c)
GO:0004331	fructose-2,6-bisphosphate 2-phosphatase activity	2	3	0.337978	0.941983	g3998(J0575);g4020(SPAC1687.21)
GO:0004370	glycerol kinase activity	2	3	0.337978	0.941983	g6460(GUT1);g6982(GUT1)
GO:0004435	phosphatidylinositol phospholipase C activity	2	3	0.337978	0.941983	g4368(-);g5168(plc1)
GO:0004451	isocitrate lyase activity	2	3	0.337978	0.941983	g3289(ICL1);g3708(acuE)
GO:0004456	phosphogluconate dehydratase activity	2	3	0.337978	0.941983	MSTRG.9540(--);g3970(ilvC)
GO:0004462	lactoylglutathione lyase activity	2	3	0.337978	0.941983	g2615(TCRP);g6362(AFUA_4G10620)
GO:0004611	phosphoenolpyruvate carboxykinase activity	2	3	0.337978	0.941983	g3010(-);g7673(-)
GO:0004612	phosphoenolpyruvate carboxykinase (ATP) activity	2	3	0.337978	0.941983	g3010(-);g7673(-)
GO:0004664	prephenate dehydratase activity	2	3	0.337978	0.941983	g3842(ANIA_06866);g5412(pha2)
GO:0004740	pyruvate dehydrogenase (acetyl-transferring) kinase activity	2	3	0.337978	0.941983	g1039(PKP1);g5334(PKP2)
GO:0004776	succinate-CoA ligase (GDP-forming) activity	2	3	0.337978	0.941983	g3877(B14D6.310);g5760(tca-8)
GO:0004803	transposase activity	2	3	0.337978	0.941983	g2834(fabG);g4877(-)
GO:0005095	GTPase inhibitor activity	2	3	0.337978	0.941983	g6284(alp41);g7012(csnA)
GO:0005125	cytokine activity	2	3	0.337978	0.941983	g3133(-);g4564(pgiA)
GO:0005186	pheromone activity	2	3	0.337978	0.941983	g6615(-);g6959(YHR122W)
GO:0005416	amino acid:cation symporter activity	2	3	0.337978	0.941983	g100(UGA4);g3869(uba2)
GO:0008131	primary amine oxidase activity	2	3	0.337978	0.941983	g5349(gch-1);g6912(AO-I)
GO:0008336	gamma-butyrobetaine dioxygenase activity	2	3	0.337978	0.941983	g4415(SAT17);g7236(str8)
GO:0008478	pyridoxal kinase activity	2	3	0.337978	0.941983	g1971(SPAC6F6.11c);g5776(ado1)
GO:0008687	3,4-dihydroxyphenylacetate 2,3-dioxygenase activity	2	3	0.337978	0.941983	g2615(TCRP);g7554(orf10)
GO:0008705	methionine synthase activity	2	3	0.337978	0.941983	g2361(met26);g618(TPI1)
GO:0008721	D-serine ammonia-lyase activity	2	3	0.337978	0.941983	g1286(ILV1);g3940(SRY1)
GO:0008737	L-fuculokinase activity	2	3	0.337978	0.941983	g6460(GUT1);g6982(GUT1)
GO:0008738	L-fuculose-phosphate aldolase activity	2	3	0.337978	0.941983	g2500(mug14);g3306(mug14)
GO:0008742	L-ribulose-phosphate 4-epimerase activity	2	3	0.337978	0.941983	g2500(mug14);g3306(mug14)
GO:0008746	NAD(P)+ transhydrogenase activity	2	3	0.337978	0.941983	g1265(aspB);g4986(NNT)
GO:0008747	N-acetylneuraminate lyase activity	2	3	0.337978	0.941983	g2279(AN1503);g3089(CIMG_00151)
GO:0008750	NAD(P)+ transhydrogenase (AB-specific) activity	2	3	0.337978	0.941983	g1265(aspB);g4986(NNT)
GO:0008793	aromatic-amino-acid:2-oxoglutarate aminotransferase activity	2	3	0.337978	0.941983	g1214(SPAC56E4.03);g6348(SPBC725.01)
GO:0008840	4-hydroxy-tetrahydrodipicolinate synthase activity	2	3	0.337978	0.941983	g2279(AN1503);g3089(CIMG_00151)
GO:0008902	hydroxymethylpyrimidine kinase activity	2	3	0.337978	0.941983	g1971(SPAC6F6.11c);g5776(ado1)
GO:0008912	lactaldehyde reductase activity	2	3	0.337978	0.941983	g1135(graC);g4928(Adhfe1)
GO:0008972	phosphomethylpyrimidine kinase activity	2	3	0.337978	0.941983	g1971(SPAC6F6.11c);g5776(ado1)
GO:0009002	serine-type D-Ala-D-Ala carboxypeptidase activity	2	3	0.337978	0.941983	g4044(pca-2);g5900(-)
GO:0010309	acireductone dioxygenase [iron(II)-requiring] activity	2	3	0.337978	0.941983	g1580(ADI1);g5921(-)
GO:0010333	terpene synthase activity	2	3	0.337978	0.941983	g1223(-);g6640(PaDC2)
GO:0016657	oxidoreductase activity, acting on NAD(P)H, nitrogenous group as acceptor	2	3	0.337978	0.941983	g5349(gch-1);g6653(ncd-2)
GO:0016726	oxidoreductase activity, acting on CH or CH2 groups, NAD or NADP as acceptor	2	3	0.337978	0.941983	g6385(hxA);g987(SPAC19A8.06)
GO:0016728	oxidoreductase activity, acting on CH or CH2 groups, disulfide as acceptor	2	3	0.337978	0.941983	g2248(rnr-1);g550(rnr-2)
GO:0016882	cyclo-ligase activity	2	3	0.337978	0.941983	g2622(bioDA);g522(FAU1)
GO:0017040	N-acylsphingosine amidohydrolase activity	2	3	0.337978	0.941983	g3352(Os01g0624000);g5360(asah-1)
GO:0018493	formylmethanofuran dehydrogenase activity	2	3	0.337978	0.941983	g1660(glt1);g5377(nuo78)
GO:0019166	trans-2-enoyl-CoA reductase (NADPH) activity	2	3	0.337978	0.941983	g14(ETR1);g6958(DHG2)
GO:0019863	IgE binding	2	3	0.337978	0.941983	g5507(SUB8);g5954(SUB2)
GO:0019865	immunoglobulin binding	2	3	0.337978	0.941983	g5507(SUB8);g5954(SUB2)
GO:0019912	cyclin-dependent protein kinase activating kinase activity	2	3	0.337978	0.941983	g3217(PHO85);g4849(CDC2)
GO:0019948	SUMO activating enzyme activity	2	3	0.337978	0.941983	g3869(uba2);g5724(AOS1)
GO:0030060	L-malate dehydrogenase activity	2	3	0.337978	0.941983	g4009(MDH1);g4927(SPCC364.07)
GO:0030269	tetrahydromethanopterin S-methyltransferase activity	2	3	0.337978	0.941983	g3425(L8167.8);g612(-)
GO:0031543	peptidyl-proline dioxygenase activity	2	3	0.337978	0.941983	g2175(ARB_02626);g2648(FUMR)
GO:0031957	very long-chain fatty acid-CoA ligase activity	2	3	0.337978	0.941983	g1145(FAT1);g5207(PROQFM164_S04g000523)
GO:0033550	MAP kinase tyrosine phosphatase activity	2	3	0.337978	0.941983	g2914(pmp1);g51(pyp1)
GO:0033978	phosphonopyruvate hydrolase activity	2	3	0.337978	0.941983	g1305(MT2054);g3289(ICL1)
GO:0033980	phosphonopyruvate decarboxylase activity	2	3	0.337978	0.941983	g2821(ILV2);g3228(SPAC3G9.11c)
GO:0034235	GPI anchor binding	2	3	0.337978	0.941983	g1290(GAB1);g3591(gaa1)
GO:0034739	histone deacetylase activity (H4-K16 specific)	2	3	0.337978	0.941983	g1332(HOS2);g4457(AN7461)
GO:0036080	purine nucleotide-sugar transmembrane transporter activity	2	3	0.337978	0.941983	g5419(VRG4);g7175(yea4)
GO:0036374	glutathione hydrolase activity	2	3	0.337978	0.941983	g1485(ARB_02921);g3293(ywrD)
GO:0036455	iron-sulfur transferase activity	2	3	0.337978	0.941983	g2187(ISU1);g2199(GRX5)
GO:0042084	5-methyltetrahydrofolate-dependent methyltransferase activity	2	3	0.337978	0.941983	g2361(met26);g618(TPI1)
GO:0042086	5-methyl-5,6,7,8-tetrahydromethanopterin-dependent methyltransferase activity	2	3	0.337978	0.941983	g3425(L8167.8);g612(-)
GO:0042165	neurotransmitter binding	2	3	0.337978	0.941983	g5746(gsa1);g70(gcv2)
GO:0043548	phosphatidylinositol 3-kinase binding	2	3	0.337978	0.941983	g3(MUP1);g3709(-)
GO:0044388	small protein activating enzyme binding	2	3	0.337978	0.941983	g3869(uba2);g5724(AOS1)
GO:0047372	acylglycerol lipase activity	2	3	0.337978	0.941983	g34(ROG1);g4261(btn1)
GO:0047448	5-dehydro-4-deoxyglucarate dehydratase activity	2	3	0.337978	0.941983	g2279(AN1503);g3089(CIMG_00151)
GO:0047652	allantoate deiminase activity	2	3	0.337978	0.941983	g1221(ARB_02390);g3601(hyuC)
GO:0047661	amino-acid racemase activity	2	3	0.337978	0.941983	g3940(SRY1);g6631(hyuA)
GO:0050353	trimethyllysine dioxygenase activity	2	3	0.337978	0.941983	g4415(SAT17);g7236(str8)
GO:0050485	oxidoreductase activity, acting on X-H and Y-H to form an X-Y bond, with a disulfide as acceptor	2	3	0.337978	0.941983	g3291(-);g3751(AN8748)
GO:0050611	arsenate reductase (azurin) activity	2	3	0.337978	0.941983	g5377(nuo78);g966(fes-1)
GO:0050840	extracellular matrix binding	2	3	0.337978	0.941983	g2723(RPS0);g618(TPI1)
GO:0052882	oxidoreductase activity, acting on phosphorus or arsenic in donors, with a copper protein as acceptor	2	3	0.337978	0.941983	g5377(nuo78);g966(fes-1)
GO:0052923	all-trans-nonaprenyl-diphosphate synthase (geranyl-diphosphate specific) activity	2	3	0.337978	0.941983	g5272(erg20);g5879(ggs1)
GO:0061711	N(6)-L-threonylcarbamoyladenine synthase activity	2	3	0.337978	0.941983	g1873(pgp1);g298(-)
GO:0070009	serine-type aminopeptidase activity	2	3	0.337978	0.941983	g3855(-);g5966(NMA111)
GO:0070204	2-succinyl-5-enolpyruvyl-6-hydroxy-3-cyclohexene-1-carboxylic-acid synthase activity	2	3	0.337978	0.941983	g2821(ILV2);g3228(SPAC3G9.11c)
GO:0070546	L-phenylalanine aminotransferase activity	2	3	0.337978	0.941983	g1214(SPAC56E4.03);g6348(SPBC725.01)
GO:0070704	sterol desaturase activity	2	3	0.337978	0.941983	g1069(erg5);g1731(erg3A)
GO:0071077	adenosine 3',5'-bisphosphate transmembrane transporter activity	2	3	0.337978	0.941983	g5368(PMP47B);g7370(SPBC21B10.09)
GO:0080130	L-phenylalanine:2-oxoglutarate aminotransferase activity	2	3	0.337978	0.941983	g1214(SPAC56E4.03);g6348(SPBC725.01)
GO:0004722	protein serine/threonine phosphatase activity	10	22	0.339879	0.941983	g1598(cnb-1);g213(pab1);g357(bimG);g3760(cdcA);g431(ppzA);g4641(cr-1);g4791(nem1);g6146(ptc4);g628(ptc1);g7064(PTC7)
GO:0016854	racemase and epimerase activity	23	54	0.341672	0.941983	g1013(cm3B);g146(YBL0503);g1474(MYCGRDRAFT_76805);g159(notP');g1647(TSTA_043820);g2446(sidH);g2500(mug14);g2834(fabG);g2921(azaE);g3306(mug14);g3670(crt);g3940(SRY1);g5583(claC);g5599(PA1024);g5889(SPAC1F7.10);g6223(denD);g6631(hyuA);g6958(DHG2);g7080(MYCGRDRAFT_76805);g7197(erg26);g7553(GAL10);g985(BLVRB);g987(SPAC19A8.06)
GO:0004549	tRNA-specific ribonuclease activity	5	10	0.342529	0.941983	g2664(POP1);g2940(-);g3865(sen54);g6989(SPAC3A12.04c);g936(tsp-4)
GO:0004736	pyruvate carboxylase activity	5	10	0.342529	0.941983	g5551(DUR12);g6332(lys1);g6668(pyc);g7024(arg4);g7645(KGD2)
GO:0008712	ADP-glyceromanno-heptose 6-epimerase activity	5	10	0.342529	0.941983	g1013(cm3B);g2921(azaE);g6223(denD);g6958(DHG2);g7197(erg26)
GO:0015108	chloride transmembrane transporter activity	5	10	0.342529	0.941983	g126(pi030);g1451(LPI3C);g2076(cyp6);g6662(YBR235W);g7429(cys-14)
GO:0015616	DNA translocase activity	5	10	0.342529	0.941983	g3515(rhp54);g4121(irc3);g5342(SPAC17A5.06);g5782(snf21);g7626(cut3)
GO:0016695	oxidoreductase activity, acting on hydrogen as donor	5	10	0.342529	0.941983	g1845(nuo-49);g2167(SPAC2F3.16);g3862(ZPR1);g5377(nuo78);g6495(NAR1)
GO:0016703	oxidoreductase activity, acting on single donors with incorporation of molecular oxygen, incorporation of one atom of oxygen (internal monooxygenases or internal mixed function oxidases)	5	10	0.342529	0.941983	g110(CYB2);g1647(TSTA_043820);g4555(ipdC);g5599(PA1024);g6653(ncd-2)
GO:0018580	nitronate monooxygenase activity	5	10	0.342529	0.941983	g110(CYB2);g1647(TSTA_043820);g4555(ipdC);g5599(PA1024);g6653(ncd-2)
GO:0033293	monocarboxylic acid binding	5	10	0.342529	0.941983	g2272(SCP2);g4538(BPL1);g4651(bipA);g5551(DUR12);g6668(pyc)
GO:0120013	lipid transfer activity	5	10	0.342529	0.941983	g2195(L9470.15);g2272(SCP2);g247(-);g3149(-);g5297(SFH5)
GO:0016645	oxidoreductase activity, acting on the CH-NH group of donors	41	99	0.346896	0.941983	g1183(fap1);g1194(met9);g1265(aspB);g151(aldA);g1575(-);g1579(MTO1);g1660(glt1);g2175(ARB_02626);g2201(SPAC15E1.04);g2385(aro-2);g241(fox-2);g2435(TRR1);g275(YOR29-25);g2800(fap1);g3437(PCYOX1);g3712(cctM);g3807(aldA);g3832(CBP1);g3910(PAO4);g3912(YGL159W);g3913(prnC);g4070(P5CR);g4137(ktnD);g4278(DFR1);g4392(SPAC4H3.08);g4495(SPAC922.07c);g456(CaO19.1376);g4922(hem14);g4944(hibA);g5094(prnC);g53…
GO:0000149	SNARE binding	14	32	0.352528	0.941983	g116(ykt6);g1201(DDI1);g1510(pof6);g1577(vps45);g2085(vps51);g3425(L8167.8);g3478(SYP52);g3818(syb1);g456(CaO19.1376);g6372(vti1);g6652(-);g7699(sed5);g785(GOS1);g989(sec1)
GO:0045181	glutamate synthase activity, NAD(P)H as acceptor	14	32	0.352528	0.941983	g1265(aspB);g1575(-);g1660(glt1);g1975(aif1);g2032(TIF34);g2435(TRR1);g3712(cctM);g3832(CBP1);g3910(PAO4);g4922(hem14);g5985(ktnD);g7560(ARB_02462);g872(aclD);g874(gliT)
GO:0008194	UDP-glycosyltransferase activity	16	37	0.356152	0.941983	g268(CHS2);g2720(-);g2830(dpm1);g2958(GLG2);g3438(atg26);g3442(gpt1);g3846(alg-2);g3934(chsG);g5424(mug84);g5891(-);g6039(gpi3);g6187(tpsB);g6830(SPAC2E11.16c);g7381(gpi2);g7566(YDR074W);g987(SPAC19A8.06)
GO:0016881	acid-amino acid ligase activity	16	37	0.356152	0.941983	g1280(MET7);g2201(SPAC15E1.04);g2244(fol3);g2755(SPAC607.06c);g3151(swnR);g3329(gcs-1);g3712(cctM);g3869(uba2);g4918(met-6);g4959(NRPS5);g5551(DUR12);g5746(gsa1);g6668(pyc);g7024(arg4);g947(PAN6);g995(urk1)
GO:0042910	xenobiotic transmembrane transporter activity	79	195	0.358301	0.941983	MSTRG.10181(--);g1048(SPCC417.10);g1346(asaE);g1619(HOL1);g1653(Mfsd10);g167(mfsB);g1700(HGT1);g172(ght6);g1738(SPAC20G4.01);g176(nsrN);g177(STE6);g1923(aclQ);g2019(dbaD);g2280(SPAC1039.04);g2570(GIT3);g2862(FST1);g2917(abcC);g3091(SPCC757.13);g3186(cnsO);g3244(vht1);g328(-);g3370(HI_0418);g3580(FVEG_12626);g365(-);g3683(mfsB);g380(LPI1W);g3884(FAS2);g3916(MFS2);g3962(qutD);g3981(TEF3);g4047(mfs1…
GO:0003857	3-hydroxyacyl-CoA dehydrogenase activity	7	15	0.360077	0.941983	g1474(MYCGRDRAFT_76805);g241(fox-2);g2446(sidH);g3619(SCP2);g3670(crt);g5583(claC);g7080(MYCGRDRAFT_76805)
GO:0004298	threonine-type endopeptidase activity	7	15	0.360077	0.941983	g1209(pup2);g1548(SPAC6G10.04c);g4044(pca-2);g4365(PUP1);g4722(SPAC13C5.01c);g5472(PRE6);g6704(PUP3)
GO:0009055	electron transfer activity	48	117	0.360083	0.941983	MSTRG.1634(--);MSTRG.7161(--);MSTRG.8368(qcr9);g1558(nuo14.8);g1845(nuo-49);g1947(MPD1);g1975(aif1);g2146(DRE2);g2175(ARB_02626);g2199(GRX5);g2308(qcr7);g2920(-);g3118(ARB_05732-1);g3155(grx1);g3238(-);g3258(-);g367(SPAC23H3.04);g3714(nuo-10.5);g374(xyl1);g3786(-);g3924(FG05159);g4151(COX11);g4578(SYM1);g4614(ascE);g4927(SPCC364.07);g5281(YAH1);g5376(SPBC83.11);g5377(nuo78);g5462(lbsA);g5600(sdh3…
GO:0015171	amino acid transmembrane transporter activity	42	102	0.361946	0.941983	g100(UGA4);g101(AGP3);g1111(SPCC584.13);g1605(Slc7a9);g1738(SPAC20G4.01);g177(STE6);g1785(RTC2);g1879(AGC1);g1923(aclQ);g1970(CG17119);g2162(GUK1);g2271(SPAC328.09);g2541(YPQ1);g260(CAN1);g2917(abcC);g3(MUP1);g3029(ATG22);g3703(HNM1);g380(LPI1W);g3869(uba2);g3981(TEF3);g406(fnx2);g4146(CDC3);g4172(TMS1);g4407(Gtpbp2);g4910(prnB);g4945(TR06);g4976(CIMG_07070);g5189(thi9);g5249(atrD);g5606(YOL075C)…
GO:0000976	transcription cis-regulatory region binding	36	87	0.363301	0.941983	MSTRG.6920(--);g1006(cef1);g1101(-);g1583(SPCC1919.14c);g1713(HAP5);g1729(AZF1);g1773(TRF2);g2029(-);g2269(cys-3);g2590(CRF1);g2750(CaO19.13543);g2801(tbpA);g306(CaO19.454);g3088(sre1);g3299(CaO19.12844);g3303(ASG1);g3558(SKN7);g3737(mtfA);g3778(acu-15);g3798(areA);g4163(AcuM);g4174(asd-4);g4447(TRV_01442);g4745(yap1);g4982(-);g4987(cpcA);g509(creA);g5731(CaO19.11346);g5873(SPAC3F10.12c);g6005(LA…
GO:0005402	carbohydrate:cation symporter activity	9	20	0.369478	0.941983	g1048(SPCC417.10);g1346(asaE);g1653(Mfsd10);g1700(HGT1);g3683(mfsB);g5454(ecdD);g638(HGT1);g7307(mfsB);g7617(oryC)
GO:0008198	ferrous iron binding	9	20	0.369478	0.941983	g1683(trm9);g2187(ISU1);g2435(TRR1);g2954(CDO1);g329(HEM15);g4415(SAT17);g4850(abh1);g7072(bna1-1);g7236(str8)
GO:0016641	oxidoreductase activity, acting on the CH-NH2 group of donors, oxygen as acceptor	9	20	0.369478	0.941983	g1265(aspB);g1575(-);g2800(fap1);g4496(pkfF);g4922(hem14);g5349(gch-1);g6912(AO-I);g874(gliT);g962(pdxH)
GO:0050607	mycothiol-dependent formaldehyde dehydrogenase activity	9	20	0.369478	0.941983	g2044(zta1);g2106(xdhA);g3161(ADH6);g353(ADH6);g6184(TP53I3);g6210(xdhA);g6633(apmlA);g6823(alcB);g905(ZTA1)
GO:0008375	acetylglucosaminyltransferase activity	11	25	0.375074	0.941983	g268(CHS2);g2720(-);g2830(dpm1);g3846(alg-2);g3934(chsG);g5424(mug84);g5891(-);g6039(gpi3);g6187(tpsB);g7381(gpi2);g987(SPAC19A8.06)
GO:0004791	thioredoxin-disulfide reductase activity	15	35	0.380774	0.941983	g1265(aspB);g1579(MTO1);g1660(glt1);g1975(aif1);g2435(TRR1);g3005(sidA);g3706(moxY);g408(bna4);g4137(ktnD);g4922(hem14);g528(fer8);g5985(ktnD);g872(aclD);g874(gliT);g919(TRX1)
GO:0003841	1-acylglycerol-3-phosphate O-acyltransferase activity	4	8	0.383297	0.941983	g1571(ale1);g4093(TAZ1);g4319(SLC1);g5634(SPBC428.14)
GO:0004401	histidinol-phosphatase activity	4	8	0.383297	0.941983	g259(SPCC1672.01);g32(INM2);g4737(AN1769);g6428(FBP1)
GO:0004535	poly(A)-specific ribonuclease activity	4	8	0.383297	0.941983	g1121(not2);g2406(CCR4);g5812(caf1);g6216(PAN3)
GO:0004749	ribose phosphate diphosphokinase activity	4	8	0.383297	0.941983	g2061(APT1);g2718(PRS5);g3693(ade4);g751(urg2)
GO:0004847	urea carboxylase activity	4	8	0.383297	0.941983	g5551(DUR12);g6668(pyc);g7024(arg4);g7645(KGD2)
GO:0008796	bis(5'-nucleosyl)-tetraphosphatase activity	4	8	0.383297	0.941983	g357(bimG);g431(ppzA);g495(aph1);g5630(grs1)
GO:0018807	6-hydroxycyclohex-1-ene-1-carboxyl-CoA hydratase activity	4	8	0.383297	0.941983	g1474(MYCGRDRAFT_76805);g2446(sidH);g5583(claC);g7080(MYCGRDRAFT_76805)
GO:0035673	oligopeptide transmembrane transporter activity	4	8	0.383297	0.941983	g177(STE6);g2204(-);g7067(YSL2);g7238(isp4)
GO:0042134	rRNA primary transcript binding	4	8	0.383297	0.941983	g373(mrd1);g4261(btn1);g5166(IMP4);g5629(RPF1)
GO:0042171	lysophosphatidic acid acyltransferase activity	4	8	0.383297	0.941983	g1571(ale1);g4093(TAZ1);g4319(SLC1);g5634(SPBC428.14)
GO:0046608	carotenoid isomerase activity	4	8	0.383297	0.941983	g1123(GDI1);g1575(-);g4169(criB);g4922(hem14)
GO:0046820	4-amino-4-deoxychorismate synthase activity	4	8	0.383297	0.941983	g3092(SPBP8B7.29);g3548(TRP2);g3840(GUA1);g5163(trpC)
GO:0051920	peroxiredoxin activity	4	8	0.383297	0.941983	g146(YBL0503);g3025(YIL010W);g3768(YIR037W);g7715(SCO1)
GO:0000007	low-affinity zinc ion transmembrane transporter activity	1	1	0.39024	0.941983	g452(ZRT2)
GO:0000224	peptide-N4-(N-acetyl-beta-glucosaminyl)asparagine amidase activity	1	1	0.39024	0.941983	g441(png1)
GO:0000225	N-acetylglucosaminylphosphatidylinositol deacetylase activity	1	1	0.39024	0.941983	g562(ARB_03399)
GO:0000249	C-22 sterol desaturase activity	1	1	0.39024	0.941983	g1069(erg5)
GO:0000252	C-3 sterol dehydrogenase (C-4 sterol decarboxylase) activity	1	1	0.39024	0.941983	g7197(erg26)
GO:0000701	purine-specific mismatch base pair DNA N-glycosylase activity	1	1	0.39024	0.941983	g366(CTHT_0061010)
GO:0000703	oxidized pyrimidine nucleobase lesion DNA N-glycosylase activity	1	1	0.39024	0.941983	g6905(nth1)
GO:0000773	phosphatidyl-N-methylethanolamine N-methyltransferase activity	1	1	0.39024	0.941983	g4782(choC)
GO:0000810	diacylglycerol diphosphate phosphatase activity	1	1	0.39024	0.941983	g4750(dpp1)
GO:0000906	6,7-dimethyl-8-ribityllumazine synthase activity	1	1	0.39024	0.941983	g6773(MGG_04626)
GO:0001165	RNA polymerase I cis-regulatory region sequence-specific DNA binding	1	1	0.39024	0.941983	g1101(-)
GO:0001406	glycerophosphodiester transmembrane transporter activity	1	1	0.39024	0.941983	g2570(GIT3)
GO:0001735	prenylcysteine oxidase activity	1	1	0.39024	0.941983	g3437(PCYOX1)
GO:0002054	nucleobase binding	1	1	0.39024	0.941983	g2061(APT1)
GO:0002055	adenine binding	1	1	0.39024	0.941983	g2061(APT1)
GO:0002060	purine nucleobase binding	1	1	0.39024	0.941983	g2061(APT1)
GO:0003856	3-dehydroquinate synthase activity	1	1	0.39024	0.941983	g4610(MCYG_04845)
GO:0003866	3-phosphoshikimate 1-carboxyvinyltransferase activity	1	1	0.39024	0.941983	g4610(MCYG_04845)
GO:0003871	5-methyltetrahydropteroyltriglutamate-homocysteine S-methyltransferase activity	1	1	0.39024	0.941983	g2361(met26)
GO:0003881	CDP-diacylglycerol-inositol 3-phosphatidyltransferase activity	1	1	0.39024	0.941983	g6145(pis1)
GO:0003921	GMP synthase activity	1	1	0.39024	0.941983	g3840(GUA1)
GO:0003934	GTP cyclohydrolase I activity	1	1	0.39024	0.941983	g5349(gch-1)
GO:0003939	L-iditol 2-dehydrogenase activity	1	1	0.39024	0.941983	g2106(xdhA)
GO:0003957	NAD(P)+ transhydrogenase (B-specific) activity	1	1	0.39024	0.941983	g4986(NNT)
GO:0003960	NADPH:quinone reductase activity	1	1	0.39024	0.941983	g905(ZTA1)
GO:0003975	UDP-N-acetylglucosamine-dolichyl-phosphate N-acetylglucosaminephosphotransferase activity	1	1	0.39024	0.941983	g1191(ALG7)
GO:0003980	UDP-glucose:glycoprotein glucosyltransferase activity	1	1	0.39024	0.941983	g3442(gpt1)
GO:0003992	N2-acetyl-L-ornithine:2-oxoglutarate 5-aminotransferase activity	1	1	0.39024	0.941983	g4262(arg-8)
GO:0004001	adenosine kinase activity	1	1	0.39024	0.941983	g5776(ado1)
GO:0004016	adenylate cyclase activity	1	1	0.39024	0.941983	g4641(cr-1)
GO:0004048	anthranilate phosphoribosyltransferase activity	1	1	0.39024	0.941983	g6498(trp4)
GO:0004059	aralkylamine N-acetyltransferase activity	1	1	0.39024	0.941983	g1200(PAA1)
GO:0004064	arylesterase activity	1	1	0.39024	0.941983	g5636(-)
GO:0004077	biotin-[acetyl-CoA-carboxylase] ligase activity	1	1	0.39024	0.941983	g4538(BPL1)
GO:0004078	biotin-[methylcrotonoyl-CoA-carboxylase] ligase activity	1	1	0.39024	0.941983	g4538(BPL1)
GO:0004079	biotin-[methylmalonyl-CoA-carboxytransferase] ligase activity	1	1	0.39024	0.941983	g4538(BPL1)
GO:0004080	biotin-[propionyl-CoA-carboxylase (ATP-hydrolyzing)] ligase activity	1	1	0.39024	0.941983	g4538(BPL1)
GO:0004083	bisphosphoglycerate 2-phosphatase activity	1	1	0.39024	0.941983	g4020(SPAC1687.21)
GO:0004089	carbonate dehydratase activity	1	1	0.39024	0.941983	g6416(SPBP8B7.05c)
GO:0004099	chitin deacetylase activity	1	1	0.39024	0.941983	g4153(CDA)
GO:0004107	chorismate synthase activity	1	1	0.39024	0.941983	g2385(aro-2)
GO:0004132	dCMP deaminase activity	1	1	0.39024	0.941983	g2180(SPBC2G2.13c)
GO:0004141	dethiobiotin synthase activity	1	1	0.39024	0.941983	g2622(bioDA)
GO:0004153	dihydropterin deaminase activity	1	1	0.39024	0.941983	g73(SPCC1672.03c)
GO:0004308	exo-alpha-sialidase activity	1	1	0.39024	0.941983	g3451(ARB_03431)
GO:0004343	glucosamine 6-phosphate N-acetyltransferase activity	1	1	0.39024	0.941983	g2650(GNA1)
GO:0004347	glucose-6-phosphate isomerase activity	1	1	0.39024	0.941983	g4564(pgiA)
GO:0004354	glutamate dehydrogenase (NADP+) activity	1	1	0.39024	0.941983	g2251(GDH)
GO:0004363	glutathione synthase activity	1	1	0.39024	0.941983	g5746(gsa1)
GO:0004365	glyceraldehyde-3-phosphate dehydrogenase (NAD+) (phosphorylating) activity	1	1	0.39024	0.941983	g5452(GPD)
GO:0004378	GDP-Man:Man1GlcNAc2-PP-Dol alpha-1,3-mannosyltransferase activity	1	1	0.39024	0.941983	g3846(alg-2)
GO:0004399	histidinol dehydrogenase activity	1	1	0.39024	0.941983	g2526(his-3)
GO:0004412	homoserine dehydrogenase activity	1	1	0.39024	0.941983	g1459(AN2882)
GO:0004441	inositol-1,4-bisphosphate 1-phosphatase activity	1	1	0.39024	0.941983	g4737(AN1769)
GO:0004464	leukotriene-C4 synthase activity	1	1	0.39024	0.941983	g4350(-)
GO:0004476	mannose-6-phosphate isomerase activity	1	1	0.39024	0.941983	g5898(pmi1)
GO:0004478	methionine adenosyltransferase activity	1	1	0.39024	0.941983	g797(eth-1)
GO:0004485	methylcrotonoyl-CoA carboxylase activity	1	1	0.39024	0.941983	g5551(DUR12)
GO:0004490	methylglutaconyl-CoA hydratase activity	1	1	0.39024	0.941983	g1474(MYCGRDRAFT_76805)
GO:0004494	methylmalonyl-CoA mutase activity	1	1	0.39024	0.941983	g6631(hyuA)
GO:0004516	nicotinate phosphoribosyltransferase activity	1	1	0.39024	0.941983	g455(NPT1)
GO:0004558	alpha-1,4-glucosidase activity	1	1	0.39024	0.941983	g6177(ARB_02101)
GO:0004564	beta-fructofuranosidase activity	1	1	0.39024	0.941983	g3031(NpII-B)
GO:0004578	chitobiosyldiphosphodolichol beta-mannosyltransferase activity	1	1	0.39024	0.941983	g5999(ARB_01551)
GO:0004586	ornithine decarboxylase activity	1	1	0.39024	0.941983	g193(spe-1)
GO:0004610	phosphoacetylglucosamine mutase activity	1	1	0.39024	0.941983	g2779(AGM1)
GO:0004635	phosphoribosyl-AMP cyclohydrolase activity	1	1	0.39024	0.941983	g2526(his-3)
GO:0004651	polynucleotide 5'-phosphatase activity	1	1	0.39024	0.941983	g144(pct1)
GO:0004655	porphobilinogen synthase activity	1	1	0.39024	0.941983	g2150(HEM2)
GO:0004703	G protein-coupled receptor kinase activity	1	1	0.39024	0.941983	g7676(SNF1)
GO:0004711	ribosomal protein S6 kinase activity	1	1	0.39024	0.941983	g2805(SPCC4G3.08)
GO:0004726	non-membrane spanning protein tyrosine phosphatase activity	1	1	0.39024	0.941983	g7580(stp1)
GO:0004755	saccharopine dehydrogenase (NADP+, L-glutamate-forming) activity	1	1	0.39024	0.941983	g6433(LYS3)
GO:0004767	sphingomyelin phosphodiesterase activity	1	1	0.39024	0.941983	g4882(css1)
GO:0004771	sterol esterase activity	1	1	0.39024	0.941983	g5546(SPCC1672.09)
GO:0004801	transaldolase activity	1	1	0.39024	0.941983	g5509(FPRO05_10296)
GO:0004848	ureidoglycolate hydrolase activity	1	1	0.39024	0.941983	g7077(SPAC19G12.04)
GO:0004851	uroporphyrin-III C-methyltransferase activity	1	1	0.39024	0.941983	g7482(YKR069W)
GO:0004855	xanthine oxidase activity	1	1	0.39024	0.941983	g6385(hxA)
GO:0004933	mating-type a-factor pheromone receptor activity	1	1	0.39024	0.941983	g317(map3)
GO:0004934	mating-type alpha-factor pheromone receptor activity	1	1	0.39024	0.941983	g3113(-)
GO:0004985	G protein-coupled opioid receptor activity	1	1	0.39024	0.941983	g1433(erg2)
GO:0005034	osmosensor activity	1	1	0.39024	0.941983	g5142(SHO1)
GO:0005052	peroxisome matrix targeting signal-1 binding	1	1	0.39024	0.941983	g7111(PAY32)
GO:0005053	peroxisome matrix targeting signal-2 binding	1	1	0.39024	0.941983	g2515(YD2943.01C)
GO:0005055	laminin receptor activity	1	1	0.39024	0.941983	g2723(RPS0)
GO:0005093	Rab GDP-dissociation inhibitor activity	1	1	0.39024	0.941983	g1123(GDI1)
GO:0005148	prolactin receptor binding	1	1	0.39024	0.941983	g6456(erg27)
GO:0005212	structural constituent of eye lens	1	1	0.39024	0.941983	g1672(HEM13)
GO:0005246	calcium channel regulator activity	1	1	0.39024	0.941983	g4454(-)
GO:0005280	amino acid:proton symporter activity	1	1	0.39024	0.941983	g100(UGA4)
GO:0005353	fructose transmembrane transporter activity	1	1	0.39024	0.941983	g172(ght6)
GO:0005372	water transmembrane transporter activity	1	1	0.39024	0.941983	g5325(AQY2)
GO:0005391	P-type sodium:potassium-exchanging transporter activity	1	1	0.39024	0.941983	g1672(HEM13)
GO:0005452	inorganic anion exchanger activity	1	1	0.39024	0.941983	g2880(SPBC543.05c)
GO:0005457	GDP-fucose transmembrane transporter activity	1	1	0.39024	0.941983	g7175(yea4)
GO:0005462	UDP-N-acetylglucosamine transmembrane transporter activity	1	1	0.39024	0.941983	g7175(yea4)
GO:0005464	UDP-xylose transmembrane transporter activity	1	1	0.39024	0.941983	g7175(yea4)
GO:0005476	carnitine:acyl carnitine antiporter activity	1	1	0.39024	0.941983	g5997(CRC1)
GO:0005503	all-trans retinal binding	1	1	0.39024	0.941983	g463(nop-1)
GO:0005549	odorant binding	1	1	0.39024	0.941983	g3113(-)
GO:0005550	pheromone binding	1	1	0.39024	0.941983	g3113(-)
GO:0008035	high-density lipoprotein particle binding	1	1	0.39024	0.941983	g5682(HSP60)
GO:0008113	peptide-methionine (S)-S-oxide reductase activity	1	1	0.39024	0.941983	g1929(mxr1)
GO:0008117	sphinganine-1-phosphate aldolase activity	1	1	0.39024	0.941983	g6349(D9819.5)
GO:0008119	thiopurine S-methyltransferase activity	1	1	0.39024	0.941983	g3285(HOL3)
GO:0008140	cAMP response element binding protein binding	1	1	0.39024	0.941983	g4272(STE14)
GO:0008179	adenylate cyclase binding	1	1	0.39024	0.941983	g5177(cap1)
GO:0008190	eukaryotic initiation factor 4E binding	1	1	0.39024	0.941983	g6672(DED1)
GO:0008255	ecdysis-triggering hormone activity	1	1	0.39024	0.941983	g5697(citA)
GO:0008418	protein-N-terminal asparagine amidohydrolase activity	1	1	0.39024	0.941983	g5872(NTA1)
GO:0008466	glycogenin glucosyltransferase activity	1	1	0.39024	0.941983	g2958(GLG2)
GO:0008493	tetracycline transmembrane transporter activity	1	1	0.39024	0.941983	g1653(Mfsd10)
GO:0008517	folic acid transmembrane transporter activity	1	1	0.39024	0.941983	g1728(FLX1)
GO:0008521	acetyl-CoA transmembrane transporter activity	1	1	0.39024	0.941983	g7370(SPBC21B10.09)
GO:0008525	phosphatidylcholine transporter activity	1	1	0.39024	0.941983	g2272(SCP2)
GO:0008554	P-type sodium transporter activity	1	1	0.39024	0.941983	g1672(HEM13)
GO:0008568	microtubule-severing ATPase activity	1	1	0.39024	0.941983	g3604(SAP1)
GO:0008664	2'-5'-RNA ligase activity	1	1	0.39024	0.941983	g6194(-)
GO:0008682	2-octoprenyl-3-methyl-6-methoxy-1,4-benzoquinone hydroxylase activity	1	1	0.39024	0.941983	g7579(O3284)
GO:0008689	3-demethylubiquinone-9 3-O-methyltransferase activity	1	1	0.39024	0.941983	g6346(COQ3)
GO:0008740	L-rhamnose isomerase activity	1	1	0.39024	0.941983	MSTRG.11206(ARB_05157)
GO:0008760	UDP-N-acetylglucosamine 1-carboxyvinyltransferase activity	1	1	0.39024	0.941983	g4610(MCYG_04845)
GO:0008763	UDP-N-acetylmuramate-L-alanine ligase activity	1	1	0.39024	0.941983	g1280(MET7)
GO:0008764	UDP-N-acetylmuramoylalanine-D-glutamate ligase activity	1	1	0.39024	0.941983	g3712(cctM)
GO:0008771	[citrate (pro-3S)-lyase] ligase activity	1	1	0.39024	0.941983	g3373(naa30)
GO:0008773	[protein-PII] uridylyltransferase activity	1	1	0.39024	0.941983	g6194(-)
GO:0008776	acetate kinase activity	1	1	0.39024	0.941983	g3170(AN4914)
GO:0008804	carbamate kinase activity	1	1	0.39024	0.941983	g3008(SPAC17H9.13c)
GO:0008810	cellulase activity	1	1	0.39024	0.941983	g2100(-)
GO:0008934	inositol monophosphate 1-phosphatase activity	1	1	0.39024	0.941983	g32(INM2)
GO:0008946	oligonucleotidase activity	1	1	0.39024	0.941983	g2859(REX2)
GO:0008959	phosphate acetyltransferase activity	1	1	0.39024	0.941983	g842(NDH2)
GO:0008963	phospho-N-acetylmuramoyl-pentapeptide-transferase activity	1	1	0.39024	0.941983	g1191(ALG7)
GO:0008968	D-sedoheptulose 7-phosphate isomerase activity	1	1	0.39024	0.941983	g6735(murQ)
GO:0008989	rRNA (guanine-N1-)-methyltransferase activity	1	1	0.39024	0.941983	g3278(Mrm1)
GO:0008990	rRNA (guanine-N2-)-methyltransferase activity	1	1	0.39024	0.941983	g4359(tgs1)
GO:0009039	urease activity	1	1	0.39024	0.941983	g393(ure1)
GO:0009881	photoreceptor activity	1	1	0.39024	0.941983	g463(nop-1)
GO:0009905	ent-copalyl diphosphate synthase activity	1	1	0.39024	0.941983	g6640(PaDC2)
GO:0009918	sterol delta7 reductase activity	1	1	0.39024	0.941983	g3122(erg24B)
GO:0010011	auxin binding	1	1	0.39024	0.941983	g499(YNR029C)
GO:0010308	acireductone dioxygenase (Ni2+-requiring) activity	1	1	0.39024	0.941983	g1580(ADI1)
GO:0010851	cyclase regulator activity	1	1	0.39024	0.941983	g5917(gna-3)
GO:0010856	adenylate cyclase activator activity	1	1	0.39024	0.941983	g5917(gna-3)
GO:0010945	CoA pyrophosphatase activity	1	1	0.39024	0.941983	g2984(fit1)
GO:0015020	glucuronosyltransferase activity	1	1	0.39024	0.941983	g3438(atg26)
GO:0015091	ferric iron transmembrane transporter activity	1	1	0.39024	0.941983	g3010(-)
GO:0015104	antimonite transmembrane transporter activity	1	1	0.39024	0.941983	g1158(YPR201W)
GO:0015123	acetate transmembrane transporter activity	1	1	0.39024	0.941983	g437(AN5226.2)
GO:0015182	L-asparagine transmembrane transporter activity	1	1	0.39024	0.941983	g406(fnx2)
GO:0015183	L-aspartate transmembrane transporter activity	1	1	0.39024	0.941983	g1879(AGC1)
GO:0015184	L-cystine transmembrane transporter activity	1	1	0.39024	0.941983	g1970(CG17119)
GO:0015187	glycine transmembrane transporter activity	1	1	0.39024	0.941983	g4976(CIMG_07070)
GO:0015200	methylammonium transmembrane transporter activity	1	1	0.39024	0.941983	g4452(MEP1)
GO:0015250	water channel activity	1	1	0.39024	0.941983	g5325(AQY2)
GO:0015275	stretch-activated, cation-selective, calcium channel activity	1	1	0.39024	0.941983	g7233(SPCC1183.11)
GO:0015292	uniporter activity	1	1	0.39024	0.941983	g1879(AGC1)
GO:0015317	phosphate:proton symporter activity	1	1	0.39024	0.941983	g2123(SPBC1703.13c)
GO:0015355	secondary active monocarboxylate transmembrane transporter activity	1	1	0.39024	0.941983	g100(UGA4)
GO:0015367	oxoglutarate:malate antiporter activity	1	1	0.39024	0.941983	g2592(mic-33)
GO:0015495	gamma-aminobutyric acid:proton symporter activity	1	1	0.39024	0.941983	g100(UGA4)
GO:0015496	putrescine:ornithine antiporter activity	1	1	0.39024	0.941983	g1605(Slc7a9)
GO:0015501	glutamate:sodium symporter activity	1	1	0.39024	0.941983	g3869(uba2)
GO:0015578	mannose transmembrane transporter activity	1	1	0.39024	0.941983	g172(ght6)
GO:0016040	glutamate synthase (NADH) activity	1	1	0.39024	0.941983	g1660(glt1)
GO:0016168	chlorophyll binding	1	1	0.39024	0.941983	g5376(SPBC83.11)
GO:0016216	isopenicillin-N synthase activity	1	1	0.39024	0.941983	g6052(PCH_Pc21g21380)
GO:0016520	growth hormone-releasing hormone receptor activity	1	1	0.39024	0.941983	g4703(SPBC13G1.05)
GO:0016595	glutamate binding	1	1	0.39024	0.941983	g3329(gcs-1)
GO:0016673	oxidoreductase activity, acting on a sulfur group of donors, iron-sulfur protein as acceptor	1	1	0.39024	0.941983	g6851(sir1)
GO:0016727	oxidoreductase activity, acting on CH or CH2 groups, oxygen as acceptor	1	1	0.39024	0.941983	g6385(hxA)
GO:0016784	3-mercaptopyruvate sulfurtransferase activity	1	1	0.39024	0.941983	g469(TUM1)
GO:0016906	sterol 3-beta-glucosyltransferase activity	1	1	0.39024	0.941983	g3438(atg26)
GO:0016918	retinal binding	1	1	0.39024	0.941983	g463(nop-1)
GO:0016979	lipoate-protein ligase activity	1	1	0.39024	0.941983	g2386(aim22)
GO:0016997	alpha-sialidase activity	1	1	0.39024	0.941983	g3451(ARB_03431)
GO:0017017	MAP kinase tyrosine/serine/threonine phosphatase activity	1	1	0.39024	0.941983	g2914(pmp1)
GO:0017089	glycolipid transfer activity	1	1	0.39024	0.941983	g3149(-)
GO:0017118	lipoyltransferase activity	1	1	0.39024	0.941983	g2386(aim22)
GO:0017172	cysteine dioxygenase activity	1	1	0.39024	0.941983	g2954(CDO1)
GO:0017178	diphthine-ammonia ligase activity	1	1	0.39024	0.941983	g1429(mug71)
GO:0018271	biotin-protein ligase activity	1	1	0.39024	0.941983	g4538(BPL1)
GO:0018575	chlorocatechol 1,2-dioxygenase activity	1	1	0.39024	0.941983	g6213(hqdA)
GO:0018576	catechol 1,2-dioxygenase activity	1	1	0.39024	0.941983	g6213(hqdA)
GO:0018578	protocatechuate 3,4-dioxygenase activity	1	1	0.39024	0.941983	g6213(hqdA)
GO:0018618	anthranilate 1,2-dioxygenase (deaminating, decarboxylating) activity	1	1	0.39024	0.941983	g1975(aif1)
GO:0018708	thiol S-methyltransferase activity	1	1	0.39024	0.941983	g3285(HOL3)
GO:0018773	acetylpyruvate hydrolase activity	1	1	0.39024	0.941983	g6613(SPBC21C3.09c)
GO:0018822	nitrile hydratase activity	1	1	0.39024	0.941983	g249(met-2)
GO:0019144	ADP-sugar diphosphatase activity	1	1	0.39024	0.941983	g5712(NUDT14)
GO:0019146	arabinose-5-phosphate isomerase activity	1	1	0.39024	0.941983	g2638(jhp_1324)
GO:0019172	glyoxalase III activity	1	1	0.39024	0.941983	g2758(CaO19.251)
GO:0019187	beta-1,4-mannosyltransferase activity	1	1	0.39024	0.941983	g5999(ARB_01551)
GO:0019786	Atg8-specific protease activity	1	1	0.39024	0.941983	g7649(atg4)
GO:0019914	cyclin-dependent protein kinase activating kinase regulator activity	1	1	0.39024	0.941983	g5824(CCL1)
GO:0019956	chemokine binding	1	1	0.39024	0.941983	g2728(GEN1)
GO:0030233	deoxynucleotide transmembrane transporter activity	1	1	0.39024	0.941983	g7235(TPC1)
GO:0030272	5-formyltetrahydrofolate cyclo-ligase activity	1	1	0.39024	0.941983	g522(FAU1)
GO:0030350	iron-responsive element binding	1	1	0.39024	0.941983	g329(HEM15)
GO:0030366	molybdopterin synthase activity	1	1	0.39024	0.941983	g7714(cnxH)
GO:0030378	serine racemase activity	1	1	0.39024	0.941983	g3940(SRY1)
GO:0030410	nicotianamine synthase activity	1	1	0.39024	0.941983	g7193(egtB)
GO:0030548	acetylcholine receptor regulator activity	1	1	0.39024	0.941983	g6660(RAM2)
GO:0030586	[methionine synthase] reductase activity	1	1	0.39024	0.941983	MSTRG.2984(SPBC12C2.03c)
GO:0030612	arsenate reductase (thioredoxin) activity	1	1	0.39024	0.941983	g7580(stp1)
GO:0030791	arsenite methyltransferase activity	1	1	0.39024	0.941983	g7548(arsM)
GO:0030792	methylarsonite methyltransferase activity	1	1	0.39024	0.941983	g7548(arsM)
GO:0030946	protein tyrosine phosphatase activity, metal-dependent	1	1	0.39024	0.941983	g3533(SPBP8B7.31)
GO:0031172	ornithine N5-monooxygenase activity	1	1	0.39024	0.941983	g3005(sidA)
GO:0031208	POZ domain binding	1	1	0.39024	0.941983	g4899(cul3)
GO:0031320	hexitol dehydrogenase activity	1	1	0.39024	0.941983	g2106(xdhA)
GO:0031531	thyrotropin-releasing hormone receptor binding	1	1	0.39024	0.941983	g56(let1)
GO:0031682	G-protein gamma-subunit binding	1	1	0.39024	0.941983	g1840(GB-1)
GO:0031686	A1 adenosine receptor binding	1	1	0.39024	0.941983	g4651(bipA)
GO:0031730	CCR5 chemokine receptor binding	1	1	0.39024	0.941983	g1150(ERV14)
GO:0031821	G protein-coupled serotonin receptor binding	1	1	0.39024	0.941983	g5917(gna-3)
GO:0032216	glucosaminyl-phosphatidylinositol O-acyltransferase activity	1	1	0.39024	0.941983	g6298(gwt1)
GO:0032440	2-alkenal reductase [NAD(P)+] activity	1	1	0.39024	0.941983	g905(ZTA1)
GO:0032450	maltose alpha-glucosidase activity	1	1	0.39024	0.941983	g6177(ARB_02101)
GO:0032576	O-linoleoyltransferase activity	1	1	0.39024	0.941983	g4093(TAZ1)
GO:0032577	phosphatidylcholine:cardiolipin O-linoleoyltransferase activity	1	1	0.39024	0.941983	g4093(TAZ1)
GO:0032767	copper-dependent protein binding	1	1	0.39024	0.941983	g2141(ATX1)
GO:0032795	heterotrimeric G-protein binding	1	1	0.39024	0.941983	g6393(CDC31)
GO:0032866	D-xylose:NADP reductase activity	1	1	0.39024	0.941983	g374(xyl1)
GO:0033130	acetylcholine receptor binding	1	1	0.39024	0.941983	g7079(rer1)
GO:0033328	peroxisome membrane targeting sequence binding	1	1	0.39024	0.941983	g1454(-)
GO:0033739	preQ1 synthase activity	1	1	0.39024	0.941983	g5349(gch-1)
GO:0033743	peptide-methionine (R)-S-oxide reductase activity	1	1	0.39024	0.941983	g2578(SPBC216.04c)
GO:0033744	L-methionine:thioredoxin-disulfide S-oxidoreductase activity	1	1	0.39024	0.941983	g1929(mxr1)
GO:0033745	L-methionine-(R)-S-oxide reductase activity	1	1	0.39024	0.941983	g3081(YKL069W)
GO:0033814	propanoyl-CoA C-acyltransferase activity	1	1	0.39024	0.941983	g2272(SCP2)
GO:0033878	hormone-sensitive lipase activity	1	1	0.39024	0.941983	g4261(btn1)
GO:0033882	choloyl-CoA hydrolase activity	1	1	0.39024	0.941983	g6270(TES1)
GO:0033897	ribonuclease T2 activity	1	1	0.39024	0.941983	g1176(rny1)
GO:0033947	mannosylglycoprotein endo-beta-mannosidase activity	1	1	0.39024	0.941983	g4930(ARB_07888)
GO:0034012	FAD-AMP lyase (cyclizing) activity	1	1	0.39024	0.941983	g577(dak1)
GO:0034038	deoxyhypusine synthase activity	1	1	0.39024	0.941983	g5428(dys-1)
GO:0034042	5-formyluracil DNA N-glycosylase activity	1	1	0.39024	0.941983	g6905(nth1)
GO:0034043	5-hydroxymethyluracil DNA N-glycosylase activity	1	1	0.39024	0.941983	g6905(nth1)
GO:0034185	apolipoprotein binding	1	1	0.39024	0.941983	g5682(HSP60)
GO:0034186	apolipoprotein A-I binding	1	1	0.39024	0.941983	g5682(HSP60)
GO:0034228	ethanolamine transmembrane transporter activity	1	1	0.39024	0.941983	g3703(HNM1)
GO:0034246	mitochondrial transcription factor activity	1	1	0.39024	0.941983	g2029(-)
GO:0034416	bisphosphoglycerate phosphatase activity	1	1	0.39024	0.941983	g4020(SPAC1687.21)
GO:0034545	fumarylpyruvate hydrolase activity	1	1	0.39024	0.941983	g6613(SPBC21C3.09c)
GO:0034584	piRNA binding	1	1	0.39024	0.941983	g7589(MOV10)
GO:0034632	retinol transmembrane transporter activity	1	1	0.39024	0.941983	g7067(YSL2)
GO:0035175	histone kinase activity (H3-S10 specific)	1	1	0.39024	0.941983	g3013(ark1)
GO:0035299	inositol pentakisphosphate 2-kinase activity	1	1	0.39024	0.941983	g1715(IPK1)
GO:0035473	lipase binding	1	1	0.39024	0.941983	g6217(ucp10)
GO:0035515	oxidative RNA demethylase activity	1	1	0.39024	0.941983	g4850(abh1)
GO:0036041	long-chain fatty acid binding	1	1	0.39024	0.941983	g2272(SCP2)
GO:0036054	protein-malonyllysine demalonylase activity	1	1	0.39024	0.941983	g4676(CAALFM_C102740CA)
GO:0036055	protein-succinyllysine desuccinylase activity	1	1	0.39024	0.941983	g4676(CAALFM_C102740CA)
GO:0036310	ATP-dependent DNA/DNA annealing activity	1	1	0.39024	0.941983	g3515(rhp54)
GO:0036320	mating-type P-factor pheromone receptor activity	1	1	0.39024	0.941983	g3113(-)
GO:0036384	cytidine-diphosphatase activity	1	1	0.39024	0.941983	g950(YND1)
GO:0036456	L-methionine-(S)-S-oxide reductase activity	1	1	0.39024	0.941983	g1929(mxr1)
GO:0042085	5-methyltetrahydropteroyltri-L-glutamate-dependent methyltransferase activity	1	1	0.39024	0.941983	g2361(met26)
GO:0042132	fructose 1,6-bisphosphate 1-phosphatase activity	1	1	0.39024	0.941983	g6428(FBP1)
GO:0042292	URM1 activating enzyme activity	1	1	0.39024	0.941983	g1498(uba4)
GO:0042302	structural constituent of cuticle	1	1	0.39024	0.941983	g7390(-)
GO:0042586	peptide deformylase activity	1	1	0.39024	0.941983	g2044(zta1)
GO:0042602	riboflavin reductase (NADPH) activity	1	1	0.39024	0.941983	g2385(aro-2)
GO:0043424	protein histidine kinase binding	1	1	0.39024	0.941983	g6334(mpr1)
GO:0043530	adenosine 5'-monophosphoramidase activity	1	1	0.39024	0.941983	g3600(hnt1)
GO:0043559	insulin binding	1	1	0.39024	0.941983	g5682(HSP60)
GO:0043734	DNA-N1-methyladenine dioxygenase activity	1	1	0.39024	0.941983	g4850(abh1)
GO:0043751	polyphosphate:AMP phosphotransferase activity	1	1	0.39024	0.941983	g7673(-)
GO:0043891	glyceraldehyde-3-phosphate dehydrogenase (NAD(P)+) (phosphorylating) activity	1	1	0.39024	0.941983	g5452(GPD)
GO:0044025	histone kinase activity (H2B-S14 specific)	1	1	0.39024	0.941983	g4646(ste20)
GO:0044540	L-cystine L-cysteine-lyase (deaminating)	1	1	0.39024	0.941983	g7039(YAL012W)
GO:0044547	DNA topoisomerase binding	1	1	0.39024	0.941983	g6838(cnd2)
GO:0044595	decaprenyldihydroxybenzoate methyltransferase activity	1	1	0.39024	0.941983	g6346(COQ3)
GO:0044596	3-demethylubiquinol-10 3-O-methyltransferase activity	1	1	0.39024	0.941983	g6346(COQ3)
GO:0044604	ABC-type phytochelatin transporter activity	1	1	0.39024	0.941983	g1923(aclQ)
GO:0044610	FMN transmembrane transporter activity	1	1	0.39024	0.941983	g5368(PMP47B)
GO:0045127	N-acetylglucosamine kinase activity	1	1	0.39024	0.941983	g4491(hxkA)
GO:0045129	NAD-independent histone deacetylase activity	1	1	0.39024	0.941983	g1332(HOS2)
GO:0045140	inositol phosphoceramide synthase activity	1	1	0.39024	0.941983	g3371(aur1)
GO:0045158	electron transporter, transferring electrons within cytochrome b6/f complex of photosystem II activity	1	1	0.39024	0.941983	MSTRG.1634(--)
GO:0045547	dehydrodolichyl diphosphate synthase activity	1	1	0.39024	0.941983	g6434(SPAC4D7.04c)
GO:0046429	4-hydroxy-3-methylbut-2-en-1-yl diphosphate synthase activity	1	1	0.39024	0.941983	g7482(YKR069W)
GO:0046507	UDPsulfoquinovose synthase activity	1	1	0.39024	0.941983	g7553(GAL10)
GO:0046508	hydrolase activity, acting on carbon-sulfur bonds	1	1	0.39024	0.941983	g7553(GAL10)
GO:0046526	D-xylulose reductase activity	1	1	0.39024	0.941983	g2106(xdhA)
GO:0046547	trans-aconitate 3-methyltransferase activity	1	1	0.39024	0.941983	g494(ML0130)
GO:0046557	glucan endo-1,6-beta-glucosidase activity	1	1	0.39024	0.941983	g1895(ARB_04467)
GO:0046559	alpha-glucuronidase activity	1	1	0.39024	0.941983	MSTRG.9744(--)
GO:0046592	polyamine oxidase activity	1	1	0.39024	0.941983	g3832(CBP1)
GO:0046624	sphingolipid transporter activity	1	1	0.39024	0.941983	g4747(NCR1)
GO:0046715	active borate transmembrane transporter activity	1	1	0.39024	0.941983	g2880(SPBC543.05c)
GO:0046790	virion binding	1	1	0.39024	0.941983	g3115(-)
GO:0046812	host cell surface binding	1	1	0.39024	0.941983	g3876(SPAC22A12.16)
GO:0046905	15-cis-phytoene synthase activity	1	1	0.39024	0.941983	g5878(TRV_03236)
GO:0046941	azetidine-2-carboxylic acid acetyltransferase activity	1	1	0.39024	0.941983	g2552(SPT10)
GO:0046976	histone methyltransferase activity (H3-K27 specific)	1	1	0.39024	0.941983	g6417(-)
GO:0046993	oxidoreductase activity, acting on X-H and Y-H to form an X-Y bond, with oxygen as acceptor	1	1	0.39024	0.941983	g6052(PCH_Pc21g21380)
GO:0047012	sterol-4-alpha-carboxylate 3-dehydrogenase (decarboxylating) activity	1	1	0.39024	0.941983	g7197(erg26)
GO:0047038	D-arabinitol 2-dehydrogenase activity	1	1	0.39024	0.941983	g5552(ARDH)
GO:0047066	phospholipid-hydroperoxide glutathione peroxidase activity	1	1	0.39024	0.941983	g3768(YIR037W)
GO:0047101	2-oxoisovalerate dehydrogenase (acylating) activity	1	1	0.39024	0.941983	g2640(Bckdha)
GO:0047127	thiomorpholine-carboxylate dehydrogenase activity	1	1	0.39024	0.941983	g3912(YGL159W)
GO:0047323	[3-methyl-2-oxobutanoate dehydrogenase (acetyl-transferring)] kinase activity	1	1	0.39024	0.941983	g1039(PKP1)
GO:0047324	phosphoenolpyruvate-glycerone phosphotransferase activity	1	1	0.39024	0.941983	g577(dak1)
GO:0047334	diphosphate-fructose-6-phosphate 1-phosphotransferase activity	1	1	0.39024	0.941983	g85(pfkA)
GO:0047369	succinate-hydroxymethylglutarate CoA-transferase activity	1	1	0.39024	0.941983	g2775(FPSE_08120)
GO:0047465	N-acylglucosamine-6-phosphate 2-epimerase activity	1	1	0.39024	0.941983	g5599(PA1024)
GO:0047578	4-hydroxyglutamate transaminase activity	1	1	0.39024	0.941983	g6348(SPBC725.01)
GO:0047598	7-dehydrocholesterol reductase activity	1	1	0.39024	0.941983	g3122(erg24B)
GO:0047621	acylpyruvate hydrolase activity	1	1	0.39024	0.941983	g6613(SPBC21C3.09c)
GO:0047631	ADP-ribose diphosphatase activity	1	1	0.39024	0.941983	g5711(YSA1)
GO:0047641	aldose-6-phosphate reductase (NADPH) activity	1	1	0.39024	0.941983	g374(xyl1)
GO:0047708	biotinidase activity	1	1	0.39024	0.941983	g1238(BATDEDRAFT_20316)
GO:0047761	butyrate kinase activity	1	1	0.39024	0.941983	g3170(AN4914)
GO:0047801	L-cysteine:2-oxoglutarate aminotransferase activity	1	1	0.39024	0.941983	g4529(aat2)
GO:0047850	diaminopimelate dehydrogenase activity	1	1	0.39024	0.941983	g5452(GPD)
GO:0047874	dolichyldiphosphatase activity	1	1	0.39024	0.941983	g3138(SPBC530.12c)
GO:0047939	L-glucuronate reductase activity	1	1	0.39024	0.941983	g374(xyl1)
GO:0047960	glycine dehydrogenase activity	1	1	0.39024	0.941983	g70(gcv2)
GO:0047988	hydroxyacid-oxoacid transhydrogenase activity	1	1	0.39024	0.941983	g4928(Adhfe1)
GO:0048001	erythrose-4-phosphate dehydrogenase activity	1	1	0.39024	0.941983	g5452(GPD)
GO:0048020	CCR chemokine receptor binding	1	1	0.39024	0.941983	g1150(ERV14)
GO:0048244	phytanoyl-CoA dioxygenase activity	1	1	0.39024	0.941983	g7586(PAHX)
GO:0048408	epidermal growth factor binding	1	1	0.39024	0.941983	g368(SBH1)
GO:0050002	D-proline reductase (dithiol) activity	1	1	0.39024	0.941983	g3751(AN8748)
GO:0050033	L-rhamnono-1,4-lactonase activity	1	1	0.39024	0.941983	g6822(Patl_0798)
GO:0050044	galactose-6-phosphate isomerase activity	1	1	0.39024	0.941983	g1104(CIMG_07932)
GO:0050177	phenylpyruvate decarboxylase activity	1	1	0.39024	0.941983	g3228(SPAC3G9.11c)
GO:0050185	phosphatidylinositol deacylase activity	1	1	0.39024	0.941983	g4118(BST1)
GO:0050203	oxalate-CoA ligase activity	1	1	0.39024	0.941983	g2236(pcs60)
GO:0050236	pyridoxine:NADP 4-dehydrogenase activity	1	1	0.39024	0.941983	g6033(plr1)
GO:0050262	ribosylnicotinamide kinase activity	1	1	0.39024	0.941983	g6383(nrk1)
GO:0050291	sphingosine N-acyltransferase activity	1	1	0.39024	0.941983	g2275(ALT7)
GO:0050304	nitrous-oxide reductase activity	1	1	0.39024	0.941983	g4701(DUG2)
GO:0050311	sulfite reductase (ferredoxin) activity	1	1	0.39024	0.941983	g6851(sir1)
GO:0050333	thiamin-triphosphatase activity	1	1	0.39024	0.941983	g820(-)
GO:0050354	triokinase activity	1	1	0.39024	0.941983	g577(dak1)
GO:0050416	formimidoylglutamate deiminase activity	1	1	0.39024	0.941983	g73(SPCC1672.03c)
GO:0050542	icosanoid binding	1	1	0.39024	0.941983	g4651(bipA)
GO:0050626	trimethylamine-N-oxide reductase (cytochrome c) activity	1	1	0.39024	0.941983	g793(-)
GO:0050632	propionyl-CoA C2-trimethyltridecanoyltransferase activity	1	1	0.39024	0.941983	g2272(SCP2)
GO:0050641	6-methylsalicylic acid synthase activity	1	1	0.39024	0.941983	g215(patK)
GO:0050816	phosphothreonine residue binding	1	1	0.39024	0.941983	g4312(ssp-1)
GO:0051499	D-aminoacyl-tRNA deacylase activity	1	1	0.39024	0.941983	g7611(DTD1)
GO:0051500	D-tyrosyl-tRNA(Tyr) deacylase activity	1	1	0.39024	0.941983	g7611(DTD1)
GO:0051722	protein C-terminal methylesterase activity	1	1	0.39024	0.941983	g1931(ppe1)
GO:0051723	protein methylesterase activity	1	1	0.39024	0.941983	g1931(ppe1)
GO:0051736	polyribonucleotide 5'-hydroxyl-kinase activity	1	1	0.39024	0.941983	g907(CLP1)
GO:0051870	methotrexate binding	1	1	0.39024	0.941983	g4278(DFR1)
GO:0051871	dihydrofolic acid binding	1	1	0.39024	0.941983	g4278(DFR1)
GO:0052592	oxidoreductase activity, acting on CH or CH2 groups, with an iron-sulfur protein as acceptor	1	1	0.39024	0.941983	g7482(YKR069W)
GO:0052712	inositol phosphosphingolipid phospholipase activity	1	1	0.39024	0.941983	g4882(css1)
GO:0052713	inositol phosphorylceramide phospholipase activity	1	1	0.39024	0.941983	g4882(css1)
GO:0052714	mannosyl-inositol phosphorylceramide phospholipase activity	1	1	0.39024	0.941983	g4882(css1)
GO:0052716	hydroquinone:oxygen oxidoreductase activity	1	1	0.39024	0.941983	g238(ARB_05828)
GO:0052761	exo-1,4-beta-D-glucosaminidase activity	1	1	0.39024	0.941983	g4930(ARB_07888)
GO:0052794	exo-alpha-(2->3)-sialidase activity	1	1	0.39024	0.941983	g3451(ARB_03431)
GO:0052795	exo-alpha-(2->6)-sialidase activity	1	1	0.39024	0.941983	g3451(ARB_03431)
GO:0052796	exo-alpha-(2->8)-sialidase activity	1	1	0.39024	0.941983	g3451(ARB_03431)
GO:0052815	medium-chain acyl-CoA hydrolase activity	1	1	0.39024	0.941983	g6270(TES1)
GO:0052829	inositol-1,3,4-trisphosphate 1-phosphatase activity	1	1	0.39024	0.941983	g4737(AN1769)
GO:0052832	inositol monophosphate 3-phosphatase activity	1	1	0.39024	0.941983	g32(INM2)
GO:0052833	inositol monophosphate 4-phosphatase activity	1	1	0.39024	0.941983	g32(INM2)
GO:0052834	inositol monophosphate phosphatase activity	1	1	0.39024	0.941983	g32(INM2)
GO:0052851	ferric-chelate reductase (NADPH) activity	1	1	0.39024	0.941983	g3748(FRE4)
GO:0052894	norspermine:oxygen oxidoreductase activity	1	1	0.39024	0.941983	g3832(CBP1)
GO:0052895	N1-acetylspermine:oxygen oxidoreductase (N1-acetylspermidine-forming) activity	1	1	0.39024	0.941983	g3832(CBP1)
GO:0052901	spermine:oxygen oxidoreductase (spermidine-forming) activity	1	1	0.39024	0.941983	g3832(CBP1)
GO:0052909	18S rRNA (adenine(1779)-N(6)/adenine(1780)-N(6))-dimethyltransferase activity	1	1	0.39024	0.941983	g4463(DIM1)
GO:0052913	16S rRNA (guanine(966)-N(2))-methyltransferase activity	1	1	0.39024	0.941983	g4359(tgs1)
GO:0055102	lipase inhibitor activity	1	1	0.39024	0.941983	g6217(ucp10)
GO:0060308	GTP cyclohydrolase I regulator activity	1	1	0.39024	0.941983	g5349(gch-1)
GO:0061483	sulfinylpropanyl adenylate synthase	1	1	0.39024	0.941983	g2503(MCYG_00394)
GO:0061543	3-demethylubiquinol-6 3-O-methyltransferase activity	1	1	0.39024	0.941983	g6346(COQ3)
GO:0061604	molybdopterin-synthase sulfurtransferase activity	1	1	0.39024	0.941983	g1498(uba4)
GO:0061605	molybdopterin-synthase adenylyltransferase activity	1	1	0.39024	0.941983	g1498(uba4)
GO:0061685	diphthine methylesterase activity	1	1	0.39024	0.941983	g2084(DPH7)
GO:0061690	lipoamidase activity	1	1	0.39024	0.941983	g1238(BATDEDRAFT_20316)
GO:0061697	protein-glutaryllysine deglutarylase activity	1	1	0.39024	0.941983	g4676(CAALFM_C102740CA)
GO:0061770	translation elongation factor binding	1	1	0.39024	0.941983	g3862(ZPR1)
GO:0061821	telomeric D-loop binding	1	1	0.39024	0.941983	g760(pot1)
GO:0061980	regulatory RNA binding	1	1	0.39024	0.941983	g7589(MOV10)
GO:0061981	3-hydroxykynureninase activity	1	1	0.39024	0.941983	g3060(BNA5)
GO:0070039	rRNA (guanosine-2'-O-)-methyltransferase activity	1	1	0.39024	0.941983	g3278(Mrm1)
GO:0070043	rRNA (guanine-N7-)-methyltransferase activity	1	1	0.39024	0.941983	g6768(BUD23)
GO:0070051	fibrinogen binding	1	1	0.39024	0.941983	g5954(SUB2)
GO:0070191	methionine-R-sulfoxide reductase activity	1	1	0.39024	0.941983	g3081(YKL069W)
GO:0070260	5'-tyrosyl-DNA phosphodiesterase activity	1	1	0.39024	0.941983	g1110(SPCP31B10.05)
GO:0070284	4-amino-5-hydroxymethyl-2-methylpyrimidine phosphate synthase activity	1	1	0.39024	0.941983	g7149(nmt1)
GO:0070324	thyroid hormone binding	1	1	0.39024	0.941983	g3912(YGL159W)
GO:0070337	3'-flap-structured DNA binding	1	1	0.39024	0.941983	g7594(mrc1)
GO:0070463	tubulin-dependent ATPase activity	1	1	0.39024	0.941983	g1390(klp6)
GO:0070530	K63-linked polyubiquitin modification-dependent protein binding	1	1	0.39024	0.941983	g1941(sst2)
GO:0070538	oleic acid binding	1	1	0.39024	0.941983	g2272(SCP2)
GO:0070579	methylcytosine dioxygenase activity	1	1	0.39024	0.941983	g4850(abh1)
GO:0070733	protein adenylyltransferase activity	1	1	0.39024	0.941983	g1498(uba4)
GO:0070773	protein-N-terminal glutamine amidohydrolase activity	1	1	0.39024	0.941983	g5872(NTA1)
GO:0071164	RNA trimethylguanosine synthase activity	1	1	0.39024	0.941983	g4359(tgs1)
GO:0071532	ankyrin repeat binding	1	1	0.39024	0.941983	g37(ypt2)
GO:0071566	UFM1 activating enzyme activity	1	1	0.39024	0.941983	g1498(uba4)
GO:0071734	biotin-[pyruvate-carboxylase] ligase activity	1	1	0.39024	0.941983	g4538(BPL1)
GO:0071813	lipoprotein particle binding	1	1	0.39024	0.941983	g5682(HSP60)
GO:0071814	protein-lipid complex binding	1	1	0.39024	0.941983	g5682(HSP60)
GO:0071837	HMG box domain binding	1	1	0.39024	0.941983	g509(creA)
GO:0071858	corazonin receptor binding	1	1	0.39024	0.941983	g3633(DSK2)
GO:0072354	histone kinase activity (H3-T3 specific)	1	1	0.39024	0.941983	g1753(-)
GO:0072371	histone kinase activity (H2A-S121 specific)	1	1	0.39024	0.941983	g4913(BUB1)
GO:0072586	DNA topoisomerase type II (double strand cut, ATP-hydrolyzing) regulator activity	1	1	0.39024	0.941983	g6838(cnd2)
GO:0072587	DNA topoisomerase type II (double strand cut, ATP-hydrolyzing) activator activity	1	1	0.39024	0.941983	g6838(cnd2)
GO:0080023	3R-hydroxyacyl-CoA dehydratase activity	1	1	0.39024	0.941983	g241(fox-2)
GO:0080041	ADP-ribose pyrophosphohydrolase activity	1	1	0.39024	0.941983	g5712(NUDT14)
GO:0080042	ADP-glucose pyrophosphohydrolase activity	1	1	0.39024	0.941983	g5712(NUDT14)
GO:0080101	phosphatidyl-N-dimethylethanolamine N-methyltransferase activity	1	1	0.39024	0.941983	g4782(choC)
GO:0080139	borate efflux transmembrane transporter activity	1	1	0.39024	0.941983	g2880(SPBC543.05c)
GO:0080146	L-cysteine desulfhydrase activity	1	1	0.39024	0.941983	g7039(YAL012W)
GO:0089721	phosphoenolpyruvate transmembrane transporter activity	1	1	0.39024	0.941983	g5376(SPBC83.11)
GO:0090369	ornithine carbamoyltransferase inhibitor activity	1	1	0.39024	0.941983	g1479(ARG)
GO:0090422	thiamine pyrophosphate transmembrane transporter activity	1	1	0.39024	0.941983	g7235(TPC1)
GO:0097001	ceramide binding	1	1	0.39024	0.941983	g3149(-)
GO:0097158	pre-mRNA intronic pyrimidine-rich binding	1	1	0.39024	0.941983	g1812(usp102)
GO:0097177	mitochondrial ribosome binding	1	1	0.39024	0.941983	g5301(yidC)
GO:0097358	D-leucyl-tRNA(Leu) deacylase activity	1	1	0.39024	0.941983	g7611(DTD1)
GO:0097677	STAT family protein binding	1	1	0.39024	0.941983	g1721(pli1)
GO:0098600	selenomethionine gamma-lyase activity	1	1	0.39024	0.941983	g7039(YAL012W)
GO:0098606	selenocystathionine gamma-lyase activity	1	1	0.39024	0.941983	g7039(YAL012W)
GO:0098607	methylselenocysteine deselenhydrase activity	1	1	0.39024	0.941983	g7039(YAL012W)
GO:0098631	cell adhesion mediator activity	1	1	0.39024	0.941983	g2723(RPS0)
GO:0099602	neurotransmitter receptor regulator activity	1	1	0.39024	0.941983	g6660(RAM2)
GO:0102149	farnesylcysteine lyase activity	1	1	0.39024	0.941983	g3437(PCYOX1)
GO:0102193	protein-ribulosamine 3-kinase activity	1	1	0.39024	0.941983	g7305(-)
GO:0102202	soladodine glucosyltransferase activity	1	1	0.39024	0.941983	g3438(atg26)
GO:0102203	brassicasterol glucosyltransferase activity	1	1	0.39024	0.941983	g3438(atg26)
GO:0102205	cholesterol alpha-glucosyltransferase activity	1	1	0.39024	0.941983	g3438(atg26)
GO:0102264	tRNA-dihydrouridine20 synthase activity	1	1	0.39024	0.941983	g6582(SPBC1709.06)
GO:0102485	dATP phosphohydrolase activity	1	1	0.39024	0.941983	g950(YND1)
GO:0102486	dCTP phosphohydrolase activity	1	1	0.39024	0.941983	g950(YND1)
GO:0102487	dUTP phosphohydrolase activity	1	1	0.39024	0.941983	g950(YND1)
GO:0102488	dTTP phosphohydrolase activity	1	1	0.39024	0.941983	g950(YND1)
GO:0102489	GTP phosphohydrolase activity	1	1	0.39024	0.941983	g950(YND1)
GO:0102490	8-oxo-dGTP phosphohydrolase activity	1	1	0.39024	0.941983	g950(YND1)
GO:0102491	dGTP phosphohydrolase activity	1	1	0.39024	0.941983	g950(YND1)
GO:0102704	GDP-Man:Man2GlcNAc2-PP-dolichol alpha-1,6-mannosyltransferase activity	1	1	0.39024	0.941983	g3846(alg-2)
GO:0102751	UDP-alpha-D-glucose:glucosyl-glycogenin alpha-D-glucosyltransferase activity	1	1	0.39024	0.941983	g2958(GLG2)
GO:0102953	hypoglycin A gamma-glutamyl transpeptidase activity	1	1	0.39024	0.941983	g1485(ARB_02921)
GO:0103066	4alpha-carboxy-4beta-methyl-5alpha-cholesta-8-en-3beta-ol:NAD(P)+ 3-oxidoreductase (decarboxylating) activity	1	1	0.39024	0.941983	g7197(erg26)
GO:0103067	4alpha-carboxy-5alpha-cholesta-8-en-3beta-ol:NAD(P)+ 3-dehydrogenase (decarboxylating) activity	1	1	0.39024	0.941983	g7197(erg26)
GO:0103068	leukotriene C4 gamma-glutamyl transferase activity	1	1	0.39024	0.941983	g1485(ARB_02921)
GO:0106026	Gly-tRNA(Ala) hydrolase activity	1	1	0.39024	0.941983	g7611(DTD1)
GO:0106274	NAD+-protein-arginine ADP-ribosyltransferase activity	1	1	0.39024	0.941983	g3373(naa30)
GO:0140135	mechanosensitive cation channel activity	1	1	0.39024	0.941983	g7233(SPCC1183.11)
GO:0140580	mitochondrion autophagosome adaptor activity	1	1	0.39024	0.941983	g5777(SPAC14C4.01c)
GO:1901235	(R)-carnitine transmembrane transporter activity	1	1	0.39024	0.941983	g3703(HNM1)
GO:1901584	tetrapeptide transmembrane transporter activity	1	1	0.39024	0.941983	g7238(isp4)
GO:1902444	riboflavin binding	1	1	0.39024	0.941983	g6773(MGG_04626)
GO:1903425	fluoride transmembrane transporter activity	1	1	0.39024	0.941983	g750(fex-1)
GO:1904121	phosphatidylethanolamine transfer activity	1	1	0.39024	0.941983	g2272(SCP2)
GO:1904593	prostaglandin binding	1	1	0.39024	0.941983	g4651(bipA)
GO:1904854	proteasome core complex binding	1	1	0.39024	0.941983	g2150(HEM2)
GO:1904931	MCM complex binding	1	1	0.39024	0.941983	g2818(mcm10)
GO:1905773	8-hydroxy-2'-deoxyguanosine DNA binding	1	1	0.39024	0.941983	g760(pot1)
GO:1990190	peptide-glutamate-N-acetyltransferase activity	1	1	0.39024	0.941983	g4778(ard1)
GO:1990247	N6-methyladenosine-containing RNA binding	1	1	0.39024	0.941983	g6417(-)
GO:1990439	MAP kinase serine/threonine phosphatase activity	1	1	0.39024	0.941983	g628(ptc1)
GO:1990448	exon-exon junction complex binding	1	1	0.39024	0.941983	g4921(pym1)
GO:1990576	G protein-coupled glucose receptor activity	1	1	0.39024	0.941983	g5917(gna-3)
GO:1990610	acetolactate synthase regulator activity	1	1	0.39024	0.941983	g2345(ILV6)
GO:1990644	microtubule site clamp	1	1	0.39024	0.941983	g247(-)
GO:1990757	ubiquitin ligase activator activity	1	1	0.39024	0.941983	g6313(slp1)
GO:1990833	clathrin-uncoating ATPase activity	1	1	0.39024	0.941983	g4651(bipA)
GO:1990919	proteasome-nuclear membrane anchor activity	1	1	0.39024	0.941983	g2331(STS1)
GO:1990984	tRNA demethylase activity	1	1	0.39024	0.941983	g4850(abh1)
GO:0000150	DNA strand exchange activity	6	13	0.39686	0.944696	g215(patK);g3939(-);g4877(-);g629(-);g6589(-);g777(rhp51)
GO:0004300	enoyl-CoA hydratase activity	6	13	0.39686	0.944696	g1474(MYCGRDRAFT_76805);g241(fox-2);g2446(sidH);g3670(crt);g5583(claC);g7080(MYCGRDRAFT_76805)
GO:0004491	methylmalonate-semialdehyde dehydrogenase (acylating) activity	6	13	0.39686	0.944696	g151(aldA);g3807(aldA);g3913(prnC);g4495(SPAC922.07c);g5094(prnC);g7314(tropH)
GO:0004777	succinate-semialdehyde dehydrogenase (NAD+) activity	6	13	0.39686	0.944696	g151(aldA);g3807(aldA);g3913(prnC);g4495(SPAC922.07c);g5094(prnC);g7314(tropH)
GO:0008802	betaine-aldehyde dehydrogenase activity	6	13	0.39686	0.944696	g151(aldA);g3807(aldA);g3913(prnC);g4495(SPAC922.07c);g5094(prnC);g7314(tropH)
GO:0009013	succinate-semialdehyde dehydrogenase [NAD(P)+] activity	6	13	0.39686	0.944696	g151(aldA);g3807(aldA);g3913(prnC);g4495(SPAC922.07c);g5094(prnC);g7314(tropH)
GO:0009975	cyclase activity	6	13	0.39686	0.944696	g4289(MSY001_2108);g4496(pkfF);g4641(cr-1);g577(dak1);g5878(TRV_03236);g7073(SPAC12G12.06c)
GO:0010285	L,L-diaminopimelate aminotransferase activity	6	13	0.39686	0.944696	g1045(gliI);g1214(SPAC56E4.03);g3316(swnA);g5329(aclI);g7039(YAL012W);g876(aclI)
GO:0015299	solute:proton antiporter activity	6	13	0.39686	0.944696	g2795(-);g4619(FLOT2);g4684(-);g5727(kha1);g648(sod22);g6604(mdm28)
GO:0016894	endonuclease activity, active with either ribo- or deoxyribonucleic acids and producing 3'-phosphomonoesters	6	13	0.39686	0.944696	g1176(rny1);g2465(mus81);g2940(-);g3865(sen54);g6905(nth1);g936(tsp-4)
GO:0018480	5-carboxymethyl-2-hydroxymuconic-semialdehyde dehydrogenase activity	6	13	0.39686	0.944696	g151(aldA);g3807(aldA);g3913(prnC);g4495(SPAC922.07c);g5094(prnC);g7314(tropH)
GO:0019145	aminobutyraldehyde dehydrogenase activity	6	13	0.39686	0.944696	g151(aldA);g3807(aldA);g3913(prnC);g4495(SPAC922.07c);g5094(prnC);g7314(tropH)
GO:0019202	amino acid kinase activity	6	13	0.39686	0.944696	g1459(AN2882);g2345(ILV6);g3008(SPAC17H9.13c);g5467(-);g6126(-);g6661(erg12)
GO:0031420	alkali metal ion binding	6	13	0.39686	0.944696	MSTRG.5459(--);MSTRG.5589(--);MSTRG.9342(--);g1971(SPAC6F6.11c);g32(INM2);g4646(ste20)
GO:0043824	succinylglutamate-semialdehyde dehydrogenase activity	6	13	0.39686	0.944696	g151(aldA);g3807(aldA);g3913(prnC);g4495(SPAC922.07c);g5094(prnC);g7314(tropH)
GO:0016835	carbon-oxygen lyase activity	55	136	0.397629	0.945653	MSTRG.9540(--);g1013(cm3B);g1063(SPAC6G10.03c);g1192(LEUA);g1223(-);g1286(ILV1);g1474(MYCGRDRAFT_76805);g1487(MBD4);g1516(PIP);g1536(-);g1931(ppe1);g2150(HEM2);g2279(AN1503);g2385(aro-2);g241(fox-2);g2446(sidH);g249(met-2);g2544(acoB);g2638(jhp_1324);g2648(FUMR);g2758(CaO19.251);g2921(azaE);g3089(CIMG_00151);g3208(-);g3287(SPAC922.06);g3479(KU80);g3670(crt);g3751(AN8748);g3765(YOR29-10);g3842(ANI…
GO:0044389	ubiquitin-like protein ligase binding	32	78	0.399144	0.948381	g1108(Stub1);g1844(D4211);g1845(nuo-49);g3010(-);g3013(ark1);g3115(-);g3211(ubl1);g337(UBC6);g3479(KU80);g3525(ubc11);g3772(VMA3);g4564(pgiA);g4651(bipA);g4899(cul3);g495(aph1);g5415(DER1);g5519(D4211);g5682(HSP60);g5823(UBC1);g5910(rpl-5);g5920(cul1);g5992(ubc15);g6001(ubc2);g618(TPI1);g6217(ucp10);g6466(dscB);g6508(spm2);g6586(RFC2);g6710(rpt4);g6811(UBX5);g7190(D4211);g975(pmp3)
GO:0004385	guanylate kinase activity	8	18	0.402782	0.952707	g177(STE6);g2162(GUK1);g3604(SAP1);g4945(TR06);g5072(SPBC1198.05);g6258(hsp98);g6505(SPAC4G9.12);g798(AFUA_1G10640)
GO:0016823	hydrolase activity, acting on acid carbon-carbon bonds, in ketonic substances	8	18	0.402782	0.952707	g1063(SPAC6G10.03c);g1516(PIP);g2821(ILV2);g3060(BNA5);g3117(ARB_05732-2);g3208(-);g3228(SPAC3G9.11c);g6613(SPBC21C3.09c)
GO:0031593	polyubiquitin modification-dependent protein binding	8	18	0.402782	0.952707	g1201(DDI1);g1941(sst2);g2232(swi10);g2331(STS1);g3633(DSK2);g5256(ucp7);g6710(rpt4);g7676(SNF1)
GO:0061631	ubiquitin conjugating enzyme activity	8	18	0.402782	0.952707	g1844(D4211);g337(UBC6);g3525(ubc11);g5823(UBC1);g5992(ubc15);g6001(ubc2);g6508(spm2);g7190(D4211)
GO:0030246	carbohydrate binding	26	63	0.402812	0.952707	g1085(ARB_01444);g1483(PEP2);g2106(xdhA);g2650(GNA1);g2755(SPAC607.06c);g2830(dpm1);g2958(GLG2);g3442(gpt1);g3699(ARB_07629);g3707(ARB_07637);g4084(-);g441(png1);g4416(ARB_05022);g4491(hxkA);g4564(pgiA);g5206(At4g32130);g5509(FPRO05_10296);g6052(PCH_Pc21g21380);g6145(pis1);g6177(ARB_02101);g6181(ARB_07629);g6428(FBP1);g6432(ARB_02327-2);g6735(murQ);g7057(yos9);g860(GDE1)
GO:0015295	solute:proton symporter activity	22	53	0.404969	0.956228	g100(UGA4);g1048(SPCC417.10);g1346(asaE);g1653(Mfsd10);g1700(HGT1);g172(ght6);g2123(SPBC1703.13c);g2570(GIT3);g3186(cnsO);g3370(HI_0418);g3683(mfsB);g4047(mfs1);g4169(criB);g5454(ecdD);g5940(itr2);g6180(mfs1);g638(HGT1);g6423(AFUA_8G05710);g7370(SPBC21B10.09);g7617(oryC);g7632(STL1);g943(fnx1)
GO:0003916	DNA topoisomerase activity	10	23	0.405617	0.956228	MSTRG.720(--);g1734(tom40);g2501(mss116);g3483(top3);g5334(PKP2);g5900(-);g5968(TOP2);g6024(top3);g6672(DED1);g6707(CaO19.12648)
GO:0003735	structural constituent of ribosome	75	187	0.406274	0.956228	MSTRG.11206(ARB_05157);MSTRG.7970(mrpl39);MSTRG.9559(spcs1);g1083(mrpl27);g1139(rsm26);g1165(mrp10);g1612(MNP1);g1710(rsm10);g1792(mrp20);g1866(RPS13);g1901(rps19);g1931(ppe1);g2306(GET1);g2372(mrpl40);g2413(mrpl36);g2542(ALTA12);g2544(acoB);g26(hgh1);g2706(IMG2);g2723(RPS0);g2724(mrps28);g2749(ubi::crp-6);g2771(rpl2701);g2823(mrpl28);g2895(crp-46);g3070(RPS16);g3178(SPBC543.02c);g3296(RLP24);g33…
GO:0008233	peptidase activity	169	426	0.406839	0.956228	MSTRG.12578(--);MSTRG.5459(--);MSTRG.5703(--);MSTRG.720(--);MSTRG.885(--);MSTRG.9559(spcs1);MSTRG.9945(--);g1014(uch1);g1063(SPAC6G10.03c);g1137(GPI17);g1146(MEP2);g1201(DDI1);g1209(pup2);g1221(ARB_02390);g1290(GAB1);g1474(MYCGRDRAFT_76805);g1483(PEP2);g1485(ARB_02921);g1516(PIP);g1534(-);g1548(SPAC6G10.04c);g1553(SED4);g1616(OPSB);g1638(ubp3);g1738(SPAC20G4.01);g177(STE6);g1873(pgp1);g1923(aclQ)…
GO:0004180	carboxypeptidase activity	12	28	0.406898	0.956228	g3601(hyuC);g4044(pca-2);g4337(ECM14);g4997(ARB_03789);g5791(SCPA);g58(SCPB);g5900(-);g5950(CPYA);g6005(LAP3);g6708(ARB_01041);g6920(ARB_06361);g6976(ARB_06414)
GO:0016408	C-acyltransferase activity	12	28	0.406898	0.956228	g1784(lcb2);g215(patK);g2272(SCP2);g2296(POT1);g2623(bioF);g3877(B14D6.310);g492(-);g5760(tca-8);g5787(hemA);g6003(erg10A);g6410(POT1);g6627(nscA)
GO:0016814	hydrolase activity, acting on carbon-nitrogen (but not peptide) bonds, in cyclic amidines	12	28	0.406898	0.956228	g1972(dut-1);g2180(SPBC2G2.13c);g2423(dut);g2526(his-3);g3441(DAL1);g3606(ADA2);g393(ure1);g4497(amdhd2);g5349(gch-1);g5931(FGRRES_01567);g7166(CDA);g73(SPCC1672.03c)
GO:0015399	primary active transmembrane transporter activity	100	251	0.417203	0.966643	MSTRG.12502(9G6.310);MSTRG.3319(--);MSTRG.7161(--);MSTRG.720(--);MSTRG.8368(qcr9);g1197(vma7);g126(pi030);g1451(LPI3C);g1456(-);g1558(nuo14.8);g1672(HEM13);g1734(tom40);g1738(SPAC20G4.01);g177(STE6);g1774(SPAC821.13c);g1845(nuo-49);g1923(aclQ);g1966(des);g1975(aif1);g2076(cyp6);g2162(GUK1);g2308(qcr7);g247(-);g2581(gem1);g2917(abcC);g3048(pam16);g318(-);g3258(-);g3264(-);g3471(FCR3);g367(SPAC23H3…
GO:0047134	protein-disulfide reductase (NAD(P)) activity	17	41	0.431813	0.966643	g1265(aspB);g1579(MTO1);g1660(glt1);g1975(aif1);g2435(TRR1);g3005(sidA);g3706(moxY);g408(bna4);g4137(ktnD);g4289(MSY001_2108);g441(png1);g4922(hem14);g528(fer8);g5985(ktnD);g872(aclD);g874(gliT);g919(TRX1)
GO:0005310	dicarboxylic acid transmembrane transporter activity	15	36	0.433862	0.966643	g1346(asaE);g1653(Mfsd10);g1700(HGT1);g1728(FLX1);g1879(AGC1);g2019(dbaD);g2592(mic-33);g3370(HI_0418);g3580(FVEG_12626);g4173(YMR155W);g4485(AMF1);g638(HGT1);g6756(asaE);g7429(cys-14);g943(fnx1)
GO:0000900	translation repressor activity, mRNA regulatory element binding	3	6	0.43544	0.966643	g1974(vts1);g275(YOR29-25);g4278(DFR1)
GO:0003950	NAD+ ADP-ribosyltransferase activity	3	6	0.43544	0.966643	g1238(BATDEDRAFT_20316);g4457(AN7461);g4676(CAALFM_C102740CA)
GO:0003984	acetolactate synthase activity	3	6	0.43544	0.966643	g2345(ILV6);g2821(ILV2);g3228(SPAC3G9.11c)
GO:0004587	ornithine-oxo-acid transaminase activity	3	6	0.43544	0.966643	g1113(otaA);g2622(bioDA);g4262(arg-8)
GO:0004652	polynucleotide adenylyltransferase activity	3	6	0.43544	0.966643	g28(cid1);g3840(GUA1);g6194(-)
GO:0005355	glucose transmembrane transporter activity	3	6	0.43544	0.966643	g1700(HGT1);g172(ght6);g7617(oryC)
GO:0015042	trypanothione-disulfide reductase activity	3	6	0.43544	0.966643	g1975(aif1);g528(fer8);g874(gliT)
GO:0015645	fatty acid ligase activity	3	6	0.43544	0.966643	g1145(FAT1);g3184(ACS2);g5207(PROQFM164_S04g000523)
GO:0016018	cyclosporin A binding	3	6	0.43544	0.966643	g1598(cnb-1);g4225(cyp10);g6675(ARB_01071)
GO:0016730	oxidoreductase activity, acting on iron-sulfur proteins as donors	3	6	0.43544	0.966643	g3682(SRP101);g5304(cfd1);g6631(hyuA)
GO:0031078	histone deacetylase activity (H3-K14 specific)	3	6	0.43544	0.966643	g1332(HOS2);g273(HOS3);g4457(AN7461)
GO:0031419	cobalamin binding	3	6	0.43544	0.966643	g1456(-);g2248(rnr-1);g618(TPI1)
GO:0035613	RNA stem-loop binding	3	6	0.43544	0.966643	g1812(usp102);g6672(DED1);g6752(msl1)
GO:0036402	proteasome-activating activity	3	6	0.43544	0.966643	g56(let1);g6710(rpt4);g7145(RPT1)
GO:0045436	lycopene beta cyclase activity	3	6	0.43544	0.966643	g4289(MSY001_2108);g4496(pkfF);g5878(TRV_03236)
GO:0047617	acyl-CoA hydrolase activity	3	6	0.43544	0.966643	g1120(-);g3138(SPBC530.12c);g6270(TES1)
GO:0070401	NADP+ binding	3	6	0.43544	0.966643	g3005(sidA);g3718(arg-6);g5196(nmrA)
GO:0102039	alkylhydroperoxide reductase activity	3	6	0.43544	0.966643	g146(YBL0503);g3025(YIL010W);g7715(SCO1)
GO:0120014	phospholipid transfer activity	3	6	0.43544	0.966643	g2195(L9470.15);g2272(SCP2);g5297(SFH5)
GO:0016780	phosphotransferase activity, for other substituted phosphate groups	11	26	0.437775	0.966643	g1191(ALG7);g1305(MT2054);g1898(-);g2050(-);g255(pptB);g3289(ICL1);g3475(SPAC22A12.08c);g3491(pps1);g4318(pptA);g6145(pis1);g721(SPO14)
GO:0070205	2-succinyl-6-hydroxy-2,4-cyclohexadiene-1-carboxylate synthase activity	11	26	0.437775	0.966643	g1013(cm3B);g1063(SPAC6G10.03c);g1516(PIP);g1536(-);g1931(ppe1);g3208(-);g3751(AN8748);g3765(YOR29-10);g539(-);g5426(-);g5847(metE)
GO:0016798	hydrolase activity, acting on glycosyl bonds	43	107	0.438151	0.966643	MSTRG.9744(--);g1085(ARB_01444);g1207(KRR1);g1273(ARB_00204);g1487(MBD4);g17(xynD);g1895(ARB_04467);g1926(crf2);g1999(-);g2060(-);g209(btgE);g2100(-);g2748(chiB);g3031(NpII-B);g3078(gel1);g3451(ARB_03431);g3567(ARB_07487);g3572(-);g366(CTHT_0061010);g3699(ARB_07629);g3705(bglE);g3825(gel2);g3890(-);g4009(MDH1);g4636(ARB_05253);g4669(exgD);g4930(ARB_07888);g4952(GRP);g5043(ARB_02797);g5569(btgC);g…
GO:0003985	acetyl-CoA C-acetyltransferase activity	9	21	0.439438	0.966643	g215(patK);g2272(SCP2);g2296(POT1);g3877(B14D6.310);g492(-);g5760(tca-8);g6003(erg10A);g6410(POT1);g6627(nscA)
GO:0003988	acetyl-CoA C-acyltransferase activity	9	21	0.439438	0.966643	g215(patK);g2272(SCP2);g2296(POT1);g3877(B14D6.310);g492(-);g5760(tca-8);g6003(erg10A);g6410(POT1);g6627(nscA)
GO:0016530	metallochaperone activity	9	21	0.439438	0.966643	g192(yjiA);g2141(ATX1);g2581(gem1);g4399(MTM1);g499(YNR029C);g7529(MDR1);g7637(YNR029C);g7673(-);g7715(SCO1)
GO:0061650	ubiquitin-like protein conjugating enzyme activity	9	21	0.439438	0.966643	g1844(D4211);g337(UBC6);g3525(ubc11);g3869(uba2);g5823(UBC1);g5992(ubc15);g6001(ubc2);g6508(spm2);g7190(D4211)
GO:0016668	oxidoreductase activity, acting on a sulfur group of donors, NAD(P) as acceptor	54	135	0.439616	0.966643	MSTRG.2984(SPBC12C2.03c);g1265(aspB);g146(YBL0503);g1575(-);g1579(MTO1);g1660(glt1);g1738(SPAC20G4.01);g177(STE6);g1923(aclQ);g1975(aif1);g2162(GUK1);g2435(TRR1);g2800(fap1);g2917(abcC);g3005(sidA);g3025(YIL010W);g3437(PCYOX1);g3706(moxY);g3712(cctM);g380(LPI1W);g3910(PAO4);g3981(TEF3);g408(bna4);g4137(ktnD);g4146(CDC3);g4289(MSY001_2108);g4407(Gtpbp2);g441(png1);g4496(pkfF);g4614(ascE);g4728(-);…
GO:0004165	dodecenoyl-CoA delta-isomerase activity	5	11	0.440292	0.966643	g1474(MYCGRDRAFT_76805);g2446(sidH);g3670(crt);g5583(claC);g7080(MYCGRDRAFT_76805)
GO:0004849	uridine kinase activity	5	11	0.440292	0.966643	g6383(nrk1);g6505(SPAC4G9.12);g751(urg2);g7673(-);g995(urk1)
GO:0005249	voltage-gated potassium channel activity	5	11	0.440292	0.966643	MSTRG.5459(--);MSTRG.5589(--);MSTRG.9342(--);g1609(-);g4646(ste20)
GO:0008460	dTDP-glucose 4,6-dehydratase activity	5	11	0.440292	0.966643	g2921(azaE);g3287(SPAC922.06);g6223(denD);g6958(DHG2);g7197(erg26)
GO:0008692	3-hydroxybutyryl-CoA epimerase activity	5	11	0.440292	0.966643	g1474(MYCGRDRAFT_76805);g2446(sidH);g3670(crt);g5583(claC);g7080(MYCGRDRAFT_76805)
GO:0015562	efflux transmembrane transporter activity	5	11	0.440292	0.966643	g1970(CG17119);g2880(SPBC543.05c);g3029(ATG22);g6190(MTP3);g6648(ZRC1)
GO:0016856	racemase and epimerase activity, acting on hydroxy acids and derivatives	5	11	0.440292	0.966643	g1474(MYCGRDRAFT_76805);g2446(sidH);g3670(crt);g5583(claC);g7080(MYCGRDRAFT_76805)
GO:0030955	potassium ion binding	5	11	0.440292	0.966643	MSTRG.5459(--);MSTRG.5589(--);MSTRG.9342(--);g1971(SPAC6F6.11c);g4646(ste20)
GO:0048487	beta-tubulin binding	5	11	0.440292	0.966643	g1934(cap2);g3439(PRF1);g3604(SAP1);g4621(-);g4891(ARF1)
GO:0140323	solute:anion antiporter activity	5	11	0.440292	0.966643	g101(AGP3);g1605(Slc7a9);g2592(mic-33);g2880(SPBC543.05c);g7429(cys-14)
GO:0015252	proton channel activity	7	16	0.440555	0.966643	g1966(des);g3686(atp7);g3772(VMA3);g4268(atp-5);g4294(sgf73);g5684(ATP15);g6491(nat1)
GO:0016812	hydrolase activity, acting on carbon-nitrogen (but not peptide) bonds, in cyclic amides	7	16	0.440555	0.966643	g3441(DAL1);g393(ure1);g4497(amdhd2);g4701(DUG2);g479(ura2);g6227(RED1);g73(SPCC1672.03c)
GO:0015453	oxidoreduction-driven active transmembrane transporter activity	20	49	0.451616	0.966643	MSTRG.7161(--);MSTRG.8368(qcr9);g1558(nuo14.8);g1845(nuo-49);g1975(aif1);g2308(qcr7);g3258(-);g367(SPAC23H3.04);g3714(nuo-10.5);g3786(-);g4151(COX11);g4578(SYM1);g5377(nuo78);g5462(lbsA);g5680(cox5);g6882(spf31);g7646(CIB22);g7715(SCO1);g842(NDH2);g966(fes-1)
GO:0042803	protein homodimerization activity	62	156	0.456519	0.966643	g1108(Stub1);g1216(SPAC227.10);g1221(ARB_02390);g1500(gld1);g1528(IRE1);g1672(HEM13);g1736(URM1);g1858(pob3);g1868(sdc1);g1901(rps19);g1971(SPAC6F6.11c);g2167(SPAC2F3.16);g2239(asn1);g2272(SCP2);g2515(YD2943.01C);g2631(-);g275(YOR29-25);g2948(-);g300(-);g3060(BNA5);g3115(-);g3117(ARB_05732-2);g3251(MIP11);g3356(SNF7);g3423(pcp1);g3425(L8167.8);g3601(hyuC);g386(tim10);g3912(YGL159W);g3940(SRY1);g3…
GO:0016634	oxidoreductase activity, acting on the CH-CH group of donors, oxygen as acceptor	16	39	0.458527	0.966643	g1575(-);g1660(glt1);g1672(HEM13);g2800(fap1);g3437(PCYOX1);g3706(moxY);g3832(CBP1);g3910(PAO4);g4137(ktnD);g4147(-);g4772(POX3);g4922(hem14);g528(fer8);g63(SPAC6G10.06);g6625(nscC);g7560(ARB_02462)
GO:0071949	FAD binding	27	67	0.460957	0.966643	g1013(cm3B);g1183(fap1);g1194(met9);g1265(aspB);g1498(uba4);g1575(-);g1579(MTO1);g1660(glt1);g1975(aif1);g2435(TRR1);g3005(sidA);g3706(moxY);g3712(cctM);g3832(CBP1);g3910(PAO4);g408(bna4);g4137(ktnD);g4147(-);g4922(hem14);g528(fer8);g5985(ktnD);g6625(nscC);g6859(ANIA_10952);g7560(ARB_02462);g872(aclD);g874(gliT);g883(aclH)
GO:0016630	protochlorophyllide reductase activity	14	34	0.462409	0.966643	g1013(cm3B);g159(notP');g2080(Nor1);g218(dmxR8);g2834(fabG);g3287(SPAC922.06);g4830(VdtF);g4875(ayr1);g5288(notP');g6456(erg27);g6715(virG);g7258(AN1596);g7703(pigC);g987(SPAC19A8.06)
GO:0001067	transcription regulatory region nucleic acid binding	47	118	0.463068	0.966643	MSTRG.6920(--);g1006(cef1);g1101(-);g1215(amdR);g1583(SPCC1919.14c);g1639(SPBP8B7.23);g1713(HAP5);g1729(AZF1);g1773(TRF2);g1962(rca-1);g2029(-);g2269(cys-3);g2590(CRF1);g2750(CaO19.13543);g2801(tbpA);g306(CaO19.454);g3088(sre1);g3299(CaO19.12844);g3303(ASG1);g3479(KU80);g3558(SKN7);g3737(mtfA);g3778(acu-15);g3798(areA);g3966(nctA);g4163(AcuM);g4174(asd-4);g4447(TRV_01442);g4745(yap1);g4880(SPAC6F…
GO:0010181	FMN binding	25	62	0.46449	0.966643	MSTRG.2984(SPBC12C2.03c);g110(CYB2);g1183(fap1);g1265(aspB);g1392(ALTA7);g1575(-);g1647(TSTA_043820);g1660(glt1);g2201(SPAC15E1.04);g2385(aro-2);g2412(SPAC1071.11);g2645(ptmK);g275(YOR29-25);g2800(fap1);g3832(CBP1);g4137(ktnD);g4555(ipdC);g4614(ascE);g4729(MET10);g4922(hem14);g5599(PA1024);g63(SPAC6G10.06);g6511(ustO);g6851(sir1);g962(pdxH)
GO:0015294	solute:cation symporter activity	25	62	0.46449	0.966643	g100(UGA4);g1048(SPCC417.10);g1346(asaE);g1653(Mfsd10);g1700(HGT1);g172(ght6);g2123(SPBC1703.13c);g2570(GIT3);g3186(cnsO);g3370(HI_0418);g3683(mfsB);g3869(uba2);g4047(mfs1);g4169(criB);g5454(ecdD);g5940(itr2);g6180(mfs1);g638(HGT1);g6423(AFUA_8G05710);g6662(YBR235W);g7307(mfsB);g7370(SPBC21B10.09);g7617(oryC);g7632(STL1);g943(fnx1)
GO:0051539	4 iron, 4 sulfur cluster binding	34	85	0.467442	0.966643	g1192(LEUA);g1265(aspB);g1392(ALTA7);g1575(-);g1660(glt1);g1845(nuo-49);g2032(TIF34);g2146(DRE2);g2175(ARB_02626);g2187(ISU1);g2201(SPAC15E1.04);g2435(TRR1);g2544(acoB);g3063(isa2);g3437(PCYOX1);g3712(cctM);g3832(CBP1);g3910(PAO4);g3970(ilvC);g4922(hem14);g4986(NNT);g5304(cfd1);g5329(aclI);g5377(nuo78);g5985(ktnD);g6495(NAR1);g6851(sir1);g6905(nth1);g7354(nbp35);g7560(ARB_02462);g821(rsad2);g866(…
GO:0042626	ATPase-coupled transmembrane transporter activity	80	203	0.481592	0.966643	MSTRG.12502(9G6.310);MSTRG.3319(--);MSTRG.720(--);g1197(vma7);g126(pi030);g1451(LPI3C);g1456(-);g1672(HEM13);g1734(tom40);g1738(SPAC20G4.01);g177(STE6);g1774(SPAC821.13c);g1923(aclQ);g1966(des);g2076(cyp6);g2162(GUK1);g247(-);g2581(gem1);g2917(abcC);g3048(pam16);g318(-);g3264(-);g3471(FCR3);g368(SBH1);g3682(SRP101);g3686(atp7);g3733(sub2);g3772(VMA3);g380(LPI1W);g3824(tom20);g3884(FAS2);g3966(nct…
GO:0001716	L-amino-acid oxidase activity	6	14	0.483821	0.966643	g1265(aspB);g1575(-);g2800(fap1);g4496(pkfF);g4922(hem14);g874(gliT)
GO:0003842	1-pyrroline-5-carboxylate dehydrogenase activity	6	14	0.483821	0.966643	g151(aldA);g3807(aldA);g3913(prnC);g4495(SPAC922.07c);g5094(prnC);g7314(tropH)
GO:0003938	IMP dehydrogenase activity	6	14	0.483821	0.966643	g110(CYB2);g1647(TSTA_043820);g2638(jhp_1324);g4555(ipdC);g5599(PA1024);g6653(ncd-2)
GO:0008734	L-aspartate oxidase activity	6	14	0.483821	0.966643	g1265(aspB);g1575(-);g2800(fap1);g4496(pkfF);g4922(hem14);g874(gliT)
GO:0015922	aspartate oxidase activity	6	14	0.483821	0.966643	g1265(aspB);g1575(-);g2800(fap1);g4496(pkfF);g4922(hem14);g874(gliT)
GO:0016413	O-acetyltransferase activity	6	14	0.483821	0.966643	g1516(PIP);g2149(SPBC15D4.02);g4258(CAT2);g539(-);g5847(metE);g6457(mpg1)
GO:0016885	ligase activity, forming carbon-carbon bonds	6	14	0.483821	0.966643	g5551(DUR12);g6003(erg10A);g6332(lys1);g6668(pyc);g7024(arg4);g7645(KGD2)
GO:0019206	nucleoside kinase activity	6	14	0.483821	0.966643	g5776(ado1);g6383(nrk1);g6505(SPAC4G9.12);g751(urg2);g7673(-);g995(urk1)
GO:0036002	pre-mRNA binding	6	14	0.483821	0.966643	g1323(SPAP8A3.06);g1812(usp102);g2173(SPBP8B7.15c);g2881(bbp);g5735(cwc2);g6417(-)
GO:0044390	ubiquitin-like protein conjugating enzyme binding	6	14	0.483821	0.966643	g1584(bre1);g3869(uba2);g5724(AOS1);g6508(spm2);g7141(SPBC1734.10c);g7654(SPAC6B12.07c)
GO:0016857	racemase and epimerase activity, acting on carbohydrates and derivatives	15	37	0.486846	0.966643	g1013(cm3B);g146(YBL0503);g159(notP');g1647(TSTA_043820);g2500(mug14);g2834(fabG);g2921(azaE);g3306(mug14);g5599(PA1024);g6223(denD);g6958(DHG2);g7197(erg26);g7553(GAL10);g985(BLVRB);g987(SPAC19A8.06)
GO:0022853	active ion transmembrane transporter activity	101	257	0.487395	0.966643	MSTRG.7161(--);MSTRG.8368(qcr9);g100(UGA4);g101(AGP3);g1048(SPCC417.10);g1158(YPR201W);g1197(vma7);g126(pi030);g1346(asaE);g1451(LPI3C);g1605(Slc7a9);g1653(Mfsd10);g1672(HEM13);g1700(HGT1);g172(ght6);g1738(SPAC20G4.01);g177(STE6);g1774(SPAC821.13c);g1923(aclQ);g1966(des);g1975(aif1);g2076(cyp6);g2123(SPBC1703.13c);g2162(GUK1);g2308(qcr7);g247(-);g2570(GIT3);g2592(mic-33);g2795(-);g2880(SPBC543.05…
GO:0051082	unfolded protein binding	49	124	0.489212	0.966643	g1216(SPAC227.10);g1528(IRE1);g1577(vps45);g1611(cct8);g1664(HSP70);g2009(mas5);g2040(atp12);g2175(ARB_02626);g235(-);g248(MSP1);g2625(SPAC806.06c);g3091(SPCC757.13);g3178(SPBC543.02c);g3295(tim14);g3425(L8167.8);g3439(PRF1);g3442(gpt1);g3485(YTA12);g3604(SAP1);g386(tim10);g3862(ZPR1);g3890(-);g3893(hsp10);g4124(-);g4180(spc24);g432(SPAC26H5.03);g4422(bor);g449(fkbB);g4574(RPN4);g4651(bipA);g4898…
GO:0003858	3-hydroxybutyrate dehydrogenase activity	22	55	0.491917	0.966643	g1013(cm3B);g159(notP');g2080(Nor1);g218(dmxR8);g2365(mdpC);g241(fox-2);g2834(fabG);g3049(-);g3201(RED3);g3287(SPAC922.06);g3833(Arp2);g4392(SPAC4H3.08);g4830(VdtF);g4875(ayr1);g5288(notP');g5552(ARDH);g6456(erg27);g6715(virG);g6958(DHG2);g7258(AN1596);g7703(pigC);g987(SPAC19A8.06)
GO:0000774	adenyl-nucleotide exchange factor activity	4	9	0.492848	0.966643	g1216(SPAC227.10);g300(-);g4366(NUP159);g6148(-)
GO:0004000	adenosine deaminase activity	4	9	0.492848	0.966643	g2180(SPBC2G2.13c);g3606(ADA2);g5931(FGRRES_01567);g73(SPCC1672.03c)
GO:0004644	phosphoribosylglycinamide formyltransferase activity	4	9	0.492848	0.966643	g2366(fmt1);g5551(DUR12);g6668(pyc);g7024(arg4)
GO:0004764	shikimate 3-dehydrogenase (NADP+) activity	4	9	0.492848	0.966643	g249(met-2);g3161(ADH6);g4610(MCYG_04845);g6433(LYS3)
GO:0015446	ATPase-coupled arsenite transmembrane transporter activity	4	9	0.492848	0.966643	g5304(cfd1);g6258(hsp98);g7354(nbp35);g798(AFUA_1G10640)
GO:0016749	N-succinyltransferase activity	4	9	0.492848	0.966643	g1784(lcb2);g2149(SPBC15D4.02);g2623(bioF);g5787(hemA)
GO:0019237	centromeric DNA binding	4	9	0.492848	0.966643	g1685(-);g182(YM8270.03C);g3636(hH3v);g5873(SPAC3F10.12c)
GO:0055106	ubiquitin-protein transferase regulator activity	4	9	0.492848	0.966643	g4913(BUB1);g5910(rpl-5);g6313(slp1);g6357(AMA1)
GO:0140078	class I DNA-(apurinic or apyrimidinic site) endonuclease activity	4	9	0.492848	0.966643	g1487(MBD4);g4850(abh1);g6493(FPG1);g6905(nth1)
GO:1901683	arsenate ion transmembrane transporter activity	4	9	0.492848	0.966643	g5304(cfd1);g6258(hsp98);g7354(nbp35);g798(AFUA_1G10640)
GO:0051536	iron-sulfur cluster binding	54	137	0.4949	0.966643	MSTRG.2984(SPBC12C2.03c);MSTRG.6099(--);MSTRG.6635(--);g1192(LEUA);g1265(aspB);g1392(ALTA7);g1575(-);g1660(glt1);g1845(nuo-49);g1975(aif1);g2032(TIF34);g2146(DRE2);g2175(ARB_02626);g2187(ISU1);g2199(GRX5);g2201(SPAC15E1.04);g2435(TRR1);g2544(acoB);g3063(isa2);g3117(ARB_05732-2);g329(HEM15);g3437(PCYOX1);g3560(SPAC8C9.11);g3712(cctM);g3832(CBP1);g3910(PAO4);g3970(ilvC);g4147(-);g4392(SPAC4H3.08);g…
GO:0031683	G-protein beta/gamma-subunit complex binding	11	27	0.499918	0.966643	g3077(ARL1);g3430(grc3);g358(sar1);g3774(gna-2);g3981(TEF3);g4891(ARF1);g5019(ARF);g5917(gna-3);g6284(alp41);g6393(CDC31);g7673(-)
GO:0070403	NAD+ binding	11	27	0.499918	0.966643	g1238(BATDEDRAFT_20316);g1496(ltnD);g241(fox-2);g2834(fabG);g3712(cctM);g3910(PAO4);g4457(AN7461);g4676(CAALFM_C102740CA);g5196(nmrA);g5395(SER33);g5985(ktnD)
GO:0015293	symporter activity	25	63	0.505067	0.966643	g100(UGA4);g1048(SPCC417.10);g1346(asaE);g1653(Mfsd10);g1700(HGT1);g172(ght6);g2123(SPBC1703.13c);g2570(GIT3);g3186(cnsO);g3370(HI_0418);g3683(mfsB);g3869(uba2);g4047(mfs1);g4169(criB);g5454(ecdD);g5940(itr2);g6180(mfs1);g638(HGT1);g6423(AFUA_8G05710);g6662(YBR235W);g7307(mfsB);g7370(SPBC21B10.09);g7617(oryC);g7632(STL1);g943(fnx1)
GO:0000334	3-hydroxyanthranilate 3,4-dioxygenase activity	2	4	0.507894	0.966643	g1580(ADI1);g7072(bna1-1)
GO:0000702	oxidized base lesion DNA N-glycosylase activity	2	4	0.507894	0.966643	g6493(FPG1);g6905(nth1)
GO:0000992	RNA polymerase III cis-regulatory region sequence-specific DNA binding	2	4	0.507894	0.966643	g1583(SPCC1919.14c);g2801(tbpA)
GO:0001056	RNA polymerase III activity	2	4	0.507894	0.966643	g2493(YBR1204);g3953(GUF1)
GO:0001530	lipopolysaccharide binding	2	4	0.507894	0.966643	g1548(SPAC6G10.04c);g5682(HSP60)
GO:0003696	satellite DNA binding	2	4	0.507894	0.966643	g1487(MBD4);g4645(vgl1)
GO:0003861	3-isopropylmalate dehydratase activity	2	4	0.507894	0.966643	g1192(LEUA);g2544(acoB)
GO:0003880	protein C-terminal carboxyl O-methyltransferase activity	2	4	0.507894	0.966643	g4272(STE14);g850(ppm2)
GO:0003886	DNA (cytosine-5-)-methyltransferase activity	2	4	0.507894	0.966643	g4359(tgs1);g4435(CNAG_07552)
GO:0003917	DNA topoisomerase type I (single strand cut, ATP-independent) activity	2	4	0.507894	0.966643	g3483(top3);g6024(top3)
GO:0003994	aconitate hydratase activity	2	4	0.507894	0.966643	g1192(LEUA);g2544(acoB)
GO:0003998	acylphosphatase activity	2	4	0.507894	0.966643	g1873(pgp1);g4432(sua5)
GO:0004157	dihydropyrimidinase activity	2	4	0.507894	0.966643	g3441(DAL1);g4497(amdhd2)
GO:0004169	dolichyl-phosphate-mannose-protein mannosyltransferase activity	2	4	0.507894	0.966643	g1699(YAL023C);g2830(dpm1)
GO:0004198	calcium-dependent cysteine-type endopeptidase activity	2	4	0.507894	0.966643	g2550(MCA1);g6503(casB)
GO:0004359	glutaminase activity	2	4	0.507894	0.966643	g2874(ARB_05535/05536);g4316(SNO3)
GO:0004366	glycerol-3-phosphate O-acyltransferase activity	2	4	0.507894	0.966643	g1010(phoA);g4319(SLC1)
GO:0004455	ketol-acid reductoisomerase activity	2	4	0.507894	0.966643	g3943(ilv-2);g6408(iolG)
GO:0004457	lactate dehydrogenase activity	2	4	0.507894	0.966643	g2104(DLD1);g4009(MDH1)
GO:0004604	phosphoadenylyl-sulfate reductase (thioredoxin) activity	2	4	0.507894	0.966643	g6876(SPCC1235.04c);g7475(sA)
GO:0004632	phosphopantothenate--cysteine ligase activity	2	4	0.507894	0.966643	g2201(SPAC15E1.04);g3151(swnR)
GO:0004633	phosphopantothenoylcysteine decarboxylase activity	2	4	0.507894	0.966643	g2201(SPAC15E1.04);g275(YOR29-25)
GO:0004661	protein geranylgeranyltransferase activity	2	4	0.507894	0.966643	g6360(bet4);g6660(RAM2)
GO:0004663	Rab geranylgeranyltransferase activity	2	4	0.507894	0.966643	g6360(bet4);g6660(RAM2)
GO:0004735	pyrroline-5-carboxylate reductase activity	2	4	0.507894	0.966643	g4070(P5CR);g4944(hibA)
GO:0004775	succinate-CoA ligase (ADP-forming) activity	2	4	0.507894	0.966643	g3877(B14D6.310);g5760(tca-8)
GO:0005324	long-chain fatty acid transporter activity	2	4	0.507894	0.966643	g1145(FAT1);g380(LPI1W)
GO:0008146	sulfotransferase activity	2	4	0.507894	0.966643	g4659(-);g7553(GAL10)
GO:0008157	protein phosphatase 1 binding	2	4	0.507894	0.966643	g1006(cef1);g2151(YPI1)
GO:0008474	palmitoyl-(protein) hydrolase activity	2	4	0.507894	0.966643	g3138(SPBC530.12c);g3751(AN8748)
GO:0008526	phosphatidylinositol transfer activity	2	4	0.507894	0.966643	g2272(SCP2);g5297(SFH5)
GO:0008534	oxidized purine nucleobase lesion DNA N-glycosylase activity	2	4	0.507894	0.966643	g6493(FPG1);g6905(nth1)
GO:0008741	ribulokinase activity	2	4	0.507894	0.966643	g6460(GUT1);g6982(GUT1)
GO:0008795	NAD+ synthase activity	2	4	0.507894	0.966643	g2239(asn1);g3840(GUA1)
GO:0008807	carboxyvinyl-carboxyphosphonate phosphorylmutase activity	2	4	0.507894	0.966643	g1305(MT2054);g3289(ICL1)
GO:0008808	cardiolipin synthase activity	2	4	0.507894	0.966643	g3475(SPAC22A12.08c);g721(SPO14)
GO:0008993	rhamnulokinase activity	2	4	0.507894	0.966643	g6460(GUT1);g6982(GUT1)
GO:0009028	tartronate-semialdehyde synthase activity	2	4	0.507894	0.966643	g2821(ILV2);g3228(SPAC3G9.11c)
GO:0009973	adenylyl-sulfate reductase activity	2	4	0.507894	0.966643	g6876(SPCC1235.04c);g7475(sA)
GO:0015165	pyrimidine nucleotide-sugar transmembrane transporter activity	2	4	0.507894	0.966643	g2902(SPAC12G12.12);g7175(yea4)
GO:0016157	sucrose synthase activity	2	4	0.507894	0.966643	g3846(alg-2);g6039(gpi3)
GO:0016652	oxidoreductase activity, acting on NAD(P)H, NAD(P) as acceptor	2	4	0.507894	0.966643	g1265(aspB);g4986(NNT)
GO:0016843	amine-lyase activity	2	4	0.507894	0.966643	g4316(SNO3);g5636(-)
GO:0017110	nucleoside-diphosphatase activity	2	4	0.507894	0.966643	g824(gda1);g950(YND1)
GO:0019992	diacylglycerol binding	2	4	0.507894	0.966643	g3079(bzz1);g6145(pis1)
GO:0030572	phosphatidyltransferase activity	2	4	0.507894	0.966643	g3475(SPAC22A12.08c);g721(SPO14)
GO:0031005	filamin binding	2	4	0.507894	0.966643	MSTRG.3608(CDY1);MSTRG.8937(--)
GO:0031151	histone methyltransferase activity (H3-K79 specific)	2	4	0.507894	0.966643	g1831(DOT1);g7548(arsM)
GO:0031435	mitogen-activated protein kinase kinase kinase binding	2	4	0.507894	0.966643	g5141(mcs4);g6146(ptc4)
GO:0032137	guanine/thymine mispair binding	2	4	0.507894	0.966643	g1296(msh6);g847(MLH1)
GO:0032138	single base insertion or deletion binding	2	4	0.507894	0.966643	g1296(msh6);g847(MLH1)
GO:0032405	MutLalpha complex binding	2	4	0.507894	0.966643	g1296(msh6);g366(CTHT_0061010)
GO:0042301	phosphate ion binding	2	4	0.507894	0.966643	g2341(CIMG_04084);g3707(ARB_07637)
GO:0042800	histone methyltransferase activity (H3-K4 specific)	2	4	0.507894	0.966643	g7467(set-2);g8(ash2)
GO:0043774	coenzyme F420-2 alpha-glutamyl ligase activity	2	4	0.507894	0.966643	g6668(pyc);g7024(arg4)
GO:0047307	diaminobutyrate-pyruvate transaminase activity	2	4	0.507894	0.966643	g1113(otaA);g4262(arg-8)
GO:0047456	2-methylisocitrate dehydratase activity	2	4	0.507894	0.966643	g1192(LEUA);g2544(acoB)
GO:0050188	phosphoenolpyruvate mutase activity	2	4	0.507894	0.966643	g1305(MT2054);g3289(ICL1)
GO:0097027	ubiquitin-protein transferase activator activity	2	4	0.507894	0.966643	g6313(slp1);g6357(AMA1)
GO:0098599	palmitoyl hydrolase activity	2	4	0.507894	0.966643	g3138(SPBC530.12c);g3751(AN8748)
GO:0102483	scopolin beta-glucosidase activity	2	4	0.507894	0.966643	g3705(bglE);g6177(ARB_02101)
GO:0008137	NADH dehydrogenase (ubiquinone) activity	9	22	0.508364	0.966643	g1558(nuo14.8);g1845(nuo-49);g3258(-);g3714(nuo-10.5);g4578(SYM1);g5377(nuo78);g5462(lbsA);g7646(CIB22);g842(NDH2)
GO:0005375	copper ion transmembrane transporter activity	16	40	0.509453	0.966643	MSTRG.4395(--);MSTRG.4675(--);g1774(SPAC821.13c);g2141(ATX1);g238(ARB_05828);g3749(crmD);g3804(CTR4);g3924(FG05159);g4831(FG02328);g5400(SPCC1672.11c);g6344(cta3);g6562(YBR295W);g6609(ctrB);g6711(PMR1);g7267(PCL7);g7476(SPBC3H7.07c)
GO:1901618	organic hydroxy compound transmembrane transporter activity	28	71	0.516682	0.966643	g1048(SPCC417.10);g1653(Mfsd10);g1738(SPAC20G4.01);g177(STE6);g1923(aclQ);g2280(SPAC1039.04);g2917(abcC);g3091(SPCC757.13);g3186(cnsO);g3244(vht1);g3703(HNM1);g380(LPI1W);g3981(TEF3);g490(SPBC1683.12);g4945(TR06);g5249(atrD);g5318(prlL);g5455(cnsO);g5606(YOL075C);g5726(cnsO);g6139(-);g6165(SPAC11D3.18c);g6836(prlL);g7067(YSL2);g7529(MDR1);g7718(liz1);g877(aclQ);g932(prlL)
GO:0004729	oxygen-dependent protoporphyrinogen oxidase activity	14	35	0.516833	0.966643	g1575(-);g1660(glt1);g2800(fap1);g3437(PCYOX1);g3706(moxY);g3832(CBP1);g3910(PAO4);g4137(ktnD);g4147(-);g4922(hem14);g528(fer8);g63(SPAC6G10.06);g6625(nscC);g7560(ARB_02462)
GO:0008681	2-octaprenyl-6-methoxyphenol hydroxylase activity	14	35	0.516833	0.966643	g1183(fap1);g1265(aspB);g1575(-);g2800(fap1);g3712(cctM);g408(bna4);g4137(ktnD);g4147(-);g4289(MSY001_2108);g4922(hem14);g528(fer8);g6625(nscC);g6859(ANIA_10952);g7560(ARB_02462)
GO:0070818	protoporphyrinogen oxidase activity	14	35	0.516833	0.966643	g1575(-);g1660(glt1);g2800(fap1);g3437(PCYOX1);g3706(moxY);g3832(CBP1);g3910(PAO4);g4137(ktnD);g4147(-);g4922(hem14);g528(fer8);g63(SPAC6G10.06);g6625(nscC);g7560(ARB_02462)
GO:0004620	phospholipase activity	7	17	0.519086	0.966643	g1063(SPAC6G10.03c);g163(ARB_05919);g2668(ARB_02001);g4368(-);g4882(css1);g5168(plc1);g7088(ATG15)
GO:0015185	gamma-aminobutyric acid transmembrane transporter activity	7	17	0.519086	0.966643	g100(UGA4);g101(AGP3);g1605(Slc7a9);g260(CAN1);g4910(prnB);g5905(prnB);g6880(SPCPB1C11.02)
GO:0042500	aspartic endopeptidase activity, intramembrane cleaving	7	17	0.519086	0.966643	MSTRG.12578(--);MSTRG.5459(--);MSTRG.5703(--);g2705(-);g2789(mug80);g4034(-);g4519(-)
GO:0070569	uridylyltransferase activity	7	17	0.519086	0.966643	g108(dsk1);g2075(UAP1);g2149(SPBC15D4.02);g28(cid1);g495(aph1);g6194(-);g6457(mpg1)
GO:0051540	metal cluster binding	54	138	0.522385	0.966643	MSTRG.2984(SPBC12C2.03c);MSTRG.6099(--);MSTRG.6635(--);g1192(LEUA);g1265(aspB);g1392(ALTA7);g1575(-);g1660(glt1);g1845(nuo-49);g1975(aif1);g2032(TIF34);g2146(DRE2);g2175(ARB_02626);g2187(ISU1);g2199(GRX5);g2201(SPAC15E1.04);g2435(TRR1);g2544(acoB);g3063(isa2);g3117(ARB_05732-2);g329(HEM15);g3437(PCYOX1);g3560(SPAC8C9.11);g3712(cctM);g3832(CBP1);g3910(PAO4);g3970(ilvC);g4147(-);g4392(SPAC4H3.08);g…
GO:0008061	chitin binding	12	30	0.525429	0.966643	MSTRG.11206(ARB_05157);g1273(ARB_00204);g1926(crf2);g2(-);g2748(chiB);g3247(-);g3435(ARB_01155/01156);g3462(ARB_03442);g4544(ARB_05157);g5043(ARB_02797);g7379(ARB_07867);g7384(ARB_07371)
GO:0042887	amide transmembrane transporter activity	31	79	0.527114	0.966643	MSTRG.12502(9G6.310);g1728(FLX1);g1734(tom40);g1738(SPAC20G4.01);g177(STE6);g1923(aclQ);g2162(GUK1);g2204(-);g2917(abcC);g3048(pam16);g368(SBH1);g380(LPI1W);g3824(tom20);g3975(tim23);g3981(TEF3);g406(fnx2);g4677(-);g4945(TR06);g5221(sec-61);g5249(atrD);g5482(tim22);g5606(YOL075C);g6284(alp41);g6383(nrk1);g6938(tim9);g7067(YSL2);g7238(isp4);g7370(SPBC21B10.09);g7529(MDR1);g7718(liz1);g877(aclQ)
GO:0052689	carboxylic ester hydrolase activity	31	79	0.527114	0.966643	g1013(cm3B);g1063(SPAC6G10.03c);g1516(PIP);g1530(gloN);g1534(-);g1536(-);g163(ARB_05919);g1931(ppe1);g2084(DPH7);g2242(TRV_05431);g2668(ARB_02001);g2681(ARB_02015);g3208(-);g34(ROG1);g3751(AN8748);g3790(ARB_01751);g4118(BST1);g4261(btn1);g539(-);g5426(-);g5494(ARB_00790);g5546(SPCC1672.09);g5636(-);g5847(metE);g6270(TES1);g6362(AFUA_4G10620);g6822(Patl_0798);g7088(ATG15);g7220(ARB_02369);g7611(DT…
GO:0034212	peptide N-acetyltransferase activity	17	43	0.530454	0.966643	g1200(PAA1);g196(GCN5);g2018(naa20);g2520(-);g2552(SPT10);g2650(GNA1);g2677(-);g3373(naa30);g3413(ESA1);g4778(ard1);g5018(-);g6045(-);g7264(nagZ);g7504(taf12);g7565(-);g901(taf10);g98(ats1)
GO:0016655	oxidoreductase activity, acting on NAD(P)H, quinone or similar compound as acceptor	29	74	0.532649	0.966643	MSTRG.2984(SPBC12C2.03c);g1392(ALTA7);g14(ETR1);g1558(nuo14.8);g1845(nuo-49);g2044(zta1);g2106(xdhA);g3159(YIM1);g3161(ADH6);g3258(-);g3287(SPAC922.06);g353(ADH6);g3714(nuo-10.5);g4188(Yog1);g4578(SYM1);g4729(MET10);g4875(ayr1);g5281(YAH1);g5377(nuo78);g5462(lbsA);g6184(TP53I3);g6210(xdhA);g6227(RED1);g6432(ARB_02327-2);g6633(apmlA);g6823(alcB);g7646(CIB22);g842(NDH2);g905(ZTA1)
GO:0003909	DNA ligase activity	5	12	0.533987	0.966643	g2759(adl1);g3890(-);g4148(rfc1);g4292(cdc17);g4584(SPAC13F5.07c)
GO:0005451	monovalent cation:proton antiporter activity	5	12	0.533987	0.966643	g2795(-);g4619(FLOT2);g5727(kha1);g648(sod22);g6604(mdm28)
[truncated: 1,322 more rows]

## Sheet: Biological Process
GO ID	Description	S-vs-H (2271)	All (5795)	pvalue	p.adjust	Genes
[truncated: 8,392 more rows]

[truncated: 1 more sheets: KEGG enrichment analysis]
