# Supplementary material for: ﻿Stage-specific RNA regulomes of Trichophyton mentagrophytes: mRNA-lncRNA-miRNA interplay in spore-hypha transition
Source: IMA Fungus. 2025 Nov 5;16:e166433. doi: 10.3897/imafungus.16.166433 (PMC12612851; doi:10.3897/imafungus.16.166433)
Supplement: Supplementary material 2 — Supplementary tables S1–S13 [file imafungus-16-e166433-s002.zip › 166433_0R-4-A_revised_Supplementary_Table_4.xlsx]

## Sheet: S-vs-H.go.Gsea total
id	name	SIZE	ES	NES	NOM p-val	FDR q-val	Core_Genes	Genes
GO:0051233	spindle midzone	32	0.761357	2.89441	0	0	g182(YM8270.03C);g466(bimC);g4849(CDC2);g746(ase1);g1390(klp6);g6520(nimE);g1375(artA);g2155(-);g3760(cdcA);g3013(ark1);g4891(ARF1);g362(asp);g5183(STU1);g1055(ro-3);g3158(mal3);g5110(sum2);g2488(-);g4583(klp9);g47(pim1);g5967(-);g3954(SPBC20F10.06);	g1034(cdc42);g1055(ro-3);g1232(bimB);g1375(artA);g1390(klp6);g1482(fcp1);g1678(rpn-8);g182(YM8270.03C);g2155(-);g2488(-);g3013(ark1);g3158(mal3);g3530(MLP1);g362(asp);g363(-);g3760(cdcA);g3954(SPBC20F10.06);g4583(klp9);g466(bimC);g47(pim1);g4849(CDC2);g4891(ARF1);g5110(sum2);g5183(STU1);g5967(-);g6135(SPAC1B1.03c);g6160(SPAC2F3.06c);g651(cdc48);g6520(nimE);g6678(-);g6810(cdc18);g746(ase1)
GO:0046785	microtubule polymerization	43	0.67107	2.77688	0	0	g4501(-);g1934(cap2);g426(-);g1390(klp6);g6787(tea2);g2743(alp6);g7324(-);g2155(-);g362(asp);g85(pfkA);g3598(dam1);g5323(-);g5888(mipA);g2807(ndc80);g5183(STU1);g3544(alp14);g6004(KLP1);g1055(ro-3);g3158(mal3);g1216(SPAC227.10);g6284(alp41);g5401(NAP1);	g1055(ro-3);g1208(alp4);g1216(SPAC227.10);g122(dad4);g1220(SUF4);g1390(klp6);g1813(alp1);g1934(cap2);g2155(-);g2165(spc25);g2291(ask1);g2743(alp6);g2807(ndc80);g3158(mal3);g3453(SPC19);g3469(tea1);g3544(alp14);g3565(-);g3598(dam1);g362(asp);g363(-);g426(-);g4326(nde1);g4501(-);g4774(PBP1);g5113(-);g5183(STU1);g5212(tubA);g5323(-);g5401(NAP1);g5888(mipA);g5933(mic10);g6004(KLP1);g6284(alp41);g6393…
GO:1990023	mitotic spindle midzone	20	0.814789	2.73377	0	0	g182(YM8270.03C);g466(bimC);g4849(CDC2);g746(ase1);g1390(klp6);g6520(nimE);g1375(artA);g2155(-);g3760(cdcA);g3013(ark1);g5183(STU1);g3158(mal3);g2488(-);g4583(klp9);g47(pim1);	g1232(bimB);g1375(artA);g1390(klp6);g1678(rpn-8);g182(YM8270.03C);g2155(-);g2488(-);g3013(ark1);g3158(mal3);g3760(cdcA);g4583(klp9);g466(bimC);g47(pim1);g4849(CDC2);g5183(STU1);g6135(SPAC1B1.03c);g6160(SPAC2F3.06c);g651(cdc48);g6520(nimE);g746(ase1)
GO:0031109	microtubule polymerization or depolymerization	48	0.659845	2.69533	0	0	g4501(-);g466(bimC);g1934(cap2);g426(-);g1390(klp6);g6787(tea2);g2743(alp6);g7324(-);g2155(-);g5095(benA);g362(asp);g85(pfkA);g3598(dam1);g5323(-);g5888(mipA);g2807(ndc80);g5183(STU1);g3544(alp14);g6004(KLP1);g1055(ro-3);g3158(mal3);g1216(SPAC227.10);g6284(alp41);g5401(NAP1);	g1055(ro-3);g1208(alp4);g1216(SPAC227.10);g122(dad4);g1220(SUF4);g1390(klp6);g1813(alp1);g1934(cap2);g2155(-);g2165(spc25);g2273(-);g2291(ask1);g2743(alp6);g2807(ndc80);g3158(mal3);g3453(SPC19);g3469(tea1);g3544(alp14);g3565(-);g3598(dam1);g3604(SAP1);g362(asp);g363(-);g4231(-);g426(-);g4326(nde1);g4501(-);g466(bimC);g4774(PBP1);g5095(benA);g5113(-);g5183(STU1);g5212(tubA);g5323(-);g5401(NAP1);g5…
GO:0051647	nucleus localization	35	0.658817	2.57811	0	0	g746(ase1);g1390(klp6);g6787(tea2);g3273(ro-4);g5622(hob3);g5095(benA);g362(asp);g7050(dic1);MSTRG.642(nudG);g6004(KLP1);g1055(ro-3);g5117(myo2);g3158(mal3);g4583(klp9);	MSTRG.642(nudG);g1034(cdc42);g1055(ro-3);g1208(alp4);g127(nudC);g1379(SPAC23A1.09);g1390(klp6);g1673(-);g1798(nudA);g1951(TOP1);g2163(spn2);g2384(IMA1);g2420(-);g3158(mal3);g3167(-);g3273(ro-4);g3604(SAP1);g362(asp);g363(-);g3963(klpA);g4326(nde1);g4583(klp9);g5095(benA);g5117(myo2);g5132(spn3);g5157(CTG1);g5622(hob3);g5858(apsA);g5929(PAC1);g6004(KLP1);g6787(tea2);g7050(dic1);g7071(-);g746(ase1)…
GO:0000070	mitotic sister chromatid segregation	210	0.469079	2.57244	0	0	g4501(-);g6838(cnd2);g182(YM8270.03C);g3581(klp5);g466(bimC);g4849(CDC2);g746(ase1);g2566(mis13);g426(-);g7145(RPT1);g4125(ctf18);g3636(hH3v);g1390(klp6);g5472(PRE6);g1753(-);g3273(ro-4);g1655(mcl1);g6520(nimE);g2567(rpn7);g2268(YD9320A.04);g4044(pca-2);g2155(-);g3760(cdcA);g56(let1);g5095(benA);g2151(YPI1);g640(spg1);g3013(ark1);g1548(SPAC6G10.04c);g5968(TOP2);g1240(-);g574(tel1);g5485(cnd3);g67…	MSTRG.2808(--);MSTRG.8326(--);g10(did2);g1001(rad9);g1124(SMC2);g1209(pup2);g122(dad4);g1220(SUF4);g1232(bimB);g1240(-);g127(nudC);g130(rpn2);g1338(ssu72);g1366(rpn11);g1373(NSP1);g1390(klp6);g1484(tbpA);g1509(trip13);g1548(SPAC6G10.04c);g1655(mcl1);g1678(rpn-8);g1685(-);g1733(MGG_12122);g1753(-);g1791(rio2);g1798(nudA);g182(YM8270.03C);g1951(TOP1);g1988(cdc16);g2083(psmD8-1);g2086(rmi1);g213(pab…
GO:0044732	mitotic spindle pole body	45	0.616641	2.56499	0	0	g4501(-);g182(YM8270.03C);g466(bimC);g4849(CDC2);g1349(rng2);g6520(nimE);g2743(alp6);g2155(-);g3760(cdcA);g640(spg1);g3740(nimA);g6617(MPS1);g3598(dam1);g2243(sepH);g5888(mipA);g5475(sid1);g6115(-);g3158(mal3);g3954(SPBC20F10.06);g4269(mob1-1);g4913(BUB1);	g1208(alp4);g1232(bimB);g1349(rng2);g182(YM8270.03C);g1988(cdc16);g2155(-);g2243(sepH);g2291(ask1);g2339(cut11);g2350(sog2);g2384(IMA1);g2743(alp6);g2959(paa1);g3158(mal3);g3220(MAD1);g3229(hymA);g3423(pcp1);g3460(SPBC3H7.13);g3598(dam1);g3652(far11);g3740(nimA);g3760(cdcA);g3851(cdc11);g3954(SPBC20F10.06);g4269(mob1-1);g4501(-);g4615(-);g466(bimC);g4849(CDC2);g4913(BUB1);g5087(SMT3);g5422(pro11)…
GO:0140014	mitotic nuclear division	271	0.468217	2.55565	0	0	g4501(-);g6838(cnd2);g182(YM8270.03C);g3581(klp5);g466(bimC);g4849(CDC2);g746(ase1);g2566(mis13);g426(-);g7145(RPT1);g4125(ctf18);g3636(hH3v);g1390(klp6);g5472(PRE6);MSTRG.720(--);g1753(-);g3273(ro-4);g1655(mcl1);g6520(nimE);g2567(rpn7);g7035(-);g1375(artA);g2743(alp6);g5772(-);g2750(CaO19.13543);g2268(YD9320A.04);g7324(-);g4044(pca-2);g2155(-);g4457(AN7461);g3760(cdcA);g56(let1);g5095(benA);g215…	MSTRG.2808(--);MSTRG.720(--);MSTRG.8326(--);g10(did2);g1001(rad9);g1034(cdc42);g1124(SMC2);g1196(-);g1199(NOG1);g1208(alp4);g1209(pup2);g122(dad4);g1220(SUF4);g1232(bimB);g1240(-);g127(nudC);g130(rpn2);g1338(ssu72);g1366(rpn11);g1373(NSP1);g1375(artA);g1390(klp6);g1482(fcp1);g1484(tbpA);g1509(trip13);g1521(spp27);g1548(SPAC6G10.04c);g1655(mcl1);g1678(rpn-8);g1685(-);g1733(MGG_12122);g1753(-);g179…
GO:0000022	mitotic spindle elongation	25	0.697198	2.55545	0	0	g4501(-);g182(YM8270.03C);g466(bimC);g4849(CDC2);g746(ase1);g1390(klp6);g3760(cdcA);g5888(mipA);g2375(cki1);g2488(-);g3007(wee1);g4583(klp9);g47(pim1);g1232(bimB);g6593(srw1);g3851(cdc11);g3530(MLP1);	g1232(bimB);g1390(klp6);g1733(MGG_12122);g182(YM8270.03C);g2238(hus5);g23(SPCC1672.06c);g2375(cki1);g2437(tvp38);g2488(-);g3007(wee1);g3530(MLP1);g357(bimG);g3760(cdcA);g3851(cdc11);g3963(klpA);g4501(-);g4583(klp9);g466(bimC);g47(pim1);g4774(PBP1);g4849(CDC2);g5888(mipA);g6593(srw1);g7071(-);g746(ase1)
GO:0007097	nuclear migration	32	0.683343	2.55241	0	0	g746(ase1);g1390(klp6);g6787(tea2);g3273(ro-4);g5095(benA);g362(asp);g7050(dic1);MSTRG.642(nudG);g6004(KLP1);g1055(ro-3);g5117(myo2);g3158(mal3);g4583(klp9);	MSTRG.642(nudG);g1034(cdc42);g1055(ro-3);g1208(alp4);g127(nudC);g1390(klp6);g1673(-);g1798(nudA);g1951(TOP1);g2163(spn2);g2384(IMA1);g2420(-);g3158(mal3);g3167(-);g3273(ro-4);g362(asp);g363(-);g3963(klpA);g4326(nde1);g4583(klp9);g5095(benA);g5117(myo2);g5132(spn3);g5157(CTG1);g5858(apsA);g5929(PAC1);g6004(KLP1);g6787(tea2);g7050(dic1);g7071(-);g746(ase1);g7556(apsB)
GO:0045840	positive regulation of mitotic nuclear division	71	0.557096	2.53796	0	0	g182(YM8270.03C);g4849(CDC2);g426(-);g7145(RPT1);g5472(PRE6);g2567(rpn7);g5772(-);g4044(pca-2);g3760(cdcA);g56(let1);g3013(ark1);g1548(SPAC6G10.04c);g6710(rpt4);g7524(bimE);g1209(pup2);g4365(PUP1);g3740(nimA);g6313(slp1);g6772(PRE10);g2807(ndc80);g845(rpn-1);g7188(rpn10);g5821(mts2);g130(rpn2);g5271(cut23);	g1001(rad9);g1209(pup2);g1232(bimB);g130(rpn2);g1366(rpn11);g1373(NSP1);g1484(tbpA);g1548(SPAC6G10.04c);g1678(rpn-8);g1733(MGG_12122);g182(YM8270.03C);g1835(sbp1);g2083(psmD8-1);g2567(rpn7);g2593(-);g2745(SCL1);g2767(rpn6);g2785(tbp1);g2807(ndc80);g3013(ark1);g3330(sds23);g3525(ubc11);g3530(MLP1);g357(bimG);g3590(rpn9);g3637(-);g3727(smc5);g3740(nimA);g3760(cdcA);g379(sds22);g4044(pca-2);g426(-);…
GO:0030473	nuclear migration along microtubule	18	0.757963	2.53495	0	0	g746(ase1);g1390(klp6);g6787(tea2);g3273(ro-4);g5095(benA);g7050(dic1);MSTRG.642(nudG);g5117(myo2);g3158(mal3);	MSTRG.642(nudG);g127(nudC);g1390(klp6);g1798(nudA);g2384(IMA1);g3158(mal3);g3273(ro-4);g3963(klpA);g5095(benA);g5117(myo2);g5157(CTG1);g5858(apsA);g5929(PAC1);g6787(tea2);g7050(dic1);g7071(-);g746(ase1);g7556(apsB)
GO:0005881	cytoplasmic microtubule	27	0.70211	2.53486	0	0	g4501(-);g466(bimC);g4849(CDC2);g746(ase1);g1390(klp6);g6787(tea2);g2743(alp6);g3760(cdcA);g5095(benA);g3598(dam1);MSTRG.642(nudG);g6004(KLP1);g1055(ro-3);g3158(mal3);	MSTRG.642(nudG);g1055(ro-3);g1208(alp4);g1390(klp6);g1798(nudA);g2743(alp6);g3010(-);g3158(mal3);g3469(tea1);g3598(dam1);g3760(cdcA);g3806(sitA);g3963(klpA);g4501(-);g466(bimC);g4849(CDC2);g5095(benA);g5132(spn3);g5212(tubA);g5589(ftp105);g5929(PAC1);g6004(KLP1);g6404(ekc1);g6787(tea2);g7(SPBC13G1.09);g7071(-);g746(ase1)
GO:0051315	attachment of mitotic spindle microtubules to kinetochore	27	0.681964	2.53248	0	0	g4501(-);g6838(cnd2);g182(YM8270.03C);g4849(CDC2);g426(-);g3636(hH3v);g2155(-);g3760(cdcA);g1240(-);g1685(-);g3598(dam1);g247(-);g2807(ndc80);	g122(dad4);g1240(-);g1685(-);g1798(nudA);g182(YM8270.03C);g2155(-);g2291(ask1);g247(-);g2807(ndc80);g2816(DUO1);g3158(mal3);g3220(MAD1);g3453(SPC19);g357(bimG);g3598(dam1);g3636(hH3v);g3760(cdcA);g426(-);g4501(-);g4849(CDC2);g4913(BUB1);g5933(mic10);g6838(cnd2);g6861(DAD1);g7117(FG00679);g893(DAD3);g915(nuf2)
GO:1905820	positive regulation of chromosome separation	58	0.573478	2.52835	0	0	g182(YM8270.03C);g4849(CDC2);g426(-);g7145(RPT1);g5472(PRE6);g5645(pip1);g2567(rpn7);g4044(pca-2);g56(let1);g3013(ark1);g1548(SPAC6G10.04c);g6710(rpt4);g7524(bimE);g1209(pup2);g4365(PUP1);g6313(slp1);g6772(PRE10);g2807(ndc80);g845(rpn-1);g7188(rpn10);g5821(mts2);g130(rpn2);g5271(cut23);	g1082(SPAC167.07c);g1209(pup2);g1232(bimB);g130(rpn2);g1366(rpn11);g1484(tbpA);g1548(SPAC6G10.04c);g1678(rpn-8);g1716(mei2);g182(YM8270.03C);g2083(psmD8-1);g2567(rpn7);g2593(-);g2745(SCL1);g2767(rpn6);g2785(tbp1);g2807(ndc80);g3013(ark1);g3330(sds23);g3525(ubc11);g357(bimG);g3590(rpn9);g379(sds22);g4044(pca-2);g426(-);g4320(bimA);g4365(PUP1);g4405(apc2);g468(apc11);g4722(SPAC13C5.01c);g4849(CDC2)…
GO:1901970	positive regulation of mitotic sister chromatid separation	55	0.584104	2.52461	0	0	g182(YM8270.03C);g4849(CDC2);g426(-);g7145(RPT1);g5472(PRE6);g2567(rpn7);g4044(pca-2);g56(let1);g3013(ark1);g1548(SPAC6G10.04c);g6710(rpt4);g7524(bimE);g1209(pup2);g4365(PUP1);g6313(slp1);g6772(PRE10);g2807(ndc80);g845(rpn-1);g7188(rpn10);g5821(mts2);g130(rpn2);g5271(cut23);g1366(rpn11);	g1209(pup2);g1232(bimB);g130(rpn2);g1366(rpn11);g1484(tbpA);g1548(SPAC6G10.04c);g1678(rpn-8);g182(YM8270.03C);g2083(psmD8-1);g2567(rpn7);g2593(-);g2745(SCL1);g2767(rpn6);g2785(tbp1);g2807(ndc80);g3013(ark1);g3330(sds23);g3525(ubc11);g357(bimG);g3590(rpn9);g379(sds22);g4044(pca-2);g426(-);g4320(bimA);g4365(PUP1);g4405(apc2);g468(apc11);g4722(SPAC13C5.01c);g4849(CDC2);g4886(P8283.10);g4899(cul3);g5…
GO:0072686	mitotic spindle	72	0.561748	2.50619	0	0	g4501(-);g182(YM8270.03C);g3581(klp5);g466(bimC);g4849(CDC2);g746(ase1);g1390(klp6);g6520(nimE);g1375(artA);g2155(-);g4457(AN7461);g3760(cdcA);g3217(PHO85);g3013(ark1);g362(asp);g3598(dam1);g247(-);g5183(STU1);g2886(CLU1);g6115(-);g4165(-);g130(rpn2);g3158(mal3);g4793(-);g1216(SPAC227.10);g2488(-);g4583(klp9);g47(pim1);g3954(SPBC20F10.06);	g1034(cdc42);g1188(CaO19.2331);g1216(SPAC227.10);g122(dad4);g1232(bimB);g130(rpn2);g1373(NSP1);g1375(artA);g1390(klp6);g1423(APE2);g1678(rpn-8);g1684(alp11);g1733(MGG_12122);g1759(cdc37);g1762(clc1);g181(MYO1);g182(YM8270.03C);g213(pab1);g2155(-);g2291(ask1);g247(-);g2488(-);g2816(DUO1);g2886(CLU1);g2959(paa1);g3013(ark1);g3158(mal3);g3217(PHO85);g3220(MAD1);g3530(MLP1);g3581(klp5);g3598(dam1);g3…
GO:0051984	positive regulation of chromosome segregation	82	0.547598	2.50489	0	0	g182(YM8270.03C);g4849(CDC2);g426(-);g7145(RPT1);g5472(PRE6);g5645(pip1);g2567(rpn7);g4044(pca-2);g7517(FEN1);g2155(-);g4457(AN7461);g3760(cdcA);g56(let1);g3013(ark1);g1548(SPAC6G10.04c);g6710(rpt4);g7524(bimE);g1209(pup2);g4365(PUP1);g3740(nimA);g3598(dam1);g6313(slp1);g6772(PRE10);g2807(ndc80);g845(rpn-1);g7188(rpn10);g5821(mts2);g130(rpn2);g5271(cut23);	g1001(rad9);g1082(SPAC167.07c);g1209(pup2);g122(dad4);g1232(bimB);g130(rpn2);g1366(rpn11);g1484(tbpA);g1548(SPAC6G10.04c);g1678(rpn-8);g1716(mei2);g1733(MGG_12122);g182(YM8270.03C);g2083(psmD8-1);g2155(-);g2291(ask1);g2567(rpn7);g2593(-);g2745(SCL1);g2767(rpn6);g2785(tbp1);g2807(ndc80);g3013(ark1);g3330(sds23);g3453(SPC19);g3525(ubc11);g357(bimG);g3590(rpn9);g3598(dam1);g3637(-);g3727(smc5);g3740…
GO:0030863	cortical cytoskeleton	94	0.522218	2.50356	0	0	g268(CHS2);g4849(CDC2);g2814(imp2);g746(ase1);g1934(cap2);g4305(CaO19.11733);g670(TWF1);g1349(rng2);g6787(tea2);g5622(hob3);g1375(artA);g2743(alp6);g3125(CaO19.1220);g3760(cdcA);g5324(cyk3);g6840(PAN1);g3598(dam1);g4481(SPAC9G1.05);g7050(dic1);g1348(SPCC794.11c);g3544(alp14);g4768(SPBC4F6.12);g3165(arpc5-c);g6004(KLP1);g5417(FYV10);g7058(sla1);g5117(myo2);g3158(mal3);g3964(crn1);g3259(SCP1);g5892…	g1115(ucp3);g1131(ABP140);g119(O3275);g1261(arc2);g1342(-);g1348(SPCC794.11c);g1349(rng2);g1375(artA);g1511(YCR072C);g1543(HCBG_08711);g1562(sepA);g1762(clc1);g1798(nudA);g181(MYO1);g1934(cap2);g2163(spn2);g2582(SPAPJ696.02);g2603(swf1);g2656(ARC19);g268(CHS2);g2690(wsp1);g2743(alp6);g2814(imp2);g2893(grrA);g2959(paa1);g3024(SAC6);g3055(SPAC23A1.17);g3079(bzz1);g3102(pom1);g3125(CaO19.1220);g3158…
GO:0051231	spindle elongation	25	0.697198	2.50197	0	0	g4501(-);g182(YM8270.03C);g466(bimC);g4849(CDC2);g746(ase1);g1390(klp6);g3760(cdcA);g5888(mipA);g2375(cki1);g2488(-);g3007(wee1);g4583(klp9);g47(pim1);g1232(bimB);g6593(srw1);g3851(cdc11);g3530(MLP1);	g1232(bimB);g1390(klp6);g1733(MGG_12122);g182(YM8270.03C);g2238(hus5);g23(SPCC1672.06c);g2375(cki1);g2437(tvp38);g2488(-);g3007(wee1);g3530(MLP1);g357(bimG);g3760(cdcA);g3851(cdc11);g3963(klpA);g4501(-);g4583(klp9);g466(bimC);g47(pim1);g4774(PBP1);g4849(CDC2);g5888(mipA);g6593(srw1);g7071(-);g746(ase1)
GO:0090307	mitotic spindle assembly	49	0.593751	2.49119	0	0	g4501(-);g182(YM8270.03C);g466(bimC);g4849(CDC2);g746(ase1);g1390(klp6);MSTRG.720(--);g7035(-);g2743(alp6);g7324(-);g3760(cdcA);g3013(ark1);g3740(nimA);g3336(vps74);g5888(mipA);g5183(STU1);g6115(-);g3158(mal3);g2488(-);g3007(wee1);g4583(klp9);g47(pim1);g3954(SPBC20F10.06);g1798(nudA);g6373(rvb1);g3841(bcp1);	MSTRG.720(--);g10(did2);g1199(NOG1);g1208(alp4);g1220(SUF4);g1390(klp6);g1521(spp27);g1798(nudA);g182(YM8270.03C);g23(SPCC1672.06c);g2339(cut11);g2488(-);g2743(alp6);g3007(wee1);g3013(ark1);g3158(mal3);g3336(vps74);g3356(SNF7);g3439(PRF1);g3530(MLP1);g3740(nimA);g3760(cdcA);g3841(bcp1);g3851(cdc11);g3954(SPBC20F10.06);g3963(klpA);g4106(sudA);g4501(-);g4583(klp9);g466(bimC);g47(pim1);g4849(CDC2);g…
GO:0051781	positive regulation of cell division	88	0.523124	2.4889	0	0	g182(YM8270.03C);g4849(CDC2);g7145(RPT1);g5472(PRE6);g2567(rpn7);g1375(artA);g4044(pca-2);g4457(AN7461);g3760(cdcA);g56(let1);g640(spg1);g3013(ark1);g1548(SPAC6G10.04c);g6710(rpt4);g7524(bimE);g1209(pup2);g4365(PUP1);g3740(nimA);g2243(sepH);g6313(slp1);g5475(sid1);g6772(PRE10);g2807(ndc80);g4768(SPBC4F6.12);g845(rpn-1);g7188(rpn10);g3813(VPS24);g5821(mts2);g130(rpn2);g5271(cut23);g1366(rpn11);g68…	g1034(cdc42);g1077(CaO19.10930);g1209(pup2);g1232(bimB);g130(rpn2);g1366(rpn11);g1373(NSP1);g1375(artA);g1484(tbpA);g1548(SPAC6G10.04c);g1678(rpn-8);g182(YM8270.03C);g2083(psmD8-1);g2178(DPB2);g2216(sec13);g2243(sepH);g2567(rpn7);g2593(-);g2745(SCL1);g2767(rpn6);g2785(tbp1);g2807(ndc80);g2820(GAL1);g3013(ark1);g3294(mpkA);g3300(pacC);g3330(sds23);g3470(hhp1);g3525(ubc11);g3530(MLP1);g357(bimG);g3…
GO:0050000	chromosome localization	70	0.553874	2.48262	0	0	g4501(-);g6838(cnd2);g182(YM8270.03C);g3581(klp5);g466(bimC);g4849(CDC2);g426(-);g3636(hH3v);g1390(klp6);g5645(pip1);g6520(nimE);g2155(-);g3760(cdcA);g3013(ark1);g1240(-);g574(tel1);g1685(-);g6617(MPS1);g3598(dam1);g247(-);g2807(ndc80);g1196(-);g7270(SPBC29A3.14c);g5271(cut23);g3158(mal3);g4765(brc1);g5892(ARP2);g4450(rad21);g4583(klp9);	g10(did2);g1196(-);g122(dad4);g1240(-);g1373(NSP1);g1390(klp6);g1685(-);g1721(pli1);g1798(nudA);g182(YM8270.03C);g2155(-);g2172(NUP133);g2291(ask1);g247(-);g2593(-);g2807(ndc80);g2816(DUO1);g3013(ark1);g3158(mal3);g3220(MAD1);g3356(SNF7);g3453(SPC19);g3530(MLP1);g357(bimG);g3581(klp5);g3598(dam1);g3636(hH3v);g3760(cdcA);g3963(klpA);g426(-);g4326(nde1);g4450(rad21);g4501(-);g4583(klp9);g4645(vgl1)…
GO:0051785	positive regulation of nuclear division	82	0.531757	2.47549	0	0.000102	g182(YM8270.03C);g4849(CDC2);g426(-);g7145(RPT1);g5472(PRE6);g5645(pip1);g2567(rpn7);g5772(-);g4044(pca-2);g4457(AN7461);g3760(cdcA);g56(let1);g3013(ark1);g1548(SPAC6G10.04c);g6710(rpt4);g7524(bimE);g1209(pup2);g4365(PUP1);g3740(nimA);g6313(slp1);g6772(PRE10);g2807(ndc80);g845(rpn-1);g7188(rpn10);g5821(mts2);g130(rpn2);g5271(cut23);	g1001(rad9);g1082(SPAC167.07c);g1209(pup2);g1232(bimB);g130(rpn2);g1366(rpn11);g1373(NSP1);g1484(tbpA);g1548(SPAC6G10.04c);g1678(rpn-8);g1716(mei2);g1733(MGG_12122);g182(YM8270.03C);g1835(sbp1);g2083(psmD8-1);g2567(rpn7);g2593(-);g2712(atf1);g2745(SCL1);g2767(rpn6);g2785(tbp1);g2807(ndc80);g3013(ark1);g3330(sds23);g3525(ubc11);g3530(MLP1);g357(bimG);g3590(rpn9);g3637(-);g3727(smc5);g3740(nimA);g3…
GO:0099513	polymeric cytoskeletal fiber	134	0.487022	2.46344	0	9.79e-05	g4501(-);g3581(klp5);g466(bimC);g4849(CDC2);g746(ase1);g1934(cap2);g670(TWF1);g1390(klp6);g6787(tea2);g3273(ro-4);g5135(-);g5622(hob3);g2743(alp6);g7324(-);g2155(-);g4457(AN7461);g3760(cdcA);g5095(benA);g3013(ark1);g362(asp);g1611(cct8);g7502(SPC34);g7234(tubB);g5100(DDB_G0292740);g3598(dam1);g5888(mipA);g4481(SPAC9G1.05);g5183(STU1);g7050(dic1);g3544(alp14);MSTRG.642(nudG);g2729(-);g6004(KLP1);g…	MSTRG.642(nudG);g1055(ro-3);g1131(ABP140);g1208(alp4);g122(dad4);g1220(SUF4);g1261(arc2);g127(nudC);g1332(HOS2);g1390(klp6);g1511(YCR072C);g1526(cct2);g1543(HCBG_08711);g1562(sepA);g1611(cct8);g1673(-);g1684(alp11);g1737(elp2);g174(SPBC3E7.04c);g1798(nudA);g181(MYO1);g1813(alp1);g1934(cap2);g1940(cin2);g2016(TIF32);g2155(-);g2163(spn2);g2291(ask1);g2420(-);g2488(-);g2504(rsp1);g2551(cct7);g2579(-…
GO:1902101	positive regulation of metaphase/anaphase transition of cell cycle	56	0.556105	2.45822	0	9.41e-05	g182(YM8270.03C);g4849(CDC2);g426(-);g7145(RPT1);g5472(PRE6);g5645(pip1);g2567(rpn7);g4044(pca-2);g56(let1);g1548(SPAC6G10.04c);g6710(rpt4);g7524(bimE);g1209(pup2);g4365(PUP1);g6313(slp1);g6772(PRE10);g845(rpn-1);g7188(rpn10);g5821(mts2);g130(rpn2);g5271(cut23);g1366(rpn11);	g1082(SPAC167.07c);g1209(pup2);g1232(bimB);g130(rpn2);g1366(rpn11);g1484(tbpA);g1548(SPAC6G10.04c);g1678(rpn-8);g1716(mei2);g182(YM8270.03C);g2083(psmD8-1);g2567(rpn7);g2593(-);g2745(SCL1);g2767(rpn6);g2785(tbp1);g3330(sds23);g3525(ubc11);g357(bimG);g3590(rpn9);g379(sds22);g4044(pca-2);g426(-);g4320(bimA);g4365(PUP1);g4405(apc2);g468(apc11);g4722(SPAC13C5.01c);g4849(CDC2);g4886(P8283.10);g4899(cu…
GO:0072698	protein localization to microtubule cytoskeleton	26	0.671604	2.45056	0	0.000181	g182(YM8270.03C);g4849(CDC2);g6787(tea2);g3760(cdcA);g640(spg1);g3013(ark1);g6617(MPS1);g2243(sepH);g5475(sid1);g6115(-);g3158(mal3);	g1373(NSP1);g1673(-);g182(YM8270.03C);g1988(cdc16);g2243(sepH);g2420(-);g2959(paa1);g3013(ark1);g3158(mal3);g3222(LTE1);g3460(SPBC3H7.13);g3652(far11);g3760(cdcA);g4774(PBP1);g4849(CDC2);g5303(ubx1);g5422(pro11);g5475(sid1);g5671(ypt3);g608(DMA2);g6115(-);g640(spg1);g6617(MPS1);g6787(tea2);g7297(-);g911(SPAC22H10.04)
GO:0005819	spindle	158	0.466479	2.4498	0	0.000174	g4501(-);g182(YM8270.03C);g3581(klp5);g466(bimC);g4849(CDC2);g746(ase1);g2566(mis13);g1390(klp6);g1753(-);g6520(nimE);g1375(artA);g2743(alp6);g7324(-);g2155(-);g4457(AN7461);g3760(cdcA);g3217(PHO85);g5095(benA);g3013(ark1);g4891(ARF1);g574(tel1);g362(asp);g7524(bimE);g7502(SPC34);g6617(MPS1);g5100(DDB_G0292740);g3598(dam1);g2243(sepH);g5888(mipA);g247(-);g5183(STU1);g3544(alp14);g2886(CLU1);g6115…	g1034(cdc42);g1055(ro-3);g1120(-);g1188(CaO19.2331);g1208(alp4);g1216(SPAC227.10);g122(dad4);g1220(SUF4);g1232(bimB);g130(rpn2);g1332(HOS2);g1373(NSP1);g1375(artA);g1390(klp6);g1423(APE2);g1482(fcp1);g1678(rpn-8);g1684(alp11);g1733(MGG_12122);g174(SPBC3E7.04c);g1753(-);g1759(cdc37);g1762(clc1);g1798(nudA);g181(MYO1);g182(YM8270.03C);g1951(TOP1);g1988(cdc16);g213(pab1);g2134(cia1);g2155(-);g2163(s…
GO:0000819	sister chromatid segregation	231	0.454609	2.4458	0	0.000254	g4501(-);g6838(cnd2);g182(YM8270.03C);g3581(klp5);g466(bimC);g4849(CDC2);g746(ase1);g2566(mis13);g426(-);g7145(RPT1);g4125(ctf18);g3636(hH3v);g1390(klp6);g6586(RFC2);g5472(PRE6);g5645(pip1);g1753(-);g3273(ro-4);g1655(mcl1);g6520(nimE);g2567(rpn7);g2268(YD9320A.04);g4044(pca-2);g7517(FEN1);g2155(-);g3760(cdcA);g56(let1);g5095(benA);g2151(YPI1);g640(spg1);g3013(ark1);g1548(SPAC6G10.04c);g5968(TOP2)…	MSTRG.2808(--);MSTRG.8326(--);g10(did2);g1001(rad9);g1082(SPAC167.07c);g1124(SMC2);g1209(pup2);g122(dad4);g1220(SUF4);g1232(bimB);g1240(-);g127(nudC);g130(rpn2);g1332(HOS2);g1338(ssu72);g1366(rpn11);g1373(NSP1);g1390(klp6);g1484(tbpA);g1509(trip13);g1548(SPAC6G10.04c);g1655(mcl1);g1678(rpn-8);g1685(-);g1716(mei2);g1733(MGG_12122);g1745(rfc4);g1753(-);g1791(rio2);g1798(nudA);g182(YM8270.03C);g1820…
GO:0007088	regulation of mitotic nuclear division	156	0.454235	2.44429	0	0.000246	g182(YM8270.03C);g4849(CDC2);g426(-);g7145(RPT1);g1390(klp6);g5472(PRE6);g1753(-);g3273(ro-4);g2567(rpn7);g1375(artA);g5772(-);g2268(YD9320A.04);g4044(pca-2);g4457(AN7461);g3760(cdcA);g56(let1);g2151(YPI1);g640(spg1);g3013(ark1);g1548(SPAC6G10.04c);g574(tel1);g6710(rpt4);g2144(ssb1);g7524(bimE);g1209(pup2);g49(NIC96);g4365(PUP1);g3740(nimA);g6617(MPS1);g2243(sepH);g6313(slp1);g5475(sid1);g6772(PR…	g10(did2);g1001(rad9);g1034(cdc42);g1196(-);g1209(pup2);g1220(SUF4);g1232(bimB);g130(rpn2);g1338(ssu72);g1366(rpn11);g1373(NSP1);g1375(artA);g1390(klp6);g1484(tbpA);g1509(trip13);g1548(SPAC6G10.04c);g1678(rpn-8);g1733(MGG_12122);g1753(-);g1791(rio2);g182(YM8270.03C);g1835(sbp1);g1988(cdc16);g2083(psmD8-1);g2119(mug134);g213(pab1);g2144(ssb1);g2151(YPI1);g2243(sepH);g2268(YD9320A.04);g23(SPCC1672.…
GO:0007080	mitotic metaphase plate congression	47	0.581522	2.43926	0	0.000238	g4501(-);g6838(cnd2);g182(YM8270.03C);g3581(klp5);g466(bimC);g4849(CDC2);g426(-);g3636(hH3v);g6520(nimE);g2155(-);g3760(cdcA);g3013(ark1);g1240(-);g1685(-);g3598(dam1);g247(-);g2807(ndc80);g5271(cut23);g3158(mal3);	g10(did2);g122(dad4);g1240(-);g1373(NSP1);g1685(-);g1798(nudA);g182(YM8270.03C);g2155(-);g2291(ask1);g247(-);g2807(ndc80);g2816(DUO1);g3013(ark1);g3158(mal3);g3220(MAD1);g3356(SNF7);g3453(SPC19);g357(bimG);g3581(klp5);g3598(dam1);g3636(hH3v);g3760(cdcA);g3963(klpA);g426(-);g4326(nde1);g4501(-);g4583(klp9);g466(bimC);g4810(vps20);g4849(CDC2);g4899(cul3);g4913(BUB1);g5271(cut23);g5933(mic10);g6135(…
GO:0005875	microtubule associated complex	40	0.584717	2.425	0	0.00023	g3581(klp5);g466(bimC);g1934(cap2);g1390(klp6);g6787(tea2);g3273(ro-4);g5135(-);g3013(ark1);g362(asp);g5183(STU1);g7050(dic1);MSTRG.642(nudG);g2729(-);g6004(KLP1);g1055(ro-3);g2488(-);g4583(klp9);g5967(-);	MSTRG.642(nudG);g1055(ro-3);g1208(alp4);g1390(klp6);g1737(elp2);g1787(tea4);g1798(nudA);g1934(cap2);g2420(-);g2427(snx4);g2488(-);g2729(-);g3013(ark1);g3167(-);g3273(ro-4);g3469(tea1);g3530(MLP1);g3531(-);g3581(klp5);g362(asp);g363(-);g3963(klpA);g4072(L2901);g4326(nde1);g4583(klp9);g4621(-);g466(bimC);g4753(cap1);g4936(Dctn5);g5135(-);g5143(-);g5183(STU1);g5929(PAC1);g5967(-);g6004(KLP1);g6338(R…
GO:0031122	cytoplasmic microtubule organization	30	0.636754	2.41986	0	0.000223	g4501(-);g1390(klp6);g2743(alp6);g7324(-);g5095(benA);g362(asp);g5888(mipA);g5183(STU1);g660(dcn1);g1055(ro-3);g1688(-);g6284(alp41);	g1055(ro-3);g1208(alp4);g1279(SAC1);g1390(klp6);g1673(-);g1684(alp11);g1688(-);g1798(nudA);g1813(alp1);g2330(scs2);g2743(alp6);g2813(not1);g3604(SAP1);g362(asp);g363(-);g3963(klpA);g4501(-);g4773(BUD6);g4774(PBP1);g5095(benA);g5113(-);g5183(STU1);g5888(mipA);g5929(PAC1);g6135(SPAC1B1.03c);g6284(alp41);g660(dcn1);g7071(-);g7324(-);g7556(apsB)
GO:0062033	positive regulation of mitotic sister chromatid segregation	64	0.562876	2.41749	0	0.000217	g182(YM8270.03C);g4849(CDC2);g426(-);g7145(RPT1);g5472(PRE6);g2567(rpn7);g4044(pca-2);g3760(cdcA);g56(let1);g3013(ark1);g1548(SPAC6G10.04c);g6710(rpt4);g7524(bimE);g1209(pup2);g4365(PUP1);g3740(nimA);g6313(slp1);g6772(PRE10);g2807(ndc80);g845(rpn-1);g7188(rpn10);g5821(mts2);g130(rpn2);g5271(cut23);	g1001(rad9);g1209(pup2);g1232(bimB);g130(rpn2);g1366(rpn11);g1484(tbpA);g1548(SPAC6G10.04c);g1678(rpn-8);g1733(MGG_12122);g182(YM8270.03C);g2083(psmD8-1);g2567(rpn7);g2593(-);g2745(SCL1);g2767(rpn6);g2785(tbp1);g2807(ndc80);g3013(ark1);g3330(sds23);g3525(ubc11);g357(bimG);g3590(rpn9);g3637(-);g3727(smc5);g3740(nimA);g3760(cdcA);g379(sds22);g4044(pca-2);g426(-);g4320(bimA);g4365(PUP1);g4405(apc2);…
GO:0051303	establishment of chromosome localization	59	0.552209	2.41709	0	0.00021	g4501(-);g6838(cnd2);g182(YM8270.03C);g3581(klp5);g466(bimC);g4849(CDC2);g426(-);g3636(hH3v);g1390(klp6);g5645(pip1);g6520(nimE);g2155(-);g3760(cdcA);g3013(ark1);g1240(-);g574(tel1);g1685(-);g6617(MPS1);g3598(dam1);g247(-);g2807(ndc80);	g10(did2);g122(dad4);g1240(-);g1373(NSP1);g1390(klp6);g1685(-);g1721(pli1);g1798(nudA);g182(YM8270.03C);g2155(-);g2291(ask1);g247(-);g2807(ndc80);g2816(DUO1);g3013(ark1);g3158(mal3);g3220(MAD1);g3356(SNF7);g3453(SPC19);g3530(MLP1);g357(bimG);g3581(klp5);g3598(dam1);g3636(hH3v);g3760(cdcA);g3963(klpA);g426(-);g4326(nde1);g4501(-);g4583(klp9);g4645(vgl1);g466(bimC);g4810(vps20);g4849(CDC2);g4899(cu…
GO:0007020	microtubule nucleation	21	0.712033	2.41321	0	0.000205	g4501(-);g426(-);g2743(alp6);g7324(-);g362(asp);g5888(mipA);g2807(ndc80);g5183(STU1);g3544(alp14);g1055(ro-3);g3158(mal3);	g1055(ro-3);g1208(alp4);g2165(spc25);g2743(alp6);g2807(ndc80);g3158(mal3);g3544(alp14);g3565(-);g362(asp);g363(-);g426(-);g4326(nde1);g4501(-);g4774(PBP1);g5113(-);g5183(STU1);g5888(mipA);g6393(CDC31);g7324(-);g7556(apsB);g915(nuf2)
GO:0005826	actomyosin contractile ring	37	0.585658	2.4132	0	0.000199	g268(CHS2);g2814(imp2);g4305(CaO19.11733);g1349(rng2);g1375(artA);g3125(CaO19.1220);g3760(cdcA);g5324(cyk3);g4768(SPBC4F6.12);g3165(arpc5-c);g5417(FYV10);g5117(myo2);g3964(crn1);	g1342(-);g1349(rng2);g1375(artA);g1543(HCBG_08711);g1562(sepA);g181(MYO1);g2163(spn2);g268(CHS2);g2814(imp2);g2893(grrA);g2959(paa1);g3024(SAC6);g3102(pom1);g3125(CaO19.1220);g3165(arpc5-c);g3760(cdcA);g3964(crn1);g4146(CDC3);g4305(CaO19.11733);g4646(ste20);g4768(SPBC4F6.12);g5117(myo2);g5132(spn3);g5156(ain1);g517(cdc4);g5324(cyk3);g5354(spn4);g5417(FYV10);g5500(cnaA);g5681(COF1);g5807(rgf3);g67…
GO:1902850	microtubule cytoskeleton organization involved in mitosis	117	0.478476	2.41297	0	0.000194	g4501(-);g182(YM8270.03C);g466(bimC);g4849(CDC2);g746(ase1);g1390(klp6);MSTRG.720(--);g3273(ro-4);g7035(-);g2743(alp6);g7324(-);g2155(-);g3760(cdcA);g5095(benA);g640(spg1);g2633(rrd1);g3013(ark1);g362(asp);g49(NIC96);g3740(nimA);g6617(MPS1);g3598(dam1);g3336(vps74);g5888(mipA);g2807(ndc80);g5183(STU1);g2188(csnC);MSTRG.642(nudG);g6115(-);g660(dcn1);g4165(-);g1055(ro-3);g2375(cki1);g3158(mal3);g62…	MSTRG.642(nudG);MSTRG.720(--);g10(did2);g1034(cdc42);g1055(ro-3);g1199(NOG1);g1208(alp4);g1220(SUF4);g1232(bimB);g1373(NSP1);g1390(klp6);g1391(NPL4);g1521(spp27);g1543(HCBG_08711);g1562(sepA);g1733(MGG_12122);g174(SPBC3E7.04c);g1796(SPCC63.05);g1798(nudA);g181(MYO1);g1813(alp1);g182(YM8270.03C);g1840(GB-1);g2155(-);g2165(spc25);g2188(csnC);g2238(hus5);g23(SPCC1672.06c);g2331(STS1);g2339(cut11);g2…
GO:0006271	DNA strand elongation involved in DNA replication	42	0.587709	2.40933	0	0.000189	g6586(RFC2);g1655(mcl1);g7635(SPAC6B12.10c);g7517(FEN1);g595(spb70);g5968(TOP2);g4148(rfc1);g4292(cdc17);g4584(SPAC13F5.07c);g2556(mcm2);g1065(mcm3);g1745(rfc4);g1958(5F3.150);g4513(SPAC3H5.06c);g4900(SLD5);g6392(SPAC26H5.02c);g366(CTHT_0061010);g6654(cdc1);g5443(RFC3);g6525(dna2);	g1065(mcm3);g1126(PSF2);g1646(rnh1);g1655(mcl1);g1686(rnh-201);g1745(rfc4);g1935(mph1);g1951(TOP1);g1958(5F3.150);g2556(mcm2);g2759(adl1);g2818(mcm10);g3418(pol2);g366(CTHT_0061010);g3873(-);g4148(rfc1);g4150(B14D6.460);g4292(cdc17);g4440(mcm4);g4513(SPAC3H5.06c);g4584(SPAC13F5.07c);g4900(SLD5);g4983(psf1);g5443(RFC3);g5793(PARP2);g595(spb70);g5968(TOP2);g624(pif1);g6392(SPAC26H5.02c);g6449(psf3)…
GO:0051983	regulation of chromosome segregation	140	0.463171	2.40806	0	0.000184	g182(YM8270.03C);g4849(CDC2);g426(-);g7145(RPT1);g4125(ctf18);g1390(klp6);g5472(PRE6);g5645(pip1);g1753(-);g3273(ro-4);g2567(rpn7);g2268(YD9320A.04);g4044(pca-2);g7517(FEN1);g2155(-);g4457(AN7461);g3760(cdcA);g56(let1);g2151(YPI1);g640(spg1);g3013(ark1);g1548(SPAC6G10.04c);g574(tel1);g6710(rpt4);g2144(ssb1);g7524(bimE);g1209(pup2);g49(NIC96);g4365(PUP1);g3740(nimA);g6617(MPS1);g3598(dam1);g6313(s…	g1001(rad9);g1034(cdc42);g1082(SPAC167.07c);g1209(pup2);g121(ies6);g122(dad4);g1220(SUF4);g1232(bimB);g130(rpn2);g1332(HOS2);g1338(ssu72);g1366(rpn11);g1390(klp6);g1484(tbpA);g1509(trip13);g1548(SPAC6G10.04c);g1678(rpn-8);g1716(mei2);g1733(MGG_12122);g1753(-);g1791(rio2);g182(YM8270.03C);g1820(PPH3);g1988(cdc16);g2083(psmD8-1);g213(pab1);g2144(ssb1);g2151(YPI1);g2155(-);g2268(YD9320A.04);g2291(as…
GO:0071459	protein localization to chromosome, centromeric region	27	0.656788	2.40544	0	0.00018	g4501(-);g426(-);g3636(hH3v);g1753(-);g2268(YD9320A.04);g3760(cdcA);g3013(ark1);g1685(-);g6617(MPS1);g2807(ndc80);g6099(YAL034AW);g2488(-);g4913(BUB1);g7118(scm3);g2147(xpo1);	g1685(-);g1733(MGG_12122);g1753(-);g2147(xpo1);g2268(YD9320A.04);g2488(-);g2807(ndc80);g3013(ark1);g3220(MAD1);g357(bimG);g3636(hH3v);g3664(-);g3760(cdcA);g426(-);g4501(-);g4913(BUB1);g5086(NUP84);g5168(plc1);g579(-);g5929(PAC1);g6099(YAL034AW);g6401(NUP145);g6404(ekc1);g6617(MPS1);g6678(-);g7118(scm3);g7454(-)
GO:0022616	DNA strand elongation	47	0.571956	2.40451	0	0.000175	g6586(RFC2);g1655(mcl1);g7635(SPAC6B12.10c);g7517(FEN1);g595(spb70);g5968(TOP2);g4148(rfc1);g4292(cdc17);g4584(SPAC13F5.07c);g2556(mcm2);g1065(mcm3);g7270(SPBC29A3.14c);g1745(rfc4);g1958(5F3.150);g4513(SPAC3H5.06c);g3810(mus-23);g4900(SLD5);g6392(SPAC26H5.02c);g366(CTHT_0061010);g6654(cdc1);g4385(rqh1);g5443(RFC3);g6525(dna2);	g1065(mcm3);g1126(PSF2);g1646(rnh1);g1655(mcl1);g1686(rnh-201);g1745(rfc4);g1935(mph1);g1951(TOP1);g1958(5F3.150);g2392(RAD50);g2556(mcm2);g2759(adl1);g2818(mcm10);g3418(pol2);g366(CTHT_0061010);g3810(mus-23);g3873(-);g4148(rfc1);g4150(B14D6.460);g4292(cdc17);g4385(rqh1);g4440(mcm4);g4513(SPAC3H5.06c);g4584(SPAC13F5.07c);g4900(SLD5);g4983(psf1);g5443(RFC3);g5793(PARP2);g595(spb70);g5968(TOP2);g62…
GO:1902099	regulation of metaphase/anaphase transition of cell cycle	91	0.494556	2.39779	0	0.000171	g182(YM8270.03C);g4849(CDC2);g426(-);g7145(RPT1);g5472(PRE6);g5645(pip1);g3273(ro-4);g2567(rpn7);g2268(YD9320A.04);g4044(pca-2);g56(let1);g2151(YPI1);g640(spg1);g3013(ark1);g1548(SPAC6G10.04c);g574(tel1);g6710(rpt4);g7524(bimE);g1209(pup2);g4365(PUP1);g6617(MPS1);g6313(slp1);g6772(PRE10);g2807(ndc80);g97(FG02793);g845(rpn-1);g7188(rpn10);g5821(mts2);g130(rpn2);g5271(cut23);g3158(mal3);g1366(rpn11…	g1082(SPAC167.07c);g1209(pup2);g1220(SUF4);g1232(bimB);g130(rpn2);g1366(rpn11);g1484(tbpA);g1509(trip13);g1548(SPAC6G10.04c);g1678(rpn-8);g1716(mei2);g1791(rio2);g182(YM8270.03C);g1988(cdc16);g2083(psmD8-1);g213(pab1);g2151(YPI1);g2268(YD9320A.04);g2300(rhp57);g2472(ppm1);g2488(-);g2567(rpn7);g2593(-);g2745(SCL1);g2767(rpn6);g2785(tbp1);g2807(ndc80);g2959(paa1);g3013(ark1);g3158(mal3);g3220(MAD1)…
GO:0005200	structural constituent of cytoskeleton	33	0.623758	2.39642	0	0.000167	g466(bimC);g426(-);g3273(ro-4);g2743(alp6);g7324(-);g5095(benA);g7234(tubB);g5888(mipA);g2807(ndc80);g5183(STU1);g3544(alp14);g3165(arpc5-c);g2729(-);g3158(mal3);g5892(ARP2);	g1208(alp4);g1261(arc2);g1543(HCBG_08711);g1746(yaf9);g2165(spc25);g2656(ARC19);g2729(-);g2743(alp6);g2807(ndc80);g3030(arp4);g3158(mal3);g3165(arpc5-c);g3273(ro-4);g3544(alp14);g3851(cdc11);g426(-);g466(bimC);g5095(benA);g5113(-);g5183(STU1);g5212(tubA);g5425(-);g5442(arc3);g5888(mipA);g5892(ARP2);g5928(-);g6393(CDC31);g6612(-);g6751(arc1);g7234(tubB);g7324(-);g887(arp-3);g915(nuf2)
GO:0045842	positive regulation of mitotic metaphase/anaphase transition	53	0.566	2.39406	0	0.000164	g182(YM8270.03C);g4849(CDC2);g426(-);g7145(RPT1);g5472(PRE6);g2567(rpn7);g4044(pca-2);g56(let1);g1548(SPAC6G10.04c);g6710(rpt4);g7524(bimE);g1209(pup2);g4365(PUP1);g6313(slp1);g6772(PRE10);g845(rpn-1);g7188(rpn10);g5821(mts2);g130(rpn2);g5271(cut23);g1366(rpn11);	g1209(pup2);g1232(bimB);g130(rpn2);g1366(rpn11);g1484(tbpA);g1548(SPAC6G10.04c);g1678(rpn-8);g182(YM8270.03C);g2083(psmD8-1);g2567(rpn7);g2593(-);g2745(SCL1);g2767(rpn6);g2785(tbp1);g3330(sds23);g3525(ubc11);g357(bimG);g3590(rpn9);g379(sds22);g4044(pca-2);g426(-);g4320(bimA);g4365(PUP1);g4405(apc2);g468(apc11);g4722(SPAC13C5.01c);g4849(CDC2);g4886(P8283.10);g4899(cul3);g5271(cut23);g5472(PRE6);g5…
GO:0005874	microtubule	108	0.49072	2.38886	0	0.00016	g4501(-);g3581(klp5);g466(bimC);g4849(CDC2);g746(ase1);g1390(klp6);g6787(tea2);g3273(ro-4);g5135(-);g2743(alp6);g7324(-);g2155(-);g4457(AN7461);g3760(cdcA);g5095(benA);g3013(ark1);g362(asp);g1611(cct8);g7502(SPC34);g7234(tubB);g5100(DDB_G0292740);g3598(dam1);g5888(mipA);g5183(STU1);g7050(dic1);g3544(alp14);MSTRG.642(nudG);g6004(KLP1);g5351(exo2);g1055(ro-3);g5416(cbf5);g3158(mal3);g6284(alp41);g2…	MSTRG.642(nudG);g1055(ro-3);g1208(alp4);g122(dad4);g1220(SUF4);g127(nudC);g1332(HOS2);g1390(klp6);g1526(cct2);g1611(cct8);g1673(-);g1684(alp11);g1737(elp2);g174(SPBC3E7.04c);g1798(nudA);g181(MYO1);g1813(alp1);g1940(cin2);g2016(TIF32);g2155(-);g2163(spn2);g2291(ask1);g2420(-);g2488(-);g2504(rsp1);g2551(cct7);g2579(-);g2600(cct5);g2743(alp6);g2816(DUO1);g3010(-);g3013(ark1);g3158(mal3);g3273(ro-4);…
GO:0005816	spindle pole body	75	0.527889	2.38716	0	0.000157	g4501(-);g182(YM8270.03C);g466(bimC);g4849(CDC2);g426(-);g1349(rng2);g6520(nimE);g2743(alp6);g2155(-);g3760(cdcA);g5095(benA);g640(spg1);g3740(nimA);g6617(MPS1);g7462(sec2);g3598(dam1);g2243(sepH);g5888(mipA);g5475(sid1);g5183(STU1);g7050(dic1);g3544(alp14);MSTRG.642(nudG);g6115(-);g3158(mal3);g3753(sid2);g4583(klp9);g1058(KHD4);g3954(SPBC20F10.06);g4269(mob1-1);g4913(BUB1);g1798(nudA);g2147(xpo1…	MSTRG.642(nudG);g1058(KHD4);g1208(alp4);g1232(bimB);g1349(rng2);g1765(CAM1);g1798(nudA);g182(YM8270.03C);g1988(cdc16);g2147(xpo1);g2155(-);g2243(sepH);g2291(ask1);g2339(cut11);g2350(sog2);g2384(IMA1);g2743(alp6);g2939(YNL257C);g2959(paa1);g3158(mal3);g3220(MAD1);g3229(hymA);g3423(pcp1);g3460(SPBC3H7.13);g3470(hhp1);g3544(alp14);g357(bimG);g3598(dam1);g3652(far11);g37(ypt2);g3740(nimA);g3753(sid2)…
GO:1902904	negative regulation of supramolecular fiber organization	33	0.602524	2.38242	0	0.000153	g2814(imp2);g1934(cap2);g670(TWF1);g1349(rng2);g1390(klp6);g6787(tea2);g85(pfkA);g4481(SPAC9G1.05);g7058(sla1);g2375(cki1);g5117(myo2);g3158(mal3);g3810(mus-23);g3964(crn1);g2667(SPAC1A6.01c);g7131(app1);	g119(O3275);g1261(arc2);g1349(rng2);g1390(klp6);g1511(YCR072C);g1562(sepA);g1787(tea4);g1813(alp1);g1934(cap2);g2267(-);g2375(cki1);g2667(SPAC1A6.01c);g2814(imp2);g3024(SAC6);g3055(SPAC23A1.17);g3158(mal3);g3469(tea1);g3810(mus-23);g3964(crn1);g4481(SPAC9G1.05);g4753(cap1);g4774(PBP1);g5052(tef5);g5117(myo2);g6081(-);g670(TWF1);g6787(tea2);g7058(sla1);g7071(-);g7131(app1);g7297(-);g85(pfkA);g929(…
GO:0044380	protein localization to cytoskeleton	31	0.640334	2.37823	0	0.000198	g182(YM8270.03C);g4849(CDC2);g6787(tea2);g3760(cdcA);g640(spg1);g3013(ark1);g6617(MPS1);g2243(sepH);g5475(sid1);g6115(-);g3158(mal3);	g1373(NSP1);g1562(sepA);g1673(-);g182(YM8270.03C);g1988(cdc16);g2243(sepH);g2420(-);g2959(paa1);g3013(ark1);g3158(mal3);g3222(LTE1);g3460(SPBC3H7.13);g3573(dip1);g3652(far11);g3760(cdcA);g4774(PBP1);g4849(CDC2);g5303(ubx1);g5402(MYO2);g5422(pro11);g5475(sid1);g5671(ypt3);g608(DMA2);g6115(-);g640(spg1);g6617(MPS1);g6787(tea2);g7131(app1);g7271(gef3);g7297(-);g911(SPAC22H10.04)
GO:0044784	metaphase/anaphase transition of cell cycle	92	0.485515	2.37484	0	0.000194	g182(YM8270.03C);g4849(CDC2);g426(-);g7145(RPT1);g5472(PRE6);g5645(pip1);g3273(ro-4);g2567(rpn7);g2268(YD9320A.04);g4044(pca-2);g56(let1);g2151(YPI1);g640(spg1);g3013(ark1);g1548(SPAC6G10.04c);g574(tel1);g6710(rpt4);g7524(bimE);g1209(pup2);g4365(PUP1);g6617(MPS1);g6313(slp1);g6772(PRE10);g2807(ndc80);g97(FG02793);g845(rpn-1);g7188(rpn10);g5821(mts2);g130(rpn2);g5271(cut23);g3158(mal3);g1366(rpn11…	g1082(SPAC167.07c);g1209(pup2);g1220(SUF4);g1232(bimB);g130(rpn2);g1366(rpn11);g1484(tbpA);g1509(trip13);g1548(SPAC6G10.04c);g1678(rpn-8);g1716(mei2);g1791(rio2);g182(YM8270.03C);g1988(cdc16);g2083(psmD8-1);g213(pab1);g2151(YPI1);g2268(YD9320A.04);g2300(rhp57);g2331(STS1);g2472(ppm1);g2488(-);g2567(rpn7);g2593(-);g2745(SCL1);g2767(rpn6);g2785(tbp1);g2807(ndc80);g2959(paa1);g3013(ark1);g3158(mal3)…
GO:0007052	mitotic spindle organization	90	0.504821	2.37348	0	0.000191	g4501(-);g182(YM8270.03C);g466(bimC);g4849(CDC2);g746(ase1);g1390(klp6);MSTRG.720(--);g7035(-);g2743(alp6);g7324(-);g2155(-);g3760(cdcA);g5095(benA);g2633(rrd1);g3013(ark1);g362(asp);g3740(nimA);g6617(MPS1);g3598(dam1);g3336(vps74);g5888(mipA);g2807(ndc80);g5183(STU1);g6115(-);g4165(-);g1055(ro-3);g2375(cki1);g3158(mal3);g3753(sid2);g2488(-);g3007(wee1);g4583(klp9);g47(pim1);g3954(SPBC20F10.06);g…	MSTRG.720(--);g10(did2);g1055(ro-3);g1199(NOG1);g1208(alp4);g1220(SUF4);g1232(bimB);g1373(NSP1);g1390(klp6);g1391(NPL4);g1521(spp27);g1733(MGG_12122);g1796(SPCC63.05);g1798(nudA);g181(MYO1);g182(YM8270.03C);g2155(-);g2165(spc25);g2238(hus5);g23(SPCC1672.06c);g2331(STS1);g2339(cut11);g2375(cki1);g2420(-);g2437(tvp38);g2488(-);g2633(rrd1);g2743(alp6);g2807(ndc80);g3007(wee1);g3013(ark1);g3158(mal3)…
GO:0099081	supramolecular polymer	160	0.456558	2.37342	0	0.000187	g4501(-);g3581(klp5);g466(bimC);g4849(CDC2);g746(ase1);g1934(cap2);g670(TWF1);g1390(klp6);g6787(tea2);g618(TPI1);g3273(ro-4);g5135(-);g5622(hob3);g2743(alp6);g7324(-);g2155(-);g4457(AN7461);g3760(cdcA);g5095(benA);g3013(ark1);g1108(Stub1);g362(asp);g1611(cct8);g399(-);g7502(SPC34);g7234(tubB);g5100(DDB_G0292740);g3598(dam1);g5888(mipA);g4481(SPAC9G1.05);g5183(STU1);g7050(dic1);g3544(alp14);MSTRG.…	MSTRG.642(nudG);g1055(ro-3);g1108(Stub1);g1109(SPBC1539.06);g1131(ABP140);g119(O3275);g1208(alp4);g122(dad4);g1220(SUF4);g1261(arc2);g127(nudC);g1332(HOS2);g1390(klp6);g1511(YCR072C);g1526(cct2);g1543(HCBG_08711);g1562(sepA);g1611(cct8);g1673(-);g1684(alp11);g1737(elp2);g174(SPBC3E7.04c);g1798(nudA);g181(MYO1);g1813(alp1);g1934(cap2);g1940(cin2);g2016(TIF32);g2155(-);g2163(spn2);g2273(-);g2291(as…
GO:0033047	regulation of mitotic sister chromatid segregation	113	0.490595	2.36094	0	0.000273	g182(YM8270.03C);g4849(CDC2);g426(-);g7145(RPT1);g1390(klp6);g5472(PRE6);g1753(-);g3273(ro-4);g2567(rpn7);g2268(YD9320A.04);g4044(pca-2);g3760(cdcA);g56(let1);g2151(YPI1);g640(spg1);g3013(ark1);g1548(SPAC6G10.04c);g574(tel1);g6710(rpt4);g2144(ssb1);g7524(bimE);g1209(pup2);g49(NIC96);g4365(PUP1);g3740(nimA);g6617(MPS1);g6313(slp1);g6772(PRE10);g2807(ndc80);g97(FG02793);g845(rpn-1);g7188(rpn10);g23…	g1001(rad9);g1209(pup2);g1220(SUF4);g1232(bimB);g130(rpn2);g1338(ssu72);g1366(rpn11);g1390(klp6);g1484(tbpA);g1509(trip13);g1548(SPAC6G10.04c);g1678(rpn-8);g1733(MGG_12122);g1753(-);g1791(rio2);g182(YM8270.03C);g1988(cdc16);g2083(psmD8-1);g213(pab1);g2144(ssb1);g2151(YPI1);g2268(YD9320A.04);g23(SPCC1672.06c);g2300(rhp57);g2331(STS1);g2375(cki1);g2472(ppm1);g2488(-);g2567(rpn7);g2593(-);g2745(SCL1…
GO:0051306	mitotic sister chromatid separation	94	0.500069	2.34919	0	0.000312	g6838(cnd2);g182(YM8270.03C);g4849(CDC2);g426(-);g7145(RPT1);g5472(PRE6);g3273(ro-4);g2567(rpn7);g2268(YD9320A.04);g4044(pca-2);g56(let1);g2151(YPI1);g640(spg1);g3013(ark1);g1548(SPAC6G10.04c);g5968(TOP2);g574(tel1);g6710(rpt4);g7524(bimE);g1209(pup2);g4365(PUP1);g6617(MPS1);g6313(slp1);g6772(PRE10);g2807(ndc80);g97(FG02793);g845(rpn-1);g7188(rpn10);g5821(mts2);g130(rpn2);g5271(cut23);g3158(mal3)…	g1209(pup2);g1220(SUF4);g1232(bimB);g130(rpn2);g1366(rpn11);g1484(tbpA);g1509(trip13);g1548(SPAC6G10.04c);g1678(rpn-8);g1791(rio2);g182(YM8270.03C);g1988(cdc16);g2083(psmD8-1);g213(pab1);g2151(YPI1);g2268(YD9320A.04);g2300(rhp57);g2331(STS1);g2472(ppm1);g2488(-);g2567(rpn7);g2593(-);g2745(SCL1);g2767(rpn6);g2785(tbp1);g2807(ndc80);g2959(paa1);g3013(ark1);g3158(mal3);g3220(MAD1);g3222(LTE1);g3273(…
GO:0010965	regulation of mitotic sister chromatid separation	90	0.488263	2.3471	0	0.000306	g182(YM8270.03C);g4849(CDC2);g426(-);g7145(RPT1);g5472(PRE6);g3273(ro-4);g2567(rpn7);g2268(YD9320A.04);g4044(pca-2);g56(let1);g2151(YPI1);g640(spg1);g3013(ark1);g1548(SPAC6G10.04c);g574(tel1);g6710(rpt4);g7524(bimE);g1209(pup2);g4365(PUP1);g6617(MPS1);g6313(slp1);g6772(PRE10);g2807(ndc80);g97(FG02793);g845(rpn-1);g7188(rpn10);g5821(mts2);g130(rpn2);g5271(cut23);g3158(mal3);g1366(rpn11);g2488(-);g…	g1209(pup2);g1220(SUF4);g1232(bimB);g130(rpn2);g1366(rpn11);g1484(tbpA);g1509(trip13);g1548(SPAC6G10.04c);g1678(rpn-8);g1791(rio2);g182(YM8270.03C);g1988(cdc16);g2083(psmD8-1);g213(pab1);g2151(YPI1);g2268(YD9320A.04);g2300(rhp57);g2331(STS1);g2472(ppm1);g2488(-);g2567(rpn7);g2593(-);g2745(SCL1);g2767(rpn6);g2785(tbp1);g2807(ndc80);g2959(paa1);g3013(ark1);g3158(mal3);g3220(MAD1);g3222(LTE1);g3273(…
GO:0030071	regulation of mitotic metaphase/anaphase transition	88	0.49953	2.34481	0	0.000301	g182(YM8270.03C);g4849(CDC2);g426(-);g7145(RPT1);g5472(PRE6);g3273(ro-4);g2567(rpn7);g2268(YD9320A.04);g4044(pca-2);g56(let1);g2151(YPI1);g640(spg1);g3013(ark1);g1548(SPAC6G10.04c);g574(tel1);g6710(rpt4);g7524(bimE);g1209(pup2);g4365(PUP1);g6617(MPS1);g6313(slp1);g6772(PRE10);g2807(ndc80);g97(FG02793);g845(rpn-1);g7188(rpn10);g5821(mts2);g130(rpn2);g5271(cut23);g3158(mal3);g1366(rpn11);g2488(-);g…	g1209(pup2);g1220(SUF4);g1232(bimB);g130(rpn2);g1366(rpn11);g1484(tbpA);g1509(trip13);g1548(SPAC6G10.04c);g1678(rpn-8);g1791(rio2);g182(YM8270.03C);g1988(cdc16);g2083(psmD8-1);g213(pab1);g2151(YPI1);g2268(YD9320A.04);g2300(rhp57);g2472(ppm1);g2488(-);g2567(rpn7);g2593(-);g2745(SCL1);g2767(rpn6);g2785(tbp1);g2807(ndc80);g2959(paa1);g3013(ark1);g3158(mal3);g3220(MAD1);g3222(LTE1);g3273(ro-4);g3330(…
GO:0070938	contractile ring	43	0.572807	2.33177	0	0.000339	g268(CHS2);g2814(imp2);g746(ase1);g4305(CaO19.11733);g1349(rng2);g1375(artA);g3125(CaO19.1220);g3760(cdcA);g5324(cyk3);g4768(SPBC4F6.12);g3165(arpc5-c);g5417(FYV10);g5117(myo2);g3964(crn1);g6380(rps602);g4583(klp9);	g1342(-);g1349(rng2);g1375(artA);g1543(HCBG_08711);g1562(sepA);g181(MYO1);g2163(spn2);g2270(palA);g2313(dsd1);g268(CHS2);g2814(imp2);g2893(grrA);g2959(paa1);g3024(SAC6);g3102(pom1);g3125(CaO19.1220);g3165(arpc5-c);g3356(SNF7);g3760(cdcA);g3964(crn1);g4146(CDC3);g4305(CaO19.11733);g4583(klp9);g4646(ste20);g4768(SPBC4F6.12);g5117(myo2);g5132(spn3);g5156(ain1);g517(cdc4);g5324(cyk3);g5354(spn4);g541…
GO:0099512	supramolecular fiber	160	0.456558	2.33159	0	0.000333	g4501(-);g3581(klp5);g466(bimC);g4849(CDC2);g746(ase1);g1934(cap2);g670(TWF1);g1390(klp6);g6787(tea2);g618(TPI1);g3273(ro-4);g5135(-);g5622(hob3);g2743(alp6);g7324(-);g2155(-);g4457(AN7461);g3760(cdcA);g5095(benA);g3013(ark1);g1108(Stub1);g362(asp);g1611(cct8);g399(-);g7502(SPC34);g7234(tubB);g5100(DDB_G0292740);g3598(dam1);g5888(mipA);g4481(SPAC9G1.05);g5183(STU1);g7050(dic1);g3544(alp14);MSTRG.…	MSTRG.642(nudG);g1055(ro-3);g1108(Stub1);g1109(SPBC1539.06);g1131(ABP140);g119(O3275);g1208(alp4);g122(dad4);g1220(SUF4);g1261(arc2);g127(nudC);g1332(HOS2);g1390(klp6);g1511(YCR072C);g1526(cct2);g1543(HCBG_08711);g1562(sepA);g1611(cct8);g1673(-);g1684(alp11);g1737(elp2);g174(SPBC3E7.04c);g1798(nudA);g181(MYO1);g1813(alp1);g1934(cap2);g1940(cin2);g2016(TIF32);g2155(-);g2163(spn2);g2273(-);g2291(as…
GO:0045732	positive regulation of protein catabolic process	97	0.469825	2.32606	0	0.00037	g182(YM8270.03C);g4849(CDC2);g7145(RPT1);g981(UMP1);g5472(PRE6);g5645(pip1);g2567(rpn7);g3329(gcs-1);g4044(pca-2);g4457(AN7461);g56(let1);g3013(ark1);g1548(SPAC6G10.04c);g1108(Stub1);g4515(dot2);g6710(rpt4);g7524(bimE);g1209(pup2);g4365(PUP1);g6313(slp1);g6122(VPS28);g6772(PRE10);g845(rpn-1);g7188(rpn10);g6508(spm2);g3232(sec18);g2181(ATG7);g5821(mts2);g130(rpn2);g5271(cut23);g1829(gtp-14);g1366(…	g1007(SPAC22F8.09);g1108(Stub1);g1209(pup2);g1232(bimB);g130(rpn2);g1366(rpn11);g1484(tbpA);g1548(SPAC6G10.04c);g1678(rpn-8);g182(YM8270.03C);g1829(gtp-14);g2083(psmD8-1);g2090(NDUFA13);g2167(SPAC2F3.16);g2181(ATG7);g2554(GGA2);g2567(rpn7);g2593(-);g2707(INT6);g2745(SCL1);g2767(rpn6);g2785(tbp1);g2826(vps35);g3013(ark1);g3074(LONRF2);g3232(sec18);g3251(MIP11);g3329(gcs-1);g3330(sds23);g3470(hhp1)…
GO:1901992	positive regulation of mitotic cell cycle phase transition	89	0.482414	2.3255	0	0.000364	g182(YM8270.03C);g2519(sna41);g4849(CDC2);g426(-);g7145(RPT1);g5472(PRE6);g6520(nimE);g2567(rpn7);g5772(-);g4044(pca-2);g3760(cdcA);g56(let1);g3013(ark1);g1548(SPAC6G10.04c);g6710(rpt4);g7524(bimE);g1209(pup2);g4365(PUP1);g3740(nimA);g6313(slp1);g6772(PRE10);g845(rpn-1);g7188(rpn10);g7270(SPBC29A3.14c);g5351(exo2);g5821(mts2);g130(rpn2);g5271(cut23);g4900(SLD5);g1366(rpn11);g6277(SDA1);g3011(CYS4…	g1126(PSF2);g1209(pup2);g1232(bimB);g1239(PHO85);g130(rpn2);g1366(rpn11);g1484(tbpA);g1548(SPAC6G10.04c);g1678(rpn-8);g182(YM8270.03C);g2083(psmD8-1);g2119(mug134);g213(pab1);g221(csnD);g2388(ssp1);g2402(DCR2);g2406(CCR4);g2519(sna41);g2558(SSN3);g2567(rpn7);g2583(zds1);g2593(-);g2661(HSL1);g2745(SCL1);g2767(rpn6);g2785(tbp1);g3011(CYS4);g3013(ark1);g3330(sds23);g3466(SPAC57A7.11);g3525(ubc11);g3…
GO:0098813	nuclear chromosome segregation	276	0.417988	2.32312	0	0.000358	g4501(-);g6838(cnd2);g182(YM8270.03C);g3581(klp5);g466(bimC);g4849(CDC2);g746(ase1);g2566(mis13);g426(-);g7145(RPT1);g4125(ctf18);g3636(hH3v);g1390(klp6);g2152(sgo1);g6586(RFC2);g5472(PRE6);g5645(pip1);g1753(-);g3273(ro-4);g1655(mcl1);g6520(nimE);g2567(rpn7);g2268(YD9320A.04);g4044(pca-2);g7517(FEN1);g2155(-);g4457(AN7461);g3760(cdcA);g56(let1);g5095(benA);g2151(YPI1);g640(spg1);g3013(ark1);g1548…	MSTRG.2808(--);MSTRG.8326(--);g10(did2);g1001(rad9);g1034(cdc42);g1082(SPAC167.07c);g1124(SMC2);g1209(pup2);g1216(SPAC227.10);g122(dad4);g1220(SUF4);g1232(bimB);g1240(-);g127(nudC);g130(rpn2);g1332(HOS2);g1338(ssu72);g1366(rpn11);g1373(NSP1);g1390(klp6);g1484(tbpA);g1509(trip13);g1512(MSH4);g1548(SPAC6G10.04c);g1655(mcl1);g1665(CHZ1);g1678(rpn-8);g1685(-);g1716(mei2);g1721(pli1);g1733(MGG_12122);…
GO:0005876	spindle microtubule	42	0.570313	2.3216	0	0.000352	g4501(-);g466(bimC);g4849(CDC2);g746(ase1);g1390(klp6);g3760(cdcA);g5095(benA);g3013(ark1);g7502(SPC34);g5100(DDB_G0292740);g3598(dam1);g5888(mipA);g5183(STU1);g3544(alp14);g1055(ro-3);g3158(mal3);g4583(klp9);g5967(-);g3954(SPBC20F10.06);	g1055(ro-3);g1332(HOS2);g1390(klp6);g174(SPBC3E7.04c);g1798(nudA);g181(MYO1);g2163(spn2);g2420(-);g3013(ark1);g3158(mal3);g3453(SPC19);g3544(alp14);g3598(dam1);g3760(cdcA);g3806(sitA);g3867(PODANS_5_10);g3954(SPBC20F10.06);g3963(klpA);g4174(asd-4);g4320(bimA);g4501(-);g4583(klp9);g4646(ste20);g466(bimC);g4849(CDC2);g4899(cul3);g5095(benA);g5100(DDB_G0292740);g5132(spn3);g5183(STU1);g5573(cut9);g5…
GO:2000060	positive regulation of ubiquitin-dependent protein catabolic process	80	0.498053	2.31666	0	0.000499	g182(YM8270.03C);g4849(CDC2);g7145(RPT1);g981(UMP1);g5472(PRE6);g5645(pip1);g2567(rpn7);g3329(gcs-1);g4044(pca-2);g4457(AN7461);g56(let1);g3013(ark1);g1548(SPAC6G10.04c);g1108(Stub1);g6710(rpt4);g7524(bimE);g1209(pup2);g4365(PUP1);g6313(slp1);g6772(PRE10);g845(rpn-1);g7188(rpn10);g6508(spm2);g2181(ATG7);g5821(mts2);g130(rpn2);g5271(cut23);	g1007(SPAC22F8.09);g1108(Stub1);g1209(pup2);g1232(bimB);g130(rpn2);g1366(rpn11);g1484(tbpA);g1548(SPAC6G10.04c);g1678(rpn-8);g182(YM8270.03C);g2083(psmD8-1);g2167(SPAC2F3.16);g2181(ATG7);g2567(rpn7);g2593(-);g2707(INT6);g2745(SCL1);g2767(rpn6);g2785(tbp1);g3013(ark1);g3074(LONRF2);g3251(MIP11);g3329(gcs-1);g3330(sds23);g3470(hhp1);g3525(ubc11);g3555(SPAC328.02);g3590(rpn9);g3651(rnf14);g379(sds22…
GO:0007051	spindle organization	119	0.460176	2.31475	0	0.000492	g4501(-);g182(YM8270.03C);g466(bimC);g4849(CDC2);g746(ase1);g1390(klp6);MSTRG.720(--);g7035(-);g1906(dom34);g2743(alp6);g7324(-);g2155(-);g3760(cdcA);g5095(benA);g2633(rrd1);g3013(ark1);g362(asp);g234(hba1);g3740(nimA);g6617(MPS1);g3598(dam1);g2243(sepH);g3336(vps74);g5888(mipA);g2807(ndc80);g5183(STU1);g3544(alp14);g6115(-);g3526(chk1);g660(dcn1);g4165(-);g1055(ro-3);g2375(cki1);g3158(mal3);g375…	MSTRG.720(--);g10(did2);g1055(ro-3);g1199(NOG1);g1208(alp4);g1220(SUF4);g1232(bimB);g1332(HOS2);g1373(NSP1);g1390(klp6);g1391(NPL4);g1521(spp27);g1555(-);g1733(MGG_12122);g1796(SPCC63.05);g1798(nudA);g181(MYO1);g182(YM8270.03C);g1835(sbp1);g1906(dom34);g2155(-);g2165(spc25);g2238(hus5);g2243(sepH);g23(SPCC1672.06c);g2313(dsd1);g2331(STS1);g2339(cut11);g234(hba1);g2375(cki1);g2420(-);g2437(tvp38);…
GO:0030865	cortical cytoskeleton organization	90	0.475761	2.31372	0	0.000521	g182(YM8270.03C);g268(CHS2);g4849(CDC2);g1934(cap2);g1349(rng2);MSTRG.901(--);g5622(hob3);g1375(artA);g7324(-);g3760(cdcA);g640(spg1);g6840(PAN1);g3740(nimA);g2243(sepH);g3336(vps74);g4481(SPAC9G1.05);g5475(sid1);g1348(SPCC794.11c);g4768(SPBC4F6.12);g3165(arpc5-c);g7058(sla1);g5117(myo2);g6284(alp41);g5892(ARP2);g5705(sec8);g4583(klp9);g3823(exo84);g3954(SPBC20F10.06);g4269(mob1-1);g887(arp-3);g7…	MSTRG.899(--);MSTRG.901(--);g1034(cdc42);g119(O3275);g1261(arc2);g1348(SPCC794.11c);g1349(rng2);g1375(artA);g1543(HCBG_08711);g1555(-);g1562(sepA);g181(MYO1);g182(YM8270.03C);g1840(GB-1);g1934(cap2);g1988(cdc16);g213(pab1);g2243(sepH);g2270(palA);g2274(SPCC1827.05c);g2586(arf6);g2603(swf1);g2656(ARC19);g268(CHS2);g2690(wsp1);g2959(paa1);g3165(arpc5-c);g319(YOR3231w);g3218(-);g3307(EFR3);g3336(vps…
GO:0051310	metaphase plate congression	52	0.541244	2.31216	0	0.000513	g4501(-);g6838(cnd2);g182(YM8270.03C);g3581(klp5);g466(bimC);g4849(CDC2);g426(-);g3636(hH3v);g6520(nimE);g2155(-);g3760(cdcA);g3013(ark1);g1240(-);g1685(-);g6617(MPS1);g3598(dam1);g247(-);g2807(ndc80);g5271(cut23);g3158(mal3);	g10(did2);g122(dad4);g1240(-);g1373(NSP1);g1685(-);g1721(pli1);g1798(nudA);g182(YM8270.03C);g2155(-);g2291(ask1);g247(-);g2807(ndc80);g2816(DUO1);g3013(ark1);g3158(mal3);g3220(MAD1);g3356(SNF7);g3453(SPC19);g3530(MLP1);g357(bimG);g3581(klp5);g3598(dam1);g3636(hH3v);g3760(cdcA);g3963(klpA);g426(-);g4326(nde1);g4501(-);g4583(klp9);g466(bimC);g4810(vps20);g4849(CDC2);g4899(cul3);g4913(BUB1);g5271(cu…
GO:0032436	positive regulation of proteasomal ubiquitin-dependent protein catabolic process	79	0.504588	2.31211	0	0.000505	g182(YM8270.03C);g4849(CDC2);g7145(RPT1);g981(UMP1);g5472(PRE6);g5645(pip1);g2567(rpn7);g3329(gcs-1);g4044(pca-2);g4457(AN7461);g56(let1);g3013(ark1);g1548(SPAC6G10.04c);g1108(Stub1);g6710(rpt4);g7524(bimE);g1209(pup2);g4365(PUP1);g6313(slp1);g6772(PRE10);g845(rpn-1);g7188(rpn10);g6508(spm2);g2181(ATG7);g5821(mts2);g130(rpn2);g5271(cut23);	g1007(SPAC22F8.09);g1108(Stub1);g1209(pup2);g1232(bimB);g130(rpn2);g1366(rpn11);g1484(tbpA);g1548(SPAC6G10.04c);g1678(rpn-8);g182(YM8270.03C);g2083(psmD8-1);g2167(SPAC2F3.16);g2181(ATG7);g2567(rpn7);g2593(-);g2707(INT6);g2745(SCL1);g2767(rpn6);g2785(tbp1);g3013(ark1);g3074(LONRF2);g3251(MIP11);g3329(gcs-1);g3330(sds23);g3470(hhp1);g3525(ubc11);g3555(SPAC328.02);g3590(rpn9);g3651(rnf14);g379(sds22…
GO:0031113	regulation of microtubule polymerization	21	0.656084	2.30435	0	0.000532	g1934(cap2);g1390(klp6);g2743(alp6);g2155(-);g85(pfkA);g3598(dam1);g5323(-);g1055(ro-3);g3158(mal3);g6284(alp41);g5401(NAP1);	g1055(ro-3);g122(dad4);g1390(klp6);g1813(alp1);g1934(cap2);g2155(-);g2291(ask1);g2743(alp6);g3158(mal3);g3453(SPC19);g3469(tea1);g3565(-);g3598(dam1);g4774(PBP1);g5323(-);g5401(NAP1);g5933(mic10);g6284(alp41);g6861(DAD1);g7071(-);g85(pfkA)
GO:0033045	regulation of sister chromatid segregation	123	0.465194	2.29931	0	0.000525	g182(YM8270.03C);g4849(CDC2);g426(-);g7145(RPT1);g1390(klp6);g5472(PRE6);g5645(pip1);g1753(-);g3273(ro-4);g2567(rpn7);g2268(YD9320A.04);g4044(pca-2);g7517(FEN1);g3760(cdcA);g56(let1);g2151(YPI1);g640(spg1);g3013(ark1);g1548(SPAC6G10.04c);g574(tel1);g6710(rpt4);g2144(ssb1);g7524(bimE);g1209(pup2);g49(NIC96);g4365(PUP1);g3740(nimA);g6617(MPS1);g6313(slp1);g6772(PRE10);g2807(ndc80);g97(FG02793);g845…	g1001(rad9);g1082(SPAC167.07c);g1209(pup2);g1220(SUF4);g1232(bimB);g130(rpn2);g1332(HOS2);g1338(ssu72);g1366(rpn11);g1390(klp6);g1484(tbpA);g1509(trip13);g1548(SPAC6G10.04c);g1678(rpn-8);g1716(mei2);g1733(MGG_12122);g1753(-);g1791(rio2);g182(YM8270.03C);g1820(PPH3);g1988(cdc16);g2083(psmD8-1);g213(pab1);g2144(ssb1);g2151(YPI1);g2268(YD9320A.04);g23(SPCC1672.06c);g2300(rhp57);g2331(STS1);g2375(cki…
GO:1901800	positive regulation of proteasomal protein catabolic process	79	0.504588	2.2978	0	0.000517	g182(YM8270.03C);g4849(CDC2);g7145(RPT1);g981(UMP1);g5472(PRE6);g5645(pip1);g2567(rpn7);g3329(gcs-1);g4044(pca-2);g4457(AN7461);g56(let1);g3013(ark1);g1548(SPAC6G10.04c);g1108(Stub1);g6710(rpt4);g7524(bimE);g1209(pup2);g4365(PUP1);g6313(slp1);g6772(PRE10);g845(rpn-1);g7188(rpn10);g6508(spm2);g2181(ATG7);g5821(mts2);g130(rpn2);g5271(cut23);	g1007(SPAC22F8.09);g1108(Stub1);g1209(pup2);g1232(bimB);g130(rpn2);g1366(rpn11);g1484(tbpA);g1548(SPAC6G10.04c);g1678(rpn-8);g182(YM8270.03C);g2083(psmD8-1);g2167(SPAC2F3.16);g2181(ATG7);g2567(rpn7);g2593(-);g2707(INT6);g2745(SCL1);g2767(rpn6);g2785(tbp1);g3013(ark1);g3074(LONRF2);g3251(MIP11);g3329(gcs-1);g3330(sds23);g3470(hhp1);g3525(ubc11);g3555(SPAC328.02);g3590(rpn9);g3651(rnf14);g379(sds22…
GO:0008608	attachment of spindle microtubules to kinetochore	53	0.530219	2.29492	0	0.000577	g4501(-);g6838(cnd2);g182(YM8270.03C);g4849(CDC2);g2566(mis13);g426(-);g3636(hH3v);g1390(klp6);g2155(-);g4457(AN7461);g3760(cdcA);g3013(ark1);g1240(-);g1685(-);g7502(SPC34);g3598(dam1);g247(-);g2807(ndc80);g6099(YAL034AW);g3158(mal3);g4793(-);g1216(SPAC227.10);	g1034(cdc42);g1216(SPAC227.10);g122(dad4);g1220(SUF4);g1240(-);g1390(klp6);g1685(-);g1798(nudA);g182(YM8270.03C);g2155(-);g2165(spc25);g2291(ask1);g247(-);g2488(-);g2566(mis13);g2807(ndc80);g2816(DUO1);g3013(ark1);g3158(mal3);g3220(MAD1);g3453(SPC19);g3470(hhp1);g357(bimG);g3598(dam1);g3636(hH3v);g3719(-);g3760(cdcA);g3880(GLE2);g4174(asd-4);g4180(spc24);g426(-);g4457(AN7461);g4501(-);g4720(-);g4…
GO:1903052	positive regulation of proteolysis involved in cellular protein catabolic process	80	0.498053	2.28732	0	0.000569	g182(YM8270.03C);g4849(CDC2);g7145(RPT1);g981(UMP1);g5472(PRE6);g5645(pip1);g2567(rpn7);g3329(gcs-1);g4044(pca-2);g4457(AN7461);g56(let1);g3013(ark1);g1548(SPAC6G10.04c);g1108(Stub1);g6710(rpt4);g7524(bimE);g1209(pup2);g4365(PUP1);g6313(slp1);g6772(PRE10);g845(rpn-1);g7188(rpn10);g6508(spm2);g2181(ATG7);g5821(mts2);g130(rpn2);g5271(cut23);	g1007(SPAC22F8.09);g1108(Stub1);g1209(pup2);g1232(bimB);g130(rpn2);g1366(rpn11);g1484(tbpA);g1548(SPAC6G10.04c);g1678(rpn-8);g182(YM8270.03C);g2083(psmD8-1);g2167(SPAC2F3.16);g2181(ATG7);g2567(rpn7);g2593(-);g2707(INT6);g2745(SCL1);g2767(rpn6);g2785(tbp1);g3013(ark1);g3074(LONRF2);g3251(MIP11);g3329(gcs-1);g3330(sds23);g3470(hhp1);g3525(ubc11);g3555(SPAC328.02);g3590(rpn9);g3651(rnf14);g379(sds22…
GO:0030705	cytoskeleton-dependent intracellular transport	48	0.541915	2.27713	0	0.000627	g4501(-);g746(ase1);g1390(klp6);g6787(tea2);g3273(ro-4);g5135(-);g5095(benA);g3818(syb1);g4891(ARF1);g7050(dic1);MSTRG.642(nudG);g6004(KLP1);g1055(ro-3);g5117(myo2);g3158(mal3);	MSTRG.642(nudG);g1034(cdc42);g1055(ro-3);g127(nudC);g1279(SAC1);g1390(klp6);g1425(ATG1);g1543(HCBG_08711);g1673(-);g1798(nudA);g2330(scs2);g2384(IMA1);g2420(-);g2581(gem1);g2661(HSL1);g2808(PEX14);g3158(mal3);g3273(ro-4);g3604(SAP1);g3818(syb1);g3963(klpA);g4199(pit1);g4326(nde1);g4501(-);g4583(klp9);g4651(bipA);g4891(ARF1);g4936(Dctn5);g500(mob1);g5095(benA);g5117(myo2);g5135(-);g5157(CTG1);g537…
GO:0051494	negative regulation of cytoskeleton organization	41	0.547032	2.27645	0	0.000618	g4849(CDC2);g2814(imp2);g1934(cap2);g670(TWF1);g1349(rng2);g1390(klp6);g6787(tea2);g85(pfkA);g4481(SPAC9G1.05);g7058(sla1);g2375(cki1);g5117(myo2);g3158(mal3);g3810(mus-23);g3964(crn1);g3007(wee1);g3954(SPBC20F10.06);g2667(SPAC1A6.01c);g7131(app1);	g119(O3275);g1261(arc2);g1349(rng2);g1390(klp6);g1511(YCR072C);g1562(sepA);g1787(tea4);g1813(alp1);g1934(cap2);g2267(-);g2375(cki1);g2667(SPAC1A6.01c);g2814(imp2);g3007(wee1);g3024(SAC6);g3055(SPAC23A1.17);g3158(mal3);g3469(tea1);g3810(mus-23);g3954(SPBC20F10.06);g3964(crn1);g4481(SPAC9G1.05);g4646(ste20);g4753(cap1);g4774(PBP1);g4849(CDC2);g5052(tef5);g5117(myo2);g6081(-);g627(YKL002W);g6593(srw…
GO:0005818	aster	15	0.743964	2.27594	0	0.00061	g466(bimC);g4849(CDC2);g3760(cdcA);g5095(benA);g1055(ro-3);g2375(cki1);g3158(mal3);g6284(alp41);	g1055(ro-3);g174(SPBC3E7.04c);g1798(nudA);g2375(cki1);g3158(mal3);g3760(cdcA);g3806(sitA);g3963(klpA);g466(bimC);g4849(CDC2);g5095(benA);g5929(PAC1);g6284(alp41);g6404(ekc1);g7071(-)
GO:0051304	chromosome separation	120	0.453078	2.2757	0	0.000602	g6838(cnd2);g182(YM8270.03C);g4849(CDC2);g426(-);g7145(RPT1);g5472(PRE6);g5645(pip1);g3273(ro-4);g2567(rpn7);g2268(YD9320A.04);g4044(pca-2);g56(let1);g2151(YPI1);g640(spg1);g3013(ark1);g1548(SPAC6G10.04c);g5968(TOP2);g574(tel1);g5485(cnd3);g6710(rpt4);g7524(bimE);g1209(pup2);g4365(PUP1);g6617(MPS1);g6313(slp1);g6772(PRE10);g2807(ndc80);g97(FG02793);g845(rpn-1);g7188(rpn10);g3848(-);g7626(cut3);g5…	g1082(SPAC167.07c);g1124(SMC2);g1209(pup2);g1220(SUF4);g1232(bimB);g130(rpn2);g1366(rpn11);g1484(tbpA);g1509(trip13);g1512(MSH4);g1548(SPAC6G10.04c);g1678(rpn-8);g1716(mei2);g1791(rio2);g182(YM8270.03C);g1935(mph1);g1988(cdc16);g2083(psmD8-1);g213(pab1);g2151(YPI1);g2232(swi10);g2268(YD9320A.04);g2300(rhp57);g2331(STS1);g2465(mus81);g2472(ppm1);g2488(-);g2567(rpn7);g2593(-);g2693(rad16);g2745(SCL…
GO:0010970	transport along microtubule	45	0.546391	2.27178	0	0.000626	g4501(-);g746(ase1);g1390(klp6);g6787(tea2);g3273(ro-4);g5135(-);g5095(benA);g3818(syb1);g4891(ARF1);g7050(dic1);MSTRG.642(nudG);g6004(KLP1);g1055(ro-3);g5117(myo2);g3158(mal3);	MSTRG.642(nudG);g1034(cdc42);g1055(ro-3);g127(nudC);g1279(SAC1);g1390(klp6);g1425(ATG1);g1798(nudA);g2330(scs2);g2384(IMA1);g2420(-);g2581(gem1);g2661(HSL1);g2808(PEX14);g3158(mal3);g3273(ro-4);g3604(SAP1);g3818(syb1);g3963(klpA);g4199(pit1);g4326(nde1);g4501(-);g4583(klp9);g4651(bipA);g4891(ARF1);g4936(Dctn5);g500(mob1);g5095(benA);g5117(myo2);g5135(-);g5157(CTG1);g5370(ypt-1);g5510(sodA);g571(m…
GO:1901893	positive regulation of cell septum assembly	16	0.730912	2.27028	0	0.00068	g182(YM8270.03C);g4849(CDC2);g1375(artA);g3760(cdcA);g640(spg1);g3740(nimA);g2243(sepH);g5475(sid1);g4768(SPBC4F6.12);	g1375(artA);g182(YM8270.03C);g2216(sec13);g2243(sepH);g3294(mpkA);g3300(pacC);g3583(mpkB);g3740(nimA);g3760(cdcA);g3851(cdc11);g4269(mob1-1);g4768(SPBC4F6.12);g4849(CDC2);g5475(sid1);g5937(-);g640(spg1)
GO:1903364	positive regulation of cellular protein catabolic process	84	0.479704	2.26738	0	0.000701	g182(YM8270.03C);g4849(CDC2);g7145(RPT1);g981(UMP1);g5472(PRE6);g5645(pip1);g2567(rpn7);g3329(gcs-1);g4044(pca-2);g4457(AN7461);g56(let1);g3013(ark1);g1548(SPAC6G10.04c);g1108(Stub1);g6710(rpt4);g7524(bimE);g1209(pup2);g4365(PUP1);g6313(slp1);g6772(PRE10);g845(rpn-1);g7188(rpn10);g6508(spm2);g2181(ATG7);g5821(mts2);g130(rpn2);g5271(cut23);g1366(rpn11);g366(CTHT_0061010);g7363(cdt2);g805(-);	g1007(SPAC22F8.09);g1108(Stub1);g1209(pup2);g1232(bimB);g130(rpn2);g1366(rpn11);g1484(tbpA);g1548(SPAC6G10.04c);g1678(rpn-8);g182(YM8270.03C);g2083(psmD8-1);g2167(SPAC2F3.16);g2181(ATG7);g2567(rpn7);g2593(-);g2707(INT6);g2745(SCL1);g2767(rpn6);g2785(tbp1);g2826(vps35);g3013(ark1);g3074(LONRF2);g3251(MIP11);g3329(gcs-1);g3330(sds23);g3470(hhp1);g3525(ubc11);g3555(SPAC328.02);g3590(rpn9);g3651(rnf1…
GO:0003774	cytoskeletal motor activity	32	0.586345	2.26315	0	0.000784	g3581(klp5);g466(bimC);g1390(klp6);g6787(tea2);g3273(ro-4);g5135(-);g7050(dic1);MSTRG.642(nudG);g1059(CHS8);g6004(KLP1);g1055(ro-3);g5117(myo2);	MSTRG.642(nudG);g1055(ro-3);g1059(CHS8);g1060(CHS6);g1390(klp6);g1798(nudA);g181(MYO1);g2161(SPBC119.12);g2420(-);g3273(ro-4);g3581(klp5);g3845(klp1);g3963(klpA);g4072(L2901);g4106(sudA);g4312(ssp-1);g4583(klp9);g4625(klpA);g4626(-);g466(bimC);g5117(myo2);g5135(-);g5263(vps1);g5402(MYO2);g5972(GYP5);g598(KLP1);g6004(KLP1);g6787(tea2);g7050(dic1);g7132(DNM1);g7207(kin);g884(rng3)
GO:1903438	positive regulation of mitotic cytokinetic process	20	0.656237	2.25954	0	0.000804	g182(YM8270.03C);g4849(CDC2);g1375(artA);g3760(cdcA);g640(spg1);g3740(nimA);g2243(sepH);g5475(sid1);g4768(SPBC4F6.12);	g1373(NSP1);g1375(artA);g182(YM8270.03C);g2216(sec13);g2243(sepH);g3294(mpkA);g3300(pacC);g357(bimG);g3583(mpkB);g3740(nimA);g3760(cdcA);g3851(cdc11);g4269(mob1-1);g4768(SPBC4F6.12);g4774(PBP1);g4849(CDC2);g5475(sid1);g5937(-);g640(spg1);g7271(gef3)
GO:0015629	actin cytoskeleton	115	0.4587	2.25199	0	0.000794	g268(CHS2);g2814(imp2);g4669(exgD);g1934(cap2);g4305(CaO19.11733);g670(TWF1);g1349(rng2);g3273(ro-4);g5622(hob3);g1375(artA);g3125(CaO19.1220);g3760(cdcA);g5324(cyk3);g6840(PAN1);g4481(SPAC9G1.05);g1348(SPCC794.11c);g4768(SPBC4F6.12);g97(FG02793);g3165(arpc5-c);g2729(-);g1059(CHS8);g6004(KLP1);g5417(FYV10);g4224(SEC31);g603(vps16);g3846(alg-2);g7058(sla1);g1055(ro-3);g5117(myo2);g3964(crn1);g3259…	g1055(ro-3);g1059(CHS8);g1060(CHS6);g1085(ARB_01444);g1115(ucp3);g1131(ABP140);g119(O3275);g1261(arc2);g1342(-);g1348(SPCC794.11c);g1349(rng2);g1375(artA);g1511(YCR072C);g1543(HCBG_08711);g1562(sepA);g1762(clc1);g1765(CAM1);g181(MYO1);g1895(ARB_04467);g1932(taf5);g1934(cap2);g2091(trm10);g2163(spn2);g2270(palA);g2420(-);g2582(SPAPJ696.02);g2603(swf1);g2656(ARC19);g266(scd2);g268(CHS2);g2690(wsp1)…
GO:0007091	metaphase/anaphase transition of mitotic cell cycle	89	0.489988	2.25069	0	0.000785	g182(YM8270.03C);g4849(CDC2);g426(-);g7145(RPT1);g5472(PRE6);g3273(ro-4);g2567(rpn7);g2268(YD9320A.04);g4044(pca-2);g56(let1);g2151(YPI1);g640(spg1);g3013(ark1);g1548(SPAC6G10.04c);g574(tel1);g6710(rpt4);g7524(bimE);g1209(pup2);g4365(PUP1);g6617(MPS1);g6313(slp1);g6772(PRE10);g2807(ndc80);g97(FG02793);g845(rpn-1);g7188(rpn10);g5821(mts2);g130(rpn2);g5271(cut23);g3158(mal3);g1366(rpn11);g2488(-);g…	g1209(pup2);g1220(SUF4);g1232(bimB);g130(rpn2);g1366(rpn11);g1484(tbpA);g1509(trip13);g1548(SPAC6G10.04c);g1678(rpn-8);g1791(rio2);g182(YM8270.03C);g1988(cdc16);g2083(psmD8-1);g213(pab1);g2151(YPI1);g2268(YD9320A.04);g2300(rhp57);g2331(STS1);g2472(ppm1);g2488(-);g2567(rpn7);g2593(-);g2745(SCL1);g2767(rpn6);g2785(tbp1);g2807(ndc80);g2959(paa1);g3013(ark1);g3158(mal3);g3220(MAD1);g3222(LTE1);g3273(…
GO:0000922	spindle pole	54	0.52289	2.25051	0	0.000775	g182(YM8270.03C);g746(ase1);g2566(mis13);g2743(alp6);g7324(-);g3760(cdcA);g3013(ark1);g362(asp);g7524(bimE);g3598(dam1);g2243(sepH);g5888(mipA);g3544(alp14);g4165(-);g1055(ro-3);g6099(YAL034AW);g3158(mal3);g2535(swd1);g5705(sec8);g3954(SPBC20F10.06);g586(-);g1798(nudA);	g1055(ro-3);g1208(alp4);g1373(NSP1);g1423(APE2);g1482(fcp1);g1798(nudA);g182(YM8270.03C);g1951(TOP1);g1988(cdc16);g2243(sepH);g2384(IMA1);g2468(prp3);g2535(swd1);g2566(mis13);g2743(alp6);g3013(ark1);g3158(mal3);g3167(-);g3220(MAD1);g3376(-);g3544(alp14);g3598(dam1);g362(asp);g363(-);g3716(syb1);g3760(cdcA);g3841(bcp1);g3905(pphA);g3954(SPBC20F10.06);g3963(klpA);g4106(sudA);g4165(-);g4326(nde1);g4…
GO:1905818	regulation of chromosome separation	93	0.483878	2.24722	0	0.000823	g182(YM8270.03C);g4849(CDC2);g426(-);g7145(RPT1);g5472(PRE6);g5645(pip1);g3273(ro-4);g2567(rpn7);g2268(YD9320A.04);g4044(pca-2);g56(let1);g2151(YPI1);g640(spg1);g3013(ark1);g1548(SPAC6G10.04c);g574(tel1);g6710(rpt4);g7524(bimE);g1209(pup2);g4365(PUP1);g6617(MPS1);g6313(slp1);g6772(PRE10);g2807(ndc80);g97(FG02793);g845(rpn-1);g7188(rpn10);g5821(mts2);g130(rpn2);g5271(cut23);g3158(mal3);g1366(rpn11…	g1082(SPAC167.07c);g1209(pup2);g1220(SUF4);g1232(bimB);g130(rpn2);g1366(rpn11);g1484(tbpA);g1509(trip13);g1548(SPAC6G10.04c);g1678(rpn-8);g1716(mei2);g1791(rio2);g182(YM8270.03C);g1988(cdc16);g2083(psmD8-1);g213(pab1);g2151(YPI1);g2268(YD9320A.04);g2300(rhp57);g2331(STS1);g2472(ppm1);g2488(-);g2567(rpn7);g2593(-);g2745(SCL1);g2767(rpn6);g2785(tbp1);g2807(ndc80);g2959(paa1);g3013(ark1);g3158(mal3)…
GO:0051783	regulation of nuclear division	190	0.405976	2.24424	0	0.000869	g182(YM8270.03C);g4849(CDC2);g426(-);g7145(RPT1);g1390(klp6);g5472(PRE6);g5645(pip1);g1753(-);g3273(ro-4);g2567(rpn7);g1375(artA);g5772(-);g2268(YD9320A.04);g4044(pca-2);g4457(AN7461);g3760(cdcA);g56(let1);g2151(YPI1);g640(spg1);g3013(ark1);g1548(SPAC6G10.04c);g574(tel1);g6710(rpt4);g2144(ssb1);g7524(bimE);g1209(pup2);g49(NIC96);g4365(PUP1);g3740(nimA);g6617(MPS1);g2243(sepH);g6313(slp1);g5475(si…	g10(did2);g1001(rad9);g1034(cdc42);g1082(SPAC167.07c);g1188(CaO19.2331);g1196(-);g1209(pup2);g1220(SUF4);g1232(bimB);g130(rpn2);g1332(HOS2);g1338(ssu72);g1358(srk1);g1366(rpn11);g1367(N0305);g1373(NSP1);g1375(artA);g1390(klp6);g1484(tbpA);g1509(trip13);g1548(SPAC6G10.04c);g1678(rpn-8);g1716(mei2);g1721(pli1);g1733(MGG_12122);g1753(-);g1791(rio2);g182(YM8270.03C);g1820(PPH3);g1831(DOT1);g1835(sbp1…
GO:0034501	protein localization to kinetochore	23	0.623504	2.2405	0	0.000912	g4501(-);g426(-);g1753(-);g3760(cdcA);g3013(ark1);g1685(-);g6617(MPS1);g2807(ndc80);g6099(YAL034AW);g2488(-);g4913(BUB1);g2147(xpo1);	g1685(-);g1733(MGG_12122);g1753(-);g2147(xpo1);g2488(-);g2807(ndc80);g3013(ark1);g3220(MAD1);g357(bimG);g3664(-);g3760(cdcA);g426(-);g4501(-);g4913(BUB1);g5086(NUP84);g5168(plc1);g5929(PAC1);g6099(YAL034AW);g6401(NUP145);g6404(ekc1);g6617(MPS1);g6678(-);g7454(-)
GO:1905508	protein localization to microtubule organizing center	24	0.625383	2.23871	0	0.000929	g182(YM8270.03C);g6787(tea2);g3760(cdcA);g640(spg1);g3013(ark1);g2243(sepH);g5475(sid1);g6115(-);g3158(mal3);	g1373(NSP1);g1673(-);g182(YM8270.03C);g1988(cdc16);g2243(sepH);g2420(-);g2959(paa1);g3013(ark1);g3158(mal3);g3222(LTE1);g3460(SPBC3H7.13);g3652(far11);g3760(cdcA);g4774(PBP1);g5303(ubx1);g5422(pro11);g5475(sid1);g5671(ypt3);g608(DMA2);g6115(-);g640(spg1);g6787(tea2);g7297(-);g911(SPAC22H10.04)
GO:0022624	proteasome accessory complex	23	0.641804	2.23036	0	0.000945	g7145(RPT1);g2567(rpn7);g56(let1);g6710(rpt4);g845(rpn-1);g7188(rpn10);g5821(mts2);g130(rpn2);g1366(rpn11);g805(-);g2767(rpn6);g1678(rpn-8);g2655(ubp6);g2083(psmD8-1);g2785(tbp1);	g130(rpn2);g1366(rpn11);g1484(tbpA);g1678(rpn-8);g2083(psmD8-1);g2567(rpn7);g2655(ubp6);g2767(rpn6);g2785(tbp1);g3590(rpn9);g3623(nas2);g4920(ubr1);g5059(SPCC16A11.16c);g56(let1);g5821(mts2);g6710(rpt4);g7145(RPT1);g7188(rpn10);g7483(rpn501);g7501(rpn3);g773(sem-1);g805(-);g845(rpn-1)
GO:0072384	organelle transport along microtubule	30	0.594654	2.22217	0	0.00104184	g746(ase1);g1390(klp6);g6787(tea2);g3273(ro-4);g5095(benA);g3818(syb1);g7050(dic1);MSTRG.642(nudG);g6004(KLP1);g5117(myo2);g3158(mal3);g4583(klp9);	MSTRG.642(nudG);g1034(cdc42);g127(nudC);g1390(klp6);g1798(nudA);g2384(IMA1);g2581(gem1);g2808(PEX14);g3158(mal3);g3273(ro-4);g3604(SAP1);g3818(syb1);g3963(klpA);g4326(nde1);g4583(klp9);g5095(benA);g5117(myo2);g5157(CTG1);g5370(ypt-1);g571(mip-1);g5858(apsA);g5929(PAC1);g6004(KLP1);g6353(YFH1);g6784(apl5);g6787(tea2);g7050(dic1);g7071(-);g746(ase1);g7556(apsB)
GO:0032434	regulation of proteasomal ubiquitin-dependent protein catabolic process	93	0.464357	2.2187	0	0.00103039	g182(YM8270.03C);g4849(CDC2);g7145(RPT1);g981(UMP1);g5472(PRE6);g5645(pip1);g2567(rpn7);g3329(gcs-1);g4044(pca-2);g4457(AN7461);g56(let1);g3013(ark1);g1548(SPAC6G10.04c);g1108(Stub1);g6710(rpt4);g7524(bimE);g1209(pup2);g495(aph1);g4365(PUP1);g6313(slp1);g6772(PRE10);g845(rpn-1);g7188(rpn10);g6508(spm2);g2181(ATG7);g5821(mts2);g130(rpn2);g5271(cut23);	g1007(SPAC22F8.09);g1108(Stub1);g1209(pup2);g1232(bimB);g130(rpn2);g1366(rpn11);g1484(tbpA);g1548(SPAC6G10.04c);g1678(rpn-8);g182(YM8270.03C);g1961(SEC);g2083(psmD8-1);g2167(SPAC2F3.16);g2181(ATG7);g221(csnD);g2329(ubxn-1);g2567(rpn7);g2593(-);g2655(ubp6);g2707(INT6);g2745(SCL1);g2767(rpn6);g2785(tbp1);g287(HD-10);g3013(ark1);g3074(LONRF2);g3251(MIP11);g3329(gcs-1);g3330(sds23);g3470(hhp1);g3525(…
GO:0008092	cytoskeletal protein binding	200	0.417322	2.21662	0	0.00101919	g4501(-);g3581(klp5);g466(bimC);g2814(imp2);g746(ase1);g1934(cap2);g670(TWF1);g426(-);g1349(rng2);g1390(klp6);g6787(tea2);MSTRG.901(--);g5622(hob3);g6746(ECM29);g2743(alp6);g685(pds5);g3125(CaO19.1220);g7324(-);g2155(-);MSTRG.3608(CDY1);g4891(ARF1);MSTRG.8937(--);g5485(cnd3);g6840(PAN1);g362(asp);g399(-);g6406(rid1);g85(pfkA);g3598(dam1);g5323(-);g4481(SPAC9G1.05);MSTRG.8116(--);MSTRG.8936(--);g7…	MSTRG.3608(CDY1);MSTRG.642(nudG);MSTRG.8116(--);MSTRG.8936(--);MSTRG.8937(--);MSTRG.899(--);MSTRG.901(--);g1050(cot-3);g1055(ro-3);g1059(CHS8);g1131(ABP140);g119(O3275);g1208(alp4);g1216(SPAC227.10);g122(dad4);g1220(SUF4);g1261(arc2);g1342(-);g1349(rng2);g1368(YBL087C);g1373(NSP1);g1390(klp6);g1401(-);g1511(YCR072C);g1562(sepA);g1673(-);g1684(alp11);g1688(-);g1737(elp2);g1798(nudA);g181(MYO1);g18…
GO:0007018	microtubule-based movement	79	0.482754	2.21452	0	0.00103425	g4501(-);g3581(klp5);g466(bimC);g746(ase1);g1934(cap2);g1390(klp6);g6787(tea2);g5645(pip1);g3273(ro-4);g5135(-);g5095(benA);g3818(syb1);g4891(ARF1);g3598(dam1);g2807(ndc80);g7050(dic1);MSTRG.642(nudG);g2729(-);g6004(KLP1);g804(-);g1055(ro-3);g5117(myo2);g3158(mal3);	MSTRG.3364(--);MSTRG.4834(--);MSTRG.642(nudG);g1034(cdc42);g1055(ro-3);g1208(alp4);g127(nudC);g1279(SAC1);g1390(klp6);g1425(ATG1);g1796(SPCC63.05);g1798(nudA);g181(MYO1);g1934(cap2);g2106(xdhA);g2330(scs2);g2384(IMA1);g2420(-);g2581(gem1);g2661(HSL1);g2729(-);g2807(ndc80);g2808(PEX14);g2816(DUO1);g3158(mal3);g3167(-);g3220(MAD1);g3273(ro-4);g3531(-);g3581(klp5);g3598(dam1);g3604(SAP1);g3818(syb1)…
GO:0005838	proteasome regulatory particle	23	0.641804	2.21324	0	0.00102325	g7145(RPT1);g2567(rpn7);g56(let1);g6710(rpt4);g845(rpn-1);g7188(rpn10);g5821(mts2);g130(rpn2);g1366(rpn11);g805(-);g2767(rpn6);g1678(rpn-8);g2655(ubp6);g2083(psmD8-1);g2785(tbp1);	g130(rpn2);g1366(rpn11);g1484(tbpA);g1678(rpn-8);g2083(psmD8-1);g2567(rpn7);g2655(ubp6);g2767(rpn6);g2785(tbp1);g3590(rpn9);g3623(nas2);g4920(ubr1);g5059(SPCC16A11.16c);g56(let1);g5821(mts2);g6710(rpt4);g7145(RPT1);g7188(rpn10);g7483(rpn501);g7501(rpn3);g773(sem-1);g805(-);g845(rpn-1)
GO:0034502	protein localization to chromosome	68	0.485833	2.21315	0	0.00101248	g4501(-);g4849(CDC2);g426(-);g3636(hH3v);g1753(-);g2268(YD9320A.04);g3760(cdcA);g3013(ark1);g2144(ssb1);g1611(cct8);g1685(-);g6617(MPS1);g3479(KU80);g2807(ndc80);g7270(SPBC29A3.14c);g5416(cbf5);g6099(YAL034AW);g2488(-);g4450(rad21);g170(-);g4913(BUB1);g7118(scm3);g2147(xpo1);g701(SPBC1604.18c);g7368(psc3);g7146(cct4);g1367(N0305);g5576(PPP2R5D);g1005(esa1);	g1001(rad9);g1005(esa1);g1332(HOS2);g1367(N0305);g1526(cct2);g1611(cct8);g1685(-);g170(-);g1733(MGG_12122);g1746(yaf9);g1753(-);g1848(tel2);g2144(ssb1);g2147(xpo1);g2268(YD9320A.04);g2488(-);g2551(cct7);g2600(cct5);g2602(-);g2807(ndc80);g3013(ark1);g3220(MAD1);g3479(KU80);g357(bimG);g3636(hH3v);g3637(-);g3664(-);g3760(cdcA);g3896(Wrap53);g4106(sudA);g426(-);g43(rad3);g4450(rad21);g4501(-);g4586(c…
GO:0045931	positive regulation of mitotic cell cycle	128	0.436874	2.21281	0	0.00100193	g182(YM8270.03C);g2519(sna41);g4849(CDC2);g426(-);g7145(RPT1);g5472(PRE6);g6520(nimE);g2567(rpn7);g1375(artA);g5772(-);g4044(pca-2);g3760(cdcA);g56(let1);g640(spg1);g3013(ark1);g1548(SPAC6G10.04c);g574(tel1);g6710(rpt4);g7524(bimE);g1209(pup2);g4365(PUP1);g3740(nimA);g6617(MPS1);g2243(sepH);g6313(slp1);g5475(sid1);g6772(PRE10);g2807(ndc80);g4768(SPBC4F6.12);g845(rpn-1);g7188(rpn10);g7270(SPBC29A3…	g1001(rad9);g1126(PSF2);g1209(pup2);g1232(bimB);g1239(PHO85);g130(rpn2);g1366(rpn11);g1373(NSP1);g1375(artA);g1484(tbpA);g1548(SPAC6G10.04c);g1678(rpn-8);g1721(pli1);g1733(MGG_12122);g182(YM8270.03C);g1835(sbp1);g2083(psmD8-1);g2119(mug134);g213(pab1);g221(csnD);g2216(sec13);g2243(sepH);g2300(rhp57);g2388(ssp1);g2402(DCR2);g2406(CCR4);g2519(sna41);g2558(SSN3);g2567(rpn7);g2583(zds1);g2593(-);g266…
GO:0051225	spindle assembly	66	0.493498	2.21031	0	0.000992	g4501(-);g182(YM8270.03C);g466(bimC);g4849(CDC2);g746(ase1);g1390(klp6);MSTRG.720(--);g7035(-);g2743(alp6);g7324(-);g3760(cdcA);g3013(ark1);g362(asp);g3740(nimA);g3336(vps74);g5888(mipA);g5183(STU1);g6115(-);g3526(chk1);g3158(mal3);g2488(-);g3007(wee1);g4583(klp9);g47(pim1);g3954(SPBC20F10.06);	MSTRG.720(--);g10(did2);g1199(NOG1);g1208(alp4);g1220(SUF4);g1332(HOS2);g1390(klp6);g1521(spp27);g1798(nudA);g182(YM8270.03C);g23(SPCC1672.06c);g2313(dsd1);g2339(cut11);g2488(-);g2743(alp6);g2959(paa1);g3007(wee1);g3013(ark1);g3158(mal3);g3336(vps74);g3356(SNF7);g3439(PRF1);g3526(chk1);g3530(MLP1);g362(asp);g363(-);g3740(nimA);g3760(cdcA);g3841(bcp1);g3851(cdc11);g3905(pphA);g3954(SPBC20F10.06);g…
GO:0003777	microtubule motor activity	22	0.632188	2.20781	0	0.000981	g3581(klp5);g466(bimC);g1390(klp6);g6787(tea2);g5135(-);g7050(dic1);MSTRG.642(nudG);g6004(KLP1);g5117(myo2);g4583(klp9);g1798(nudA);	MSTRG.642(nudG);g1390(klp6);g1798(nudA);g181(MYO1);g3581(klp5);g3845(klp1);g3963(klpA);g4072(L2901);g4106(sudA);g4583(klp9);g4625(klpA);g4626(-);g466(bimC);g5117(myo2);g5135(-);g5402(MYO2);g598(KLP1);g6004(KLP1);g6787(tea2);g7050(dic1);g7207(kin);g884(rng3)
GO:0051653	spindle localization	43	0.530627	2.20421	0	0.00101866	g1390(klp6);g3273(ro-4);g640(spg1);g3013(ark1);g362(asp);g7524(bimE);g49(NIC96);g2807(ndc80);g2188(csnC);MSTRG.642(nudG);g660(dcn1);g1055(ro-3);g2375(cki1);g6284(alp41);g5892(ARP2);g1798(nudA);g575(NUP192);g1232(bimB);g3841(bcp1);	MSTRG.642(nudG);g1034(cdc42);g1055(ro-3);g1232(bimB);g1373(NSP1);g1390(klp6);g1543(HCBG_08711);g1562(sepA);g174(SPBC3E7.04c);g1798(nudA);g1840(GB-1);g2188(csnC);g2375(cki1);g2420(-);g2807(ndc80);g2813(not1);g3013(ark1);g3273(ro-4);g362(asp);g363(-);g3806(sitA);g3841(bcp1);g3851(cdc11);g3895(NUP49);g4326(nde1);g4774(PBP1);g49(NIC96);g5303(ubx1);g5402(MYO2);g575(NUP192);g5820(SPAC343.17c);g5892(ARP…
GO:0031110	regulation of microtubule polymerization or depolymerization	24	0.618884	2.20371	0	0.00100847	g1934(cap2);g1390(klp6);g6787(tea2);g2743(alp6);g2155(-);g85(pfkA);g3598(dam1);g5323(-);g1055(ro-3);g3158(mal3);g6284(alp41);g5401(NAP1);	g1055(ro-3);g122(dad4);g1390(klp6);g1813(alp1);g1934(cap2);g2155(-);g2291(ask1);g2743(alp6);g3158(mal3);g3453(SPC19);g3469(tea1);g3565(-);g3598(dam1);g3604(SAP1);g4231(-);g4774(PBP1);g5323(-);g5401(NAP1);g5933(mic10);g6284(alp41);g6787(tea2);g6861(DAD1);g7071(-);g85(pfkA)
GO:0099111	microtubule-based transport	48	0.537151	2.20286	0	0.00102267	g4501(-);g746(ase1);g1390(klp6);g6787(tea2);g3273(ro-4);g5135(-);g5095(benA);g3818(syb1);g4891(ARF1);g7050(dic1);MSTRG.642(nudG);g6004(KLP1);g1055(ro-3);g5117(myo2);g3158(mal3);	MSTRG.642(nudG);g1034(cdc42);g1055(ro-3);g1208(alp4);g127(nudC);g1279(SAC1);g1390(klp6);g1425(ATG1);g1798(nudA);g2330(scs2);g2384(IMA1);g2420(-);g2581(gem1);g2661(HSL1);g2808(PEX14);g3158(mal3);g3273(ro-4);g3604(SAP1);g3818(syb1);g3963(klpA);g4199(pit1);g4326(nde1);g4501(-);g4583(klp9);g4651(bipA);g4891(ARF1);g4936(Dctn5);g500(mob1);g5046(GLE1);g5095(benA);g5117(myo2);g5135(-);g5157(CTG1);g5370(y…
GO:1903490	positive regulation of mitotic cytokinesis	20	0.656237	2.19817	0	0.00105961	g182(YM8270.03C);g4849(CDC2);g1375(artA);g3760(cdcA);g640(spg1);g3740(nimA);g2243(sepH);g5475(sid1);g4768(SPBC4F6.12);	g1373(NSP1);g1375(artA);g182(YM8270.03C);g2216(sec13);g2243(sepH);g3294(mpkA);g3300(pacC);g357(bimG);g3583(mpkB);g3740(nimA);g3760(cdcA);g3851(cdc11);g4269(mob1-1);g4768(SPBC4F6.12);g4774(PBP1);g4849(CDC2);g5475(sid1);g5937(-);g640(spg1);g7271(gef3)
GO:0000212	meiotic spindle organization	22	0.636835	2.19594	0	0.0010716	g182(YM8270.03C);g1390(klp6);g1906(dom34);g7324(-);g3760(cdcA);g3013(ark1);g362(asp);g2243(sepH);g3336(vps74);g5705(sec8);g3823(exo84);g1555(-);g1232(bimB);	g1232(bimB);g1390(klp6);g1555(-);g182(YM8270.03C);g1906(dom34);g2243(sepH);g2313(dsd1);g3013(ark1);g3336(vps74);g3439(PRF1);g362(asp);g363(-);g3760(cdcA);g3823(exo84);g3963(klpA);g5113(-);g525(NUP170);g5671(ypt3);g5705(sec8);g5747(XNP);g6530(SPAC1527.03);g7324(-)
GO:0031028	septation initiation signaling	19	0.658082	2.18762	0	0.0012213	g182(YM8270.03C);g4849(CDC2);g1375(artA);g3760(cdcA);g640(spg1);g3740(nimA);g2243(sepH);g5475(sid1);	g1375(artA);g182(YM8270.03C);g1988(cdc16);g213(pab1);g2243(sepH);g2959(paa1);g3460(SPBC3H7.13);g3652(far11);g3740(nimA);g3760(cdcA);g3851(cdc11);g4269(mob1-1);g4849(CDC2);g5422(pro11);g5475(sid1);g5937(-);g608(DMA2);g640(spg1);g911(SPAC22H10.04)
GO:1903083	protein localization to condensed chromosome	23	0.623504	2.18728	0	0.00123088	g4501(-);g426(-);g1753(-);g3760(cdcA);g3013(ark1);g1685(-);g6617(MPS1);g2807(ndc80);g6099(YAL034AW);g2488(-);g4913(BUB1);g2147(xpo1);	g1685(-);g1733(MGG_12122);g1753(-);g2147(xpo1);g2488(-);g2807(ndc80);g3013(ark1);g3220(MAD1);g357(bimG);g3664(-);g3760(cdcA);g426(-);g4501(-);g4913(BUB1);g5086(NUP84);g5168(plc1);g5929(PAC1);g6099(YAL034AW);g6401(NUP145);g6404(ekc1);g6617(MPS1);g6678(-);g7454(-)
GO:0110085	mitotic actomyosin contractile ring	24	0.618554	2.1868	0	0.00121927	g2814(imp2);g4305(CaO19.11733);g1349(rng2);g1375(artA);g3760(cdcA);g5324(cyk3);g4768(SPBC4F6.12);g5117(myo2);	g1342(-);g1349(rng2);g1375(artA);g1543(HCBG_08711);g1562(sepA);g2163(spn2);g2814(imp2);g2893(grrA);g3024(SAC6);g3102(pom1);g3760(cdcA);g4146(CDC3);g4305(CaO19.11733);g4646(ste20);g4768(SPBC4F6.12);g5117(myo2);g5132(spn3);g5324(cyk3);g5354(spn4);g5500(cnaA);g5807(rgf3);g6766(rga2);g7449(rga7);g7588(-)
GO:0036213	contractile ring contraction	35	0.567578	2.18644	0	0.00120787	g182(YM8270.03C);g268(CHS2);g4849(CDC2);g1934(cap2);g1375(artA);g3760(cdcA);g640(spg1);g3740(nimA);g2243(sepH);g5475(sid1);g4768(SPBC4F6.12);g5117(myo2);g5705(sec8);g4583(klp9);g3823(exo84);g4269(mob1-1);	g1375(artA);g1543(HCBG_08711);g1555(-);g182(YM8270.03C);g1934(cap2);g1988(cdc16);g213(pab1);g2243(sepH);g268(CHS2);g2690(wsp1);g2959(paa1);g3460(SPBC3H7.13);g3652(far11);g3740(nimA);g3760(cdcA);g3823(exo84);g3851(cdc11);g4269(mob1-1);g4583(klp9);g4646(ste20);g4753(cap1);g4768(SPBC4F6.12);g4849(CDC2);g5117(myo2);g5422(pro11);g5475(sid1);g5671(ypt3);g5705(sec8);g5937(-);g608(DMA2);g640(spg1);g6862(…
GO:0044837	actomyosin contractile ring organization	57	0.488452	2.18437	0	0.00124184	g182(YM8270.03C);g268(CHS2);g4849(CDC2);g1934(cap2);g1349(rng2);g5622(hob3);g1375(artA);g3760(cdcA);g640(spg1);g3740(nimA);g2243(sepH);g3336(vps74);g5475(sid1);g4768(SPBC4F6.12);g5117(myo2);g5705(sec8);g4583(klp9);g3823(exo84);g3954(SPBC20F10.06);g4269(mob1-1);g887(arp-3);	g119(O3275);g1349(rng2);g1375(artA);g1543(HCBG_08711);g1555(-);g1562(sepA);g182(YM8270.03C);g1934(cap2);g1988(cdc16);g213(pab1);g2243(sepH);g2270(palA);g2274(SPCC1827.05c);g268(CHS2);g2690(wsp1);g2959(paa1);g319(YOR3231w);g3307(EFR3);g3336(vps74);g3460(SPBC3H7.13);g357(bimG);g3652(far11);g3740(nimA);g3760(cdcA);g3823(exo84);g3851(cdc11);g3954(SPBC20F10.06);g4269(mob1-1);g4583(klp9);g4646(ste20);g…
GO:0000916	actomyosin contractile ring contraction	35	0.567578	2.17093	0	0.00133935	g182(YM8270.03C);g268(CHS2);g4849(CDC2);g1934(cap2);g1375(artA);g3760(cdcA);g640(spg1);g3740(nimA);g2243(sepH);g5475(sid1);g4768(SPBC4F6.12);g5117(myo2);g5705(sec8);g4583(klp9);g3823(exo84);g4269(mob1-1);	g1375(artA);g1543(HCBG_08711);g1555(-);g182(YM8270.03C);g1934(cap2);g1988(cdc16);g213(pab1);g2243(sepH);g268(CHS2);g2690(wsp1);g2959(paa1);g3460(SPBC3H7.13);g3652(far11);g3740(nimA);g3760(cdcA);g3823(exo84);g3851(cdc11);g4269(mob1-1);g4583(klp9);g4646(ste20);g4753(cap1);g4768(SPBC4F6.12);g4849(CDC2);g5117(myo2);g5422(pro11);g5475(sid1);g5671(ypt3);g5705(sec8);g5937(-);g608(DMA2);g640(spg1);g6862(…
GO:1902969	mitotic DNA replication	74	0.461177	2.16838	0	0.00139306	g2519(sna41);g4849(CDC2);g7644(sld2);g6586(RFC2);g1655(mcl1);g7635(SPAC6B12.10c);g7517(FEN1);g595(spb70);g4148(rfc1);g2144(ssb1);g4292(cdc17);g2556(mcm2);g1065(mcm3);g1745(rfc4);g1958(5F3.150);g4513(SPAC3H5.06c);g646(elg1);g4900(SLD5);g1688(-);g6392(SPAC26H5.02c);g366(CTHT_0061010);g170(-);g6654(cdc1);g1117(orc4);g796(-);g7594(mrc1);g4385(rqh1);g5443(RFC3);g6525(dna2);g5584(mcm5);	g1065(mcm3);g1117(orc4);g1126(PSF2);g143(SPBC17D11.08);g1646(rnh1);g1655(mcl1);g1686(rnh-201);g1688(-);g170(-);g1745(rfc4);g1935(mph1);g1958(5F3.150);g2072(DLH1);g2083(psmD8-1);g2144(ssb1);g2178(DPB2);g2392(RAD50);g2519(sna41);g2556(mcm2);g3039(rtf2);g3040(-);g3418(pol2);g3540(CDC4);g366(CTHT_0061010);g3873(-);g3966(nctA);g4148(rfc1);g4292(cdc17);g432(SPAC26H5.03);g4340(pol4);g4385(rqh1);g4440(mc…
GO:0030864	cortical actin cytoskeleton	83	0.464919	2.16681	0	0.00140283	g268(CHS2);g2814(imp2);g1934(cap2);g4305(CaO19.11733);g670(TWF1);g1349(rng2);g5622(hob3);g1375(artA);g3125(CaO19.1220);g3760(cdcA);g5324(cyk3);g6840(PAN1);g4481(SPAC9G1.05);g1348(SPCC794.11c);g4768(SPBC4F6.12);g3165(arpc5-c);g6004(KLP1);g5417(FYV10);g7058(sla1);g5117(myo2);g3964(crn1);g3259(SCP1);g5892(ARP2);	g1115(ucp3);g1131(ABP140);g119(O3275);g1261(arc2);g1342(-);g1348(SPCC794.11c);g1349(rng2);g1375(artA);g1511(YCR072C);g1543(HCBG_08711);g1562(sepA);g1762(clc1);g181(MYO1);g1934(cap2);g2163(spn2);g2582(SPAPJ696.02);g2603(swf1);g2656(ARC19);g268(CHS2);g2690(wsp1);g2814(imp2);g2893(grrA);g2959(paa1);g3024(SAC6);g3055(SPAC23A1.17);g3079(bzz1);g3102(pom1);g3125(CaO19.1220);g3165(arpc5-c);g3259(SCP1);g3…
GO:0097435	supramolecular fiber organization	164	0.412478	2.15546	0	0.00151791	g4501(-);g466(bimC);g2814(imp2);g1934(cap2);g670(TWF1);g426(-);g1349(rng2);g1390(klp6);g6787(tea2);g5622(hob3);g2743(alp6);g3125(CaO19.1220);g7324(-);g2155(-);g5095(benA);MSTRG.3608(CDY1);MSTRG.8937(--);g1108(Stub1);g6840(PAN1);g362(asp);g399(-);g85(pfkA);g3598(dam1);g5323(-);g5888(mipA);g4481(SPAC9G1.05);MSTRG.8116(--);g2807(ndc80);MSTRG.8936(--);g5183(STU1);g1348(SPCC794.11c);g3544(alp14);g3165…	MSTRG.3608(CDY1);MSTRG.8116(--);MSTRG.8936(--);MSTRG.8937(--);g1034(cdc42);g1055(ro-3);g1108(Stub1);g1131(ABP140);g119(O3275);g1208(alp4);g1216(SPAC227.10);g122(dad4);g1220(SUF4);g1261(arc2);g1279(SAC1);g1342(-);g1348(SPCC794.11c);g1349(rng2);g1390(klp6);g1511(YCR072C);g1558(nuo14.8);g1562(sepA);g1673(-);g1684(alp11);g1688(-);g1699(YAL023C);g1733(MGG_12122);g1787(tea4);g1798(nudA);g181(MYO1);g181…
GO:0030866	cortical actin cytoskeleton organization	85	0.457011	2.15364	0	0.00158872	g182(YM8270.03C);g268(CHS2);g4849(CDC2);g1934(cap2);g1349(rng2);MSTRG.901(--);g5622(hob3);g1375(artA);g3760(cdcA);g640(spg1);g6840(PAN1);g3740(nimA);g2243(sepH);g3336(vps74);g5475(sid1);g1348(SPCC794.11c);g4768(SPBC4F6.12);g3165(arpc5-c);g7058(sla1);g5117(myo2);g5892(ARP2);g5705(sec8);g4583(klp9);g3823(exo84);g3954(SPBC20F10.06);g4269(mob1-1);g887(arp-3);g7131(app1);g1555(-);	MSTRG.899(--);MSTRG.901(--);g1034(cdc42);g119(O3275);g1261(arc2);g1348(SPCC794.11c);g1349(rng2);g1375(artA);g1543(HCBG_08711);g1555(-);g1562(sepA);g181(MYO1);g182(YM8270.03C);g1840(GB-1);g1934(cap2);g1988(cdc16);g213(pab1);g2243(sepH);g2270(palA);g2274(SPCC1827.05c);g2586(arf6);g2603(swf1);g2656(ARC19);g268(CHS2);g2690(wsp1);g2959(paa1);g3165(arpc5-c);g319(YOR3231w);g3218(-);g3307(EFR3);g3336(vps…
GO:2000058	regulation of ubiquitin-dependent protein catabolic process	99	0.436347	2.15311	0	0.00157479	g182(YM8270.03C);g4849(CDC2);g7145(RPT1);g981(UMP1);g5472(PRE6);g5645(pip1);g2567(rpn7);g3329(gcs-1);g4044(pca-2);g4457(AN7461);g56(let1);g3013(ark1);g1548(SPAC6G10.04c);g1108(Stub1);g6710(rpt4);g7524(bimE);g1209(pup2);g495(aph1);g4365(PUP1);g6313(slp1);g6772(PRE10);g845(rpn-1);g7188(rpn10);g6508(spm2);g2181(ATG7);g5821(mts2);g130(rpn2);g5271(cut23);g1366(rpn11);g1368(YBL087C);g7363(cdt2);g805(-);	g1007(SPAC22F8.09);g1108(Stub1);g1209(pup2);g1232(bimB);g130(rpn2);g1366(rpn11);g1368(YBL087C);g1484(tbpA);g1548(SPAC6G10.04c);g1678(rpn-8);g182(YM8270.03C);g1961(SEC);g2083(psmD8-1);g2167(SPAC2F3.16);g2181(ATG7);g221(csnD);g2329(ubxn-1);g2567(rpn7);g2593(-);g2655(ubp6);g2707(INT6);g2745(SCL1);g2767(rpn6);g2785(tbp1);g287(HD-10);g3013(ark1);g3074(LONRF2);g3168(crp-15);g3251(MIP11);g3329(gcs-1);g3…
GO:0007096	regulation of exit from mitosis	44	0.525558	2.14862	0	0.00160188	g182(YM8270.03C);g4849(CDC2);g3273(ro-4);g1375(artA);g5772(-);g4457(AN7461);g3760(cdcA);g640(spg1);g3740(nimA);g2243(sepH);g5475(sid1);g1196(-);g5271(cut23);g3158(mal3);g3753(sid2);g47(pim1);g4269(mob1-1);	g1034(cdc42);g1196(-);g1232(bimB);g1375(artA);g182(YM8270.03C);g1988(cdc16);g213(pab1);g2243(sepH);g2959(paa1);g3158(mal3);g3222(LTE1);g3273(ro-4);g3460(SPBC3H7.13);g3509(YKL424);g3525(ubc11);g3652(far11);g3740(nimA);g3753(sid2);g3760(cdcA);g3851(cdc11);g4107(CTHT_0021480);g4269(mob1-1);g4437(PHB2);g444(CCN1);g4457(AN7461);g4646(ste20);g4681(him1);g47(pim1);g4849(CDC2);g5232(sconC);g525(NUP170);g…
GO:0007062	sister chromatid cohesion	52	0.509029	2.14276	0	0.00167158	g182(YM8270.03C);g3581(klp5);g4849(CDC2);g4125(ctf18);g6586(RFC2);g1753(-);g1655(mcl1);g2268(YD9320A.04);g7517(FEN1);g2144(ssb1);g7626(cut3);g1745(rfc4);g646(elg1);g3158(mal3);g3810(mus-23);g4450(rad21);g366(CTHT_0061010);g2086(rmi1);g4913(BUB1);g7594(mrc1);g5443(RFC3);g1232(bimB);g7368(psc3);	g1001(rad9);g1232(bimB);g1332(HOS2);g1655(mcl1);g1745(rfc4);g1753(-);g182(YM8270.03C);g1820(PPH3);g2086(rmi1);g2144(ssb1);g2268(YD9320A.04);g2593(-);g294(TOF1);g3158(mal3);g322(SPBC216.01c);g3418(pol2);g3581(klp5);g3637(-);g366(CTHT_0061010);g3719(-);g3727(smc5);g3810(mus-23);g3879(YOR262W);g3963(klpA);g4106(sudA);g4125(ctf18);g4150(B14D6.460);g4437(PHB2);g4450(rad21);g46(csm3);g4849(CDC2);g4913(…
GO:0051258	protein polymerization	124	0.426271	2.13797	0	0.00177667	g4501(-);g1934(cap2);g670(TWF1);g1973(-);g426(-);g1349(rng2);g1390(klp6);g6787(tea2);g2743(alp6);g3125(CaO19.1220);g7324(-);g2155(-);g6840(PAN1);g362(asp);g85(pfkA);g3598(dam1);g5323(-);g5888(mipA);g4481(SPAC9G1.05);g2807(ndc80);g5183(STU1);g3544(alp14);g3165(arpc5-c);g6508(spm2);g7626(cut3);g6004(KLP1);g7058(sla1);g3813(VPS24);g1055(ro-3);g2375(cki1);g5117(myo2);g4374(-);g3158(mal3);g3810(mus-23…	g1034(cdc42);g1055(ro-3);g1082(SPAC167.07c);g119(O3275);g1208(alp4);g1216(SPAC227.10);g122(dad4);g1220(SUF4);g1261(arc2);g1349(rng2);g1354(CaO19.12648);g1390(klp6);g1511(YCR072C);g1562(sepA);g1787(tea4);g181(MYO1);g1813(alp1);g1858(pob3);g1934(cap2);g1973(-);g2155(-);g2165(spc25);g2270(palA);g2291(ask1);g2375(cki1);g2494(SPAC458.02c);g2578(SPBC216.04c);g2580(-);g2586(arf6);g2652(UBC13);g2656(ARC1…
GO:0031991	regulation of actomyosin contractile ring contraction	24	0.611136	2.13669	0.0046083	0.00178231	g182(YM8270.03C);g4849(CDC2);g1375(artA);g3760(cdcA);g640(spg1);g3740(nimA);g2243(sepH);g5475(sid1);g4768(SPBC4F6.12);g4583(klp9);g4269(mob1-1);	g1375(artA);g182(YM8270.03C);g1988(cdc16);g213(pab1);g2243(sepH);g2959(paa1);g3460(SPBC3H7.13);g3652(far11);g3740(nimA);g3760(cdcA);g3851(cdc11);g4269(mob1-1);g4583(klp9);g4646(ste20);g4768(SPBC4F6.12);g4849(CDC2);g5422(pro11);g5475(sid1);g5937(-);g608(DMA2);g640(spg1);g6862(rhoC);g7271(gef3);g911(SPAC22H10.04)
GO:0045132	meiotic chromosome segregation	97	0.446814	2.13116	0	0.00191445	g6838(cnd2);g182(YM8270.03C);g4849(CDC2);g2566(mis13);g426(-);g1390(klp6);g2152(sgo1);g5645(pip1);g2268(YD9320A.04);g2155(-);g5095(benA);g3013(ark1);g5968(TOP2);g1240(-);g574(tel1);g5485(cnd3);g1685(-);g6617(MPS1);g3598(dam1);g6313(slp1);g247(-);g2807(ndc80);g3848(-);g7626(cut3);g6099(YAL034AW);g3810(mus-23);g7689(cnd1);g1665(CHZ1);g5892(ARP2);g3566(SPBC19G7.04);g3954(SPBC20F10.06);g4913(BUB1);g1…	g1082(SPAC167.07c);g1124(SMC2);g122(dad4);g1232(bimB);g1240(-);g1390(klp6);g1509(trip13);g1512(MSH4);g1665(CHZ1);g1685(-);g1716(mei2);g1721(pli1);g1798(nudA);g182(YM8270.03C);g1820(PPH3);g1867(SPBC146.06c);g1935(mph1);g2072(DLH1);g213(pab1);g2152(sgo1);g2155(-);g2165(spc25);g2232(swi10);g2257(MLH3);g2268(YD9320A.04);g2465(mus81);g247(-);g2566(mis13);g2693(rad16);g2807(ndc80);g2816(DUO1);g294(TOF1…
GO:0071988	protein localization to spindle pole body	18	0.639179	2.12394	0.00414938	0.00201788	g182(YM8270.03C);g6787(tea2);g3760(cdcA);g640(spg1);g2243(sepH);g5475(sid1);g6115(-);g3158(mal3);	g182(YM8270.03C);g1988(cdc16);g2243(sepH);g2959(paa1);g3158(mal3);g3222(LTE1);g3460(SPBC3H7.13);g3652(far11);g3760(cdcA);g5422(pro11);g5475(sid1);g5671(ypt3);g608(DMA2);g6115(-);g640(spg1);g6787(tea2);g7297(-);g911(SPAC22H10.04)
GO:0051302	regulation of cell division	134	0.422654	2.1224	0	0.00204159	g182(YM8270.03C);g4849(CDC2);g746(ase1);g7145(RPT1);g5472(PRE6);g2567(rpn7);g1375(artA);g2750(CaO19.13543);g4044(pca-2);g4457(AN7461);g3760(cdcA);g56(let1);g640(spg1);g3013(ark1);g1548(SPAC6G10.04c);g6710(rpt4);g362(asp);g7524(bimE);g1209(pup2);g4365(PUP1);g3740(nimA);g2243(sepH);g6313(slp1);g5888(mipA);g4481(SPAC9G1.05);g5475(sid1);g6772(PRE10);g2807(ndc80);g4768(SPBC4F6.12);g845(rpn-1);g7188(rp…	g1034(cdc42);g1077(CaO19.10930);g1128(SPBC577.04);g1209(pup2);g1232(bimB);g130(rpn2);g1366(rpn11);g1373(NSP1);g1375(artA);g1484(tbpA);g1511(YCR072C);g1548(SPAC6G10.04c);g155(-);g1678(rpn-8);g1787(tea4);g1815(pkcA);g182(YM8270.03C);g1988(cdc16);g2083(psmD8-1);g213(pab1);g2178(DPB2);g2208(-);g2212(-);g2216(sec13);g2243(sepH);g2370(rhoA);g2488(-);g2567(rpn7);g2593(-);g2745(SCL1);g2750(CaO19.13543);g…
GO:0051293	establishment of spindle localization	41	0.511517	2.11926	0	0.00212542	g1390(klp6);g3273(ro-4);g640(spg1);g3013(ark1);g362(asp);g7524(bimE);g49(NIC96);g2807(ndc80);g2188(csnC);MSTRG.642(nudG);g660(dcn1);g1055(ro-3);g6284(alp41);g1798(nudA);g575(NUP192);g1232(bimB);g3841(bcp1);	MSTRG.642(nudG);g1034(cdc42);g1055(ro-3);g1232(bimB);g1373(NSP1);g1390(klp6);g1543(HCBG_08711);g1562(sepA);g174(SPBC3E7.04c);g1798(nudA);g1840(GB-1);g2188(csnC);g2420(-);g2807(ndc80);g2813(not1);g3013(ark1);g3273(ro-4);g362(asp);g363(-);g3806(sitA);g3841(bcp1);g3851(cdc11);g3895(NUP49);g4326(nde1);g4774(PBP1);g49(NIC96);g5303(ubx1);g5402(MYO2);g575(NUP192);g5820(SPAC343.17c);g5929(PAC1);g6135(SPA…
GO:0032271	regulation of protein polymerization	66	0.458196	2.11761	0	0.00220356	g1934(cap2);g670(TWF1);g1349(rng2);g1390(klp6);g2743(alp6);g3125(CaO19.1220);g2155(-);g6840(PAN1);g85(pfkA);g3598(dam1);g5323(-);g4481(SPAC9G1.05);g3165(arpc5-c);g7058(sla1);g1055(ro-3);g2375(cki1);g5117(myo2);g3158(mal3);g3810(mus-23);g6284(alp41);g3964(crn1);g5892(ARP2);g5401(NAP1);g887(arp-3);g2667(SPAC1A6.01c);g7131(app1);	g1034(cdc42);g1055(ro-3);g119(O3275);g122(dad4);g1261(arc2);g1349(rng2);g1390(klp6);g1511(YCR072C);g1562(sepA);g1787(tea4);g181(MYO1);g1813(alp1);g1858(pob3);g1934(cap2);g2155(-);g2291(ask1);g2375(cki1);g2586(arf6);g2656(ARC19);g2667(SPAC1A6.01c);g2690(wsp1);g2743(alp6);g3024(SAC6);g3055(SPAC23A1.17);g3073(SPBC12C2.02c);g3079(bzz1);g3125(CaO19.1220);g3158(mal3);g3165(arpc5-c);g3251(MIP11);g3453(S…
GO:0070507	regulation of microtubule cytoskeleton organization	60	0.474044	2.11448	0	0.00232051	g182(YM8270.03C);g4849(CDC2);g1934(cap2);g1390(klp6);g6787(tea2);g2743(alp6);g2155(-);g3760(cdcA);g3013(ark1);g85(pfkA);g3598(dam1);g5323(-);g3526(chk1);g3813(VPS24);g1055(ro-3);g2375(cki1);g3158(mal3);g6284(alp41);g5401(NAP1);g3007(wee1);g4583(klp9);g47(pim1);g3954(SPBC20F10.06);	g10(did2);g1055(ro-3);g122(dad4);g1232(bimB);g1373(NSP1);g1390(klp6);g1733(MGG_12122);g1813(alp1);g182(YM8270.03C);g1835(sbp1);g1934(cap2);g2147(xpo1);g2155(-);g2270(palA);g2291(ask1);g23(SPCC1672.06c);g2300(rhp57);g2375(cki1);g2743(alp6);g3007(wee1);g3013(ark1);g3158(mal3);g3356(SNF7);g3453(SPC19);g3469(tea1);g3526(chk1);g3530(MLP1);g3565(-);g3598(dam1);g3604(SAP1);g3760(cdcA);g3813(VPS24);g3954…
GO:0032201	telomere maintenance via semi-conservative replication	16	0.671353	2.1101	0	0.00241599	g6586(RFC2);g7635(SPAC6B12.10c);g7517(FEN1);g595(spb70);g4148(rfc1);g1745(rfc4);g1958(5F3.150);g4513(SPAC3H5.06c);g366(CTHT_0061010);g6654(cdc1);	g1745(rfc4);g1958(5F3.150);g366(CTHT_0061010);g4148(rfc1);g4150(B14D6.460);g4513(SPAC3H5.06c);g5165(2E4.130);g595(spb70);g6586(RFC2);g6654(cdc1);g6877(ssb2);g699(cdc27);g713(pol3);g7516(-);g7517(FEN1);g7635(SPAC6B12.10c)
GO:0045862	positive regulation of proteolysis	111	0.415304	2.10683	0	0.00247352	g182(YM8270.03C);g4849(CDC2);g7145(RPT1);g981(UMP1);g5472(PRE6);g5645(pip1);g2567(rpn7);g3329(gcs-1);g4044(pca-2);g2248(rnr-1);g4457(AN7461);g56(let1);g3013(ark1);g1548(SPAC6G10.04c);g550(rnr-2);g1108(Stub1);g6710(rpt4);g7524(bimE);g1209(pup2);g4365(PUP1);g6313(slp1);g6772(PRE10);g845(rpn-1);g7188(rpn10);g6508(spm2);g2181(ATG7);g5821(mts2);g130(rpn2);g5271(cut23);	g1007(SPAC22F8.09);g1108(Stub1);g1209(pup2);g1232(bimB);g130(rpn2);g1366(rpn11);g1484(tbpA);g1548(SPAC6G10.04c);g1678(rpn-8);g1737(elp2);g1804(bun107);g182(YM8270.03C);g1961(SEC);g2083(psmD8-1);g2090(NDUFA13);g2167(SPAC2F3.16);g2181(ATG7);g2248(rnr-1);g2475(-);g2567(rpn7);g2593(-);g2612(cla4);g2707(INT6);g2745(SCL1);g2767(rpn6);g2785(tbp1);g3013(ark1);g3074(LONRF2);g309(tca-9);g3251(MIP11);g3329(…
GO:1903436	regulation of mitotic cytokinetic process	38	0.515706	2.10114	0	0.00266373	g182(YM8270.03C);g4849(CDC2);g1375(artA);g2750(CaO19.13543);g3760(cdcA);g640(spg1);g3740(nimA);g2243(sepH);g5888(mipA);g5475(sid1);g4768(SPBC4F6.12);	g1034(cdc42);g1373(NSP1);g1375(artA);g182(YM8270.03C);g1988(cdc16);g213(pab1);g2216(sec13);g2243(sepH);g2370(rhoA);g2750(CaO19.13543);g2959(paa1);g3102(pom1);g3294(mpkA);g3300(pacC);g3460(SPBC3H7.13);g357(bimG);g3583(mpkB);g3652(far11);g3740(nimA);g3760(cdcA);g3851(cdc11);g3954(SPBC20F10.06);g4269(mob1-1);g4646(ste20);g4768(SPBC4F6.12);g4774(PBP1);g4849(CDC2);g5346(lsk1);g5422(pro11);g5475(sid1);…
GO:0000776	kinetochore	106	0.421918	2.09932	0	0.00273055	g4501(-);g182(YM8270.03C);g3581(klp5);g466(bimC);g2566(mis13);g426(-);g3636(hH3v);g1390(klp6);g2268(YD9320A.04);g2155(-);g3760(cdcA);g3013(ark1);g1240(-);g1685(-);g7502(SPC34);g6617(MPS1);g3598(dam1);g247(-);g2807(ndc80);g5183(STU1);g3544(alp14);g1055(ro-3);g7371(-);g5271(cut23);g6099(YAL034AW);g3158(mal3);g4793(-);g1216(SPAC227.10);g7689(cnd1);g1456(-);g2488(-);g5967(-);g3954(SPBC20F10.06);g4913…	MSTRG.2808(--);MSTRG.4648(--);g1055(ro-3);g1124(SMC2);g1216(SPAC227.10);g122(dad4);g1220(SUF4);g1240(-);g1390(klp6);g1456(-);g1509(trip13);g1685(-);g1737(elp2);g1798(nudA);g182(YM8270.03C);g1820(PPH3);g2147(xpo1);g2155(-);g2165(spc25);g2172(NUP133);g2216(sec13);g2268(YD9320A.04);g2290(rga4);g2291(ask1);g2420(-);g247(-);g2488(-);g2566(mis13);g2807(ndc80);g2816(DUO1);g3013(ark1);g3158(mal3);g3167(-…
GO:0007127	meiosis I	126	0.428061	2.09579	0	0.00285628	g182(YM8270.03C);g4849(CDC2);g746(ase1);g2566(mis13);g426(-);g4125(ctf18);g1390(klp6);g3273(ro-4);g1906(dom34);g2155(-);g5095(benA);g3013(ark1);g5968(TOP2);g1240(-);g574(tel1);g5485(cnd3);g3515(rhp54);g2144(ssb1);g1685(-);g6617(MPS1);g3598(dam1);g247(-);g2807(ndc80);g7050(dic1);MSTRG.642(nudG);g3848(-);g7626(cut3);g6099(YAL034AW);g3158(mal3);g3810(mus-23);g7282(MSH3);g1688(-);g7689(cnd1);g3954(SP…	MSTRG.642(nudG);g1102(-);g1124(SMC2);g1188(CaO19.2331);g122(dad4);g1232(bimB);g1240(-);g1367(N0305);g1390(klp6);g1509(trip13);g1512(MSH4);g1685(-);g1688(-);g1716(mei2);g1721(pli1);g1798(nudA);g182(YM8270.03C);g1820(PPH3);g1867(SPBC146.06c);g187(pms1);g1906(dom34);g1935(mph1);g196(GCN5);g2072(DLH1);g213(pab1);g2144(ssb1);g2155(-);g2164(rec14);g2165(spc25);g2232(swi10);g2257(MLH3);g2300(rhp57);g232…
GO:0010458	exit from mitosis	57	0.484873	2.0944	0	0.00292624	g182(YM8270.03C);g4849(CDC2);g3273(ro-4);g1375(artA);g5772(-);g2750(CaO19.13543);g4457(AN7461);g3760(cdcA);g640(spg1);g7524(bimE);g3740(nimA);g2243(sepH);g5475(sid1);g1196(-);g5271(cut23);g3158(mal3);g3753(sid2);g47(pim1);g4269(mob1-1);	g1034(cdc42);g1196(-);g1232(bimB);g1375(artA);g1482(fcp1);g182(YM8270.03C);g1988(cdc16);g213(pab1);g2163(spn2);g2243(sepH);g2651(rpl-24);g2750(CaO19.13543);g2959(paa1);g3158(mal3);g3222(LTE1);g3273(ro-4);g3356(SNF7);g3460(SPBC3H7.13);g3509(YKL424);g3525(ubc11);g3604(SAP1);g3652(far11);g3740(nimA);g3753(sid2);g3760(cdcA);g3851(cdc11);g4107(CTHT_0021480);g4269(mob1-1);g4405(apc2);g4437(PHB2);g444(C…
GO:0140013	meiotic nuclear division	191	0.386593	2.08859	0	0.00324985	g6838(cnd2);g182(YM8270.03C);g4849(CDC2);g746(ase1);g2566(mis13);g426(-);g4125(ctf18);g1390(klp6);g2152(sgo1);g5645(pip1);g3273(ro-4);g1906(dom34);g2268(YD9320A.04);g7324(-);g2155(-);g4457(AN7461);g3760(cdcA);g5095(benA);g3013(ark1);g5968(TOP2);g1240(-);g574(tel1);g5485(cnd3);g3515(rhp54);g362(asp);g2144(ssb1);g1685(-);g6617(MPS1);g3598(dam1);g6313(slp1);g3336(vps74);g247(-);g2807(ndc80);g7050(di…	MSTRG.642(nudG);g1081(PAB1);g1082(SPAC167.07c);g1102(-);g1124(SMC2);g1128(SPBC577.04);g1188(CaO19.2331);g122(dad4);g1232(bimB);g1240(-);g1332(HOS2);g1358(srk1);g1367(N0305);g1390(klp6);g1509(trip13);g1512(MSH4);g1555(-);g1665(CHZ1);g1685(-);g1688(-);g1716(mei2);g1721(pli1);g1798(nudA);g182(YM8270.03C);g1820(PPH3);g1831(DOT1);g1867(SPBC146.06c);g187(pms1);g1897(PEX2);g1906(dom34);g1935(mph1);g196(…
GO:0000779	condensed chromosome, centromeric region	113	0.423501	2.08752	0	0.00322523	g4501(-);g182(YM8270.03C);g3581(klp5);g466(bimC);g2566(mis13);g426(-);g3636(hH3v);g1390(klp6);g2268(YD9320A.04);g2155(-);g3760(cdcA);g3013(ark1);g1240(-);g5485(cnd3);g1685(-);g7502(SPC34);g6617(MPS1);g3598(dam1);g247(-);g2807(ndc80);g5183(STU1);g3544(alp14);g1055(ro-3);g7371(-);g5271(cut23);g6099(YAL034AW);g3158(mal3);g4793(-);g1216(SPAC227.10);g7689(cnd1);g1456(-);g2488(-);g4450(rad21);g5967(-);…	MSTRG.2808(--);MSTRG.4648(--);g1055(ro-3);g1124(SMC2);g1216(SPAC227.10);g122(dad4);g1220(SUF4);g1240(-);g1390(klp6);g1456(-);g1509(trip13);g1685(-);g1737(elp2);g1798(nudA);g182(YM8270.03C);g1820(PPH3);g2147(xpo1);g2155(-);g2165(spc25);g2172(NUP133);g2216(sec13);g2268(YD9320A.04);g2290(rga4);g2291(ask1);g2420(-);g247(-);g2488(-);g2566(mis13);g2807(ndc80);g2816(DUO1);g3013(ark1);g3158(mal3);g3167(-…
GO:0051495	positive regulation of cytoskeleton organization	69	0.448596	2.08713	0	0.00321795	g182(YM8270.03C);g4849(CDC2);g1934(cap2);g670(TWF1);g1349(rng2);g2743(alp6);g2155(-);g3760(cdcA);g6840(PAN1);g3598(dam1);g4481(SPAC9G1.05);g4768(SPBC4F6.12);g3165(arpc5-c);g7058(sla1);g1055(ro-3);g2375(cki1);g3158(mal3);g1216(SPAC227.10);g6284(alp41);g3964(crn1);g5892(ARP2);g5401(NAP1);g4269(mob1-1);g887(arp-3);g7131(app1);	g1034(cdc42);g1055(ro-3);g119(O3275);g1216(SPAC227.10);g122(dad4);g1261(arc2);g1342(-);g1349(rng2);g1373(NSP1);g1511(YCR072C);g1562(sepA);g1733(MGG_12122);g181(MYO1);g182(YM8270.03C);g1835(sbp1);g1858(pob3);g1934(cap2);g2155(-);g2291(ask1);g2375(cki1);g2586(arf6);g2656(ARC19);g2690(wsp1);g2743(alp6);g3024(SAC6);g3055(SPAC23A1.17);g3073(SPBC12C2.02c);g3079(bzz1);g3158(mal3);g3165(arpc5-c);g3251(MI…
GO:0015630	microtubule cytoskeleton	322	0.371659	2.08527	0	0.00323055	g4501(-);g182(YM8270.03C);g3581(klp5);g2519(sna41);g466(bimC);g4849(CDC2);g746(ase1);g2566(mis13);g1934(cap2);g426(-);g1349(rng2);g1390(klp6);g6787(tea2);g1753(-);g3273(ro-4);g5135(-);g6520(nimE);g6746(ECM29);g1375(artA);g2743(alp6);g7324(-);g2155(-);g4457(AN7461);g3760(cdcA);g3217(PHO85);g5095(benA);g640(spg1);g3013(ark1);g1548(SPAC6G10.04c);g5810(SQT1);g1240(-);g4891(ARF1);g574(tel1);g362(asp);…	MSTRG.642(nudG);g1034(cdc42);g1055(ro-3);g1058(KHD4);g1065(mcm3);g1120(-);g1188(CaO19.2331);g1208(alp4);g1216(SPAC227.10);g122(dad4);g1220(SUF4);g1232(bimB);g1239(PHO85);g1240(-);g127(nudC);g130(rpn2);g1332(HOS2);g1349(rng2);g1373(NSP1);g1375(artA);g1390(klp6);g1423(APE2);g1482(fcp1);g1526(cct2);g1548(SPAC6G10.04c);g1611(cct8);g1624(-);g1673(-);g1678(rpn-8);g1684(alp11);g1688(-);g1733(MGG_12122);…
GO:2001252	positive regulation of chromosome organization	127	0.413837	2.08268	0	0.00325911	g182(YM8270.03C);g4849(CDC2);g426(-);g7145(RPT1);g5472(PRE6);g2567(rpn7);g4044(pca-2);g7517(FEN1);g3760(cdcA);g56(let1);g3013(ark1);g1548(SPAC6G10.04c);g574(tel1);g6710(rpt4);g2144(ssb1);g1611(cct8);g7524(bimE);g1209(pup2);g4365(PUP1);g3740(nimA);g6313(slp1);g3479(KU80);g6772(PRE10);g2807(ndc80);g845(rpn-1);g7188(rpn10);g5821(mts2);g130(rpn2);g5271(cut23);g5416(cbf5);g3810(mus-23);	g1001(rad9);g1005(esa1);g1119(cdc73);g1188(CaO19.2331);g1209(pup2);g1232(bimB);g130(rpn2);g1366(rpn11);g1453(asf1);g1484(tbpA);g1526(cct2);g1548(SPAC6G10.04c);g1611(cct8);g1678(rpn-8);g1733(MGG_12122);g182(YM8270.03C);g1822(LIG4);g1961(SEC);g2076(cyp6);g2083(psmD8-1);g2144(ssb1);g2164(rec14);g2231(SPBC4F6.14);g2232(swi10);g2381(pnk1);g2392(RAD50);g2436(lsd1);g2551(cct7);g2567(rpn7);g2593(-);g2600…
GO:0006273	lagging strand elongation	23	0.592034	2.08003	0	0.00337666	g1655(mcl1);g7635(SPAC6B12.10c);g7517(FEN1);g595(spb70);g4292(cdc17);g4584(SPAC13F5.07c);g1958(5F3.150);g4513(SPAC3H5.06c);g6392(SPAC26H5.02c);g366(CTHT_0061010);g6654(cdc1);g6525(dna2);	g1646(rnh1);g1655(mcl1);g1686(rnh-201);g1935(mph1);g1958(5F3.150);g2759(adl1);g366(CTHT_0061010);g3873(-);g4292(cdc17);g4513(SPAC3H5.06c);g4584(SPAC13F5.07c);g5793(PARP2);g595(spb70);g624(pif1);g6392(SPAC26H5.02c);g6525(dna2);g6654(cdc1);g6904(hcs1);g699(cdc27);g713(pol3);g7516(-);g7517(FEN1);g7635(SPAC6B12.10c)
GO:0000794	condensed nuclear chromosome	92	0.432892	2.06483	0	0.00402559	g4501(-);g6838(cnd2);g466(bimC);g2566(mis13);g426(-);g3636(hH3v);g2268(YD9320A.04);g2155(-);g3760(cdcA);g3013(ark1);g5968(TOP2);g1240(-);g5485(cnd3);g2144(ssb1);g1685(-);g6617(MPS1);g3598(dam1);g247(-);g2807(ndc80);g3544(alp14);g3526(chk1);g7626(cut3);g6099(YAL034AW);g3810(mus-23);g7689(cnd1);g2488(-);g4450(rad21);g366(CTHT_0061010);g47(pim1);g3954(SPBC20F10.06);g4913(BUB1);g7206(HAP2);g5863(mek1…	g1102(-);g1124(SMC2);g122(dad4);g1240(-);g1512(MSH4);g1685(-);g1820(PPH3);g2072(DLH1);g2144(ssb1);g2155(-);g2165(spc25);g2238(hus5);g2257(MLH3);g2268(YD9320A.04);g2274(SPCC1827.05c);g2291(ask1);g2392(RAD50);g2393(rad1);g247(-);g2488(-);g2566(mis13);g2740(rad9);g2807(ndc80);g2816(DUO1);g3013(ark1);g322(SPBC216.01c);g3220(MAD1);g3376(-);g3453(SPC19);g3526(chk1);g3539(-);g3544(alp14);g357(bimG);g359…
GO:0005815	microtubule organizing center	185	0.394341	2.0473	0	0.0045828	g4501(-);g182(YM8270.03C);g2519(sna41);g466(bimC);g4849(CDC2);g746(ase1);g426(-);g1349(rng2);g1753(-);g6520(nimE);g6746(ECM29);g2743(alp6);g7324(-);g2155(-);g4457(AN7461);g3760(cdcA);g5095(benA);g640(spg1);g3013(ark1);g1548(SPAC6G10.04c);g1240(-);g362(asp);g1611(cct8);g3740(nimA);g6617(MPS1);g7462(sec2);g3598(dam1);g2243(sepH);g5888(mipA);g5475(sid1);g2807(ndc80);g1065(mcm3);g5183(STU1);g7050(dic…	MSTRG.642(nudG);g1034(cdc42);g1055(ro-3);g1058(KHD4);g1065(mcm3);g1208(alp4);g1232(bimB);g1239(PHO85);g1240(-);g1349(rng2);g1373(NSP1);g1482(fcp1);g1548(SPAC6G10.04c);g1611(cct8);g1624(-);g1673(-);g1684(alp11);g1688(-);g1737(elp2);g1753(-);g1765(CAM1);g1798(nudA);g1811(vma-8);g1813(alp1);g182(YM8270.03C);g1820(PPH3);g1835(sbp1);g1852(sec9);g1951(TOP1);g1988(cdc16);g2016(TIF32);g2072(DLH1);g2147(x…
GO:0000775	chromosome, centromeric region	201	0.38694	2.04722	0	0.00456643	g4501(-);g6838(cnd2);g182(YM8270.03C);g3581(klp5);g466(bimC);g4849(CDC2);g2566(mis13);g426(-);g3636(hH3v);g1390(klp6);g2152(sgo1);g1753(-);g1655(mcl1);g2268(YD9320A.04);g2155(-);g4457(AN7461);g3760(cdcA);g3013(ark1);g5968(TOP2);g1240(-);g5485(cnd3);g3515(rhp54);g809(iws1);g7524(bimE);g1685(-);g7502(SPC34);g6617(MPS1);g3598(dam1);g247(-);g2807(ndc80);g1196(-);g5183(STU1);g3544(alp14);g3603(sde2);g…	MSTRG.2808(--);MSTRG.4648(--);MSTRG.4834(--);MSTRG.5459(--);MSTRG.8326(--);g1001(rad9);g1005(esa1);g1055(ro-3);g1124(SMC2);g1196(-);g1216(SPAC227.10);g122(dad4);g1220(SUF4);g1240(-);g1390(klp6);g1456(-);g1509(trip13);g1655(mcl1);g1665(CHZ1);g1685(-);g1737(elp2);g1753(-);g1766(-);g1771(smd3);g1797(DCL1);g1798(nudA);g182(YM8270.03C);g1820(PPH3);g1858(pob3);g1863(OGG1);g196(GCN5);g2070(-);g210(YOL00…
GO:0005856	cytoskeleton	454	0.352334	2.0365	0	0.00514598	g4501(-);g182(YM8270.03C);g3581(klp5);g2519(sna41);g268(CHS2);g466(bimC);g4849(CDC2);g2814(imp2);g4669(exgD);g746(ase1);g2566(mis13);g1934(cap2);g4305(CaO19.11733);g670(TWF1);g426(-);g1349(rng2);g1390(klp6);g6787(tea2);g4124(-);MSTRG.901(--);g1753(-);g3273(ro-4);g5135(-);g5622(hob3);g6520(nimE);g6746(ECM29);g1375(artA);g2743(alp6);g3125(CaO19.1220);g7324(-);g2155(-);g4457(AN7461);g3760(cdcA);g321…	MSTRG.10250(--);MSTRG.3364(--);MSTRG.4834(--);MSTRG.642(nudG);MSTRG.899(--);MSTRG.901(--);g1034(cdc42);g1055(ro-3);g1058(KHD4);g1059(CHS8);g1060(CHS6);g1065(mcm3);g1078(vps52);g1085(ARB_01444);g1095(ATG5);g1115(ucp3);g1120(-);g1131(ABP140);g1188(CaO19.2331);g119(O3275);g1208(alp4);g1216(SPAC227.10);g122(dad4);g1220(SUF4);g1232(bimB);g1239(PHO85);g1240(-);g1261(arc2);g127(nudC);g130(rpn2);g1332(HO…
GO:0031261	DNA replication preinitiation complex	22	0.58737	2.03326	0	0.00527496	g2519(sna41);g7644(sld2);g2556(mcm2);g1065(mcm3);g4900(SLD5);g1117(orc4);g796(-);g5584(mcm5);g7286(mcm7);g6810(cdc18);g2083(psmD8-1);g6895(orc3);g807(SPBC29A10.15);g970(mcm6);g5219(SPBC685.09);g4440(mcm4);g1126(PSF2);	g1065(mcm3);g1117(orc4);g1126(PSF2);g2083(psmD8-1);g2178(DPB2);g2519(sna41);g2556(mcm2);g4440(mcm4);g4900(SLD5);g4983(psf1);g5219(SPBC685.09);g5584(mcm5);g5686(-);g625(rad4);g6449(psf3);g6810(cdc18);g6895(orc3);g7286(mcm7);g7644(sld2);g796(-);g807(SPBC29A10.15);g970(mcm6)
GO:0030670	phagocytic vesicle membrane	19	0.620497	2.01726	0.0046083	0.00612361	g3772(VMA3);g3818(syb1);g5130(vma-11);g7050(dic1);g3165(arpc5-c);g1829(gtp-14);g5892(ARP2);g887(arp-3);g1798(nudA);	g1095(ATG5);g1261(arc2);g1798(nudA);g1829(gtp-14);g2656(ARC19);g3165(arpc5-c);g3659(sec22);g3772(VMA3);g3818(syb1);g4683(ATG12);g5121(vps34);g5130(vma-11);g5442(arc3);g5892(ARP2);g6751(arc1);g6854(VMA16);g6887(VPS15);g7050(dic1);g887(arp-3)
GO:0070193	synaptonemal complex organization	18	0.597459	2.01542	0	0.00619821	g182(YM8270.03C);g4849(CDC2);g5485(cnd3);g7626(cut3);g7689(cnd1);g4450(rad21);g1509(trip13);	g1124(SMC2);g1509(trip13);g182(YM8270.03C);g2072(DLH1);g2257(MLH3);g3539(-);g3676(-);g3719(-);g4106(sudA);g4164(-);g4450(rad21);g4849(CDC2);g5322(lid2);g5485(cnd3);g5615(SPAC17A5.11);g6357(AMA1);g7626(cut3);g7689(cnd1)
GO:0061982	meiosis I cell cycle process	157	0.398632	2.01337	0	0.00627036	g182(YM8270.03C);g4849(CDC2);g746(ase1);g2566(mis13);g426(-);MSTRG.9641(--);g4125(ctf18);g1390(klp6);g3273(ro-4);g1906(dom34);g2155(-);g5095(benA);g3013(ark1);g5968(TOP2);g1240(-);g574(tel1);g1296(msh6);g5485(cnd3);g3515(rhp54);g2144(ssb1);g1685(-);g6617(MPS1);g3598(dam1);g6313(slp1);g3336(vps74);g247(-);g2807(ndc80);g7050(dic1);MSTRG.642(nudG);g3848(-);g7626(cut3);g6099(YAL034AW);g3158(mal3);g38…	MSTRG.642(nudG);MSTRG.9641(--);g1102(-);g1124(SMC2);g1188(CaO19.2331);g119(O3275);g122(dad4);g1232(bimB);g1240(-);g1296(msh6);g1367(N0305);g1373(NSP1);g1390(klp6);g1509(trip13);g1512(MSH4);g1555(-);g1584(bre1);g1685(-);g1688(-);g1716(mei2);g1721(pli1);g1798(nudA);g182(YM8270.03C);g1820(PPH3);g1867(SPBC146.06c);g187(pms1);g1906(dom34);g1935(mph1);g196(GCN5);g2072(DLH1);g213(pab1);g2144(ssb1);g2155…
GO:0051015	actin filament binding	31	0.535452	2.00936	0	0.00658382	g1934(cap2);g670(TWF1);g1349(rng2);g399(-);g4481(SPAC9G1.05);g3165(arpc5-c);g603(vps16);g5117(myo2);g3964(crn1);g3259(SCP1);g5892(ARP2);	g1050(cot-3);g1131(ABP140);g1261(arc2);g1349(rng2);g1511(YCR072C);g181(MYO1);g1934(cap2);g2384(IMA1);g2582(SPAPJ696.02);g2656(ARC19);g3024(SAC6);g3165(arpc5-c);g3259(SCP1);g3964(crn1);g399(-);g4481(SPAC9G1.05);g4753(cap1);g5015(vrp1);g5117(myo2);g5156(ain1);g5402(MYO2);g5442(arc3);g5681(COF1);g5892(ARP2);g603(vps16);g670(TWF1);g6703(-);g6751(arc1);g7131(app1);g7297(-);g7499(-)
GO:1901989	positive regulation of cell cycle phase transition	103	0.415984	2.00146	0	0.00685183	g182(YM8270.03C);g2519(sna41);g4849(CDC2);g426(-);g7145(RPT1);g5472(PRE6);g5645(pip1);g6520(nimE);g2567(rpn7);g5772(-);g4044(pca-2);g3760(cdcA);g56(let1);g3013(ark1);g1548(SPAC6G10.04c);g6710(rpt4);g7524(bimE);g1209(pup2);g4365(PUP1);g3740(nimA);g6313(slp1);g6772(PRE10);g845(rpn-1);g7188(rpn10);g7270(SPBC29A3.14c);g5351(exo2);g5821(mts2);g130(rpn2);g5271(cut23);g4900(SLD5);g1366(rpn11);g6277(SDA1…	g1082(SPAC167.07c);g1119(cdc73);g1126(PSF2);g1128(SPBC577.04);g1209(pup2);g1232(bimB);g1239(PHO85);g130(rpn2);g1366(rpn11);g1484(tbpA);g1548(SPAC6G10.04c);g1678(rpn-8);g1716(mei2);g1721(pli1);g182(YM8270.03C);g1820(PPH3);g2083(psmD8-1);g2119(mug134);g213(pab1);g221(csnD);g2388(ssp1);g2402(DCR2);g2406(CCR4);g2519(sna41);g2558(SSN3);g2567(rpn7);g2583(zds1);g2593(-);g2661(HSL1);g2745(SCL1);g2767(rpn…
GO:0045839	negative regulation of mitotic nuclear division	48	0.46791	1.99942	0	0.00696789	g4849(CDC2);g426(-);g3273(ro-4);g2268(YD9320A.04);g2151(YPI1);g640(spg1);g3013(ark1);g574(tel1);g2144(ssb1);g6617(MPS1);g6313(slp1);g2807(ndc80);g97(FG02793);g3526(chk1);g3158(mal3);g2488(-);g3954(SPBC20F10.06);g4913(BUB1);g1509(trip13);	g1220(SUF4);g1338(ssu72);g1509(trip13);g1988(cdc16);g213(pab1);g2144(ssb1);g2151(YPI1);g2268(YD9320A.04);g2300(rhp57);g2472(ppm1);g2488(-);g2807(ndc80);g2959(paa1);g3013(ark1);g3158(mal3);g3220(MAD1);g3222(LTE1);g3273(ro-4);g3509(YKL424);g3525(ubc11);g3526(chk1);g3530(MLP1);g357(bimG);g3806(sitA);g3880(GLE2);g389(csn12);g3954(SPBC20F10.06);g426(-);g4681(him1);g4849(CDC2);g4913(BUB1);g5232(sconC);…
GO:1901891	regulation of cell septum assembly	33	0.521345	1.99908	0	0.00696781	g182(YM8270.03C);g4849(CDC2);g1375(artA);g2750(CaO19.13543);g3760(cdcA);g640(spg1);g3740(nimA);g2243(sepH);g5475(sid1);g4768(SPBC4F6.12);	g1034(cdc42);g1375(artA);g182(YM8270.03C);g1988(cdc16);g213(pab1);g2216(sec13);g2243(sepH);g2281(-);g2370(rhoA);g2750(CaO19.13543);g2959(paa1);g3294(mpkA);g3300(pacC);g3460(SPBC3H7.13);g3583(mpkB);g3652(far11);g3740(nimA);g3760(cdcA);g3851(cdc11);g4269(mob1-1);g4768(SPBC4F6.12);g4818(-);g4849(CDC2);g5422(pro11);g5475(sid1);g5937(-);g608(DMA2);g640(spg1);g6444(CDC24);g6862(rhoC);g7271(gef3);g911(S…
GO:0005884	actin filament	22	0.585875	1.99722	0	0.00703419	g1934(cap2);g670(TWF1);g3273(ro-4);g5622(hob3);g4481(SPAC9G1.05);g2729(-);g603(vps16);g5892(ARP2);g887(arp-3);	g1131(ABP140);g1261(arc2);g1511(YCR072C);g1543(HCBG_08711);g1562(sepA);g1934(cap2);g2729(-);g3024(SAC6);g3273(ro-4);g4481(SPAC9G1.05);g4753(cap1);g5015(vrp1);g5402(MYO2);g5442(arc3);g5622(hob3);g5769(L9634.2);g5892(ARP2);g603(vps16);g670(TWF1);g7297(-);g7499(-);g887(arp-3)
GO:1902412	regulation of mitotic cytokinesis	42	0.491143	1.99585	0	0.00710253	g182(YM8270.03C);g4849(CDC2);g1375(artA);g2750(CaO19.13543);g3760(cdcA);g640(spg1);g3013(ark1);g3740(nimA);g2243(sepH);g5888(mipA);g5475(sid1);g4768(SPBC4F6.12);	g1034(cdc42);g1373(NSP1);g1375(artA);g182(YM8270.03C);g1988(cdc16);g213(pab1);g2208(-);g2212(-);g2216(sec13);g2243(sepH);g2370(rhoA);g2488(-);g2750(CaO19.13543);g2959(paa1);g3013(ark1);g3102(pom1);g3294(mpkA);g3300(pacC);g3460(SPBC3H7.13);g357(bimG);g3583(mpkB);g3652(far11);g3740(nimA);g3760(cdcA);g3851(cdc11);g3954(SPBC20F10.06);g4269(mob1-1);g4646(ste20);g4768(SPBC4F6.12);g4774(PBP1);g4849(CDC2…
GO:0032273	positive regulation of protein polymerization	45	0.471859	1.99288	0	0.00718112	g1934(cap2);g1349(rng2);g2743(alp6);g2155(-);g6840(PAN1);g3598(dam1);g4481(SPAC9G1.05);g3165(arpc5-c);g7058(sla1);g1055(ro-3);g2375(cki1);g3158(mal3);g6284(alp41);g3964(crn1);g5892(ARP2);g5401(NAP1);g887(arp-3);g7131(app1);	g1055(ro-3);g122(dad4);g1261(arc2);g1349(rng2);g1562(sepA);g181(MYO1);g1858(pob3);g1934(cap2);g2155(-);g2291(ask1);g2375(cki1);g2586(arf6);g2656(ARC19);g2690(wsp1);g2743(alp6);g3024(SAC6);g3055(SPAC23A1.17);g3073(SPBC12C2.02c);g3079(bzz1);g3158(mal3);g3165(arpc5-c);g3251(MIP11);g3453(SPC19);g3470(hhp1);g3598(dam1);g3964(crn1);g4481(SPAC9G1.05);g4753(cap1);g4773(BUD6);g4825(SPBC21B10.05c);g5015(vr…
GO:0000280	nuclear division	388	0.381657	1.99177	0	0.00718102	g4501(-);g6838(cnd2);g182(YM8270.03C);g3581(klp5);g466(bimC);g4849(CDC2);g746(ase1);g2566(mis13);g426(-);g7145(RPT1);g4125(ctf18);g3636(hH3v);g1390(klp6);g2152(sgo1);g5472(PRE6);MSTRG.720(--);g5645(pip1);g1753(-);g3273(ro-4);g1655(mcl1);g6520(nimE);g2567(rpn7);g7035(-);g1906(dom34);g1375(artA);g2743(alp6);g5772(-);g2750(CaO19.13543);g2268(YD9320A.04);g7324(-);g4044(pca-2);g2155(-);g4457(AN7461);g…	MSTRG.2808(--);MSTRG.642(nudG);MSTRG.720(--);MSTRG.8326(--);g10(did2);g1001(rad9);g1034(cdc42);g1081(PAB1);g1082(SPAC167.07c);g1102(-);g1124(SMC2);g1128(SPBC577.04);g1188(CaO19.2331);g1196(-);g1199(NOG1);g1208(alp4);g1209(pup2);g122(dad4);g1220(SUF4);g1232(bimB);g1240(-);g127(nudC);g130(rpn2);g1332(HOS2);g1338(ssu72);g1358(srk1);g1366(rpn11);g1367(N0305);g1373(NSP1);g1375(artA);g1390(klp6);g1482(…
GO:0007017	microtubule-based process	270	0.353348	1.99106	0	0.007197	g4501(-);g182(YM8270.03C);g3581(klp5);g466(bimC);g4849(CDC2);g746(ase1);g1934(cap2);g426(-);g1390(klp6);g6787(tea2);MSTRG.720(--);g5645(pip1);g3273(ro-4);g5135(-);g7035(-);g1906(dom34);g2743(alp6);g7324(-);g2155(-);g3760(cdcA);g3217(PHO85);g5095(benA);g640(spg1);g2633(rrd1);g3013(ark1);g3818(syb1);g4891(ARF1);g362(asp);g7524(bimE);g49(NIC96);g234(hba1);g3740(nimA);g6617(MPS1);g7234(tubB);g85(pfkA…	MSTRG.3364(--);MSTRG.4834(--);MSTRG.642(nudG);MSTRG.720(--);g10(did2);g1034(cdc42);g1055(ro-3);g1058(KHD4);g1199(NOG1);g1208(alp4);g1216(SPAC227.10);g122(dad4);g1220(SUF4);g1232(bimB);g1239(PHO85);g1261(arc2);g127(nudC);g1279(SAC1);g1332(HOS2);g1373(NSP1);g1379(SPAC23A1.09);g1390(klp6);g1391(NPL4);g1425(ATG1);g1521(spp27);g1543(HCBG_08711);g1555(-);g1562(sepA);g1673(-);g1684(alp11);g1688(-);g1733…
GO:0043596	nuclear replication fork	69	0.448433	1.98668	0	0.00744653	g2519(sna41);g4125(ctf18);g6586(RFC2);g1655(mcl1);g7635(SPAC6B12.10c);g7517(FEN1);g595(spb70);g4148(rfc1);g2144(ssb1);g4292(cdc17);g2556(mcm2);g1065(mcm3);g1745(rfc4);g1958(5F3.150);g4513(SPAC3H5.06c);g646(elg1);MSTRG.2680(--);g4900(SLD5);g1665(CHZ1);g366(CTHT_0061010);g6654(cdc1);g1117(orc4);g7594(mrc1);g4385(rqh1);g5443(RFC3);g6525(dna2);g5584(mcm5);g7423(REV3);g7286(mcm7);	MSTRG.2680(--);g1006(cef1);g1065(mcm3);g1117(orc4);g1126(PSF2);g1655(mcl1);g1665(CHZ1);g1705(spt16);g1745(rfc4);g1858(pob3);g1951(TOP1);g1958(5F3.150);g2144(ssb1);g2178(DPB2);g2519(sna41);g2556(mcm2);g2818(mcm10);g294(TOF1);g3353(-);g3418(pol2);g366(CTHT_0061010);g3873(-);g3966(nctA);g4125(ctf18);g4148(rfc1);g4150(B14D6.460);g4292(cdc17);g432(SPAC26H5.03);g4385(rqh1);g4440(mcm4);g4513(SPAC3H5.06c…
GO:0015631	tubulin binding	109	0.414438	1.9858	0	0.00742984	g4501(-);g3581(klp5);g466(bimC);g746(ase1);g1934(cap2);g426(-);g1390(klp6);g6787(tea2);g6746(ECM29);g2743(alp6);g685(pds5);g7324(-);g2155(-);g4891(ARF1);g5485(cnd3);g362(asp);g85(pfkA);g3598(dam1);g5323(-);g3544(alp14);g6004(KLP1);g1055(ro-3);g5117(myo2);g3158(mal3);g6264(-);g1688(-);g1216(SPAC227.10);g3964(crn1);g1854(prp10);g4583(klp9);	g1055(ro-3);g1208(alp4);g1216(SPAC227.10);g122(dad4);g1220(SUF4);g1390(klp6);g1401(-);g1673(-);g1684(alp11);g1688(-);g1737(elp2);g1798(nudA);g181(MYO1);g1813(alp1);g1854(prp10);g1863(OGG1);g1886(prp16);g1934(cap2);g1940(cin2);g2094(apl2);g2155(-);g2291(ask1);g2468(prp3);g2545(SPCC1840.03);g2600(cct5);g2743(alp6);g2752(VPS41);g2808(PEX14);g2816(DUO1);g3056(apl1);g3158(mal3);g3425(L8167.8);g3439(PR…
GO:0031032	actomyosin structure organization	68	0.439756	1.98573	0	0.00738221	g182(YM8270.03C);g268(CHS2);g4849(CDC2);g1934(cap2);g1349(rng2);g5622(hob3);g1375(artA);g3760(cdcA);g640(spg1);g1108(Stub1);g3740(nimA);g2243(sepH);g3336(vps74);g4481(SPAC9G1.05);g5475(sid1);g4768(SPBC4F6.12);g5117(myo2);g5705(sec8);g4583(klp9);g3823(exo84);g3954(SPBC20F10.06);g4269(mob1-1);g887(arp-3);	g1034(cdc42);g1108(Stub1);g119(O3275);g1349(rng2);g1375(artA);g1543(HCBG_08711);g1555(-);g1562(sepA);g1699(YAL023C);g182(YM8270.03C);g1934(cap2);g1988(cdc16);g213(pab1);g2243(sepH);g2270(palA);g2273(-);g2274(SPCC1827.05c);g2578(SPBC216.04c);g268(CHS2);g2690(wsp1);g2959(paa1);g319(YOR3231w);g3307(EFR3);g3336(vps74);g3460(SPBC3H7.13);g357(bimG);g3652(far11);g3685(EGD2);g3740(nimA);g3760(cdcA);g3823…
GO:0061136	regulation of proteasomal protein catabolic process	104	0.413866	1.98329	0	0.00750341	g182(YM8270.03C);g4849(CDC2);g7145(RPT1);g981(UMP1);g5472(PRE6);g5645(pip1);g2567(rpn7);g3329(gcs-1);g4044(pca-2);g4457(AN7461);g56(let1);g3013(ark1);g1548(SPAC6G10.04c);g1108(Stub1);g6710(rpt4);g7524(bimE);g1209(pup2);g495(aph1);g4365(PUP1);g6313(slp1);g6772(PRE10);g845(rpn-1);g7188(rpn10);g6508(spm2);g804(-);g2181(ATG7);g5821(mts2);g130(rpn2);g5271(cut23);	g1007(SPAC22F8.09);g1108(Stub1);g1209(pup2);g1232(bimB);g130(rpn2);g1366(rpn11);g1484(tbpA);g1548(SPAC6G10.04c);g1678(rpn-8);g182(YM8270.03C);g1961(SEC);g2083(psmD8-1);g2150(HEM2);g2167(SPAC2F3.16);g2181(ATG7);g221(csnD);g2329(ubxn-1);g2567(rpn7);g2593(-);g2655(ubp6);g2707(INT6);g2745(SCL1);g2767(rpn6);g2785(tbp1);g287(HD-10);g3013(ark1);g3074(LONRF2);g3251(MIP11);g3329(gcs-1);g3330(sds23);g3470(…
GO:0040001	establishment of mitotic spindle localization	38	0.489087	1.9819	0	0.00757673	g1390(klp6);g3273(ro-4);g640(spg1);g362(asp);g49(NIC96);g2807(ndc80);g2188(csnC);MSTRG.642(nudG);g660(dcn1);g1055(ro-3);g6284(alp41);g1798(nudA);g575(NUP192);g1232(bimB);g3841(bcp1);	MSTRG.642(nudG);g1034(cdc42);g1055(ro-3);g1232(bimB);g1373(NSP1);g1390(klp6);g1543(HCBG_08711);g1562(sepA);g174(SPBC3E7.04c);g1798(nudA);g1840(GB-1);g2188(csnC);g2420(-);g2807(ndc80);g2813(not1);g3273(ro-4);g362(asp);g363(-);g3806(sitA);g3841(bcp1);g3895(NUP49);g4326(nde1);g4774(PBP1);g49(NIC96);g5303(ubx1);g5402(MYO2);g575(NUP192);g5820(SPAC343.17c);g5929(PAC1);g6135(SPAC1B1.03c);g6284(alp41);g6…
GO:0033260	nuclear DNA replication	90	0.411793	1.97518	0	0.00790268	g2519(sna41);g4849(CDC2);g7644(sld2);g6586(RFC2);g1655(mcl1);g7635(SPAC6B12.10c);g7517(FEN1);g595(spb70);g574(tel1);g4148(rfc1);g2144(ssb1);g4292(cdc17);g2556(mcm2);g1065(mcm3);g1745(rfc4);g1958(5F3.150);g4513(SPAC3H5.06c);g646(elg1);g4900(SLD5);g1688(-);g6392(SPAC26H5.02c);g366(CTHT_0061010);g170(-);g7363(cdt2);g6654(cdc1);g1117(orc4);g796(-);g5863(mek1);g7594(mrc1);g4385(rqh1);g5443(RFC3);g6525…	g1065(mcm3);g1117(orc4);g1126(PSF2);g143(SPBC17D11.08);g1646(rnh1);g1655(mcl1);g1686(rnh-201);g1688(-);g170(-);g1716(mei2);g1745(rfc4);g1935(mph1);g1958(5F3.150);g2072(DLH1);g2083(psmD8-1);g2144(ssb1);g2178(DPB2);g2219(sfh1);g2392(RAD50);g2519(sna41);g2556(mcm2);g3039(rtf2);g3040(-);g3418(pol2);g3540(CDC4);g366(CTHT_0061010);g3873(-);g3966(nctA);g4148(rfc1);g4150(B14D6.460);g4292(cdc17);g43(rad3)…
GO:1902315	nuclear cell cycle DNA replication initiation	34	0.504537	1.96964	0	0.00831228	g2519(sna41);g4849(CDC2);g595(spb70);g574(tel1);g2556(mcm2);g1065(mcm3);g4513(SPAC3H5.06c);g4900(SLD5);g170(-);g1117(orc4);g796(-);g5863(mek1);g7594(mrc1);g5584(mcm5);g7286(mcm7);g6810(cdc18);g6895(orc3);g43(rad3);g3418(pol2);g970(mcm6);g4681(him1);g5219(SPBC685.09);g4440(mcm4);g1126(PSF2);	g1065(mcm3);g1117(orc4);g1126(PSF2);g170(-);g1716(mei2);g2178(DPB2);g2519(sna41);g2556(mcm2);g3418(pol2);g3540(CDC4);g43(rad3);g4440(mcm4);g4513(SPAC3H5.06c);g4681(him1);g4849(CDC2);g4900(SLD5);g4983(psf1);g5219(SPBC685.09);g5584(mcm5);g5686(-);g574(tel1);g5863(mek1);g5920(cul1);g595(spb70);g6449(psf3);g6810(cdc18);g6895(orc3);g7243(P2588);g7286(mcm7);g7594(mrc1);g7690(hsk1);g789(DPB4);g796(-);g9…
GO:0045143	homologous chromosome segregation	55	0.464684	1.96912	0	0.00829135	g182(YM8270.03C);g4849(CDC2);g2566(mis13);g426(-);g2155(-);g5095(benA);g3013(ark1);g1240(-);g574(tel1);g5485(cnd3);g1685(-);g6617(MPS1);g3598(dam1);g247(-);g2807(ndc80);g7626(cut3);g6099(YAL034AW);g3810(mus-23);g7689(cnd1);	g1124(SMC2);g122(dad4);g1232(bimB);g1240(-);g1509(trip13);g1512(MSH4);g1685(-);g1721(pli1);g1798(nudA);g182(YM8270.03C);g1820(PPH3);g1867(SPBC146.06c);g2072(DLH1);g213(pab1);g2155(-);g2165(spc25);g2257(MLH3);g247(-);g2566(mis13);g2807(ndc80);g2816(DUO1);g3013(ark1);g3453(SPC19);g3470(hhp1);g3536(HFM1);g3539(-);g3598(dam1);g3719(-);g3810(mus-23);g3890(-);g4106(sudA);g4164(-);g4180(spc24);g426(-);g…
GO:0051493	regulation of cytoskeleton organization	142	0.391158	1.969	0	0.00824017	g182(YM8270.03C);g4849(CDC2);g2814(imp2);g1934(cap2);g670(TWF1);g1349(rng2);g1390(klp6);g6787(tea2);g1375(artA);g2743(alp6);g3125(CaO19.1220);g2155(-);g3760(cdcA);g640(spg1);g3013(ark1);g6840(PAN1);g3740(nimA);g85(pfkA);g3598(dam1);g2243(sepH);g5323(-);g4481(SPAC9G1.05);g5475(sid1);g4768(SPBC4F6.12);g3165(arpc5-c);g3526(chk1);g7058(sla1);g3813(VPS24);g1055(ro-3);g2375(cki1);g5117(myo2);g3158(mal3…	g10(did2);g1034(cdc42);g1055(ro-3);g119(O3275);g1216(SPAC227.10);g122(dad4);g1232(bimB);g1261(arc2);g1342(-);g1349(rng2);g1373(NSP1);g1375(artA);g1390(klp6);g1511(YCR072C);g1562(sepA);g1733(MGG_12122);g1787(tea4);g181(MYO1);g1813(alp1);g182(YM8270.03C);g1835(sbp1);g1840(GB-1);g1858(pob3);g1934(cap2);g1988(cdc16);g2018(naa20);g213(pab1);g2147(xpo1);g2155(-);g2243(sepH);g2267(-);g2270(palA);g2291(a…
GO:1902903	regulation of supramolecular fiber organization	77	0.424844	1.96685	0	0.00833631	g2814(imp2);g1934(cap2);g670(TWF1);g1349(rng2);g1390(klp6);g6787(tea2);g2743(alp6);g3125(CaO19.1220);g2155(-);g6840(PAN1);g85(pfkA);g3598(dam1);g5323(-);g4481(SPAC9G1.05);g3165(arpc5-c);g7058(sla1);g1055(ro-3);g2375(cki1);g5117(myo2);g3158(mal3);g3810(mus-23);g6284(alp41);g3964(crn1);g5892(ARP2);g5401(NAP1);	g1034(cdc42);g1055(ro-3);g119(O3275);g122(dad4);g1261(arc2);g1349(rng2);g1390(klp6);g1511(YCR072C);g1562(sepA);g1733(MGG_12122);g1787(tea4);g181(MYO1);g1813(alp1);g1840(GB-1);g1858(pob3);g1934(cap2);g2155(-);g2267(-);g2291(ask1);g2375(cki1);g2586(arf6);g2656(ARC19);g2667(SPAC1A6.01c);g2690(wsp1);g2743(alp6);g2814(imp2);g3024(SAC6);g3055(SPAC23A1.17);g3073(SPBC12C2.02c);g3079(bzz1);g3125(CaO19.122…
GO:0030894	replisome	29	0.522437	1.96633	0	0.00831563	g6586(RFC2);g7635(SPAC6B12.10c);g595(spb70);g4148(rfc1);g2144(ssb1);g1065(mcm3);g1745(rfc4);g1958(5F3.150);g4513(SPAC3H5.06c);g646(elg1);MSTRG.2680(--);g1665(CHZ1);g366(CTHT_0061010);g6654(cdc1);	MSTRG.2680(--);g1006(cef1);g1065(mcm3);g1665(CHZ1);g1705(spt16);g1745(rfc4);g1858(pob3);g1958(5F3.150);g2144(ssb1);g3353(-);g366(CTHT_0061010);g3873(-);g4148(rfc1);g4150(B14D6.460);g4513(SPAC3H5.06c);g5423(SPBC649.03);g5443(RFC3);g580(-);g595(spb70);g613(prp19);g624(pif1);g646(elg1);g6586(RFC2);g6654(cdc1);g6877(ssb2);g699(cdc27);g713(pol3);g7635(SPAC6B12.10c);g806(prp46)
GO:0032886	regulation of microtubule-based process	64	0.442891	1.96595	0	0.00829339	g182(YM8270.03C);g4849(CDC2);g1934(cap2);g1390(klp6);g6787(tea2);g2743(alp6);g2155(-);g3760(cdcA);g3013(ark1);g85(pfkA);g3598(dam1);g5323(-);g3526(chk1);g3813(VPS24);g1055(ro-3);g2375(cki1);g3158(mal3);g6284(alp41);g5401(NAP1);g3007(wee1);g4583(klp9);g47(pim1);g3954(SPBC20F10.06);	g10(did2);g1055(ro-3);g122(dad4);g1232(bimB);g1373(NSP1);g1390(klp6);g1733(MGG_12122);g1796(SPCC63.05);g1813(alp1);g182(YM8270.03C);g1835(sbp1);g1934(cap2);g2147(xpo1);g2155(-);g2270(palA);g2291(ask1);g23(SPCC1672.06c);g2300(rhp57);g2375(cki1);g2420(-);g2743(alp6);g3007(wee1);g3013(ark1);g3158(mal3);g3356(SNF7);g3453(SPC19);g3469(tea1);g3526(chk1);g3530(MLP1);g3565(-);g3598(dam1);g3604(SAP1);g376…
GO:0005657	replication fork	77	0.432586	1.96176	0	0.00835825	g2519(sna41);g4125(ctf18);g6586(RFC2);g1655(mcl1);g7635(SPAC6B12.10c);g7517(FEN1);g595(spb70);g4148(rfc1);g2144(ssb1);g4292(cdc17);g2556(mcm2);g1065(mcm3);g3526(chk1);g1745(rfc4);g1958(5F3.150);g4513(SPAC3H5.06c);g646(elg1);MSTRG.2680(--);g4900(SLD5);g1665(CHZ1);g366(CTHT_0061010);g6654(cdc1);g1117(orc4);g7594(mrc1);g4385(rqh1);g5443(RFC3);g6525(dna2);g5584(mcm5);g700(rad18);g7423(REV3);g7286(mcm…	MSTRG.2680(--);g1006(cef1);g1065(mcm3);g1117(orc4);g1126(PSF2);g1655(mcl1);g1665(CHZ1);g1705(spt16);g1745(rfc4);g1858(pob3);g1951(TOP1);g1958(5F3.150);g2144(ssb1);g2178(DPB2);g2300(rhp57);g2363(swc4);g2519(sna41);g2556(mcm2);g2686(SEN1);g2818(mcm10);g294(TOF1);g3353(-);g3418(pol2);g3526(chk1);g366(CTHT_0061010);g3873(-);g3939(-);g3966(nctA);g4125(ctf18);g4148(rfc1);g4150(B14D6.460);g4292(cdc17);g…
GO:0071174	mitotic spindle checkpoint signaling	37	0.485957	1.95865	0	0.00855184	g426(-);g3273(ro-4);g2268(YD9320A.04);g2151(YPI1);g640(spg1);g3013(ark1);g574(tel1);g6617(MPS1);g6313(slp1);g2807(ndc80);g97(FG02793);g3158(mal3);g2488(-);g3954(SPBC20F10.06);g4913(BUB1);g1509(trip13);	g1220(SUF4);g1509(trip13);g1988(cdc16);g213(pab1);g2151(YPI1);g2268(YD9320A.04);g2300(rhp57);g2472(ppm1);g2488(-);g2807(ndc80);g2959(paa1);g3013(ark1);g3158(mal3);g3220(MAD1);g3222(LTE1);g3273(ro-4);g3509(YKL424);g3525(ubc11);g3530(MLP1);g357(bimG);g3880(GLE2);g389(csn12);g3954(SPBC20F10.06);g426(-);g4913(BUB1);g5331(ulp2);g5576(PPP2R5D);g574(tel1);g608(DMA2);g6313(slp1);g640(spg1);g6593(srw1);g6…
GO:0110020	regulation of actomyosin structure organization	30	0.521219	1.95526	0	0.00895494	g182(YM8270.03C);g4849(CDC2);g1375(artA);g3760(cdcA);g640(spg1);g3740(nimA);g2243(sepH);g5475(sid1);g4768(SPBC4F6.12);g4583(klp9);g3954(SPBC20F10.06);g4269(mob1-1);	g1034(cdc42);g1375(artA);g182(YM8270.03C);g1988(cdc16);g213(pab1);g2243(sepH);g2959(paa1);g319(YOR3231w);g3460(SPBC3H7.13);g357(bimG);g3652(far11);g3740(nimA);g3760(cdcA);g3851(cdc11);g3954(SPBC20F10.06);g4269(mob1-1);g4583(klp9);g4646(ste20);g4768(SPBC4F6.12);g4794(hulA);g4849(CDC2);g5346(lsk1);g5422(pro11);g5475(sid1);g5937(-);g608(DMA2);g640(spg1);g6862(rhoC);g7271(gef3);g911(SPAC22H10.04)
GO:0044786	cell cycle DNA replication	101	0.398343	1.95407	0	0.00897275	g2519(sna41);g4849(CDC2);g7644(sld2);g6586(RFC2);g1655(mcl1);g7635(SPAC6B12.10c);g7517(FEN1);g595(spb70);g574(tel1);g1296(msh6);g4148(rfc1);g2144(ssb1);g4292(cdc17);g2556(mcm2);g1065(mcm3);g1745(rfc4);g1958(5F3.150);g4513(SPAC3H5.06c);g646(elg1);g3810(mus-23);g5294(-);g4900(SLD5);g1688(-);g6392(SPAC26H5.02c);g366(CTHT_0061010);g170(-);g7363(cdt2);g6654(cdc1);g1117(orc4);g796(-);g5863(mek1);g7594(…	g1065(mcm3);g1117(orc4);g1126(PSF2);g1205(CIMG_08188);g1291(NOP7);g1296(msh6);g143(SPBC17D11.08);g1646(rnh1);g1655(mcl1);g1686(rnh-201);g1688(-);g170(-);g1716(mei2);g1745(rfc4);g1935(mph1);g1958(5F3.150);g2072(DLH1);g2083(psmD8-1);g2144(ssb1);g2178(DPB2);g2219(sfh1);g2392(RAD50);g2519(sna41);g2556(mcm2);g2593(-);g2818(mcm10);g3039(rtf2);g3040(-);g3418(pol2);g3540(CDC4);g366(CTHT_0061010);g3810(mu…
GO:0032956	regulation of actin cytoskeleton organization	92	0.41266	1.94756	0	0.00944546	g182(YM8270.03C);g4849(CDC2);g2814(imp2);g1934(cap2);g670(TWF1);g1349(rng2);g1375(artA);g3125(CaO19.1220);g3760(cdcA);g640(spg1);g6840(PAN1);g3740(nimA);g2243(sepH);g4481(SPAC9G1.05);g5475(sid1);g4768(SPBC4F6.12);g3165(arpc5-c);g7058(sla1);g2375(cki1);g5117(myo2);g3810(mus-23);g4934(-);g6284(alp41);g3964(crn1);g6813(ppk11);g5892(ARP2);g4583(klp9);g3954(SPBC20F10.06);g4269(mob1-1);g887(arp-3);g266…	g1034(cdc42);g119(O3275);g1261(arc2);g1342(-);g1349(rng2);g1375(artA);g1511(YCR072C);g1562(sepA);g1733(MGG_12122);g1787(tea4);g181(MYO1);g182(YM8270.03C);g1840(GB-1);g1858(pob3);g1934(cap2);g1988(cdc16);g2018(naa20);g213(pab1);g2243(sepH);g2267(-);g2375(cki1);g2586(arf6);g2656(ARC19);g2667(SPAC1A6.01c);g2690(wsp1);g2814(imp2);g2959(paa1);g3024(SAC6);g3055(SPAC23A1.17);g3073(SPBC12C2.02c);g3079(bz…
GO:0051307	meiotic chromosome separation	31	0.509422	1.94209	0.005291	0.0098104	g6838(cnd2);g182(YM8270.03C);g5645(pip1);g3013(ark1);g5968(TOP2);g5485(cnd3);g6617(MPS1);g6313(slp1);g3848(-);g7626(cut3);g7689(cnd1);g3954(SPBC20F10.06);g1232(bimB);g5584(mcm5);	g1082(SPAC167.07c);g1124(SMC2);g1232(bimB);g1512(MSH4);g1716(mei2);g182(YM8270.03C);g1935(mph1);g2232(swi10);g2465(mus81);g2693(rad16);g3013(ark1);g3536(HFM1);g3848(-);g3880(GLE2);g3954(SPBC20F10.06);g4164(-);g4942(SPBC2D10.16);g5054(MSH5);g5321(SLX1);g5485(cnd3);g5584(mcm5);g5645(pip1);g5856(-);g5968(TOP2);g6101(-);g6313(slp1);g6617(MPS1);g6838(cnd2);g7626(cut3);g7689(cnd1);g847(MLH1)
GO:0034506	chromosome, centromeric core domain	15	0.638603	1.94076	0	0.009836	g6838(cnd2);g3636(hH3v);g5968(TOP2);g247(-);g1196(-);g6099(YAL034AW);g4913(BUB1);g7118(scm3);	g1124(SMC2);g1196(-);g2384(IMA1);g247(-);g357(bimG);g3636(hH3v);g3664(-);g4913(BUB1);g5122(nse4);g5197(-);g579(-);g5968(TOP2);g6099(YAL034AW);g6838(cnd2);g7118(scm3)
GO:0032970	regulation of actin filament-based process	93	0.407311	1.93988	0	0.00987633	g182(YM8270.03C);g4849(CDC2);g2814(imp2);g1934(cap2);g670(TWF1);g1349(rng2);g1375(artA);g3125(CaO19.1220);g3760(cdcA);g640(spg1);g6840(PAN1);g3740(nimA);g2243(sepH);g4481(SPAC9G1.05);g5475(sid1);g4768(SPBC4F6.12);g3165(arpc5-c);g7058(sla1);g2375(cki1);g5117(myo2);g3810(mus-23);g4934(-);g6284(alp41);g3964(crn1);g6813(ppk11);g5892(ARP2);g4583(klp9);g3954(SPBC20F10.06);g4269(mob1-1);g887(arp-3);g266…	g1034(cdc42);g119(O3275);g1261(arc2);g1342(-);g1349(rng2);g1375(artA);g1511(YCR072C);g1562(sepA);g1733(MGG_12122);g1787(tea4);g181(MYO1);g182(YM8270.03C);g1840(GB-1);g1858(pob3);g1934(cap2);g1988(cdc16);g2018(naa20);g213(pab1);g2243(sepH);g2267(-);g2375(cki1);g2586(arf6);g2656(ARC19);g2667(SPAC1A6.01c);g2690(wsp1);g2814(imp2);g2959(paa1);g3024(SAC6);g3055(SPAC23A1.17);g3073(SPBC12C2.02c);g3079(bz…
GO:0000793	condensed chromosome	168	0.372014	1.93889	0	0.00986117	g4501(-);g6838(cnd2);g182(YM8270.03C);g3581(klp5);g466(bimC);g2566(mis13);g426(-);g3636(hH3v);g1390(klp6);g2268(YD9320A.04);g2155(-);g3760(cdcA);g3013(ark1);g5968(TOP2);g1240(-);g5485(cnd3);g2144(ssb1);g1685(-);g7502(SPC34);g6617(MPS1);g3598(dam1);g247(-);g2556(mcm2);g2807(ndc80);g1065(mcm3);g5183(STU1);g3544(alp14);g3526(chk1);g7626(cut3);g1055(ro-3);g7371(-);g5271(cut23);g6099(YAL034AW);g3158(m…	MSTRG.2808(--);MSTRG.4648(--);g1055(ro-3);g1065(mcm3);g1102(-);g1124(SMC2);g1216(SPAC227.10);g122(dad4);g1220(SUF4);g1239(PHO85);g1240(-);g1291(NOP7);g1390(klp6);g1423(APE2);g1456(-);g1509(trip13);g1512(MSH4);g1685(-);g1737(elp2);g1759(cdc37);g1798(nudA);g182(YM8270.03C);g1820(PPH3);g1822(LIG4);g2072(DLH1);g2144(ssb1);g2147(xpo1);g2155(-);g2165(spc25);g2172(NUP133);g2216(sec13);g2238(hus5);g2257(…
GO:1901880	negative regulation of protein depolymerization	16	0.623716	1.93839	0	0.00981851	g1934(cap2);g1349(rng2);g6787(tea2);g4481(SPAC9G1.05);g3158(mal3);g3810(mus-23);g3964(crn1);g2667(SPAC1A6.01c);g7131(app1);	g119(O3275);g1261(arc2);g1349(rng2);g1511(YCR072C);g1562(sepA);g1934(cap2);g2667(SPAC1A6.01c);g3158(mal3);g3810(mus-23);g3964(crn1);g4481(SPAC9G1.05);g4753(cap1);g6081(-);g6787(tea2);g7131(app1);g7297(-)
GO:0043242	negative regulation of protein-containing complex disassembly	18	0.599752	1.93449	0	0.0100172	g1934(cap2);g1349(rng2);g6787(tea2);g4481(SPAC9G1.05);g3158(mal3);g3810(mus-23);g3964(crn1);g2667(SPAC1A6.01c);g7131(app1);	g119(O3275);g1261(arc2);g1349(rng2);g1511(YCR072C);g1562(sepA);g1934(cap2);g2667(SPAC1A6.01c);g2782(SPAC890.07c);g2803(srp2);g3158(mal3);g3810(mus-23);g3964(crn1);g4481(SPAC9G1.05);g4753(cap1);g6081(-);g6787(tea2);g7131(app1);g7297(-)
GO:0007224	smoothened signaling pathway	20	0.581134	1.93413	0.00892857	0.00997375	MSTRG.1271(--);g5645(pip1);g3336(vps74);g3211(ubl1);g6998(cka);g1847(uba3);g2692(tif11);g4583(klp9);	MSTRG.1271(--);g1049(SPBC902.04);g1367(N0305);g1820(PPH3);g1837(-);g1847(uba3);g264(VPS36);g2692(tif11);g3211(ubl1);g3336(vps74);g3905(pphA);g3935(UBC12);g4329(trs20);g4391(GUP1);g4583(klp9);g5411(SU2);g5645(pip1);g6874(cprA);g6998(cka);g7197(erg26)
GO:1901987	regulation of cell cycle phase transition	273	0.346313	1.93339	0	0.00999693	g182(YM8270.03C);g2519(sna41);g4849(CDC2);g7644(sld2);g746(ase1);g426(-);g7145(RPT1);g6586(RFC2);g5472(PRE6);g5645(pip1);g1753(-);g3273(ro-4);g6520(nimE);g2567(rpn7);g1375(artA);g5772(-);g2268(YD9320A.04);g4044(pca-2);g4457(AN7461);g3760(cdcA);g56(let1);g2151(YPI1);g640(spg1);g3013(ark1);g1548(SPAC6G10.04c);g5968(TOP2);g574(tel1);g1296(msh6);g6710(rpt4);g7524(bimE);g1209(pup2);g4365(PUP1);g3740(n…	MSTRG.4648(--);g1006(cef1);g1007(SPAC22F8.09);g1034(cdc42);g1055(ro-3);g1082(SPAC167.07c);g1119(cdc73);g1121(not2);g1126(PSF2);g1128(SPBC577.04);g1196(-);g1209(pup2);g1220(SUF4);g1232(bimB);g1239(PHO85);g1296(msh6);g130(rpn2);g1358(srk1);g1366(rpn11);g1373(NSP1);g1375(artA);g1484(tbpA);g1487(MBD4);g1509(trip13);g1548(SPAC6G10.04c);g1584(bre1);g1624(-);g1678(rpn-8);g1688(-);g1716(mei2);g1721(pli1)…
GO:0007076	mitotic chromosome condensation	27	0.53633	1.93266	0	0.00996822	g6838(cnd2);g4849(CDC2);g3013(ark1);g5968(TOP2);g5485(cnd3);g49(NIC96);g3740(nimA);g247(-);g7626(cut3);g7689(cnd1);g2488(-);g4450(rad21);MSTRG.8326(--);	MSTRG.8326(--);g1001(rad9);g1124(SMC2);g1338(ssu72);g1951(TOP1);g2216(sec13);g247(-);g2488(-);g2705(-);g3013(ark1);g357(bimG);g3740(nimA);g4450(rad21);g4849(CDC2);g49(NIC96);g5219(SPBC685.09);g5485(cnd3);g552(SPAC824.04);g5686(-);g575(NUP192);g5968(TOP2);g6096(swc5);g6401(NUP145);g6838(cnd2);g7511(ECO1);g7626(cut3);g7689(cnd1)
GO:1901990	regulation of mitotic cell cycle phase transition	228	0.378337	1.93199	0	0.0099649	g182(YM8270.03C);g2519(sna41);g4849(CDC2);g7644(sld2);g746(ase1);g426(-);g7145(RPT1);g6586(RFC2);g5472(PRE6);g1753(-);g3273(ro-4);g6520(nimE);g2567(rpn7);g1375(artA);g5772(-);g2268(YD9320A.04);g4044(pca-2);g4457(AN7461);g3760(cdcA);g56(let1);g2151(YPI1);g640(spg1);g3013(ark1);g1548(SPAC6G10.04c);g574(tel1);g1296(msh6);g6710(rpt4);g7524(bimE);g1209(pup2);g4365(PUP1);g3740(nimA);g6617(MPS1);g2243(s…	g1007(SPAC22F8.09);g1034(cdc42);g1055(ro-3);g1119(cdc73);g1121(not2);g1126(PSF2);g1196(-);g1209(pup2);g1220(SUF4);g1232(bimB);g1239(PHO85);g1296(msh6);g130(rpn2);g1358(srk1);g1366(rpn11);g1373(NSP1);g1375(artA);g1484(tbpA);g1487(MBD4);g1509(trip13);g1548(SPAC6G10.04c);g1584(bre1);g1678(rpn-8);g1688(-);g1748(syf2);g1753(-);g1791(rio2);g182(YM8270.03C);g1848(tel2);g1988(cdc16);g2083(psmD8-1);g2119(…
GO:1903362	regulation of cellular protein catabolic process	116	0.370734	1.92867	0	0.0102697	g182(YM8270.03C);g4849(CDC2);g7145(RPT1);g981(UMP1);g5472(PRE6);g5645(pip1);g2567(rpn7);g3329(gcs-1);g4044(pca-2);g4457(AN7461);g56(let1);g3013(ark1);g1548(SPAC6G10.04c);g1108(Stub1);g6710(rpt4);g7524(bimE);g1209(pup2);g495(aph1);g4365(PUP1);g6313(slp1);g6772(PRE10);g845(rpn-1);g7188(rpn10);g6508(spm2);g804(-);g2181(ATG7);g5821(mts2);g130(rpn2);g5271(cut23);g1366(rpn11);g366(CTHT_0061010);g1368(Y…	g1007(SPAC22F8.09);g1108(Stub1);g1209(pup2);g1232(bimB);g130(rpn2);g1366(rpn11);g1368(YBL087C);g1484(tbpA);g1548(SPAC6G10.04c);g1678(rpn-8);g1721(pli1);g182(YM8270.03C);g1961(SEC);g2083(psmD8-1);g2150(HEM2);g2167(SPAC2F3.16);g2181(ATG7);g221(csnD);g2329(ubxn-1);g2567(rpn7);g2593(-);g2655(ubp6);g2707(INT6);g2745(SCL1);g2767(rpn6);g2785(tbp1);g2826(vps35);g287(HD-10);g3013(ark1);g3074(LONRF2);g3168…
GO:0032272	negative regulation of protein polymerization	22	0.564357	1.92738	0	0.0103197	g1934(cap2);g670(TWF1);g1390(klp6);g85(pfkA);g4481(SPAC9G1.05);g5117(myo2);g3158(mal3);g3810(mus-23);g2667(SPAC1A6.01c);g7131(app1);	g119(O3275);g1261(arc2);g1390(klp6);g1511(YCR072C);g1562(sepA);g1787(tea4);g1813(alp1);g1934(cap2);g2667(SPAC1A6.01c);g3158(mal3);g3469(tea1);g3810(mus-23);g4481(SPAC9G1.05);g4753(cap1);g4774(PBP1);g5117(myo2);g6081(-);g670(TWF1);g7071(-);g7131(app1);g7297(-);g85(pfkA)
GO:0007059	chromosome segregation	420	0.354545	1.92557	0	0.0104065	g4501(-);g6838(cnd2);g182(YM8270.03C);g3581(klp5);g466(bimC);g4849(CDC2);g746(ase1);g2566(mis13);g1973(-);g426(-);g7145(RPT1);g4125(ctf18);g3636(hH3v);g1390(klp6);g2152(sgo1);g3173(-);g6586(RFC2);g4124(-);g5472(PRE6);g5645(pip1);g1753(-);g3273(ro-4);g2770(-);g1655(mcl1);g6520(nimE);g2567(rpn7);g7035(-);g7408(sos7);g2268(YD9320A.04);g4044(pca-2);g7517(FEN1);g2155(-);g4457(AN7461);g3760(cdcA);g56(l…	MSTRG.2808(--);MSTRG.8326(--);g10(did2);g1001(rad9);g1029(MDR5);g1034(cdc42);g1055(ro-3);g1082(SPAC167.07c);g1124(SMC2);g1126(PSF2);g1128(SPBC577.04);g12(hacA);g1209(pup2);g121(ies6);g1216(SPAC227.10);g122(dad4);g1220(SUF4);g1232(bimB);g1240(-);g125(-);g127(nudC);g130(rpn2);g131(FG07526);g1332(HOS2);g1338(ssu72);g1342(-);g1366(rpn11);g1373(NSP1);g1390(klp6);g1457(atg11);g1484(tbpA);g1509(trip13);…
GO:0090068	positive regulation of cell cycle process	180	0.356274	1.92538	0	0.0103753	g182(YM8270.03C);g2519(sna41);g4849(CDC2);g426(-);g7145(RPT1);g5472(PRE6);g5645(pip1);g6520(nimE);g2567(rpn7);g1375(artA);g5772(-);g4044(pca-2);g7517(FEN1);g2155(-);g4457(AN7461);g3760(cdcA);g56(let1);g640(spg1);g3013(ark1);g1548(SPAC6G10.04c);g574(tel1);g6710(rpt4);g7524(bimE);g1209(pup2);g4365(PUP1);g3740(nimA);g6617(MPS1);g3598(dam1);g2243(sepH);g6313(slp1);g5475(sid1);g6772(PRE10);g2807(ndc80…	g1001(rad9);g1034(cdc42);g1077(CaO19.10930);g1082(SPAC167.07c);g1119(cdc73);g1121(not2);g1126(PSF2);g1128(SPBC577.04);g1209(pup2);g1210(RPR8);g122(dad4);g1232(bimB);g1239(PHO85);g130(rpn2);g1366(rpn11);g1368(YBL087C);g1373(NSP1);g1375(artA);g1484(tbpA);g1491(RYP3);g1548(SPAC6G10.04c);g1678(rpn-8);g1716(mei2);g1721(pli1);g1733(MGG_12122);g182(YM8270.03C);g1820(PPH3);g1835(sbp1);g2083(psmD8-1);g211…
GO:0000727	double-strand break repair via break-induced replication	23	0.545301	1.92183	0	0.0107163	g2519(sna41);g7644(sld2);g1655(mcl1);g2556(mcm2);g1065(mcm3);g3810(mus-23);g4900(SLD5);	g1065(mcm3);g1126(PSF2);g1655(mcl1);g2083(psmD8-1);g2328(radC);g2392(RAD50);g2465(mus81);g2519(sna41);g2556(mcm2);g2818(mcm10);g330(KU70);g3810(mus-23);g4440(mcm4);g4900(SLD5);g4983(psf1);g5584(mcm5);g624(pif1);g625(rad4);g6449(psf3);g7286(mcm7);g7644(sld2);g7690(hsk1);g970(mcm6)
GO:0000226	microtubule cytoskeleton organization	222	0.368875	1.9183	0	0.0110096	g4501(-);g182(YM8270.03C);g466(bimC);g4849(CDC2);g746(ase1);g1934(cap2);g426(-);g1390(klp6);g6787(tea2);MSTRG.720(--);g3273(ro-4);g5135(-);g7035(-);g1906(dom34);g2743(alp6);g7324(-);g2155(-);g3760(cdcA);g3217(PHO85);g5095(benA);g640(spg1);g2633(rrd1);g3013(ark1);g362(asp);g7524(bimE);g49(NIC96);g234(hba1);g3740(nimA);g6617(MPS1);g85(pfkA);g3598(dam1);g2243(sepH);g3336(vps74);g5323(-);g5888(mipA);…	MSTRG.642(nudG);MSTRG.720(--);g10(did2);g1034(cdc42);g1055(ro-3);g1058(KHD4);g1199(NOG1);g1208(alp4);g1216(SPAC227.10);g122(dad4);g1220(SUF4);g1232(bimB);g1239(PHO85);g1261(arc2);g1279(SAC1);g1332(HOS2);g1373(NSP1);g1379(SPAC23A1.09);g1390(klp6);g1391(NPL4);g1521(spp27);g1543(HCBG_08711);g1555(-);g1562(sepA);g1673(-);g1684(alp11);g1688(-);g1733(MGG_12122);g174(SPBC3E7.04c);g1759(cdc37);g1765(CAM1…
GO:0019882	antigen processing and presentation	18	0.565045	1.91737	0	0.0110672	g3581(klp5);g1934(cap2);g2729(-);g1055(ro-3);g1829(gtp-14);g4583(klp9);g2481(aps2);g3531(-);g6784(apl5);	g1055(ro-3);g1095(ATG5);g1829(gtp-14);g1934(cap2);g2216(sec13);g2420(-);g2481(aps2);g2729(-);g2900(APL4);g3167(-);g331(apm4);g3531(-);g3581(klp5);g3659(sec22);g4583(klp9);g4936(Dctn5);g6784(apl5);g7668(lnaB)
GO:0032955	regulation of division septum assembly	30	0.514433	1.9173	0	0.0110083	g182(YM8270.03C);g4849(CDC2);g1375(artA);g2750(CaO19.13543);g3760(cdcA);g640(spg1);g3740(nimA);g2243(sepH);g4768(SPBC4F6.12);	g1034(cdc42);g1375(artA);g182(YM8270.03C);g1988(cdc16);g213(pab1);g2216(sec13);g2243(sepH);g2281(-);g2370(rhoA);g2750(CaO19.13543);g2959(paa1);g3294(mpkA);g3300(pacC);g3460(SPBC3H7.13);g3583(mpkB);g3652(far11);g3740(nimA);g3760(cdcA);g4269(mob1-1);g4768(SPBC4F6.12);g4818(-);g4849(CDC2);g5422(pro11);g608(DMA2);g640(spg1);g6444(CDC24);g6862(rhoC);g7271(gef3);g911(SPAC22H10.04);g926(SPAC521.03)
GO:0061983	meiosis II cell cycle process	27	0.522562	1.9152	0	0.0112544	g182(YM8270.03C);g2566(mis13);g5645(pip1);g2268(YD9320A.04);g7324(-);g3013(ark1);g6313(slp1);g3336(vps74);g247(-);g7689(cnd1);g5705(sec8);g3823(exo84);g4913(BUB1);g1555(-);g7368(psc3);g6257(RDH54);	g1082(SPAC167.07c);g1555(-);g1716(mei2);g182(YM8270.03C);g2268(YD9320A.04);g247(-);g2566(mis13);g294(TOF1);g3013(ark1);g3307(EFR3);g3308(SOH1);g3336(vps74);g3719(-);g3823(exo84);g4106(sudA);g4913(BUB1);g5113(-);g5576(PPP2R5D);g5645(pip1);g5705(sec8);g6256(-);g6257(RDH54);g6313(slp1);g6875(spo5);g7324(-);g7368(psc3);g7689(cnd1)
GO:1902410	mitotic cytokinetic process	82	0.404477	1.91267	0	0.0114572	g182(YM8270.03C);g268(CHS2);g4849(CDC2);g2814(imp2);g1934(cap2);g1349(rng2);g5622(hob3);g1375(artA);g2750(CaO19.13543);g3760(cdcA);g640(spg1);g5324(cyk3);g3740(nimA);g2243(sepH);g5888(mipA);g4481(SPAC9G1.05);g5475(sid1);g3544(alp14);g4768(SPBC4F6.12);g5117(myo2);g3964(crn1);g2302(trapcc10-1);g5705(sec8);g3954(SPBC20F10.06);g286(apl3);g4269(mob1-1);g887(arp-3);g7186(rga1);	g1034(cdc42);g119(O3275);g1208(alp4);g1349(rng2);g1373(NSP1);g1375(artA);g1543(HCBG_08711);g1555(-);g1562(sepA);g182(YM8270.03C);g1934(cap2);g1988(cdc16);g213(pab1);g2216(sec13);g2243(sepH);g2302(trapcc10-1);g2370(rhoA);g268(CHS2);g2690(wsp1);g2750(CaO19.13543);g2814(imp2);g286(apl3);g2959(paa1);g3102(pom1);g3294(mpkA);g3299(CaO19.12844);g3300(pacC);g3307(EFR3);g3460(SPBC3H7.13);g3544(alp14);g357…
GO:1902292	cell cycle DNA replication initiation	34	0.504537	1.90624	0.00568182	0.0120736	g2519(sna41);g4849(CDC2);g595(spb70);g574(tel1);g2556(mcm2);g1065(mcm3);g4513(SPAC3H5.06c);g4900(SLD5);g170(-);g1117(orc4);g796(-);g5863(mek1);g7594(mrc1);g5584(mcm5);g7286(mcm7);g6810(cdc18);g6895(orc3);g43(rad3);g3418(pol2);g970(mcm6);g4681(him1);g5219(SPBC685.09);g4440(mcm4);g1126(PSF2);	g1065(mcm3);g1117(orc4);g1126(PSF2);g170(-);g1716(mei2);g2178(DPB2);g2519(sna41);g2556(mcm2);g3418(pol2);g3540(CDC4);g43(rad3);g4440(mcm4);g4513(SPAC3H5.06c);g4681(him1);g4849(CDC2);g4900(SLD5);g4983(psf1);g5219(SPBC685.09);g5584(mcm5);g5686(-);g574(tel1);g5863(mek1);g5920(cul1);g595(spb70);g6449(psf3);g6810(cdc18);g6895(orc3);g7243(P2588);g7286(mcm7);g7594(mrc1);g7690(hsk1);g789(DPB4);g796(-);g9…
GO:0005813	centrosome	105	0.39002	1.9023	0	0.0124192	g2519(sna41);g1753(-);g6746(ECM29);g2743(alp6);g7324(-);g4457(AN7461);g3760(cdcA);g3013(ark1);g1548(SPAC6G10.04c);g362(asp);g1611(cct8);g3740(nimA);g6617(MPS1);g2243(sepH);g5888(mipA);g2807(ndc80);g1065(mcm3);g7050(dic1);g3544(alp14);g1811(vma-8);g6115(-);g3526(chk1);g1055(ro-3);g3158(mal3);g1852(sec9);g6284(alp41);g5110(sum2);g366(CTHT_0061010);g4583(klp9);g7363(cdt2);g3954(SPBC20F10.06);g2667(S…	g1034(cdc42);g1055(ro-3);g1065(mcm3);g1208(alp4);g1232(bimB);g1239(PHO85);g1373(NSP1);g1482(fcp1);g1548(SPAC6G10.04c);g1611(cct8);g1673(-);g1684(alp11);g1737(elp2);g1753(-);g1798(nudA);g1811(vma-8);g1813(alp1);g1820(PPH3);g1835(sbp1);g1852(sec9);g1951(TOP1);g2173(SPBP8B7.15c);g2243(sepH);g2270(palA);g2420(-);g2468(prp3);g2475(-);g2519(sna41);g2600(cct5);g2667(SPAC1A6.01c);g2743(alp6);g2766(SOF1);…
GO:0015988	energy coupled proton transmembrane transport, against electrochemical gradient	17	0.592092	1.90037	0.00446429	0.0125909	g3772(VMA3);g6427(-);g5130(vma-11);g801(vha-18);g1811(vma-8);g5081(YKL080W);g2683(vma-4);g6422(vph-1);g5264(vma-1);g4192(vma-2);g4477(-);g1937(vma-10);	MSTRG.12991(COX1);g1197(vma7);g1811(vma-8);g1937(vma-10);g2683(vma-4);g2717(vma-6);g3057(FGR2);g3772(VMA3);g4192(vma-2);g4477(-);g5081(YKL080W);g5130(vma-11);g5264(vma-1);g6422(vph-1);g6427(-);g6854(VMA16);g801(vha-18)
GO:0031134	sister chromatid biorientation	20	0.564423	1.90034	0	0.0125372	g4849(CDC2);g426(-);g3636(hH3v);g1390(klp6);g2155(-);g3598(dam1);g2488(-);g4913(BUB1);g1798(nudA);	g122(dad4);g1390(klp6);g1798(nudA);g2155(-);g2291(ask1);g2488(-);g2816(DUO1);g3453(SPC19);g357(bimG);g3598(dam1);g3636(hH3v);g426(-);g4849(CDC2);g4913(BUB1);g5303(ubx1);g5576(PPP2R5D);g5933(mic10);g651(cdc48);g6861(DAD1);g893(DAD3)
GO:1902975	mitotic DNA replication initiation	30	0.523315	1.8998	0.00490196	0.0125211	g2519(sna41);g4849(CDC2);g595(spb70);g2556(mcm2);g1065(mcm3);g4513(SPAC3H5.06c);g4900(SLD5);g170(-);g1117(orc4);g796(-);g7594(mrc1);g5584(mcm5);g7286(mcm7);g6810(cdc18);g6895(orc3);g3418(pol2);g970(mcm6);g4681(him1);g5219(SPBC685.09);g4440(mcm4);g1126(PSF2);	g1065(mcm3);g1117(orc4);g1126(PSF2);g170(-);g2178(DPB2);g2519(sna41);g2556(mcm2);g3418(pol2);g3540(CDC4);g4440(mcm4);g4513(SPAC3H5.06c);g4681(him1);g4849(CDC2);g4900(SLD5);g4983(psf1);g5219(SPBC685.09);g5584(mcm5);g5686(-);g5920(cul1);g595(spb70);g6449(psf3);g6810(cdc18);g6895(orc3);g7243(P2588);g7286(mcm7);g7594(mrc1);g7690(hsk1);g789(DPB4);g796(-);g970(mcm6)
GO:0007010	cytoskeleton organization	389	0.336461	1.89942	0	0.012469	g4501(-);g182(YM8270.03C);g268(CHS2);g466(bimC);g4849(CDC2);g2814(imp2);g746(ase1);g1934(cap2);g4305(CaO19.11733);g670(TWF1);g426(-);g1349(rng2);g1390(klp6);g6787(tea2);g4124(-);MSTRG.720(--);MSTRG.901(--);g3273(ro-4);g5135(-);g5622(hob3);g7035(-);g1906(dom34);g1375(artA);g2743(alp6);g3125(CaO19.1220);g7324(-);g2155(-);g3760(cdcA);g3217(PHO85);g5095(benA);g640(spg1);MSTRG.3608(CDY1);g2633(rrd1);g…	MSTRG.3608(CDY1);MSTRG.642(nudG);MSTRG.720(--);MSTRG.8116(--);MSTRG.8936(--);MSTRG.8937(--);MSTRG.899(--);MSTRG.901(--);g10(did2);g1034(cdc42);g1055(ro-3);g1058(KHD4);g1108(Stub1);g1131(ABP140);g1156(YNL289W);g119(O3275);g1199(NOG1);g1208(alp4);g1216(SPAC227.10);g122(dad4);g1220(SUF4);g1232(bimB);g1239(PHO85);g1261(arc2);g1279(SAC1);g1332(HOS2);g1342(-);g1348(SPCC794.11c);g1349(rng2);g1373(NSP1);…
GO:0030119	AP-type membrane coat adaptor complex	31	0.4982	1.89875	0.00531915	0.0124549	MSTRG.720(--);MSTRG.9766(--);MSTRG.1031(--);MSTRG.5550(--);MSTRG.5459(--);MSTRG.1564(--);g286(apl3);g2752(VPS41);MSTRG.11420(--);g2481(aps2);MSTRG.10054(--);g5602(apm1);g688(cdb4);g6784(apl5);g2554(GGA2);g2094(apl2);g3958(tom70);g3999(vam6);	MSTRG.10054(--);MSTRG.1031(--);MSTRG.11420(--);MSTRG.1564(--);MSTRG.4675(--);MSTRG.5459(--);MSTRG.5550(--);MSTRG.720(--);MSTRG.9766(--);g2094(apl2);g2136(MES1);g2481(aps2);g2554(GGA2);g2752(VPS41);g286(apl3);g2900(APL4);g2927(SPAC1952.17c);g3056(apl1);g3108(vas2);g3281(APM3);g331(apm4);g3473(sec21);g3542(aps3);g3958(tom70);g3999(vam6);g4504(SIP5);g5602(apm1);g5769(L9634.2);g6784(apl5);g688(cdb4);…
GO:0051300	spindle pole body organization	20	0.56667	1.89611	0	0.0126163	g182(YM8270.03C);g466(bimC);g4849(CDC2);g746(ase1);g6787(tea2);g5095(benA);g5274(POM34);	g1759(cdc37);g1765(CAM1);g182(YM8270.03C);g2339(cut11);g3007(wee1);g3633(DSK2);g3851(cdc11);g4615(-);g466(bimC);g4849(CDC2);g5095(benA);g5274(POM34);g5408(sep1);g5671(ypt3);g5928(-);g6393(CDC31);g6593(srw1);g6787(tea2);g7297(-);g746(ase1)
GO:0044772	mitotic cell cycle phase transition	301	0.347917	1.89243	0	0.0128894	g182(YM8270.03C);g2519(sna41);g4849(CDC2);g7644(sld2);g746(ase1);g426(-);g7145(RPT1);g6586(RFC2);g5472(PRE6);g5645(pip1);g1753(-);g3273(ro-4);g273(HOS3);g6520(nimE);g275(YOR29-25);g2567(rpn7);g1375(artA);g7635(SPAC6B12.10c);g5772(-);g2750(CaO19.13543);g2268(YD9320A.04);g4044(pca-2);g4457(AN7461);g3760(cdcA);g3217(PHO85);g56(let1);g595(spb70);g2151(YPI1);g640(spg1);g2633(rrd1);g3013(ark1);g1548(SP…	g1006(cef1);g1007(SPAC22F8.09);g1034(cdc42);g1055(ro-3);g1065(mcm3);g1117(orc4);g1119(cdc73);g1121(not2);g1126(PSF2);g1196(-);g1209(pup2);g1211(cmkA);g1220(SUF4);g1232(bimB);g1239(PHO85);g1296(msh6);g130(rpn2);g1358(srk1);g1366(rpn11);g1367(N0305);g1373(NSP1);g1375(artA);g1402(TFB3);g1482(fcp1);g1484(tbpA);g1487(MBD4);g1509(trip13);g1548(SPAC6G10.04c);g1584(bre1);g1678(rpn-8);g1688(-);g1748(syf2)…
GO:0010638	positive regulation of organelle organization	236	0.362676	1.89238	0	0.012825	g182(YM8270.03C);g4849(CDC2);g1934(cap2);g670(TWF1);g426(-);g7145(RPT1);g1349(rng2);g5472(PRE6);g5645(pip1);g2567(rpn7);g2743(alp6);g5772(-);g4044(pca-2);g7517(FEN1);g2155(-);g4457(AN7461);g3760(cdcA);g56(let1);g3013(ark1);g1548(SPAC6G10.04c);g574(tel1);g6710(rpt4);g6840(PAN1);g2144(ssb1);g1611(cct8);g7524(bimE);g1209(pup2);g4365(PUP1);g3740(nimA);g3598(dam1);g6313(slp1);g3479(KU80);g5323(-);g448…	g1001(rad9);g1005(esa1);g1034(cdc42);g1055(ro-3);g1082(SPAC167.07c);g1119(cdc73);g1121(not2);g1188(CaO19.2331);g119(O3275);g1209(pup2);g1216(SPAC227.10);g122(dad4);g1232(bimB);g1261(arc2);g130(rpn2);g1342(-);g1349(rng2);g1366(rpn11);g1373(NSP1);g1453(asf1);g1484(tbpA);g1511(YCR072C);g1526(cct2);g1548(SPAC6G10.04c);g1562(sepA);g1577(vps45);g1611(cct8);g1678(rpn-8);g1716(mei2);g1733(MGG_12122);g175…
GO:0033048	negative regulation of mitotic sister chromatid segregation	45	0.468108	1.89232	0	0.0127611	g4849(CDC2);g426(-);g3273(ro-4);g2268(YD9320A.04);g2151(YPI1);g640(spg1);g3013(ark1);g574(tel1);g2144(ssb1);g6617(MPS1);g6313(slp1);g2807(ndc80);g97(FG02793);g3158(mal3);g2488(-);g3954(SPBC20F10.06);g4913(BUB1);g1509(trip13);	g1220(SUF4);g1338(ssu72);g1509(trip13);g1988(cdc16);g213(pab1);g2144(ssb1);g2151(YPI1);g2268(YD9320A.04);g2300(rhp57);g2472(ppm1);g2488(-);g2807(ndc80);g2959(paa1);g3013(ark1);g3158(mal3);g3220(MAD1);g3222(LTE1);g3273(ro-4);g3509(YKL424);g3525(ubc11);g3530(MLP1);g357(bimG);g3806(sitA);g3880(GLE2);g389(csn12);g3954(SPBC20F10.06);g426(-);g4849(CDC2);g4913(BUB1);g5232(sconC);g5331(ulp2);g552(SPAC824…
GO:0061572	actin filament bundle organization	29	0.507411	1.89205	0	0.0127328	g2814(imp2);g1349(rng2);MSTRG.3608(CDY1);MSTRG.8937(--);g399(-);MSTRG.8116(--);MSTRG.8936(--);g6004(KLP1);g5117(myo2);g3964(crn1);	MSTRG.3608(CDY1);MSTRG.8116(--);MSTRG.8936(--);MSTRG.8937(--);g1034(cdc42);g1131(ABP140);g119(O3275);g1349(rng2);g1562(sepA);g1787(tea4);g1859(L1);g2267(-);g2582(SPAPJ696.02);g2586(arf6);g2690(wsp1);g2814(imp2);g3024(SAC6);g3964(crn1);g399(-);g4773(BUD6);g4899(cul3);g5052(tef5);g5117(myo2);g5156(ain1);g5402(MYO2);g6004(KLP1);g6862(rhoC);g7496(RHO3);g7499(-)
GO:0008017	microtubule binding	71	0.405448	1.8905	0	0.012883	g4501(-);g3581(klp5);g466(bimC);g746(ase1);g426(-);g1390(klp6);g6787(tea2);g2155(-);g362(asp);g3598(dam1);g3544(alp14);g6004(KLP1);g1055(ro-3);g5117(myo2);g3158(mal3);g1688(-);g3964(crn1);g4583(klp9);	g1055(ro-3);g1208(alp4);g122(dad4);g1220(SUF4);g1390(klp6);g1673(-);g1684(alp11);g1688(-);g1737(elp2);g1798(nudA);g181(MYO1);g1863(OGG1);g1886(prp16);g2155(-);g2291(ask1);g2752(VPS41);g2808(PEX14);g2816(DUO1);g3158(mal3);g3453(SPC19);g3544(alp14);g3581(klp5);g3598(dam1);g3604(SAP1);g362(asp);g363(-);g3677(-);g3845(klp1);g3963(klpA);g3964(crn1);g426(-);g4326(nde1);g4397(-);g4501(-);g4583(klp9);g46…
GO:0050777	negative regulation of immune response	16	0.596282	1.8893	0	0.0129261	g4457(AN7461);g1901(rps19);g1548(SPAC6G10.04c);g574(tel1);g577(dak1);	g1548(SPAC6G10.04c);g1901(rps19);g1920(SPBC2F12.12c);g2096(ERV1);g288(SPCP25A2.03);g3559(SPCC330.06c);g4299(UBP15);g4457(AN7461);g4989(vps901);g5655(ufd1);g574(tel1);g577(dak1);g5977(L2385);g6514(AN10449);g6761(PRE4);g7657(utp22)
GO:1902750	negative regulation of cell cycle G2/M phase transition	55	0.420406	1.88865	0	0.0129323	g7644(sld2);g746(ase1);g6586(RFC2);g1375(artA);g3760(cdcA);g3013(ark1);g574(tel1);g1296(msh6);g6334(mpr1);g3526(chk1);g3810(mus-23);g1688(-);g4765(brc1);g7363(cdt2);g47(pim1);g1748(syf2);g7594(mrc1);g3419(cmkB);g6593(srw1);g4308(SET9);g294(TOF1);g2740(rad9);g6810(cdc18);g2083(psmD8-1);g3886(uba5);	g1007(SPAC22F8.09);g1296(msh6);g1358(srk1);g1375(artA);g1487(MBD4);g1688(-);g1748(syf2);g1848(tel2);g2083(psmD8-1);g213(pab1);g2393(rad1);g2465(mus81);g2470(SPAC1D4.12);g2740(rad9);g2864(pyp2);g294(TOF1);g3013(ark1);g3102(pom1);g3418(pol2);g3419(cmkB);g3526(chk1);g3563(-);g3622(GSP1);g3676(-);g3760(cdcA);g3810(mus-23);g3886(uba5);g4171(PMS2);g43(rad3);g4308(SET9);g4681(him1);g47(pim1);g4765(brc1)…
GO:0000915	actomyosin contractile ring assembly	29	0.501341	1.88861	0	0.0128695	g4849(CDC2);g1934(cap2);g1349(rng2);g5622(hob3);g2243(sepH);g3336(vps74);g4768(SPBC4F6.12);g5117(myo2);g4583(klp9);g3954(SPBC20F10.06);g887(arp-3);	g119(O3275);g1349(rng2);g1543(HCBG_08711);g1562(sepA);g1934(cap2);g2243(sepH);g2270(palA);g2274(SPCC1827.05c);g2690(wsp1);g319(YOR3231w);g3336(vps74);g357(bimG);g3954(SPBC20F10.06);g4583(klp9);g4753(cap1);g4768(SPBC4F6.12);g4849(CDC2);g5117(myo2);g5156(ain1);g517(cdc4);g5508(lvs1);g5622(hob3);g5681(COF1);g6669(chc1);g6703(-);g6862(rhoC);g7297(-);g884(rng3);g887(arp-3)
GO:0032467	positive regulation of cytokinesis	28	0.509571	1.88859	0	0.0128074	g182(YM8270.03C);g4849(CDC2);g1375(artA);g3760(cdcA);g640(spg1);g3740(nimA);g2243(sepH);g5475(sid1);g4768(SPBC4F6.12);g3813(VPS24);g4583(klp9);g4269(mob1-1);	g1034(cdc42);g1077(CaO19.10930);g1373(NSP1);g1375(artA);g182(YM8270.03C);g2216(sec13);g2243(sepH);g3294(mpkA);g3300(pacC);g357(bimG);g3583(mpkB);g3604(SAP1);g3740(nimA);g3760(cdcA);g3813(VPS24);g3851(cdc11);g4269(mob1-1);g4583(klp9);g4768(SPBC4F6.12);g4774(PBP1);g4849(CDC2);g4899(cul3);g5211(SPBC800.10c);g5475(sid1);g5937(-);g640(spg1);g6810(cdc18);g7271(gef3)
GO:0034515	proteasome storage granule	25	0.526115	1.88815	0.00465116	0.0128365	g5472(PRE6);g4044(pca-2);g56(let1);g1548(SPAC6G10.04c);g1209(pup2);g4365(PUP1);g6772(PRE10);g845(rpn-1);g130(rpn2);g1366(rpn11);g2767(rpn6);g6763(YBL0407);g2745(SCL1);g1678(rpn-8);g6698(pcb-4);g2083(psmD8-1);	g1209(pup2);g130(rpn2);g1366(rpn11);g1548(SPAC6G10.04c);g1678(rpn-8);g2083(psmD8-1);g2745(SCL1);g2767(rpn6);g3590(rpn9);g4044(pca-2);g4365(PUP1);g4722(SPAC13C5.01c);g4886(P8283.10);g5472(PRE6);g56(let1);g6420(BLM10);g6698(pcb-4);g6704(PUP3);g6761(PRE4);g6763(YBL0407);g6772(PRE10);g7268(PRE3);g7483(rpn501);g773(sem-1);g845(rpn-1)
GO:0000729	DNA double-strand break processing	19	0.586934	1.8873	0.0046083	0.012922	g4849(CDC2);g574(tel1);g6508(spm2);g3810(mus-23);g1688(-);g4765(brc1);g4385(rqh1);g6525(dna2);g1005(esa1);	g1005(esa1);g1688(-);g2328(radC);g2392(RAD50);g2652(UBC13);g3727(smc5);g3810(mus-23);g43(rad3);g4385(rqh1);g4765(brc1);g4849(CDC2);g5321(SLX1);g5615(SPAC17A5.11);g574(tel1);g5820(SPAC343.17c);g6508(spm2);g6525(dna2);g6580(fft2);g7639(exo1)
GO:0071897	DNA biosynthetic process	123	0.382047	1.88671	0	0.01294	g2519(sna41);g4849(CDC2);g4125(ctf18);g6586(RFC2);g275(YOR29-25);g7635(SPAC6B12.10c);g7517(FEN1);g595(spb70);g574(tel1);g4278(DFR1);g6710(rpt4);g3515(rhp54);g4148(rfc1);g2144(ssb1);g1611(cct8);g4292(cdc17);g5100(DDB_G0292740);g3479(KU80);g5350(hat2);g3526(chk1);g7270(SPBC29A3.14c);g5351(exo2);g1745(rfc4);g1958(5F3.150);g4513(SPAC3H5.06c);g5416(cbf5);g3810(mus-23);g4943(ddb1);g3379(RRP6);g6392(SPA…	g1333(PNC1);g1391(NPL4);g1484(tbpA);g1526(cct2);g1611(cct8);g1638(ubp3);g1721(pli1);g1745(rfc4);g1822(LIG4);g1848(tel2);g1863(OGG1);g1946(N1216);g1958(5F3.150);g2026(SPBC13G1.10c);g2096(ERV1);g2144(ssb1);g2167(SPAC2F3.16);g2178(DPB2);g2231(SPBC4F6.14);g2232(swi10);g2319(O3254);g2328(radC);g2381(pnk1);g2392(RAD50);g2393(rad1);g2519(sna41);g2534(rpb1);g2551(cct7);g2600(cct5);g2693(rad16);g2749(ubi:…
GO:1903050	regulation of proteolysis involved in cellular protein catabolic process	110	0.388344	1.88648	0	0.0129008	g182(YM8270.03C);g4849(CDC2);g7145(RPT1);g981(UMP1);g5472(PRE6);g5645(pip1);g2567(rpn7);g3329(gcs-1);g4044(pca-2);g4457(AN7461);g56(let1);g3013(ark1);g1548(SPAC6G10.04c);g1108(Stub1);g6710(rpt4);g7524(bimE);g1209(pup2);g495(aph1);g4365(PUP1);g6313(slp1);g6772(PRE10);g845(rpn-1);g7188(rpn10);g6508(spm2);g804(-);g2181(ATG7);g5821(mts2);g130(rpn2);g5271(cut23);	g1007(SPAC22F8.09);g1108(Stub1);g1209(pup2);g1232(bimB);g130(rpn2);g1366(rpn11);g1368(YBL087C);g1484(tbpA);g1548(SPAC6G10.04c);g1678(rpn-8);g182(YM8270.03C);g1961(SEC);g2083(psmD8-1);g2150(HEM2);g2167(SPAC2F3.16);g2181(ATG7);g221(csnD);g2329(ubxn-1);g2567(rpn7);g2593(-);g2655(ubp6);g2707(INT6);g2745(SCL1);g2767(rpn6);g2785(tbp1);g287(HD-10);g3013(ark1);g3074(LONRF2);g3168(crp-15);g3251(MIP11);g33…
GO:0051985	negative regulation of chromosome segregation	50	0.449302	1.88307	0	0.0131086	g4849(CDC2);g426(-);g4125(ctf18);g3273(ro-4);g2268(YD9320A.04);g2151(YPI1);g640(spg1);g3013(ark1);g574(tel1);g2144(ssb1);g6617(MPS1);g6313(slp1);g2807(ndc80);g97(FG02793);g3158(mal3);g2488(-);g3954(SPBC20F10.06);g4913(BUB1);g1509(trip13);g1232(bimB);g7368(psc3);	g1220(SUF4);g1232(bimB);g1338(ssu72);g1509(trip13);g1820(PPH3);g1988(cdc16);g213(pab1);g2144(ssb1);g2151(YPI1);g2268(YD9320A.04);g2300(rhp57);g2472(ppm1);g2488(-);g2807(ndc80);g2959(paa1);g3013(ark1);g3158(mal3);g322(SPBC216.01c);g3220(MAD1);g3222(LTE1);g3273(ro-4);g3509(YKL424);g3525(ubc11);g3530(MLP1);g357(bimG);g3806(sitA);g3880(GLE2);g389(csn12);g3954(SPBC20F10.06);g4125(ctf18);g426(-);g4849(…
GO:0033044	regulation of chromosome organization	266	0.327155	1.88173	0	0.0131345	g182(YM8270.03C);g2519(sna41);g4849(CDC2);g426(-);g7145(RPT1);g1390(klp6);g5472(PRE6);g5645(pip1);g1753(-);g3273(ro-4);g1655(mcl1);g2567(rpn7);g2268(YD9320A.04);g4044(pca-2);g7517(FEN1);g4457(AN7461);g3760(cdcA);g56(let1);g2151(YPI1);g640(spg1);g3013(ark1);g1548(SPAC6G10.04c);g574(tel1);g7012(csnA);g6710(rpt4);g809(iws1);g2144(ssb1);g1611(cct8);g7524(bimE);g1209(pup2);g49(NIC96);g234(hba1);g4365(…	g1001(rad9);g1005(esa1);g1049(SPBC902.04);g1082(SPAC167.07c);g1095(ATG5);g1116(-);g1119(cdc73);g1188(CaO19.2331);g1209(pup2);g1220(SUF4);g1232(bimB);g1289(-);g130(rpn2);g1331(YNG2);g1332(HOS2);g1338(ssu72);g1366(rpn11);g1367(N0305);g1390(klp6);g1453(asf1);g1484(tbpA);g1509(trip13);g1526(cct2);g1527(cyp15);g1548(SPAC6G10.04c);g1611(cct8);g1655(mcl1);g1678(rpn-8);g1705(spt16);g1716(mei2);g1721(pli1…
GO:0034314	Arp2/3 complex-mediated actin nucleation	21	0.544267	1.87761	0.00452489	0.0135043	g1934(cap2);g6840(PAN1);g4481(SPAC9G1.05);g3165(arpc5-c);g7058(sla1);g6284(alp41);g3964(crn1);g5892(ARP2);g887(arp-3);g7131(app1);	g1261(arc2);g1934(cap2);g2656(ARC19);g2690(wsp1);g3024(SAC6);g3055(SPAC23A1.17);g3165(arpc5-c);g3964(crn1);g4481(SPAC9G1.05);g4753(cap1);g5015(vrp1);g5442(arc3);g5892(ARP2);g6284(alp41);g6751(arc1);g6840(PAN1);g7058(sla1);g7131(app1);g7297(-);g887(arp-3);g929(gmf1)
GO:0031577	spindle checkpoint signaling	37	0.485957	1.87735	0	0.0134626	g426(-);g3273(ro-4);g2268(YD9320A.04);g2151(YPI1);g640(spg1);g3013(ark1);g574(tel1);g6617(MPS1);g6313(slp1);g2807(ndc80);g97(FG02793);g3158(mal3);g2488(-);g3954(SPBC20F10.06);g4913(BUB1);g1509(trip13);	g1220(SUF4);g1509(trip13);g1988(cdc16);g213(pab1);g2151(YPI1);g2268(YD9320A.04);g2300(rhp57);g2472(ppm1);g2488(-);g2807(ndc80);g2959(paa1);g3013(ark1);g3158(mal3);g3220(MAD1);g3222(LTE1);g3273(ro-4);g3509(YKL424);g3525(ubc11);g3530(MLP1);g357(bimG);g3880(GLE2);g389(csn12);g3954(SPBC20F10.06);g426(-);g4913(BUB1);g5331(ulp2);g5576(PPP2R5D);g574(tel1);g608(DMA2);g6313(slp1);g640(spg1);g6593(srw1);g6…
GO:0000912	assembly of actomyosin apparatus involved in cytokinesis	29	0.501341	1.87511	0.00531915	0.0135784	g4849(CDC2);g1934(cap2);g1349(rng2);g5622(hob3);g2243(sepH);g3336(vps74);g4768(SPBC4F6.12);g5117(myo2);g4583(klp9);g3954(SPBC20F10.06);g887(arp-3);	g119(O3275);g1349(rng2);g1543(HCBG_08711);g1562(sepA);g1934(cap2);g2243(sepH);g2270(palA);g2274(SPCC1827.05c);g2690(wsp1);g319(YOR3231w);g3336(vps74);g357(bimG);g3954(SPBC20F10.06);g4583(klp9);g4753(cap1);g4768(SPBC4F6.12);g4849(CDC2);g5117(myo2);g5156(ain1);g517(cdc4);g5508(lvs1);g5622(hob3);g5681(COF1);g6669(chc1);g6703(-);g6862(rhoC);g7297(-);g884(rng3);g887(arp-3)
GO:0051316	attachment of spindle microtubules to kinetochore involved in meiotic chromosome segregation	22	0.557496	1.87052	0	0.0140207	g182(YM8270.03C);g2566(mis13);g426(-);g2155(-);g3013(ark1);g1240(-);g1685(-);g3598(dam1);g2807(ndc80);g6099(YAL034AW);	g122(dad4);g1240(-);g1685(-);g182(YM8270.03C);g2155(-);g2165(spc25);g2566(mis13);g2807(ndc80);g2816(DUO1);g3013(ark1);g3453(SPC19);g3470(hhp1);g3598(dam1);g3719(-);g4180(spc24);g426(-);g5615(SPAC17A5.11);g6099(YAL034AW);g6861(DAD1);g7368(psc3);g893(DAD3);g915(nuf2)
GO:0048002	antigen processing and presentation of peptide antigen	15	0.59964	1.86822	0	0.0142941	g3581(klp5);g1934(cap2);g2729(-);g1055(ro-3);g1829(gtp-14);g4583(klp9);g2481(aps2);	g1055(ro-3);g1829(gtp-14);g1934(cap2);g2216(sec13);g2420(-);g2481(aps2);g2729(-);g2900(APL4);g3167(-);g331(apm4);g3531(-);g3581(klp5);g3659(sec22);g4583(klp9);g4936(Dctn5)
GO:1901879	regulation of protein depolymerization	19	0.558901	1.86583	0	0.0146463	g1934(cap2);g670(TWF1);g1349(rng2);g6787(tea2);g4481(SPAC9G1.05);g3158(mal3);g3810(mus-23);g3964(crn1);g2667(SPAC1A6.01c);g7131(app1);	g119(O3275);g1261(arc2);g1349(rng2);g1511(YCR072C);g1562(sepA);g1934(cap2);g2667(SPAC1A6.01c);g3158(mal3);g3604(SAP1);g3810(mus-23);g3964(crn1);g4481(SPAC9G1.05);g4753(cap1);g5177(cap1);g6081(-);g670(TWF1);g6787(tea2);g7131(app1);g7297(-)
GO:0043601	nuclear replisome	28	0.510854	1.86502	0	0.0146428	g6586(RFC2);g7635(SPAC6B12.10c);g595(spb70);g4148(rfc1);g2144(ssb1);g1065(mcm3);g1745(rfc4);g1958(5F3.150);g4513(SPAC3H5.06c);g646(elg1);MSTRG.2680(--);g1665(CHZ1);g6654(cdc1);	MSTRG.2680(--);g1006(cef1);g1065(mcm3);g1665(CHZ1);g1705(spt16);g1745(rfc4);g1858(pob3);g1958(5F3.150);g2144(ssb1);g3353(-);g3873(-);g4148(rfc1);g4150(B14D6.460);g4513(SPAC3H5.06c);g5423(SPBC649.03);g5443(RFC3);g580(-);g595(spb70);g613(prp19);g624(pif1);g646(elg1);g6586(RFC2);g6654(cdc1);g6877(ssb2);g699(cdc27);g713(pol3);g7635(SPAC6B12.10c);g806(prp46)
GO:0051261	protein depolymerization	34	0.477668	1.86402	0	0.0146728	g466(bimC);g1934(cap2);g670(TWF1);g1349(rng2);g1390(klp6);g6787(tea2);g5095(benA);g4481(SPAC9G1.05);g5183(STU1);g3158(mal3);g3810(mus-23);g3964(crn1);	g119(O3275);g1261(arc2);g1349(rng2);g1390(klp6);g1511(YCR072C);g1562(sepA);g1934(cap2);g2183(ubp14);g2273(-);g2388(ssp1);g2530(ned1);g2667(SPAC1A6.01c);g3158(mal3);g3604(SAP1);g3810(mus-23);g3964(crn1);g4096(L207DRAFT_509616);g4481(SPAC9G1.05);g4651(bipA);g466(bimC);g4753(cap1);g5095(benA);g5177(cap1);g5183(STU1);g5256(ucp7);g5335(ubp21);g5681(COF1);g6081(-);g670(TWF1);g6703(-);g6787(tea2);g6794(…
GO:0044770	cell cycle phase transition	342	0.325049	1.85953	0	0.0151428	g182(YM8270.03C);g2519(sna41);g4849(CDC2);g7644(sld2);g746(ase1);g426(-);g7145(RPT1);g6586(RFC2);g5472(PRE6);g5645(pip1);g1753(-);g3273(ro-4);g273(HOS3);g6520(nimE);g275(YOR29-25);g2567(rpn7);g1906(dom34);g1375(artA);g7635(SPAC6B12.10c);g5772(-);g2750(CaO19.13543);g2268(YD9320A.04);g4044(pca-2);g4457(AN7461);g3760(cdcA);g3217(PHO85);g56(let1);g595(spb70);g2151(YPI1);g640(spg1);g2633(rrd1);g3013(a…	MSTRG.4648(--);g1006(cef1);g1007(SPAC22F8.09);g1034(cdc42);g1055(ro-3);g1065(mcm3);g1082(SPAC167.07c);g1117(orc4);g1119(cdc73);g1121(not2);g1126(PSF2);g1128(SPBC577.04);g1196(-);g1209(pup2);g1211(cmkA);g1220(SUF4);g1232(bimB);g1239(PHO85);g1296(msh6);g130(rpn2);g1358(srk1);g1366(rpn11);g1367(N0305);g1373(NSP1);g1375(artA);g1402(TFB3);g1423(APE2);g1482(fcp1);g1484(tbpA);g1487(MBD4);g1509(trip13);g…
GO:0031333	negative regulation of protein-containing complex assembly	41	0.467638	1.85911	0	0.0151075	g7644(sld2);g1934(cap2);g670(TWF1);g1390(klp6);g4457(AN7461);g3217(PHO85);g85(pfkA);g4481(SPAC9G1.05);g5351(exo2);g5117(myo2);g3158(mal3);g3810(mus-23);	g1007(SPAC22F8.09);g1034(cdc42);g119(O3275);g1261(arc2);g1390(klp6);g1511(YCR072C);g1562(sepA);g1787(tea4);g1813(alp1);g1934(cap2);g2472(ppm1);g2667(SPAC1A6.01c);g2808(PEX14);g2813(not1);g2826(vps35);g2895(crp-46);g3158(mal3);g3217(PHO85);g3469(tea1);g3810(mus-23);g4457(AN7461);g4481(SPAC9G1.05);g4753(cap1);g4774(PBP1);g5117(myo2);g5197(-);g5351(exo2);g5366(YIH1);g5449(HTZ1);g6081(-);g6351(sec6);…
GO:0000502	proteasome complex	85	0.394852	1.85832	0	0.015072	g7145(RPT1);g981(UMP1);g4125(ctf18);g5472(PRE6);MSTRG.720(--);g2567(rpn7);g6746(ECM29);g4044(pca-2);g56(let1);g1548(SPAC6G10.04c);g6710(rpt4);g3485(YTA12);g1209(pup2);g4365(PUP1);g6772(PRE10);g845(rpn-1);g7188(rpn10);g3232(sec18);g5821(mts2);g130(rpn2);g646(elg1);g1366(rpn11);g6258(hsp98);g6392(SPAC26H5.02c);g805(-);g2767(rpn6);g1509(trip13);g6763(YBL0407);g5443(RFC3);g4422(bor);g2745(SCL1);g1678…	MSTRG.720(--);g1014(uch1);g1082(SPAC167.07c);g1209(pup2);g130(rpn2);g1366(rpn11);g1431(txl1);g1484(tbpA);g1509(trip13);g1548(SPAC6G10.04c);g1678(rpn-8);g1737(elp2);g1793(An18g02980);g2083(psmD8-1);g2329(ubxn-1);g248(MSP1);g2567(rpn7);g2655(ubp6);g2707(INT6);g2745(SCL1);g2767(rpn6);g2785(tbp1);g3232(sec18);g3424(YPR173C);g3485(YTA12);g3590(rpn9);g3604(SAP1);g3623(nas2);g40(L8084.16);g4044(pca-2);g…
GO:0030123	AP-3 adaptor complex	20	0.543175	1.85515	0.00448431	0.0154455	MSTRG.720(--);MSTRG.9766(--);MSTRG.1031(--);MSTRG.5550(--);MSTRG.5459(--);MSTRG.1564(--);g2752(VPS41);MSTRG.11420(--);MSTRG.10054(--);g688(cdb4);	MSTRG.10054(--);MSTRG.1031(--);MSTRG.11420(--);MSTRG.1564(--);MSTRG.4675(--);MSTRG.5459(--);MSTRG.5550(--);MSTRG.720(--);MSTRG.9766(--);g2136(MES1);g2752(VPS41);g3281(APM3);g3542(aps3);g3958(tom70);g3999(vam6);g4504(SIP5);g5769(L9634.2);g6784(apl5);g688(cdb4);g913(apl6)
GO:2000816	negative regulation of mitotic sister chromatid separation	38	0.457072	1.849	0	0.0162963	g426(-);g3273(ro-4);g2268(YD9320A.04);g2151(YPI1);g640(spg1);g3013(ark1);g574(tel1);g6617(MPS1);g6313(slp1);g2807(ndc80);g97(FG02793);g3158(mal3);g2488(-);g3954(SPBC20F10.06);g4913(BUB1);g1509(trip13);	g1220(SUF4);g1509(trip13);g1988(cdc16);g213(pab1);g2151(YPI1);g2268(YD9320A.04);g2300(rhp57);g2472(ppm1);g2488(-);g2807(ndc80);g2959(paa1);g3013(ark1);g3158(mal3);g3220(MAD1);g3222(LTE1);g3273(ro-4);g3509(YKL424);g3525(ubc11);g3530(MLP1);g357(bimG);g3880(GLE2);g389(csn12);g3954(SPBC20F10.06);g426(-);g4913(BUB1);g5232(sconC);g5331(ulp2);g5576(PPP2R5D);g574(tel1);g608(DMA2);g6313(slp1);g640(spg1);g…
GO:0006270	DNA replication initiation	112	0.375737	1.84665	0	0.0164768	g2519(sna41);g4849(CDC2);g7644(sld2);g4125(ctf18);g6586(RFC2);g1655(mcl1);g7635(SPAC6B12.10c);g2316(-);g56(let1);g595(spb70);g574(tel1);g6710(rpt4);g6548(CLF1);g4294(sgf73);g2556(mcm2);g1065(mcm3);g2242(TRV_05431);g3256(-);g1136(JIP5);g3232(sec18);g1958(5F3.150);g2694(cfr1);g4513(SPAC3H5.06c);MSTRG.2680(--);g4900(SLD5);g6258(hsp98);g4765(brc1);g5669(BRX1);MSTRG.5459(--);g6392(SPAC26H5.02c);g170(-…	MSTRG.11420(--);MSTRG.2680(--);MSTRG.5459(--);MSTRG.6132(--);g1065(mcm3);g1112(cicA);g1117(orc4);g1126(PSF2);g1136(JIP5);g1239(PHO85);g1367(N0305);g1484(tbpA);g1584(bre1);g1623(-);g1655(mcl1);g1677(adk1);g170(-);g1716(mei2);g1958(5F3.150);g2083(psmD8-1);g210(YOL004W);g2178(DPB2);g2242(TRV_05431);g2316(-);g2418(MGYG_01664);g248(MSP1);g2519(sna41);g2556(mcm2);g2581(gem1);g2680(MCM1);g2694(cfr1);g27…
GO:0007093	mitotic cell cycle checkpoint signaling	115	0.368599	1.84092	0	0.017089	g2519(sna41);g7644(sld2);g746(ase1);g426(-);g6586(RFC2);g3273(ro-4);g1375(artA);g2268(YD9320A.04);g3760(cdcA);g2151(YPI1);g640(spg1);g3013(ark1);g5968(TOP2);g574(tel1);g1296(msh6);g6617(MPS1);g6313(slp1);g5888(mipA);g2807(ndc80);g97(FG02793);g3526(chk1);g3848(-);g3158(mal3);g3810(mus-23);g1688(-);g4765(brc1);g6380(rps602);g2488(-);g3007(wee1);g366(CTHT_0061010);g7363(cdt2);g1748(syf2);g3954(SPBC2…	MSTRG.4648(--);g1007(SPAC22F8.09);g1121(not2);g1220(SUF4);g1239(PHO85);g1296(msh6);g1375(artA);g1487(MBD4);g1509(trip13);g1584(bre1);g1688(-);g1721(pli1);g1748(syf2);g1831(DOT1);g1848(tel2);g1988(cdc16);g2083(psmD8-1);g213(pab1);g2151(YPI1);g2268(YD9320A.04);g2300(rhp57);g2392(RAD50);g2393(rad1);g2465(mus81);g2472(ppm1);g2488(-);g2519(sna41);g2630(rhp41);g2641(SPAC16C9.04c);g2651(rpl-24);g2740(ra…
GO:0051455	monopolar spindle attachment to meiosis I kinetochore	21	0.53482	1.84051	0.00480769	0.0170996	g182(YM8270.03C);g2566(mis13);g426(-);g2155(-);g1240(-);g1685(-);g3598(dam1);g2807(ndc80);g6099(YAL034AW);	g122(dad4);g1240(-);g1685(-);g182(YM8270.03C);g2155(-);g2165(spc25);g2566(mis13);g2807(ndc80);g2816(DUO1);g3453(SPC19);g3470(hhp1);g3598(dam1);g3719(-);g4180(spc24);g426(-);g5615(SPAC17A5.11);g6099(YAL034AW);g6861(DAD1);g7368(psc3);g893(DAD3);g915(nuf2)
GO:0019884	antigen processing and presentation of exogenous antigen	16	0.585663	1.83584	0	0.0176224	g3581(klp5);g1934(cap2);g2729(-);g1055(ro-3);g1829(gtp-14);g4583(klp9);g2481(aps2);g3531(-);g6784(apl5);	g1055(ro-3);g1829(gtp-14);g1934(cap2);g2216(sec13);g2420(-);g2481(aps2);g2729(-);g2900(APL4);g3167(-);g331(apm4);g3531(-);g3581(klp5);g3659(sec22);g4583(klp9);g4936(Dctn5);g6784(apl5)
GO:0032954	regulation of cytokinetic process	44	0.450187	1.83522	0	0.0176286	g182(YM8270.03C);g4849(CDC2);g1375(artA);g2750(CaO19.13543);g3760(cdcA);g640(spg1);g3740(nimA);g2243(sepH);g5888(mipA);g5475(sid1);g4768(SPBC4F6.12);	g1034(cdc42);g1373(NSP1);g1375(artA);g1815(pkcA);g182(YM8270.03C);g1988(cdc16);g213(pab1);g2216(sec13);g2243(sepH);g2281(-);g2370(rhoA);g2750(CaO19.13543);g2959(paa1);g3102(pom1);g319(YOR3231w);g3294(mpkA);g3300(pacC);g3460(SPBC3H7.13);g357(bimG);g3583(mpkB);g3652(far11);g3740(nimA);g3760(cdcA);g3851(cdc11);g3954(SPBC20F10.06);g4269(mob1-1);g4583(klp9);g4646(ste20);g4768(SPBC4F6.12);g4774(PBP1);g…
GO:0045841	negative regulation of mitotic metaphase/anaphase transition	38	0.457072	1.83518	0	0.0175635	g426(-);g3273(ro-4);g2268(YD9320A.04);g2151(YPI1);g640(spg1);g3013(ark1);g574(tel1);g6617(MPS1);g6313(slp1);g2807(ndc80);g97(FG02793);g3158(mal3);g2488(-);g3954(SPBC20F10.06);g4913(BUB1);g1509(trip13);	g1220(SUF4);g1509(trip13);g1988(cdc16);g213(pab1);g2151(YPI1);g2268(YD9320A.04);g2300(rhp57);g2472(ppm1);g2488(-);g2807(ndc80);g2959(paa1);g3013(ark1);g3158(mal3);g3220(MAD1);g3222(LTE1);g3273(ro-4);g3509(YKL424);g3525(ubc11);g3530(MLP1);g357(bimG);g3880(GLE2);g389(csn12);g3954(SPBC20F10.06);g426(-);g4913(BUB1);g5232(sconC);g5331(ulp2);g5576(PPP2R5D);g574(tel1);g608(DMA2);g6313(slp1);g640(spg1);g…
GO:1903046	meiotic cell cycle process	287	0.322205	1.82998	0	0.0182058	g6838(cnd2);g182(YM8270.03C);g3252(AFLA_051990);g4849(CDC2);g746(ase1);g2566(mis13);g426(-);MSTRG.9641(--);g4125(ctf18);g1390(klp6);g2152(sgo1);g5645(pip1);g3273(ro-4);g6520(nimE);g1906(dom34);g2268(YD9320A.04);g7324(-);g2155(-);g4457(AN7461);g3760(cdcA);g5095(benA);g3013(ark1);g5968(TOP2);g1240(-);g574(tel1);g1296(msh6);g5485(cnd3);g3515(rhp54);g362(asp);g2144(ssb1);g7524(bimE);g1685(-);g6617(MP…	MSTRG.642(nudG);MSTRG.9641(--);g1064(-);g1081(PAB1);g1082(SPAC167.07c);g1102(-);g1124(SMC2);g1128(SPBC577.04);g1188(CaO19.2331);g119(O3275);g122(dad4);g1232(bimB);g1240(-);g1296(msh6);g1332(HOS2);g1358(srk1);g1367(N0305);g1373(NSP1);g1390(klp6);g1423(APE2);g145(ral2);g1491(RYP3);g1509(trip13);g1512(MSH4);g1543(HCBG_08711);g1555(-);g1584(bre1);g1630(ARMC8);g1659(-);g1665(CHZ1);g1685(-);g1688(-);g1…
GO:0007143	female meiotic nuclear division	20	0.556788	1.8299	0.00423729	0.018128	g6838(cnd2);g7324(-);g3760(cdcA);g3013(ark1);g574(tel1);g6617(MPS1);g3007(wee1);g4583(klp9);g1509(trip13);g777(rhp51);g5113(-);g4232(-);g3963(klpA);	g1509(trip13);g2257(MLH3);g2693(rad16);g3007(wee1);g3013(ark1);g3251(MIP11);g3760(cdcA);g3963(klpA);g4164(-);g4232(-);g43(rad3);g4583(klp9);g4774(PBP1);g5113(-);g574(tel1);g6617(MPS1);g6838(cnd2);g7324(-);g777(rhp51);g847(MLH1)
GO:0033046	negative regulation of sister chromatid segregation	49	0.430757	1.82912	0	0.0181617	g4849(CDC2);g426(-);g3273(ro-4);g2268(YD9320A.04);g2151(YPI1);g640(spg1);g3013(ark1);g574(tel1);g2144(ssb1);g6617(MPS1);g6313(slp1);g2807(ndc80);g97(FG02793);g3158(mal3);g2488(-);g3954(SPBC20F10.06);g4913(BUB1);g1509(trip13);g1232(bimB);g7368(psc3);	g1220(SUF4);g1232(bimB);g1338(ssu72);g1509(trip13);g1820(PPH3);g1988(cdc16);g213(pab1);g2144(ssb1);g2151(YPI1);g2268(YD9320A.04);g2300(rhp57);g2472(ppm1);g2488(-);g2807(ndc80);g2959(paa1);g3013(ark1);g3158(mal3);g322(SPBC216.01c);g3220(MAD1);g3222(LTE1);g3273(ro-4);g3509(YKL424);g3525(ubc11);g3530(MLP1);g357(bimG);g3806(sitA);g3880(GLE2);g389(csn12);g3954(SPBC20F10.06);g426(-);g4849(CDC2);g4913(B…
GO:0002478	antigen processing and presentation of exogenous peptide antigen	15	0.59964	1.82854	0	0.0181745	g3581(klp5);g1934(cap2);g2729(-);g1055(ro-3);g1829(gtp-14);g4583(klp9);g2481(aps2);	g1055(ro-3);g1829(gtp-14);g1934(cap2);g2216(sec13);g2420(-);g2481(aps2);g2729(-);g2900(APL4);g3167(-);g331(apm4);g3531(-);g3581(klp5);g3659(sec22);g4583(klp9);g4936(Dctn5)
GO:1902100	negative regulation of metaphase/anaphase transition of cell cycle	38	0.457072	1.82459	0	0.018661	g426(-);g3273(ro-4);g2268(YD9320A.04);g2151(YPI1);g640(spg1);g3013(ark1);g574(tel1);g6617(MPS1);g6313(slp1);g2807(ndc80);g97(FG02793);g3158(mal3);g2488(-);g3954(SPBC20F10.06);g4913(BUB1);g1509(trip13);	g1220(SUF4);g1509(trip13);g1988(cdc16);g213(pab1);g2151(YPI1);g2268(YD9320A.04);g2300(rhp57);g2472(ppm1);g2488(-);g2807(ndc80);g2959(paa1);g3013(ark1);g3158(mal3);g3220(MAD1);g3222(LTE1);g3273(ro-4);g3509(YKL424);g3525(ubc11);g3530(MLP1);g357(bimG);g3880(GLE2);g389(csn12);g3954(SPBC20F10.06);g426(-);g4913(BUB1);g5232(sconC);g5331(ulp2);g5576(PPP2R5D);g574(tel1);g608(DMA2);g6313(slp1);g640(spg1);g…
GO:1905819	negative regulation of chromosome separation	38	0.457072	1.81799	0.00588235	0.0195792	g426(-);g3273(ro-4);g2268(YD9320A.04);g2151(YPI1);g640(spg1);g3013(ark1);g574(tel1);g6617(MPS1);g6313(slp1);g2807(ndc80);g97(FG02793);g3158(mal3);g2488(-);g3954(SPBC20F10.06);g4913(BUB1);g1509(trip13);	g1220(SUF4);g1509(trip13);g1988(cdc16);g213(pab1);g2151(YPI1);g2268(YD9320A.04);g2300(rhp57);g2472(ppm1);g2488(-);g2807(ndc80);g2959(paa1);g3013(ark1);g3158(mal3);g3220(MAD1);g3222(LTE1);g3273(ro-4);g3509(YKL424);g3525(ubc11);g3530(MLP1);g357(bimG);g3880(GLE2);g389(csn12);g3954(SPBC20F10.06);g426(-);g4913(BUB1);g5232(sconC);g5331(ulp2);g5576(PPP2R5D);g574(tel1);g608(DMA2);g6313(slp1);g640(spg1);g…
GO:0033314	mitotic DNA replication checkpoint signaling	27	0.500687	1.8166	0.00512821	0.0197167	g7644(sld2);g6586(RFC2);g1375(artA);g3526(chk1);g1688(-);g4765(brc1);g7594(mrc1);g294(TOF1);g2740(rad9);g6810(cdc18);g2083(psmD8-1);g3886(uba5);g807(SPBC29A10.15);g43(rad3);g3418(pol2);g4681(him1);	g1375(artA);g1688(-);g1848(tel2);g2083(psmD8-1);g2393(rad1);g2465(mus81);g2740(rad9);g294(TOF1);g3418(pol2);g3526(chk1);g3676(-);g3886(uba5);g43(rad3);g4681(him1);g4765(brc1);g4901(nimT);g5610(SPBC342.05);g625(rad4);g6586(RFC2);g6810(cdc18);g7174(rad17);g7243(P2588);g7536(MST7);g7594(mrc1);g7644(sld2);g7690(hsk1);g807(SPBC29A10.15)
GO:0031597	cytosolic proteasome complex	45	0.441308	1.81188	0	0.0202945	g7145(RPT1);g5472(PRE6);g4044(pca-2);g56(let1);g1548(SPAC6G10.04c);g6710(rpt4);g3485(YTA12);g1209(pup2);g4365(PUP1);g6772(PRE10);g845(rpn-1);g3232(sec18);g5821(mts2);g130(rpn2);g1366(rpn11);g6392(SPAC26H5.02c);g2767(rpn6);g6763(YBL0407);	g1209(pup2);g130(rpn2);g1366(rpn11);g1484(tbpA);g1548(SPAC6G10.04c);g1678(rpn-8);g2083(psmD8-1);g248(MSP1);g2707(INT6);g2745(SCL1);g2767(rpn6);g2785(tbp1);g3232(sec18);g3424(YPR173C);g3485(YTA12);g3590(rpn9);g3604(SAP1);g4044(pca-2);g4072(L2901);g4365(PUP1);g4722(SPAC13C5.01c);g4811(SPBC16E9.10c);g4886(P8283.10);g5053(hsp78);g5472(PRE6);g56(let1);g5674(MCX1);g5821(mts2);g6162(uch2);g6392(SPAC26H5…
GO:0007064	mitotic sister chromatid cohesion	34	0.469824	1.8096	0.0115607	0.0206153	g4125(ctf18);g1753(-);g1655(mcl1);g2268(YD9320A.04);g2144(ssb1);g7626(cut3);g646(elg1);g3158(mal3);g4450(rad21);g366(CTHT_0061010);g2086(rmi1);g7594(mrc1);g7368(psc3);	g1001(rad9);g1655(mcl1);g1753(-);g2086(rmi1);g2144(ssb1);g2268(YD9320A.04);g2593(-);g294(TOF1);g3158(mal3);g3418(pol2);g3637(-);g366(CTHT_0061010);g3727(smc5);g3879(YOR262W);g3963(klpA);g4106(sudA);g4125(ctf18);g4450(rad21);g46(csm3);g5529(eso1);g5686(-);g5747(XNP);g6363(CTF8);g646(elg1);g6479(SPBC119.15);g6598(psm1);g7350(-);g7368(psc3);g7444(apc5);g7511(ECO1);g7542(chl1);g7594(mrc1);g7626(cut3)…
GO:0045144	meiotic sister chromatid segregation	17	0.559594	1.80442	0.00796813	0.0212843	g182(YM8270.03C);g2566(mis13);g5645(pip1);g2268(YD9320A.04);g3013(ark1);g247(-);g7689(cnd1);g4913(BUB1);g7368(psc3);g6257(RDH54);g5576(PPP2R5D);g294(TOF1);	g182(YM8270.03C);g2268(YD9320A.04);g247(-);g2566(mis13);g294(TOF1);g3013(ark1);g3307(EFR3);g3308(SOH1);g3719(-);g4106(sudA);g4913(BUB1);g5576(PPP2R5D);g5645(pip1);g6256(-);g6257(RDH54);g7368(psc3);g7689(cnd1)
GO:0007346	regulation of mitotic cell cycle	327	0.315502	1.804	0	0.0212257	g182(YM8270.03C);g2519(sna41);g4849(CDC2);g7644(sld2);g746(ase1);g426(-);g7145(RPT1);g1390(klp6);g6586(RFC2);g5472(PRE6);g1753(-);g3273(ro-4);g6520(nimE);g2567(rpn7);g3329(gcs-1);g1375(artA);g5772(-);g2750(CaO19.13543);g2268(YD9320A.04);g4044(pca-2);g4457(AN7461);g3760(cdcA);g3217(PHO85);g56(let1);g2151(YPI1);g640(spg1);g3013(ark1);g1548(SPAC6G10.04c);g5968(TOP2);g574(tel1);g1296(msh6);g6710(rpt4…	MSTRG.4648(--);g10(did2);g1001(rad9);g1007(SPAC22F8.09);g1034(cdc42);g1055(ro-3);g1119(cdc73);g1121(not2);g1126(PSF2);g1196(-);g1209(pup2);g1220(SUF4);g1232(bimB);g1239(PHO85);g1296(msh6);g130(rpn2);g1332(HOS2);g1338(ssu72);g1358(srk1);g1366(rpn11);g1373(NSP1);g1375(artA);g1390(klp6);g143(SPBC17D11.08);g1484(tbpA);g1487(MBD4);g1509(trip13);g1511(YCR072C);g1548(SPAC6G10.04c);g1584(bre1);g1678(rpn-…
GO:0031097	medial cortex	31	0.475377	1.80355	0	0.0212344	g1934(cap2);g4305(CaO19.11733);g1349(rng2);g5622(hob3);g3125(CaO19.1220);g7462(sec2);g4768(SPBC4F6.12);g3165(arpc5-c);g5117(myo2);	g119(O3275);g1349(rng2);g1370(BOI2);g1562(sepA);g181(MYO1);g1934(cap2);g2163(spn2);g2661(HSL1);g2690(wsp1);g3024(SAC6);g3125(CaO19.1220);g3165(arpc5-c);g3309(PAL1);g4146(CDC3);g4269(mob1-1);g4305(CaO19.11733);g4768(SPBC4F6.12);g5015(vrp1);g5117(myo2);g5132(spn3);g517(cdc4);g5354(spn4);g5402(MYO2);g5622(hob3);g5681(COF1);g6808(rga8);g6873(TAO3);g6927(rga5);g7271(gef3);g7437(end4);g7462(sec2)
GO:0061640	cytoskeleton-dependent cytokinesis	164	0.35874	1.79767	0	0.0220988	g3110(BUD32);g182(YM8270.03C);g268(CHS2);g4849(CDC2);g2814(imp2);g1934(cap2);g4305(CaO19.11733);g1349(rng2);g1390(klp6);g5622(hob3);g1375(artA);g2750(CaO19.13543);g7324(-);g3760(cdcA);g640(spg1);g3013(ark1);g5485(cnd3);g5324(cyk3);g6840(PAN1);g3740(nimA);g2243(sepH);g3336(vps74);g5888(mipA);g4481(SPAC9G1.05);g5475(sid1);g5350(hat2);g3544(alp14);g4768(SPBC4F6.12);g2886(CLU1);g2188(csnC);g2097(SPBP…	g1034(cdc42);g107(cwc26);g1081(PAB1);g119(O3275);g1208(alp4);g1232(bimB);g1342(-);g1349(rng2);g1373(NSP1);g1375(artA);g1390(klp6);g1543(HCBG_08711);g1555(-);g1562(sepA);g1733(MGG_12122);g1762(clc1);g1815(pkcA);g182(YM8270.03C);g1859(L1);g1897(PEX2);g1934(cap2);g1971(SPAC6F6.11c);g1986(mesA);g1988(cdc16);g2097(SPBPJ4664.04);g2129(PDCD6);g213(pab1);g2163(spn2);g2188(csnC);g2208(-);g2212(-);g2216(se…
GO:0044089	positive regulation of cellular component biogenesis	156	0.349405	1.79741	0	0.0220483	g182(YM8270.03C);g4849(CDC2);g1934(cap2);g7145(RPT1);g1349(rng2);g635(candA-C);g1375(artA);g2743(alp6);g2155(-);g3760(cdcA);g56(let1);g640(spg1);g574(tel1);g1108(Stub1);g4515(dot2);g6710(rpt4);g6840(PAN1);g3740(nimA);g4294(sgf73);g3598(dam1);g2243(sepH);g4481(SPAC9G1.05);g5475(sid1);g2807(ndc80);g4768(SPBC4F6.12);g3165(arpc5-c);g6115(-);g6508(spm2);g7058(sla1);g5351(exo2);g1055(ro-3);g2375(cki1);…	g1005(esa1);g1034(cdc42);g1055(ro-3);g1108(Stub1);g1121(not2);g119(O3275);g122(dad4);g1256(SPBC1711.16);g1261(arc2);g1349(rng2);g1373(NSP1);g1375(artA);g1484(tbpA);g1562(sepA);g1577(vps45);g1705(spt16);g1791(rio2);g181(MYO1);g1815(pkcA);g182(YM8270.03C);g1829(gtp-14);g1858(pob3);g1934(cap2);g2155(-);g2181(ATG7);g2216(sec13);g222(gtf2f2);g2232(swi10);g2243(sepH);g2270(palA);g2291(ask1);g2315(mpl3)…
GO:1902905	positive regulation of supramolecular fiber organization	54	0.416842	1.78802	0	0.0236645	g1934(cap2);g670(TWF1);g1349(rng2);g2743(alp6);g2155(-);g6840(PAN1);g3598(dam1);g4481(SPAC9G1.05);g3165(arpc5-c);g7058(sla1);g1055(ro-3);g2375(cki1);g3158(mal3);g6284(alp41);g3964(crn1);g5892(ARP2);g5401(NAP1);	g1034(cdc42);g1055(ro-3);g119(O3275);g122(dad4);g1261(arc2);g1349(rng2);g1511(YCR072C);g1562(sepA);g181(MYO1);g1858(pob3);g1934(cap2);g2155(-);g2291(ask1);g2375(cki1);g2586(arf6);g2656(ARC19);g2690(wsp1);g2743(alp6);g3024(SAC6);g3055(SPAC23A1.17);g3073(SPBC12C2.02c);g3079(bzz1);g3158(mal3);g3165(arpc5-c);g3251(MIP11);g3453(SPC19);g3470(hhp1);g3598(dam1);g3604(SAP1);g3964(crn1);g4481(SPAC9G1.05);g…
GO:0070651	nonfunctional rRNA decay	19	0.528834	1.78656	0.00865801	0.0237896	g1906(dom34);g56(let1);g5351(exo2);g5821(mts2);g3379(RRP6);g7576(rrp4);g4215(rrp42);	g1340(ski6);g1391(NPL4);g1906(dom34);g2674(-);g3086(Exosc5);g3379(RRP6);g3445(RRP40);g4215(rrp42);g4344(rrp45);g4650(tef101);g5351(exo2);g56(let1);g5655(ufd1);g5821(mts2);g610(CSL4);g651(cdc48);g7356(MTR3);g7458(SPCC1739.07);g7576(rrp4)
GO:0051383	kinetochore organization	29	0.482667	1.78527	0	0.0239785	g3636(hH3v);g2268(YD9320A.04);g1240(-);g362(asp);g1685(-);g2807(ndc80);g7626(cut3);g4374(-);g6099(YAL034AW);g1456(-);	MSTRG.2808(--);g1124(SMC2);g1240(-);g1456(-);g1685(-);g1713(HAP5);g2172(NUP133);g2268(YD9320A.04);g2290(rga4);g2807(ndc80);g3030(arp4);g338(SPAC17C9.06);g362(asp);g363(-);g3636(hH3v);g3664(-);g4374(-);g5086(NUP84);g5220(MCYG_01725);g5232(sconC);g5246(git7);g5331(ulp2);g5929(PAC1);g6099(YAL034AW);g6101(-);g6341(-);g7118(scm3);g7454(-);g7626(cut3)
GO:0030834	regulation of actin filament depolymerization	16	0.558449	1.78487	0.0191571	0.0239296	g1934(cap2);g670(TWF1);g1349(rng2);g4481(SPAC9G1.05);g3810(mus-23);g3964(crn1);g2667(SPAC1A6.01c);g7131(app1);	g119(O3275);g1261(arc2);g1349(rng2);g1511(YCR072C);g1562(sepA);g1934(cap2);g2667(SPAC1A6.01c);g3810(mus-23);g3964(crn1);g4481(SPAC9G1.05);g4753(cap1);g5177(cap1);g6081(-);g670(TWF1);g7131(app1);g7297(-)
GO:0008333	endosome to lysosome transport	26	0.490159	1.78428	0	0.023947	g3818(syb1);g4891(ARF1);g6710(rpt4);g603(vps16);g3813(VPS24);g1829(gtp-14);g1853(vps33);g2367(-);g4386(MON1);g2752(VPS41);	g1484(tbpA);g1673(-);g1829(gtp-14);g1853(vps33);g2223(ppk32);g2367(-);g2510(-);g2511(aktip);g2752(VPS41);g3115(-);g3356(SNF7);g3813(VPS24);g3818(syb1);g3999(vam6);g413(FAB1);g4386(MON1);g4653(vps27);g4811(SPBC16E9.10c);g4891(ARF1);g5769(L9634.2);g603(vps16);g6219(TGFBRAP1);g6405(VPS60);g651(cdc48);g6710(rpt4);g6784(apl5)
GO:2000278	regulation of DNA biosynthetic process	52	0.423678	1.78337	0	0.0240032	g4849(CDC2);g4125(ctf18);g6586(RFC2);g574(tel1);g2144(ssb1);g1611(cct8);g5100(DDB_G0292740);g3479(KU80);g3526(chk1);g5351(exo2);g1745(rfc4);g5416(cbf5);g3379(RRP6);g366(CTHT_0061010);g5453(clr3);	g1333(PNC1);g1391(NPL4);g1526(cct2);g1611(cct8);g1721(pli1);g1745(rfc4);g1946(N1216);g2096(ERV1);g2144(ssb1);g2231(SPBC4F6.14);g2381(pnk1);g2551(cct7);g2600(cct5);g2818(mcm10);g3037(cid14);g3379(RRP6);g3479(KU80);g3526(chk1);g366(CTHT_0061010);g3733(sub2);g3896(Wrap53);g4125(ctf18);g414(-);g4150(B14D6.460);g43(rad3);g4359(tgs1);g4571(naf1);g4586(cct3);g4758(SPAC12B10.01c);g4811(SPBC16E9.10c);g484…
GO:0042176	regulation of protein catabolic process	142	0.34863	1.78279	0	0.0239925	g182(YM8270.03C);g4849(CDC2);g7145(RPT1);g981(UMP1);g5472(PRE6);MSTRG.720(--);g5645(pip1);g2567(rpn7);g3329(gcs-1);g4044(pca-2);g4457(AN7461);g56(let1);g3013(ark1);g1548(SPAC6G10.04c);g1108(Stub1);g4515(dot2);g6710(rpt4);g7524(bimE);g1209(pup2);g495(aph1);g4365(PUP1);g6313(slp1);g6122(VPS28);g6772(PRE10);g845(rpn-1);g7188(rpn10);g6508(spm2);g3232(sec18);g804(-);g616(usp101);g2181(ATG7);g5821(mts2…	MSTRG.720(--);g1007(SPAC22F8.09);g1034(cdc42);g1108(Stub1);g1209(pup2);g1232(bimB);g130(rpn2);g1366(rpn11);g1368(YBL087C);g1484(tbpA);g1548(SPAC6G10.04c);g1678(rpn-8);g1721(pli1);g182(YM8270.03C);g1829(gtp-14);g1961(SEC);g2083(psmD8-1);g2090(NDUFA13);g2147(xpo1);g2150(HEM2);g2167(SPAC2F3.16);g2181(ATG7);g221(csnD);g2270(palA);g2329(ubxn-1);g2554(GGA2);g2567(rpn7);g2593(-);g2655(ubp6);g2707(INT6);…
GO:0033180	proton-transporting V-type ATPase, V1 domain	17	0.553243	1.77978	0.00421941	0.0244641	g801(vha-18);g1544(FES1);g3544(alp14);g1811(vma-8);g5081(YKL080W);g2683(vma-4);g5264(vma-1);g4192(vma-2);g3647(CSE1);g1937(vma-10);	g1197(vma7);g1544(FES1);g1811(vma-8);g1937(vma-10);g2545(SPCC1840.03);g2683(vma-4);g3002(B11H24.095);g3056(apl1);g3544(alp14);g3647(CSE1);g3666(sip1);g4192(vma-2);g5081(YKL080W);g5264(vma-1);g609(vac8);g761(kapA);g801(vha-18)
GO:0051294	establishment of spindle orientation	27	0.481163	1.77763	0.00454545	0.0247844	g1390(klp6);g3273(ro-4);g3013(ark1);g362(asp);g49(NIC96);g2807(ndc80);g1055(ro-3);g6284(alp41);g1798(nudA);g575(NUP192);g3841(bcp1);	g1034(cdc42);g1055(ro-3);g1373(NSP1);g1390(klp6);g1543(HCBG_08711);g1562(sepA);g1798(nudA);g1840(GB-1);g2420(-);g2807(ndc80);g3013(ark1);g3273(ro-4);g362(asp);g363(-);g3841(bcp1);g3895(NUP49);g4326(nde1);g49(NIC96);g5303(ubx1);g5402(MYO2);g575(NUP192);g5820(SPAC343.17c);g5929(PAC1);g6284(alp41);g6678(-);g7173(-);g7676(SNF1)
GO:0032838	plasma membrane bounded cell projection cytoplasm	21	0.511072	1.77425	0.0180995	0.0253476	g1390(klp6);g5135(-);g6004(KLP1);g2181(ATG7);g4583(klp9);g1798(nudA);MSTRG.3364(--);g2816(DUO1);g7154(rna1);g6784(apl5);	MSTRG.3364(--);MSTRG.4834(--);g1095(ATG5);g1390(klp6);g1798(nudA);g1835(sbp1);g2181(ATG7);g2420(-);g2816(DUO1);g3604(SAP1);g4034(-);g4583(klp9);g5121(vps34);g5135(-);g5510(sodA);g5929(PAC1);g6004(KLP1);g6784(apl5);g6887(VPS15);g7154(rna1);g7266(bem46)
GO:0010972	negative regulation of G2/M transition of mitotic cell cycle	54	0.41563	1.77393	0	0.0253406	g7644(sld2);g746(ase1);g6586(RFC2);g1375(artA);g3760(cdcA);g3013(ark1);g574(tel1);g1296(msh6);g6334(mpr1);g3526(chk1);g3810(mus-23);g1688(-);g4765(brc1);g7363(cdt2);g47(pim1);g1748(syf2);g7594(mrc1);g3419(cmkB);g4308(SET9);g294(TOF1);g2740(rad9);g6810(cdc18);g2083(psmD8-1);g3886(uba5);	g1007(SPAC22F8.09);g1296(msh6);g1358(srk1);g1375(artA);g1487(MBD4);g1688(-);g1748(syf2);g1848(tel2);g2083(psmD8-1);g213(pab1);g2393(rad1);g2465(mus81);g2470(SPAC1D4.12);g2740(rad9);g2864(pyp2);g294(TOF1);g3013(ark1);g3102(pom1);g3418(pol2);g3419(cmkB);g3526(chk1);g3563(-);g3622(GSP1);g3676(-);g3760(cdcA);g3810(mus-23);g3886(uba5);g4171(PMS2);g43(rad3);g4308(SET9);g4681(him1);g47(pim1);g4765(brc1)…
GO:1905369	endopeptidase complex	93	0.362497	1.77028	0	0.026035	g7145(RPT1);g981(UMP1);g4125(ctf18);g5472(PRE6);MSTRG.720(--);g2567(rpn7);g6746(ECM29);g4044(pca-2);g56(let1);g1548(SPAC6G10.04c);g6710(rpt4);g3485(YTA12);g1209(pup2);g4365(PUP1);g6772(PRE10);g845(rpn-1);g7188(rpn10);g3232(sec18);g5821(mts2);g130(rpn2);g646(elg1);g1366(rpn11);g6258(hsp98);g6392(SPAC26H5.02c);g805(-);g2767(rpn6);g1509(trip13);g6763(YBL0407);g5443(RFC3);g1232(bimB);g4422(bor);	MSTRG.720(--);g1014(uch1);g1082(SPAC167.07c);g1137(GPI17);g1209(pup2);g1232(bimB);g1290(GAB1);g130(rpn2);g1366(rpn11);g1431(txl1);g1484(tbpA);g1509(trip13);g1548(SPAC6G10.04c);g1678(rpn-8);g1737(elp2);g1793(An18g02980);g2083(psmD8-1);g2329(ubxn-1);g248(MSP1);g2518(GPI8);g2567(rpn7);g2655(ubp6);g2707(INT6);g2745(SCL1);g2767(rpn6);g2785(tbp1);g3232(sec18);g3424(YPR173C);g3485(YTA12);g3590(rpn9);g35…
GO:0030029	actin filament-based process	199	0.329648	1.76879	0	0.0261569	g182(YM8270.03C);g268(CHS2);g4849(CDC2);g2814(imp2);g1934(cap2);g670(TWF1);g1349(rng2);MSTRG.901(--);g5622(hob3);g1375(artA);g3125(CaO19.1220);g3760(cdcA);g640(spg1);MSTRG.3608(CDY1);MSTRG.8937(--);g1108(Stub1);g6840(PAN1);g362(asp);g399(-);g3740(nimA);g6406(rid1);g2243(sepH);g3336(vps74);g6122(VPS28);g4481(SPAC9G1.05);g5475(sid1);MSTRG.8116(--);MSTRG.8936(--);g1348(SPCC794.11c);g4768(SPBC4F6.12)…	MSTRG.3608(CDY1);MSTRG.8116(--);MSTRG.8936(--);MSTRG.8937(--);MSTRG.899(--);MSTRG.901(--);g1034(cdc42);g1058(KHD4);g1078(vps52);g1108(Stub1);g1131(ABP140);g119(O3275);g1261(arc2);g1342(-);g1348(SPCC794.11c);g1349(rng2);g1375(artA);g1511(YCR072C);g1543(HCBG_08711);g1555(-);g1558(nuo14.8);g1562(sepA);g1699(YAL023C);g1733(MGG_12122);g1787(tea4);g1809(SPBC211.03c);g181(MYO1);g1815(pkcA);g182(YM8270.0…
GO:0051656	establishment of organelle localization	221	0.322516	1.76411	0	0.0271178	g4501(-);g6838(cnd2);g182(YM8270.03C);g3581(klp5);g466(bimC);g4849(CDC2);g746(ase1);g426(-);g3636(hH3v);g1390(klp6);g6787(tea2);g5645(pip1);g3273(ro-4);g6520(nimE);g2155(-);g3760(cdcA);g5095(benA);g640(spg1);g3013(ark1);g3818(syb1);g1240(-);g574(tel1);g362(asp);g7524(bimE);g1685(-);g49(NIC96);g234(hba1);g6617(MPS1);g3598(dam1);g1723(SPAC13G6.05c);g247(-);g2807(ndc80);g7050(dic1);g2188(csnC);MSTRG…	MSTRG.642(nudG);g10(did2);g1007(SPAC22F8.09);g1034(cdc42);g1055(ro-3);g1073(gyp10);g1078(vps52);g116(ykt6);g1170(SEC3);g1199(NOG1);g1208(alp4);g122(dad4);g1232(bimB);g1240(-);g127(nudC);g1373(NSP1);g1390(klp6);g1408(nog-2);g1543(HCBG_08711);g1555(-);g1562(sepA);g1577(vps45);g1673(-);g1685(-);g1714(SEC15);g1721(pli1);g1723(SPAC13G6.05c);g174(SPBC3E7.04c);g1764(tlg2);g1791(rio2);g1798(nudA);g1809(S…
GO:0030837	negative regulation of actin filament polymerization	15	0.561046	1.76369	0.0112782	0.0271053	g1934(cap2);g670(TWF1);g4481(SPAC9G1.05);g5117(myo2);g3810(mus-23);g2667(SPAC1A6.01c);g7131(app1);	g119(O3275);g1261(arc2);g1511(YCR072C);g1562(sepA);g1787(tea4);g1934(cap2);g2667(SPAC1A6.01c);g3810(mus-23);g4481(SPAC9G1.05);g4753(cap1);g5117(myo2);g6081(-);g670(TWF1);g7131(app1);g7297(-)
GO:0006278	RNA-dependent DNA biosynthetic process	47	0.431042	1.76352	0	0.02702	g4849(CDC2);g574(tel1);g4148(rfc1);g2144(ssb1);g1611(cct8);g3479(KU80);g7270(SPBC29A3.14c);g5351(exo2);g4513(SPAC3H5.06c);g5416(cbf5);g3810(mus-23);g3379(RRP6);g3785(NHP2);g6654(cdc1);g5453(clr3);	g1526(cct2);g1611(cct8);g1848(tel2);g1863(OGG1);g1946(N1216);g2144(ssb1);g2381(pnk1);g2392(RAD50);g2393(rad1);g2551(cct7);g2600(cct5);g2922(rnc1);g3037(cid14);g3379(RRP6);g3479(KU80);g3490(GAR1);g3785(NHP2);g3810(mus-23);g3896(Wrap53);g394(pso2);g414(-);g4148(rfc1);g43(rad3);g4359(tgs1);g4513(SPAC3H5.06c);g4571(naf1);g4586(cct3);g4849(CDC2);g5097(wis4);g5351(exo2);g5416(cbf5);g5453(clr3);g557(dcp…
GO:0045787	positive regulation of cell cycle	207	0.332086	1.76082	0	0.0275127	g182(YM8270.03C);g2519(sna41);g4849(CDC2);g426(-);g7145(RPT1);g5472(PRE6);g5645(pip1);g6520(nimE);g2567(rpn7);g1375(artA);g5772(-);g4044(pca-2);g7517(FEN1);g2155(-);g4457(AN7461);g3760(cdcA);g56(let1);g640(spg1);g3013(ark1);g1548(SPAC6G10.04c);g574(tel1);g6710(rpt4);g7524(bimE);g1209(pup2);g4365(PUP1);g3740(nimA);g6617(MPS1);g3598(dam1);g2243(sepH);g6313(slp1);g5475(sid1);g6772(PRE10);g2807(ndc80…	g1001(rad9);g1034(cdc42);g1077(CaO19.10930);g1082(SPAC167.07c);g1119(cdc73);g1121(not2);g1126(PSF2);g1128(SPBC577.04);g1209(pup2);g1210(RPR8);g122(dad4);g1232(bimB);g1239(PHO85);g130(rpn2);g1366(rpn11);g1368(YBL087C);g1373(NSP1);g1375(artA);g1402(TFB3);g1484(tbpA);g1491(RYP3);g1548(SPAC6G10.04c);g1626(pch1);g1678(rpn-8);g1716(mei2);g1721(pli1);g1733(MGG_12122);g182(YM8270.03C);g1820(PPH3);g1835(s…
GO:0007135	meiosis II	20	0.518091	1.75896	0.0128205	0.0277607	g182(YM8270.03C);g2566(mis13);g5645(pip1);g2268(YD9320A.04);g7324(-);g3013(ark1);g247(-);g7689(cnd1);g4913(BUB1);g7368(psc3);g6257(RDH54);g5576(PPP2R5D);g294(TOF1);	g182(YM8270.03C);g2268(YD9320A.04);g247(-);g2566(mis13);g294(TOF1);g3013(ark1);g3307(EFR3);g3308(SOH1);g3719(-);g4106(sudA);g4913(BUB1);g5113(-);g5576(PPP2R5D);g5645(pip1);g6256(-);g6257(RDH54);g6875(spo5);g7324(-);g7368(psc3);g7689(cnd1)
GO:0030036	actin cytoskeleton organization	195	0.335628	1.75832	0	0.0277737	g182(YM8270.03C);g268(CHS2);g4849(CDC2);g2814(imp2);g1934(cap2);g670(TWF1);g1349(rng2);MSTRG.901(--);g5622(hob3);g1375(artA);g3125(CaO19.1220);g3760(cdcA);g640(spg1);MSTRG.3608(CDY1);MSTRG.8937(--);g1108(Stub1);g6840(PAN1);g362(asp);g399(-);g3740(nimA);g6406(rid1);g2243(sepH);g3336(vps74);g6122(VPS28);g4481(SPAC9G1.05);g5475(sid1);MSTRG.8116(--);MSTRG.8936(--);g1348(SPCC794.11c);g4768(SPBC4F6.12)…	MSTRG.3608(CDY1);MSTRG.8116(--);MSTRG.8936(--);MSTRG.8937(--);MSTRG.899(--);MSTRG.901(--);g1034(cdc42);g1058(KHD4);g1108(Stub1);g1131(ABP140);g119(O3275);g1261(arc2);g1342(-);g1348(SPCC794.11c);g1349(rng2);g1375(artA);g1511(YCR072C);g1543(HCBG_08711);g1555(-);g1558(nuo14.8);g1562(sepA);g1699(YAL023C);g1733(MGG_12122);g1787(tea4);g1809(SPBC211.03c);g181(MYO1);g1815(pkcA);g182(YM8270.03C);g1840(GB-…
GO:0072687	meiotic spindle	15	0.579906	1.75423	0.0168067	0.0282943	g466(bimC);g6520(nimE);g4457(AN7461);g3013(ark1);g362(asp);	g1798(nudA);g2163(spn2);g3013(ark1);g362(asp);g363(-);g3716(syb1);g3719(-);g3963(klpA);g4457(AN7461);g466(bimC);g5132(spn3);g5671(ypt3);g5705(sec8);g6514(AN10449);g6520(nimE)
GO:0043254	regulation of protein-containing complex assembly	163	0.3378	1.75161	0	0.0287371	g7644(sld2);g1934(cap2);g670(TWF1);g7145(RPT1);g1349(rng2);g1390(klp6);g635(candA-C);g2743(alp6);g3125(CaO19.1220);g2155(-);g4457(AN7461);g3217(PHO85);g56(let1);g574(tel1);g1108(Stub1);g6710(rpt4);g6840(PAN1);g4294(sgf73);g85(pfkA);g3598(dam1);g5323(-);g4481(SPAC9G1.05);g1405(IKS1);g2807(ndc80);g2988(mot1);g3165(arpc5-c);g603(vps16);g7058(sla1);g5351(exo2);g1055(ro-3);g2375(cki1);g5117(myo2);g582…	MSTRG.543(--);g1007(SPAC22F8.09);g1034(cdc42);g1055(ro-3);g1108(Stub1);g1121(not2);g119(O3275);g122(dad4);g1252(rrn3);g1261(arc2);g1349(rng2);g1390(klp6);g1405(IKS1);g1484(tbpA);g1511(YCR072C);g1562(sepA);g1577(vps45);g1705(spt16);g1733(MGG_12122);g1787(tea4);g181(MYO1);g1813(alp1);g1815(pkcA);g1853(vps33);g1858(pob3);g1934(cap2);g1943(Vps8);g1959(SEC23);g2129(PDCD6);g2155(-);g2172(NUP133);g2183(…
GO:0007298	border follicle cell migration	21	0.524164	1.74972	0.0165289	0.0291091	g1934(cap2);g670(TWF1);g4481(SPAC9G1.05);g3098(YKE4);g1829(gtp-14);g5705(sec8);g3171(YOR3154C);	g1714(SEC15);g1829(gtp-14);g1934(cap2);g3098(YKE4);g3171(YOR3154C);g4326(nde1);g4481(SPAC9G1.05);g4653(vps27);g5171(-);g5671(ypt3);g5705(sec8);g5769(L9634.2);g5929(PAC1);g5972(GYP5);g6351(sec6);g670(TWF1);g6703(-);g6895(orc3);g7173(-);g7536(MST7);g929(gmf1)
GO:0016471	vacuolar proton-transporting V-type ATPase complex	26	0.477184	1.74829	0	0.0292316	g3772(VMA3);g5130(vma-11);g801(vha-18);g1544(FES1);g3544(alp14);g1811(vma-8);g5081(YKL080W);g2683(vma-4);g6422(vph-1);g5264(vma-1);g4192(vma-2);g3647(CSE1);g1937(vma-10);	g1197(vma7);g1544(FES1);g1811(vma-8);g1937(vma-10);g2545(SPCC1840.03);g2683(vma-4);g2717(vma-6);g3002(B11H24.095);g3056(apl1);g3440(YKL520);g3544(alp14);g3647(CSE1);g3666(sip1);g3733(sub2);g3772(VMA3);g4192(vma-2);g5081(YKL080W);g5130(vma-11);g5264(vma-1);g5678(atp-2);g609(vac8);g6422(vph-1);g6854(VMA16);g7105(atp-1);g761(kapA);g801(vha-18)
GO:0045010	actin nucleation	27	0.477899	1.74805	0	0.0291315	g1934(cap2);g6840(PAN1);g4481(SPAC9G1.05);g3165(arpc5-c);g7058(sla1);g2375(cki1);g6284(alp41);g3964(crn1);g5892(ARP2);g887(arp-3);g7131(app1);	g1261(arc2);g1562(sepA);g181(MYO1);g1934(cap2);g2375(cki1);g2656(ARC19);g2690(wsp1);g3024(SAC6);g3055(SPAC23A1.17);g3079(bzz1);g3165(arpc5-c);g3964(crn1);g4481(SPAC9G1.05);g4753(cap1);g4773(BUD6);g5015(vrp1);g5442(arc3);g5681(COF1);g5892(ARP2);g6284(alp41);g6751(arc1);g6840(PAN1);g7058(sla1);g7131(app1);g7297(-);g887(arp-3);g929(gmf1)
GO:0000221	vacuolar proton-transporting V-type ATPase, V1 domain	17	0.553243	1.74771	0.00427351	0.0290937	g801(vha-18);g1544(FES1);g3544(alp14);g1811(vma-8);g5081(YKL080W);g2683(vma-4);g5264(vma-1);g4192(vma-2);g3647(CSE1);g1937(vma-10);	g1197(vma7);g1544(FES1);g1811(vma-8);g1937(vma-10);g2545(SPCC1840.03);g2683(vma-4);g3002(B11H24.095);g3056(apl1);g3544(alp14);g3647(CSE1);g3666(sip1);g4192(vma-2);g5081(YKL080W);g5264(vma-1);g609(vac8);g761(kapA);g801(vha-18)
GO:0071173	spindle assembly checkpoint signaling	30	0.45457	1.74624	0	0.0293367	g426(-);g2268(YD9320A.04);g2151(YPI1);g3013(ark1);g574(tel1);g6617(MPS1);g6313(slp1);g2807(ndc80);g97(FG02793);g2488(-);g3954(SPBC20F10.06);g4913(BUB1);g1509(trip13);	g1220(SUF4);g1509(trip13);g213(pab1);g2151(YPI1);g2268(YD9320A.04);g2300(rhp57);g2472(ppm1);g2488(-);g2807(ndc80);g2959(paa1);g3013(ark1);g3220(MAD1);g3525(ubc11);g3530(MLP1);g357(bimG);g3880(GLE2);g389(csn12);g3954(SPBC20F10.06);g426(-);g4913(BUB1);g5331(ulp2);g574(tel1);g608(DMA2);g6313(slp1);g6593(srw1);g6617(MPS1);g6678(-);g7297(-);g7346(-);g97(FG02793)
GO:0032153	cell division site	127	0.342576	1.74561	0	0.0293946	g4501(-);g268(CHS2);g2814(imp2);g4669(exgD);g746(ase1);g1934(cap2);g4305(CaO19.11733);g1349(rng2);g5622(hob3);g1375(artA);g2743(alp6);g3125(CaO19.1220);g7324(-);g3760(cdcA);g5324(cyk3);g1510(pof6);g7462(sec2);g3336(vps74);g1598(cnb-1);g5888(mipA);g4768(SPBC4F6.12);g3165(arpc5-c);g5417(FYV10);g4521(SPBC25B2.10);g3738(SPCC663.14c);g5117(myo2);g4022(ptn1);g3964(crn1);g6813(ppk11);g5705(sec8);g4583(k…	g1034(cdc42);g108(dsk1);g1085(ARB_01444);g119(O3275);g1208(alp4);g1342(-);g1349(rng2);g1370(BOI2);g1375(artA);g1510(pof6);g1543(HCBG_08711);g1555(-);g1562(sepA);g1598(cnb-1);g1787(tea4);g181(MYO1);g1820(PPH3);g1895(ARB_04467);g1926(crf2);g1934(cap2);g2163(spn2);g2350(sog2);g2388(ssp1);g2585(creC);g2586(arf6);g2661(HSL1);g268(CHS2);g2690(wsp1);g2741(bck1);g2743(alp6);g2814(imp2);g2824(rho2);g286(a…
GO:0032465	regulation of cytokinesis	66	0.399012	1.74418	0	0.0296084	g182(YM8270.03C);g4849(CDC2);g746(ase1);g1375(artA);g2750(CaO19.13543);g3760(cdcA);g640(spg1);g3013(ark1);g3740(nimA);g2243(sepH);g5888(mipA);g4481(SPAC9G1.05);g5475(sid1);g4768(SPBC4F6.12);g3813(VPS24);g2488(-);g4583(klp9);g5967(-);g3954(SPBC20F10.06);g4269(mob1-1);	g1034(cdc42);g1077(CaO19.10930);g1373(NSP1);g1375(artA);g1511(YCR072C);g1787(tea4);g1815(pkcA);g182(YM8270.03C);g1988(cdc16);g213(pab1);g2208(-);g2212(-);g2216(sec13);g2243(sepH);g2370(rhoA);g2488(-);g2750(CaO19.13543);g2959(paa1);g3013(ark1);g3102(pom1);g319(YOR3231w);g3294(mpkA);g3300(pacC);g3431(-);g3460(SPBC3H7.13);g357(bimG);g3583(mpkB);g3604(SAP1);g3652(far11);g3740(nimA);g3760(cdcA);g3813(…
GO:0007094	mitotic spindle assembly checkpoint signaling	30	0.45457	1.74113	0.00537634	0.0301561	g426(-);g2268(YD9320A.04);g2151(YPI1);g3013(ark1);g574(tel1);g6617(MPS1);g6313(slp1);g2807(ndc80);g97(FG02793);g2488(-);g3954(SPBC20F10.06);g4913(BUB1);g1509(trip13);	g1220(SUF4);g1509(trip13);g213(pab1);g2151(YPI1);g2268(YD9320A.04);g2300(rhp57);g2472(ppm1);g2488(-);g2807(ndc80);g2959(paa1);g3013(ark1);g3220(MAD1);g3525(ubc11);g3530(MLP1);g357(bimG);g3880(GLE2);g389(csn12);g3954(SPBC20F10.06);g426(-);g4913(BUB1);g5331(ulp2);g574(tel1);g608(DMA2);g6313(slp1);g6593(srw1);g6617(MPS1);g6678(-);g7297(-);g7346(-);g97(FG02793)
GO:1901991	negative regulation of mitotic cell cycle phase transition	111	0.359825	1.73902	0	0.0305272	g4849(CDC2);g7644(sld2);g746(ase1);g426(-);g6586(RFC2);g1753(-);g3273(ro-4);g1375(artA);g2268(YD9320A.04);g3760(cdcA);g2151(YPI1);g640(spg1);g3013(ark1);g574(tel1);g1296(msh6);g6617(MPS1);g6313(slp1);g2807(ndc80);g97(FG02793);g6334(mpr1);g3526(chk1);g3158(mal3);g3810(mus-23);g1688(-);g4765(brc1);g2488(-);g366(CTHT_0061010);g7363(cdt2);g47(pim1);g1748(syf2);g3954(SPBC20F10.06);g4913(BUB1);g3196(G1…	g1007(SPAC22F8.09);g1119(cdc73);g1121(not2);g1220(SUF4);g1239(PHO85);g1296(msh6);g1358(srk1);g1375(artA);g1487(MBD4);g1509(trip13);g1584(bre1);g1688(-);g1748(syf2);g1753(-);g1848(tel2);g1988(cdc16);g2083(psmD8-1);g213(pab1);g2151(YPI1);g2268(YD9320A.04);g2300(rhp57);g2393(rad1);g2465(mus81);g2470(SPAC1D4.12);g2472(ppm1);g2488(-);g2641(SPAC16C9.04c);g2740(rad9);g2803(srp2);g2807(ndc80);g2813(not1)…
GO:0031252	cell leading edge	32	0.47003	1.73355	0	0.0315101	g1934(cap2);g3818(syb1);g4481(SPAC9G1.05);g3165(arpc5-c);g1055(ro-3);g3158(mal3);g6284(alp41);g5892(ARP2);g5705(sec8);g3823(exo84);g887(arp-3);g7131(app1);g1809(SPBC211.03c);	g1034(cdc42);g1055(ro-3);g1261(arc2);g1562(sepA);g1759(cdc37);g1809(SPBC211.03c);g181(MYO1);g1815(pkcA);g1934(cap2);g2582(SPAPJ696.02);g2586(arf6);g2656(ARC19);g2690(wsp1);g3158(mal3);g3165(arpc5-c);g3251(MIP11);g3818(syb1);g3823(exo84);g4481(SPAC9G1.05);g4825(SPBC21B10.05c);g5015(vrp1);g5425(-);g5442(arc3);g5705(sec8);g5892(ARP2);g5929(PAC1);g6284(alp41);g6703(-);g6751(arc1);g7131(app1);g887(arp…
GO:0007041	lysosomal transport	38	0.426983	1.73325	0.00641026	0.031466	g3818(syb1);g4891(ARF1);g6710(rpt4);g6263(ARB_01857);g603(vps16);g3813(VPS24);g1829(gtp-14);g1853(vps33);g2367(-);g4386(MON1);g2752(VPS41);g5602(apm1);g3854(YMR231W);g2826(vps35);g3038(UMAG_12045);g6784(apl5);	g1078(vps52);g1484(tbpA);g1673(-);g1829(gtp-14);g1853(vps33);g2025(vps53);g2085(vps51);g2223(ppk32);g2367(-);g2510(-);g2511(aktip);g2752(VPS41);g2826(vps35);g2900(APL4);g2974(SPBC530.09c);g3038(UMAG_12045);g3115(-);g3145(pep7);g3356(SNF7);g3813(VPS24);g3818(syb1);g3854(YMR231W);g3999(vam6);g413(FAB1);g4386(MON1);g4653(vps27);g4811(SPBC16E9.10c);g4891(ARF1);g5602(apm1);g5769(L9634.2);g603(vps16);g…
GO:0070192	chromosome organization involved in meiotic cell cycle	58	0.390644	1.73312	0	0.0313779	g6838(cnd2);g182(YM8270.03C);g4849(CDC2);g2566(mis13);g5645(pip1);g2268(YD9320A.04);g3013(ark1);g574(tel1);g5485(cnd3);g247(-);g7626(cut3);g3810(mus-23);g7689(cnd1);g4913(BUB1);g1509(trip13);g1798(nudA);g7368(psc3);g6257(RDH54);	g1124(SMC2);g119(O3275);g1373(NSP1);g1509(trip13);g1512(MSH4);g1721(pli1);g1798(nudA);g182(YM8270.03C);g1820(PPH3);g1867(SPBC146.06c);g2072(DLH1);g2257(MLH3);g2268(YD9320A.04);g2300(rhp57);g2392(RAD50);g247(-);g2566(mis13);g294(TOF1);g3013(ark1);g3307(EFR3);g3308(SOH1);g3536(HFM1);g3539(-);g3676(-);g3719(-);g3810(mus-23);g3890(-);g4106(sudA);g4164(-);g4645(vgl1);g4796(R3HDM1);g4849(CDC2);g4913(BU…
GO:0007004	telomere maintenance via telomerase	44	0.410083	1.73286	0	0.0313328	g4849(CDC2);g574(tel1);g4148(rfc1);g2144(ssb1);g1611(cct8);g3479(KU80);g7270(SPBC29A3.14c);g5351(exo2);g5416(cbf5);g3810(mus-23);g3379(RRP6);g3785(NHP2);g5453(clr3);	g1526(cct2);g1611(cct8);g1848(tel2);g1863(OGG1);g1946(N1216);g2144(ssb1);g2381(pnk1);g2392(RAD50);g2393(rad1);g2551(cct7);g2600(cct5);g2922(rnc1);g3037(cid14);g3379(RRP6);g3479(KU80);g3490(GAR1);g3785(NHP2);g3810(mus-23);g3896(Wrap53);g394(pso2);g414(-);g4148(rfc1);g43(rad3);g4359(tgs1);g4571(naf1);g4586(cct3);g4849(CDC2);g5097(wis4);g5351(exo2);g5416(cbf5);g5453(clr3);g557(dcp2);g574(tel1);g5775…
GO:0018107	peptidyl-threonine phosphorylation	22	0.489202	1.73086	0.0130435	0.0316549	g4849(CDC2);g1753(-);g4457(AN7461);g6617(MPS1);g6998(cka);g3526(chk1);g1211(cmkA);g5863(mek1);g3419(cmkB);	g1211(cmkA);g1358(srk1);g1733(MGG_12122);g1753(-);g1961(SEC);g2226(ckb-1);g2388(ssp1);g2453(SPCC576.15c);g3419(cmkB);g3466(SPAC57A7.11);g3526(chk1);g3973(PRR1);g4457(AN7461);g4849(CDC2);g5823(UBC1);g5863(mek1);g6514(AN10449);g6563(ckb-2);g6617(MPS1);g6798(DUN1);g6998(cka);g7243(P2588)
GO:0000281	mitotic cytokinesis	148	0.34424	1.72581	0	0.0327777	g3110(BUD32);g182(YM8270.03C);g268(CHS2);g4849(CDC2);g2814(imp2);g1934(cap2);g4305(CaO19.11733);g1349(rng2);g5622(hob3);g1375(artA);g2750(CaO19.13543);g3760(cdcA);g640(spg1);g3013(ark1);g5485(cnd3);g5324(cyk3);g6840(PAN1);g3740(nimA);g2243(sepH);g3336(vps74);g5888(mipA);g4481(SPAC9G1.05);g5475(sid1);g5350(hat2);g3544(alp14);g4768(SPBC4F6.12);g2886(CLU1);g2188(csnC);g5117(myo2);g3158(mal3);g5771(S…	g1034(cdc42);g107(cwc26);g119(O3275);g1208(alp4);g1232(bimB);g1342(-);g1349(rng2);g1373(NSP1);g1375(artA);g1543(HCBG_08711);g1555(-);g1562(sepA);g1733(MGG_12122);g1762(clc1);g1815(pkcA);g182(YM8270.03C);g1859(L1);g1934(cap2);g1971(SPAC6F6.11c);g1986(mesA);g1988(cdc16);g2129(PDCD6);g213(pab1);g2163(spn2);g2188(csnC);g2208(-);g2212(-);g2216(sec13);g2243(sepH);g2256(CaO19.14188);g2270(palA);g2302(tr…
GO:0031023	microtubule organizing center organization	65	0.376416	1.72317	0	0.033263	g182(YM8270.03C);g466(bimC);g4849(CDC2);g746(ase1);g1390(klp6);g6787(tea2);g2743(alp6);g7324(-);g5095(benA);g3013(ark1);g7050(dic1);g3544(alp14);g5274(POM34);g3526(chk1);g6004(KLP1);g3813(VPS24);g1055(ro-3);	g10(did2);g1055(ro-3);g1208(alp4);g1239(PHO85);g1373(NSP1);g1390(klp6);g1759(cdc37);g1765(CAM1);g182(YM8270.03C);g1835(sbp1);g213(pab1);g2147(xpo1);g2270(palA);g2300(rhp57);g2339(cut11);g2743(alp6);g2959(paa1);g3007(wee1);g3013(ark1);g3356(SNF7);g3414(cct6);g3439(PRF1);g3526(chk1);g3544(alp14);g3633(DSK2);g3813(VPS24);g3851(cdc11);g3890(-);g3905(pphA);g3939(-);g3963(klpA);g3988(psiM);g4326(nde1);…
GO:0031334	positive regulation of protein-containing complex assembly	93	0.368696	1.7229	0	0.033163	g1934(cap2);g7145(RPT1);g1349(rng2);g635(candA-C);g2743(alp6);g2155(-);g56(let1);g574(tel1);g1108(Stub1);g6710(rpt4);g6840(PAN1);g4294(sgf73);g3598(dam1);g4481(SPAC9G1.05);g2807(ndc80);g3165(arpc5-c);g7058(sla1);g5351(exo2);g1055(ro-3);g2375(cki1);g5821(mts2);g3158(mal3);g6284(alp41);g3964(crn1);g4943(ddb1);g5892(ARP2);g5401(NAP1);g5300(taf11);	g1055(ro-3);g1108(Stub1);g1121(not2);g122(dad4);g1261(arc2);g1349(rng2);g1484(tbpA);g1562(sepA);g1577(vps45);g1705(spt16);g181(MYO1);g1815(pkcA);g1858(pob3);g1934(cap2);g2155(-);g2216(sec13);g222(gtf2f2);g2232(swi10);g2291(ask1);g2375(cki1);g2470(SPAC1D4.12);g2586(arf6);g2656(ARC19);g2686(SEN1);g2690(wsp1);g2693(rad16);g2743(alp6);g2785(tbp1);g2807(ndc80);g2813(not1);g2853(sua7);g291(TFB2);g3022(…
GO:0061641	CENP-A containing chromatin organization	18	0.519303	1.71864	0.0119522	0.0340588	g3636(hH3v);g1655(mcl1);g2268(YD9320A.04);g6099(YAL034AW);g7118(scm3);g6700(-);g6373(rvb1);	g1484(tbpA);g1655(mcl1);g2177(-);g2268(YD9320A.04);g2331(STS1);g3418(pol2);g3636(hH3v);g3664(-);g4054(hat1);g5197(-);g5449(HTZ1);g579(-);g6099(YAL034AW);g6101(-);g6373(rvb1);g6700(-);g7118(scm3);g789(DPB4)
GO:0044818	mitotic G2/M transition checkpoint	38	0.43432	1.71795	0	0.0341235	g7644(sld2);g6586(RFC2);g1375(artA);g574(tel1);g1296(msh6);g3526(chk1);g3810(mus-23);g1688(-);g4765(brc1);g7363(cdt2);g1748(syf2);g7594(mrc1);g4308(SET9);g294(TOF1);g2740(rad9);g6810(cdc18);g2083(psmD8-1);g3886(uba5);	g1007(SPAC22F8.09);g1296(msh6);g1375(artA);g1487(MBD4);g1688(-);g1748(syf2);g1848(tel2);g2083(psmD8-1);g213(pab1);g2393(rad1);g2465(mus81);g2740(rad9);g294(TOF1);g3418(pol2);g3526(chk1);g3676(-);g3810(mus-23);g3886(uba5);g4171(PMS2);g43(rad3);g4308(SET9);g4681(him1);g4765(brc1);g4901(nimT);g5610(SPBC342.05);g574(tel1);g6026(NCU06464);g625(rad4);g6586(RFC2);g6810(cdc18);g7174(rad17);g7243(P2588);g…
GO:0051640	organelle localization	288	0.319223	1.71347	0	0.035102	g4501(-);g6838(cnd2);g182(YM8270.03C);g3581(klp5);g466(bimC);g4849(CDC2);g746(ase1);g426(-);g3636(hH3v);g1390(klp6);g6787(tea2);g5645(pip1);g3273(ro-4);g126(pi030);g5622(hob3);g6520(nimE);g2155(-);g6785(oca3);g5515(emc1);g3760(cdcA);g5095(benA);g640(spg1);g3013(ark1);g3818(syb1);g1240(-);g574(tel1);g362(asp);g1510(pof6);g7524(bimE);g1685(-);g49(NIC96);g234(hba1);g6617(MPS1);g3598(dam1);g5888(mipA…	MSTRG.642(nudG);g10(did2);g1007(SPAC22F8.09);g1034(cdc42);g1055(ro-3);g1073(gyp10);g1078(vps52);g1113(otaA);g116(ykt6);g1170(SEC3);g1196(-);g1199(NOG1);g1208(alp4);g122(dad4);g1232(bimB);g1240(-);g1244(MOD-E);g126(pi030);g1261(arc2);g127(nudC);g1373(NSP1);g1379(SPAC23A1.09);g1390(klp6);g1408(nog-2);g1423(APE2);g1510(pof6);g1543(HCBG_08711);g1555(-);g1562(sepA);g1577(vps45);g1581(MMM1);g1673(-);g1…
GO:0015074	DNA integration	39	0.440241	1.71036	0.0117647	0.0357088	MSTRG.8934(--);MSTRG.8930(--);g4971(Tf2-11);MSTRG.8929(--);MSTRG.3608(CDY1);MSTRG.8937(--);g3479(KU80);MSTRG.8116(--);MSTRG.8936(--);MSTRG.12299(--);MSTRG.6160(--);MSTRG.11224(--);	MSTRG.10178(--);MSTRG.10223(Tf2-12);MSTRG.10226(--);MSTRG.11224(--);MSTRG.12299(--);MSTRG.2284(--);MSTRG.2319(Tf2-12);MSTRG.2320(Tf2-11);MSTRG.3603(--);MSTRG.3608(CDY1);MSTRG.6159(--);MSTRG.6160(--);MSTRG.7158(Tf2-12);MSTRG.7159(TY3B-G);MSTRG.8116(--);MSTRG.8117(Tf2-12);MSTRG.8452(--);MSTRG.8929(--);MSTRG.8930(--);MSTRG.8932(--);MSTRG.8933(--);MSTRG.8934(--);MSTRG.8936(--);MSTRG.8937(--);MSTRG.97…
GO:1904356	regulation of telomere maintenance via telomere lengthening	30	0.448744	1.70933	0	0.0358316	g4849(CDC2);g574(tel1);g2144(ssb1);g1611(cct8);g3479(KU80);g5351(exo2);g5416(cbf5);g3379(RRP6);g5453(clr3);	g1526(cct2);g1611(cct8);g1946(N1216);g2144(ssb1);g2381(pnk1);g2551(cct7);g2600(cct5);g2693(rad16);g3037(cid14);g3379(RRP6);g3479(KU80);g43(rad3);g4359(tgs1);g4571(naf1);g4586(cct3);g4849(CDC2);g5097(wis4);g5351(exo2);g5416(cbf5);g5453(clr3);g557(dcp2);g574(tel1);g5775(-);g624(pif1);g668(parn-1);g6792(PXR1);g7146(cct4);g7362(cct1);g760(pot1);g900(CaO19.801)
GO:0032993	protein-DNA complex	87	0.360585	1.7047	0	0.0367203	g2519(sna41);g7644(sld2);g3636(hH3v);g6586(RFC2);g1753(-);g7635(SPAC6B12.10c);g595(spb70);g4148(rfc1);g2144(ssb1);g3479(KU80);g2556(mcm2);g1065(mcm3);g7270(SPBC29A3.14c);g1745(rfc4);g1958(5F3.150);g4513(SPAC3H5.06c);g646(elg1);MSTRG.2680(--);g4900(SLD5);g1665(CHZ1);g366(CTHT_0061010);g170(-);g6654(cdc1);g1117(orc4);g2309(MAG1);g6422(vph-1);g796(-);	MSTRG.2680(--);g1006(cef1);g1065(mcm3);g1117(orc4);g1126(PSF2);g1217(HAP3);g1665(CHZ1);g170(-);g1705(spt16);g1713(HAP5);g1745(rfc4);g1753(-);g1858(pob3);g1958(5F3.150);g2083(psmD8-1);g2144(ssb1);g2178(DPB2);g222(gtf2f2);g2309(MAG1);g2328(radC);g2519(sna41);g2556(mcm2);g2602(-);g2801(tbpA);g2853(sua7);g3299(CaO19.12844);g330(KU70);g3353(-);g3355(-);g3479(KU80);g3529(tfa2);g3636(hH3v);g366(CTHT_006…
GO:0006261	DNA-dependent DNA replication	209	0.317111	1.69943	0	0.0379635	g2519(sna41);g4849(CDC2);g7644(sld2);g4125(ctf18);g6586(RFC2);g1655(mcl1);g7635(SPAC6B12.10c);g2316(-);g7517(FEN1);g56(let1);g595(spb70);g5968(TOP2);g574(tel1);g1296(msh6);g6710(rpt4);g4148(rfc1);g2144(ssb1);g6548(CLF1);g4292(cdc17);g4294(sgf73);g5323(-);g4584(SPAC13F5.07c);g2556(mcm2);g1065(mcm3);g2242(TRV_05431);g3256(-);g1136(JIP5);g3526(chk1);g3848(-);g3232(sec18);g1745(rfc4);g1958(5F3.150);g…	MSTRG.11420(--);MSTRG.2680(--);MSTRG.5459(--);MSTRG.6132(--);g1005(esa1);g1065(mcm3);g1112(cicA);g1117(orc4);g1126(PSF2);g1136(JIP5);g1205(CIMG_08188);g1239(PHO85);g1291(NOP7);g1296(msh6);g1367(N0305);g143(SPBC17D11.08);g1484(tbpA);g1584(bre1);g1623(-);g1646(rnh1);g1655(mcl1);g1677(adk1);g1686(rnh-201);g1688(-);g170(-);g1705(spt16);g1716(mei2);g1745(rfc4);g1858(pob3);g1935(mph1);g1951(TOP1);g1958…
GO:0032506	cytokinetic process	122	0.337378	1.69872	0	0.038093	g182(YM8270.03C);g268(CHS2);g4849(CDC2);g2814(imp2);g1934(cap2);g1349(rng2);g5622(hob3);g3088(sre1);g1375(artA);g2750(CaO19.13543);g3760(cdcA);g640(spg1);g1240(-);g5324(cyk3);g3740(nimA);g2243(sepH);g3336(vps74);g5888(mipA);g4481(SPAC9G1.05);g5475(sid1);g3544(alp14);g4768(SPBC4F6.12);g6229(SPAC3G6.03c);g5117(myo2);g1216(SPAC227.10);g3964(crn1);g2302(trapcc10-1);g5705(sec8);g4583(klp9);g2169(-);g3…	g1034(cdc42);g119(O3275);g1208(alp4);g1216(SPAC227.10);g1240(-);g1349(rng2);g1373(NSP1);g1375(artA);g1385(-);g1543(HCBG_08711);g1555(-);g1562(sepA);g1815(pkcA);g182(YM8270.03C);g1934(cap2);g1988(cdc16);g213(pab1);g2169(-);g2216(sec13);g2243(sepH);g2270(palA);g2274(SPCC1827.05c);g2281(-);g2302(trapcc10-1);g2338(OR26.29);g2370(rhoA);g2445(-);g268(CHS2);g2690(wsp1);g2709(GET3);g2750(CaO19.13543);g27…
GO:0033553	rDNA heterochromatin	18	0.511761	1.69655	0.027668	0.0385898	g6838(cnd2);g4457(AN7461);g4765(brc1);g4450(rad21);g5453(clr3);g128(spt5);g3277(mit1);g788(AN1226);g5122(nse4);g6356(-);	g1007(SPAC22F8.09);g1210(RPR8);g128(spt5);g3277(mit1);g3630(UTP10);g4450(rad21);g4457(AN7461);g4765(brc1);g5122(nse4);g5453(clr3);g5740(spt4);g624(pif1);g6356(-);g6514(AN10449);g6838(cnd2);g7587(utp15);g7630(utp17);g788(AN1226)
GO:0030162	regulation of proteolysis	163	0.317104	1.69613	0	0.0385404	g182(YM8270.03C);g4849(CDC2);g7145(RPT1);g981(UMP1);g5472(PRE6);g5645(pip1);g635(candA-C);g2567(rpn7);g3329(gcs-1);g4044(pca-2);g2248(rnr-1);g4457(AN7461);g56(let1);g3013(ark1);g1548(SPAC6G10.04c);g550(rnr-2);g1108(Stub1);g6710(rpt4);g7524(bimE);g1209(pup2);g495(aph1);g4365(PUP1);g6313(slp1);g6772(PRE10);g3211(ubl1);g845(rpn-1);g7188(rpn10);g6508(spm2);g804(-);g2181(ATG7);g5821(mts2);g130(rpn2);g…	g1007(SPAC22F8.09);g1040(-);g1108(Stub1);g1209(pup2);g1232(bimB);g1238(BATDEDRAFT_20316);g130(rpn2);g1366(rpn11);g1368(YBL087C);g1457(atg11);g1484(tbpA);g1511(YCR072C);g1548(SPAC6G10.04c);g1613(-);g1678(rpn-8);g1737(elp2);g1796(SPCC63.05);g1804(bun107);g182(YM8270.03C);g1961(SEC);g2083(psmD8-1);g2090(NDUFA13);g2150(HEM2);g2167(SPAC2F3.16);g2181(ATG7);g221(csnD);g2248(rnr-1);g2329(ubxn-1);g2475(-)…
GO:0032210	regulation of telomere maintenance via telomerase	29	0.459723	1.69355	0.0104712	0.0391243	g4849(CDC2);g574(tel1);g2144(ssb1);g1611(cct8);g3479(KU80);g5351(exo2);g5416(cbf5);g3379(RRP6);g5453(clr3);	g1526(cct2);g1611(cct8);g1946(N1216);g2144(ssb1);g2381(pnk1);g2551(cct7);g2600(cct5);g3037(cid14);g3379(RRP6);g3479(KU80);g43(rad3);g4359(tgs1);g4571(naf1);g4586(cct3);g4849(CDC2);g5097(wis4);g5351(exo2);g5416(cbf5);g5453(clr3);g557(dcp2);g574(tel1);g5775(-);g624(pif1);g668(parn-1);g6792(PXR1);g7146(cct4);g7362(cct1);g760(pot1);g900(CaO19.801)
GO:0044396	actin cortical patch organization	27	0.463576	1.69229	0.0103627	0.0393613	g1934(cap2);g670(TWF1);g6840(PAN1);g1348(SPCC794.11c);g3165(arpc5-c);g7058(sla1);g5892(ARP2);g887(arp-3);g7131(app1);	g119(O3275);g1261(arc2);g1348(SPCC794.11c);g181(MYO1);g1934(cap2);g2656(ARC19);g2690(wsp1);g3024(SAC6);g3165(arpc5-c);g3218(-);g3547(ent1);g3573(dip1);g4753(cap1);g5015(vrp1);g5211(SPBC800.10c);g5442(arc3);g5892(ARP2);g5924(END3);g670(TWF1);g6751(arc1);g6840(PAN1);g7058(sla1);g7131(app1);g7297(-);g7437(end4);g887(arp-3);g929(gmf1)
GO:0010639	negative regulation of organelle organization	184	0.3161	1.68972	0	0.039974	g4849(CDC2);g2814(imp2);g1934(cap2);g670(TWF1);g426(-);g1349(rng2);g1390(klp6);g6787(tea2);g3273(ro-4);g2268(YD9320A.04);g4457(AN7461);g2151(YPI1);g640(spg1);g3013(ark1);g574(tel1);g6710(rpt4);g2144(ssb1);g399(-);g6617(MPS1);g85(pfkA);g6313(slp1);g3479(KU80);g4481(SPAC9G1.05);g2556(mcm2);g2807(ndc80);g97(FG02793);g3526(chk1);g7058(sla1);g5351(exo2);g2375(cki1);g2181(ATG7);g5117(myo2);g1829(gtp-14…	g1005(esa1);g1095(ATG5);g119(O3275);g1220(SUF4);g1232(bimB);g1238(BATDEDRAFT_20316);g1261(arc2);g1332(HOS2);g1338(ssu72);g1349(rng2);g1367(N0305);g1390(klp6);g1509(trip13);g1511(YCR072C);g1562(sepA);g1787(tea4);g1813(alp1);g1820(PPH3);g1829(gtp-14);g1831(DOT1);g1934(cap2);g1935(mph1);g1946(N1216);g1988(cdc16);g210(YOL004W);g213(pab1);g2144(ssb1);g2151(YPI1);g2181(ATG7);g2232(swi10);g2267(-);g2268…
GO:0000917	division septum assembly	59	0.387369	1.68963	0	0.0398639	g182(YM8270.03C);g268(CHS2);g4849(CDC2);g2814(imp2);g1349(rng2);g5622(hob3);g1375(artA);g2750(CaO19.13543);g3760(cdcA);g640(spg1);g5324(cyk3);g3740(nimA);g2243(sepH);g4768(SPBC4F6.12);g6229(SPAC3G6.03c);	g1034(cdc42);g1208(alp4);g1349(rng2);g1373(NSP1);g1375(artA);g182(YM8270.03C);g1988(cdc16);g213(pab1);g2216(sec13);g2243(sepH);g2281(-);g2370(rhoA);g268(CHS2);g2709(GET3);g2750(CaO19.13543);g2814(imp2);g2959(paa1);g2967(-);g3294(mpkA);g3299(CaO19.12844);g3300(pacC);g3460(SPBC3H7.13);g3583(mpkB);g3652(far11);g3740(nimA);g3760(cdcA);g3851(cdc11);g3864(art1);g3934(chsG);g4269(mob1-1);g4711(-);g4742(…
GO:0000132	establishment of mitotic spindle orientation	26	0.452519	1.68821	0.0102564	0.0400153	g1390(klp6);g3273(ro-4);g362(asp);g49(NIC96);g2807(ndc80);g1055(ro-3);g6284(alp41);g1798(nudA);g575(NUP192);g3841(bcp1);	g1034(cdc42);g1055(ro-3);g1373(NSP1);g1390(klp6);g1543(HCBG_08711);g1562(sepA);g1798(nudA);g1840(GB-1);g2420(-);g2807(ndc80);g3273(ro-4);g362(asp);g363(-);g3841(bcp1);g3895(NUP49);g4326(nde1);g49(NIC96);g5303(ubx1);g5402(MYO2);g575(NUP192);g5820(SPAC343.17c);g5929(PAC1);g6284(alp41);g6678(-);g7173(-);g7676(SNF1)
GO:0016234	inclusion body	17	0.519781	1.68694	0.00819672	0.0403577	g56(let1);g1108(Stub1);g6710(rpt4);g2367(-);g700(rad18);g3530(MLP1);g7154(rna1);g5849(MIOX1);g713(pol3);g1501(GDB1);	g1050(cot-3);g1108(Stub1);g1484(tbpA);g1501(GDB1);g2367(-);g2392(RAD50);g2739(FUN28);g3530(MLP1);g3555(SPAC328.02);g3901(TTC1);g4611(rat1);g56(let1);g5849(MIOX1);g6710(rpt4);g700(rad18);g713(pol3);g7154(rna1)
GO:0090529	cell septum assembly	76	0.368281	1.68206	0	0.0416168	g182(YM8270.03C);g268(CHS2);g4849(CDC2);g2814(imp2);g1349(rng2);g5622(hob3);g3088(sre1);g1375(artA);g2750(CaO19.13543);g3760(cdcA);g640(spg1);g1240(-);g5324(cyk3);g3740(nimA);g2243(sepH);g5475(sid1);g4768(SPBC4F6.12);g6229(SPAC3G6.03c);	g1034(cdc42);g1208(alp4);g1216(SPAC227.10);g1240(-);g1349(rng2);g1373(NSP1);g1375(artA);g1385(-);g182(YM8270.03C);g1988(cdc16);g213(pab1);g2169(-);g2216(sec13);g2243(sepH);g2281(-);g2338(OR26.29);g2370(rhoA);g2445(-);g268(CHS2);g2709(GET3);g2750(CaO19.13543);g2814(imp2);g2959(paa1);g2967(-);g3088(sre1);g3294(mpkA);g3299(CaO19.12844);g3300(pacC);g3460(SPBC3H7.13);g3583(mpkB);g3652(far11);g3740(nim…
GO:0043248	proteasome assembly	34	0.432681	1.68123	0.00609756	0.0416819	g7145(RPT1);g981(UMP1);g6746(ECM29);g56(let1);g6710(rpt4);g7188(rpn10);g5821(mts2);g130(rpn2);g1366(rpn11);g805(-);MSTRG.8326(--);g2767(rpn6);g4192(vma-2);	MSTRG.5557(--);MSTRG.8326(--);g130(rpn2);g1366(rpn11);g1484(tbpA);g1737(elp2);g2083(psmD8-1);g2183(ubp14);g2767(rpn6);g2785(tbp1);g2959(paa1);g3294(mpkA);g3590(rpn9);g3623(nas2);g3640(-);g4192(vma-2);g4722(SPAC13C5.01c);g4886(P8283.10);g5059(SPCC16A11.16c);g56(let1);g5608(nob1);g5821(mts2);g6266(-);g6420(BLM10);g6710(rpt4);g6746(ECM29);g6761(PRE4);g6764(PNO1);g7145(RPT1);g7188(rpn10);g7344(kap114…
GO:0051784	negative regulation of nuclear division	66	0.380766	1.68062	0	0.0416858	g4849(CDC2);g426(-);g3273(ro-4);g2268(YD9320A.04);g2151(YPI1);g640(spg1);g3013(ark1);g574(tel1);g2144(ssb1);g6617(MPS1);g6313(slp1);g2807(ndc80);g97(FG02793);g3526(chk1);g3158(mal3);g7689(cnd1);g2488(-);g3954(SPBC20F10.06);g3383(msh-2);g4913(BUB1);g5863(mek1);g1509(trip13);g4385(rqh1);	g1220(SUF4);g1332(HOS2);g1338(ssu72);g1367(N0305);g1509(trip13);g1820(PPH3);g1831(DOT1);g1935(mph1);g1988(cdc16);g213(pab1);g2144(ssb1);g2151(YPI1);g2268(YD9320A.04);g2300(rhp57);g2393(rad1);g2472(ppm1);g2488(-);g2712(atf1);g2807(ndc80);g2959(paa1);g3013(ark1);g3158(mal3);g322(SPBC216.01c);g3220(MAD1);g3222(LTE1);g3273(ro-4);g3359(pkaR);g3383(msh-2);g3509(YKL424);g3525(ubc11);g3526(chk1);g3530(ML…
GO:0000724	double-strand break repair via homologous recombination	94	0.354045	1.67933	0	0.0420023	g2519(sna41);g4849(CDC2);g7644(sld2);g4125(ctf18);g1655(mcl1);g6520(nimE);g7517(FEN1);g574(tel1);g3515(rhp54);g2144(ssb1);g3479(KU80);g2556(mcm2);g1065(mcm3);g3526(chk1);g646(elg1);g3810(mus-23);g5294(-);g4900(SLD5);g1688(-);g1366(rpn11);	g1001(rad9);g1065(mcm3);g1126(PSF2);g1188(CaO19.2331);g1366(rpn11);g1584(bre1);g1655(mcl1);g1688(-);g1721(pli1);g1804(bun107);g1820(PPH3);g1867(SPBC146.06c);g1935(mph1);g2026(SPBC13G1.10c);g2072(DLH1);g2083(psmD8-1);g2144(ssb1);g2232(swi10);g2300(rhp57);g2328(radC);g2392(RAD50);g2436(lsd1);g2465(mus81);g2519(sna41);g2556(mcm2);g2593(-);g2652(UBC13);g2693(rad16);g27(-);g2740(rad9);g2760(RINT1);g28…
GO:1901988	negative regulation of cell cycle phase transition	154	0.315543	1.67925	0	0.0418951	g2519(sna41);g4849(CDC2);g7644(sld2);g746(ase1);g426(-);g6586(RFC2);g1753(-);g3273(ro-4);g1375(artA);g2268(YD9320A.04);g3760(cdcA);g2151(YPI1);g640(spg1);g3013(ark1);g5968(TOP2);g574(tel1);g1296(msh6);g6617(MPS1);g6313(slp1);g5888(mipA);g2807(ndc80);g97(FG02793);g6334(mpr1);g3526(chk1);g3848(-);g1745(rfc4);g3158(mal3);g3810(mus-23);g1688(-);g4765(brc1);g6380(rps602);g2488(-);g3007(wee1);g366(CTHT…	MSTRG.4648(--);g1006(cef1);g1007(SPAC22F8.09);g1119(cdc73);g1121(not2);g1128(SPBC577.04);g1220(SUF4);g1239(PHO85);g1296(msh6);g1358(srk1);g1375(artA);g1487(MBD4);g1509(trip13);g1584(bre1);g1624(-);g1688(-);g1721(pli1);g1745(rfc4);g1748(syf2);g1753(-);g1820(PPH3);g1831(DOT1);g1848(tel2);g1988(cdc16);g2083(psmD8-1);g213(pab1);g2151(YPI1);g2268(YD9320A.04);g2300(rhp57);g2392(RAD50);g2393(rad1);g2406…
GO:0030833	regulation of actin filament polymerization	48	0.403192	1.67783	0	0.0421157	g1934(cap2);g670(TWF1);g1349(rng2);g3125(CaO19.1220);g6840(PAN1);g4481(SPAC9G1.05);g3165(arpc5-c);g7058(sla1);g2375(cki1);g5117(myo2);g3810(mus-23);g6284(alp41);g3964(crn1);g5892(ARP2);g887(arp-3);g2667(SPAC1A6.01c);g7131(app1);	g1034(cdc42);g119(O3275);g1261(arc2);g1349(rng2);g1511(YCR072C);g1562(sepA);g1787(tea4);g181(MYO1);g1858(pob3);g1934(cap2);g2375(cki1);g2586(arf6);g2656(ARC19);g2667(SPAC1A6.01c);g2690(wsp1);g3024(SAC6);g3055(SPAC23A1.17);g3073(SPBC12C2.02c);g3079(bzz1);g3125(CaO19.1220);g3165(arpc5-c);g3251(MIP11);g3470(hhp1);g3810(mus-23);g3937(-);g3964(crn1);g4481(SPAC9G1.05);g4753(cap1);g4773(BUD6);g4774(PBP1…
GO:0018210	peptidyl-threonine modification	22	0.489202	1.67773	0.00423729	0.0420412	g4849(CDC2);g1753(-);g4457(AN7461);g6617(MPS1);g6998(cka);g3526(chk1);g1211(cmkA);g5863(mek1);g3419(cmkB);	g1211(cmkA);g1358(srk1);g1733(MGG_12122);g1753(-);g1961(SEC);g2226(ckb-1);g2388(ssp1);g2453(SPCC576.15c);g3419(cmkB);g3466(SPAC57A7.11);g3526(chk1);g3973(PRR1);g4457(AN7461);g4849(CDC2);g5823(UBC1);g5863(mek1);g6514(AN10449);g6563(ckb-2);g6617(MPS1);g6798(DUN1);g6998(cka);g7243(P2588)
GO:0010564	regulation of cell cycle process	400	0.293612	1.6761	0	0.0423766	g182(YM8270.03C);g2519(sna41);g4849(CDC2);g7644(sld2);g746(ase1);g426(-);g7145(RPT1);g1390(klp6);g6586(RFC2);g5472(PRE6);g5645(pip1);g1753(-);g3273(ro-4);g6520(nimE);g2567(rpn7);g1906(dom34);g1375(artA);g5772(-);g2750(CaO19.13543);g2268(YD9320A.04);g4044(pca-2);g7517(FEN1);g2155(-);g4457(AN7461);g3760(cdcA);g56(let1);g2151(YPI1);g640(spg1);g3013(ark1);g1548(SPAC6G10.04c);g5968(TOP2);g574(tel1);g1…	MSTRG.4648(--);g10(did2);g1001(rad9);g1006(cef1);g1007(SPAC22F8.09);g1034(cdc42);g1055(ro-3);g1077(CaO19.10930);g1082(SPAC167.07c);g1119(cdc73);g1121(not2);g1124(SMC2);g1126(PSF2);g1128(SPBC577.04);g1188(CaO19.2331);g1196(-);g1205(CIMG_08188);g1209(pup2);g1210(RPR8);g122(dad4);g1220(SUF4);g1232(bimB);g1239(PHO85);g1296(msh6);g130(rpn2);g1332(HOS2);g1338(ssu72);g1358(srk1);g1366(rpn11);g1367(N0305…
GO:0000075	cell cycle checkpoint signaling	136	0.318992	1.67503	0	0.042513	g2519(sna41);g7644(sld2);g746(ase1);g426(-);g6586(RFC2);g3273(ro-4);g1375(artA);g2268(YD9320A.04);g3760(cdcA);g2151(YPI1);g640(spg1);g3013(ark1);g5968(TOP2);g574(tel1);g1296(msh6);g6617(MPS1);g6313(slp1);g5888(mipA);g2807(ndc80);g97(FG02793);g3526(chk1);g3848(-);g1745(rfc4);g3158(mal3);g3810(mus-23);g1688(-);g4765(brc1);g6380(rps602);g2488(-);g3007(wee1);g366(CTHT_0061010);g7363(cdt2);g1748(syf2)…	MSTRG.4648(--);g1006(cef1);g1007(SPAC22F8.09);g1121(not2);g1128(SPBC577.04);g1220(SUF4);g1239(PHO85);g1296(msh6);g1375(artA);g1487(MBD4);g1509(trip13);g1584(bre1);g1624(-);g1688(-);g1721(pli1);g1745(rfc4);g1748(syf2);g1820(PPH3);g1831(DOT1);g1848(tel2);g1988(cdc16);g2083(psmD8-1);g213(pab1);g2151(YPI1);g2268(YD9320A.04);g2300(rhp57);g2392(RAD50);g2393(rad1);g2406(CCR4);g2465(mus81);g2472(ppm1);g2…
GO:0004298	threonine-type endopeptidase activity	15	0.543941	1.67282	0.00344828	0.0430808	g5472(PRE6);g4044(pca-2);g1548(SPAC6G10.04c);g1209(pup2);g4365(PUP1);g6772(PRE10);	g1209(pup2);g1548(SPAC6G10.04c);g2745(SCL1);g4044(pca-2);g4365(PUP1);g4722(SPAC13C5.01c);g4886(P8283.10);g5472(PRE6);g6698(pcb-4);g6704(PUP3);g6761(PRE4);g6763(YBL0407);g6772(PRE10);g7268(PRE3);g886(Asrgl1)
GO:0031298	replication fork protection complex	19	0.507896	1.6717	0.0156863	0.0431632	g2519(sna41);g1655(mcl1);g2556(mcm2);g1065(mcm3);g4900(SLD5);g7594(mrc1);g5584(mcm5);g7286(mcm7);g294(TOF1);	g1065(mcm3);g1126(PSF2);g1655(mcl1);g1705(spt16);g1858(pob3);g1951(TOP1);g2519(sna41);g2556(mcm2);g2818(mcm10);g294(TOF1);g4440(mcm4);g46(csm3);g4900(SLD5);g4983(psf1);g5584(mcm5);g6449(psf3);g7286(mcm7);g7594(mrc1);g970(mcm6)
GO:0044815	DNA packaging complex	19	0.496701	1.67166	0.0330578	0.0430249	g6838(cnd2);g3636(hH3v);g1753(-);g5485(cnd3);g7626(cut3);g7689(cnd1);MSTRG.8326(--);g6422(vph-1);	MSTRG.8326(--);g1124(SMC2);g1753(-);g2705(-);g3299(CaO19.12844);g3636(hH3v);g4577(HHT2);g5409(RPL23A);g5449(HTZ1);g5485(cnd3);g6422(vph-1);g6792(PXR1);g6838(cnd2);g7454(-);g7518(hhoA);g7626(cut3);g7647(hta1);g7648(htb1);g7689(cnd1)
GO:0098687	chromosomal region	327	0.318882	1.66961	0	0.0434312	g3110(BUD32);g4501(-);g6838(cnd2);g182(YM8270.03C);g3581(klp5);g466(bimC);g4849(CDC2);g2566(mis13);g426(-);g3636(hH3v);g1390(klp6);g2152(sgo1);g1753(-);g1655(mcl1);g6520(nimE);g2268(YD9320A.04);g7517(FEN1);g2155(-);g4457(AN7461);g3760(cdcA);g3013(ark1);g5968(TOP2);g1240(-);g574(tel1);g5485(cnd3);g3515(rhp54);g809(iws1);g2144(ssb1);g7524(bimE);g1685(-);g455(NPT1);g7502(SPC34);g6617(MPS1);g3598(dam…	MSTRG.2808(--);MSTRG.4648(--);MSTRG.4834(--);MSTRG.5459(--);MSTRG.8326(--);g1001(rad9);g1005(esa1);g1055(ro-3);g1065(mcm3);g1117(orc4);g1124(SMC2);g1128(SPBC577.04);g1188(CaO19.2331);g1196(-);g1210(RPR8);g1216(SPAC227.10);g122(dad4);g1220(SUF4);g1232(bimB);g1239(PHO85);g1240(-);g128(spt5);g1333(PNC1);g1367(N0305);g1383(cgi121);g1390(klp6);g1449(SPBC354.10);g1453(asf1);g1456(-);g1487(MBD4);g1509(t…
GO:0044782	cilium organization	34	0.418715	1.66866	0.0121951	0.0436662	g1390(klp6);g5731(CaO19.11346);g4457(AN7461);g3760(cdcA);g5716(atg3);g1811(vma-8);g6115(-);g1055(ro-3);g1852(sec9);g5892(ARP2);	MSTRG.3364(--);MSTRG.4834(--);g1055(ro-3);g1095(ATG5);g1390(klp6);g1811(vma-8);g1852(sec9);g2240(B7H23.070);g2420(-);g2604(CTR86);g2717(vma-6);g2816(DUO1);g3760(cdcA);g4034(-);g4199(pit1);g444(CCN1);g4457(AN7461);g4615(-);g4703(SPBC13G1.05);g4881(Mut11);g5044(-);g506(bro1);g52(-);g5653(rvb2);g5716(atg3);g5731(CaO19.11346);g5892(ARP2);g5929(PAC1);g6115(-);g6393(CDC31);g6678(-);g7156(sec10);g7354(n…
GO:0051125	regulation of actin nucleation	17	0.506648	1.66453	0.00816326	0.0447973	g1934(cap2);g6840(PAN1);g4481(SPAC9G1.05);g7058(sla1);g2375(cki1);g6284(alp41);g3964(crn1);g7131(app1);	g181(MYO1);g1934(cap2);g2375(cki1);g2690(wsp1);g3024(SAC6);g3055(SPAC23A1.17);g3964(crn1);g4481(SPAC9G1.05);g4753(cap1);g4773(BUD6);g5015(vrp1);g6284(alp41);g6840(PAN1);g7058(sla1);g7131(app1);g7297(-);g929(gmf1)
GO:0101002	ficolin-1-rich granule	44	0.408405	1.66447	0.00657895	0.044686	g7145(RPT1);g635(candA-C);g3772(VMA3);g2567(rpn7);g4044(pca-2);g5130(vma-11);g1611(cct8);g1209(pup2);g845(rpn-1);g2729(-);g2181(ATG7);g1366(rpn11);g5892(ARP2);g2767(rpn6);g6763(YBL0407);g7131(app1);	g1050(cot-3);g1209(pup2);g1350(AFUA_2G03610);g1366(rpn11);g1501(GDB1);g1611(cct8);g1678(rpn-8);g2034(icdA);g2150(HEM2);g2181(ATG7);g2226(ckb-1);g2567(rpn7);g2729(-);g2767(rpn6);g2785(tbp1);g2925(MOH1);g330(KU70);g3590(rpn9);g3654(MMTAG2);g3772(VMA3);g3877(B14D6.310);g4044(pca-2);g4096(L207DRAFT_509616);g4225(cyp10);g4564(pgiA);g5069(sec26);g5130(vma-11);g5360(asah-1);g5892(ARP2);g5918(HOG1);g6135…
GO:0003779	actin binding	65	0.373144	1.66305	0	0.0449002	g1934(cap2);g670(TWF1);g1349(rng2);g3125(CaO19.1220);g6840(PAN1);g399(-);g6406(rid1);g4481(SPAC9G1.05);g3165(arpc5-c);g1059(CHS8);g5417(FYV10);g603(vps16);g7058(sla1);g5117(myo2);g3964(crn1);g3259(SCP1);g6813(ppk11);g5892(ARP2);	g1050(cot-3);g1059(CHS8);g1131(ABP140);g119(O3275);g1261(arc2);g1349(rng2);g1511(YCR072C);g1562(sepA);g181(MYO1);g1934(cap2);g2384(IMA1);g2468(prp3);g2582(SPAPJ696.02);g2656(ARC19);g2690(wsp1);g3024(SAC6);g3125(CaO19.1220);g3165(arpc5-c);g3259(SCP1);g3472(SPBC2A9.09);g348(ctnnbl1);g3721(CBP4);g3964(crn1);g399(-);g4481(SPAC9G1.05);g4753(cap1);g4773(BUD6);g5015(vrp1);g5044(-);g5052(tef5);g5117(myo2…
GO:0002446	neutrophil mediated immunity	67	0.36974	1.66051	0	0.0455902	g7145(RPT1);g635(candA-C);g3772(VMA3);g2567(rpn7);g4044(pca-2);g3818(syb1);g5130(vma-11);g1611(cct8);g1209(pup2);g3479(KU80);g4481(SPAC9G1.05);g845(rpn-1);g1811(vma-8);g2729(-);g2181(ATG7);g1829(gtp-14);g1852(sec9);g1366(rpn11);g5892(ARP2);g3599(SPAC3H8.02);g2767(rpn6);g6763(YBL0407);g7131(app1);	g1050(cot-3);g1209(pup2);g1350(AFUA_2G03610);g1366(rpn11);g1501(GDB1);g1526(cct2);g1611(cct8);g1630(ARMC8);g1678(rpn-8);g1706(mug89);g1811(vma-8);g1829(gtp-14);g1852(sec9);g1971(SPAC6F6.11c);g2034(icdA);g2061(APT1);g2150(HEM2);g2181(ATG7);g2226(ckb-1);g2475(-);g2567(rpn7);g2729(-);g2767(rpn6);g2785(tbp1);g287(HD-10);g2925(MOH1);g2974(SPBC530.09c);g330(KU70);g3451(ARB_03431);g3479(KU80);g3590(rpn9…
GO:0051592	response to calcium ion	18	0.502688	1.65965	0.018018	0.0457692	g1200(PAA1);g1598(cnb-1);g3846(alg-2);g2389(AFUA_1G06900);g1328(SPAPYUK71.03c);g3419(cmkB);g1402(TFB3);	g1200(PAA1);g1328(SPAPYUK71.03c);g1402(TFB3);g1430(sebA);g1598(cnb-1);g1835(sbp1);g2231(SPBC4F6.14);g2389(AFUA_1G06900);g3213(-);g3214(RAV1);g3419(cmkB);g3846(alg-2);g3905(pphA);g4451(PMR1);g4651(bipA);g4712(rlmA);g5134(SPBC887.05c);g5500(cnaA)
GO:0051130	positive regulation of cellular component organization	341	0.296962	1.65592	0	0.0468112	g182(YM8270.03C);g4849(CDC2);g1934(cap2);g670(TWF1);g426(-);g7145(RPT1);g1349(rng2);g5472(PRE6);g5645(pip1);g635(candA-C);g2567(rpn7);g1375(artA);g2743(alp6);g5772(-);g4044(pca-2);g7517(FEN1);g2155(-);g4457(AN7461);g3760(cdcA);g56(let1);g640(spg1);g3013(ark1);g1548(SPAC6G10.04c);g3818(syb1);g574(tel1);g1108(Stub1);g6710(rpt4);g6840(PAN1);g2144(ssb1);g1611(cct8);g7524(bimE);g1209(pup2);g4365(PUP1)…	g1001(rad9);g1005(esa1);g1034(cdc42);g1055(ro-3);g1077(CaO19.10930);g1082(SPAC167.07c);g1108(Stub1);g1119(cdc73);g1121(not2);g1188(CaO19.2331);g119(O3275);g1209(pup2);g1216(SPAC227.10);g122(dad4);g1232(bimB);g1252(rrn3);g1261(arc2);g127(nudC);g130(rpn2);g1328(SPAPYUK71.03c);g1342(-);g1349(rng2);g1366(rpn11);g1373(NSP1);g1375(artA);g1453(asf1);g1484(tbpA);g1511(YCR072C);g1526(cct2);g1548(SPAC6G10.…
GO:1902749	regulation of cell cycle G2/M phase transition	86	0.348037	1.65588	0	0.0466728	g182(YM8270.03C);g4849(CDC2);g7644(sld2);g746(ase1);g6586(RFC2);g6520(nimE);g1375(artA);g3760(cdcA);g3013(ark1);g574(tel1);g1296(msh6);g3740(nimA);g6334(mpr1);g3526(chk1);g1055(ro-3);g3810(mus-23);g1688(-);g4765(brc1);g7363(cdt2);g47(pim1);g1748(syf2);	g1007(SPAC22F8.09);g1055(ro-3);g1239(PHO85);g1296(msh6);g1358(srk1);g1373(NSP1);g1375(artA);g1487(MBD4);g1688(-);g1748(syf2);g182(YM8270.03C);g1848(tel2);g2026(SPBC13G1.10c);g2083(psmD8-1);g2119(mug134);g213(pab1);g221(csnD);g2388(ssp1);g2393(rad1);g2420(-);g2465(mus81);g2470(SPAC1D4.12);g2545(SPCC1840.03);g2558(SSN3);g2583(zds1);g2661(HSL1);g2740(rad9);g2760(RINT1);g2864(pyp2);g294(TOF1);g3013(a…
GO:1902407	assembly of actomyosin apparatus involved in mitotic cytokinesis	20	0.49289	1.65164	0.0136364	0.0480303	g4849(CDC2);g1934(cap2);g1349(rng2);g5622(hob3);g4768(SPBC4F6.12);g5117(myo2);g3954(SPBC20F10.06);g887(arp-3);	g119(O3275);g1349(rng2);g1543(HCBG_08711);g1562(sepA);g1934(cap2);g2690(wsp1);g357(bimG);g3954(SPBC20F10.06);g4753(cap1);g4768(SPBC4F6.12);g4849(CDC2);g5117(myo2);g5156(ain1);g517(cdc4);g5622(hob3);g5681(COF1);g6703(-);g7297(-);g884(rng3);g887(arp-3)
GO:0010389	regulation of G2/M transition of mitotic cell cycle	84	0.353264	1.65118	0	0.0480735	g182(YM8270.03C);g4849(CDC2);g7644(sld2);g746(ase1);g6586(RFC2);g6520(nimE);g1375(artA);g3760(cdcA);g3013(ark1);g574(tel1);g1296(msh6);g3740(nimA);g6334(mpr1);g3526(chk1);g1055(ro-3);g3810(mus-23);g1688(-);g4765(brc1);g7363(cdt2);g47(pim1);g1748(syf2);	g1007(SPAC22F8.09);g1055(ro-3);g1239(PHO85);g1296(msh6);g1358(srk1);g1373(NSP1);g1375(artA);g1487(MBD4);g1688(-);g1748(syf2);g182(YM8270.03C);g1848(tel2);g2083(psmD8-1);g2119(mug134);g213(pab1);g221(csnD);g2388(ssp1);g2393(rad1);g2420(-);g2465(mus81);g2470(SPAC1D4.12);g2545(SPCC1840.03);g2558(SSN3);g2583(zds1);g2661(HSL1);g2740(rad9);g2760(RINT1);g2864(pyp2);g294(TOF1);g3013(ark1);g3102(pom1);g32…
GO:0034508	centromere complex assembly	43	0.395821	1.64869	0.00657895	0.0487089	g3636(hH3v);g2268(YD9320A.04);g1240(-);g7012(csnA);g1685(-);g2807(ndc80);g7371(-);g4374(-);g6099(YAL034AW);g1456(-);g4943(ddb1);g4913(BUB1);g7118(scm3);g6700(-);g6373(rvb1);g1797(DCL1);g1005(esa1);g788(AN1226);g2172(NUP133);g4054(hat1);	MSTRG.2808(--);g1005(esa1);g1240(-);g1456(-);g1685(-);g1713(HAP5);g1797(DCL1);g2172(NUP133);g2177(-);g2268(YD9320A.04);g2290(rga4);g2807(ndc80);g3030(arp4);g338(SPAC17C9.06);g3418(pol2);g3636(hH3v);g3664(-);g4054(hat1);g4374(-);g4459(jhd1);g4913(BUB1);g4943(ddb1);g5086(NUP84);g5197(-);g5220(MCYG_01725);g5232(sconC);g5246(git7);g5331(ulp2);g5449(HTZ1);g579(-);g5925(IRC5);g6099(YAL034AW);g6101(-);g…
GO:0005938	cell cortex	206	0.315705	1.64773	0	0.0487872	g268(CHS2);g4849(CDC2);g2814(imp2);g746(ase1);g1934(cap2);g4305(CaO19.11733);g670(TWF1);g1973(-);g1349(rng2);g6787(tea2);g4124(-);g3273(ro-4);g126(pi030);g5622(hob3);g1375(artA);g2743(alp6);g3125(CaO19.1220);g3760(cdcA);g5324(cyk3);g6840(PAN1);g1510(pof6);g7462(sec2);g3598(dam1);g813(SEY1);g5888(mipA);g4481(SPAC9G1.05);g7050(dic1);g1348(SPCC794.11c);g3544(alp14);g4768(SPBC4F6.12);g3165(arpc5-c);g…	g1034(cdc42);g1055(ro-3);g1078(vps52);g1115(ucp3);g1131(ABP140);g1170(SEC3);g119(O3275);g126(pi030);g1261(arc2);g1279(SAC1);g130(rpn2);g1342(-);g1348(SPCC794.11c);g1349(rng2);g1370(BOI2);g1373(NSP1);g1375(artA);g1423(APE2);g1510(pof6);g1511(YCR072C);g1543(HCBG_08711);g1562(sepA);g1684(alp11);g1688(-);g1714(SEC15);g1737(elp2);g174(SPBC3E7.04c);g1762(clc1);g177(STE6);g1787(tea4);g1798(nudA);g181(MY…
GO:0007297	ovarian follicle cell migration	23	0.46866	1.6474	0.0187793	0.0488439	g1934(cap2);g670(TWF1);g4481(SPAC9G1.05);g3098(YKE4);g1829(gtp-14);g5705(sec8);g3171(YOR3154C);	g142(SPAC1F12.08);g1714(SEC15);g1829(gtp-14);g1934(cap2);g3098(YKE4);g3171(YOR3154C);g4326(nde1);g4481(SPAC9G1.05);g4653(vps27);g5171(-);g5671(ypt3);g5705(sec8);g5769(L9634.2);g5929(PAC1);g5972(GYP5);g6351(sec6);g670(TWF1);g6703(-);g6895(orc3);g7173(-);g7376(CAB2);g7536(MST7);g929(gmf1)
GO:0036230	granulocyte activation	67	0.357776	1.64715	0.00806452	0.0487887	g7145(RPT1);g635(candA-C);g3772(VMA3);g2567(rpn7);g4044(pca-2);g3818(syb1);g5130(vma-11);g1611(cct8);g1209(pup2);g3479(KU80);g845(rpn-1);g1811(vma-8);g2729(-);g2181(ATG7);g1829(gtp-14);g1852(sec9);g1366(rpn11);g5892(ARP2);g3599(SPAC3H8.02);g2767(rpn6);g6763(YBL0407);g7131(app1);	g1050(cot-3);g1209(pup2);g1350(AFUA_2G03610);g1366(rpn11);g1501(GDB1);g1526(cct2);g1611(cct8);g1630(ARMC8);g1678(rpn-8);g1706(mug89);g1811(vma-8);g1829(gtp-14);g1852(sec9);g1971(SPAC6F6.11c);g2034(icdA);g2061(APT1);g2150(HEM2);g2181(ATG7);g2226(ckb-1);g2475(-);g2567(rpn7);g2612(cla4);g2729(-);g2767(rpn6);g2785(tbp1);g287(HD-10);g2925(MOH1);g2974(SPBC530.09c);g330(KU70);g3451(ARB_03431);g3479(KU80…
GO:0008064	regulation of actin polymerization or depolymerization	49	0.387666	1.64401	0	0.0496205	g1934(cap2);g670(TWF1);g1349(rng2);g3125(CaO19.1220);g6840(PAN1);g4481(SPAC9G1.05);g3165(arpc5-c);g7058(sla1);g2375(cki1);g5117(myo2);g3810(mus-23);g6284(alp41);g3964(crn1);g5892(ARP2);g887(arp-3);g2667(SPAC1A6.01c);g7131(app1);	g1034(cdc42);g119(O3275);g1261(arc2);g1349(rng2);g1511(YCR072C);g1562(sepA);g1787(tea4);g181(MYO1);g1858(pob3);g1934(cap2);g2375(cki1);g2586(arf6);g2656(ARC19);g2667(SPAC1A6.01c);g2690(wsp1);g3024(SAC6);g3055(SPAC23A1.17);g3073(SPBC12C2.02c);g3079(bzz1);g3125(CaO19.1220);g3165(arpc5-c);g3251(MIP11);g3470(hhp1);g3810(mus-23);g3937(-);g3964(crn1);g4481(SPAC9G1.05);g4753(cap1);g4773(BUD6);g4774(PBP1…
GO:0004176	ATP-dependent peptidase activity	40	0.419463	1.64204	0.00641026	0.0500752	g7145(RPT1);g6586(RFC2);g56(let1);g6710(rpt4);g3485(YTA12);g2556(mcm2);g3232(sec18);g1745(rfc4);g5821(mts2);g3099(NOP16);g6258(hsp98);g6392(SPAC26H5.02c);g2709(GET3);g1509(trip13);g6373(rvb1);g5584(mcm5);	MSTRG.7703(--);g1484(tbpA);g1509(trip13);g1745(rfc4);g1793(An18g02980);g248(MSP1);g2556(mcm2);g2709(GET3);g2785(tbp1);g3099(NOP16);g3232(sec18);g3424(YPR173C);g3485(YTA12);g3604(SAP1);g40(L8084.16);g4072(L2901);g4240(MSP1);g4250(-);g4810(vps20);g4811(SPBC16E9.10c);g504(pim1);g5053(hsp78);g5584(mcm5);g56(let1);g5653(rvb2);g5674(MCX1);g5821(mts2);g6030(SPAC644.07);g6258(hsp98);g6373(rvb1);g6392(SPA…
GO:0007015	actin filament organization	102	0.325646	1.63857	0	0.0510954	g2814(imp2);g1934(cap2);g670(TWF1);g1349(rng2);g5622(hob3);g3125(CaO19.1220);MSTRG.3608(CDY1);MSTRG.8937(--);g6840(PAN1);g362(asp);g399(-);g4481(SPAC9G1.05);MSTRG.8116(--);MSTRG.8936(--);g1348(SPCC794.11c);g3165(arpc5-c);g6004(KLP1);g7058(sla1);g2375(cki1);g5117(myo2);g3810(mus-23);g6284(alp41);g3964(crn1);g3259(SCP1);g5892(ARP2);	MSTRG.3608(CDY1);MSTRG.8116(--);MSTRG.8936(--);MSTRG.8937(--);g1034(cdc42);g1131(ABP140);g119(O3275);g1261(arc2);g1342(-);g1348(SPCC794.11c);g1349(rng2);g1511(YCR072C);g1558(nuo14.8);g1562(sepA);g1787(tea4);g181(MYO1);g1815(pkcA);g1858(pob3);g1859(L1);g1934(cap2);g2267(-);g2270(palA);g2273(-);g2323(YNL032W);g2375(cki1);g2388(ssp1);g2578(SPBC216.04c);g2582(SPAPJ696.02);g2586(arf6);g2656(ARC19);g26…
GO:0042119	neutrophil activation	66	0.358374	1.63856	0	0.0509557	g7145(RPT1);g635(candA-C);g3772(VMA3);g2567(rpn7);g4044(pca-2);g3818(syb1);g5130(vma-11);g1611(cct8);g1209(pup2);g3479(KU80);g845(rpn-1);g1811(vma-8);g2729(-);g2181(ATG7);g1829(gtp-14);g1852(sec9);g1366(rpn11);g5892(ARP2);g3599(SPAC3H8.02);g2767(rpn6);g6763(YBL0407);g7131(app1);	g1050(cot-3);g1209(pup2);g1350(AFUA_2G03610);g1366(rpn11);g1501(GDB1);g1526(cct2);g1611(cct8);g1630(ARMC8);g1678(rpn-8);g1706(mug89);g1811(vma-8);g1829(gtp-14);g1852(sec9);g1971(SPAC6F6.11c);g2034(icdA);g2061(APT1);g2150(HEM2);g2181(ATG7);g2226(ckb-1);g2475(-);g2567(rpn7);g2729(-);g2767(rpn6);g2785(tbp1);g287(HD-10);g2925(MOH1);g2974(SPBC530.09c);g330(KU70);g3451(ARB_03431);g3479(KU80);g3590(rpn9…
GO:0010948	negative regulation of cell cycle process	203	0.303319	1.63747	0	0.051205	g2519(sna41);g4849(CDC2);g7644(sld2);g746(ase1);g426(-);g6586(RFC2);g1753(-);g3273(ro-4);g6520(nimE);g1906(dom34);g1375(artA);g2268(YD9320A.04);g3760(cdcA);g2151(YPI1);g640(spg1);g3013(ark1);g5968(TOP2);g574(tel1);g1296(msh6);g5485(cnd3);g2144(ssb1);g3740(nimA);g6617(MPS1);g6313(slp1);g5888(mipA);g4481(SPAC9G1.05);g594(SPCC23B6.04c);g2807(ndc80);g97(FG02793);g6334(mpr1);g3526(chk1);g3848(-);g1745…	MSTRG.4648(--);g1006(cef1);g1007(SPAC22F8.09);g1119(cdc73);g1121(not2);g1124(SMC2);g1128(SPBC577.04);g1205(CIMG_08188);g1220(SUF4);g1232(bimB);g1239(PHO85);g1296(msh6);g1332(HOS2);g1338(ssu72);g1358(srk1);g1367(N0305);g1368(YBL087C);g1375(artA);g1487(MBD4);g1509(trip13);g1511(YCR072C);g1584(bre1);g1624(-);g1688(-);g170(-);g1721(pli1);g1745(rfc4);g1748(syf2);g1753(-);g1820(PPH3);g1831(DOT1);g1848(…
GO:0002444	myeloid leukocyte mediated immunity	70	0.360377	1.63635	0	0.0512994	g7145(RPT1);g635(candA-C);g3772(VMA3);g2567(rpn7);g4044(pca-2);g3818(syb1);g5130(vma-11);g1611(cct8);g1209(pup2);g3479(KU80);g4481(SPAC9G1.05);g845(rpn-1);g1811(vma-8);g2729(-);g2181(ATG7);g1829(gtp-14);g1852(sec9);g1366(rpn11);g5892(ARP2);g3599(SPAC3H8.02);g2767(rpn6);g6763(YBL0407);g7131(app1);	g1050(cot-3);g1209(pup2);g1350(AFUA_2G03610);g1366(rpn11);g1501(GDB1);g1526(cct2);g1611(cct8);g1630(ARMC8);g1678(rpn-8);g1706(mug89);g1811(vma-8);g1829(gtp-14);g1852(sec9);g1971(SPAC6F6.11c);g2034(icdA);g2061(APT1);g2150(HEM2);g2181(ATG7);g2226(ckb-1);g2427(snx4);g2453(SPCC576.15c);g2475(-);g2567(rpn7);g2729(-);g2767(rpn6);g2785(tbp1);g287(HD-10);g2925(MOH1);g2974(SPBC530.09c);g330(KU70);g3451(AR…
GO:0000725	recombinational repair	97	0.337542	1.6341	0	0.0520894	g2519(sna41);g4849(CDC2);g7644(sld2);g4125(ctf18);g1655(mcl1);g6520(nimE);g7517(FEN1);g574(tel1);g3515(rhp54);g2144(ssb1);g3479(KU80);g2556(mcm2);g1065(mcm3);g3526(chk1);g646(elg1);g3810(mus-23);g5294(-);g4900(SLD5);g1688(-);g1366(rpn11);	g1001(rad9);g1065(mcm3);g1126(PSF2);g1188(CaO19.2331);g1366(rpn11);g1584(bre1);g1655(mcl1);g1688(-);g1721(pli1);g1804(bun107);g1820(PPH3);g1831(DOT1);g1867(SPBC146.06c);g1935(mph1);g2026(SPBC13G1.10c);g2072(DLH1);g2083(psmD8-1);g2144(ssb1);g2232(swi10);g2300(rhp57);g2328(radC);g2392(RAD50);g2436(lsd1);g2465(mus81);g2519(sna41);g2556(mcm2);g2593(-);g2652(UBC13);g2693(rad16);g27(-);g2740(rad9);g276…
GO:0010833	telomere maintenance via telomere lengthening	48	0.390278	1.63005	0	0.0532256	g4849(CDC2);g574(tel1);g4148(rfc1);g2144(ssb1);g1611(cct8);g3479(KU80);g7270(SPBC29A3.14c);g5351(exo2);g5416(cbf5);g3810(mus-23);g3379(RRP6);g3785(NHP2);g5453(clr3);	g1526(cct2);g1611(cct8);g1848(tel2);g1863(OGG1);g1946(N1216);g2072(DLH1);g2144(ssb1);g2381(pnk1);g2392(RAD50);g2393(rad1);g2551(cct7);g2600(cct5);g2602(-);g2693(rad16);g2922(rnc1);g3037(cid14);g3379(RRP6);g3479(KU80);g3490(GAR1);g3785(NHP2);g3810(mus-23);g3896(Wrap53);g394(pso2);g414(-);g4148(rfc1);g43(rad3);g4359(tgs1);g4571(naf1);g4586(cct3);g4849(CDC2);g5097(wis4);g5351(exo2);g5416(cbf5);g5453…
GO:0030832	regulation of actin filament length	49	0.387666	1.62958	0.0136054	0.0532363	g1934(cap2);g670(TWF1);g1349(rng2);g3125(CaO19.1220);g6840(PAN1);g4481(SPAC9G1.05);g3165(arpc5-c);g7058(sla1);g2375(cki1);g5117(myo2);g3810(mus-23);g6284(alp41);g3964(crn1);g5892(ARP2);g887(arp-3);g2667(SPAC1A6.01c);g7131(app1);	g1034(cdc42);g119(O3275);g1261(arc2);g1349(rng2);g1511(YCR072C);g1562(sepA);g1787(tea4);g181(MYO1);g1858(pob3);g1934(cap2);g2375(cki1);g2586(arf6);g2656(ARC19);g2667(SPAC1A6.01c);g2690(wsp1);g3024(SAC6);g3055(SPAC23A1.17);g3073(SPBC12C2.02c);g3079(bzz1);g3125(CaO19.1220);g3165(arpc5-c);g3251(MIP11);g3470(hhp1);g3810(mus-23);g3937(-);g3964(crn1);g4481(SPAC9G1.05);g4753(cap1);g4773(BUD6);g4774(PBP1…
GO:0120031	plasma membrane bounded cell projection assembly	52	0.380905	1.62734	0	0.0539397	g1934(cap2);g670(TWF1);g5731(CaO19.11346);g5622(hob3);g4457(AN7461);g3760(cdcA);g5716(atg3);g1811(vma-8);g6115(-);g1055(ro-3);g5117(myo2);g1852(sec9);g5892(ARP2);g887(arp-3);g7131(app1);	MSTRG.3364(--);MSTRG.4834(--);g1034(cdc42);g1055(ro-3);g1095(ATG5);g119(O3275);g1261(arc2);g1342(-);g181(MYO1);g1811(vma-8);g1852(sec9);g1934(cap2);g2240(B7H23.070);g2420(-);g2582(SPAPJ696.02);g2586(arf6);g2604(CTR86);g2717(vma-6);g2816(DUO1);g287(HD-10);g3760(cdcA);g4034(-);g4199(pit1);g444(CCN1);g4457(AN7461);g4615(-);g4703(SPBC13G1.05);g4753(cap1);g4794(hulA);g4881(Mut11);g5044(-);g506(bro1);g…
GO:0042575	DNA polymerase complex	56	0.387294	1.6267	0.0153846	0.0539836	g4125(ctf18);g6586(RFC2);g7635(SPAC6B12.10c);g56(let1);g595(spb70);g6710(rpt4);g4148(rfc1);g1065(mcm3);g7270(SPBC29A3.14c);g3232(sec18);g1745(rfc4);g1958(5F3.150);g4513(SPAC3H5.06c);MSTRG.2680(--);g6258(hsp98);g1665(CHZ1);g6392(SPAC26H5.02c);g6654(cdc1);g1509(trip13);g5443(RFC3);g6373(rvb1);	MSTRG.2680(--);g1008(rex4);g1065(mcm3);g1509(trip13);g1665(CHZ1);g1705(spt16);g1745(rfc4);g1793(An18g02980);g1858(pob3);g1958(5F3.150);g2178(DPB2);g248(MSP1);g2715(-);g2785(tbp1);g2888(-);g3232(sec18);g3298(-);g3418(pol2);g3873(-);g4072(L2901);g4125(ctf18);g4148(rfc1);g4150(B14D6.460);g4513(SPAC3H5.06c);g4811(SPBC16E9.10c);g504(pim1);g5053(hsp78);g5361(SPAC644.07);g5443(RFC3);g5486(SPAC17H9.04c);…
GO:0030666	endocytic vesicle membrane	30	0.437787	1.62664	0.00985222	0.0538452	g3772(VMA3);g3818(syb1);g5130(vma-11);g7050(dic1);g3165(arpc5-c);g1829(gtp-14);g3964(crn1);g5892(ARP2);g286(apl3);g887(arp-3);g1798(nudA);g2481(aps2);	g1095(ATG5);g1261(arc2);g1798(nudA);g1829(gtp-14);g2094(apl2);g2481(aps2);g2656(ARC19);g2749(ubi::crp-6);g286(apl3);g2927(SPAC1952.17c);g3056(apl1);g3108(vas2);g3165(arpc5-c);g331(apm4);g3659(sec22);g3749(crmD);g3772(VMA3);g3818(syb1);g3964(crn1);g4683(ATG12);g5121(vps34);g5130(vma-11);g5442(arc3);g5892(ARP2);g6669(chc1);g6751(arc1);g6854(VMA16);g6887(VPS15);g7050(dic1);g887(arp-3)
GO:0016423	tRNA (guanine) methyltransferase activity	26	0.445135	1.62643	0.00490196	0.0537711	g1206(FFUJ_09178);g7086(-);g178(ATEG_00912);g79(erg6);g2536(laeA);g6144(ATEG_00912);g6094(ankF);	g1206(FFUJ_09178);g1641(ATEG_00912);g178(ATEG_00912);g20(trm1);g2011(TRM82);g2091(trm10);g2536(laeA);g2782(SPAC890.07c);g3711(FFUJ_09178);g4363(ATEG_00912);g4463(DIM1);g4658(FG00040);g4730(SPAC4F10.03c);g4767(trm8);g5616(FFUJ_09178);g5936(AN0656);g6094(ankF);g6144(ATEG_00912);g6518(TRM11);g6776(rmt-1);g6907(ATEG_00912);g7086(-);g7183(trm5);g7534(ATEG_00912);g7548(arsM);g79(erg6)
GO:0099568	cytoplasmic region	208	0.313797	1.62597	0	0.0538092	g268(CHS2);g4849(CDC2);g2814(imp2);g746(ase1);g1934(cap2);g4305(CaO19.11733);g670(TWF1);g1349(rng2);g1390(klp6);g6787(tea2);g3273(ro-4);g5135(-);g126(pi030);g5622(hob3);g1375(artA);g2743(alp6);g3125(CaO19.1220);g3760(cdcA);g5324(cyk3);g6840(PAN1);g1510(pof6);g7462(sec2);g3598(dam1);g813(SEY1);g5888(mipA);g4481(SPAC9G1.05);g7050(dic1);g1348(SPCC794.11c);g3544(alp14);g4768(SPBC4F6.12);g3165(arpc5-c…	MSTRG.3364(--);MSTRG.4834(--);g1034(cdc42);g1055(ro-3);g1095(ATG5);g1115(ucp3);g1131(ABP140);g1170(SEC3);g119(O3275);g126(pi030);g1261(arc2);g1279(SAC1);g130(rpn2);g1342(-);g1348(SPCC794.11c);g1349(rng2);g1370(BOI2);g1375(artA);g1390(klp6);g1423(APE2);g1510(pof6);g1511(YCR072C);g1543(HCBG_08711);g1562(sepA);g1684(alp11);g1714(SEC15);g1737(elp2);g174(SPBC3E7.04c);g1762(clc1);g177(STE6);g1787(tea4)…
GO:0051216	cartilage development	15	0.514725	1.62531	0.0269058	0.0539734	g275(YOR29-25);MSTRG.3608(CDY1);g4278(DFR1);MSTRG.8937(--);MSTRG.8116(--);MSTRG.8936(--);	MSTRG.3608(CDY1);MSTRG.8116(--);MSTRG.8936(--);MSTRG.8937(--);g1559(rpc19);g2369(-);g275(YOR29-25);g3011(CYS4);g4278(DFR1);g4454(-);g4703(SPBC13G1.05);g4979(-);g5918(HOG1);g6874(cprA);g96(-)
GO:0002274	myeloid leukocyte activation	72	0.354724	1.61401	0	0.0580849	g7145(RPT1);g635(candA-C);g3772(VMA3);g2567(rpn7);g4044(pca-2);g3818(syb1);g574(tel1);g5130(vma-11);g1611(cct8);g1209(pup2);g3479(KU80);g845(rpn-1);g1811(vma-8);g2729(-);g2181(ATG7);g1829(gtp-14);g1852(sec9);g1366(rpn11);g5892(ARP2);g3599(SPAC3H8.02);g2767(rpn6);g6763(YBL0407);g7131(app1);	g1050(cot-3);g1209(pup2);g1350(AFUA_2G03610);g1366(rpn11);g1501(GDB1);g1526(cct2);g1611(cct8);g1630(ARMC8);g1678(rpn-8);g1706(mug89);g1811(vma-8);g1829(gtp-14);g1852(sec9);g1971(SPAC6F6.11c);g2034(icdA);g2061(APT1);g2150(HEM2);g2181(ATG7);g2226(ckb-1);g2427(snx4);g2453(SPCC576.15c);g2475(-);g2567(rpn7);g2612(cla4);g2729(-);g2767(rpn6);g2785(tbp1);g287(HD-10);g2925(MOH1);g2974(SPBC530.09c);g330(KU…
GO:0005656	nuclear pre-replicative complex	15	0.519219	1.61323	0.0243902	0.0582075	g2519(sna41);g2556(mcm2);g1065(mcm3);g1117(orc4);g5584(mcm5);g7286(mcm7);g6810(cdc18);g6895(orc3);g807(SPBC29A10.15);g970(mcm6);g5219(SPBC685.09);g4440(mcm4);	g1065(mcm3);g1117(orc4);g2519(sna41);g2556(mcm2);g4440(mcm4);g5219(SPBC685.09);g5584(mcm5);g5686(-);g662(noc3);g6810(cdc18);g6895(orc3);g7286(mcm7);g7478(CaO19.13614);g807(SPBC29A10.15);g970(mcm6)
GO:0072396	response to cell cycle checkpoint signaling	16	0.500266	1.61182	0.0311111	0.058629	g4849(CDC2);g3760(cdcA);g3013(ark1);g3526(chk1);g3848(-);g7594(mrc1);g6525(dna2);	g1452(rna14);g2465(mus81);g3013(ark1);g3220(MAD1);g3526(chk1);g3760(cdcA);g3848(-);g4020(SPAC1687.21);g4096(L207DRAFT_509616);g4436(SPAC644.16);g4461(SPBC660.15);g482(mug40);g4849(CDC2);g4901(nimT);g6525(dna2);g7594(mrc1)
GO:0043312	neutrophil degranulation	66	0.358374	1.61064	0	0.058871	g7145(RPT1);g635(candA-C);g3772(VMA3);g2567(rpn7);g4044(pca-2);g3818(syb1);g5130(vma-11);g1611(cct8);g1209(pup2);g3479(KU80);g845(rpn-1);g1811(vma-8);g2729(-);g2181(ATG7);g1829(gtp-14);g1852(sec9);g1366(rpn11);g5892(ARP2);g3599(SPAC3H8.02);g2767(rpn6);g6763(YBL0407);g7131(app1);	g1050(cot-3);g1209(pup2);g1350(AFUA_2G03610);g1366(rpn11);g1501(GDB1);g1526(cct2);g1611(cct8);g1630(ARMC8);g1678(rpn-8);g1706(mug89);g1811(vma-8);g1829(gtp-14);g1852(sec9);g1971(SPAC6F6.11c);g2034(icdA);g2061(APT1);g2150(HEM2);g2181(ATG7);g2226(ckb-1);g2475(-);g2567(rpn7);g2729(-);g2767(rpn6);g2785(tbp1);g287(HD-10);g2925(MOH1);g2974(SPBC530.09c);g330(KU70);g3451(ARB_03431);g3479(KU80);g3590(rpn9…
GO:0097352	autophagosome maturation	20	0.475151	1.60873	0.0125	0.059473	g3818(syb1);g4766(vps25);g6710(rpt4);g6122(VPS28);g603(vps16);g1852(sec9);g1853(vps33);g2752(VPS41);g3854(YMR231W);	g1484(tbpA);g1852(sec9);g1853(vps33);g2752(VPS41);g3115(-);g3424(YPR173C);g3818(syb1);g3854(YMR231W);g3999(vam6);g413(FAB1);g4766(vps25);g4811(SPBC16E9.10c);g5769(L9634.2);g603(vps16);g6122(VPS28);g6146(ptc4);g6219(TGFBRAP1);g630(UVRAG);g651(cdc48);g6710(rpt4)
GO:0002275	myeloid cell activation involved in immune response	70	0.348433	1.60585	0	0.0606786	g7145(RPT1);g635(candA-C);g3772(VMA3);g2567(rpn7);g4044(pca-2);g3818(syb1);g5130(vma-11);g1611(cct8);g1209(pup2);g3479(KU80);g845(rpn-1);g1811(vma-8);g2729(-);g2181(ATG7);g1829(gtp-14);g1852(sec9);g1366(rpn11);g5892(ARP2);g3599(SPAC3H8.02);g2767(rpn6);g6763(YBL0407);g7131(app1);	g1050(cot-3);g1209(pup2);g1350(AFUA_2G03610);g1366(rpn11);g1501(GDB1);g1526(cct2);g1611(cct8);g1630(ARMC8);g1678(rpn-8);g1706(mug89);g1811(vma-8);g1829(gtp-14);g1852(sec9);g1971(SPAC6F6.11c);g2034(icdA);g2061(APT1);g2150(HEM2);g2181(ATG7);g2226(ckb-1);g2427(snx4);g2453(SPCC576.15c);g2475(-);g2567(rpn7);g2612(cla4);g2729(-);g2767(rpn6);g2785(tbp1);g287(HD-10);g2925(MOH1);g2974(SPBC530.09c);g330(KU…
GO:0000723	telomere maintenance	122	0.316314	1.6056	0	0.0606219	g3110(BUD32);g4849(CDC2);g6586(RFC2);g7635(SPAC6B12.10c);g7517(FEN1);g595(spb70);g574(tel1);g3515(rhp54);g4148(rfc1);g2144(ssb1);g1611(cct8);g3479(KU80);g7270(SPBC29A3.14c);g5351(exo2);g1601(KAE1);g1745(rfc4);g1958(5F3.150);g4513(SPAC3H5.06c);g5416(cbf5);g646(elg1);g3810(mus-23);g3379(RRP6);g2535(swd1);g6392(SPAC26H5.02c);g3785(NHP2);g366(CTHT_0061010);g170(-);g6654(cdc1);g5453(clr3);g1117(orc4);…	g1117(orc4);g1232(bimB);g1332(HOS2);g1383(cgi121);g1449(SPBC354.10);g1526(cct2);g1581(MMM1);g1584(bre1);g1601(KAE1);g1611(cct8);g170(-);g1721(pli1);g1745(rfc4);g1822(LIG4);g1848(tel2);g1863(OGG1);g1946(N1216);g1958(5F3.150);g2002(ies4);g2072(DLH1);g2144(ssb1);g2231(SPBC4F6.14);g2232(swi10);g2300(rhp57);g2328(radC);g2381(pnk1);g2392(RAD50);g2393(rad1);g2459(-);g2535(swd1);g2551(cct7);g2593(-);g260…
GO:0036387	pre-replicative complex	15	0.519219	1.60505	0.0161943	0.0606521	g2519(sna41);g2556(mcm2);g1065(mcm3);g1117(orc4);g5584(mcm5);g7286(mcm7);g6810(cdc18);g6895(orc3);g807(SPBC29A10.15);g970(mcm6);g5219(SPBC685.09);g4440(mcm4);	g1065(mcm3);g1117(orc4);g2519(sna41);g2556(mcm2);g4440(mcm4);g5219(SPBC685.09);g5584(mcm5);g5686(-);g662(noc3);g6810(cdc18);g6895(orc3);g7286(mcm7);g7478(CaO19.13614);g807(SPBC29A10.15);g970(mcm6)
GO:1903475	mitotic actomyosin contractile ring assembly	20	0.49289	1.60493	0.0138249	0.0605535	g4849(CDC2);g1934(cap2);g1349(rng2);g5622(hob3);g4768(SPBC4F6.12);g5117(myo2);g3954(SPBC20F10.06);g887(arp-3);	g119(O3275);g1349(rng2);g1543(HCBG_08711);g1562(sepA);g1934(cap2);g2690(wsp1);g357(bimG);g3954(SPBC20F10.06);g4753(cap1);g4768(SPBC4F6.12);g4849(CDC2);g5117(myo2);g5156(ain1);g517(cdc4);g5622(hob3);g5681(COF1);g6703(-);g7297(-);g884(rng3);g887(arp-3)
GO:0005839	proteasome core complex	16	0.500514	1.60276	0.0242915	0.0612266	g5472(PRE6);g4044(pca-2);g1548(SPAC6G10.04c);g1209(pup2);g4365(PUP1);g6772(PRE10);	g1209(pup2);g1548(SPAC6G10.04c);g2745(SCL1);g4044(pca-2);g4365(PUP1);g4722(SPAC13C5.01c);g4886(P8283.10);g5227(-);g5472(PRE6);g6420(BLM10);g6698(pcb-4);g6704(PUP3);g6761(PRE4);g6763(YBL0407);g6772(PRE10);g7268(PRE3)
GO:0051291	protein heterooligomerization	20	0.476918	1.60222	0.0180995	0.0612752	g2248(rnr-1);g550(rnr-2);g3813(VPS24);g6439(qcr6);g1353(frs2);g47(pim1);g5551(DUR12);	g1353(frs2);g1373(NSP1);g1961(SEC);g2248(rnr-1);g2392(RAD50);g2960(FRS1);g3038(UMAG_12045);g330(KU70);g3646(tsc2);g3813(VPS24);g3905(pphA);g47(pim1);g4949(-);g5349(gch-1);g5459(nudt21);g550(rnr-2);g5551(DUR12);g5739(ppt1);g627(YKL002W);g6439(qcr6)
GO:0045930	negative regulation of mitotic cell cycle	156	0.312396	1.602	0	0.0611891	g2519(sna41);g4849(CDC2);g7644(sld2);g746(ase1);g426(-);g6586(RFC2);g1753(-);g3273(ro-4);g1375(artA);g2268(YD9320A.04);g3760(cdcA);g2151(YPI1);g640(spg1);g3013(ark1);g5968(TOP2);g574(tel1);g1296(msh6);g2144(ssb1);g3740(nimA);g6617(MPS1);g6313(slp1);g5888(mipA);g2807(ndc80);g97(FG02793);g6334(mpr1);g3526(chk1);g3848(-);g3158(mal3);g3810(mus-23);g1688(-);g4765(brc1);g6380(rps602);g2488(-);g3007(wee…	MSTRG.4648(--);g1007(SPAC22F8.09);g1119(cdc73);g1121(not2);g1220(SUF4);g1239(PHO85);g1296(msh6);g1338(ssu72);g1358(srk1);g1375(artA);g1487(MBD4);g1509(trip13);g1511(YCR072C);g1584(bre1);g1688(-);g170(-);g1716(mei2);g1721(pli1);g1748(syf2);g1753(-);g1831(DOT1);g1848(tel2);g1988(cdc16);g2083(psmD8-1);g213(pab1);g2144(ssb1);g2151(YPI1);g2212(-);g2268(YD9320A.04);g2300(rhp57);g2392(RAD50);g2393(rad1)…
GO:0110053	regulation of actin filament organization	54	0.386716	1.60198	0.00746269	0.061037	g2814(imp2);g1934(cap2);g670(TWF1);g1349(rng2);g3125(CaO19.1220);g6840(PAN1);g4481(SPAC9G1.05);g3165(arpc5-c);g7058(sla1);g2375(cki1);g5117(myo2);g3810(mus-23);g6284(alp41);g3964(crn1);g5892(ARP2);g887(arp-3);g2667(SPAC1A6.01c);g7131(app1);	g1034(cdc42);g119(O3275);g1261(arc2);g1349(rng2);g1511(YCR072C);g1562(sepA);g1787(tea4);g181(MYO1);g1858(pob3);g1934(cap2);g2267(-);g2375(cki1);g2586(arf6);g2656(ARC19);g2667(SPAC1A6.01c);g2690(wsp1);g2814(imp2);g3024(SAC6);g3055(SPAC23A1.17);g3073(SPBC12C2.02c);g3079(bzz1);g3125(CaO19.1220);g3165(arpc5-c);g3251(MIP11);g3470(hhp1);g3810(mus-23);g3937(-);g3964(crn1);g4481(SPAC9G1.05);g4753(cap1);g…
GO:0008176	tRNA (guanine-N7-)-methyltransferase activity	19	0.47812	1.60186	0.0355556	0.0609176	g1206(FFUJ_09178);g7086(-);g178(ATEG_00912);g79(erg6);g2536(laeA);g6144(ATEG_00912);g6094(ankF);	g1206(FFUJ_09178);g1641(ATEG_00912);g178(ATEG_00912);g2011(TRM82);g2536(laeA);g2782(SPAC890.07c);g3711(FFUJ_09178);g4363(ATEG_00912);g4463(DIM1);g4767(trm8);g5616(FFUJ_09178);g5936(AN0656);g6094(ankF);g6144(ATEG_00912);g6907(ATEG_00912);g7086(-);g7534(ATEG_00912);g7548(arsM);g79(erg6)
GO:0002283	neutrophil activation involved in immune response	66	0.358374	1.60143	0.0104167	0.060913	g7145(RPT1);g635(candA-C);g3772(VMA3);g2567(rpn7);g4044(pca-2);g3818(syb1);g5130(vma-11);g1611(cct8);g1209(pup2);g3479(KU80);g845(rpn-1);g1811(vma-8);g2729(-);g2181(ATG7);g1829(gtp-14);g1852(sec9);g1366(rpn11);g5892(ARP2);g3599(SPAC3H8.02);g2767(rpn6);g6763(YBL0407);g7131(app1);	g1050(cot-3);g1209(pup2);g1350(AFUA_2G03610);g1366(rpn11);g1501(GDB1);g1526(cct2);g1611(cct8);g1630(ARMC8);g1678(rpn-8);g1706(mug89);g1811(vma-8);g1829(gtp-14);g1852(sec9);g1971(SPAC6F6.11c);g2034(icdA);g2061(APT1);g2150(HEM2);g2181(ATG7);g2226(ckb-1);g2475(-);g2567(rpn7);g2729(-);g2767(rpn6);g2785(tbp1);g287(HD-10);g2925(MOH1);g2974(SPBC530.09c);g330(KU70);g3451(ARB_03431);g3479(KU80);g3590(rpn9…
GO:0043687	post-translational protein modification	90	0.339932	1.60084	0	0.0609879	g7145(RPT1);g635(candA-C);g2567(rpn7);g4044(pca-2);g56(let1);g1548(SPAC6G10.04c);g5716(atg3);g7012(csnA);g6710(rpt4);g1209(pup2);g6772(PRE10);g3211(ubl1);g2188(csnC);g845(rpn-1);g7188(rpn10);g1847(uba3);g2181(ATG7);g5821(mts2);g3866(elc1);g7272(-);g1366(rpn11);g4943(ddb1);g2535(swd1);g5691(-);g7363(cdt2);g805(-);MSTRG.9945(--);g2767(rpn6);g2811(PBY1);g6763(YBL0407);MSTRG.11420(--);g5314(gls2);	MSTRG.11420(--);MSTRG.9945(--);g1014(uch1);g1095(ATG5);g1100(ckn1);g1209(pup2);g1366(rpn11);g143(SPBC17D11.08);g1484(tbpA);g1548(SPAC6G10.04c);g1678(rpn-8);g1696(YPT32);g1847(uba3);g1992(iqw1);g2083(psmD8-1);g2175(ARB_02626);g2181(ATG7);g2188(csnC);g221(csnD);g2472(ppm1);g2535(swd1);g2567(rpn7);g2745(SCL1);g2766(SOF1);g2767(rpn6);g2785(tbp1);g2811(PBY1);g3038(UMAG_12045);g3211(ubl1);g3238(-);g333…
GO:0030838	positive regulation of actin filament polymerization	34	0.410952	1.59961	0.0239521	0.0612592	g1934(cap2);g1349(rng2);g6840(PAN1);g4481(SPAC9G1.05);g3165(arpc5-c);g7058(sla1);g2375(cki1);g6284(alp41);g3964(crn1);g5892(ARP2);g887(arp-3);g7131(app1);	g1261(arc2);g1349(rng2);g1562(sepA);g181(MYO1);g1858(pob3);g1934(cap2);g2375(cki1);g2586(arf6);g2656(ARC19);g2690(wsp1);g3024(SAC6);g3055(SPAC23A1.17);g3073(SPBC12C2.02c);g3079(bzz1);g3165(arpc5-c);g3251(MIP11);g3470(hhp1);g3964(crn1);g4481(SPAC9G1.05);g4753(cap1);g4773(BUD6);g4825(SPBC21B10.05c);g5015(vrp1);g5442(arc3);g5681(COF1);g5892(ARP2);g6284(alp41);g6751(arc1);g6840(PAN1);g7058(sla1);g713…
GO:0032200	telomere organization	123	0.3153	1.59526	0	0.0629444	g3110(BUD32);g4849(CDC2);g6586(RFC2);g7635(SPAC6B12.10c);g7517(FEN1);g595(spb70);g574(tel1);g3515(rhp54);g4148(rfc1);g2144(ssb1);g1611(cct8);g3479(KU80);g7270(SPBC29A3.14c);g5351(exo2);g1601(KAE1);g1745(rfc4);g1958(5F3.150);g4513(SPAC3H5.06c);g5416(cbf5);g646(elg1);g3810(mus-23);g3379(RRP6);g2535(swd1);g6392(SPAC26H5.02c);g3785(NHP2);g366(CTHT_0061010);g170(-);g6654(cdc1);g5453(clr3);g1117(orc4);…	g1117(orc4);g1232(bimB);g1332(HOS2);g1383(cgi121);g1449(SPBC354.10);g1526(cct2);g1581(MMM1);g1584(bre1);g1601(KAE1);g1611(cct8);g170(-);g1721(pli1);g1745(rfc4);g1822(LIG4);g1848(tel2);g1863(OGG1);g1946(N1216);g1958(5F3.150);g2002(ies4);g2072(DLH1);g2144(ssb1);g2231(SPBC4F6.14);g2232(swi10);g2300(rhp57);g2328(radC);g2381(pnk1);g2392(RAD50);g2393(rad1);g2459(-);g2535(swd1);g2551(cct7);g2593(-);g260…
GO:0099738	cell cortex region	67	0.361541	1.5937	0	0.0634304	g1934(cap2);g4305(CaO19.11733);g1349(rng2);g6787(tea2);g3273(ro-4);g5622(hob3);g3125(CaO19.1220);g7462(sec2);g4768(SPBC4F6.12);g3165(arpc5-c);g1055(ro-3);g5117(myo2);g3158(mal3);g4934(-);g3964(crn1);g5705(sec8);g286(apl3);g4269(mob1-1);g887(arp-3);	g1034(cdc42);g1055(ro-3);g119(O3275);g1342(-);g1349(rng2);g1370(BOI2);g1562(sepA);g1787(tea4);g181(MYO1);g1815(pkcA);g1934(cap2);g2163(spn2);g2388(ssp1);g2586(arf6);g2661(HSL1);g2690(wsp1);g286(apl3);g3024(SAC6);g3056(apl1);g3102(pom1);g3125(CaO19.1220);g3158(mal3);g3165(arpc5-c);g3273(ro-4);g3309(PAL1);g331(apm4);g3378(gap1);g37(ypt2);g3716(syb1);g3964(crn1);g4025(exo70);g4144(POM33);g4146(CDC3)…
GO:0040020	regulation of meiotic nuclear division	47	0.37746	1.59324	0	0.063427	g4849(CDC2);g5645(pip1);g4457(AN7461);g3013(ark1);g6617(MPS1);g6313(slp1);g3526(chk1);g2931(SPAC12G12.01c);g7689(cnd1);g3007(wee1);g3954(SPBC20F10.06);g3383(msh-2);g5863(mek1);g1509(trip13);g4385(rqh1);	g1082(SPAC167.07c);g1188(CaO19.2331);g1332(HOS2);g1358(srk1);g1367(N0305);g1509(trip13);g1716(mei2);g1721(pli1);g1820(PPH3);g1831(DOT1);g1935(mph1);g2072(DLH1);g2392(RAD50);g2393(rad1);g2465(mus81);g2712(atf1);g2931(SPAC12G12.01c);g3007(wee1);g3013(ark1);g322(SPBC216.01c);g3383(msh-2);g3526(chk1);g3539(-);g3550(TBL1XR1);g3676(-);g3880(GLE2);g3954(SPBC20F10.06);g3986(SWI6);g4164(-);g4199(pit1);g43…
GO:0000076	DNA replication checkpoint signaling	33	0.415972	1.59146	0.0169492	0.0640418	g2519(sna41);g7644(sld2);g6586(RFC2);g1375(artA);g3526(chk1);g1745(rfc4);g1688(-);g4765(brc1);g7594(mrc1);g294(TOF1);g2740(rad9);g6810(cdc18);g2083(psmD8-1);g3886(uba5);g807(SPBC29A10.15);g43(rad3);g3418(pol2);g4681(him1);	g1375(artA);g1688(-);g1745(rfc4);g1848(tel2);g2083(psmD8-1);g2393(rad1);g2406(CCR4);g2465(mus81);g2519(sna41);g2740(rad9);g294(TOF1);g3418(pol2);g3526(chk1);g357(bimG);g3676(-);g3886(uba5);g43(rad3);g46(csm3);g4681(him1);g4765(brc1);g4901(nimT);g5610(SPBC342.05);g625(rad4);g6586(RFC2);g6810(cdc18);g6877(ssb2);g7174(rad17);g7243(P2588);g7536(MST7);g7594(mrc1);g7644(sld2);g7690(hsk1);g807(SPBC29A10…
GO:0009611	response to wounding	69	0.353839	1.59063	0	0.0641536	g1934(cap2);g1973(-);g1433(erg2);g5622(hob3);g7102(SPBC1711.03);g2248(rnr-1);g3013(ark1);g4278(DFR1);g5654(-);g6617(MPS1);g3526(chk1);g7626(cut3);g5351(exo2);g4374(-);g7209(SPBC725.05c);	g1034(cdc42);g119(O3275);g1344(hmg1);g1354(CaO19.12648);g1433(erg2);g1577(vps45);g1815(pkcA);g1879(AGC1);g1934(cap2);g1957(YER170W);g1973(-);g2096(ERV1);g2248(rnr-1);g2374(ADE17);g2436(lsd1);g2453(SPCC576.15c);g2494(SPAC458.02c);g2580(-);g2656(ARC19);g2812(-);g2839(-);g2998(-);g3013(ark1);g3145(pep7);g318(-);g3192(At3g23870);g3357(-);g3526(chk1);g3583(mpkB);g3604(SAP1);g3607(ATG2);g3685(EGD2);g37…
GO:0007095	mitotic G2 DNA damage checkpoint signaling	21	0.473137	1.58886	0.0214592	0.0648191	g1375(artA);g574(tel1);g1296(msh6);g3526(chk1);g3810(mus-23);g4765(brc1);g7363(cdt2);g1748(syf2);	g1007(SPAC22F8.09);g1296(msh6);g1375(artA);g1487(MBD4);g1748(syf2);g2393(rad1);g2465(mus81);g3526(chk1);g3810(mus-23);g4171(PMS2);g43(rad3);g4308(SET9);g4765(brc1);g4901(nimT);g5610(SPBC342.05);g574(tel1);g6026(NCU06464);g625(rad4);g7174(rad17);g7363(cdt2);g7536(MST7)
GO:2000573	positive regulation of DNA biosynthetic process	33	0.404675	1.58808	0.0113636	0.0649741	g4125(ctf18);g6586(RFC2);g574(tel1);g2144(ssb1);g1611(cct8);g3479(KU80);g1745(rfc4);g5416(cbf5);g366(CTHT_0061010);	g1526(cct2);g1611(cct8);g1721(pli1);g1745(rfc4);g2096(ERV1);g2144(ssb1);g2231(SPBC4F6.14);g2381(pnk1);g2551(cct7);g2600(cct5);g2818(mcm10);g3479(KU80);g366(CTHT_0061010);g3733(sub2);g3896(Wrap53);g4125(ctf18);g414(-);g4150(B14D6.460);g43(rad3);g4571(naf1);g4586(cct3);g4811(SPBC16E9.10c);g5097(wis4);g5134(SPBC887.05c);g5416(cbf5);g574(tel1);g5775(-);g6586(RFC2);g668(parn-1);g6915(-);g7146(cct4);g7…
GO:0071963	establishment or maintenance of cell polarity regulating cell shape	37	0.399221	1.5807	0.0172414	0.0679568	g4501(-);g6787(tea2);g2743(alp6);g3125(CaO19.1220);g5095(benA);g6998(cka);g6004(KLP1);	g1034(cdc42);g1208(alp4);g1342(-);g1543(HCBG_08711);g1787(tea4);g181(MYO1);g1859(L1);g2330(scs2);g2350(sog2);g266(scd2);g2690(wsp1);g2743(alp6);g2824(rho2);g3102(pom1);g3125(CaO19.1220);g3229(hymA);g3469(tea1);g357(bimG);g3806(sitA);g4501(-);g4646(ste20);g4823(VTC1);g5095(benA);g5402(MYO2);g5442(arc3);g6004(KLP1);g6366(eaf3);g6444(CDC24);g6489(cot-1);g6787(tea2);g6873(TAO3);g6998(cka);g7071(-);g7…
GO:0030261	chromosome condensation	176	0.309055	1.57708	0	0.0694596	g4501(-);g6838(cnd2);g2519(sna41);g4849(CDC2);g1973(-);g3173(-);g4124(-);g2770(-);g7035(-);g7408(sos7);g6253(-);g3013(ark1);g5968(TOP2);g2631(-);g5485(cnd3);g3515(rhp54);g302(-);g49(NIC96);g3740(nimA);g7462(sec2);g5737(-);g247(-);g2556(mcm2);g2807(ndc80);g3544(alp14);g97(FG02793);g5534(mdr1);g7626(cut3);g6004(KLP1);g804(-);g5185(MDR4);g1055(ro-3);g5117(myo2);g1688(-);g7689(cnd1);g3107(-);g2488(-)…	MSTRG.8326(--);g1001(rad9);g1029(MDR5);g1055(ro-3);g1124(SMC2);g1126(PSF2);g1128(SPBC577.04);g12(hacA);g125(-);g131(FG07526);g1338(ssu72);g1342(-);g1367(N0305);g1373(NSP1);g1457(atg11);g1584(bre1);g1673(-);g1688(-);g1721(pli1);g177(STE6);g1830(atg16);g1923(aclQ);g1939(-);g1951(TOP1);g1973(-);g2161(SPBC119.12);g2165(spc25);g2169(-);g2216(sec13);g224(-);g2300(rhp57);g2338(OR26.29);g2392(RAD50);g241…
GO:2000104	negative regulation of DNA-dependent DNA replication	55	0.370135	1.57299	0.00746269	0.0708465	g2519(sna41);g4849(CDC2);g6586(RFC2);g56(let1);g1296(msh6);g6710(rpt4);g3526(chk1);g2181(ATG7);g3810(mus-23);g7282(MSH3);g6258(hsp98);g6392(SPAC26H5.02c);g170(-);g3383(msh-2);g7594(mrc1);g5443(RFC3);g6373(rvb1);g3826(-);g1005(esa1);g777(rhp51);g6142(apc10);g294(TOF1);g6810(cdc18);	g1005(esa1);g1112(cicA);g1205(CIMG_08188);g1296(msh6);g1484(tbpA);g170(-);g2181(ATG7);g2406(CCR4);g2436(lsd1);g248(MSP1);g2519(sna41);g2581(gem1);g2593(-);g2785(tbp1);g294(TOF1);g330(KU70);g3383(msh-2);g3408(YOL075C);g3424(YPR173C);g3526(chk1);g3540(CDC4);g3810(mus-23);g3826(-);g4072(L2901);g4106(sudA);g4440(mcm4);g4588(BCS1);g46(csm3);g4811(SPBC16E9.10c);g4849(CDC2);g4901(nimT);g5053(hsp78);g544…
GO:0043299	leukocyte degranulation	70	0.347176	1.57126	0	0.071523	g7145(RPT1);g635(candA-C);g3772(VMA3);g2567(rpn7);g4044(pca-2);g3818(syb1);g5130(vma-11);g1611(cct8);g1209(pup2);g3479(KU80);g845(rpn-1);g1811(vma-8);g2729(-);g2181(ATG7);g1829(gtp-14);g1852(sec9);g1366(rpn11);g5892(ARP2);g3599(SPAC3H8.02);g2767(rpn6);g6763(YBL0407);g7131(app1);	g1050(cot-3);g1209(pup2);g1350(AFUA_2G03610);g1366(rpn11);g1501(GDB1);g1526(cct2);g1611(cct8);g1630(ARMC8);g1678(rpn-8);g1706(mug89);g1811(vma-8);g1829(gtp-14);g1852(sec9);g1971(SPAC6F6.11c);g2034(icdA);g2061(APT1);g2150(HEM2);g2181(ATG7);g2226(ckb-1);g2427(snx4);g2453(SPCC576.15c);g2475(-);g2567(rpn7);g2729(-);g2767(rpn6);g2785(tbp1);g287(HD-10);g2900(APL4);g2925(MOH1);g2974(SPBC530.09c);g330(KU…
GO:0004551	nucleotide diphosphatase activity	17	0.481068	1.57112	0.0203252	0.0713567	g5630(grs1);g6006(yfkN);g495(aph1);g7209(SPBC725.05c);g5252(yfkN);g7010(YDR530C);	g15(SPBPB2B2.06c);g357(bimG);g4221(aps1);g431(ppzA);g495(aph1);g5125(apaH);g5252(yfkN);g5345(SPBC1778.03c);g5403(HCBG_02177);g5500(cnaA);g5630(grs1);g6006(yfkN);g6272(ARB_01864);g7010(YDR530C);g7209(SPBC725.05c);g7392(mggB);g911(SPAC22H10.04)
GO:0042060	wound healing	53	0.368983	1.57077	0	0.071332	g1934(cap2);g1973(-);g5622(hob3);g7102(SPBC1711.03);g2248(rnr-1);g5654(-);g6617(MPS1);g3526(chk1);g7626(cut3);g5351(exo2);g4374(-);g7209(SPBC725.05c);g6346(COQ3);	g1034(cdc42);g119(O3275);g1344(hmg1);g1354(CaO19.12648);g1577(vps45);g1815(pkcA);g1879(AGC1);g1934(cap2);g1957(YER170W);g1973(-);g2096(ERV1);g2248(rnr-1);g2374(ADE17);g2436(lsd1);g2453(SPCC576.15c);g2494(SPAC458.02c);g2580(-);g2656(ARC19);g2839(-);g2998(-);g3145(pep7);g318(-);g3526(chk1);g3583(mpkB);g3607(ATG2);g3685(EGD2);g3744(-);g3986(SWI6);g4033(ssn6);g4257(-);g4374(-);g456(CaO19.1376);g4973(…
GO:0030139	endocytic vesicle	58	0.356452	1.57069	0.00909091	0.071173	g3772(VMA3);g6746(ECM29);g3818(syb1);g5130(vma-11);g6250(SPAC1F5.06);g7050(dic1);g3544(alp14);g3165(arpc5-c);g5117(myo2);g1829(gtp-14);g2683(vma-4);g3964(crn1);g5892(ARP2);g286(apl3);g2367(-);g887(arp-3);g3171(YOR3154C);g1798(nudA);g4192(vma-2);g2481(aps2);g2338(OR26.29);g6945(CIMG_02254);	g1034(cdc42);g1095(ATG5);g1261(arc2);g1798(nudA);g1829(gtp-14);g1970(CG17119);g2094(apl2);g2338(OR26.29);g2367(-);g2414(vps5);g2481(aps2);g2586(arf6);g2656(ARC19);g2683(vma-4);g2749(ubi::crp-6);g286(apl3);g2927(SPAC1952.17c);g2974(SPBC530.09c);g3056(apl1);g3108(vas2);g3165(arpc5-c);g3171(YOR3154C);g331(apm4);g3544(alp14);g3547(ent1);g357(bimG);g3659(sec22);g3749(crmD);g3772(VMA3);g3818(syb1);g396…
GO:0042582	azurophil granule	18	0.468276	1.56902	0.0237154	0.0717644	g3772(VMA3);g3818(syb1);g5130(vma-11);g1611(cct8);g2729(-);g1852(sec9);g5892(ARP2);	g1526(cct2);g1611(cct8);g1706(mug89);g1852(sec9);g2475(-);g2729(-);g287(HD-10);g3772(VMA3);g3818(syb1);g3877(B14D6.310);g5013(SPCC970.06);g5130(vma-11);g5544(wbp1);g5620(bet5);g5892(ARP2);g6217(ucp10);g651(cdc48);g7692(DNJ1)
GO:0045898	regulation of RNA polymerase II transcription preinitiation complex assembly	17	0.4842	1.56833	0.037594	0.0718128	g7145(RPT1);g635(candA-C);g56(let1);g6710(rpt4);g4294(sgf73);g2988(mot1);g5821(mts2);	g1484(tbpA);g1705(spt16);g1858(pob3);g222(gtf2f2);g2785(tbp1);g2988(mot1);g4294(sgf73);g4312(ssp-1);g4745(yap1);g4987(cpcA);g5(nctB);g56(let1);g5821(mts2);g635(candA-C);g6710(rpt4);g7145(RPT1);g7159(tfs1)
GO:0009378	four-way junction helicase activity	50	0.366115	1.56367	0.00684931	0.0738714	g7145(RPT1);g4125(ctf18);g6586(RFC2);g56(let1);g6710(rpt4);g4148(rfc1);g3485(YTA12);g3232(sec18);g1745(rfc4);g5821(mts2);g646(elg1);g6258(hsp98);g6392(SPAC26H5.02c);g1509(trip13);g4385(rqh1);g5443(RFC3);g6373(rvb1);g4422(bor);	g1484(tbpA);g1509(trip13);g1745(rfc4);g1765(CAM1);g1793(An18g02980);g1935(mph1);g2465(mus81);g248(MSP1);g2785(tbp1);g3232(sec18);g3408(YOL075C);g3424(YPR173C);g3485(YTA12);g3604(SAP1);g380(LPI1W);g40(L8084.16);g4008(bor);g4072(L2901);g4125(ctf18);g4148(rfc1);g4240(MSP1);g4385(rqh1);g4422(bor);g4588(BCS1);g4811(SPBC16E9.10c);g504(pim1);g5234(rhp23);g5361(SPAC644.07);g5443(RFC3);g56(let1);g5653(rvb…
GO:0030042	actin filament depolymerization	20	0.468415	1.56169	0.05	0.0746635	g1934(cap2);g670(TWF1);g1349(rng2);g4481(SPAC9G1.05);g3810(mus-23);g3964(crn1);g2667(SPAC1A6.01c);g7131(app1);	g119(O3275);g1261(arc2);g1349(rng2);g1511(YCR072C);g1562(sepA);g1934(cap2);g2388(ssp1);g2667(SPAC1A6.01c);g3810(mus-23);g3964(crn1);g4096(L207DRAFT_509616);g4481(SPAC9G1.05);g4753(cap1);g5177(cap1);g5681(COF1);g6081(-);g670(TWF1);g6703(-);g7131(app1);g7297(-)
GO:0002252	immune effector process	147	0.305597	1.56084	0	0.0748419	g3618(Nup358);g7145(RPT1);g635(candA-C);g3772(VMA3);g2567(rpn7);g2087(ski3);g4044(pca-2);g1901(rps19);g3818(syb1);g1296(msh6);g5130(vma-11);g1611(cct8);g1209(pup2);g4509(SPCC550.03c);g3479(KU80);g4481(SPAC9G1.05);g1405(IKS1);g577(dak1);g2988(mot1);g845(rpn-1);g1811(vma-8);g2729(-);g1422(PRP28);g2181(ATG7);g646(elg1);g1829(gtp-14);g1852(sec9);g1366(rpn11);g5110(sum2);g6380(rps602);g3379(RRP6);g589…	g1007(SPAC22F8.09);g1034(cdc42);g1050(cot-3);g1095(ATG5);g117(SPBC13G1.10c);g1209(pup2);g1261(arc2);g1296(msh6);g1330(rpc6);g1340(ski6);g1350(AFUA_2G03610);g1366(rpn11);g1405(IKS1);g1422(PRP28);g1501(GDB1);g1526(cct2);g155(-);g1611(cct8);g1630(ARMC8);g1678(rpn-8);g168(YMR099C);g1706(mug89);g1797(DCL1);g1809(SPBC211.03c);g1811(vma-8);g1822(LIG4);g1829(gtp-14);g1852(sec9);g1901(rps19);g1971(SPAC6F6…
GO:0000910	cytokinesis	266	0.275019	1.55545	0	0.0771476	g3110(BUD32);g182(YM8270.03C);g268(CHS2);g4849(CDC2);g2814(imp2);g746(ase1);g1934(cap2);g4305(CaO19.11733);g1349(rng2);g1390(klp6);g5622(hob3);g3088(sre1);g1375(artA);g2750(CaO19.13543);g7324(-);g3760(cdcA);g5095(benA);g640(spg1);g3013(ark1);g1240(-);g5485(cnd3);g5324(cyk3);g6840(PAN1);g3740(nimA);g7234(tubB);g2243(sepH);g3336(vps74);g5888(mipA);g4481(SPAC9G1.05);g5475(sid1);g5350(hat2);g1308(ABC…	MSTRG.9744(--);g1029(MDR5);g1034(cdc42);g107(cwc26);g1077(CaO19.10930);g1081(PAB1);g1112(cicA);g1148(ARB_01379);g119(O3275);g1208(alp4);g1216(SPAC227.10);g1232(bimB);g1240(-);g1304(YBT1);g1308(ABCG1);g1342(-);g1349(rng2);g1373(NSP1);g1375(artA);g1385(-);g1390(klp6);g1511(YCR072C);g1543(HCBG_08711);g1555(-);g1562(sepA);g1664(HSP70);g1733(MGG_12122);g1738(SPAC20G4.01);g1758(mdr2);g1762(clc1);g177(S…
GO:0060260	regulation of transcription initiation from RNA polymerase II promoter	29	0.40511	1.55284	0.0343137	0.0782672	g7145(RPT1);g635(candA-C);g3217(PHO85);g56(let1);g6710(rpt4);g4294(sgf73);g2988(mot1);g5351(exo2);g5821(mts2);	g1484(tbpA);g1705(spt16);g1858(pob3);g2216(sec13);g222(gtf2f2);g2785(tbp1);g2803(srp2);g2853(sua7);g2988(mot1);g3022(80A10.210);g3217(PHO85);g4294(sgf73);g4312(ssp-1);g4745(yap1);g4987(cpcA);g5(nctB);g5351(exo2);g557(dcp2);g56(let1);g5635(tpr1);g5821(mts2);g635(candA-C);g6710(rpt4);g7018(taf2);g7145(RPT1);g7159(tfs1);g7248(taf7);g7537(spt6);g769(hrp3)
GO:0033206	meiotic cytokinesis	26	0.424883	1.55239	0.0314136	0.0782551	g1390(klp6);g7324(-);g3760(cdcA);g3336(vps74);g2097(SPBPJ4664.04);g5892(ARP2);g5705(sec8);g4583(klp9);g3823(exo84);g1555(-);g2760(RINT1);g6678(-);g5113(-);	g1081(PAB1);g1390(klp6);g1555(-);g1897(PEX2);g2097(SPBPJ4664.04);g2586(arf6);g2736(Cog3);g2760(RINT1);g3251(MIP11);g3336(vps74);g3473(sec21);g3760(cdcA);g3823(exo84);g4583(klp9);g4774(PBP1);g5019(ARF);g5086(NUP84);g5113(-);g5370(ypt-1);g5671(ypt3);g5705(sec8);g5892(ARP2);g6678(-);g6848(PEX10);g7324(-);g7699(sed5)
GO:0032988	ribonucleoprotein complex disassembly	21	0.454035	1.55069	0.020202	0.0789988	g1906(dom34);g6963(RRF1);g823(-);g6004(KLP1);g6258(hsp98);g7171(TMA22);g5839(mef2);g5104(bob1);	g1906(dom34);g2305(TMA64);g3347(IFM1);g4650(tef101);g5059(SPCC16A11.16c);g5104(bob1);g560(cwf23);g5839(mef2);g6004(KLP1);g6258(hsp98);g6452(SPAC1486.03c);g6573(TMA20);g6672(DED1);g6963(RRF1);g7015(-);g7016(-);g7171(TMA22);g768(RLI1);g823(-);g858(PRP43);g991(prp22)
GO:1903008	organelle disassembly	61	0.354841	1.54848	0	0.0798657	g466(bimC);g4305(CaO19.11733);g1390(klp6);g3088(sre1);g1906(dom34);g3760(cdcA);g6963(RRF1);g5095(benA);g3013(ark1);g5716(atg3);g2243(sepH);g823(-);g3132(ATG8);g6004(KLP1);g2181(ATG7);g3459(mgr2);	g1095(ATG5);g1171(DCK1);g1390(klp6);g1391(NPL4);g1425(ATG1);g1457(atg11);g1671(ATG8);g1759(cdc37);g1809(SPBC211.03c);g1906(dom34);g2181(ATG7);g2243(sepH);g2305(TMA64);g2427(snx4);g3013(ark1);g3088(sre1);g3132(ATG8);g3171(YOR3154C);g3347(IFM1);g3459(mgr2);g3510(ATG9);g3604(SAP1);g3607(ATG2);g3646(tsc2);g3760(cdcA);g4020(SPAC1687.21);g4114(atg17);g4146(CDC3);g4181(fis1);g4305(CaO19.11733);g4512(AN6…
GO:0030479	actin cortical patch	54	0.357043	1.5466	0.00787402	0.0806133	g1934(cap2);g670(TWF1);g5622(hob3);g3125(CaO19.1220);g6840(PAN1);g4481(SPAC9G1.05);g1348(SPCC794.11c);g3165(arpc5-c);g7058(sla1);g3964(crn1);g3259(SCP1);g5892(ARP2);g887(arp-3);g7131(app1);	g1115(ucp3);g1131(ABP140);g119(O3275);g1261(arc2);g1348(SPCC794.11c);g1511(YCR072C);g1543(HCBG_08711);g1762(clc1);g181(MYO1);g1934(cap2);g2582(SPAPJ696.02);g2603(swf1);g2656(ARC19);g2690(wsp1);g3024(SAC6);g3055(SPAC23A1.17);g3079(bzz1);g3125(CaO19.1220);g3165(arpc5-c);g3259(SCP1);g3547(ent1);g3573(dip1);g3907(SPBC29B5.04c);g3964(crn1);g438(SPBC19F8.03c);g4481(SPAC9G1.05);g4736(lsb5);g4753(cap1);g…
GO:0070481	nuclear-transcribed mRNA catabolic process, non-stop decay	17	0.474885	1.54644	0.0517928	0.0805143	g2087(ski3);g1906(dom34);g4509(SPCC550.03c);g5351(exo2);g7576(rrp4);g4215(rrp42);	g1340(ski6);g1906(dom34);g2087(ski3);g2164(rec14);g2558(SSN3);g2674(-);g3086(Exosc5);g3445(RRP40);g4215(rrp42);g4344(rrp45);g4509(SPCC550.03c);g5351(exo2);g5449(HTZ1);g610(CSL4);g7356(MTR3);g7576(rrp4);g768(RLI1)
GO:0006334	nucleosome assembly	41	0.384293	1.54594	0.0136986	0.0805652	g3636(hH3v);g1753(-);g1461(nhp6);g2268(YD9320A.04);g5350(hat2);g2556(mcm2);g5294(-);g2373(RTT106);g5401(NAP1);g6422(vph-1);g7118(scm3);g6700(-);g6373(rvb1);	MSTRG.3125(--);g1453(asf1);g1461(nhp6);g1705(spt16);g1753(-);g1858(pob3);g2177(-);g2268(YD9320A.04);g2373(RTT106);g2556(mcm2);g3279(ISW2);g3299(CaO19.12844);g3418(pol2);g3636(hH3v);g3664(-);g4054(hat1);g432(SPAC26H5.03);g4577(HHT2);g4748(kap123);g5197(-);g5294(-);g5350(hat2);g5401(NAP1);g5409(RPL23A);g5449(HTZ1);g5747(XNP);g579(-);g6101(-);g6373(rvb1);g641(RRB1);g6422(vph-1);g6575(HIR1);g6700(-);…
GO:0016075	rRNA catabolic process	24	0.443693	1.54333	0.0188679	0.0815918	g1906(dom34);g56(let1);g1740(rai1);g5351(exo2);g5821(mts2);g3379(RRP6);g7576(rrp4);g4215(rrp42);	g1176(rny1);g1340(ski6);g1391(NPL4);g1740(rai1);g1906(dom34);g2332(mtr4);g2674(-);g3037(cid14);g3086(Exosc5);g3379(RRP6);g3445(RRP40);g4215(rrp42);g4344(rrp45);g4611(rat1);g4650(tef101);g5351(exo2);g56(let1);g5655(ufd1);g5821(mts2);g610(CSL4);g651(cdc48);g7356(MTR3);g7458(SPCC1739.07);g7576(rrp4)
GO:0008356	asymmetric cell division	41	0.381641	1.53734	0.00613497	0.0844895	g4849(CDC2);g1906(dom34);g362(asp);g7524(bimE);g6617(MPS1);g2886(CLU1);g2188(csnC);g2375(cki1);g5271(cut23);g1216(SPAC227.10);g6284(alp41);g5892(ARP2);g3007(wee1);g3954(SPBC20F10.06);g286(apl3);	g1034(cdc42);g1216(SPAC227.10);g174(SPBC3E7.04c);g1813(alp1);g1840(GB-1);g1906(dom34);g213(pab1);g2188(csnC);g2270(palA);g2375(cki1);g2397(csnG);g2406(CCR4);g2690(wsp1);g286(apl3);g2886(CLU1);g3007(wee1);g322(SPBC216.01c);g3356(SNF7);g3439(PRF1);g3530(MLP1);g362(asp);g363(-);g3905(pphA);g3954(SPBC20F10.06);g4320(bimA);g4455(SPBC29A3.06);g4796(R3HDM1);g4849(CDC2);g5028(Etnk1);g5062(dim-5);g5246(gi…
GO:0051447	negative regulation of meiotic cell cycle	34	0.385296	1.537	0.0294118	0.0844933	g4849(CDC2);g6520(nimE);g3013(ark1);g5485(cnd3);g6617(MPS1);g594(SPCC23B6.04c);g3526(chk1);g7689(cnd1);g3954(SPBC20F10.06);g3383(msh-2);g5863(mek1);g1509(trip13);g4385(rqh1);	g1124(SMC2);g1332(HOS2);g1367(N0305);g1509(trip13);g1820(PPH3);g1831(DOT1);g1935(mph1);g2393(rad1);g2712(atf1);g2835(ran1);g3013(ark1);g3022(80A10.210);g322(SPBC216.01c);g3359(pkaR);g3383(msh-2);g3526(chk1);g3539(-);g3550(TBL1XR1);g3676(-);g3880(GLE2);g3954(SPBC20F10.06);g4078(TPK2);g43(rad3);g4385(rqh1);g4849(CDC2);g5485(cnd3);g5627(SET2);g5863(mek1);g594(SPCC23B6.04c);g6377(ppoA);g6520(nimE);g6…
GO:0034061	DNA polymerase activity	70	0.340681	1.53641	0	0.0845512	g4125(ctf18);g6586(RFC2);g7635(SPAC6B12.10c);g7517(FEN1);g56(let1);g595(spb70);g6710(rpt4);g4148(rfc1);g7270(SPBC29A3.14c);g3232(sec18);g1745(rfc4);g1958(5F3.150);g4513(SPAC3H5.06c);g5416(cbf5);g6258(hsp98);g6392(SPAC26H5.02c);g6654(cdc1);g1509(trip13);g5443(RFC3);g6373(rvb1);g7423(REV3);g504(pim1);g4355(rev1);	MSTRG.6161(Cbx5);g1008(rex4);g1509(trip13);g1745(rfc4);g1793(An18g02980);g1917(spp42);g1958(5F3.150);g2026(SPBC13G1.10c);g2178(DPB2);g248(MSP1);g2785(tbp1);g2888(-);g3037(cid14);g3232(sec18);g3298(-);g3418(pol2);g3873(-);g3966(nctA);g4072(L2901);g4125(ctf18);g4148(rfc1);g4150(B14D6.460);g428(rad13);g4340(pol4);g4355(rev1);g4513(SPAC3H5.06c);g4811(SPBC16E9.10c);g482(mug40);g4903(pol5);g504(pim1);g…
GO:0008156	negative regulation of DNA replication	60	0.356733	1.53558	0.0185185	0.0846997	g2519(sna41);g4849(CDC2);g6586(RFC2);g56(let1);g1296(msh6);g6710(rpt4);g3526(chk1);g2181(ATG7);g3810(mus-23);g7282(MSH3);g6258(hsp98);g6392(SPAC26H5.02c);g170(-);g3383(msh-2);g7594(mrc1);g5443(RFC3);g6373(rvb1);g3826(-);g1005(esa1);g777(rhp51);g6142(apc10);g294(TOF1);g6810(cdc18);	g1005(esa1);g1112(cicA);g1199(NOG1);g1205(CIMG_08188);g1296(msh6);g1484(tbpA);g170(-);g2181(ATG7);g2406(CCR4);g2436(lsd1);g248(MSP1);g2519(sna41);g2581(gem1);g2593(-);g2785(tbp1);g294(TOF1);g330(KU70);g3383(msh-2);g3408(YOL075C);g3424(YPR173C);g3526(chk1);g3540(CDC4);g3676(-);g3810(mus-23);g3826(-);g4072(L2901);g4106(sudA);g43(rad3);g4440(mcm4);g4588(BCS1);g46(csm3);g4811(SPBC16E9.10c);g4849(CDC2…
GO:0045335	phagocytic vesicle	37	0.391575	1.53433	0.0118343	0.0852094	g3772(VMA3);g3818(syb1);g5130(vma-11);g7050(dic1);g3165(arpc5-c);g5117(myo2);g1829(gtp-14);g5892(ARP2);g2367(-);g887(arp-3);g3171(YOR3154C);g1798(nudA);g4192(vma-2);g2338(OR26.29);	g1034(cdc42);g1095(ATG5);g1261(arc2);g1798(nudA);g1829(gtp-14);g1970(CG17119);g2338(OR26.29);g2367(-);g2414(vps5);g2656(ARC19);g3165(arpc5-c);g3171(YOR3154C);g3547(ent1);g3659(sec22);g3772(VMA3);g3818(syb1);g4192(vma-2);g4683(ATG12);g4821(vps29);g5117(myo2);g5121(vps34);g5130(vma-11);g5198(-);g5263(vps1);g5442(arc3);g5892(ARP2);g630(UVRAG);g6372(vti1);g6751(arc1);g6854(VMA16);g6887(VPS15);g7050(d…
GO:1904813	ficolin-1-rich granule lumen	41	0.366254	1.53124	0.0242424	0.0866243	g7145(RPT1);g635(candA-C);g2567(rpn7);g4044(pca-2);g1611(cct8);g1209(pup2);g845(rpn-1);g2729(-);g2181(ATG7);g1366(rpn11);g5892(ARP2);g2767(rpn6);g6763(YBL0407);g7131(app1);	g1050(cot-3);g1209(pup2);g1350(AFUA_2G03610);g1366(rpn11);g1501(GDB1);g1611(cct8);g1678(rpn-8);g2034(icdA);g2150(HEM2);g2181(ATG7);g2226(ckb-1);g2567(rpn7);g2729(-);g2767(rpn6);g2785(tbp1);g2925(MOH1);g330(KU70);g3590(rpn9);g3654(MMTAG2);g3877(B14D6.310);g4044(pca-2);g4096(L207DRAFT_509616);g4225(cyp10);g4564(pgiA);g5360(asah-1);g5892(ARP2);g5918(HOG1);g6135(SPAC1B1.03c);g635(candA-C);g6378(B11B2…
GO:0030041	actin filament polymerization	51	0.353461	1.52843	0.016129	0.0878954	g1934(cap2);g670(TWF1);g1349(rng2);g3125(CaO19.1220);g6840(PAN1);g4481(SPAC9G1.05);g3165(arpc5-c);g7058(sla1);g2375(cki1);g5117(myo2);g3810(mus-23);g6284(alp41);g3964(crn1);g5892(ARP2);g887(arp-3);g2667(SPAC1A6.01c);g7131(app1);	g1034(cdc42);g119(O3275);g1261(arc2);g1349(rng2);g1511(YCR072C);g1562(sepA);g1787(tea4);g181(MYO1);g1858(pob3);g1934(cap2);g2270(palA);g2375(cki1);g2578(SPBC216.04c);g2586(arf6);g2656(ARC19);g2667(SPAC1A6.01c);g2690(wsp1);g3024(SAC6);g3055(SPAC23A1.17);g3073(SPBC12C2.02c);g3079(bzz1);g3125(CaO19.1220);g3165(arpc5-c);g3251(MIP11);g3470(hhp1);g3810(mus-23);g3937(-);g3964(crn1);g4481(SPAC9G1.05);g47…
GO:0000228	nuclear chromosome	434	0.245754	1.52512	0	0.0895408	g4501(-);g6838(cnd2);g2519(sna41);g466(bimC);g4849(CDC2);g2566(mis13);g426(-);g4135(-);g4125(ctf18);g3636(hH3v);g6586(RFC2);g5731(CaO19.11346);g1753(-);g1655(mcl1);g3871(-);g6520(nimE);g7249(TAF3);g6042(-);g3088(sre1);g1461(nhp6);g7635(SPAC6B12.10c);g2268(YD9320A.04);g7517(FEN1);g2155(-);g4457(AN7461);g3760(cdcA);g595(spb70);g2633(rrd1);g3013(ark1);g5968(TOP2);g1240(-);g1296(msh6);g5485(cnd3);g20…	MSTRG.2680(--);g1001(rad9);g1005(esa1);g1006(cef1);g1020(-);g1049(SPBC902.04);g1065(mcm3);g1099(nosA);g1102(-);g1116(-);g1117(orc4);g1124(SMC2);g1126(PSF2);g1128(SPBC577.04);g1187(SPCC24B10.07);g1188(CaO19.2331);g1196(-);g121(ies6);g1217(HAP3);g122(dad4);g123(arp5);g1232(bimB);g1240(-);g128(spt5);g1296(msh6);g1331(YNG2);g1332(HOS2);g1340(ski6);g1367(N0305);g1384(SLX4);g1453(asf1);g1461(nhp6);g148…
GO:0000147	actin cortical patch assembly	20	0.463229	1.52443	0.0465116	0.0897806	g6840(PAN1);g1348(SPCC794.11c);g3165(arpc5-c);g7058(sla1);g5892(ARP2);g7131(app1);g3547(ent1);g7437(end4);g5015(vrp1);g181(MYO1);g5924(END3);	g1261(arc2);g1348(SPCC794.11c);g181(MYO1);g2656(ARC19);g2690(wsp1);g3165(arpc5-c);g3218(-);g3547(ent1);g3573(dip1);g5015(vrp1);g5211(SPBC800.10c);g5442(arc3);g5892(ARP2);g5924(END3);g6751(arc1);g6840(PAN1);g7058(sla1);g7131(app1);g7437(end4);g929(gmf1)
GO:0009376	HslUV protease complex	22	0.439404	1.51976	0.0363636	0.0921199	g7145(RPT1);g56(let1);g6710(rpt4);g3485(YTA12);g4365(PUP1);g3232(sec18);g5821(mts2);g6392(SPAC26H5.02c);	g1484(tbpA);g248(MSP1);g2785(tbp1);g3232(sec18);g3424(YPR173C);g3485(YTA12);g3604(SAP1);g4072(L2901);g4365(PUP1);g4811(SPBC16E9.10c);g4886(P8283.10);g5053(hsp78);g56(let1);g5674(MCX1);g5821(mts2);g6392(SPAC26H5.02c);g6459(YP9367.04);g6505(SPAC4G9.12);g651(cdc48);g6710(rpt4);g6761(PRE4);g7145(RPT1)
GO:0061645	endocytic patch	55	0.350966	1.51788	0	0.0929673	g1934(cap2);g670(TWF1);g5622(hob3);g3125(CaO19.1220);g6840(PAN1);g4481(SPAC9G1.05);g1348(SPCC794.11c);g3165(arpc5-c);g7058(sla1);g3964(crn1);g3259(SCP1);g5892(ARP2);g887(arp-3);g7131(app1);	g1115(ucp3);g1131(ABP140);g119(O3275);g1261(arc2);g1348(SPCC794.11c);g1511(YCR072C);g1543(HCBG_08711);g1762(clc1);g181(MYO1);g1934(cap2);g2582(SPAPJ696.02);g2603(swf1);g2656(ARC19);g2690(wsp1);g3024(SAC6);g3055(SPAC23A1.17);g3079(bzz1);g3125(CaO19.1220);g3165(arpc5-c);g3218(-);g3259(SCP1);g3547(ent1);g3573(dip1);g3907(SPBC29B5.04c);g3964(crn1);g438(SPBC19F8.03c);g4481(SPAC9G1.05);g4736(lsb5);g475…
GO:0051382	kinetochore assembly	24	0.438805	1.51707	0.0193237	0.0932615	g3636(hH3v);g2268(YD9320A.04);g1240(-);g1685(-);g2807(ndc80);g4374(-);g6099(YAL034AW);g1456(-);	MSTRG.2808(--);g1240(-);g1456(-);g1685(-);g1713(HAP5);g2172(NUP133);g2268(YD9320A.04);g2290(rga4);g2807(ndc80);g3030(arp4);g338(SPAC17C9.06);g3636(hH3v);g3664(-);g4374(-);g5086(NUP84);g5220(MCYG_01725);g5232(sconC);g5246(git7);g5331(ulp2);g6099(YAL034AW);g6101(-);g6341(-);g7118(scm3);g7454(-)
GO:0005766	primary lysosome	18	0.468276	1.51638	0.0539419	0.0933228	g3772(VMA3);g3818(syb1);g5130(vma-11);g1611(cct8);g2729(-);g1852(sec9);g5892(ARP2);	g1526(cct2);g1611(cct8);g1706(mug89);g1852(sec9);g2475(-);g2729(-);g287(HD-10);g3772(VMA3);g3818(syb1);g3877(B14D6.310);g5013(SPCC970.06);g5130(vma-11);g5544(wbp1);g5620(bet5);g5892(ARP2);g6217(ucp10);g651(cdc48);g7692(DNJ1)
GO:0061448	connective tissue development	18	0.45612	1.5145	0.044898	0.0941006	g275(YOR29-25);MSTRG.3608(CDY1);g4278(DFR1);MSTRG.8937(--);MSTRG.8116(--);MSTRG.8936(--);	MSTRG.3608(CDY1);MSTRG.8116(--);MSTRG.8936(--);MSTRG.8937(--);g1559(rpc19);g2369(-);g275(YOR29-25);g3011(CYS4);g3496(OXCT1);g4278(DFR1);g4454(-);g4703(SPBC13G1.05);g4979(-);g5918(HOG1);g6003(erg10A);g6514(AN10449);g6874(cprA);g96(-)
GO:0009360	DNA polymerase III complex	35	0.373803	1.51116	0.0292398	0.0958135	g4125(ctf18);g6586(RFC2);g56(let1);g6710(rpt4);g4148(rfc1);g3232(sec18);g1745(rfc4);g6258(hsp98);g6392(SPAC26H5.02c);g1509(trip13);g5443(RFC3);g6373(rvb1);	g1008(rex4);g1509(trip13);g1745(rfc4);g1793(An18g02980);g248(MSP1);g2715(-);g2785(tbp1);g2888(-);g3232(sec18);g3298(-);g4072(L2901);g4125(ctf18);g4148(rfc1);g4150(B14D6.460);g4811(SPBC16E9.10c);g504(pim1);g5053(hsp78);g5361(SPAC644.07);g5443(RFC3);g5486(SPAC17H9.04c);g56(let1);g5653(rvb2);g5674(MCX1);g6030(SPAC644.07);g6258(hsp98);g6373(rvb1);g6392(SPAC26H5.02c);g6505(SPAC4G9.12);g651(cdc48);g658…
GO:0002066	columnar/cuboidal epithelial cell development	63	0.332197	1.51025	0	0.0962534	g1934(cap2);g670(TWF1);g275(YOR29-25);g4278(DFR1);g239(SPAC644.13c);g6710(rpt4);g4481(SPAC9G1.05);g6772(PRE10);g5350(hat2);g3098(YKE4);g6004(KLP1);g1829(gtp-14);g4943(ddb1);g5705(sec8);g286(apl3);g887(arp-3);g3171(YOR3154C);	g1034(cdc42);g1127(alg10);g1150(ERV14);g1243(nxt3);g1256(SPBC1711.16);g142(SPAC1F12.08);g1520(PRT1);g1714(SEC15);g1829(gtp-14);g1858(pob3);g1934(cap2);g2107(ypt4);g2146(DRE2);g239(SPAC644.13c);g2420(-);g2453(SPCC576.15c);g2529(TAF9);g275(YOR29-25);g2813(not1);g286(apl3);g3098(YKE4);g3171(YOR3154C);g4020(SPAC1687.21);g4278(DFR1);g4326(nde1);g4391(GUP1);g4481(SPAC9G1.05);g4653(vps27);g4943(ddb1);g5…
GO:0002366	leukocyte activation involved in immune response	90	0.310819	1.50447	0	0.0994671	g7145(RPT1);g635(candA-C);g3772(VMA3);g2567(rpn7);g4044(pca-2);g3818(syb1);g1296(msh6);g5130(vma-11);g1611(cct8);g1209(pup2);g3479(KU80);g845(rpn-1);g1811(vma-8);g2729(-);g2181(ATG7);g646(elg1);g1829(gtp-14);g1852(sec9);g1366(rpn11);g6380(rps602);g5892(ARP2);g3599(SPAC3H8.02);g3383(msh-2);g2767(rpn6);g6763(YBL0407);g7131(app1);g288(SPCP25A2.03);	g1050(cot-3);g1209(pup2);g1296(msh6);g1350(AFUA_2G03610);g1366(rpn11);g1501(GDB1);g1526(cct2);g1611(cct8);g1630(ARMC8);g1678(rpn-8);g1706(mug89);g1811(vma-8);g1822(LIG4);g1829(gtp-14);g1852(sec9);g1971(SPAC6F6.11c);g2034(icdA);g2061(APT1);g2150(HEM2);g2181(ATG7);g2185(ung1);g2226(ckb-1);g2232(swi10);g2427(snx4);g2453(SPCC576.15c);g2475(-);g2567(rpn7);g2612(cla4);g2729(-);g2767(rpn6);g2785(tbp1);g…
GO:0060236	regulation of mitotic spindle organization	23	0.435721	1.50412	0.0390244	0.0994256	g4849(CDC2);g1390(klp6);g3760(cdcA);g3013(ark1);g1055(ro-3);g2375(cki1);g47(pim1);g3954(SPBC20F10.06);g1232(bimB);	g10(did2);g1055(ro-3);g1232(bimB);g1373(NSP1);g1390(klp6);g1733(MGG_12122);g23(SPCC1672.06c);g2375(cki1);g3013(ark1);g3356(SNF7);g3530(MLP1);g3760(cdcA);g3954(SPBC20F10.06);g3963(klpA);g4106(sudA);g47(pim1);g4774(PBP1);g4849(CDC2);g5917(gna-3);g627(YKL002W);g6405(VPS60);g6444(CDC24);g6669(chc1)
GO:1905368	peptidase complex	121	0.298066	1.50209	0	0.100338	g7145(RPT1);g981(UMP1);g4125(ctf18);g5472(PRE6);MSTRG.720(--);g2567(rpn7);g4594(SEC11);g6746(ECM29);g4044(pca-2);g56(let1);g1548(SPAC6G10.04c);g6710(rpt4);g3485(YTA12);g1209(pup2);g4365(PUP1);g4294(sgf73);g6772(PRE10);g923(tvp15);g845(rpn-1);g7188(rpn10);g3232(sec18);g5821(mts2);g130(rpn2);g646(elg1);g1366(rpn11);g6258(hsp98);g6392(SPAC26H5.02c);g805(-);g2767(rpn6);g1509(trip13);g6763(YBL0407);g5…	MSTRG.720(--);MSTRG.9559(spcs1);g1014(uch1);g1082(SPAC167.07c);g1137(GPI17);g1188(CaO19.2331);g1209(pup2);g1232(bimB);g1290(GAB1);g130(rpn2);g1366(rpn11);g1431(txl1);g1484(tbpA);g1509(trip13);g1548(SPAC6G10.04c);g1678(rpn-8);g1737(elp2);g1793(An18g02980);g1932(taf5);g196(GCN5);g2083(psmD8-1);g2329(ubxn-1);g2395(GCN5);g248(MSP1);g2484(spt3);g2518(GPI8);g2529(TAF9);g2567(rpn7);g2655(ubp6);g2707(INT…
GO:0006928	movement of cell or subcellular component	268	0.27036	1.50036	0	0.101013	g4501(-);MSTRG.8934(--);g3581(klp5);g466(bimC);g746(ase1);g4599(-);g1934(cap2);g670(TWF1);g1390(klp6);g6787(tea2);g5645(pip1);g3273(ro-4);g5135(-);g5622(hob3);g5095(benA);g1901(rps19);g5810(SQT1);g3818(syb1);g4891(ARF1);g362(asp);g6548(CLF1);g49(NIC96);g3598(dam1);g4481(SPAC9G1.05);g247(-);g2807(ndc80);g5151(lub1);g6998(cka);g7050(dic1);g97(FG02793);MSTRG.642(nudG);g3165(arpc5-c);g2729(-);g3098(Y…	MSTRG.3364(--);MSTRG.4675(--);MSTRG.4834(--);MSTRG.642(nudG);MSTRG.8934(--);g1029(MDR5);g1034(cdc42);g1055(ro-3);g1112(cicA);g119(O3275);g1199(NOG1);g1208(alp4);g1261(arc2);g127(nudC);g1279(SAC1);g128(spt5);g1304(YBT1);g1325(fyu1);g1344(hmg1);g1350(AFUA_2G03610);g1367(N0305);g1373(NSP1);g1390(klp6);g142(SPAC1F12.08);g1425(ATG1);g1543(HCBG_08711);g1571(ale1);g1599(epl1);g1713(HAP5);g1714(SEC15);g1…
GO:0060249	anatomical structure homeostasis	116	0.302581	1.49743	0	0.102671	g3110(BUD32);g6586(RFC2);g7635(SPAC6B12.10c);g7517(FEN1);g595(spb70);g574(tel1);g4766(vps25);g3515(rhp54);g4148(rfc1);g2144(ssb1);g6617(MPS1);g3479(KU80);g7270(SPBC29A3.14c);g5351(exo2);g1055(ro-3);g1601(KAE1);g1745(rfc4);g1958(5F3.150);g4513(SPAC3H5.06c);g5416(cbf5);g646(elg1);g1829(gtp-14);g3810(mus-23);g2535(swd1);g3510(ATG9);g3785(NHP2);g366(CTHT_0061010);g170(-);g6654(cdc1);g772(PGKA);g7594(…	g1055(ro-3);g1232(bimB);g1383(cgi121);g1425(ATG1);g1449(SPBC354.10);g1581(MMM1);g1584(bre1);g1589(SIP2);g1601(KAE1);g170(-);g1745(rfc4);g1822(LIG4);g1829(gtp-14);g1848(tel2);g1863(OGG1);g1958(5F3.150);g2002(ies4);g2072(DLH1);g2144(ssb1);g2232(swi10);g2300(rhp57);g2328(radC);g2392(RAD50);g2393(rad1);g24(SPCC1672.07);g2420(-);g2535(swd1);g2593(-);g2602(-);g2625(SPAC806.06c);g2693(rad16);g2740(rad9)…
GO:0005935	cellular bud neck	102	0.307015	1.49628	0	0.103136	g182(YM8270.03C);g268(CHS2);g4849(CDC2);g2814(imp2);g4305(CaO19.11733);g1349(rng2);g273(HOS3);g3760(cdcA);g5324(cyk3);g6840(PAN1);g1510(pof6);g7462(sec2);g2243(sepH);g7058(sla1);g5117(myo2);g1852(sec9);g3753(sid2);g5401(NAP1);g5705(sec8);g3007(wee1);g3823(exo84);g286(apl3);g4269(mob1-1);	g1034(cdc42);g1085(ARB_01444);g1115(ucp3);g1170(SEC3);g1342(-);g1349(rng2);g1370(BOI2);g1510(pof6);g1543(HCBG_08711);g1562(sepA);g1714(SEC15);g1765(CAM1);g1787(tea4);g1790(CHS7);g1815(pkcA);g182(YM8270.03C);g1852(sec9);g1859(L1);g1926(crf2);g1986(mesA);g206(chsD);g207(CNAG_07636);g2129(PDCD6);g213(pab1);g2163(spn2);g2212(-);g2243(sepH);g2256(CaO19.14188);g2370(rhoA);g2396(rax1);g2481(aps2);g2583(…
GO:0048565	digestive tract development	24	0.415072	1.49551	0.0291262	0.103312	g6838(cnd2);g275(YOR29-25);g4278(DFR1);g239(SPAC644.13c);g6548(CLF1);g1136(JIP5);g603(vps16);	g1078(vps52);g1136(JIP5);g1144(argx);g1810(syf1);g2341(CIMG_04084);g239(SPAC644.13c);g2690(wsp1);g275(YOR29-25);g3221(ARG1);g3299(CaO19.12844);g3422(sgt1);g3798(areA);g4020(SPAC1687.21);g4128(SPAC27D7.06);g4278(DFR1);g441(png1);g4802(UTP25);g5653(rvb2);g603(vps16);g6548(CLF1);g6556(PRP5);g6838(cnd2);g7467(set-2);g82(zuo1)
GO:0035861	site of double-strand break	56	0.332638	1.48914	0.00884956	0.107368	g7517(FEN1);g6710(rpt4);g3515(rhp54);g2144(ssb1);g3526(chk1);g4513(SPAC3H5.06c);g3810(mus-23);g7282(MSH3);g1688(-);g4765(brc1);g4943(ddb1);g366(CTHT_0061010);g4385(rqh1);g6700(-);g6525(dna2);g700(rad18);g4355(rev1);g777(rhp51);g2740(rad9);	g1484(tbpA);g1688(-);g1721(pli1);g1763(SPBC337.03);g1935(mph1);g2072(DLH1);g2144(ssb1);g2232(swi10);g2300(rhp57);g231(YDR291W);g2392(RAD50);g2393(rad1);g2740(rad9);g2818(mcm10);g3515(rhp54);g3526(chk1);g3555(SPAC328.02);g366(CTHT_0061010);g3676(-);g3727(smc5);g3810(mus-23);g4355(rev1);g4385(rqh1);g4513(SPAC3H5.06c);g4765(brc1);g4811(SPBC16E9.10c);g4943(ddb1);g5449(HTZ1);g5529(eso1);g5610(SPBC342.…
GO:0006954	inflammatory response	31	0.395859	1.48894	0.0282486	0.107222	g2954(CDO1);g1901(rps19);g1548(SPAC6G10.04c);g3818(syb1);g574(tel1);g5100(DDB_G0292740);g5151(lub1);g1600(RBCMT);	g1548(SPAC6G10.04c);g1600(RBCMT);g1863(OGG1);g1901(rps19);g2427(snx4);g2612(cla4);g2703(fap1);g2745(SCL1);g2826(vps35);g2954(CDO1);g3010(-);g3073(SPBC12C2.02c);g3221(ARG1);g3390(dvrA);g3559(SPCC330.06c);g3787(PHB1);g3818(syb1);g4802(UTP25);g4989(vps901);g5100(DDB_G0292740);g5151(lub1);g5682(HSP60);g574(tel1);g5918(HOG1);g6162(uch2);g6546(CaO19.11392);g6661(erg12);g6761(PRE4);g679(srdG);g7467(set-…
GO:0051129	negative regulation of cellular component organization	229	0.272364	1.48835	0	0.107377	g4849(CDC2);g2814(imp2);g7644(sld2);g1934(cap2);g670(TWF1);g426(-);g1349(rng2);g1390(klp6);g6787(tea2);g3273(ro-4);g2268(YD9320A.04);g4457(AN7461);g3217(PHO85);g2151(YPI1);g640(spg1);g3013(ark1);g5716(atg3);g574(tel1);g6710(rpt4);g2144(ssb1);g1123(GDI1);g399(-);g3740(nimA);g6617(MPS1);g85(pfkA);g6313(slp1);g3479(KU80);g4481(SPAC9G1.05);g2556(mcm2);g2807(ndc80);g97(FG02793);g3526(chk1);g7058(sla1)…	g1005(esa1);g1007(SPAC22F8.09);g1034(cdc42);g1095(ATG5);g1123(GDI1);g119(O3275);g1201(DDI1);g1220(SUF4);g1232(bimB);g1238(BATDEDRAFT_20316);g1261(arc2);g1332(HOS2);g1338(ssu72);g1349(rng2);g1367(N0305);g1390(klp6);g1509(trip13);g1511(YCR072C);g1562(sepA);g1787(tea4);g1813(alp1);g1820(PPH3);g1829(gtp-14);g1831(DOT1);g1934(cap2);g1935(mph1);g1946(N1216);g1988(cdc16);g210(YOL004W);g213(pab1);g2144(s…
GO:0070003	threonine-type peptidase activity	20	0.426723	1.48819	0.0414747	0.107255	g5472(PRE6);g4044(pca-2);g1548(SPAC6G10.04c);g1209(pup2);g4365(PUP1);g6772(PRE10);g3441(DAL1);g3293(ywrD);g6763(YBL0407);g2745(SCL1);	g1209(pup2);g1485(ARB_02921);g1548(SPAC6G10.04c);g2745(SCL1);g3293(ywrD);g3441(DAL1);g4044(pca-2);g4365(PUP1);g4497(amdhd2);g4722(SPAC13C5.01c);g4886(P8283.10);g5399(ARB_02921);g5472(PRE6);g6698(pcb-4);g6704(PUP3);g6761(PRE4);g6763(YBL0407);g6772(PRE10);g7268(PRE3);g886(Asrgl1)
GO:0030141	secretory granule	89	0.307743	1.48598	0	0.108422	g1934(cap2);g7145(RPT1);g635(candA-C);g3772(VMA3);g2567(rpn7);g4044(pca-2);g3818(syb1);g5630(grs1);g5130(vma-11);g1611(cct8);g1209(pup2);g3479(KU80);g845(rpn-1);g1811(vma-8);g2729(-);g2181(ATG7);g1829(gtp-14);g1852(sec9);g1366(rpn11);g5892(ARP2);g3599(SPAC3H8.02);g2767(rpn6);g6763(YBL0407);g7131(app1);	g1034(cdc42);g1050(cot-3);g1209(pup2);g1261(arc2);g1329(sti1);g1350(AFUA_2G03610);g1366(rpn11);g1501(GDB1);g1526(cct2);g1611(cct8);g1630(ARMC8);g1678(rpn-8);g1706(mug89);g1811(vma-8);g1829(gtp-14);g1852(sec9);g1934(cap2);g1961(SEC);g1971(SPAC6F6.11c);g2034(icdA);g2061(APT1);g2150(HEM2);g2181(ATG7);g2226(ckb-1);g2475(-);g2567(rpn7);g2715(-);g2729(-);g2767(rpn6);g2785(tbp1);g287(HD-10);g2900(APL4);…
GO:0030177	positive regulation of Wnt signaling pathway	22	0.432467	1.48315	0.0355556	0.110158	g3772(VMA3);g6710(rpt4);g362(asp);g5130(vma-11);g3740(nimA);g7270(SPBC29A3.14c);g2375(cki1);	g1119(cdc73);g1484(tbpA);g1511(YCR072C);g213(pab1);g2375(cki1);g2826(vps35);g3470(hhp1);g362(asp);g363(-);g3740(nimA);g3772(VMA3);g3905(pphA);g4299(UBP15);g4312(ssp-1);g4791(nem1);g4811(SPBC16E9.10c);g5130(vma-11);g6373(rvb1);g651(cdc48);g6672(DED1);g6710(rpt4);g7270(SPBC29A3.14c)
GO:0051321	meiotic cell cycle	392	0.274086	1.48245	0	0.110343	g6838(cnd2);g182(YM8270.03C);g3252(AFLA_051990);g4849(CDC2);g746(ase1);g2566(mis13);g426(-);MSTRG.9641(--);g4125(ctf18);g1390(klp6);g2152(sgo1);g5645(pip1);g3273(ro-4);g6520(nimE);g1906(dom34);g1375(artA);g2743(alp6);g2268(YD9320A.04);g7324(-);g2155(-);g4457(AN7461);g3760(cdcA);g3217(PHO85);g5095(benA);g3013(ark1);g5968(TOP2);g1240(-);g574(tel1);g1296(msh6);g6325(RMD8);g5485(cnd3);g3515(rhp54);g3…	MSTRG.642(nudG);MSTRG.9641(--);g1001(rad9);g1058(KHD4);g1064(-);g1081(PAB1);g1082(SPAC167.07c);g1092(palF);g1095(ATG5);g1099(nosA);g1102(-);g1116(-);g1124(SMC2);g1128(SPBC577.04);g117(SPBC13G1.10c);g1188(CaO19.2331);g119(O3275);g1196(-);g12(hacA);g1208(alp4);g122(dad4);g1232(bimB);g1239(PHO85);g1240(-);g1296(msh6);g1331(YNG2);g1332(HOS2);g1358(srk1);g1367(N0305);g1373(NSP1);g1375(artA);g1390(klp6…
GO:0032212	positive regulation of telomere maintenance via telomerase	18	0.450528	1.48131	0.0462185	0.110794	g574(tel1);g2144(ssb1);g1611(cct8);g3479(KU80);g5416(cbf5);	g1526(cct2);g1611(cct8);g2144(ssb1);g2381(pnk1);g2551(cct7);g2600(cct5);g3479(KU80);g43(rad3);g4571(naf1);g4586(cct3);g5097(wis4);g5416(cbf5);g574(tel1);g5775(-);g668(parn-1);g7146(cct4);g7362(cct1);g760(pot1)
GO:0097194	execution phase of apoptosis	16	0.450892	1.47852	0.0532319	0.112539	g1975(aif1);g7517(FEN1);g4457(AN7461);g3520(tpsA);g3379(RRP6);g6834(CIMG_07501);	g1975(aif1);g2322(pi038);g2414(vps5);g3086(Exosc5);g3379(RRP6);g3520(tpsA);g4096(L207DRAFT_509616);g4225(cyp10);g4332(NUC1);g4366(NUP159);g4457(AN7461);g6135(SPAC1B1.03c);g6514(AN10449);g6834(CIMG_07501);g7516(-);g7517(FEN1)
GO:1904358	positive regulation of telomere maintenance via telomere lengthening	18	0.450528	1.47822	0.0411523	0.112493	g574(tel1);g2144(ssb1);g1611(cct8);g3479(KU80);g5416(cbf5);	g1526(cct2);g1611(cct8);g2144(ssb1);g2381(pnk1);g2551(cct7);g2600(cct5);g3479(KU80);g43(rad3);g4571(naf1);g4586(cct3);g5097(wis4);g5416(cbf5);g574(tel1);g5775(-);g668(parn-1);g7146(cct4);g7362(cct1);g760(pot1)
GO:0070198	protein localization to chromosome, telomeric region	18	0.44963	1.47806	0.064	0.112305	g1611(cct8);g3479(KU80);g7270(SPBC29A3.14c);g5416(cbf5);g170(-);g7146(cct4);	g1526(cct2);g1611(cct8);g170(-);g2551(cct7);g2600(cct5);g2602(-);g3479(KU80);g3896(Wrap53);g43(rad3);g4586(cct3);g5416(cbf5);g5747(XNP);g6514(AN10449);g6792(PXR1);g7146(cct4);g7270(SPBC29A3.14c);g7362(cct1);g760(pot1)
GO:1904031	positive regulation of cyclin-dependent protein kinase activity	15	0.473967	1.47556	0.0600707	0.113733	g4849(CDC2);g6520(nimE);g3217(PHO85);g3158(mal3);g805(-);g1402(TFB3);g6810(cdc18);g6795(KIN28);g6966(suc1);	g1402(TFB3);g1626(pch1);g1988(cdc16);g2796(pch1);g3158(mal3);g3217(PHO85);g4849(CDC2);g5715(SPAC1296.05c);g5824(CCL1);g6520(nimE);g6795(KIN28);g6810(cdc18);g6966(suc1);g7328(SSN8);g805(-)
GO:2000142	regulation of DNA-templated transcription, initiation	31	0.39567	1.47453	0.0248447	0.114246	g7145(RPT1);g635(candA-C);g3217(PHO85);g56(let1);g6710(rpt4);g4294(sgf73);g2988(mot1);g5351(exo2);g5821(mts2);	g1252(rrn3);g1484(tbpA);g1705(spt16);g1858(pob3);g2216(sec13);g222(gtf2f2);g2686(SEN1);g2785(tbp1);g2803(srp2);g2853(sua7);g2988(mot1);g3022(80A10.210);g3217(PHO85);g4294(sgf73);g4312(ssp-1);g4745(yap1);g4987(cpcA);g5(nctB);g5351(exo2);g557(dcp2);g56(let1);g5635(tpr1);g5821(mts2);g635(candA-C);g6710(rpt4);g7018(taf2);g7145(RPT1);g7159(tfs1);g7248(taf7);g7537(spt6);g769(hrp3)
GO:0005933	cellular bud	123	0.294766	1.47451	0	0.113999	g182(YM8270.03C);g268(CHS2);g4849(CDC2);g2814(imp2);g1934(cap2);g4305(CaO19.11733);g1349(rng2);g273(HOS3);g126(pi030);g3760(cdcA);g5324(cyk3);g6840(PAN1);g1510(pof6);g7462(sec2);g2243(sepH);g813(SEY1);g7058(sla1);g5117(myo2);g1852(sec9);g3753(sid2);g5401(NAP1);g5705(sec8);g3007(wee1);g3823(exo84);g286(apl3);g4269(mob1-1);	g1034(cdc42);g1085(ARB_01444);g1115(ucp3);g1170(SEC3);g126(pi030);g1342(-);g1349(rng2);g1370(BOI2);g1510(pof6);g1543(HCBG_08711);g1562(sepA);g1714(SEC15);g1765(CAM1);g1787(tea4);g1790(CHS7);g1815(pkcA);g182(YM8270.03C);g1852(sec9);g1859(L1);g1926(crf2);g1934(cap2);g1986(mesA);g206(chsD);g207(CNAG_07636);g2129(PDCD6);g213(pab1);g2163(spn2);g2210(CAALFM_C701520WA);g2212(-);g2243(sepH);g2256(CaO19.1…
GO:0009896	positive regulation of catabolic process	204	0.277819	1.47105	0	0.116118	g182(YM8270.03C);g4849(CDC2);g7145(RPT1);g981(UMP1);g5472(PRE6);g5645(pip1);g2567(rpn7);g3329(gcs-1);g2087(ski3);g1011(nhm1);g4044(pca-2);g4457(AN7461);g56(let1);g3013(ark1);g1548(SPAC6G10.04c);g574(tel1);g1740(rai1);g1108(Stub1);g4515(dot2);g6710(rpt4);g7524(bimE);g1209(pup2);g4509(SPCC550.03c);g4365(PUP1);g6313(slp1);g6122(VPS28);g1723(SPAC13G6.05c);g6531(NPR3);g6772(PRE10);g845(rpn-1);g7188(rp…	MSTRG.543(--);g1005(esa1);g1007(SPAC22F8.09);g1011(nhm1);g1016(SPBC56F2.08c);g1078(vps52);g1081(PAB1);g1108(Stub1);g1121(not2);g1156(YNL289W);g1209(pup2);g1232(bimB);g1239(PHO85);g128(spt5);g130(rpn2);g1340(ski6);g1366(rpn11);g1367(N0305);g1425(ATG1);g1484(tbpA);g1540(pet127);g1548(SPAC6G10.04c);g1599(epl1);g1671(ATG8);g1678(rpn-8);g1723(SPAC13G6.05c);g1738(SPAC20G4.01);g1740(rai1);g1759(cdc37);g…
GO:0009147	pyrimidine nucleoside triphosphate metabolic process	15	0.472343	1.46929	0.0384615	0.117151	g275(YOR29-25);g2248(rnr-1);g550(rnr-2);g4278(DFR1);g1972(dut-1);	g1915(ura7);g1957(YER170W);g1972(dut-1);g2201(SPAC15E1.04);g2246(notR');g2248(rnr-1);g2423(dut);g275(YOR29-25);g4114(atg17);g4278(DFR1);g5315(ndk1);g5320(tmp1);g5403(HCBG_02177);g550(rnr-2);g995(urk1)
GO:0030667	secretory granule membrane	17	0.459764	1.46614	0.0729614	0.119132	g3772(VMA3);g3818(syb1);g5130(vma-11);g1811(vma-8);g1829(gtp-14);g1852(sec9);g3599(SPAC3H8.02);	g1706(mug89);g1811(vma-8);g1829(gtp-14);g1852(sec9);g2974(SPBC530.09c);g3599(SPAC3H8.02);g37(ypt2);g3772(VMA3);g3818(syb1);g4349(ARE2);g5013(SPCC970.06);g5041(EMP24);g5069(sec26);g5130(vma-11);g5544(wbp1);g6000(MSC2);g6351(sec6)
GO:0071168	protein localization to chromatin	19	0.436524	1.46374	0.05	0.12061	g4849(CDC2);g3636(hH3v);g2144(ssb1);g4450(rad21);g701(SPBC1604.18c);g7368(psc3);g1005(esa1);g6810(cdc18);g6598(psm1);g5449(HTZ1);	g1001(rad9);g1005(esa1);g1332(HOS2);g1746(yaf9);g2144(ssb1);g2602(-);g3636(hH3v);g3637(-);g4106(sudA);g4450(rad21);g4849(CDC2);g5449(HTZ1);g5627(SET2);g5653(rvb2);g6598(psm1);g6810(cdc18);g701(SPBC1604.18c);g7368(psc3);g7537(spt6)
GO:0006893	Golgi to plasma membrane transport	37	0.372714	1.45761	0.0253165	0.125056	g3818(syb1);g1510(pof6);g3336(vps74);g3992(SEC7);g97(FG02793);g3232(sec18);g2694(cfr1);g1852(sec9);g5705(sec8);g2869(-);g3823(exo84);g3599(SPAC3H8.02);g1555(-);g5297(SFH5);g5602(apm1);g1809(SPBC211.03c);	g1170(SEC3);g1443(SPBC354.08c);g1510(pof6);g1555(-);g1714(SEC15);g1809(SPBC211.03c);g1852(sec9);g2694(cfr1);g2869(-);g2870(YP9367.12);g3077(ARL1);g3232(sec18);g3251(MIP11);g3336(vps74);g3392(-);g3431(-);g3599(SPAC3H8.02);g37(ypt2);g3818(syb1);g3823(exo84);g3992(SEC7);g4025(exo70);g4581(SPBC31F10.16);g465(Phaf1);g5019(ARF);g5171(-);g5297(SFH5);g5602(apm1);g5671(ypt3);g5681(COF1);g5705(sec8);g5838(…
GO:0002064	epithelial cell development	73	0.311637	1.45758	0	0.124782	g1934(cap2);g670(TWF1);g275(YOR29-25);g4278(DFR1);g239(SPAC644.13c);g6710(rpt4);g49(NIC96);g4481(SPAC9G1.05);g6772(PRE10);g5350(hat2);g3098(YKE4);g6004(KLP1);g1829(gtp-14);g4943(ddb1);g5705(sec8);g286(apl3);g887(arp-3);g3171(YOR3154C);	MSTRG.3759(--);g1034(cdc42);g1073(gyp10);g1127(alg10);g1150(ERV14);g1243(nxt3);g1256(SPBC1711.16);g142(SPAC1F12.08);g1520(PRT1);g1714(SEC15);g1809(SPBC211.03c);g1829(gtp-14);g1858(pob3);g1934(cap2);g2107(ypt4);g2146(DRE2);g239(SPAC644.13c);g2420(-);g2453(SPCC576.15c);g2529(TAF9);g2690(wsp1);g275(YOR29-25);g2813(not1);g286(apl3);g3098(YKE4);g3171(YOR3154C);g4020(SPAC1687.21);g4278(DFR1);g4326(nde1…
GO:0044839	cell cycle G2/M phase transition	107	0.29944	1.45546	0	0.126055	g182(YM8270.03C);g4849(CDC2);g7644(sld2);g746(ase1);g6586(RFC2);g6520(nimE);g1906(dom34);g1375(artA);g3760(cdcA);g3217(PHO85);g3013(ark1);g574(tel1);g1296(msh6);g3740(nimA);g6334(mpr1);g3526(chk1);g1055(ro-3);g3810(mus-23);g1211(cmkA);g1688(-);g4765(brc1);g3007(wee1);g7363(cdt2);g47(pim1);g1748(syf2);	g1006(cef1);g1007(SPAC22F8.09);g1055(ro-3);g1211(cmkA);g1239(PHO85);g1296(msh6);g1358(srk1);g1367(N0305);g1373(NSP1);g1375(artA);g1487(MBD4);g1688(-);g1748(syf2);g182(YM8270.03C);g1848(tel2);g1906(dom34);g1931(ppe1);g2026(SPBC13G1.10c);g2083(psmD8-1);g210(YOL004W);g2119(mug134);g213(pab1);g221(csnD);g2219(sfh1);g2388(ssp1);g2393(rad1);g2420(-);g2465(mus81);g2470(SPAC1D4.12);g2472(ppm1);g2507(kdm8…
GO:0060271	cilium assembly	32	0.387196	1.45453	0.027027	0.126397	g5731(CaO19.11346);g4457(AN7461);g3760(cdcA);g5716(atg3);g1811(vma-8);g6115(-);g1055(ro-3);g1852(sec9);g5892(ARP2);	MSTRG.3364(--);MSTRG.4834(--);g1055(ro-3);g1095(ATG5);g1811(vma-8);g1852(sec9);g2240(B7H23.070);g2420(-);g2604(CTR86);g2717(vma-6);g2816(DUO1);g3760(cdcA);g4034(-);g4199(pit1);g444(CCN1);g4457(AN7461);g4615(-);g4703(SPBC13G1.05);g4881(Mut11);g5044(-);g506(bro1);g52(-);g5653(rvb2);g5716(atg3);g5731(CaO19.11346);g5892(ARP2);g5929(PAC1);g6115(-);g6393(CDC31);g7156(sec10);g7354(nbp35);g774(iml2)
GO:0031934	mating-type region heterochromatin	16	0.458594	1.45411	0.0809717	0.126441	g1753(-);g4457(AN7461);g2601(-);g5453(clr3);g7368(psc3);g3277(mit1);g788(AN1226);	g1392(ALTA7);g1753(-);g2601(-);g2863(ago1);g3277(mit1);g3430(grc3);g4457(AN7461);g5062(dim-5);g5322(lid2);g5453(clr3);g5740(spt4);g6514(AN10449);g6580(fft2);g7368(psc3);g7427(rdp1);g788(AN1226)
GO:0005721	pericentric heterochromatin	29	0.392406	1.45394	0.037037	0.126255	g1753(-);g4457(AN7461);g7524(bimE);g2488(-);g4450(rad21);g2601(-);g5453(clr3);g7368(psc3);g3277(mit1);g1797(DCL1);g1005(esa1);g788(AN1226);g5122(nse4);g349(RPB2);g2863(ago1);	g1005(esa1);g1753(-);g1797(DCL1);g210(YOL004W);g2488(-);g2601(-);g2863(ago1);g3277(mit1);g3430(grc3);g349(RPB2);g3719(-);g4450(rad21);g4457(AN7461);g5062(dim-5);g5122(nse4);g5219(SPBC685.09);g5322(lid2);g5453(clr3);g5573(cut9);g5747(XNP);g576(pcu4);g5925(IRC5);g6514(AN10449);g7100(mms19);g7368(psc3);g7427(rdp1);g7524(bimE);g7537(spt6);g788(AN1226)
GO:0090734	site of DNA damage	57	0.328973	1.45363	0	0.126272	g7517(FEN1);g6710(rpt4);g3515(rhp54);g2144(ssb1);g3526(chk1);g4513(SPAC3H5.06c);g3810(mus-23);g7282(MSH3);g1688(-);g4765(brc1);g4943(ddb1);g366(CTHT_0061010);g4385(rqh1);g6700(-);g6525(dna2);g700(rad18);g4355(rev1);g777(rhp51);g2740(rad9);	g1484(tbpA);g1688(-);g1721(pli1);g1763(SPBC337.03);g1935(mph1);g2072(DLH1);g2144(ssb1);g2232(swi10);g2300(rhp57);g231(YDR291W);g2392(RAD50);g2393(rad1);g2740(rad9);g2818(mcm10);g3515(rhp54);g3526(chk1);g3555(SPAC328.02);g366(CTHT_0061010);g3676(-);g3727(smc5);g3810(mus-23);g4355(rev1);g4385(rqh1);g4513(SPAC3H5.06c);g4765(brc1);g4811(SPBC16E9.10c);g482(mug40);g4943(ddb1);g5449(HTZ1);g5529(eso1);g5…
GO:0051452	intracellular pH reduction	24	0.410981	1.45087	0.0483092	0.128447	g3772(VMA3);g5130(vma-11);g801(vha-18);g1811(vma-8);g5081(YKL080W);g1829(gtp-14);g2683(vma-4);g5767(SPAC15A10.06);g6422(vph-1);g5264(vma-1);g4192(vma-2);	g1197(vma7);g1577(vps45);g1811(vma-8);g1829(gtp-14);g1937(vma-10);g2275(ALT7);g2683(vma-4);g2717(vma-6);g3138(SPBC530.12c);g3213(-);g3214(RAV1);g3440(YKL520);g3772(VMA3);g4192(vma-2);g4279(UMAG_11084);g5081(YKL080W);g5130(vma-11);g5232(sconC);g5264(vma-1);g5767(SPAC15A10.06);g6219(TGFBRAP1);g6422(vph-1);g6854(VMA16);g801(vha-18)
GO:0045851	pH reduction	24	0.410981	1.4495	0.0769231	0.129267	g3772(VMA3);g5130(vma-11);g801(vha-18);g1811(vma-8);g5081(YKL080W);g1829(gtp-14);g2683(vma-4);g5767(SPAC15A10.06);g6422(vph-1);g5264(vma-1);g4192(vma-2);	g1197(vma7);g1577(vps45);g1811(vma-8);g1829(gtp-14);g1937(vma-10);g2275(ALT7);g2683(vma-4);g2717(vma-6);g3138(SPBC530.12c);g3213(-);g3214(RAV1);g3440(YKL520);g3772(VMA3);g4192(vma-2);g4279(UMAG_11084);g5081(YKL080W);g5130(vma-11);g5232(sconC);g5264(vma-1);g5767(SPAC15A10.06);g6219(TGFBRAP1);g6422(vph-1);g6854(VMA16);g801(vha-18)
GO:0032206	positive regulation of telomere maintenance	25	0.409002	1.44948	0.0478469	0.128984	g574(tel1);g2144(ssb1);g1611(cct8);g3479(KU80);g5416(cbf5);g3810(mus-23);	g1526(cct2);g1611(cct8);g2144(ssb1);g2231(SPBC4F6.14);g2232(swi10);g2381(pnk1);g2392(RAD50);g2551(cct7);g2600(cct5);g3479(KU80);g3810(mus-23);g43(rad3);g4571(naf1);g4586(cct3);g5097(wis4);g5134(SPBC887.05c);g5321(SLX1);g5416(cbf5);g574(tel1);g5747(XNP);g5775(-);g668(parn-1);g7146(cct4);g7362(cct1);g760(pot1)
GO:0051285	cell cortex of cell tip	36	0.375666	1.44891	0.0348837	0.12915	g6787(tea2);g3273(ro-4);g5622(hob3);g7462(sec2);g3158(mal3);g4934(-);g5705(sec8);g286(apl3);g887(arp-3);	g1034(cdc42);g119(O3275);g1342(-);g1370(BOI2);g1787(tea4);g181(MYO1);g2388(ssp1);g2586(arf6);g286(apl3);g3056(apl1);g3102(pom1);g3158(mal3);g3273(ro-4);g331(apm4);g3378(gap1);g3716(syb1);g4025(exo70);g4780(-);g4934(-);g5402(MYO2);g5622(hob3);g5705(sec8);g6351(sec6);g6444(CDC24);g6489(cot-1);g6787(tea2);g6808(rga8);g6873(TAO3);g7071(-);g7156(sec10);g7271(gef3);g7449(rga7);g7462(sec2);g7557(SPAC11E…
GO:0120032	regulation of plasma membrane bounded cell projection assembly	26	0.403333	1.44786	0.055814	0.129651	g1934(cap2);g670(TWF1);g5731(CaO19.11346);g5622(hob3);g5716(atg3);g6115(-);	g1034(cdc42);g1095(ATG5);g119(O3275);g1261(arc2);g1342(-);g1934(cap2);g2240(B7H23.070);g2582(SPAPJ696.02);g2586(arf6);g4199(pit1);g4703(SPBC13G1.05);g4753(cap1);g4794(hulA);g5044(-);g5622(hob3);g5716(atg3);g5731(CaO19.11346);g5892(ARP2);g6115(-);g6349(D9819.5);g670(TWF1);g6703(-);g6751(arc1);g7354(nbp35);g7499(-);g887(arp-3)
GO:0030496	midbody	46	0.347966	1.44582	0.0285714	0.130891	g746(ase1);g4457(AN7461);g3760(cdcA);g3013(ark1);g4891(ARF1);g362(asp);g1123(GDI1);g3740(nimA);g3232(sec18);g3813(VPS24);g1055(ro-3);g3158(mal3);g5705(sec8);g4583(klp9);	g10(did2);g1034(cdc42);g1055(ro-3);g1123(GDI1);g1373(NSP1);g1482(fcp1);g1714(SEC15);g1820(PPH3);g1946(N1216);g2270(palA);g2475(-);g2516(SPBC29A10.12);g2586(arf6);g3013(ark1);g3115(-);g3158(mal3);g3232(sec18);g3251(MIP11);g3356(SNF7);g3530(MLP1);g3604(SAP1);g362(asp);g3622(GSP1);g363(-);g3740(nimA);g3760(cdcA);g3806(sitA);g3813(VPS24);g4025(exo70);g4146(CDC3);g4312(ssp-1);g4457(AN7461);g4583(klp9)…
GO:0045899	positive regulation of RNA polymerase II transcription preinitiation complex assembly	15	0.468919	1.44576	0.0419847	0.130643	g7145(RPT1);g635(candA-C);g56(let1);g6710(rpt4);g4294(sgf73);g5821(mts2);	g1484(tbpA);g1705(spt16);g1858(pob3);g222(gtf2f2);g2785(tbp1);g4294(sgf73);g4312(ssp-1);g4745(yap1);g4987(cpcA);g56(let1);g5821(mts2);g635(candA-C);g6710(rpt4);g7145(RPT1);g7159(tfs1)
GO:0031050	dsRNA processing	16	0.468341	1.44401	0.0893617	0.131684	g7270(SPBC29A3.14c);g1422(PRP28);g288(SPCP25A2.03);g1797(DCL1);g5869(SPCC576.05);g4043(DCL2);g2579(-);g1732(cbc1);	g1422(PRP28);g1470(Snip1);g1732(cbc1);g1797(DCL1);g2579(-);g2863(ago1);g288(SPCP25A2.03);g4043(DCL2);g5385(rnc);g5843(tho2);g5869(SPCC576.05);g6523(ECU08_1110);g6904(hcs1);g7205(-);g7270(SPBC29A3.14c);g7427(rdp1)
GO:0022411	cellular component disassembly	226	0.255299	1.44233	0	0.13272	g182(YM8270.03C);g466(bimC);g4669(exgD);g1934(cap2);g4305(CaO19.11733);g670(TWF1);g1349(rng2);g1390(klp6);g6787(tea2);g3088(sre1);g1906(dom34);g7517(FEN1);g3760(cdcA);g6963(RRF1);g5095(benA);g3013(ark1);g5716(atg3);g5968(TOP2);g3818(syb1);g4766(vps25);g5485(cnd3);g6710(rpt4);g4554(tif35);g2243(sepH);g6122(VPS28);g823(-);g4481(SPAC9G1.05);g5183(STU1);g3132(ATG8);g87(isn1);g3232(sec18);g6004(KLP1);…	MSTRG.374(--);MSTRG.3826(--);MSTRG.6278(Mtrfr);g10(did2);g1050(cot-3);g1055(ro-3);g1071(CTHT_0029840);g1077(CaO19.10930);g1083(mrpl27);g1085(ARB_01444);g1095(ATG5);g1122(MRPL4);g1171(DCK1);g119(O3275);g1261(arc2);g1285(MEF1);g1338(ssu72);g1349(rng2);g1368(YBL087C);g1390(klp6);g1391(NPL4);g1425(ATG1);g1453(asf1);g1457(atg11);g1484(tbpA);g1511(YCR072C);g1562(sepA);g1596(mrp-9);g1612(MNP1);g1617(mtq…
GO:0006323	DNA packaging	288	0.260113	1.44231	0	0.13245	g4501(-);g6838(cnd2);g2519(sna41);g4849(CDC2);g1973(-);g3636(hH3v);g3173(-);g4124(-);g1753(-);g2770(-);g7035(-);g1461(nhp6);g7408(sos7);g2268(YD9320A.04);g6557(-);g4457(AN7461);g6253(-);g3013(ark1);g5968(TOP2);g7012(csnA);g2631(-);g5485(cnd3);g6710(rpt4);g3515(rhp54);g302(-);g49(NIC96);g455(NPT1);g3740(nimA);g7462(sec2);g5737(-);g247(-);g5350(hat2);g2556(mcm2);g2807(ndc80);g1196(-);g3544(alp14);g…	MSTRG.3125(--);MSTRG.8326(--);g1001(rad9);g1005(esa1);g1029(MDR5);g1049(SPBC902.04);g1055(ro-3);g1116(-);g1124(SMC2);g1126(PSF2);g1128(SPBC577.04);g1188(CaO19.2331);g1196(-);g12(hacA);g1210(RPR8);g125(-);g1289(-);g131(FG07526);g1332(HOS2);g1333(PNC1);g1338(ssu72);g1342(-);g1367(N0305);g1373(NSP1);g1453(asf1);g1457(atg11);g1461(nhp6);g1584(bre1);g1673(-);g1688(-);g1705(spt16);g1721(pli1);g1730(rco…
GO:0070914	UV-damage excision repair	26	0.407137	1.44114	0.0318182	0.13296	g6586(RFC2);g7517(FEN1);g4148(rfc1);g1745(rfc4);g646(elg1);g4943(ddb1);g366(CTHT_0061010);g6654(cdc1);g4385(rqh1);g5443(RFC3);	g123(arp5);g1745(rfc4);g2232(swi10);g231(YDR291W);g2561(-);g2562(mus-18);g2630(rhp41);g2652(UBC13);g366(CTHT_0061010);g3873(-);g4148(rfc1);g4150(B14D6.460);g428(rad13);g4385(rqh1);g4943(ddb1);g5423(SPBC649.03);g5443(RFC3);g5768(INO80);g646(elg1);g6514(AN10449);g6586(RFC2);g6654(cdc1);g699(cdc27);g713(pol3);g7516(-);g7517(FEN1)
GO:0045005	DNA-dependent DNA replication maintenance of fidelity	45	0.349887	1.4411	0.0298507	0.132695	g4125(ctf18);g1296(msh6);g3526(chk1);g3848(-);g7282(MSH3);g1688(-);g366(CTHT_0061010);g3383(msh-2);g7594(mrc1);g4385(rqh1);g288(SPCP25A2.03);g6525(dna2);g1005(esa1);g777(rhp51);g294(TOF1);	g1005(esa1);g1296(msh6);g1646(rnh1);g1686(rnh-201);g1688(-);g1935(mph1);g2072(DLH1);g2178(DPB2);g2392(RAD50);g2406(CCR4);g2436(lsd1);g2465(mus81);g2686(SEN1);g288(SPCP25A2.03);g294(TOF1);g330(KU70);g3383(msh-2);g3418(pol2);g3526(chk1);g357(bimG);g366(CTHT_0061010);g3827(mlo3);g3848(-);g4125(ctf18);g4235(mus7);g432(SPAC26H5.03);g4385(rqh1);g4440(mcm4);g46(csm3);g4942(SPBC2D10.16);g5149(rsd1);g5321…
GO:0070918	production of small RNA involved in gene silencing by RNA	16	0.468341	1.44073	0.0683761	0.13267	g7270(SPBC29A3.14c);g1422(PRP28);g288(SPCP25A2.03);g1797(DCL1);g5869(SPCC576.05);g4043(DCL2);g2579(-);g1732(cbc1);	g1422(PRP28);g1470(Snip1);g1732(cbc1);g1797(DCL1);g2579(-);g2863(ago1);g288(SPCP25A2.03);g4043(DCL2);g5385(rnc);g5843(tho2);g5869(SPCC576.05);g6523(ECU08_1110);g6904(hcs1);g7205(-);g7270(SPBC29A3.14c);g7427(rdp1)
GO:0051446	positive regulation of meiotic cell cycle	26	0.381027	1.44009	0.0676328	0.132993	g4849(CDC2);g5645(pip1);g4457(AN7461);g574(tel1);g6313(slp1);g2536(laeA);	g1082(SPAC167.07c);g1491(RYP3);g1716(mei2);g2536(laeA);g2712(atf1);g317(map3);g3359(pkaR);g3583(mpkB);g3986(SWI6);g43(rad3);g4457(AN7461);g4681(him1);g4774(PBP1);g4849(CDC2);g4901(nimT);g5121(vps34);g5645(pip1);g5671(ypt3);g574(tel1);g576(pcu4);g5863(mek1);g5918(HOG1);g6313(slp1);g6514(AN10449);g7690(hsk1);g951(lea1)
GO:0051445	regulation of meiotic cell cycle	81	0.302423	1.43973	0	0.13301	g4849(CDC2);g5645(pip1);g6520(nimE);g4457(AN7461);g3217(PHO85);g3013(ark1);g574(tel1);g5485(cnd3);g362(asp);g6617(MPS1);g6313(slp1);g594(SPCC23B6.04c);g2536(laeA);g3526(chk1);g2931(SPAC12G12.01c);g7689(cnd1);g3007(wee1);g3954(SPBC20F10.06);g3383(msh-2);g5863(mek1);g1509(trip13);g4385(rqh1);	g1082(SPAC167.07c);g1124(SMC2);g1188(CaO19.2331);g1332(HOS2);g1358(srk1);g1367(N0305);g1423(APE2);g1491(RYP3);g1509(trip13);g1716(mei2);g1721(pli1);g1820(PPH3);g1831(DOT1);g1935(mph1);g2072(DLH1);g2119(mug134);g2392(RAD50);g2393(rad1);g2465(mus81);g2536(laeA);g2712(atf1);g2835(ran1);g2931(SPAC12G12.01c);g3007(wee1);g3013(ark1);g3022(80A10.210);g317(map3);g3217(PHO85);g322(SPBC216.01c);g3299(CaO19…
GO:0002263	cell activation involved in immune response	91	0.307014	1.43916	0.0125	0.133121	g7145(RPT1);g635(candA-C);g3772(VMA3);g2567(rpn7);g4044(pca-2);g3818(syb1);g1296(msh6);g5130(vma-11);g1611(cct8);g1209(pup2);g3479(KU80);g845(rpn-1);g1811(vma-8);g2729(-);g2181(ATG7);g646(elg1);g1829(gtp-14);g1852(sec9);g1366(rpn11);g6380(rps602);g5892(ARP2);g3599(SPAC3H8.02);g3383(msh-2);g2767(rpn6);g6763(YBL0407);g7131(app1);g288(SPCP25A2.03);	g1050(cot-3);g1209(pup2);g1296(msh6);g1350(AFUA_2G03610);g1366(rpn11);g1501(GDB1);g1526(cct2);g1611(cct8);g1630(ARMC8);g1678(rpn-8);g1706(mug89);g1809(SPBC211.03c);g1811(vma-8);g1822(LIG4);g1829(gtp-14);g1852(sec9);g1971(SPAC6F6.11c);g2034(icdA);g2061(APT1);g2150(HEM2);g2181(ATG7);g2185(ung1);g2226(ckb-1);g2232(swi10);g2427(snx4);g2453(SPCC576.15c);g2475(-);g2567(rpn7);g2612(cla4);g2729(-);g2767(…
GO:0006892	post-Golgi vesicle-mediated transport	74	0.316302	1.43781	0.0192308	0.133962	g4849(CDC2);g3818(syb1);g1510(pof6);g3336(vps74);g3992(SEC7);g1348(SPCC794.11c);g97(FG02793);g3232(sec18);g3478(SYP52);g603(vps16);g2694(cfr1);g1852(sec9);g5705(sec8);g1853(vps33);g2869(-);g3823(exo84);g3599(SPAC3H8.02);g3171(YOR3154C);g2752(VPS41);g1555(-);g5297(SFH5);g5602(apm1);g1809(SPBC211.03c);g2338(OR26.29);g1764(tlg2);g3854(YMR231W);	g1078(vps52);g1170(SEC3);g120(GOT1);g1348(SPCC794.11c);g1443(SPBC354.08c);g1510(pof6);g1555(-);g1577(vps45);g1714(SEC15);g1764(tlg2);g1774(SPAC821.13c);g1809(SPBC211.03c);g1852(sec9);g1853(vps33);g202(ypt5);g2025(vps53);g2085(vps51);g2094(apl2);g2338(OR26.29);g2694(cfr1);g2752(VPS41);g2869(-);g2870(YP9367.12);g2900(APL4);g2974(SPBC530.09c);g3077(ARL1);g3145(pep7);g3171(YOR3154C);g3232(sec18);g325…
GO:0090224	regulation of spindle organization	24	0.411616	1.43646	0.0528846	0.13467	g4849(CDC2);g1390(klp6);g3760(cdcA);g3013(ark1);g1055(ro-3);g2375(cki1);g47(pim1);g3954(SPBC20F10.06);	g10(did2);g1055(ro-3);g1232(bimB);g1373(NSP1);g1390(klp6);g1733(MGG_12122);g23(SPCC1672.06c);g2375(cki1);g3013(ark1);g3356(SNF7);g3530(MLP1);g3760(cdcA);g3954(SPBC20F10.06);g3963(klpA);g4106(sudA);g47(pim1);g4774(PBP1);g4849(CDC2);g5331(ulp2);g5917(gna-3);g627(YKL002W);g6405(VPS60);g6444(CDC24);g6669(chc1)
GO:0009368	endopeptidase Clp complex	36	0.358973	1.43614	0.0441989	0.134667	g7145(RPT1);g56(let1);g6710(rpt4);g3485(YTA12);g3232(sec18);g1745(rfc4);g5821(mts2);g3099(NOP16);g6258(hsp98);g6392(SPAC26H5.02c);g2709(GET3);g1509(trip13);g4422(bor);	g1484(tbpA);g1509(trip13);g1745(rfc4);g1793(An18g02980);g248(MSP1);g2709(GET3);g2785(tbp1);g3099(NOP16);g3232(sec18);g3424(YPR173C);g3485(YTA12);g3604(SAP1);g40(L8084.16);g4072(L2901);g4240(MSP1);g4250(-);g4422(bor);g4811(SPBC16E9.10c);g504(pim1);g5053(hsp78);g56(let1);g5653(rvb2);g5674(MCX1);g5821(mts2);g6030(SPAC644.07);g6258(hsp98);g6392(SPAC26H5.02c);g6459(YP9367.04);g6505(SPAC4G9.12);g651(cd…
GO:0030118	clathrin coat	17	0.447476	1.43503	0.0753968	0.135209	g1348(SPCC794.11c);g286(apl3);g2752(VPS41);g2481(aps2);g5602(apm1);g2554(GGA2);g2094(apl2);	g1348(SPCC794.11c);g1762(clc1);g2094(apl2);g2481(aps2);g2554(GGA2);g2752(VPS41);g286(apl3);g2900(APL4);g2927(SPAC1952.17c);g2974(SPBC530.09c);g3056(apl1);g3108(vas2);g3281(APM3);g331(apm4);g3473(sec21);g5602(apm1);g6669(chc1)
GO:0070206	protein trimerization	21	0.411903	1.43396	0.055794	0.135719	g4124(-);g1433(erg2);g247(-);g97(FG02793);g2444(CLYBL);g2169(-);g3823(exo84);	g131(FG07526);g1373(NSP1);g1433(erg2);g1762(clc1);g1961(SEC);g2169(-);g2201(SPAC15E1.04);g2341(CIMG_04084);g2444(CLYBL);g247(-);g2604(CTR86);g3038(UMAG_12045);g3423(pcp1);g3425(L8167.8);g3823(exo84);g3905(pphA);g4124(-);g4745(yap1);g6343(SPAC16E8.13);g7071(-);g97(FG02793)
GO:0031099	regeneration	29	0.380768	1.43375	0.0418848	0.135531	g5622(hob3);g275(YOR29-25);g2248(rnr-1);g3013(ark1);g4278(DFR1);g6617(MPS1);	g102(-);g119(O3275);g2096(ERV1);g2226(ckb-1);g2248(rnr-1);g2374(ADE17);g275(YOR29-25);g2782(SPAC890.07c);g2812(-);g2974(SPBC530.09c);g3013(ark1);g3070(RPS16);g3192(At3g23870);g3357(-);g3604(SAP1);g366(CTHT_0061010);g3685(EGD2);g3787(PHB1);g4139(upf2);g4278(DFR1);g4454(-);g5622(hob3);g5918(HOG1);g6158(CAALFM_C210720CA);g6563(ckb-2);g6617(MPS1);g7117(FG00679);g741(crp-63);g859(SPBC16H5.11c)
GO:0010499	proteasomal ubiquitin-independent protein catabolic process	16	0.461065	1.4337	0.0860656	0.135277	g5472(PRE6);g4044(pca-2);g1548(SPAC6G10.04c);g1209(pup2);g4365(PUP1);g6772(PRE10);	g1209(pup2);g1548(SPAC6G10.04c);g2745(SCL1);g4044(pca-2);g4365(PUP1);g4722(SPAC13C5.01c);g4886(P8283.10);g5472(PRE6);g6340(UBI1);g6420(BLM10);g6698(pcb-4);g6704(PUP3);g6761(PRE4);g6763(YBL0407);g6772(PRE10);g7268(PRE3)
GO:0031411	gas vesicle	29	0.378275	1.43277	0.0552764	0.135682	g7145(RPT1);g4125(ctf18);g56(let1);g6710(rpt4);g1308(ABCG1);g3232(sec18);g6258(hsp98);g6392(SPAC26H5.02c);g1889(och1);g5443(RFC3);g6373(rvb1);g4422(bor);	g1308(ABCG1);g1793(An18g02980);g1889(och1);g248(MSP1);g3232(sec18);g3471(FCR3);g3775(-);g4008(bor);g4072(L2901);g4125(ctf18);g4240(MSP1);g4330(SPAC29A4.06c);g4422(bor);g4811(SPBC16E9.10c);g5053(hsp78);g529(-);g5443(RFC3);g56(let1);g5653(rvb2);g5674(MCX1);g6258(hsp98);g6373(rvb1);g6392(SPAC26H5.02c);g6459(YP9367.04);g6505(SPAC4G9.12);g651(cdc48);g6710(rpt4);g7145(RPT1);g7285(PEX1)
GO:0070199	establishment of protein localization to chromosome	18	0.452009	1.43266	0.0695652	0.135547	g4501(-);g1611(cct8);g7270(SPBC29A3.14c);g5416(cbf5);g170(-);g7146(cct4);g5576(PPP2R5D);	g1001(rad9);g1526(cct2);g1611(cct8);g170(-);g2551(cct7);g2600(cct5);g2602(-);g3896(Wrap53);g4501(-);g4586(cct3);g5416(cbf5);g5448(CNB00120);g5576(PPP2R5D);g5653(rvb2);g7146(cct4);g7270(SPBC29A3.14c);g7362(cct1);g760(pot1)
GO:0048469	cell maturation	70	0.316462	1.43224	0.00917431	0.135521	g5645(pip1);g275(YOR29-25);g7324(-);g4457(AN7461);g3013(ark1);g4766(vps25);g4278(DFR1);g4515(dot2);g6122(VPS28);g5888(mipA);g3992(SEC7);g6998(cka);g6004(KLP1);g5417(FYV10);g4450(rad21);g3904(Arp2);g2709(GET3);g1509(trip13);g1798(nudA);g320(-);g2128(gsdA);	MSTRG.543(--);g1150(ERV14);g119(O3275);g1379(SPAC23A1.09);g1423(APE2);g1509(trip13);g1684(alp11);g1771(smd3);g1798(nudA);g2072(DLH1);g2128(gsdA);g2207(SPBC106.07c);g2420(-);g2436(lsd1);g2470(SPAC1D4.12);g264(VPS36);g2709(GET3);g275(YOR29-25);g2941(hut1);g3013(ark1);g3115(-);g3145(pep7);g320(-);g3356(SNF7);g3359(pkaR);g3424(YPR173C);g3583(mpkB);g3719(-);g3904(Arp2);g3992(SEC7);g4278(DFR1);g4450(ra…
GO:0031348	negative regulation of defense response	20	0.424519	1.43131	0.0737705	0.135918	g4457(AN7461);g1901(rps19);g1548(SPAC6G10.04c);g574(tel1);g577(dak1);	g1548(SPAC6G10.04c);g1901(rps19);g1920(SPBC2F12.12c);g2096(ERV1);g2826(vps35);g3390(dvrA);g3559(SPCC330.06c);g4299(UBP15);g4457(AN7461);g4989(vps901);g5443(RFC3);g5655(ufd1);g574(tel1);g577(dak1);g5977(L2385);g6514(AN10449);g6661(erg12);g6761(PRE4);g7467(set-2);g7657(utp22)
GO:0042769	DNA damage response, detection of DNA damage	20	0.438834	1.43044	0.0562771	0.1363	g6586(RFC2);g4148(rfc1);g1745(rfc4);g3810(mus-23);g4943(ddb1);g366(CTHT_0061010);g7363(cdt2);g6654(cdc1);	g1596(mrp-9);g1745(rfc4);g1763(SPBC337.03);g1804(bun107);g2381(pnk1);g2392(RAD50);g2749(ubi::crp-6);g3275(rsm24);g366(CTHT_0061010);g3810(mus-23);g4148(rfc1);g4150(B14D6.460);g4943(ddb1);g6586(RFC2);g6654(cdc1);g6877(ssb2);g699(cdc27);g700(rad18);g713(pol3);g7363(cdt2)
GO:0003887	DNA-directed DNA polymerase activity	67	0.323111	1.42996	0.0350877	0.136419	g4125(ctf18);g6586(RFC2);g7635(SPAC6B12.10c);g7517(FEN1);g56(let1);g595(spb70);g6710(rpt4);g4148(rfc1);g3232(sec18);g1745(rfc4);g1958(5F3.150);g4513(SPAC3H5.06c);g6258(hsp98);g6392(SPAC26H5.02c);g6654(cdc1);g1509(trip13);g5443(RFC3);g6373(rvb1);g7423(REV3);g504(pim1);g4355(rev1);	MSTRG.6161(Cbx5);g1008(rex4);g1509(trip13);g1745(rfc4);g1793(An18g02980);g1958(5F3.150);g2026(SPBC13G1.10c);g2178(DPB2);g248(MSP1);g2785(tbp1);g2888(-);g3037(cid14);g3232(sec18);g3298(-);g3418(pol2);g3873(-);g3966(nctA);g4072(L2901);g4125(ctf18);g4148(rfc1);g4150(B14D6.460);g428(rad13);g4340(pol4);g4355(rev1);g4513(SPAC3H5.06c);g4811(SPBC16E9.10c);g482(mug40);g4903(pol5);g504(pim1);g5053(hsp78);g…
GO:0030641	regulation of cellular pH	32	0.372083	1.42889	0.0607735	0.136989	g3772(VMA3);g5130(vma-11);g1598(cnb-1);g801(vha-18);g1811(vma-8);g2880(SPBC543.05c);g5081(YKL080W);g1829(gtp-14);g2683(vma-4);g5767(SPAC15A10.06);g1853(vps33);g6422(vph-1);g5264(vma-1);g4192(vma-2);	g1197(vma7);g1577(vps45);g1598(cnb-1);g1811(vma-8);g1829(gtp-14);g1853(vps33);g1937(vma-10);g2275(ALT7);g2683(vma-4);g2717(vma-6);g2880(SPBC543.05c);g3138(SPBC530.12c);g3142(YPR003C);g3213(-);g3214(RAV1);g3440(YKL520);g3772(VMA3);g4192(vma-2);g4279(UMAG_11084);g4794(hulA);g5081(YKL080W);g5130(vma-11);g5232(sconC);g5264(vma-1);g5678(atp-2);g5767(SPAC15A10.06);g6219(TGFBRAP1);g6422(vph-1);g6854(VMA…
GO:0002065	columnar/cuboidal epithelial cell differentiation	65	0.313568	1.42839	0.00757576	0.137109	g1934(cap2);g670(TWF1);g275(YOR29-25);g4278(DFR1);g239(SPAC644.13c);g6710(rpt4);g4481(SPAC9G1.05);g6772(PRE10);g5350(hat2);g3098(YKE4);g6004(KLP1);g1829(gtp-14);g4943(ddb1);g5705(sec8);g286(apl3);g887(arp-3);g3171(YOR3154C);	g1034(cdc42);g1127(alg10);g1150(ERV14);g1243(nxt3);g1256(SPBC1711.16);g142(SPAC1F12.08);g1520(PRT1);g1714(SEC15);g1829(gtp-14);g1858(pob3);g1934(cap2);g2107(ypt4);g2146(DRE2);g239(SPAC644.13c);g2420(-);g2453(SPCC576.15c);g2529(TAF9);g275(YOR29-25);g2813(not1);g286(apl3);g3098(YKE4);g3171(YOR3154C);g3798(areA);g3841(bcp1);g4020(SPAC1687.21);g4278(DFR1);g4326(nde1);g4391(GUP1);g4481(SPAC9G1.05);g46…
GO:0051782	negative regulation of cell division	17	0.430628	1.42764	0.0565217	0.137435	g4849(CDC2);g362(asp);g3740(nimA);g4481(SPAC9G1.05);	g1511(YCR072C);g1988(cdc16);g213(pab1);g2212(-);g2959(paa1);g3460(SPBC3H7.13);g362(asp);g363(-);g3652(far11);g3740(nimA);g3954(SPBC20F10.06);g4481(SPAC9G1.05);g4646(ste20);g4849(CDC2);g5422(pro11);g608(DMA2);g911(SPAC22H10.04)
GO:0031331	positive regulation of cellular catabolic process	191	0.271512	1.42321	0	0.141025	g182(YM8270.03C);g4849(CDC2);g7145(RPT1);g981(UMP1);g5472(PRE6);g5645(pip1);g2567(rpn7);g3329(gcs-1);g2087(ski3);g1011(nhm1);g4044(pca-2);g4457(AN7461);g56(let1);g3013(ark1);g1548(SPAC6G10.04c);g574(tel1);g1740(rai1);g1108(Stub1);g6710(rpt4);g7524(bimE);g1209(pup2);g4509(SPCC550.03c);g4365(PUP1);g6313(slp1);g1723(SPAC13G6.05c);g6531(NPR3);g6772(PRE10);g845(rpn-1);g7188(rpn10);g6508(spm2);g5351(ex…	MSTRG.543(--);g1005(esa1);g1007(SPAC22F8.09);g1011(nhm1);g1016(SPBC56F2.08c);g1078(vps52);g1081(PAB1);g1108(Stub1);g1121(not2);g1156(YNL289W);g1209(pup2);g1232(bimB);g1239(PHO85);g128(spt5);g130(rpn2);g1340(ski6);g1366(rpn11);g1367(N0305);g1425(ATG1);g1484(tbpA);g1540(pet127);g1548(SPAC6G10.04c);g1599(epl1);g1671(ATG8);g1678(rpn-8);g1723(SPAC13G6.05c);g1738(SPAC20G4.01);g1740(rai1);g1759(cdc37);g…
GO:0099024	plasma membrane invagination	19	0.420679	1.41674	0.0533333	0.146006	g3818(syb1);g2243(sepH);g3336(vps74);g4481(SPAC9G1.05);g3964(crn1);g286(apl3);	g1034(cdc42);g2243(sepH);g2760(RINT1);g286(apl3);g3336(vps74);g3818(syb1);g3964(crn1);g4481(SPAC9G1.05);g5019(ARF);g5097(wis4);g5121(vps34);g5315(ndk1);g5929(PAC1);g6489(cot-1);g6678(-);g6703(-);g7117(FG00679);g7173(-);g7271(gef3)
GO:0031267	small GTPase binding	108	0.282889	1.41552	0	0.146738	g3618(Nup358);g5622(hob3);g574(tel1);g239(SPAC644.13c);g234(hba1);g6406(rid1);g7462(sec2);g3336(vps74);g1723(SPAC13G6.05c);g3992(SEC7);g3232(sec18);g804(-);g1829(gtp-14);g5705(sec8);g47(pim1);g2869(-);g3823(exo84);g2089(MSN5);g7280(BET2);g4386(MON1);g2671(MRS6);g2752(VPS41);g2147(xpo1);g1555(-);g348(ctnnbl1);g2266(CG4953);g3647(CSE1);g1809(SPBC211.03c);	g1073(gyp10);g1074(yip5);g1078(vps52);g1170(SEC3);g1234(LOS1);g1555(-);g1562(sepA);g1673(-);g1714(SEC15);g1723(SPAC13G6.05c);g1809(SPBC211.03c);g1815(pkcA);g1829(gtp-14);g1835(sbp1);g1896(KAP120);g1988(cdc16);g2001(SPCC1259.12c);g2085(vps51);g2089(MSN5);g2147(xpo1);g2191(trappc2l);g2256(CaO19.14188);g2265(SPCC297.05);g2266(CG4953);g234(hba1);g239(SPAC644.13c);g2545(SPCC1840.03);g2554(GGA2);g2671(…
GO:0070925	organelle assembly	330	0.258637	1.41392	0	0.147825	g4501(-);g182(YM8270.03C);g466(bimC);g4849(CDC2);g746(ase1);g3636(hH3v);g1390(klp6);g4124(-);MSTRG.720(--);g5731(CaO19.11346);g7035(-);g2743(alp6);g2268(YD9320A.04);g7324(-);g4457(AN7461);g3760(cdcA);g1901(rps19);g3013(ark1);g5810(SQT1);g5716(atg3);g1240(-);g4766(vps25);g1108(Stub1);g4515(dot2);g6521(RML2);g362(asp);g1685(-);g3740(nimA);g3336(vps74);g6122(VPS28);g6114(rps-25);g5888(mipA);g4481(SP…	MSTRG.2808(--);MSTRG.3364(--);MSTRG.4834(--);MSTRG.543(--);MSTRG.720(--);g10(did2);g1007(SPAC22F8.09);g1008(rex4);g1029(MDR5);g1046(bms1);g1055(ro-3);g1071(CTHT_0029840);g1073(gyp10);g1095(ATG5);g1108(Stub1);g1112(cicA);g1121(not2);g1175(rps801);g1179(rsm7);g119(O3275);g1199(NOG1);g1208(alp4);g1220(SUF4);g1239(PHO85);g1240(-);g1261(arc2);g1332(HOS2);g1366(rpn11);g1373(NSP1);g1390(klp6);g1425(ATG1…
GO:0002443	leukocyte mediated immunity	90	0.302782	1.41227	0.0307692	0.149009	g7145(RPT1);g635(candA-C);g3772(VMA3);g2567(rpn7);g4044(pca-2);g3818(syb1);g1296(msh6);g5130(vma-11);g1611(cct8);g1209(pup2);g3479(KU80);g4481(SPAC9G1.05);g845(rpn-1);g1811(vma-8);g2729(-);g2181(ATG7);g646(elg1);g1829(gtp-14);g1852(sec9);g1366(rpn11);g5892(ARP2);g3599(SPAC3H8.02);g3383(msh-2);g2767(rpn6);g6763(YBL0407);g7131(app1);g288(SPCP25A2.03);	g1050(cot-3);g1209(pup2);g1296(msh6);g1350(AFUA_2G03610);g1366(rpn11);g1501(GDB1);g1526(cct2);g1611(cct8);g1630(ARMC8);g1678(rpn-8);g1706(mug89);g1811(vma-8);g1822(LIG4);g1829(gtp-14);g1852(sec9);g1971(SPAC6F6.11c);g2034(icdA);g2061(APT1);g2096(ERV1);g2150(HEM2);g2181(ATG7);g2185(ung1);g2226(ckb-1);g2232(swi10);g2427(snx4);g2453(SPCC576.15c);g2475(-);g2567(rpn7);g2729(-);g2767(rpn6);g2785(tbp1);g…
GO:0000086	G2/M transition of mitotic cell cycle	104	0.290669	1.41135	0	0.149394	g182(YM8270.03C);g4849(CDC2);g7644(sld2);g746(ase1);g6586(RFC2);g6520(nimE);g1375(artA);g3760(cdcA);g3217(PHO85);g3013(ark1);g574(tel1);g1296(msh6);g3740(nimA);g6334(mpr1);g3526(chk1);g1055(ro-3);g3810(mus-23);g1211(cmkA);g1688(-);g4765(brc1);g3007(wee1);g7363(cdt2);g47(pim1);g1748(syf2);	g1006(cef1);g1007(SPAC22F8.09);g1055(ro-3);g1211(cmkA);g1239(PHO85);g1296(msh6);g1358(srk1);g1367(N0305);g1373(NSP1);g1375(artA);g1487(MBD4);g1688(-);g1748(syf2);g182(YM8270.03C);g1848(tel2);g1931(ppe1);g2083(psmD8-1);g210(YOL004W);g2119(mug134);g213(pab1);g221(csnD);g2219(sfh1);g2388(ssp1);g2393(rad1);g2420(-);g2465(mus81);g2470(SPAC1D4.12);g2472(ppm1);g2507(kdm8);g2545(SPCC1840.03);g2558(SSN3);…
GO:0006895	Golgi to endosome transport	20	0.405205	1.41058	0.0886699	0.14986	g1348(SPCC794.11c);g603(vps16);g2694(cfr1);g1853(vps33);g3171(YOR3154C);g2752(VPS41);g1809(SPBC211.03c);g3854(YMR231W);g6784(apl5);g7164(VPS10);	g120(GOT1);g1348(SPCC794.11c);g1577(vps45);g1809(SPBC211.03c);g1853(vps33);g202(ypt5);g2694(cfr1);g2752(VPS41);g3145(pep7);g3171(YOR3154C);g3392(-);g3854(YMR231W);g4387(dop1);g4989(vps901);g5769(L9634.2);g603(vps16);g6507(MON2);g6669(chc1);g6784(apl5);g7164(VPS10)
GO:0008154	actin polymerization or depolymerization	55	0.319049	1.41014	0.008	0.150013	g1934(cap2);g670(TWF1);g1349(rng2);g3125(CaO19.1220);g6840(PAN1);g4481(SPAC9G1.05);g3165(arpc5-c);g7058(sla1);g2375(cki1);g5117(myo2);g3810(mus-23);g6284(alp41);g3964(crn1);g5892(ARP2);g887(arp-3);g2667(SPAC1A6.01c);g7131(app1);	g1034(cdc42);g119(O3275);g1261(arc2);g1349(rng2);g1511(YCR072C);g1562(sepA);g1787(tea4);g181(MYO1);g1858(pob3);g1934(cap2);g2270(palA);g2375(cki1);g2388(ssp1);g2578(SPBC216.04c);g2586(arf6);g2656(ARC19);g2667(SPAC1A6.01c);g2690(wsp1);g3024(SAC6);g3055(SPAC23A1.17);g3073(SPBC12C2.02c);g3079(bzz1);g3125(CaO19.1220);g3165(arpc5-c);g3251(MIP11);g3470(hhp1);g3810(mus-23);g3937(-);g3964(crn1);g4096(L20…
GO:0048471	perinuclear region of cytoplasm	125	0.286799	1.40807	0	0.151466	g1934(cap2);g6586(RFC2);g5622(hob3);g3329(gcs-1);g4457(AN7461);g3013(ark1);g3818(syb1);g4515(dot2);g6710(rpt4);g4554(tif35);g1200(PAA1);g1405(IKS1);g1065(mcm3);g3098(YKE4);g3526(chk1);g3846(alg-2);g5351(exo2);g6675(ARB_01071);g3158(mal3);g3810(mus-23);g2673(SPAC25B8.17);g6284(alp41);g5767(SPAC15A10.06);MSTRG.3360(dpm2-1);g6380(rps602);g2488(-);g6392(SPAC26H5.02c);g1853(vps33);g3823(exo84);g3954(S…	MSTRG.3360(dpm2-1);g1005(esa1);g1006(cef1);g1034(cdc42);g1065(mcm3);g1078(vps52);g1109(SPBC1539.06);g1144(argx);g119(O3275);g1199(NOG1);g1200(PAA1);g1391(NPL4);g1405(IKS1);g1484(tbpA);g1543(HCBG_08711);g1696(YPT32);g1714(SEC15);g1732(cbc1);g1764(tlg2);g1853(vps33);g1934(cap2);g1961(SEC);g1986(mesA);g2009(mas5);g2025(vps53);g2072(DLH1);g2118(SPAC23C11.01);g2147(xpo1);g2191(trappc2l);g2223(ppk32);g…
GO:0019239	deaminase activity	26	0.381638	1.40607	0.0410256	0.152945	g3606(ADA2);g5931(FGRRES_01567);g1972(dut-1);g1429(mug71);g48(RIB7);g7084(ADA2);g3441(DAL1);g3011(CYS4);g2180(SPBC2G2.13c);	g1429(mug71);g1632(-);g1972(dut-1);g2049(HMF1);g2180(SPBC2G2.13c);g2423(dut);g269(bsd);g2972(TAD1);g3011(CYS4);g3207(-);g3441(DAL1);g3606(ADA2);g393(ure1);g4212(RIB2);g44(tad2);g4494(CaO19.2156);g4497(amdhd2);g48(RIB7);g5931(FGRRES_01567);g6234(mmf1);g6985(ada1);g7020(CNB00190);g7084(ADA2);g7166(CDA);g73(SPCC1672.03c);g7629(-)
GO:0004713	protein tyrosine kinase activity	18	0.427355	1.40476	0.0840336	0.153848	g670(TWF1);g6617(MPS1);g1405(IKS1);g2375(cki1);g3007(wee1);	g1405(IKS1);g1733(MGG_12122);g1759(cdc37);g2375(cki1);g2741(bck1);g2974(SPBC530.09c);g2991(mkk2);g3007(wee1);g3470(hhp1);g4517(ppk15);g4776(ppk3);g6064(lkh1);g6173(wis1);g6617(MPS1);g670(TWF1);g7070(ENV7);g7243(P2588);g7536(MST7)
GO:0045765	regulation of angiogenesis	15	0.45383	1.39893	0.0813954	0.15902	g5810(SQT1);g7270(SPBC29A3.14c);MSTRG.1246(--);MSTRG.6634(--);g772(PGKA);	MSTRG.1246(--);MSTRG.6634(--);g2453(SPCC576.15c);g3431(-);g3472(SPBC2A9.09);g40(L8084.16);g4653(vps27);g5035(WRS1);g509(creA);g5394(YDR023W);g5810(SQT1);g6514(AN10449);g7270(SPBC29A3.14c);g7587(utp15);g772(PGKA)
GO:0017025	TBP-class protein binding	25	0.400286	1.39777	0.0747663	0.159854	g7145(RPT1);g635(candA-C);g56(let1);g6710(rpt4);g2988(mot1);g5821(mts2);	g1076(-);g137(MED8);g1484(tbpA);g1836(tfg3);g225(-);g2463(brf1);g2785(tbp1);g2796(pch1);g2853(sua7);g2988(mot1);g3685(EGD2);g4358(SPAC2G11.14);g5(nctB);g5523(spt8);g56(let1);g5653(rvb2);g5715(SPAC1296.05c);g5821(mts2);g6310(toa1);g635(candA-C);g6373(rvb1);g6710(rpt4);g7145(RPT1);g7317(toa2);g7504(taf12)
GO:0010631	epithelial cell migration	47	0.33383	1.39585	0.0522876	0.161529	g1934(cap2);g670(TWF1);g5810(SQT1);g49(NIC96);g4481(SPAC9G1.05);g3098(YKE4);g1829(gtp-14);g1954(palB);g5892(ARP2);g5705(sec8);g887(arp-3);g3171(YOR3154C);	g1261(arc2);g142(SPAC1F12.08);g1714(SEC15);g1829(gtp-14);g1934(cap2);g1954(palB);g2226(ckb-1);g2453(SPCC576.15c);g2656(ARC19);g2690(wsp1);g3098(YKE4);g3171(YOR3154C);g40(L8084.16);g4326(nde1);g4481(SPAC9G1.05);g4564(pgiA);g4653(vps27);g49(NIC96);g506(bro1);g509(creA);g5129(TPK2);g5150(STRAP);g5171(-);g5315(ndk1);g5349(gch-1);g5442(arc3);g5671(ypt3);g5678(atp-2);g5705(sec8);g5769(L9634.2);g5810(SQ…
GO:0051384	response to glucocorticoid	19	0.43471	1.39092	0.088	0.165868	g2954(CDO1);g275(YOR29-25);g329(HEM15);g4278(DFR1);g1200(PAA1);g366(CTHT_0061010);g2640(Bckdha);	g1144(argx);g1147(aspC);g1200(PAA1);g1332(HOS2);g1501(GDB1);g2150(HEM2);g2640(Bckdha);g275(YOR29-25);g2954(CDO1);g3221(ARG1);g329(HEM15);g366(CTHT_0061010);g4278(DFR1);g4529(aat2);g459(tif451);g4841(CTHT_0041430);g5682(HSP60);g741(crp-63);g955(epoA)
GO:0060810	intracellular mRNA localization involved in pattern specification process	21	0.407384	1.39046	0.0599078	0.165933	g7324(-);g4766(vps25);g4515(dot2);g6998(cka);g6004(KLP1);	MSTRG.543(--);g119(O3275);g1379(SPAC23A1.09);g1771(smd3);g2420(-);g264(VPS36);g3145(pep7);g320(-);g4515(dot2);g4766(vps25);g4796(R3HDM1);g5070(mnh1);g5113(-);g5267(fal1);g5671(ypt3);g6004(KLP1);g651(cdc48);g6669(chc1);g6998(cka);g7324(-);g989(sec1)
GO:0031412	gas vesicle organization	29	0.378275	1.39029	0.0648649	0.165732	g7145(RPT1);g4125(ctf18);g56(let1);g6710(rpt4);g1308(ABCG1);g3232(sec18);g6258(hsp98);g6392(SPAC26H5.02c);g1889(och1);g5443(RFC3);g6373(rvb1);g4422(bor);	g1308(ABCG1);g1793(An18g02980);g1889(och1);g248(MSP1);g3232(sec18);g3471(FCR3);g3775(-);g4008(bor);g4072(L2901);g4125(ctf18);g4240(MSP1);g4330(SPAC29A4.06c);g4422(bor);g4811(SPBC16E9.10c);g5053(hsp78);g529(-);g5443(RFC3);g56(let1);g5653(rvb2);g5674(MCX1);g6258(hsp98);g6373(rvb1);g6392(SPAC26H5.02c);g6459(YP9367.04);g6505(SPAC4G9.12);g651(cdc48);g6710(rpt4);g7145(RPT1);g7285(PEX1)
GO:0090130	tissue migration	48	0.332704	1.39028	0.04375	0.165395	g1934(cap2);g670(TWF1);g5810(SQT1);g49(NIC96);g4481(SPAC9G1.05);g3098(YKE4);g1829(gtp-14);g1954(palB);g5892(ARP2);g5705(sec8);g887(arp-3);g3171(YOR3154C);	g1261(arc2);g142(SPAC1F12.08);g1714(SEC15);g1829(gtp-14);g1934(cap2);g1954(palB);g2226(ckb-1);g2453(SPCC576.15c);g2656(ARC19);g2690(wsp1);g3098(YKE4);g3171(YOR3154C);g40(L8084.16);g4326(nde1);g4481(SPAC9G1.05);g4564(pgiA);g4653(vps27);g49(NIC96);g506(bro1);g509(creA);g5129(TPK2);g5150(STRAP);g5171(-);g5315(ndk1);g5349(gch-1);g5442(arc3);g5671(ypt3);g5678(atp-2);g5705(sec8);g5720(P1437);g5769(L963…
GO:0090132	epithelium migration	47	0.33383	1.38844	0.0507246	0.166822	g1934(cap2);g670(TWF1);g5810(SQT1);g49(NIC96);g4481(SPAC9G1.05);g3098(YKE4);g1829(gtp-14);g1954(palB);g5892(ARP2);g5705(sec8);g887(arp-3);g3171(YOR3154C);	g1261(arc2);g142(SPAC1F12.08);g1714(SEC15);g1829(gtp-14);g1934(cap2);g1954(palB);g2226(ckb-1);g2453(SPCC576.15c);g2656(ARC19);g2690(wsp1);g3098(YKE4);g3171(YOR3154C);g40(L8084.16);g4326(nde1);g4481(SPAC9G1.05);g4564(pgiA);g4653(vps27);g49(NIC96);g506(bro1);g509(creA);g5129(TPK2);g5150(STRAP);g5171(-);g5315(ndk1);g5349(gch-1);g5442(arc3);g5671(ypt3);g5678(atp-2);g5705(sec8);g5769(L9634.2);g5810(SQ…
GO:0006885	regulation of pH	34	0.339987	1.38767	0.0253165	0.167287	g3772(VMA3);g5130(vma-11);g1598(cnb-1);g801(vha-18);g1811(vma-8);g2880(SPBC543.05c);g5081(YKL080W);g1829(gtp-14);g2683(vma-4);g5767(SPAC15A10.06);g1853(vps33);g6422(vph-1);g5264(vma-1);g4192(vma-2);	g1197(vma7);g1577(vps45);g1598(cnb-1);g1643(sod22);g1811(vma-8);g1829(gtp-14);g1853(vps33);g1937(vma-10);g2275(ALT7);g2683(vma-4);g2717(vma-6);g2880(SPBC543.05c);g3138(SPBC530.12c);g3142(YPR003C);g3213(-);g3214(RAV1);g3440(YKL520);g3772(VMA3);g4192(vma-2);g4279(UMAG_11084);g4794(hulA);g5081(YKL080W);g5130(vma-11);g5232(sconC);g5264(vma-1);g5678(atp-2);g5767(SPAC15A10.06);g6219(TGFBRAP1);g6422(vph…
GO:0005929	cilium	61	0.308257	1.38705	0.0476191	0.167443	g4501(-);MSTRG.8934(--);g1390(klp6);g3013(ark1);g1611(cct8);g247(-);g6998(cka);g97(FG02793);g1811(vma-8);g6115(-);g1055(ro-3);g2181(ATG7);g1852(sec9);g4583(klp9);g2169(-);g1940(cin2);g6502(DBT);g1677(adk1);	MSTRG.3364(--);MSTRG.4834(--);MSTRG.8934(--);g1055(ro-3);g1095(ATG5);g1390(klp6);g1611(cct8);g1677(adk1);g1811(vma-8);g1830(atg16);g1837(-);g1852(sec9);g1940(cin2);g2106(xdhA);g2169(-);g2181(ATG7);g2226(ckb-1);g247(-);g2702(SPBC215.06c);g2782(SPAC890.07c);g2816(DUO1);g3013(ark1);g3239(DIA4);g3425(L8167.8);g3431(-);g3471(FCR3);g4034(-);g4199(pit1);g4501(-);g4564(pgiA);g4583(klp9);g4703(SPBC13G1.05…
GO:0007292	female gamete generation	207	0.249067	1.38696	0	0.167149	g6838(cnd2);g1934(cap2);g670(TWF1);g5135(-);g1906(dom34);g7324(-);g4457(AN7461);g3760(cdcA);g3013(ark1);g574(tel1);g7012(csnA);g4766(vps25);g4515(dot2);g6710(rpt4);g3515(rhp54);g362(asp);g6617(MPS1);g4481(SPAC9G1.05);g6531(NPR3);g6772(PRE10);g5350(hat2);g6998(cka);g2188(csnC);g3098(YKE4);g6004(KLP1);g616(usp101);g5081(YKL080W);g2181(ATG7);g646(elg1);g1829(gtp-14);g2931(SPAC12G12.01c);g1216(SPAC22…	MSTRG.12502(9G6.310);MSTRG.3759(--);MSTRG.543(--);g1034(cdc42);g1081(PAB1);g1150(ERV14);g1159(ncs6);g119(O3275);g1201(DDI1);g1216(SPAC227.10);g1243(nxt3);g1256(SPBC1711.16);g1367(N0305);g1373(NSP1);g1379(SPAC23A1.09);g142(SPAC1F12.08);g1423(APE2);g1425(ATG1);g1509(trip13);g1512(MSH4);g1520(PRT1);g1653(Mfsd10);g1684(alp11);g1714(SEC15);g1771(smd3);g1812(usp102);g1829(gtp-14);g1848(tel2);g1852(sec9…
GO:0030707	ovarian follicle cell development	57	0.310015	1.38593	0.00909091	0.16791	g1934(cap2);g670(TWF1);g6710(rpt4);g4481(SPAC9G1.05);g6772(PRE10);g5350(hat2);g3098(YKE4);g6004(KLP1);g1829(gtp-14);g4943(ddb1);g5705(sec8);g286(apl3);g887(arp-3);g3171(YOR3154C);	MSTRG.3759(--);g1034(cdc42);g1150(ERV14);g1243(nxt3);g1256(SPBC1711.16);g142(SPAC1F12.08);g1520(PRT1);g1714(SEC15);g1829(gtp-14);g1858(pob3);g1934(cap2);g2107(ypt4);g2146(DRE2);g2529(TAF9);g2813(not1);g286(apl3);g3098(YKE4);g3171(YOR3154C);g4326(nde1);g4391(GUP1);g4481(SPAC9G1.05);g4653(vps27);g4943(ddb1);g506(bro1);g5171(-);g5219(SPBC685.09);g5350(hat2);g5429(SPAC22E12.19);g5671(ypt3);g5705(sec8…
GO:0030111	regulation of Wnt signaling pathway	43	0.339761	1.38382	0.0429448	0.169704	g3252(AFLA_051990);g5645(pip1);g3772(VMA3);g6710(rpt4);g362(asp);g5130(vma-11);g3740(nimA);g7270(SPBC29A3.14c);g2375(cki1);g4583(klp9);g1058(KHD4);g6373(rvb1);g5104(bob1);g6378(B11B22.010);g2826(vps35);g6506(vps26);	MSTRG.5415(--);g1058(KHD4);g1119(cdc73);g1484(tbpA);g1511(YCR072C);g1920(SPBC2F12.12c);g1942(snt2);g213(pab1);g2223(ppk32);g2375(cki1);g2826(vps35);g2962(SPAC19A8.03);g3251(MIP11);g3252(AFLA_051990);g3470(hhp1);g362(asp);g363(-);g3646(tsc2);g3740(nimA);g3772(VMA3);g3905(pphA);g4299(UBP15);g4312(ssp-1);g4583(klp9);g4791(nem1);g4811(SPBC16E9.10c);g4856(fsa6);g4899(cul3);g5104(bob1);g5130(vma-11);g5…
GO:0090329	regulation of DNA-dependent DNA replication	91	0.291567	1.38256	0.0253165	0.170697	g2519(sna41);g4849(CDC2);g4125(ctf18);g6586(RFC2);g56(let1);g5968(TOP2);g574(tel1);g1296(msh6);g6710(rpt4);g5323(-);g2556(mcm2);g3526(chk1);g1745(rfc4);g2181(ATG7);g3810(mus-23);g7282(MSH3);g6258(hsp98);g6392(SPAC26H5.02c);g366(CTHT_0061010);g170(-);g3383(msh-2);g5863(mek1);g7594(mrc1);g4385(rqh1);g5443(RFC3);g6373(rvb1);g5584(mcm5);g3826(-);g1367(N0305);g1005(esa1);g777(rhp51);g6142(apc10);	g1005(esa1);g1112(cicA);g1205(CIMG_08188);g1239(PHO85);g1296(msh6);g1367(N0305);g143(SPBC17D11.08);g1484(tbpA);g1584(bre1);g170(-);g1716(mei2);g1745(rfc4);g210(YOL004W);g2178(DPB2);g2181(ATG7);g2219(sfh1);g2406(CCR4);g2436(lsd1);g248(MSP1);g2519(sna41);g2556(mcm2);g2581(gem1);g2593(-);g2785(tbp1);g2818(mcm10);g294(TOF1);g316(-);g330(KU70);g3383(msh-2);g3408(YOL075C);g3424(YPR173C);g3526(chk1);g35…
GO:0000940	outer kinetochore	25	0.388011	1.38169	0.0669856	0.171241	g4501(-);g2268(YD9320A.04);g2155(-);g7502(SPC34);g6617(MPS1);g3598(dam1);g2807(ndc80);g4793(-);g1216(SPAC227.10);	g1216(SPAC227.10);g122(dad4);g2155(-);g2172(NUP133);g2268(YD9320A.04);g2291(ask1);g2807(ndc80);g2816(DUO1);g3453(SPC19);g3598(dam1);g4174(asd-4);g4180(spc24);g4501(-);g4717(usp106);g4720(-);g4793(-);g5873(SPAC3F10.12c);g5933(mic10);g6341(-);g6405(VPS60);g6617(MPS1);g6678(-);g6861(DAD1);g7502(SPC34);g893(DAD3)
GO:0030031	cell projection assembly	81	0.30057	1.38062	0.0227273	0.171973	g4599(-);g1934(cap2);g670(TWF1);g5731(CaO19.11346);g5622(hob3);g4457(AN7461);g3760(cdcA);g5716(atg3);g1240(-);g1811(vma-8);g6115(-);g1055(ro-3);g5117(myo2);g7144(sdh1);g1852(sec9);g5892(ARP2);g887(arp-3);g5264(vma-1);g7131(app1);g1798(nudA);g4192(vma-2);	MSTRG.3364(--);MSTRG.4834(--);g1029(MDR5);g1034(cdc42);g1055(ro-3);g1077(CaO19.10930);g1095(ATG5);g1112(cicA);g119(O3275);g1240(-);g1261(arc2);g1325(fyu1);g1342(-);g1798(nudA);g181(MYO1);g1811(vma-8);g1852(sec9);g1934(cap2);g2209(SPBC29A3.09c);g2240(B7H23.070);g2420(-);g2582(SPAPJ696.02);g2586(arf6);g2604(CTR86);g2656(ARC19);g2717(vma-6);g2816(DUO1);g287(HD-10);g3076(SPAC664.02c);g3113(-);g3538(-…
GO:0031960	response to corticosteroid	20	0.412422	1.38047	0.0909091	0.171778	g2954(CDO1);g275(YOR29-25);g329(HEM15);g4278(DFR1);g1200(PAA1);g366(CTHT_0061010);g2640(Bckdha);	g1144(argx);g1147(aspC);g1200(PAA1);g1332(HOS2);g1501(GDB1);g2150(HEM2);g2640(Bckdha);g275(YOR29-25);g2771(rpl2701);g2954(CDO1);g3221(ARG1);g329(HEM15);g366(CTHT_0061010);g4278(DFR1);g4529(aat2);g459(tif451);g4841(CTHT_0041430);g5682(HSP60);g741(crp-63);g955(epoA)
GO:0044087	regulation of cellular component biogenesis	329	0.262558	1.3786	0	0.173295	g182(YM8270.03C);g4849(CDC2);g2814(imp2);g7644(sld2);g1934(cap2);g670(TWF1);g7145(RPT1);g1349(rng2);g1390(klp6);g5731(CaO19.11346);g635(candA-C);g5622(hob3);g1375(artA);g2743(alp6);g2750(CaO19.13543);g3125(CaO19.1220);g2155(-);g4457(AN7461);g3760(cdcA);g3217(PHO85);g56(let1);g640(spg1);g3013(ark1);g5716(atg3);g574(tel1);g7012(csnA);g1108(Stub1);g4515(dot2);g6710(rpt4);g6840(PAN1);g3740(nimA);g429…	MSTRG.543(--);g10(did2);g1005(esa1);g1007(SPAC22F8.09);g1034(cdc42);g1049(SPBC902.04);g1055(ro-3);g1077(CaO19.10930);g1095(ATG5);g1108(Stub1);g1121(not2);g119(O3275);g1201(DDI1);g122(dad4);g1252(rrn3);g1256(SPBC1711.16);g1261(arc2);g128(spt5);g1289(-);g1291(NOP7);g1342(-);g1349(rng2);g1367(N0305);g1373(NSP1);g1375(artA);g1379(SPAC23A1.09);g1390(klp6);g1405(IKS1);g1484(tbpA);g1511(YCR072C);g1562(s…
GO:1902299	pre-replicative complex assembly involved in cell cycle DNA replication	16	0.431596	1.37624	0.0978261	0.175471	g2519(sna41);g2556(mcm2);g1065(mcm3);g1117(orc4);g5584(mcm5);g7286(mcm7);g6810(cdc18);g6895(orc3);g807(SPBC29A10.15);g970(mcm6);g5219(SPBC685.09);g4440(mcm4);	g1065(mcm3);g1117(orc4);g2519(sna41);g2556(mcm2);g4440(mcm4);g5219(SPBC685.09);g5584(mcm5);g5686(-);g5884(ipi1);g662(noc3);g6810(cdc18);g6895(orc3);g7286(mcm7);g7478(CaO19.13614);g807(SPBC29A10.15);g970(mcm6)
GO:0043335	protein unfolding	30	0.362756	1.37561	0.076087	0.175757	g7145(RPT1);g56(let1);g6710(rpt4);g1745(rfc4);g5821(mts2);g3099(NOP16);g6258(hsp98);g6392(SPAC26H5.02c);g2709(GET3);g1509(trip13);	g1484(tbpA);g1509(trip13);g1745(rfc4);g1793(An18g02980);g248(MSP1);g2709(GET3);g3099(NOP16);g3424(YPR173C);g3604(SAP1);g40(L8084.16);g4072(L2901);g4240(MSP1);g4250(-);g4811(SPBC16E9.10c);g504(pim1);g5053(hsp78);g56(let1);g5653(rvb2);g5674(MCX1);g5821(mts2);g6030(SPAC644.07);g6258(hsp98);g6392(SPAC26H5.02c);g6459(YP9367.04);g6505(SPAC4G9.12);g651(cdc48);g6710(rpt4);g6897(YGR270W);g7137(pex6);g7145…
GO:0048870	cell motility	180	0.251407	1.37506	0	0.176	g4501(-);MSTRG.8934(--);g4599(-);g1934(cap2);g670(TWF1);g5622(hob3);g1901(rps19);g5810(SQT1);g362(asp);g6548(CLF1);g49(NIC96);g4481(SPAC9G1.05);g247(-);g2807(ndc80);g5151(lub1);g97(FG02793);g3165(arpc5-c);g3098(YKE4);g7270(SPBC29A3.14c);g6402(nuo-51);g804(-);g5185(MDR4);g2375(cki1);g5117(myo2);g4458(cog4);g1829(gtp-14);g7144(sdh1);g1954(palB);g5480(-);g3964(crn1);g5892(ARP2);g5705(sec8);g2169(-);…	MSTRG.3364(--);MSTRG.4834(--);MSTRG.8934(--);g1029(MDR5);g1034(cdc42);g1112(cicA);g1199(NOG1);g1261(arc2);g128(spt5);g1304(YBT1);g1325(fyu1);g1344(hmg1);g1373(NSP1);g142(SPAC1F12.08);g1425(ATG1);g1571(ale1);g1714(SEC15);g1809(SPBC211.03c);g181(MYO1);g1815(pkcA);g1829(gtp-14);g1830(atg16);g1840(GB-1);g1886(prp16);g1897(PEX2);g1901(rps19);g1920(SPBC2F12.12c);g1934(cap2);g1947(MPD1);g1954(palB);g196…
GO:0006071	glycerol metabolic process	27	0.375212	1.37366	0.0828729	0.177034	g618(TPI1);g4922(hem14);g577(dak1);g7144(sdh1);g6346(COQ3);g874(gliT);g211(osm1);g6590(pho2);g1608(NAM9);g2157(GUT2);g1850(urdA);g4853(-);g7618(dld1);g4423(helE);g1265(aspB);g2202(YNR041C);g326(erg1);	g1105(CIMG_07933);g1265(aspB);g1350(AFUA_2G03610);g1545(pi063);g1579(MTO1);g1608(NAM9);g1850(urdA);g211(osm1);g2148(OpS4);g2157(GUT2);g2202(YNR041C);g326(erg1);g4349(ARE2);g4423(helE);g4529(aat2);g4853(-);g4922(hem14);g577(dak1);g618(TPI1);g6346(COQ3);g6590(pho2);g6790(DGAT2A);g6981(AQY3);g7144(sdh1);g7618(dld1);g872(aclD);g874(gliT)
GO:0000217	DNA secondary structure binding	30	0.35315	1.37294	0.0752688	0.177437	g1296(msh6);g7626(cut3);g3810(mus-23);g7282(MSH3);g1688(-);g2086(rmi1);g3383(msh-2);g7594(mrc1);g700(rad18);g777(rhp51);g294(TOF1);g6598(psm1);g568(rad5);g2353(CCE1);	g1124(SMC2);g1296(msh6);g1688(-);g1935(mph1);g2072(DLH1);g2086(rmi1);g2231(SPBC4F6.14);g2300(rhp57);g231(YDR291W);g2353(CCE1);g2561(-);g2562(mus-18);g2630(rhp41);g294(TOF1);g3383(msh-2);g3539(-);g3810(mus-23);g3939(-);g428(rad13);g46(csm3);g5134(SPBC887.05c);g568(rad5);g6598(psm1);g700(rad18);g7076(msh1);g7282(MSH3);g7594(mrc1);g760(pot1);g7626(cut3);g777(rhp51)
GO:0046618	xenobiotic export	17	0.417998	1.37152	0.0843373	0.178589	g4766(vps25);g4515(dot2);g6122(VPS28);g3813(VPS24);g5551(DUR12);g4647(HSE1);	MSTRG.10181(--);g264(VPS36);g3115(-);g3356(SNF7);g3813(VPS24);g4515(dot2);g4647(HSE1);g4653(vps27);g4766(vps25);g4810(vps20);g5053(hsp78);g506(bro1);g5551(DUR12);g5754(ltv1);g6122(VPS28);g627(YKL002W);g6663(avt3)
GO:0006260	DNA replication	329	0.236823	1.37147	0	0.178262	g2519(sna41);g4849(CDC2);g7644(sld2);g3618(Nup358);g4125(ctf18);g6586(RFC2);g1655(mcl1);g3871(-);g7635(SPAC6B12.10c);g7611(DTD1);g2316(-);g7517(FEN1);g2248(rnr-1);g56(let1);g595(spb70);g5968(TOP2);g574(tel1);g550(rnr-2);g1296(msh6);g6710(rpt4);g4148(rfc1);g2144(ssb1);g6548(CLF1);g3483(top3);g495(aph1);g4292(cdc17);g1972(dut-1);g4294(sgf73);g5323(-);g4584(SPAC13F5.07c);g5350(hat2);g2556(mcm2);g106…	MSTRG.11420(--);MSTRG.2680(--);MSTRG.5459(--);MSTRG.6132(--);MSTRG.6161(Cbx5);g1005(esa1);g1008(rex4);g1029(MDR5);g1034(cdc42);g1065(mcm3);g1112(cicA);g1117(orc4);g1126(PSF2);g1136(JIP5);g1148(ARB_01379);g117(SPBC13G1.10c);g1199(NOG1);g1205(CIMG_08188);g1239(PHO85);g1291(NOP7);g1296(msh6);g1304(YBT1);g1367(N0305);g1376(-);g1384(SLX4);g1385(-);g1422(PRP28);g143(SPBC17D11.08);g1482(fcp1);g1484(tbpA…
GO:0036388	pre-replicative complex assembly	16	0.431596	1.36369	0.0699589	0.186325	g2519(sna41);g2556(mcm2);g1065(mcm3);g1117(orc4);g5584(mcm5);g7286(mcm7);g6810(cdc18);g6895(orc3);g807(SPBC29A10.15);g970(mcm6);g5219(SPBC685.09);g4440(mcm4);	g1065(mcm3);g1117(orc4);g2519(sna41);g2556(mcm2);g4440(mcm4);g5219(SPBC685.09);g5584(mcm5);g5686(-);g5884(ipi1);g662(noc3);g6810(cdc18);g6895(orc3);g7286(mcm7);g7478(CaO19.13614);g807(SPBC29A10.15);g970(mcm6)
GO:0043244	regulation of protein-containing complex disassembly	39	0.336906	1.36307	0.0449438	0.18669	g1934(cap2);g670(TWF1);g1349(rng2);g6787(tea2);g5968(TOP2);g4481(SPAC9G1.05);g87(isn1);g3158(mal3);g3810(mus-23);g3964(crn1);g2667(SPAC1A6.01c);g7131(app1);g5561(hexA);g1797(DCL1);	g1077(CaO19.10930);g119(O3275);g1261(arc2);g1338(ssu72);g1349(rng2);g1511(YCR072C);g1562(sepA);g1797(DCL1);g1934(cap2);g2667(SPAC1A6.01c);g2686(SEN1);g2782(SPAC890.07c);g2803(srp2);g3158(mal3);g3604(SAP1);g3651(rnf14);g3810(mus-23);g3964(crn1);g4481(SPAC9G1.05);g4753(cap1);g5046(GLE1);g5052(tef5);g5165(2E4.130);g5177(cap1);g5411(SU2);g5561(hexA);g5968(TOP2);g6081(-);g6125(YBR271W);g6146(ptc4);g63…
GO:0043331	response to dsRNA	15	0.444186	1.36301	0.0830325	0.186368	g7270(SPBC29A3.14c);g1422(PRP28);g288(SPCP25A2.03);g1797(DCL1);g4043(DCL2);g2579(-);g1732(cbc1);	g1422(PRP28);g1470(Snip1);g1732(cbc1);g1797(DCL1);g2579(-);g2863(ago1);g288(SPCP25A2.03);g4043(DCL2);g5385(rnc);g5843(tho2);g6523(ECU08_1110);g6904(hcs1);g7205(-);g7270(SPBC29A3.14c);g7427(rdp1)
GO:0071695	anatomical structure maturation	74	0.295837	1.36299	0.0380952	0.18601	g5645(pip1);g275(YOR29-25);g7324(-);g4457(AN7461);g3013(ark1);g4766(vps25);g4278(DFR1);g4515(dot2);g6122(VPS28);g5888(mipA);g3992(SEC7);g6998(cka);g6004(KLP1);g5417(FYV10);g4450(rad21);g3904(Arp2);g2709(GET3);g1509(trip13);g1798(nudA);g320(-);g2128(gsdA);	MSTRG.543(--);g1150(ERV14);g119(O3275);g1379(SPAC23A1.09);g1423(APE2);g1509(trip13);g1684(alp11);g1771(smd3);g1798(nudA);g2072(DLH1);g2128(gsdA);g2207(SPBC106.07c);g2420(-);g2436(lsd1);g2470(SPAC1D4.12);g2497(SPAC23C4.17);g264(VPS36);g2709(GET3);g275(YOR29-25);g2941(hut1);g3013(ark1);g3115(-);g3145(pep7);g320(-);g3356(SNF7);g3359(pkaR);g3424(YPR173C);g3583(mpkB);g3719(-);g3904(Arp2);g3992(SEC7);g…
GO:0140694	non-membrane-bounded organelle assembly	240	0.252089	1.36156	0	0.187111	g4501(-);g182(YM8270.03C);g466(bimC);g4849(CDC2);g746(ase1);g3636(hH3v);g1390(klp6);g4124(-);MSTRG.720(--);g7035(-);g2743(alp6);g2268(YD9320A.04);g7324(-);g3760(cdcA);g1901(rps19);g3013(ark1);g5810(SQT1);g1240(-);g1108(Stub1);g6521(RML2);g362(asp);g1685(-);g3740(nimA);g3336(vps74);g6114(rps-25);g5888(mipA);g4481(SPAC9G1.05);g2807(ndc80);g5183(STU1);g6115(-);g3526(chk1);g5351(exo2);g4032(rpl3);g43…	MSTRG.2808(--);MSTRG.543(--);MSTRG.720(--);g10(did2);g1007(SPAC22F8.09);g1008(rex4);g1029(MDR5);g1046(bms1);g1071(CTHT_0029840);g1108(Stub1);g1112(cicA);g1121(not2);g1175(rps801);g1179(rsm7);g119(O3275);g1199(NOG1);g1208(alp4);g1220(SUF4);g1239(PHO85);g1240(-);g1261(arc2);g1332(HOS2);g1366(rpn11);g1373(NSP1);g1390(klp6);g1456(-);g1511(YCR072C);g1521(spp27);g1685(-);g1688(-);g1699(YAL023C);g1713(H…
GO:0005911	cell-cell junction	62	0.308383	1.35761	0.0377359	0.191175	g1934(cap2);g7324(-);g4457(AN7461);g1901(rps19);g1548(SPAC6G10.04c);g5324(cyk3);g5323(-);g5888(mipA);g4481(SPAC9G1.05);g3544(alp14);g6284(alp41);g1067(-);g2944(alkbh6);	MSTRG.9559(spcs1);g1034(cdc42);g1067(-);g1261(arc2);g1548(SPAC6G10.04c);g155(-);g1813(alp1);g1822(LIG4);g1897(PEX2);g1901(rps19);g1934(cap2);g1992(iqw1);g2236(pcs60);g2270(palA);g2416(ARB_00147);g2453(SPCC576.15c);g2469(rpa1);g2717(vma-6);g2767(rpn6);g2859(REX2);g287(HD-10);g2944(alkbh6);g2961(rps3);g3023(SPAC11D3.15);g3167(-);g3544(alp14);g3565(-);g3647(CSE1);g3869(uba2);g3999(vam6);g4106(sudA);…
GO:0071359	cellular response to dsRNA	15	0.444186	1.35676	0.0973783	0.191889	g7270(SPBC29A3.14c);g1422(PRP28);g288(SPCP25A2.03);g1797(DCL1);g4043(DCL2);g2579(-);g1732(cbc1);	g1422(PRP28);g1470(Snip1);g1732(cbc1);g1797(DCL1);g2579(-);g2863(ago1);g288(SPCP25A2.03);g4043(DCL2);g5385(rnc);g5843(tho2);g6523(ECU08_1110);g6904(hcs1);g7205(-);g7270(SPBC29A3.14c);g7427(rdp1)
GO:0070525	tRNA threonylcarbamoyladenosine metabolic process	52	0.312594	1.35537	0.0542636	0.192921	g3110(BUD32);g4125(ctf18);g469(TUM1);g56(let1);g6710(rpt4);g1308(ABCG1);g499(YNR029C);g3232(sec18);g1601(KAE1);g6258(hsp98);g6392(SPAC26H5.02c);g1509(trip13);g1383(cgi121);g6373(rvb1);	g1308(ABCG1);g1383(cgi121);g1484(tbpA);g1509(trip13);g1560(mss1);g1579(MTO1);g1601(KAE1);g1739(tit1);g1793(An18g02980);g1873(pgp1);g2381(pnk1);g242(TDA10);g248(MSP1);g267(AFG1);g3110(BUD32);g3117(ARB_05732-2);g3232(sec18);g3408(YOL075C);g3622(GSP1);g4072(L2901);g4125(ctf18);g4304(PUS1);g4432(sua5);g469(TUM1);g4808(cdc28);g4811(SPBC16E9.10c);g499(YNR029C);g5053(hsp78);g5227(-);g5521(ABC7);g56(let1…
GO:0045786	negative regulation of cell cycle	224	0.252459	1.35534	0	0.192605	g2519(sna41);g4849(CDC2);g7644(sld2);g746(ase1);g426(-);g6586(RFC2);g1753(-);g3273(ro-4);g6520(nimE);g1906(dom34);g1375(artA);g2268(YD9320A.04);g3760(cdcA);g2151(YPI1);g640(spg1);g3013(ark1);g5968(TOP2);g574(tel1);g1296(msh6);g5485(cnd3);g2144(ssb1);g3740(nimA);g6617(MPS1);g6313(slp1);g5888(mipA);g4481(SPAC9G1.05);g594(SPCC23B6.04c);g2807(ndc80);g97(FG02793);g6334(mpr1);g3526(chk1);g3848(-);g1745…	MSTRG.4648(--);g1006(cef1);g1007(SPAC22F8.09);g1119(cdc73);g1121(not2);g1124(SMC2);g1128(SPBC577.04);g1205(CIMG_08188);g1220(SUF4);g1232(bimB);g1239(PHO85);g1296(msh6);g1332(HOS2);g1338(ssu72);g1358(srk1);g1367(N0305);g1368(YBL087C);g1375(artA);g1487(MBD4);g1509(trip13);g1511(YCR072C);g1584(bre1);g1624(-);g1688(-);g170(-);g1716(mei2);g1721(pli1);g1745(rfc4);g1748(syf2);g1753(-);g1820(PPH3);g1831(…
GO:0072697	protein localization to cell cortex	21	0.394292	1.35409	0.0921659	0.19351	g1349(rng2);g6787(tea2);g3013(ark1);	g1349(rng2);g1562(sepA);g1733(MGG_12122);g174(SPBC3E7.04c);g3013(ark1);g3229(hymA);g3469(tea1);g3573(dip1);g517(cdc4);g5171(-);g5402(MYO2);g5671(ypt3);g5917(gna-3);g6351(sec6);g6444(CDC24);g6787(tea2);g7071(-);g7131(app1);g7271(gef3);g7354(nbp35);g859(SPBC16H5.11c)
GO:0050727	regulation of inflammatory response	19	0.408978	1.35355	0.092511	0.193679	g1901(rps19);g1548(SPAC6G10.04c);g3818(syb1);g574(tel1);g1600(RBCMT);g7467(set-2);g2745(SCL1);g2826(vps35);	g1548(SPAC6G10.04c);g1600(RBCMT);g1901(rps19);g2427(snx4);g2612(cla4);g2745(SCL1);g2826(vps35);g3073(SPBC12C2.02c);g3390(dvrA);g3787(PHB1);g3818(syb1);g4989(vps901);g5682(HSP60);g574(tel1);g5918(HOG1);g6162(uch2);g6661(erg12);g6761(PRE4);g7467(set-2)
GO:0000145	exocyst	16	0.425403	1.35133	0.116379	0.195807	g1973(-);g1510(pof6);g5705(sec8);g3823(exo84);g2794(cog8);	g1078(vps52);g1170(SEC3);g1373(NSP1);g1510(pof6);g1714(SEC15);g1973(-);g2794(cog8);g3823(exo84);g3895(NUP49);g3986(SWI6);g4025(exo70);g5171(-);g5307(-);g5705(sec8);g6351(sec6);g7156(sec10)
GO:0010971	positive regulation of G2/M transition of mitotic cell cycle	16	0.420707	1.35091	0.094697	0.195928	g182(YM8270.03C);g6520(nimE);g3013(ark1);g3740(nimA);	g182(YM8270.03C);g2119(mug134);g213(pab1);g221(csnD);g2388(ssp1);g2558(SSN3);g2583(zds1);g2661(HSL1);g3013(ark1);g3740(nimA);g4901(nimT);g5918(HOG1);g6173(wis1);g6520(nimE);g7363(cdt2);g7690(hsk1)
GO:0055123	digestive system development	27	0.373146	1.35083	0.0782609	0.195599	g6838(cnd2);g275(YOR29-25);g4278(DFR1);g239(SPAC644.13c);g6548(CLF1);g1136(JIP5);g603(vps16);	g1078(vps52);g1136(JIP5);g1144(argx);g1291(NOP7);g1810(syf1);g2341(CIMG_04084);g239(SPAC644.13c);g2690(wsp1);g275(YOR29-25);g3221(ARG1);g3299(CaO19.12844);g3422(sgt1);g3798(areA);g4020(SPAC1687.21);g4128(SPAC27D7.06);g4278(DFR1);g441(png1);g4802(UTP25);g5653(rvb2);g603(vps16);g6548(CLF1);g6556(PRP5);g6838(cnd2);g7467(set-2);g7682(-);g7683(SPBC1861.04c);g82(zuo1)
GO:0016875	ligase activity, forming carbon-oxygen bonds	61	0.306856	1.34999	0.0462963	0.196284	g1973(-);g7517(FEN1);g5630(grs1);g3476(DPS1);g953(-);g7352(ARC1);g2424(hts1);g1353(frs2);g3489(THS1);MSTRG.2853(--);g7274(YDR341C);g869(aclG);g464(ism1);g1250(dps1);g2875(gus1);g7361(prs1);g1709(msw1);g3239(DIA4);g5394(YDR023W);g3553(leu-6);	MSTRG.2853(--);MSTRG.3759(--);g1018(DED81);g1250(dps1);g1295(cyt-18);g1307(msd1);g131(FG07526);g1353(frs2);g1566(leu-5);g1709(msw1);g1973(-);g2136(MES1);g2424(hts1);g2612(cla4);g2875(gus1);g2937(MYCTH_2316753);g2960(FRS1);g2981(YNL247W);g2982(YNL247W);g3080(DBP5);g3093(-);g3239(DIA4);g3402(SLM5);g3476(DPS1);g3489(THS1);g3553(leu-6);g387(msk1);g4102(YDR341C);g4229(MSF1);g4306(MRH4);g4613(ILS1);g46…
GO:0045911	positive regulation of DNA recombination	18	0.404265	1.34986	0.102273	0.196129	g4849(CDC2);g6520(nimE);g1296(msh6);g646(elg1);g3383(msh-2);g5863(mek1);	g1296(msh6);g2185(ung1);g2470(SPAC1D4.12);g2712(atf1);g3383(msh-2);g3445(RRP40);g3986(SWI6);g4171(PMS2);g4849(CDC2);g5610(SPBC342.05);g5863(mek1);g5918(HOG1);g646(elg1);g6520(nimE);g7100(mms19);g7346(-);g7356(MTR3);g847(MLH1)
GO:2001251	negative regulation of chromosome organization	117	0.268212	1.34828	0	0.197465	g4849(CDC2);g426(-);g3273(ro-4);g2268(YD9320A.04);g4457(AN7461);g2151(YPI1);g640(spg1);g3013(ark1);g574(tel1);g6710(rpt4);g2144(ssb1);g399(-);g6617(MPS1);g6313(slp1);g3479(KU80);g2556(mcm2);g2807(ndc80);g97(FG02793);g5351(exo2);g2181(ATG7);g3158(mal3);g3379(RRP6);g2488(-);g3954(SPBC20F10.06);g7467(set-2);g5453(clr3);g4913(BUB1);	g1005(esa1);g1095(ATG5);g1220(SUF4);g1232(bimB);g1332(HOS2);g1338(ssu72);g1367(N0305);g1509(trip13);g1820(PPH3);g1831(DOT1);g1946(N1216);g1988(cdc16);g210(YOL004W);g213(pab1);g2144(ssb1);g2151(YPI1);g2181(ATG7);g2232(swi10);g2268(YD9320A.04);g2300(rhp57);g2392(RAD50);g2436(lsd1);g2472(ppm1);g2488(-);g2556(mcm2);g2602(-);g2693(rad16);g2765(-);g2807(ndc80);g2959(paa1);g3013(ark1);g3037(cid14);g3158…
GO:0030427	site of polarized growth	174	0.260159	1.3479	0	0.197448	g182(YM8270.03C);g268(CHS2);g4849(CDC2);g2814(imp2);g4669(exgD);g1934(cap2);g4305(CaO19.11733);g670(TWF1);g7640(-);g1349(rng2);g1433(erg2);g273(HOS3);g5622(hob3);g3125(CaO19.1220);g4457(AN7461);g3760(cdcA);g5324(cyk3);g6840(PAN1);g1510(pof6);g7462(sec2);g2243(sepH);g4481(SPAC9G1.05);g3165(arpc5-c);g3232(sec18);g4224(SEC31);g7058(sla1);g5117(myo2);g1852(sec9);g3753(sid2);g3964(crn1);g5401(NAP1);g5…	g1034(cdc42);g1085(ARB_01444);g1090(-);g1115(ucp3);g1131(ABP140);g1170(SEC3);g119(O3275);g1261(arc2);g1263(ARB_00194);g1342(-);g1349(rng2);g1370(BOI2);g1433(erg2);g1479(ARG);g1510(pof6);g1543(HCBG_08711);g1555(-);g1562(sepA);g1714(SEC15);g1765(CAM1);g177(STE6);g1774(SPAC821.13c);g1787(tea4);g1790(CHS7);g1798(nudA);g181(MYO1);g1815(pkcA);g182(YM8270.03C);g1852(sec9);g1859(L1);g1895(ARB_04467);g192…
GO:0051017	actin filament bundle assembly	23	0.390802	1.34535	0.102041	0.200027	g2814(imp2);g1349(rng2);g399(-);g5117(myo2);g3964(crn1);	g1034(cdc42);g1131(ABP140);g119(O3275);g1349(rng2);g1562(sepA);g1787(tea4);g2267(-);g2582(SPAPJ696.02);g2586(arf6);g2690(wsp1);g2814(imp2);g3024(SAC6);g3964(crn1);g399(-);g4773(BUD6);g4899(cul3);g5052(tef5);g5117(myo2);g5156(ain1);g5402(MYO2);g6862(rhoC);g7496(RHO3);g7499(-)
GO:0000082	G1/S transition of mitotic cell cycle	103	0.282387	1.34418	0	0.200967	g2519(sna41);g4849(CDC2);g5645(pip1);g1753(-);g273(HOS3);g6520(nimE);g275(YOR29-25);g7635(SPAC6B12.10c);g2750(CaO19.13543);g595(spb70);g2633(rrd1);g3013(ark1);g574(tel1);g4278(DFR1);g234(hba1);g2556(mcm2);g1065(mcm3);g7270(SPBC29A3.14c);g5351(exo2);g1958(5F3.150);g4513(SPAC3H5.06c);g4900(SLD5);g6380(rps602);g6277(SDA1);g366(CTHT_0061010);g3011(CYS4);g47(pim1);g1117(orc4);g3196(G1318);	g1065(mcm3);g1117(orc4);g1119(cdc73);g1121(not2);g1126(PSF2);g1239(PHO85);g1367(N0305);g1402(TFB3);g1584(bre1);g1753(-);g1835(sbp1);g1958(5F3.150);g2177(-);g2178(DPB2);g234(hba1);g2402(DCR2);g2406(CCR4);g2519(sna41);g2556(mcm2);g2633(rrd1);g2641(SPAC16C9.04c);g273(HOS3);g275(YOR29-25);g2750(CaO19.13543);g2803(srp2);g2813(not1);g2818(mcm10);g2893(grrA);g3011(CYS4);g3013(ark1);g3075(-);g3143(tif211…
GO:0034085	establishment of sister chromatid cohesion	16	0.428906	1.34416	0.115538	0.200602	g1655(mcl1);g2268(YD9320A.04);g2144(ssb1);g4450(rad21);g366(CTHT_0061010);g7368(psc3);	g1001(rad9);g1332(HOS2);g1655(mcl1);g2144(ssb1);g2268(YD9320A.04);g3637(-);g366(CTHT_0061010);g3879(YOR262W);g4106(sudA);g4450(rad21);g46(csm3);g5529(eso1);g6598(psm1);g7368(psc3);g7511(ECO1);g7542(chl1)
GO:0007035	vacuolar acidification	22	0.393012	1.34383	0.0909091	0.200606	g3772(VMA3);g5130(vma-11);g801(vha-18);g1811(vma-8);g5081(YKL080W);g2683(vma-4);g5767(SPAC15A10.06);g6422(vph-1);g5264(vma-1);g4192(vma-2);	g1197(vma7);g1577(vps45);g1811(vma-8);g1937(vma-10);g2275(ALT7);g2683(vma-4);g2717(vma-6);g3138(SPBC530.12c);g3213(-);g3214(RAV1);g3440(YKL520);g3772(VMA3);g4192(vma-2);g5081(YKL080W);g5130(vma-11);g5232(sconC);g5264(vma-1);g5767(SPAC15A10.06);g6219(TGFBRAP1);g6422(vph-1);g6854(VMA16);g801(vha-18)
GO:0032504	multicellular organism reproduction	344	0.210004	1.34307	0	0.20109	g6838(cnd2);g1934(cap2);g670(TWF1);g4125(ctf18);g1390(klp6);g5135(-);g1906(dom34);g7324(-);g6557(-);g4457(AN7461);g3760(cdcA);g5108(Spata20);g3013(ark1);g574(tel1);g7012(csnA);g4766(vps25);g1108(Stub1);g4515(dot2);g6710(rpt4);g3515(rhp54);g362(asp);g6617(MPS1);g3336(vps74);g6122(VPS28);g4481(SPAC9G1.05);g6250(SPAC1F5.06);g6531(NPR3);g6772(PRE10);g5350(hat2);g5512(snd1);g6998(cka);g2188(csnC);g718…	MSTRG.12502(9G6.310);MSTRG.3759(--);MSTRG.543(--);g1034(cdc42);g1073(gyp10);g1081(PAB1);g1108(Stub1);g1128(SPBC577.04);g1150(ERV14);g1159(ncs6);g1171(DCK1);g119(O3275);g1201(DDI1);g1208(alp4);g1216(SPAC227.10);g1243(nxt3);g1256(SPBC1711.16);g1329(sti1);g1344(hmg1);g1367(N0305);g1373(NSP1);g1379(SPAC23A1.09);g1390(klp6);g142(SPAC1F12.08);g1422(PRP28);g1423(APE2);g1425(ATG1);g1509(trip13);g1512(MSH…
GO:0070840	dynein complex binding	27	0.364129	1.34292	0.0894737	0.200858	g7408(sos7);g2631(-);g3544(alp14);g97(FG02793);g1055(ro-3);g7371(-);g3158(mal3);g2169(-);g5625(-);g3423(pcp1);g3530(MLP1);g3531(-);	g1055(ro-3);g1354(CaO19.12648);g1737(elp2);g2169(-);g2468(prp3);g2631(-);g3158(mal3);g3423(pcp1);g3425(L8167.8);g3530(MLP1);g3531(-);g3544(alp14);g3843(MDV1);g4106(sudA);g5211(SPBC800.10c);g5625(-);g5652(-);g5738(SPCC1393.13);g5924(END3);g5929(PAC1);g6405(VPS60);g6866(-);g7297(-);g7371(-);g7408(sos7);g7630(utp17);g97(FG02793)
GO:0009200	deoxyribonucleoside triphosphate metabolic process	15	0.437399	1.34265	0.112676	0.200776	g275(YOR29-25);g2248(rnr-1);g550(rnr-2);g4278(DFR1);g1972(dut-1);	g1677(adk1);g1957(YER170W);g1972(dut-1);g2162(GUK1);g2201(SPAC15E1.04);g2248(rnr-1);g2423(dut);g275(YOR29-25);g4114(atg17);g4278(DFR1);g5320(tmp1);g5403(HCBG_02177);g550(rnr-2);g5776(ado1);g7243(P2588)
GO:0030010	establishment of cell polarity	88	0.285452	1.34216	0.05	0.200955	g3110(BUD32);g4305(CaO19.11733);g1390(klp6);g3273(ro-4);g3013(ark1);g6840(PAN1);g362(asp);g49(NIC96);g4481(SPAC9G1.05);g2807(ndc80);g6729(cwg2);g1055(ro-3);g5416(cbf5);g3158(mal3);g6284(alp41);g5705(sec8);g2869(-);g1677(adk1);g1798(nudA);g575(NUP192);g5297(SFH5);g6766(rga2);g3841(bcp1);g1809(SPBC211.03c);	g1034(cdc42);g1055(ro-3);g107(cwc26);g1115(ucp3);g1281(nmt1);g1342(-);g1370(BOI2);g1373(NSP1);g1390(klp6);g1543(HCBG_08711);g1562(sepA);g1677(adk1);g1684(alp11);g174(SPBC3E7.04c);g1787(tea4);g1798(nudA);g1809(SPBC211.03c);g1840(GB-1);g1859(L1);g1971(SPAC6F6.11c);g1986(mesA);g2129(PDCD6);g2256(CaO19.14188);g2350(sog2);g2388(ssp1);g2396(rax1);g2420(-);g2583(zds1);g2586(arf6);g2603(swf1);g2741(bck1)…
GO:0043001	Golgi to plasma membrane protein transport	22	0.381054	1.34081	0.0970874	0.20223	g3818(syb1);g3336(vps74);g3992(SEC7);g97(FG02793);g3232(sec18);g3599(SPAC3H8.02);g5297(SFH5);g5602(apm1);g1809(SPBC211.03c);	g1809(SPBC211.03c);g3077(ARL1);g3232(sec18);g3251(MIP11);g3336(vps74);g3392(-);g3431(-);g3599(SPAC3H8.02);g3818(syb1);g3992(SEC7);g4581(SPBC31F10.16);g465(Phaf1);g5019(ARF);g5171(-);g5297(SFH5);g5602(apm1);g5671(ypt3);g5681(COF1);g5838(GCS1);g6038(ARL3);g6351(sec6);g97(FG02793)
GO:1903321	negative regulation of protein modification by small protein conjugation or removal	23	0.386934	1.34074	0.105528	0.201939	g635(candA-C);g3329(gcs-1);g6122(VPS28);g5151(lub1);g6998(cka);g1368(YBL087C);g3954(SPBC20F10.06);g4913(BUB1);	g1095(ATG5);g1199(NOG1);g1332(HOS2);g1368(YBL087C);g1864(prp2);g1897(PEX2);g1961(SEC);g2329(ubxn-1);g3115(-);g3168(crp-15);g3230(rmt3);g3329(gcs-1);g3954(SPBC20F10.06);g4758(SPAC12B10.01c);g4913(BUB1);g5151(lub1);g5910(rpl-5);g6122(VPS28);g635(candA-C);g6666(rpl-11);g6792(PXR1);g6998(cka);g7346(-)
GO:0004812	aminoacyl-tRNA ligase activity	61	0.306856	1.33974	0.0614035	0.20274	g1973(-);g7517(FEN1);g5630(grs1);g3476(DPS1);g953(-);g7352(ARC1);g2424(hts1);g1353(frs2);g3489(THS1);MSTRG.2853(--);g7274(YDR341C);g869(aclG);g464(ism1);g1250(dps1);g2875(gus1);g7361(prs1);g1709(msw1);g3239(DIA4);g5394(YDR023W);g3553(leu-6);	MSTRG.2853(--);MSTRG.3759(--);g1018(DED81);g1250(dps1);g1295(cyt-18);g1307(msd1);g131(FG07526);g1353(frs2);g1566(leu-5);g1709(msw1);g1973(-);g2136(MES1);g2424(hts1);g2612(cla4);g2875(gus1);g2937(MYCTH_2316753);g2960(FRS1);g2981(YNL247W);g2982(YNL247W);g3080(DBP5);g3093(-);g3239(DIA4);g3402(SLM5);g3476(DPS1);g3489(THS1);g3553(leu-6);g387(msk1);g4102(YDR341C);g4229(MSF1);g4306(MRH4);g4613(ILS1);g46…
GO:0051453	regulation of intracellular pH	31	0.349031	1.33789	0.0502793	0.204425	g3772(VMA3);g5130(vma-11);g801(vha-18);g1811(vma-8);g2880(SPBC543.05c);g5081(YKL080W);g1829(gtp-14);g2683(vma-4);g5767(SPAC15A10.06);g1853(vps33);g6422(vph-1);g5264(vma-1);g4192(vma-2);	g1197(vma7);g1577(vps45);g1811(vma-8);g1829(gtp-14);g1853(vps33);g1937(vma-10);g2275(ALT7);g2683(vma-4);g2717(vma-6);g2880(SPBC543.05c);g3138(SPBC530.12c);g3142(YPR003C);g3213(-);g3214(RAV1);g3440(YKL520);g3772(VMA3);g4192(vma-2);g4279(UMAG_11084);g4794(hulA);g5081(YKL080W);g5130(vma-11);g5232(sconC);g5264(vma-1);g5678(atp-2);g5767(SPAC15A10.06);g6219(TGFBRAP1);g6422(vph-1);g6854(VMA16);g7402(GDT…
GO:0007422	peripheral nervous system development	17	0.41562	1.33168	0.114286	0.21155	g6838(cnd2);g4457(AN7461);g1598(cnb-1);g7626(cut3);g4583(klp9);g6151(YM8156.14C);	g111(RYL2);g1598(cnb-1);g1771(smd3);g1815(pkcA);g1984(rpl3001);g2273(-);g4457(AN7461);g4583(klp9);g5046(GLE1);g5510(sodA);g6151(YM8156.14C);g6484(TBCE);g6514(AN10449);g6838(cnd2);g7285(PEX1);g7626(cut3);g958(snu13)
GO:0044843	cell cycle G1/S phase transition	107	0.279057	1.33152	0.0333333	0.211377	g2519(sna41);g4849(CDC2);g5645(pip1);g1753(-);g273(HOS3);g6520(nimE);g275(YOR29-25);g7635(SPAC6B12.10c);g2750(CaO19.13543);g595(spb70);g2633(rrd1);g3013(ark1);g574(tel1);g4278(DFR1);g234(hba1);g2556(mcm2);g1065(mcm3);g7270(SPBC29A3.14c);g5351(exo2);g1958(5F3.150);g4513(SPAC3H5.06c);g4900(SLD5);g6380(rps602);g6277(SDA1);g366(CTHT_0061010);g3011(CYS4);g47(pim1);	g1065(mcm3);g1117(orc4);g1119(cdc73);g1121(not2);g1126(PSF2);g1239(PHO85);g1367(N0305);g1402(TFB3);g1584(bre1);g1753(-);g1835(sbp1);g1958(5F3.150);g2131(GRP1);g2177(-);g2178(DPB2);g234(hba1);g2402(DCR2);g2406(CCR4);g2519(sna41);g2556(mcm2);g2633(rrd1);g2641(SPAC16C9.04c);g273(HOS3);g275(YOR29-25);g2750(CaO19.13543);g2803(srp2);g2813(not1);g2818(mcm10);g2835(ran1);g2893(grrA);g3011(CYS4);g3013(ark…
GO:0001654	eye development	80	0.283403	1.33083	0.0454545	0.211787	g3581(klp5);g5622(hob3);g7102(SPBC1711.03);g1906(dom34);g7517(FEN1);g2248(rnr-1);g7524(bimE);g5654(-);g6122(VPS28);g5323(-);g6998(cka);g1136(JIP5);g6004(KLP1);g2375(cki1);g1958(5F3.150);g2306(GET1);g4557(glo3);g6419(gpi18);	g1073(gyp10);g1081(PAB1);g1136(JIP5);g1137(GPI17);g1243(nxt3);g1350(AFUA_2G03610);g1408(nog-2);g1528(IRE1);g1673(-);g1721(pli1);g1906(dom34);g1920(SPBC2F12.12c);g1958(5F3.150);g1970(CG17119);g2094(apl2);g2157(GUT2);g2173(SPBP8B7.15c);g2183(ubp14);g221(csnD);g2237(RBM17);g2244(fol3);g2248(rnr-1);g2290(rga4);g2306(GET1);g2375(cki1);g2420(-);g2586(arf6);g2651(rpl-24);g2717(vma-6);g28(cid1);g2818(mcm…
GO:2000144	positive regulation of DNA-templated transcription, initiation	22	0.393068	1.33007	0.0913044	0.212333	g7145(RPT1);g635(candA-C);g56(let1);g6710(rpt4);g4294(sgf73);g5351(exo2);g5821(mts2);	g1484(tbpA);g1705(spt16);g1858(pob3);g2216(sec13);g222(gtf2f2);g2686(SEN1);g2785(tbp1);g2853(sua7);g3022(80A10.210);g4294(sgf73);g4312(ssp-1);g4745(yap1);g4987(cpcA);g5351(exo2);g557(dcp2);g56(let1);g5821(mts2);g635(candA-C);g6710(rpt4);g7018(taf2);g7145(RPT1);g7159(tfs1)
GO:0015093	ferrous iron transmembrane transporter activity	21	0.377903	1.32994	0.0833333	0.212115	MSTRG.1271(--);g5734(RBG2);g2512(MTG2);MSTRG.2680(--);MSTRG.5459(--);g3782(YGR210C);	MSTRG.1271(--);MSTRG.2680(--);MSTRG.5459(--);g1199(NOG1);g1408(nog-2);g1560(mss1);g237(-);g2512(MTG2);g2953(RBG1);g3541(YDR336W);g37(ypt2);g3782(YGR210C);g4288(SLC40A1);g4650(tef101);g4992(cccA);g5734(RBG2);g5755(LSG1);g6154(ftrA);g6574(SPAC27E2.03c);g790(grn1);g927(rasA)
GO:0006887	exocytosis	162	0.245976	1.32982	0	0.211855	g1973(-);g7145(RPT1);g635(candA-C);g5622(hob3);g3772(VMA3);g2567(rpn7);g4044(pca-2);g3818(syb1);g4515(dot2);g5130(vma-11);g1611(cct8);g1510(pof6);g1209(pup2);g7462(sec2);g3479(KU80);g4481(SPAC9G1.05);g845(rpn-1);g1811(vma-8);g3165(arpc5-c);g2729(-);g3232(sec18);g6004(KLP1);g2181(ATG7);g1829(gtp-14);g1852(sec9);g1366(rpn11);g5892(ARP2);g5705(sec8);g1853(vps33);g2869(-);g3823(exo84);g3599(SPAC3H8.0…	g1034(cdc42);g1050(cot-3);g1078(vps52);g116(ykt6);g1170(SEC3);g1201(DDI1);g1209(pup2);g1261(arc2);g1350(AFUA_2G03610);g1366(rpn11);g1370(BOI2);g1373(NSP1);g1501(GDB1);g1510(pof6);g1526(cct2);g1543(HCBG_08711);g1577(vps45);g1611(cct8);g1630(ARMC8);g1678(rpn-8);g1696(YPT32);g1706(mug89);g1714(SEC15);g1762(clc1);g1764(tlg2);g1811(vma-8);g1829(gtp-14);g1852(sec9);g1853(vps33);g1971(SPAC6F6.11c);g1973…
GO:1902751	positive regulation of cell cycle G2/M phase transition	16	0.420707	1.32942	0.115079	0.212004	g182(YM8270.03C);g6520(nimE);g3013(ark1);g3740(nimA);	g182(YM8270.03C);g2119(mug134);g213(pab1);g221(csnD);g2388(ssp1);g2558(SSN3);g2583(zds1);g2661(HSL1);g3013(ark1);g3740(nimA);g4901(nimT);g5918(HOG1);g6173(wis1);g6520(nimE);g7363(cdt2);g7690(hsk1)
GO:0051054	positive regulation of DNA metabolic process	86	0.281851	1.32902	0.0266667	0.212158	g4849(CDC2);g4125(ctf18);g6586(RFC2);g6520(nimE);g574(tel1);g1296(msh6);g3515(rhp54);g2144(ssb1);g1611(cct8);g3479(KU80);g5323(-);g6508(spm2);g1745(rfc4);g5416(cbf5);g646(elg1);g3810(mus-23);	g1034(cdc42);g1100(ckn1);g1239(PHO85);g1296(msh6);g1331(YNG2);g1526(cct2);g1583(SPCC1919.14c);g1611(cct8);g1716(mei2);g1721(pli1);g1745(rfc4);g1820(PPH3);g1974(vts1);g2072(DLH1);g2096(ERV1);g2144(ssb1);g2178(DPB2);g2185(ung1);g2231(SPBC4F6.14);g2232(swi10);g2381(pnk1);g2392(RAD50);g2436(lsd1);g2470(SPAC1D4.12);g2551(cct7);g2600(cct5);g2652(UBC13);g2712(atf1);g2818(mcm10);g294(TOF1);g3086(Exosc5);…
GO:0070161	anchoring junction	64	0.295839	1.32569	0.0505051	0.215899	g1934(cap2);g7324(-);g4457(AN7461);g1901(rps19);g1548(SPAC6G10.04c);g5324(cyk3);g5323(-);g5888(mipA);g4481(SPAC9G1.05);g3544(alp14);g6284(alp41);g1067(-);g2944(alkbh6);	MSTRG.9559(spcs1);g1034(cdc42);g1067(-);g1261(arc2);g1548(SPAC6G10.04c);g155(-);g1813(alp1);g1822(LIG4);g1897(PEX2);g1901(rps19);g1934(cap2);g1992(iqw1);g2236(pcs60);g2270(palA);g2416(ARB_00147);g2453(SPCC576.15c);g2469(rpa1);g2717(vma-6);g2767(rpn6);g2859(REX2);g287(HD-10);g2944(alkbh6);g2961(rps3);g3023(SPAC11D3.15);g3167(-);g3544(alp14);g3565(-);g3647(CSE1);g3869(uba2);g3999(vam6);g4106(sudA);…
GO:0032154	cleavage furrow	17	0.409397	1.32519	0.126016	0.21619	g5622(hob3);g5324(cyk3);g3336(vps74);g6813(ppk11);g4583(klp9);g1555(-);	g1034(cdc42);g1555(-);g1820(PPH3);g2586(arf6);g3336(vps74);g3806(sitA);g4146(CDC3);g4583(klp9);g5019(ARF);g5246(git7);g5324(cyk3);g5370(ypt-1);g5622(hob3);g5671(ypt3);g6444(CDC24);g6813(ppk11);g7449(rga7)
GO:0000083	regulation of transcription involved in G1/S transition of mitotic cell cycle	20	0.396888	1.3247	0.118143	0.216416	g2519(sna41);g273(HOS3);g275(YOR29-25);g2750(CaO19.13543);g4278(DFR1);	g1239(PHO85);g1367(N0305);g2519(sna41);g273(HOS3);g275(YOR29-25);g2750(CaO19.13543);g3075(-);g3328(res2);g366(CTHT_0061010);g3862(ZPR1);g3986(SWI6);g4113(sconB);g4278(DFR1);g4513(SPAC3H5.06c);g5635(tpr1);g5942(pas1);g6810(cdc18);g7527(HPC2);g7537(spt6);g807(SPBC29A10.15)
GO:0099023	vesicle tethering complex	51	0.31726	1.32235	0.0526316	0.218958	g1973(-);g2065(BET3);g1510(pof6);g1723(SPAC13G6.05c);g603(vps16);g4458(cog4);g1943(Vps8);g2302(trapcc10-1);g5705(sec8);g1853(vps33);g3823(exo84);g2794(cog8);g2752(VPS41);g1555(-);g3854(YMR231W);g3562(COG6);g2760(RINT1);	g1034(cdc42);g1078(vps52);g1170(SEC3);g1373(NSP1);g1510(pof6);g1555(-);g1673(-);g1714(SEC15);g1723(SPAC13G6.05c);g1853(vps33);g1943(Vps8);g1973(-);g2025(vps53);g2065(BET3);g2085(vps51);g2191(trappc2l);g2302(trapcc10-1);g2445(-);g2510(-);g2511(aktip);g2736(Cog3);g2752(VPS41);g2760(RINT1);g2794(cog8);g3391(-);g3551(Tmem115);g3562(COG6);g3823(exo84);g3854(YMR231W);g3895(NUP49);g3956(sly1);g3986(SWI6…
GO:0060491	regulation of cell projection assembly	27	0.366332	1.32046	0.121827	0.22099	g1934(cap2);g670(TWF1);g5731(CaO19.11346);g5622(hob3);g5716(atg3);g6115(-);	g1034(cdc42);g1077(CaO19.10930);g1095(ATG5);g119(O3275);g1261(arc2);g1342(-);g1934(cap2);g2240(B7H23.070);g2582(SPAPJ696.02);g2586(arf6);g4199(pit1);g4703(SPBC13G1.05);g4753(cap1);g4794(hulA);g5044(-);g5622(hob3);g5716(atg3);g5731(CaO19.11346);g5892(ARP2);g6115(-);g6349(D9819.5);g670(TWF1);g6703(-);g6751(arc1);g7354(nbp35);g7499(-);g887(arp-3)
GO:0060261	positive regulation of transcription initiation from RNA polymerase II promoter	21	0.393414	1.3194	0.117117	0.221957	g7145(RPT1);g635(candA-C);g56(let1);g6710(rpt4);g4294(sgf73);g5351(exo2);g5821(mts2);	g1484(tbpA);g1705(spt16);g1858(pob3);g2216(sec13);g222(gtf2f2);g2785(tbp1);g2853(sua7);g3022(80A10.210);g4294(sgf73);g4312(ssp-1);g4745(yap1);g4987(cpcA);g5351(exo2);g557(dcp2);g56(let1);g5821(mts2);g635(candA-C);g6710(rpt4);g7018(taf2);g7145(RPT1);g7159(tfs1)
GO:0021700	developmental maturation	82	0.277464	1.31929	0.0309278	0.221665	g5645(pip1);g275(YOR29-25);g7324(-);g4457(AN7461);g3013(ark1);g4766(vps25);g4278(DFR1);g4515(dot2);g6122(VPS28);g5888(mipA);g3992(SEC7);g6998(cka);g6004(KLP1);g5417(FYV10);	MSTRG.543(--);g1150(ERV14);g119(O3275);g1279(SAC1);g1379(SPAC23A1.09);g1423(APE2);g1509(trip13);g1684(alp11);g1771(smd3);g1798(nudA);g2072(DLH1);g2128(gsdA);g2207(SPBC106.07c);g2330(scs2);g2398(CCC2);g2420(-);g2436(lsd1);g2470(SPAC1D4.12);g2497(SPAC23C4.17);g264(VPS36);g2709(GET3);g275(YOR29-25);g2900(APL4);g2941(hut1);g3013(ark1);g3115(-);g3145(pep7);g3146(SPF1);g320(-);g3356(SNF7);g3359(pkaR);g…
GO:0006267	pre-replicative complex assembly involved in nuclear cell cycle DNA replication	16	0.431596	1.3189	0.139535	0.221712	g2519(sna41);g2556(mcm2);g1065(mcm3);g1117(orc4);g5584(mcm5);g7286(mcm7);g6810(cdc18);g6895(orc3);g807(SPBC29A10.15);g970(mcm6);g5219(SPBC685.09);g4440(mcm4);	g1065(mcm3);g1117(orc4);g2519(sna41);g2556(mcm2);g4440(mcm4);g5219(SPBC685.09);g5584(mcm5);g5686(-);g5884(ipi1);g662(noc3);g6810(cdc18);g6895(orc3);g7286(mcm7);g7478(CaO19.13614);g807(SPBC29A10.15);g970(mcm6)
GO:0007131	reciprocal meiotic recombination	71	0.291705	1.3165	0.0444444	0.224343	g182(YM8270.03C);g4125(ctf18);g5968(TOP2);g574(tel1);g3515(rhp54);g2144(ssb1);g3848(-);g3810(mus-23);g7282(MSH3);g1688(-);g7689(cnd1);g3383(msh-2);g5863(mek1);g1509(trip13);g4385(rqh1);g5625(-);g5584(mcm5);g6257(RDH54);	g1102(-);g1188(CaO19.2331);g1367(N0305);g1509(trip13);g1512(MSH4);g1688(-);g1721(pli1);g182(YM8270.03C);g1820(PPH3);g187(pms1);g1935(mph1);g196(GCN5);g2072(DLH1);g2144(ssb1);g2164(rec14);g2232(swi10);g2257(MLH3);g2300(rhp57);g2328(radC);g2392(RAD50);g2393(rad1);g2395(GCN5);g2465(mus81);g2591(-);g2630(rhp41);g2693(rad16);g2712(atf1);g2841(ish1);g3383(msh-2);g3515(rhp54);g3536(HFM1);g3691(SPBC21C3.…
GO:0033262	regulation of nuclear cell cycle DNA replication	22	0.382772	1.31536	0.113208	0.225412	g2519(sna41);g4849(CDC2);g574(tel1);g170(-);g5863(mek1);g7594(mrc1);g4385(rqh1);	g143(SPBC17D11.08);g170(-);g1716(mei2);g2219(sfh1);g2519(sna41);g3540(CDC4);g43(rad3);g4385(rqh1);g46(csm3);g4681(him1);g4849(CDC2);g4901(nimT);g574(tel1);g5747(XNP);g5768(INO80);g5863(mek1);g5918(HOG1);g5920(cul1);g6810(cdc18);g7243(P2588);g7594(mrc1);g7690(hsk1)
GO:0036338	viral membrane	31	0.341923	1.31441	0.0601093	0.226094	g4599(-);g4124(-);g1240(-);g247(-);g97(FG02793);MSTRG.7011(--);MSTRG.5459(--);g5625(-);g3530(MLP1);g2161(SPBC119.12);MSTRG.8769(--);g6612(-);g4739(-);g917(At1g03900);g3727(smc5);	MSTRG.5459(--);MSTRG.7011(--);MSTRG.8769(--);MSTRG.996(--);g1240(-);g2161(SPBC119.12);g247(-);g2543(SPAC30C2.08);g2808(PEX14);g2839(-);g2842(-);g3482(-);g3530(MLP1);g3667(-);g3727(smc5);g3986(SWI6);g4124(-);g4219(-);g4599(-);g4739(-);g5378(-);g5402(MYO2);g543(-);g5625(-);g5652(-);g6612(-);g6866(-);g7464(D2390);g914(-);g917(At1g03900);g97(FG02793)
GO:0071216	cellular response to biotic stimulus	32	0.342252	1.3125	0.0858586	0.228091	g4849(CDC2);g4457(AN7461);g3760(cdcA);g3013(ark1);g5151(lub1);g3526(chk1);g3848(-);	g1119(cdc73);g1452(rna14);g1751(SPBC2G5.01);g1920(SPBC2F12.12c);g1961(SEC);g2465(mus81);g3013(ark1);g3075(-);g3220(MAD1);g3221(ARG1);g3526(chk1);g3760(cdcA);g3848(-);g4020(SPAC1687.21);g4096(L207DRAFT_509616);g4436(SPAC644.16);g4457(AN7461);g4461(SPBC660.15);g4651(bipA);g482(mug40);g4849(CDC2);g4901(nimT);g5151(lub1);g5165(2E4.130);g5349(gch-1);g5635(tpr1);g5918(HOG1);g6514(AN10449);g6525(dna2);g…
GO:0035825	homologous recombination	80	0.282663	1.31233	0.0273973	0.227869	g182(YM8270.03C);g4125(ctf18);g7517(FEN1);g5968(TOP2);g574(tel1);g3515(rhp54);g2144(ssb1);g3848(-);g4513(SPAC3H5.06c);g3810(mus-23);g7282(MSH3);g1688(-);g7689(cnd1);g3383(msh-2);g5863(mek1);g1509(trip13);g4385(rqh1);g5625(-);g5584(mcm5);g6257(RDH54);g1367(N0305);g4355(rev1);g777(rhp51);g294(TOF1);	g1102(-);g1188(CaO19.2331);g1367(N0305);g1509(trip13);g1512(MSH4);g1688(-);g1721(pli1);g182(YM8270.03C);g1820(PPH3);g187(pms1);g1935(mph1);g196(GCN5);g2072(DLH1);g2144(ssb1);g2164(rec14);g2232(swi10);g2257(MLH3);g2300(rhp57);g2328(radC);g2392(RAD50);g2393(rad1);g2395(GCN5);g2465(mus81);g2591(-);g2630(rhp41);g2693(rad16);g2712(atf1);g2841(ish1);g294(TOF1);g3307(EFR3);g3308(SOH1);g3383(msh-2);g3418…
GO:0140527	reciprocal homologous recombination	71	0.291705	1.31037	0.043956	0.229976	g182(YM8270.03C);g4125(ctf18);g5968(TOP2);g574(tel1);g3515(rhp54);g2144(ssb1);g3848(-);g3810(mus-23);g7282(MSH3);g1688(-);g7689(cnd1);g3383(msh-2);g5863(mek1);g1509(trip13);g4385(rqh1);g5625(-);g5584(mcm5);g6257(RDH54);	g1102(-);g1188(CaO19.2331);g1367(N0305);g1509(trip13);g1512(MSH4);g1688(-);g1721(pli1);g182(YM8270.03C);g1820(PPH3);g187(pms1);g1935(mph1);g196(GCN5);g2072(DLH1);g2144(ssb1);g2164(rec14);g2232(swi10);g2257(MLH3);g2300(rhp57);g2328(radC);g2392(RAD50);g2393(rad1);g2395(GCN5);g2465(mus81);g2591(-);g2630(rhp41);g2693(rad16);g2712(atf1);g2841(ish1);g3383(msh-2);g3515(rhp54);g3536(HFM1);g3691(SPBC21C3.…
GO:0048814	regulation of dendrite morphogenesis	15	0.418488	1.30957	0.0887097	0.230442	g5135(-);g3818(syb1);g1055(ro-3);g5892(ARP2);g1798(nudA);	g1055(ro-3);g127(nudC);g1798(nudA);g1959(SEC23);g358(sar1);g3604(SAP1);g3818(syb1);g4326(nde1);g4405(apc2);g5135(-);g5370(ypt-1);g5892(ARP2);g5929(PAC1);g6489(cot-1);g6873(TAO3)
GO:0055002	striated muscle cell development	19	0.396348	1.30904	0.12963	0.230806	g1934(cap2);g5622(hob3);g1108(Stub1);g4481(SPAC9G1.05);g6004(KLP1);g2181(ATG7);	g1095(ATG5);g1108(Stub1);g119(O3275);g143(SPBC17D11.08);g1699(YAL023C);g1934(cap2);g2181(ATG7);g2273(-);g2578(SPBC216.04c);g3685(EGD2);g4481(SPAC9G1.05);g4712(rlmA);g4794(hulA);g4899(cul3);g5156(ain1);g5622(hob3);g6004(KLP1);g6457(mpg1);g7052(CAALFM_C206100WA)
GO:0060205	cytoplasmic vesicle lumen	54	0.299721	1.30897	0.0819672	0.230449	g7145(RPT1);g635(candA-C);g2567(rpn7);g4044(pca-2);g1611(cct8);g1209(pup2);g3479(KU80);g6250(SPAC1F5.06);g845(rpn-1);g2729(-);g2181(ATG7);g1366(rpn11);g5892(ARP2);g2767(rpn6);g6763(YBL0407);g7131(app1);	g1050(cot-3);g1209(pup2);g1350(AFUA_2G03610);g1366(rpn11);g1501(GDB1);g1526(cct2);g1611(cct8);g1630(ARMC8);g1678(rpn-8);g1971(SPAC6F6.11c);g2034(icdA);g2061(APT1);g2150(HEM2);g2181(ATG7);g2226(ckb-1);g2475(-);g2525(ARB_00035);g2567(rpn7);g2729(-);g2767(rpn6);g2785(tbp1);g287(HD-10);g330(KU70);g3451(ARB_03431);g3479(KU80);g3590(rpn9);g3616(SPAC26A3.11);g3654(MMTAG2);g3877(B14D6.310);g4044(pca-2);g…
GO:0051674	localization of cell	181	0.251214	1.30888	0	0.230139	g4501(-);MSTRG.8934(--);g4599(-);g1934(cap2);g670(TWF1);g5622(hob3);g1901(rps19);g5810(SQT1);g362(asp);g6548(CLF1);g49(NIC96);g4481(SPAC9G1.05);g247(-);g2807(ndc80);g5151(lub1);g97(FG02793);g3165(arpc5-c);g3098(YKE4);g7270(SPBC29A3.14c);g6402(nuo-51);g804(-);g5185(MDR4);g2375(cki1);g5117(myo2);g4458(cog4);g1829(gtp-14);g7144(sdh1);g1954(palB);g5480(-);g3964(crn1);g5892(ARP2);g5705(sec8);g2169(-);…	MSTRG.3364(--);MSTRG.4834(--);MSTRG.8934(--);g1029(MDR5);g1034(cdc42);g1112(cicA);g1199(NOG1);g1261(arc2);g128(spt5);g1304(YBT1);g1325(fyu1);g1344(hmg1);g1373(NSP1);g142(SPAC1F12.08);g1425(ATG1);g1571(ale1);g1714(SEC15);g1809(SPBC211.03c);g181(MYO1);g1815(pkcA);g1829(gtp-14);g1830(atg16);g1840(GB-1);g1886(prp16);g1897(PEX2);g1901(rps19);g1920(SPBC2F12.12c);g1934(cap2);g1947(MPD1);g1954(palB);g196…
GO:0022412	cellular process involved in reproduction in multicellular organism	269	0.228054	1.308	0	0.230884	g6838(cnd2);g1934(cap2);g670(TWF1);g4125(ctf18);g1390(klp6);g5135(-);g1906(dom34);g7324(-);g6557(-);g4457(AN7461);g3760(cdcA);g3013(ark1);g574(tel1);g7012(csnA);g4766(vps25);g4515(dot2);g6710(rpt4);g3515(rhp54);g362(asp);g6617(MPS1);g3336(vps74);g6122(VPS28);g4481(SPAC9G1.05);g6531(NPR3);g6772(PRE10);g5350(hat2);g6998(cka);g2188(csnC);g3098(YKE4);g6004(KLP1);g804(-);g1422(PRP28);g616(usp101);g237…	MSTRG.12502(9G6.310);MSTRG.3759(--);MSTRG.543(--);g1034(cdc42);g1073(gyp10);g1081(PAB1);g1128(SPBC577.04);g1150(ERV14);g1159(ncs6);g119(O3275);g1201(DDI1);g1216(SPAC227.10);g1243(nxt3);g1256(SPBC1711.16);g1329(sti1);g1344(hmg1);g1367(N0305);g1373(NSP1);g1379(SPAC23A1.09);g1390(klp6);g142(SPAC1F12.08);g1422(PRP28);g1423(APE2);g1425(ATG1);g1509(trip13);g1520(PRT1);g1555(-);g1571(ale1);g1625(SPBC13A…
GO:0042803	protein homodimerization activity	156	0.244582	1.30794	0	0.230528	g618(TPI1);g275(YOR29-25);g7408(sos7);g5746(gsa1);g1901(rps19);g550(rnr-2);g4766(vps25);g2631(-);g4278(DFR1);g1108(Stub1);g4515(dot2);g7404(-);g399(-);g6617(MPS1);g5350(hat2);g97(FG02793);g7270(SPBC29A3.14c);g6004(KLP1);g3060(BNA5);g3813(VPS24);g1221(ARB_02390);g2181(ATG7);g5117(myo2);g7371(-);g3158(mal3);g2673(SPAC25B8.17);g2424(hts1);g1216(SPAC227.10);g4230(grpe);g6813(ppk11);g4439(rmt2);g3011(…	g1108(Stub1);g1216(SPAC227.10);g1221(ARB_02390);g1293(SPAC1002.12c);g1295(cyt-18);g1307(msd1);g1344(hmg1);g1354(CaO19.12648);g1500(gld1);g1528(IRE1);g1672(HEM13);g1678(rpn-8);g1736(URM1);g1758(mdr2);g1798(nudA);g1858(pob3);g1868(sdc1);g1901(rps19);g1953(vts1);g1971(SPAC6F6.11c);g2034(icdA);g2054(easF);g2128(gsdA);g2167(SPAC2F3.16);g2169(-);g2181(ATG7);g2239(asn1);g2270(palA);g2272(SCP2);g2335(mvd…
GO:0150063	visual system development	80	0.283403	1.30766	0.0722892	0.230507	g3581(klp5);g5622(hob3);g7102(SPBC1711.03);g1906(dom34);g7517(FEN1);g2248(rnr-1);g7524(bimE);g5654(-);g6122(VPS28);g5323(-);g6998(cka);g1136(JIP5);g6004(KLP1);g2375(cki1);g1958(5F3.150);g2306(GET1);g4557(glo3);g6419(gpi18);	g1073(gyp10);g1081(PAB1);g1136(JIP5);g1137(GPI17);g1243(nxt3);g1350(AFUA_2G03610);g1408(nog-2);g1528(IRE1);g1673(-);g1721(pli1);g1906(dom34);g1920(SPBC2F12.12c);g1958(5F3.150);g1970(CG17119);g2094(apl2);g2157(GUT2);g2173(SPBP8B7.15c);g2183(ubp14);g221(csnD);g2237(RBM17);g2244(fol3);g2248(rnr-1);g2290(rga4);g2306(GET1);g2375(cki1);g2420(-);g2586(arf6);g2651(rpl-24);g2717(vma-6);g28(cid1);g2818(mcm…
GO:0034661	ncRNA catabolic process	32	0.343799	1.30706	0.101124	0.230839	g1906(dom34);g56(let1);g1740(rai1);g5351(exo2);g5821(mts2);g3379(RRP6);g7576(rrp4);g3394(NAB3);g4215(rrp42);	g1176(rny1);g1340(ski6);g1391(NPL4);g1740(rai1);g1906(dom34);g2332(mtr4);g2664(POP1);g2674(-);g28(cid1);g2863(ago1);g3037(cid14);g3086(Exosc5);g3379(RRP6);g3394(NAB3);g3445(RRP40);g4215(rrp42);g4344(rrp45);g4611(rat1);g4650(tef101);g5047(CaO19.11441);g5322(lid2);g5351(exo2);g56(let1);g5655(ufd1);g5694(seb1);g5821(mts2);g610(CSL4);g651(cdc48);g668(parn-1);g7356(MTR3);g7458(SPCC1739.07);g7576(rrp4)
GO:0007140	male meiotic nuclear division	37	0.326924	1.30482	0.1125	0.233327	g4125(ctf18);g1390(klp6);g1906(dom34);g7324(-);g574(tel1);g6617(MPS1);g3336(vps74);g2097(SPBPJ4664.04);	g1081(PAB1);g1128(SPBC577.04);g1390(klp6);g1509(trip13);g1555(-);g1897(PEX2);g1906(dom34);g2072(DLH1);g2097(SPBPJ4664.04);g2257(MLH3);g2313(dsd1);g2586(arf6);g2736(Cog3);g2760(RINT1);g3007(wee1);g3336(vps74);g3473(sec21);g3719(-);g4125(ctf18);g4164(-);g4326(nde1);g5019(ARF);g5086(NUP84);g5113(-);g525(NUP170);g5370(ypt-1);g5615(SPAC17A5.11);g5671(ypt3);g574(tel1);g6530(SPAC1527.03);g6617(MPS1);g66…
GO:0014074	response to purine-containing compound	25	0.361032	1.30432	0.103261	0.23362	g2954(CDO1);g574(tel1);g1200(PAA1);g234(hba1);g3526(chk1);g5351(exo2);g5117(myo2);	g1002(nuo-21);g1103(URA9);g1144(argx);g1200(PAA1);g1549(FCK1);g234(hba1);g2436(lsd1);g2640(Bckdha);g2954(CDO1);g3010(-);g3221(ARG1);g3526(chk1);g3727(smc5);g43(rad3);g4651(bipA);g4745(yap1);g4841(CTHT_0041430);g5117(myo2);g5325(AQY2);g5351(exo2);g5510(sodA);g5682(HSP60);g574(tel1);g7696(smc6);g777(rhp51)
GO:0031983	vesicle lumen	54	0.299721	1.30276	0.0603448	0.23529	g7145(RPT1);g635(candA-C);g2567(rpn7);g4044(pca-2);g1611(cct8);g1209(pup2);g3479(KU80);g6250(SPAC1F5.06);g845(rpn-1);g2729(-);g2181(ATG7);g1366(rpn11);g5892(ARP2);g2767(rpn6);g6763(YBL0407);g7131(app1);	g1050(cot-3);g1209(pup2);g1350(AFUA_2G03610);g1366(rpn11);g1501(GDB1);g1526(cct2);g1611(cct8);g1630(ARMC8);g1678(rpn-8);g1971(SPAC6F6.11c);g2034(icdA);g2061(APT1);g2150(HEM2);g2181(ATG7);g2226(ckb-1);g2475(-);g2525(ARB_00035);g2567(rpn7);g2729(-);g2767(rpn6);g2785(tbp1);g287(HD-10);g330(KU70);g3451(ARB_03431);g3479(KU80);g3590(rpn9);g3616(SPAC26A3.11);g3654(MMTAG2);g3877(B14D6.310);g4044(pca-2);g…
GO:0071103	DNA conformation change	388	0.227098	1.30245	0	0.235325	g4501(-);g6838(cnd2);g2519(sna41);g4849(CDC2);g7644(sld2);g1973(-);g3636(hH3v);g3173(-);g4124(-);MSTRG.720(--);g1753(-);g2770(-);g7035(-);g1461(nhp6);g7408(sos7);g2268(YD9320A.04);g5734(RBG2);g6557(-);g4457(AN7461);g6253(-);g3013(ark1);g5968(TOP2);g7012(csnA);g2631(-);g5485(cnd3);g6710(rpt4);g3515(rhp54);g2144(ssb1);g3483(top3);g302(-);g49(NIC96);g455(NPT1);g3740(nimA);g7462(sec2);g5737(-);g3479(…	MSTRG.3125(--);MSTRG.720(--);MSTRG.8326(--);g1001(rad9);g1005(esa1);g1029(MDR5);g1049(SPBC902.04);g1055(ro-3);g1065(mcm3);g1116(-);g1117(orc4);g1124(SMC2);g1126(PSF2);g1128(SPBC577.04);g117(SPBC13G1.10c);g1188(CaO19.2331);g1196(-);g12(hacA);g1210(RPR8);g123(arp5);g1245(-);g125(-);g1289(-);g131(FG07526);g1332(HOS2);g1333(PNC1);g1338(ssu72);g1342(-);g1367(N0305);g1373(NSP1);g1398(-);g1422(PRP28);g1…
GO:0019320	hexose catabolic process	24	0.376322	1.30216	0.0952381	0.235274	g6982(GUT1);g618(TPI1);g6822(Patl_0798);g85(pfkA);g2858(pgmA);g577(dak1);g2666(glkA);	g1203(gal-7);g1235(xkiA);g1444(FBA1);g2666(glkA);g2820(GAL1);g2858(pgmA);g3426(ipgm-1);g374(xyl1);g4020(SPAC1687.21);g421(pkiA);g4456(hxkA);g4564(pgiA);g54(YDR109C);g577(dak1);g5898(pmi1);g618(TPI1);g6460(GUT1);g6818(DHG2);g6822(Patl_0798);g698(mug157);g6982(GUT1);g772(PGKA);g85(pfkA);g986(GAL10)
GO:0019031	viral envelope	31	0.341923	1.30131	0.0615385	0.235943	g4599(-);g4124(-);g1240(-);g247(-);g97(FG02793);MSTRG.7011(--);MSTRG.5459(--);g5625(-);g3530(MLP1);g2161(SPBC119.12);MSTRG.8769(--);g6612(-);g4739(-);g917(At1g03900);g3727(smc5);	MSTRG.5459(--);MSTRG.7011(--);MSTRG.8769(--);MSTRG.996(--);g1240(-);g2161(SPBC119.12);g247(-);g2543(SPAC30C2.08);g2808(PEX14);g2839(-);g2842(-);g3482(-);g3530(MLP1);g3667(-);g3727(smc5);g3986(SWI6);g4124(-);g4219(-);g4599(-);g4739(-);g5378(-);g5402(MYO2);g543(-);g5625(-);g5652(-);g6612(-);g6866(-);g7464(D2390);g914(-);g917(At1g03900);g97(FG02793)
GO:0019941	modification-dependent protein catabolic process	322	0.219635	1.2995	0	0.237999	g182(YM8270.03C);g4849(CDC2);g7145(RPT1);g981(UMP1);g4125(ctf18);g6586(RFC2);g5472(PRE6);g5645(pip1);g635(candA-C);g2567(rpn7);g3329(gcs-1);g6746(ECM29);g4044(pca-2);g4457(AN7461);g56(let1);g2151(YPI1);g3013(ark1);g1548(SPAC6G10.04c);g4766(vps25);g1108(Stub1);g4515(dot2);g6710(rpt4);g342(-);g3485(YTA12);g1786(-);g7524(bimE);g1209(pup2);g495(aph1);g234(hba1);g4365(PUP1);g7655(uch2);g1667(-);g6313(…	g10(did2);g1005(esa1);g1007(SPAC22F8.09);g1014(uch1);g1075(ubi1);g1082(SPAC167.07c);g1100(ckn1);g1108(Stub1);g1125(CUE1);g1184(SPBC3D6.13c);g1201(DDI1);g1209(pup2);g1232(bimB);g1287(RCF1);g130(rpn2);g1314(UPA1);g1366(rpn11);g1368(YBL087C);g1391(NPL4);g1431(txl1);g1445(ubp16);g1449(SPBC354.10);g1484(tbpA);g1509(trip13);g1544(FES1);g1548(SPAC6G10.04c);g1630(ARMC8);g1638(ubp3);g1667(-);g1678(rpn-8);…
GO:0002949	tRNA threonylcarbamoyladenosine modification	45	0.314823	1.29749	0.0880503	0.240276	g3110(BUD32);g4125(ctf18);g56(let1);g6710(rpt4);g1308(ABCG1);g499(YNR029C);g3232(sec18);g1601(KAE1);g6258(hsp98);g6392(SPAC26H5.02c);g1509(trip13);g1383(cgi121);g6373(rvb1);	g1308(ABCG1);g1383(cgi121);g1484(tbpA);g1509(trip13);g1601(KAE1);g1793(An18g02980);g1873(pgp1);g2381(pnk1);g242(TDA10);g248(MSP1);g267(AFG1);g3110(BUD32);g3232(sec18);g3408(YOL075C);g3622(GSP1);g4072(L2901);g4125(ctf18);g4432(sua5);g4808(cdc28);g4811(SPBC16E9.10c);g499(YNR029C);g5053(hsp78);g5227(-);g5521(ABC7);g56(let1);g5604(abcI);g624(pif1);g6258(hsp98);g6373(rvb1);g6392(SPAC26H5.02c);g6505(SP…
GO:0035493	SNARE complex assembly	17	0.405815	1.2955	0.143478	0.242654	g3818(syb1);g603(vps16);g1943(Vps8);g1852(sec9);g1853(vps33);g2752(VPS41);g3854(YMR231W);	g1577(vps45);g1852(sec9);g1853(vps33);g1943(Vps8);g2752(VPS41);g3818(syb1);g3854(YMR231W);g3956(sly1);g3999(vam6);g456(CaO19.1376);g4612(USO1);g5370(ypt-1);g5769(L9634.2);g603(vps16);g6219(TGFBRAP1);g630(UVRAG);g6351(sec6)
GO:0006465	signal peptide processing	16	0.409082	1.29513	0.15415	0.24269	g4594(SEC11);g3485(YTA12);g923(tvp15);g2673(SPAC25B8.17);g5463(sidH);	MSTRG.9559(spcs1);g2200(-);g2673(SPAC25B8.17);g3319(Immp2l);g3485(YTA12);g4594(SEC11);g4789(PCP1);g5332(SPC3);g5463(sidH);g5741(gatA);g588(imp1);g617(mrt4);g6587(clpP);g6839(SPAC3A12.06c);g7103(-);g923(tvp15)
GO:0048880	sensory system development	81	0.273463	1.29449	0.0337079	0.243158	g3581(klp5);g5622(hob3);g7102(SPBC1711.03);g1906(dom34);g7517(FEN1);g2248(rnr-1);g7524(bimE);g5654(-);g6122(VPS28);g5323(-);g6998(cka);g1136(JIP5);g6004(KLP1);g2375(cki1);g1958(5F3.150);g2306(GET1);g4557(glo3);g6419(gpi18);	g1073(gyp10);g1081(PAB1);g1136(JIP5);g1137(GPI17);g1243(nxt3);g1332(HOS2);g1350(AFUA_2G03610);g1408(nog-2);g1528(IRE1);g1673(-);g1721(pli1);g1906(dom34);g1920(SPBC2F12.12c);g1958(5F3.150);g1970(CG17119);g2094(apl2);g2157(GUT2);g2173(SPBP8B7.15c);g2183(ubp14);g221(csnD);g2237(RBM17);g2244(fol3);g2248(rnr-1);g2290(rga4);g2306(GET1);g2375(cki1);g2420(-);g2586(arf6);g2651(rpl-24);g2717(vma-6);g28(cid…
GO:0060070	canonical Wnt signaling pathway	31	0.333206	1.29391	0.102857	0.243512	g3252(AFLA_051990);g5645(pip1);g6710(rpt4);g362(asp);g3740(nimA);g2375(cki1);g4583(klp9);g1058(KHD4);g6373(rvb1);g5104(bob1);g2826(vps35);	g1034(cdc42);g1058(KHD4);g1484(tbpA);g1511(YCR072C);g1942(snt2);g213(pab1);g2223(ppk32);g2375(cki1);g2826(vps35);g3252(AFLA_051990);g3470(hhp1);g362(asp);g363(-);g3740(nimA);g3905(pphA);g4033(ssn6);g4299(UBP15);g4312(ssp-1);g4583(klp9);g4791(nem1);g4811(SPBC16E9.10c);g4899(cul3);g5104(bob1);g5645(pip1);g5653(rvb2);g5918(HOG1);g6373(rvb1);g651(cdc48);g6672(DED1);g6710(rpt4);g7346(-)
GO:0030054	cell junction	173	0.243775	1.29351	0	0.243598	g1934(cap2);g670(TWF1);g7145(RPT1);g1433(erg2);g1967(-);g5622(hob3);g7324(-);g4457(AN7461);g56(let1);g1901(rps19);g1548(SPAC6G10.04c);g3818(syb1);g4891(ARF1);g5324(cyk3);g1123(GDI1);g5323(-);g5888(mipA);g4481(SPAC9G1.05);g6772(PRE10);g5151(lub1);g3544(alp14);g3098(YKE4);g3232(sec18);g5351(exo2);g1829(gtp-14);g2931(SPAC12G12.01c);g1852(sec9);g6284(alp41);g1067(-);g2944(alkbh6);g6383(nrk1);g5892(AR…	MSTRG.9559(spcs1);g1034(cdc42);g1067(-);g1109(SPBC1539.06);g1123(GDI1);g1250(dps1);g1261(arc2);g127(nudC);g1433(erg2);g1484(tbpA);g1548(SPAC6G10.04c);g155(-);g1577(vps45);g1673(-);g1696(YPT32);g1714(SEC15);g1798(nudA);g1813(alp1);g1820(PPH3);g1822(LIG4);g1829(gtp-14);g1852(sec9);g1897(PEX2);g1901(rps19);g1934(cap2);g1967(-);g1992(iqw1);g2107(ypt4);g221(csnD);g2236(pcs60);g2238(hus5);g2270(palA);g…
GO:0045202	synapse	100	0.264634	1.293	0.0149254	0.243866	g1934(cap2);g670(TWF1);g7145(RPT1);g1433(erg2);g1967(-);g5622(hob3);g56(let1);g3818(syb1);g4891(ARF1);g1123(GDI1);g6772(PRE10);g5151(lub1);g3098(YKE4);g3232(sec18);g5351(exo2);g1829(gtp-14);g1852(sec9);g6284(alp41);g6383(nrk1);g5892(ARP2);g5705(sec8);g286(apl3);g4386(MON1);g2667(SPAC1A6.01c);g7131(app1);g1798(nudA);	g1034(cdc42);g1109(SPBC1539.06);g1123(GDI1);g1250(dps1);g1261(arc2);g127(nudC);g1433(erg2);g1484(tbpA);g1577(vps45);g1673(-);g1696(YPT32);g1714(SEC15);g1798(nudA);g1820(PPH3);g1829(gtp-14);g1852(sec9);g1934(cap2);g1967(-);g2107(ypt4);g221(csnD);g2238(hus5);g2273(-);g2330(scs2);g2338(OR26.29);g2453(SPCC576.15c);g248(MSP1);g2625(SPAC806.06c);g2655(ubp6);g2661(HSL1);g2667(SPAC1A6.01c);g2690(wsp1);g2…
GO:0004930	G protein-coupled receptor activity	17	0.407484	1.2929	0.153846	0.243568	MSTRG.9641(--);g1433(erg2);MSTRG.720(--);	MSTRG.720(--);MSTRG.807(--);MSTRG.9641(--);g1433(erg2);g1490(-);g1865(gprM);g2715(-);g2777(SPAC1B9.03c);g2974(SPBC530.09c);g3113(-);g317(map3);g4703(SPBC13G1.05);g5506(SPCC1827.07c);g5719(-);g5917(gna-3);g6296(sec63);g6919(-)
GO:0005765	lysosomal membrane	45	0.312901	1.29273	0.10596	0.243302	g3772(VMA3);g3818(syb1);g4891(ARF1);g5130(vma-11);g6531(NPR3);g801(vha-18);g7050(dic1);g603(vps16);g5081(YKL080W);g1829(gtp-14);g2931(SPAC12G12.01c);g2673(SPAC25B8.17);g1852(sec9);g1853(vps33);g2367(-);g5264(vma-1);g2752(VPS41);g1798(nudA);g2481(aps2);	g1190(seh1);g1706(mug89);g1798(nudA);g1829(gtp-14);g1852(sec9);g1853(vps33);g1970(CG17119);g2216(sec13);g2367(-);g2481(aps2);g2653(SPAC11E3.05);g2673(SPAC25B8.17);g2717(vma-6);g2752(VPS41);g2900(APL4);g2902(SPAC12G12.12);g2931(SPAC12G12.01c);g2974(SPBC530.09c);g331(apm4);g3451(ARB_03431);g3772(VMA3);g3818(syb1);g3854(YMR231W);g396(SPAC23H3.03c);g3999(vam6);g4175(lsb6);g4454(-);g4651(bipA);g4891(A…
GO:0030855	epithelial cell differentiation	98	0.265931	1.29034	0.015873	0.24605	g1934(cap2);g670(TWF1);g275(YOR29-25);g1906(dom34);g4278(DFR1);g239(SPAC644.13c);g6710(rpt4);g49(NIC96);g1598(cnb-1);g4481(SPAC9G1.05);g6772(PRE10);g5350(hat2);g3098(YKE4);g6004(KLP1);g1829(gtp-14);g4943(ddb1);g5705(sec8);g366(CTHT_0061010);g772(PGKA);g286(apl3);g887(arp-3);g3171(YOR3154C);g6151(YM8156.14C);g197(-);g3841(bcp1);g1809(SPBC211.03c);	MSTRG.3759(--);g1034(cdc42);g1073(gyp10);g1127(alg10);g1150(ERV14);g1243(nxt3);g1256(SPBC1711.16);g142(SPAC1F12.08);g1520(PRT1);g1598(cnb-1);g1714(SEC15);g1809(SPBC211.03c);g1815(pkcA);g1829(gtp-14);g1858(pob3);g1906(dom34);g1934(cap2);g197(-);g2035(mbf1);g2107(ypt4);g2146(DRE2);g239(SPAC644.13c);g2420(-);g2453(SPCC576.15c);g2470(SPAC1D4.12);g2529(TAF9);g2690(wsp1);g2717(vma-6);g275(YOR29-25);g28…
GO:0031055	chromatin remodeling at centromere	23	0.379538	1.2898	0.145631	0.246416	g2268(YD9320A.04);g5968(TOP2);g7012(csnA);g4943(ddb1);g7118(scm3);g6700(-);g6373(rvb1);g1797(DCL1);g788(AN1226);g4054(hat1);g5449(HTZ1);	g1797(DCL1);g2177(-);g2219(sfh1);g2268(YD9320A.04);g3418(pol2);g3664(-);g4054(hat1);g4459(jhd1);g4943(ddb1);g5197(-);g5449(HTZ1);g5782(snf21);g579(-);g5925(IRC5);g5968(TOP2);g6101(-);g6373(rvb1);g6700(-);g7012(csnA);g7118(scm3);g7494(csnB);g788(AN1226);g789(DPB4)
GO:0140546	defense response to symbiont	41	0.316236	1.28876	0.0680628	0.247376	g3618(Nup358);g2087(ski3);g4509(SPCC550.03c);g1405(IKS1);g577(dak1);g1422(PRP28);g2181(ATG7);g5110(sum2);g3379(RRP6);g7576(rrp4);g5704(RPC-82);g3133(-);g1797(DCL1);g4043(DCL2);g3583(mpkB);	g1007(SPAC22F8.09);g117(SPBC13G1.10c);g1330(rpc6);g1340(ski6);g1405(IKS1);g1422(PRP28);g168(YMR099C);g1797(DCL1);g2087(ski3);g2164(rec14);g2181(ATG7);g2209(SPBC29A3.09c);g2319(O3254);g2332(mtr4);g2715(-);g2803(srp2);g3086(Exosc5);g3133(-);g3152(RPC11);g3299(CaO19.12844);g3379(RRP6);g3583(mpkB);g3618(Nup358);g4043(DCL2);g4509(SPCC550.03c);g5110(sum2);g5198(-);g5627(SET2);g5655(ufd1);g5688(rpc2);g5…
GO:0031100	animal organ regeneration	15	0.42909	1.287	0.143411	0.249376	g275(YOR29-25);g3013(ark1);g4278(DFR1);	g2096(ERV1);g2226(ckb-1);g2374(ADE17);g275(YOR29-25);g2782(SPAC890.07c);g2974(SPBC530.09c);g3013(ark1);g3070(RPS16);g366(CTHT_0061010);g3787(PHB1);g4139(upf2);g4278(DFR1);g6563(ckb-2);g741(crp-63);g859(SPBC16H5.11c)
GO:0005852	eukaryotic translation initiation factor 3 complex	24	0.366778	1.28478	0.134615	0.251963	g4554(tif35);g809(iws1);g2886(CLU1);MSTRG.2680(--);MSTRG.1246(--);g2016(TIF32);g4516(NIP1);g6834(CIMG_07501);	MSTRG.1246(--);MSTRG.2680(--);MSTRG.5549(--);g1283(-);g1520(PRT1);g2016(TIF32);g2032(TIF34);g2707(INT6);g2886(CLU1);g3064(CIMG_04353);g3432(CIMG_01880);g4398(-);g4516(NIP1);g454(-);g4554(tif35);g4801(CIMG_07134);g6547(prp31);g6559(CIMG_10297);g6713(hcr1);g6834(CIMG_07501);g7200(CIMG_02370);g748(csn5);g768(RLI1);g809(iws1)
GO:0044774	mitotic DNA integrity checkpoint signaling	71	0.28664	1.28315	0.0430108	0.253979	g2519(sna41);g7644(sld2);g6586(RFC2);g1375(artA);g3013(ark1);g5968(TOP2);g574(tel1);g1296(msh6);g3526(chk1);g3848(-);g3810(mus-23);g1688(-);g4765(brc1);g366(CTHT_0061010);g7363(cdt2);g1748(syf2);g3954(SPBC20F10.06);g3383(msh-2);g3196(G1318);g7594(mrc1);g4385(rqh1);	g1007(SPAC22F8.09);g1121(not2);g1239(PHO85);g1296(msh6);g1375(artA);g1487(MBD4);g1584(bre1);g1688(-);g1721(pli1);g1748(syf2);g1831(DOT1);g1848(tel2);g2083(psmD8-1);g2392(RAD50);g2393(rad1);g2465(mus81);g2519(sna41);g2630(rhp41);g2641(SPAC16C9.04c);g2740(rad9);g2760(RINT1);g2813(not1);g294(TOF1);g3013(ark1);g3143(tif211);g3196(G1318);g322(SPBC216.01c);g3220(MAD1);g3383(msh-2);g3418(pol2);g3526(chk…
GO:0045835	negative regulation of meiotic nuclear division	23	0.360059	1.28109	0.117647	0.256475	g3013(ark1);g6617(MPS1);g3526(chk1);g7689(cnd1);g3954(SPBC20F10.06);g3383(msh-2);g5863(mek1);g1509(trip13);g4385(rqh1);	g1332(HOS2);g1367(N0305);g1509(trip13);g1820(PPH3);g1831(DOT1);g1935(mph1);g2393(rad1);g2712(atf1);g3013(ark1);g322(SPBC216.01c);g3383(msh-2);g3526(chk1);g3539(-);g3550(TBL1XR1);g3676(-);g3880(GLE2);g3954(SPBC20F10.06);g43(rad3);g4385(rqh1);g5627(SET2);g5863(mek1);g6617(MPS1);g7689(cnd1)
GO:0065004	protein-DNA complex assembly	160	0.243506	1.28028	0	0.2571	g2519(sna41);g7644(sld2);g7145(RPT1);g3636(hH3v);g1753(-);g635(candA-C);g7249(TAF3);g1461(nhp6);g2268(YD9320A.04);g56(let1);g1240(-);g7012(csnA);g6710(rpt4);g1685(-);g4294(sgf73);g5350(hat2);g2556(mcm2);g2807(ndc80);g2988(mot1);g1065(mcm3);g7371(-);g5821(mts2);g4374(-);g6099(YAL034AW);g5294(-);g1456(-);g2373(RTT106);g1550(MED6);g4943(ddb1);g5401(NAP1);g5300(taf11);g29(TFG1);g1117(orc4);g6422(vph-…	MSTRG.2808(--);MSTRG.3125(--);g1005(esa1);g1065(mcm3);g1076(-);g1117(orc4);g1240(-);g1252(rrn3);g1402(TFB3);g1453(asf1);g1456(-);g1461(nhp6);g1484(tbpA);g1550(MED6);g1583(SPCC1919.14c);g1685(-);g1705(spt16);g1713(HAP5);g1753(-);g1797(DCL1);g1836(tfg3);g1858(pob3);g1932(taf5);g2072(DLH1);g2083(psmD8-1);g2164(rec14);g2172(NUP133);g2177(-);g222(gtf2f2);g2232(swi10);g225(-);g2268(YD9320A.04);g2290(rg…
GO:0060828	regulation of canonical Wnt signaling pathway	29	0.350331	1.27586	0.13	0.262702	g3252(AFLA_051990);g5645(pip1);g6710(rpt4);g362(asp);g3740(nimA);g2375(cki1);g4583(klp9);g1058(KHD4);g6373(rvb1);g5104(bob1);g2826(vps35);	g1058(KHD4);g1484(tbpA);g1511(YCR072C);g1942(snt2);g213(pab1);g2223(ppk32);g2375(cki1);g2826(vps35);g3252(AFLA_051990);g3470(hhp1);g362(asp);g363(-);g3740(nimA);g3905(pphA);g4299(UBP15);g4312(ssp-1);g4583(klp9);g4791(nem1);g4811(SPBC16E9.10c);g4899(cul3);g5104(bob1);g5645(pip1);g5653(rvb2);g5918(HOG1);g6373(rvb1);g651(cdc48);g6672(DED1);g6710(rpt4);g7346(-)
GO:0002832	negative regulation of response to biotic stimulus	16	0.407147	1.27456	0.134615	0.264003	g4457(AN7461);g1901(rps19);g574(tel1);g577(dak1);	g1901(rps19);g1920(SPBC2F12.12c);g2096(ERV1);g2914(pmp1);g3359(pkaR);g3559(SPCC330.06c);g4299(UBP15);g4457(AN7461);g5655(ufd1);g574(tel1);g577(dak1);g5918(HOG1);g5977(L2385);g6514(AN10449);g6551(-);g7657(utp22)
GO:0007009	plasma membrane organization	32	0.334306	1.27339	0.122699	0.265265	g7640(-);g5622(hob3);g3125(CaO19.1220);g647(mvp1);g3232(sec18);g4934(-);g1852(sec9);g1718(-);g5705(sec8);g949(plsB);g887(arp-3);g6151(YM8156.14C);	g1329(sti1);g1571(ale1);g1718(-);g1765(CAM1);g181(MYO1);g1815(pkcA);g1852(sec9);g3125(CaO19.1220);g3232(sec18);g3307(EFR3);g3352(Os01g0624000);g4249(B1D1.150);g456(CaO19.1376);g4934(-);g530(arv1);g5420(N2428);g5510(sodA);g5613(SPAC343.06c);g5622(hob3);g5705(sec8);g5720(P1437);g6151(YM8156.14C);g6351(sec6);g647(mvp1);g6799(STT4);g7297(-);g7457(MIX17);g7621(SLD);g7640(-);g7677(-);g887(arp-3);g949(p…
GO:0098794	postsynapse	30	0.34099	1.27325	0.102564	0.26503	g1934(cap2);g7145(RPT1);g1433(erg2);g56(let1);g3232(sec18);g6284(alp41);g5892(ARP2);g5705(sec8);	g1034(cdc42);g1261(arc2);g1433(erg2);g1696(YPT32);g1820(PPH3);g1934(cap2);g2338(OR26.29);g2453(SPCC576.15c);g248(MSP1);g2826(vps35);g3232(sec18);g3645(PUF3);g3806(sitA);g3905(pphA);g456(CaO19.1376);g4651(bipA);g500(mob1);g5177(cap1);g5256(ucp7);g56(let1);g5705(sec8);g5838(GCS1);g5892(ARP2);g6284(alp41);g6784(apl5);g6855(GPHN);g7131(app1);g7145(RPT1);g7189(trs23);g7499(-)
GO:0046683	response to organophosphorus	18	0.3884	1.27269	0.170213	0.265453	g2954(CDO1);g275(YOR29-25);g4278(DFR1);g1200(PAA1);g5117(myo2);g2640(Bckdha);	g1002(nuo-21);g1144(argx);g1200(PAA1);g1572(SPAC22A12.08c);g2436(lsd1);g2640(Bckdha);g275(YOR29-25);g2954(CDO1);g3010(-);g3221(ARG1);g4150(B14D6.460);g4278(DFR1);g4651(bipA);g4841(CTHT_0041430);g5117(myo2);g5325(AQY2);g5510(sodA);g5682(HSP60)
GO:0002697	regulation of immune effector process	42	0.308427	1.27258	0.0833333	0.265175	g1901(rps19);g3818(syb1);g1296(msh6);g577(dak1);g2988(mot1);g1422(PRP28);g2181(ATG7);g646(elg1);g2488(-);g3383(msh-2);g288(SPCP25A2.03);g1797(DCL1);g4043(DCL2);	g1007(SPAC22F8.09);g1095(ATG5);g1296(msh6);g1422(PRP28);g1797(DCL1);g1901(rps19);g2096(ERV1);g2181(ATG7);g2185(ung1);g2363(swc4);g2427(snx4);g2453(SPCC576.15c);g2488(-);g2612(cla4);g288(SPCP25A2.03);g2900(APL4);g2988(mot1);g3383(msh-2);g3445(RRP40);g3787(PHB1);g3818(syb1);g4043(DCL2);g4171(PMS2);g4299(UBP15);g4564(pgiA);g4651(bipA);g4989(vps901);g5610(SPBC342.05);g5655(ufd1);g5682(HSP60);g5736(SP…
GO:0032868	response to insulin	39	0.311528	1.27169	0.0927152	0.266017	g5645(pip1);g3772(VMA3);g3329(gcs-1);g1108(Stub1);g5130(vma-11);g1200(PAA1);g801(vha-18);g1811(vma-8);	g1108(Stub1);g1197(vma7);g1199(NOG1);g1200(PAA1);g1256(SPBC1711.16);g1811(vma-8);g1815(pkcA);g1961(SEC);g2061(APT1);g2341(CIMG_04084);g2453(SPCC576.15c);g2530(ned1);g2959(paa1);g3073(SPBC12C2.02c);g3329(gcs-1);g3466(SPAC57A7.11);g3583(mpkB);g3646(tsc2);g3772(VMA3);g3905(pphA);g4079(-);g429(SPBC1306.02);g4529(aat2);g4825(SPBC21B10.05c);g509(creA);g5130(vma-11);g5242(tif6);g5264(vma-1);g5393(rhb1);…
GO:0051607	defense response to virus	41	0.316236	1.26916	0.15	0.269176	g3618(Nup358);g2087(ski3);g4509(SPCC550.03c);g1405(IKS1);g577(dak1);g1422(PRP28);g2181(ATG7);g5110(sum2);g3379(RRP6);g7576(rrp4);g5704(RPC-82);g3133(-);g1797(DCL1);g4043(DCL2);g3583(mpkB);	g1007(SPAC22F8.09);g117(SPBC13G1.10c);g1330(rpc6);g1340(ski6);g1405(IKS1);g1422(PRP28);g168(YMR099C);g1797(DCL1);g2087(ski3);g2164(rec14);g2181(ATG7);g2209(SPBC29A3.09c);g2319(O3254);g2332(mtr4);g2715(-);g2803(srp2);g3086(Exosc5);g3133(-);g3152(RPC11);g3299(CaO19.12844);g3379(RRP6);g3583(mpkB);g3618(Nup358);g4043(DCL2);g4509(SPCC550.03c);g5110(sum2);g5198(-);g5627(SET2);g5655(ufd1);g5688(rpc2);g5…
GO:0018108	peptidyl-tyrosine phosphorylation	28	0.341802	1.2687	0.121053	0.269394	g670(TWF1);g4766(vps25);g6617(MPS1);g1405(IKS1);g2375(cki1);g3007(wee1);	g1405(IKS1);g1733(MGG_12122);g1759(cdc37);g2375(cki1);g2741(bck1);g2974(SPBC530.09c);g2991(mkk2);g3007(wee1);g3073(SPBC12C2.02c);g3115(-);g3251(MIP11);g3470(hhp1);g3472(SPBC2A9.09);g3905(pphA);g4517(ppk15);g4518(rhp26);g4655(btb1);g4766(vps25);g4776(ppk3);g4810(vps20);g4825(SPBC21B10.05c);g6064(lkh1);g6173(wis1);g6617(MPS1);g670(TWF1);g7070(ENV7);g7243(P2588);g7536(MST7)
[truncated: 3,415 more rows]

## Sheet: S-vs-H.go.Gsea significant up
id	name	SIZE	ES	NES	NOM p-val	FDR q-val	Core_Genes	Genes
[truncated: 535 more rows]

## Sheet: S-vs-H.go.Gsea significant down
id	name	SIZE	ES	NES	NOM p-val	FDR q-val	Core_Genes	Genes
[truncated: 220 more rows]

## Sheet: S-vs-H.kegg.Gsea total
id	name	SIZE	ES	NES	NOM p-val	FDR q-val	Core_Genes	Genes
[truncated: 91 more rows]

## Sheet: S-vs-H.kegg significant up
id	name	SIZE	ES	NES	NOM p-val	FDR q-val	Core_Genes	Genes
[truncated: 9 more rows]

## Sheet: S-vs-H.kegg significant down
id	name	SIZE	ES	NES	NOM p-val	FDR q-val	Core_Genes	Genes
[truncated: 14 more rows]
