# Supplementary material for: ﻿Stage-specific RNA regulomes of Trichophyton mentagrophytes: mRNA-lncRNA-miRNA interplay in spore-hypha transition
Source: IMA Fungus. 2025 Nov 5;16:e166433. doi: 10.3897/imafungus.16.166433 (PMC12612851; doi:10.3897/imafungus.16.166433)
Supplement: Supplementary material 2 — Supplementary tables S1–S13 [file imafungus-16-e166433-s002.zip › 166433_0R-4-A_revised_Supplementary_Table_5.xlsx]

## Sheet: Total nodes and edges in PPI
combined_score	interaction	name	selected	shared interaction	shared name
952	interacts with	prtT (interacts with) prtT	FALSE	interacts with	prtT (interacts with) prtT
704	interacts with	SPBP8B7.05c (interacts with) ecaA	FALSE	interacts with	SPBP8B7.05c (interacts with) ecaA
737	interacts with	MTO1 (interacts with) vps45	FALSE	interacts with	MTO1 (interacts with) vps45
925	interacts with	vps55 (interacts with) pi063	FALSE	interacts with	vps55 (interacts with) pi063
701	interacts with	STS1 (interacts with) mtr4	FALSE	interacts with	STS1 (interacts with) mtr4
915	interacts with	STS1 (interacts with) PAN3	FALSE	interacts with	STS1 (interacts with) PAN3
794	interacts with	FUN19 (interacts with) SPAC821.13c	FALSE	interacts with	FUN19 (interacts with) SPAC821.13c
903	interacts with	SPCC1672.03c (interacts with) APT1	FALSE	interacts with	SPCC1672.03c (interacts with) APT1
704	interacts with	SPCC1672.03c (interacts with) gcv2	FALSE	interacts with	SPCC1672.03c (interacts with) gcv2
900	interacts with	SPCC1672.03c (interacts with) hxA	FALSE	interacts with	SPCC1672.03c (interacts with) hxA
902	interacts with	cyt-2 (interacts with) SPAC24C9.02c	FALSE	interacts with	cyt-2 (interacts with) SPAC24C9.02c
753	interacts with	bqt4 (interacts with) erg27	FALSE	interacts with	bqt4 (interacts with) erg27
843	interacts with	GTT1 (interacts with) tef5	FALSE	interacts with	GTT1 (interacts with) tef5
929	interacts with	rng3 (interacts with) SPAC1071.11	FALSE	interacts with	rng3 (interacts with) SPAC1071.11
910	interacts with	rng3 (interacts with) myo2	FALSE	interacts with	rng3 (interacts with) myo2
843	interacts with	aclG (interacts with) tef5	FALSE	interacts with	aclG (interacts with) tef5
947	interacts with	dscB (interacts with) ucp10	FALSE	interacts with	dscB (interacts with) ucp10
766	interacts with	dsc1 (interacts with) ucp10	FALSE	interacts with	dsc1 (interacts with) ucp10
897	interacts with	dsc1 (interacts with) dscB	FALSE	interacts with	dsc1 (interacts with) dscB
769	interacts with	IRC22 (interacts with) sec-61	FALSE	interacts with	IRC22 (interacts with) sec-61
914	interacts with	IRC22 (interacts with) SBH1	FALSE	interacts with	IRC22 (interacts with) SBH1
862	interacts with	yop1 (interacts with) SEY1	FALSE	interacts with	yop1 (interacts with) SEY1
860	interacts with	At3g08990 (interacts with) SPBC29A3.03c	FALSE	interacts with	At3g08990 (interacts with) SPBC29A3.03c
898	interacts with	YPI1 (interacts with) ppzA	FALSE	interacts with	YPI1 (interacts with) ppzA
914	interacts with	YPI1 (interacts with) bimG	FALSE	interacts with	YPI1 (interacts with) bimG
753	interacts with	SPAC23C11.06c (interacts with) ltnD	FALSE	interacts with	SPAC23C11.06c (interacts with) ltnD
753	interacts with	SPAC23C11.06c (interacts with) CIMG_05755	FALSE	interacts with	SPAC23C11.06c (interacts with) CIMG_05755
886	interacts with	ARB_05919 (interacts with) ale1	FALSE	interacts with	ARB_05919 (interacts with) ale1
753	interacts with	sdnS (interacts with) CIMG_05755	FALSE	interacts with	sdnS (interacts with) CIMG_05755
753	interacts with	sdnS (interacts with) ltnD	FALSE	interacts with	sdnS (interacts with) ltnD
775	interacts with	prx3 (interacts with) TSTA_043820	FALSE	interacts with	prx3 (interacts with) TSTA_043820
775	interacts with	prx3 (interacts with) CYB2	FALSE	interacts with	prx3 (interacts with) CYB2
907	interacts with	Wdr83 (interacts with) SPAC20H4.06c	FALSE	interacts with	Wdr83 (interacts with) SPAC20H4.06c
936	interacts with	Wdr83 (interacts with) sap49	FALSE	interacts with	Wdr83 (interacts with) sap49
715	interacts with	rhb1 (interacts with) ucp7	FALSE	interacts with	rhb1 (interacts with) ucp7
954	interacts with	rhb1 (interacts with) SPAC1071.11	FALSE	interacts with	rhb1 (interacts with) SPAC1071.11
730	interacts with	rhb1 (interacts with) artA	FALSE	interacts with	rhb1 (interacts with) artA
732	interacts with	rhb1 (interacts with) CaO19.14188	FALSE	interacts with	rhb1 (interacts with) CaO19.14188
732	interacts with	rhb1 (interacts with) CaO19.14188	FALSE	interacts with	rhb1 (interacts with) CaO19.14188
986	interacts with	pym1 (interacts with) mnh1	FALSE	interacts with	pym1 (interacts with) mnh1
751	interacts with	tel2 (interacts with) mus81	FALSE	interacts with	tel2 (interacts with) mus81
762	interacts with	cfd1 (interacts with) his-3	FALSE	interacts with	cfd1 (interacts with) his-3
786	interacts with	egt-2 (interacts with) uba4	FALSE	interacts with	egt-2 (interacts with) uba4
828	interacts with	egt-2 (interacts with) YAH1	FALSE	interacts with	egt-2 (interacts with) YAH1
786	interacts with	PKP2 (interacts with) PDB1	FALSE	interacts with	PKP2 (interacts with) PDB1
944	interacts with	dys-1 (interacts with) hexA	FALSE	interacts with	dys-1 (interacts with) hexA
999	interacts with	dys-1 (interacts with) CaO19.10930	FALSE	interacts with	dys-1 (interacts with) CaO19.10930
861	interacts with	snx12 (interacts with) trm8	FALSE	interacts with	snx12 (interacts with) trm8
721	interacts with	VTC1 (interacts with) VTC2	FALSE	interacts with	VTC1 (interacts with) VTC2
773	interacts with	ptc3 (interacts with) PAA1	FALSE	interacts with	ptc3 (interacts with) PAA1
718	interacts with	SPBP4H10.16c (interacts with) graC	FALSE	interacts with	SPBP4H10.16c (interacts with) graC
819	interacts with	SPBP4H10.16c (interacts with) SPAC20H4.06c	FALSE	interacts with	SPBP4H10.16c (interacts with) SPAC20H4.06c
834	interacts with	SPBP4H10.16c (interacts with) YOL057W	FALSE	interacts with	SPBP4H10.16c (interacts with) YOL057W
777	interacts with	ddc (interacts with) his-3	FALSE	interacts with	ddc (interacts with) his-3
804	interacts with	VdtF (interacts with) nuo-49	FALSE	interacts with	VdtF (interacts with) nuo-49
795	interacts with	FG02323 (interacts with) GDE1	FALSE	interacts with	FG02323 (interacts with) GDE1
777	interacts with	D9819.5 (interacts with) his-3	FALSE	interacts with	D9819.5 (interacts with) his-3
991	interacts with	ard1 (interacts with) nat1	FALSE	interacts with	ard1 (interacts with) nat1
706	interacts with	ard1 (interacts with) rpl-5	FALSE	interacts with	ard1 (interacts with) rpl-5
926	interacts with	ppk15 (interacts with) SPBC17D11.08	FALSE	interacts with	ppk15 (interacts with) SPBC17D11.08
918	interacts with	ppk15 (interacts with) YM8270.03C	FALSE	interacts with	ppk15 (interacts with) YM8270.03C
914	interacts with	ppk15 (interacts with) spg1	FALSE	interacts with	ppk15 (interacts with) spg1
762	interacts with	ppk15 (interacts with) SMT3	FALSE	interacts with	ppk15 (interacts with) SMT3
847	interacts with	CaO19.454 (interacts with) SPAC1071.11	FALSE	interacts with	CaO19.454 (interacts with) SPAC1071.11
701	interacts with	CaO19.454 (interacts with) artA	FALSE	interacts with	CaO19.454 (interacts with) artA
767	interacts with	MPD1 (interacts with) trpC	FALSE	interacts with	MPD1 (interacts with) trpC
743	interacts with	MTQ2 (interacts with) eth-1	FALSE	interacts with	MTQ2 (interacts with) eth-1
890	interacts with	MTQ2 (interacts with) SU2	FALSE	interacts with	MTQ2 (interacts with) SU2
773	interacts with	MTQ2 (interacts with) HEM15	FALSE	interacts with	MTQ2 (interacts with) HEM15
788	interacts with	MTQ2 (interacts with) HEM13	FALSE	interacts with	MTQ2 (interacts with) HEM13
982	interacts with	hxB (interacts with) ISU1	FALSE	interacts with	hxB (interacts with) ISU1
825	interacts with	sua5 (interacts with) pgp1	FALSE	interacts with	sua5 (interacts with) pgp1
809	interacts with	AFUA_4G10620 (interacts with) SPBC725.01	FALSE	interacts with	AFUA_4G10620 (interacts with) SPBC725.01
711	interacts with	lsb6 (interacts with) pis1	FALSE	interacts with	lsb6 (interacts with) pis1
882	interacts with	lsb6 (interacts with) plc1	FALSE	interacts with	lsb6 (interacts with) plc1
710	interacts with	lsb6 (interacts with) SYNJ2	FALSE	interacts with	lsb6 (interacts with) SYNJ2
710	interacts with	SPAC922.07c (interacts with) nuc-2	FALSE	interacts with	SPAC922.07c (interacts with) nuc-2
753	interacts with	SPAC922.07c (interacts with) ltnD	FALSE	interacts with	SPAC922.07c (interacts with) ltnD
760	interacts with	SPAC922.07c (interacts with) CIMG_05755	FALSE	interacts with	SPAC922.07c (interacts with) CIMG_05755
771	interacts with	CDC3 (interacts with) UBC26	FALSE	interacts with	CDC3 (interacts with) UBC26
708	interacts with	SPAC2C4.17c (interacts with) NMD3	FALSE	interacts with	SPAC2C4.17c (interacts with) NMD3
745	interacts with	STE14 (interacts with) fmn1	FALSE	interacts with	STE14 (interacts with) fmn1
765	interacts with	PAA1 (interacts with) Ddc	FALSE	interacts with	PAA1 (interacts with) Ddc
868	interacts with	PAA1 (interacts with) ptc4	FALSE	interacts with	PAA1 (interacts with) ptc4
851	interacts with	VdtC (interacts with) PAA1	FALSE	interacts with	VdtC (interacts with) PAA1
707	interacts with	SLD (interacts with) YCR34W	FALSE	interacts with	SLD (interacts with) YCR34W
795	interacts with	ungD' (interacts with) GDE1	FALSE	interacts with	ungD' (interacts with) GDE1
791	interacts with	ssp-1 (interacts with) cyp6	FALSE	interacts with	ssp-1 (interacts with) cyp6
816	interacts with	SPBC36B7.09 (interacts with) tif212	FALSE	interacts with	SPBC36B7.09 (interacts with) tif212
897	interacts with	SPBC36B7.09 (interacts with) his-3	FALSE	interacts with	SPBC36B7.09 (interacts with) his-3
844	interacts with	SPAC22E12.02 (interacts with) prp3	FALSE	interacts with	SPAC22E12.02 (interacts with) prp3
746	interacts with	SPAC22E12.02 (interacts with) snu13	FALSE	interacts with	SPAC22E12.02 (interacts with) snu13
883	interacts with	HEM15 (interacts with) cyt-2	FALSE	interacts with	HEM15 (interacts with) cyt-2
883	interacts with	HEM15 (interacts with) SPAC24C9.02c	FALSE	interacts with	HEM15 (interacts with) SPAC24C9.02c
770	interacts with	CaO19.11733 (interacts with) SPAC15E1.04	FALSE	interacts with	CaO19.11733 (interacts with) SPAC15E1.04
702	interacts with	CaO19.11733 (interacts with) ndk1	FALSE	interacts with	CaO19.11733 (interacts with) ndk1
757	interacts with	CaO19.11733 (interacts with) gch-1	FALSE	interacts with	CaO19.11733 (interacts with) gch-1
721	interacts with	gch-1 (interacts with) BQ2027_MB2255C	FALSE	interacts with	gch-1 (interacts with) BQ2027_MB2255C
735	interacts with	gch-1 (interacts with) his-3	FALSE	interacts with	gch-1 (interacts with) his-3
781	interacts with	gch-1 (interacts with) GDE1	FALSE	interacts with	gch-1 (interacts with) GDE1
869	interacts with	MGG_04626 (interacts with) CaO19.11733	FALSE	interacts with	MGG_04626 (interacts with) CaO19.11733
781	interacts with	MGG_04626 (interacts with) gch-1	FALSE	interacts with	MGG_04626 (interacts with) gch-1
931	interacts with	MGG_04626 (interacts with) eth-1	FALSE	interacts with	MGG_04626 (interacts with) eth-1
986	interacts with	MGG_04626 (interacts with) fmn1	FALSE	interacts with	MGG_04626 (interacts with) fmn1
709	interacts with	tif222 (interacts with) SPBC36B7.09	FALSE	interacts with	tif222 (interacts with) SPBC36B7.09
992	interacts with	tif222 (interacts with) tif212	FALSE	interacts with	tif222 (interacts with) tif212
808	interacts with	tif222 (interacts with) mpg1	FALSE	interacts with	tif222 (interacts with) mpg1
817	interacts with	vps901 (interacts with) RYL2	FALSE	interacts with	vps901 (interacts with) RYL2
914	interacts with	vps901 (interacts with) tif222	FALSE	interacts with	vps901 (interacts with) tif222
795	interacts with	nmt1 (interacts with) GDE1	FALSE	interacts with	nmt1 (interacts with) GDE1
747	interacts with	nmt1 (interacts with) SNO3	FALSE	interacts with	nmt1 (interacts with) SNO3
711	interacts with	rhmD (interacts with) UAP1	FALSE	interacts with	rhmD (interacts with) UAP1
832	interacts with	OXR1 (interacts with) SPBC13A2.03	FALSE	interacts with	OXR1 (interacts with) SPBC13A2.03
759	interacts with	OXR1 (interacts with) HEM15	FALSE	interacts with	OXR1 (interacts with) HEM15
760	interacts with	hsp30 (interacts with) hsp98	FALSE	interacts with	hsp30 (interacts with) hsp98
727	interacts with	hsp30 (interacts with) bipA	FALSE	interacts with	hsp30 (interacts with) bipA
707	interacts with	hsp30 (interacts with) SPAC1071.11	FALSE	interacts with	hsp30 (interacts with) SPAC1071.11
727	interacts with	hsp30 (interacts with) SSB1	FALSE	interacts with	hsp30 (interacts with) SSB1
974	interacts with	SPBC1734.10c (interacts with) SPBP8B7.15c	FALSE	interacts with	SPBC1734.10c (interacts with) SPBP8B7.15c
806	interacts with	NAR1 (interacts with) YAH1	FALSE	interacts with	NAR1 (interacts with) YAH1
925	interacts with	YHR122W (interacts with) NAR1	FALSE	interacts with	YHR122W (interacts with) NAR1
837	interacts with	ARB_02369 (interacts with) GDE1	FALSE	interacts with	ARB_02369 (interacts with) GDE1
702	interacts with	surE (interacts with) urg2	FALSE	interacts with	surE (interacts with) urg2
722	interacts with	TES1 (interacts with) FBP1	FALSE	interacts with	TES1 (interacts with) FBP1
938	interacts with	TES1 (interacts with) SCP2	FALSE	interacts with	TES1 (interacts with) SCP2
922	interacts with	SPBP8B7.15c (interacts with) ppzA	FALSE	interacts with	SPBP8B7.15c (interacts with) ppzA
977	interacts with	SPBP8B7.15c (interacts with) bimG	FALSE	interacts with	SPBP8B7.15c (interacts with) bimG
730	interacts with	JJJ1 (interacts with) YBL0503	FALSE	interacts with	JJJ1 (interacts with) YBL0503
713	interacts with	JJJ1 (interacts with) NMD3	FALSE	interacts with	JJJ1 (interacts with) NMD3
782	interacts with	PGR (interacts with) UMP1	FALSE	interacts with	PGR (interacts with) UMP1
710	interacts with	rad9 (interacts with) PAN3	FALSE	interacts with	rad9 (interacts with) PAN3
708	interacts with	SPCC1183.11 (interacts with) NMD3	FALSE	interacts with	SPCC1183.11 (interacts with) NMD3
999	interacts with	trs23 (interacts with) BET3	FALSE	interacts with	trs23 (interacts with) BET3
753	interacts with	tropH (interacts with) CIMG_05755	FALSE	interacts with	tropH (interacts with) CIMG_05755
753	interacts with	tropH (interacts with) ltnD	FALSE	interacts with	tropH (interacts with) ltnD
710	interacts with	tropH (interacts with) nuc-2	FALSE	interacts with	tropH (interacts with) nuc-2
755	interacts with	PAHX (interacts with) YD2943.01C	FALSE	interacts with	PAHX (interacts with) YD2943.01C
720	interacts with	hxk1 (interacts with) pfkA	FALSE	interacts with	hxk1 (interacts with) pfkA
771	interacts with	hxk1 (interacts with) CIMG_05755	FALSE	interacts with	hxk1 (interacts with) CIMG_05755
771	interacts with	hxk1 (interacts with) ltnD	FALSE	interacts with	hxk1 (interacts with) ltnD
882	interacts with	hxk1 (interacts with) murQ	FALSE	interacts with	hxk1 (interacts with) murQ
739	interacts with	hxk1 (interacts with) pgiA	FALSE	interacts with	hxk1 (interacts with) pgiA
951	interacts with	ilv-2 (interacts with) ilvC	FALSE	interacts with	ilv-2 (interacts with) ilvC
936	interacts with	ilv-2 (interacts with) ILV6	FALSE	interacts with	ilv-2 (interacts with) ILV6
996	interacts with	atg29 (interacts with) atg17	FALSE	interacts with	atg29 (interacts with) atg17
773	interacts with	atg29 (interacts with) kin1	FALSE	interacts with	atg29 (interacts with) kin1
983	interacts with	atg29 (interacts with) ATG13	FALSE	interacts with	atg29 (interacts with) ATG13
762	interacts with	nbp35 (interacts with) his-3	FALSE	interacts with	nbp35 (interacts with) his-3
814	interacts with	erf2 (interacts with) pot1	FALSE	interacts with	erf2 (interacts with) pot1
835	interacts with	inhA (interacts with) ARB_03674	FALSE	interacts with	inhA (interacts with) ARB_03674
734	interacts with	GIT3 (interacts with) nuc-2	FALSE	interacts with	GIT3 (interacts with) nuc-2
896	interacts with	mrc1 (interacts with) mcl1	FALSE	interacts with	mrc1 (interacts with) mcl1
933	interacts with	mrc1 (interacts with) sna41	FALSE	interacts with	mrc1 (interacts with) sna41
734	interacts with	MOV10 (interacts with) DBP2	FALSE	interacts with	MOV10 (interacts with) DBP2
960	interacts with	O3284 (interacts with) COQ3	FALSE	interacts with	O3284 (interacts with) COQ3
718	interacts with	LPI1W (interacts with) SCP2	FALSE	interacts with	LPI1W (interacts with) SCP2
718	interacts with	PMP47B (interacts with) LPI1W	FALSE	interacts with	PMP47B (interacts with) LPI1W
739	interacts with	PMP47B (interacts with) PEX12	FALSE	interacts with	PMP47B (interacts with) PEX12
743	interacts with	PEX11B (interacts with) LPI1W	FALSE	interacts with	PEX11B (interacts with) LPI1W
758	interacts with	PEX11B (interacts with) PMP47B	FALSE	interacts with	PEX11B (interacts with) PMP47B
904	interacts with	PEX11B (interacts with) PEX12	FALSE	interacts with	PEX11B (interacts with) PEX12
729	interacts with	PEX11B (interacts with) sym1	FALSE	interacts with	PEX11B (interacts with) sym1
773	interacts with	PEX11B (interacts with) MSP1	FALSE	interacts with	PEX11B (interacts with) MSP1
711	interacts with	PEX11B (interacts with) PEX1	FALSE	interacts with	PEX11B (interacts with) PEX1
851	interacts with	amdhd2 (interacts with) ARB_03399	FALSE	interacts with	amdhd2 (interacts with) ARB_03399
945	interacts with	GNA1 (interacts with) GFA1	FALSE	interacts with	GNA1 (interacts with) GFA1
905	interacts with	GNA1 (interacts with) hxkA	FALSE	interacts with	GNA1 (interacts with) hxkA
905	interacts with	GNA1 (interacts with) amdhd2	FALSE	interacts with	GNA1 (interacts with) amdhd2
882	interacts with	murQ (interacts with) hxkA	FALSE	interacts with	murQ (interacts with) hxkA
900	interacts with	murQ (interacts with) amdhd2	FALSE	interacts with	murQ (interacts with) amdhd2
850	interacts with	murQ (interacts with) hxkA	FALSE	interacts with	murQ (interacts with) hxkA
815	interacts with	rrd1 (interacts with) SPBC216.01c	FALSE	interacts with	rrd1 (interacts with) SPBC216.01c
904	interacts with	SPAC227.15 (interacts with) bimG	FALSE	interacts with	SPAC227.15 (interacts with) bimG
889	interacts with	TCRP (interacts with) DUR12	FALSE	interacts with	TCRP (interacts with) DUR12
914	interacts with	TCRP (interacts with) aat2	FALSE	interacts with	TCRP (interacts with) aat2
923	interacts with	TCRP (interacts with) SPBC725.01	FALSE	interacts with	TCRP (interacts with) SPBC725.01
890	interacts with	TCRP (interacts with) SPAC56E4.03	FALSE	interacts with	TCRP (interacts with) SPAC56E4.03
936	interacts with	spc24 (interacts with) mis13	FALSE	interacts with	spc24 (interacts with) mis13
914	interacts with	saf4 (interacts with) cwc2	FALSE	interacts with	saf4 (interacts with) cwc2
919	interacts with	saf4 (interacts with) prp17	FALSE	interacts with	saf4 (interacts with) prp17
914	interacts with	saf4 (interacts with) cef1	FALSE	interacts with	saf4 (interacts with) cef1
765	interacts with	rsad2 (interacts with) erg20	FALSE	interacts with	rsad2 (interacts with) erg20
938	interacts with	ATG15 (interacts with) atg17	FALSE	interacts with	ATG15 (interacts with) atg17
962	interacts with	ATG15 (interacts with) ATG8	FALSE	interacts with	ATG15 (interacts with) ATG8
937	interacts with	ATG15 (interacts with) ATG13	FALSE	interacts with	ATG15 (interacts with) ATG13
901	interacts with	ATG15 (interacts with) atg16	FALSE	interacts with	ATG15 (interacts with) atg16
963	interacts with	atg4 (interacts with) ATG15	FALSE	interacts with	atg4 (interacts with) ATG15
996	interacts with	atg4 (interacts with) ATG8	FALSE	interacts with	atg4 (interacts with) ATG8
881	interacts with	POP1 (interacts with) snu13	FALSE	interacts with	POP1 (interacts with) snu13
775	interacts with	POP1 (interacts with) YDR338C	FALSE	interacts with	POP1 (interacts with) YDR338C
998	interacts with	POP1 (interacts with) SPAC3A12.04c	FALSE	interacts with	POP1 (interacts with) SPAC3A12.04c
725	interacts with	FPSE_08120 (interacts with) SCP2	FALSE	interacts with	FPSE_08120 (interacts with) SCP2
710	interacts with	FPSE_08120 (interacts with) ETR1	FALSE	interacts with	FPSE_08120 (interacts with) ETR1
833	interacts with	2E4.130 (interacts with) mnh1	FALSE	interacts with	2E4.130 (interacts with) mnh1
886	interacts with	2E4.130 (interacts with) SPCC825.05c	FALSE	interacts with	2E4.130 (interacts with) SPCC825.05c
815	interacts with	SPCC4G3.08 (interacts with) rps602	FALSE	interacts with	SPCC4G3.08 (interacts with) rps602
852	interacts with	isa2 (interacts with) ISU1	FALSE	interacts with	isa2 (interacts with) ISU1
720	interacts with	isa2 (interacts with) GRX3	FALSE	interacts with	isa2 (interacts with) GRX3
822	interacts with	isa2 (interacts with) GRX5	FALSE	interacts with	isa2 (interacts with) GRX5
744	interacts with	isa2 (interacts with) CAF17	FALSE	interacts with	isa2 (interacts with) CAF17
996	interacts with	isa2 (interacts with) dscC	FALSE	interacts with	isa2 (interacts with) dscC
991	interacts with	ISU1 (interacts with) egt-2	FALSE	interacts with	ISU1 (interacts with) egt-2
949	interacts with	ISU1 (interacts with) YAH1	FALSE	interacts with	ISU1 (interacts with) YAH1
852	interacts with	ISU1 (interacts with) dscC	FALSE	interacts with	ISU1 (interacts with) dscC
787	interacts with	ARB_05732-2 (interacts with) dscC	FALSE	interacts with	ARB_05732-2 (interacts with) dscC
787	interacts with	ARB_05732-2 (interacts with) isa2	FALSE	interacts with	ARB_05732-2 (interacts with) isa2
941	interacts with	ARB_05732-2 (interacts with) TUM1	FALSE	interacts with	ARB_05732-2 (interacts with) TUM1
994	interacts with	ARB_05732-2 (interacts with) uba4	FALSE	interacts with	ARB_05732-2 (interacts with) uba4
999	interacts with	ARB_05732-2 (interacts with) ISU1	FALSE	interacts with	ARB_05732-2 (interacts with) ISU1
966	interacts with	ARB_05732-2 (interacts with) YAH1	FALSE	interacts with	ARB_05732-2 (interacts with) YAH1
760	interacts with	REX2 (interacts with) rex4	FALSE	interacts with	REX2 (interacts with) rex4
794	interacts with	mpl3 (interacts with) mrt4	FALSE	interacts with	mpl3 (interacts with) mrt4
756	interacts with	CaO19.1220 (interacts with) imp2	FALSE	interacts with	CaO19.1220 (interacts with) imp2
961	interacts with	CaO19.1220 (interacts with) wsp1	FALSE	interacts with	CaO19.1220 (interacts with) wsp1
960	interacts with	CaO19.1220 (interacts with) hob3	FALSE	interacts with	CaO19.1220 (interacts with) hob3
802	interacts with	atg26 (interacts with) hxA	FALSE	interacts with	atg26 (interacts with) hxA
768	interacts with	CAF17 (interacts with) gcv2	FALSE	interacts with	CAF17 (interacts with) gcv2
845	interacts with	FAU1 (interacts with) fmt1	FALSE	interacts with	FAU1 (interacts with) fmt1
776	interacts with	pcp1 (interacts with) YM8270.03C	FALSE	interacts with	pcp1 (interacts with) YM8270.03C
950	interacts with	ARC1 (interacts with) MNN11	FALSE	interacts with	ARC1 (interacts with) MNN11
747	interacts with	ARC1 (interacts with) CaO19.1011	FALSE	interacts with	ARC1 (interacts with) CaO19.1011
738	interacts with	graC (interacts with) hqdA	FALSE	interacts with	graC (interacts with) hqdA
718	interacts with	graC (interacts with) ADH6	FALSE	interacts with	graC (interacts with) ADH6
723	interacts with	Adhfe1 (interacts with) ADH6	FALSE	interacts with	Adhfe1 (interacts with) ADH6
878	interacts with	Adhfe1 (interacts with) SPBP4H10.16c	FALSE	interacts with	Adhfe1 (interacts with) SPBP4H10.16c
971	interacts with	PCL7 (interacts with) nuc-2	FALSE	interacts with	PCL7 (interacts with) nuc-2
834	interacts with	PCL7 (interacts with) GDE1	FALSE	interacts with	PCL7 (interacts with) GDE1
848	interacts with	nimX (interacts with) sna41	FALSE	interacts with	nimX (interacts with) sna41
703	interacts with	nimX (interacts with) RFC2	FALSE	interacts with	nimX (interacts with) RFC2
781	interacts with	SPBC530.12c (interacts with) PROQFM164_S04g000523	FALSE	interacts with	SPBC530.12c (interacts with) PROQFM164_S04g000523
766	interacts with	SPBC530.12c (interacts with) ETR1	FALSE	interacts with	SPBC530.12c (interacts with) ETR1
955	interacts with	TWF1 (interacts with) cap2	FALSE	interacts with	TWF1 (interacts with) cap2
927	interacts with	TWF1 (interacts with) cap1	FALSE	interacts with	TWF1 (interacts with) cap1
985	interacts with	cap1 (interacts with) cap2	FALSE	interacts with	cap1 (interacts with) cap2
954	interacts with	BUD32 (interacts with) pgp1	FALSE	interacts with	BUD32 (interacts with) pgp1
704	interacts with	PaAT-1 (interacts with) ARB_02626	FALSE	interacts with	PaAT-1 (interacts with) ARB_02626
704	interacts with	PaAT-1 (interacts with) ATG22	FALSE	interacts with	PaAT-1 (interacts with) ATG22
886	interacts with	aro-8 (interacts with) AMT16	FALSE	interacts with	aro-8 (interacts with) AMT16
907	interacts with	ARO4 (interacts with) MCYG_04845	FALSE	interacts with	ARO4 (interacts with) MCYG_04845
886	interacts with	ARO4 (interacts with) aro-8	FALSE	interacts with	ARO4 (interacts with) aro-8
877	interacts with	ARO4 (interacts with) AMT16	FALSE	interacts with	ARO4 (interacts with) AMT16
905	interacts with	xyl1 (interacts with) xdhA	FALSE	interacts with	xyl1 (interacts with) xdhA
910	interacts with	xyl1 (interacts with) xdhA	FALSE	interacts with	xyl1 (interacts with) xdhA
738	interacts with	PEPP (interacts with) trpC	FALSE	interacts with	PEPP (interacts with) trpC
902	interacts with	imp2 (interacts with) SPBC4F6.12	FALSE	interacts with	imp2 (interacts with) SPBC4F6.12
770	interacts with	imp2 (interacts with) YM8270.03C	FALSE	interacts with	imp2 (interacts with) YM8270.03C
761	interacts with	imp2 (interacts with) acrB	FALSE	interacts with	imp2 (interacts with) acrB
768	interacts with	imp2 (interacts with) hob3	FALSE	interacts with	imp2 (interacts with) hob3
922	interacts with	imp2 (interacts with) wsp1	FALSE	interacts with	imp2 (interacts with) wsp1
927	interacts with	imp2 (interacts with) myo2	FALSE	interacts with	imp2 (interacts with) myo2
726	interacts with	imp2 (interacts with) saraf	FALSE	interacts with	imp2 (interacts with) saraf
718	interacts with	imp2 (interacts with) SPBC19F8.03c	FALSE	interacts with	imp2 (interacts with) SPBC19F8.03c
794	interacts with	imp2 (interacts with) rng2	FALSE	interacts with	imp2 (interacts with) rng2
886	interacts with	imp2 (interacts with) cyk3	FALSE	interacts with	imp2 (interacts with) cyk3
969	interacts with	MNN9 (interacts with) MNN11	FALSE	interacts with	MNN9 (interacts with) MNN11
957	interacts with	MNN9 (interacts with) ARC1	FALSE	interacts with	MNN9 (interacts with) ARC1
921	interacts with	MNN9 (interacts with) CaO19.1011	FALSE	interacts with	MNN9 (interacts with) CaO19.1011
909	interacts with	choC (interacts with) ale1	FALSE	interacts with	choC (interacts with) ale1
888	interacts with	choC (interacts with) SPO14	FALSE	interacts with	choC (interacts with) SPO14
755	interacts with	choC (interacts with) ado1	FALSE	interacts with	choC (interacts with) ado1
806	interacts with	FG02321 (interacts with) choC	FALSE	interacts with	FG02321 (interacts with) choC
733	interacts with	FG02321 (interacts with) pis1	FALSE	interacts with	FG02321 (interacts with) pis1
788	interacts with	FG02321 (interacts with) ale1	FALSE	interacts with	FG02321 (interacts with) ale1
754	interacts with	FG02321 (interacts with) SPO14	FALSE	interacts with	FG02321 (interacts with) SPO14
753	interacts with	metE (interacts with) ltnD	FALSE	interacts with	metE (interacts with) ltnD
940	interacts with	metE (interacts with) AN2882	FALSE	interacts with	metE (interacts with) AN2882
753	interacts with	metE (interacts with) CIMG_05755	FALSE	interacts with	metE (interacts with) CIMG_05755
770	interacts with	metE (interacts with) cysD	FALSE	interacts with	metE (interacts with) cysD
764	interacts with	metE (interacts with) met-2	FALSE	interacts with	metE (interacts with) met-2
710	interacts with	metE (interacts with) YHR112C	FALSE	interacts with	metE (interacts with) YHR112C
807	interacts with	pps1 (interacts with) pis1	FALSE	interacts with	pps1 (interacts with) pis1
877	interacts with	pps1 (interacts with) for	FALSE	interacts with	pps1 (interacts with) for
765	interacts with	pps1 (interacts with) lcb2	FALSE	interacts with	pps1 (interacts with) lcb2
887	interacts with	pps1 (interacts with) choC	FALSE	interacts with	pps1 (interacts with) choC
771	interacts with	pps1 (interacts with) FG02321	FALSE	interacts with	pps1 (interacts with) FG02321
879	interacts with	pps1 (interacts with) SDL1	FALSE	interacts with	pps1 (interacts with) SDL1
749	interacts with	pps1 (interacts with) metE	FALSE	interacts with	pps1 (interacts with) metE
745	interacts with	pps1 (interacts with) SPO14	FALSE	interacts with	pps1 (interacts with) SPO14
896	interacts with	pps1 (interacts with) ale1	FALSE	interacts with	pps1 (interacts with) ale1
923	interacts with	pps1 (interacts with) SPBC13A2.03	FALSE	interacts with	pps1 (interacts with) SPBC13A2.03
749	interacts with	HUB1 (interacts with) cyp10	FALSE	interacts with	HUB1 (interacts with) cyp10
703	interacts with	HUB1 (interacts with) snu13	FALSE	interacts with	HUB1 (interacts with) snu13
898	interacts with	HUB1 (interacts with) cef1	FALSE	interacts with	HUB1 (interacts with) cef1
790	interacts with	HUB1 (interacts with) LSM6	FALSE	interacts with	HUB1 (interacts with) LSM6
770	interacts with	HUB1 (interacts with) cwf14	FALSE	interacts with	HUB1 (interacts with) cwf14
892	interacts with	HUB1 (interacts with) prp17	FALSE	interacts with	HUB1 (interacts with) prp17
755	interacts with	HUB1 (interacts with) isy1	FALSE	interacts with	HUB1 (interacts with) isy1
757	interacts with	HUB1 (interacts with) smd1	FALSE	interacts with	HUB1 (interacts with) smd1
839	interacts with	HUB1 (interacts with) SPCC825.05c	FALSE	interacts with	HUB1 (interacts with) SPCC825.05c
705	interacts with	fmqA (interacts with) cm3B	FALSE	interacts with	fmqA (interacts with) cm3B
839	interacts with	fmqA (interacts with) his-3	FALSE	interacts with	fmqA (interacts with) his-3
706	interacts with	lcb2 (interacts with) xdhA	FALSE	interacts with	lcb2 (interacts with) xdhA
706	interacts with	lcb2 (interacts with) xdhA	FALSE	interacts with	lcb2 (interacts with) xdhA
938	interacts with	ORM1 (interacts with) lcb2	FALSE	interacts with	ORM1 (interacts with) lcb2
980	interacts with	pam16 (interacts with) tim23	FALSE	interacts with	pam16 (interacts with) tim23
951	interacts with	SPBC577.04 (interacts with) adaR	FALSE	interacts with	SPBC577.04 (interacts with) adaR
981	interacts with	bbp (interacts with) sap62	FALSE	interacts with	bbp (interacts with) sap62
727	interacts with	bbp (interacts with) RBM17	FALSE	interacts with	bbp (interacts with) RBM17
978	interacts with	bbp (interacts with) sap114	FALSE	interacts with	bbp (interacts with) sap114
765	interacts with	bbp (interacts with) uap2	FALSE	interacts with	bbp (interacts with) uap2
732	interacts with	bbp (interacts with) SPAP8A3.06	FALSE	interacts with	bbp (interacts with) SPAP8A3.06
799	interacts with	bbp (interacts with) DBP2	FALSE	interacts with	bbp (interacts with) DBP2
918	interacts with	bbp (interacts with) prp40	FALSE	interacts with	bbp (interacts with) prp40
949	interacts with	bbp (interacts with) cef1	FALSE	interacts with	bbp (interacts with) cef1
989	interacts with	PRF1 (interacts with) SPAC227.10	FALSE	interacts with	PRF1 (interacts with) SPAC227.10
704	interacts with	SPAC227.10 (interacts with) YBR1204	FALSE	interacts with	SPAC227.10 (interacts with) YBR1204
715	interacts with	SPAC227.10 (interacts with) cct8	FALSE	interacts with	SPAC227.10 (interacts with) cct8
993	interacts with	L8167.8 (interacts with) PRF1	FALSE	interacts with	L8167.8 (interacts with) PRF1
712	interacts with	L8167.8 (interacts with) AFUA_1G10640	FALSE	interacts with	L8167.8 (interacts with) AFUA_1G10640
718	interacts with	L8167.8 (interacts with) YBR1204	FALSE	interacts with	L8167.8 (interacts with) YBR1204
794	interacts with	L8167.8 (interacts with) cct8	FALSE	interacts with	L8167.8 (interacts with) cct8
999	interacts with	L8167.8 (interacts with) SPAC227.10	FALSE	interacts with	L8167.8 (interacts with) SPAC227.10
721	interacts with	SPAC6G10.03c (interacts with) trpC	FALSE	interacts with	SPAC6G10.03c (interacts with) trpC
721	interacts with	SPCC1672.09 (interacts with) trpC	FALSE	interacts with	SPCC1672.09 (interacts with) trpC
830	interacts with	YMR130W (interacts with) SPAC22A12.08c	FALSE	interacts with	YMR130W (interacts with) SPAC22A12.08c
757	interacts with	TAZ1 (interacts with) tim10	FALSE	interacts with	TAZ1 (interacts with) tim10
846	interacts with	TAZ1 (interacts with) SPBC428.14	FALSE	interacts with	TAZ1 (interacts with) SPBC428.14
717	interacts with	TAZ1 (interacts with) SLC1	FALSE	interacts with	TAZ1 (interacts with) SLC1
704	interacts with	SPAC22A12.08c (interacts with) SPCC1672.09	FALSE	interacts with	SPAC22A12.08c (interacts with) SPCC1672.09
798	interacts with	SPAC22A12.08c (interacts with) SPO14	FALSE	interacts with	SPAC22A12.08c (interacts with) SPO14
862	interacts with	SPAC22A12.08c (interacts with) SPBC428.14	FALSE	interacts with	SPAC22A12.08c (interacts with) SPBC428.14
811	interacts with	SPAC22A12.08c (interacts with) ale1	FALSE	interacts with	SPAC22A12.08c (interacts with) ale1
812	interacts with	SPAC22A12.08c (interacts with) SPAC6G10.03c	FALSE	interacts with	SPAC22A12.08c (interacts with) SPAC6G10.03c
879	interacts with	SPAC22A12.08c (interacts with) SPBC13A2.03	FALSE	interacts with	SPAC22A12.08c (interacts with) SPBC13A2.03
701	interacts with	SPAC22A12.08c (interacts with) ppe1	FALSE	interacts with	SPAC22A12.08c (interacts with) ppe1
826	interacts with	SPAC22A12.08c (interacts with) pis1	FALSE	interacts with	SPAC22A12.08c (interacts with) pis1
831	interacts with	SPAC22A12.08c (interacts with) SLC1	FALSE	interacts with	SPAC22A12.08c (interacts with) SLC1
812	interacts with	SPAC22A12.08c (interacts with) PIP	FALSE	interacts with	SPAC22A12.08c (interacts with) PIP
837	interacts with	SPAC22A12.08c (interacts with) TAZ1	FALSE	interacts with	SPAC22A12.08c (interacts with) TAZ1
947	interacts with	SPAC22A12.08c (interacts with) GDE1	FALSE	interacts with	SPAC22A12.08c (interacts with) GDE1
718	interacts with	SPAC22A12.08c (interacts with) trpC	FALSE	interacts with	SPAC22A12.08c (interacts with) trpC
943	interacts with	SPAC22A12.08c (interacts with) nuc-2	FALSE	interacts with	SPAC22A12.08c (interacts with) nuc-2
845	interacts with	SPAC22A12.08c (interacts with) ARB_04177	FALSE	interacts with	SPAC22A12.08c (interacts with) ARB_04177
845	interacts with	SPAC22A12.08c (interacts with) ARB_04177	FALSE	interacts with	SPAC22A12.08c (interacts with) ARB_04177
943	interacts with	SPAC22A12.08c (interacts with) nuc-2	FALSE	interacts with	SPAC22A12.08c (interacts with) nuc-2
718	interacts with	SPAC22A12.08c (interacts with) trpC	FALSE	interacts with	SPAC22A12.08c (interacts with) trpC
947	interacts with	SPAC22A12.08c (interacts with) GDE1	FALSE	interacts with	SPAC22A12.08c (interacts with) GDE1
837	interacts with	SPAC22A12.08c (interacts with) TAZ1	FALSE	interacts with	SPAC22A12.08c (interacts with) TAZ1
812	interacts with	SPAC22A12.08c (interacts with) PIP	FALSE	interacts with	SPAC22A12.08c (interacts with) PIP
831	interacts with	SPAC22A12.08c (interacts with) SLC1	FALSE	interacts with	SPAC22A12.08c (interacts with) SLC1
826	interacts with	SPAC22A12.08c (interacts with) pis1	FALSE	interacts with	SPAC22A12.08c (interacts with) pis1
701	interacts with	SPAC22A12.08c (interacts with) ppe1	FALSE	interacts with	SPAC22A12.08c (interacts with) ppe1
879	interacts with	SPAC22A12.08c (interacts with) SPBC13A2.03	FALSE	interacts with	SPAC22A12.08c (interacts with) SPBC13A2.03
783	interacts with	SPAC22A12.08c (interacts with) SPBC3H7.07c	FALSE	interacts with	SPAC22A12.08c (interacts with) SPBC3H7.07c
812	interacts with	SPAC22A12.08c (interacts with) SPAC6G10.03c	FALSE	interacts with	SPAC22A12.08c (interacts with) SPAC6G10.03c
734	interacts with	SPAC22A12.08c (interacts with) YOR311C	FALSE	interacts with	SPAC22A12.08c (interacts with) YOR311C
812	interacts with	SPAC22A12.08c (interacts with) SPAC22A12.08c	FALSE	interacts with	SPAC22A12.08c (interacts with) SPAC22A12.08c
811	interacts with	SPAC22A12.08c (interacts with) ale1	FALSE	interacts with	SPAC22A12.08c (interacts with) ale1
830	interacts with	SPAC22A12.08c (interacts with) YMR130W	FALSE	interacts with	SPAC22A12.08c (interacts with) YMR130W
862	interacts with	SPAC22A12.08c (interacts with) SPBC428.14	FALSE	interacts with	SPAC22A12.08c (interacts with) SPBC428.14
798	interacts with	SPAC22A12.08c (interacts with) SPO14	FALSE	interacts with	SPAC22A12.08c (interacts with) SPO14
704	interacts with	SPAC22A12.08c (interacts with) SPCC1672.09	FALSE	interacts with	SPAC22A12.08c (interacts with) SPCC1672.09
879	interacts with	SPAC22A12.08c (interacts with) SPBC13A2.03	FALSE	interacts with	SPAC22A12.08c (interacts with) SPBC13A2.03
701	interacts with	SPAC22A12.08c (interacts with) ppe1	FALSE	interacts with	SPAC22A12.08c (interacts with) ppe1
783	interacts with	SPAC22A12.08c (interacts with) SPBC3H7.07c	FALSE	interacts with	SPAC22A12.08c (interacts with) SPBC3H7.07c
812	interacts with	SPAC22A12.08c (interacts with) SPAC6G10.03c	FALSE	interacts with	SPAC22A12.08c (interacts with) SPAC6G10.03c
814	interacts with	SPAC22A12.08c (interacts with) SPAC22A12.08c	FALSE	interacts with	SPAC22A12.08c (interacts with) SPAC22A12.08c
805	interacts with	SPAC22A12.08c (interacts with) SPAC22A12.08c	FALSE	interacts with	SPAC22A12.08c (interacts with) SPAC22A12.08c
811	interacts with	SPAC22A12.08c (interacts with) ale1	FALSE	interacts with	SPAC22A12.08c (interacts with) ale1
734	interacts with	SPAC22A12.08c (interacts with) YOR311C	FALSE	interacts with	SPAC22A12.08c (interacts with) YOR311C
704	interacts with	SPAC22A12.08c (interacts with) SPCC1672.09	FALSE	interacts with	SPAC22A12.08c (interacts with) SPCC1672.09
830	interacts with	SPAC22A12.08c (interacts with) YMR130W	FALSE	interacts with	SPAC22A12.08c (interacts with) YMR130W
862	interacts with	SPAC22A12.08c (interacts with) SPBC428.14	FALSE	interacts with	SPAC22A12.08c (interacts with) SPBC428.14
798	interacts with	SPAC22A12.08c (interacts with) SPO14	FALSE	interacts with	SPAC22A12.08c (interacts with) SPO14
845	interacts with	SPAC22A12.08c (interacts with) ARB_04177	FALSE	interacts with	SPAC22A12.08c (interacts with) ARB_04177
943	interacts with	SPAC22A12.08c (interacts with) nuc-2	FALSE	interacts with	SPAC22A12.08c (interacts with) nuc-2
947	interacts with	SPAC22A12.08c (interacts with) GDE1	FALSE	interacts with	SPAC22A12.08c (interacts with) GDE1
718	interacts with	SPAC22A12.08c (interacts with) trpC	FALSE	interacts with	SPAC22A12.08c (interacts with) trpC
812	interacts with	SPAC22A12.08c (interacts with) PIP	FALSE	interacts with	SPAC22A12.08c (interacts with) PIP
837	interacts with	SPAC22A12.08c (interacts with) TAZ1	FALSE	interacts with	SPAC22A12.08c (interacts with) TAZ1
826	interacts with	SPAC22A12.08c (interacts with) pis1	FALSE	interacts with	SPAC22A12.08c (interacts with) pis1
831	interacts with	SPAC22A12.08c (interacts with) SLC1	FALSE	interacts with	SPAC22A12.08c (interacts with) SLC1
754	interacts with	DPS1 (interacts with) mus81	FALSE	interacts with	DPS1 (interacts with) mus81
894	interacts with	DPS1 (interacts with) MCYG_05531	FALSE	interacts with	DPS1 (interacts with) MCYG_05531
748	interacts with	DPS1 (interacts with) swi10	FALSE	interacts with	DPS1 (interacts with) swi10
870	interacts with	DPS1 (interacts with) MES1	FALSE	interacts with	DPS1 (interacts with) MES1
732	interacts with	SPAC3A12.04c (interacts with) BUD23	FALSE	interacts with	SPAC3A12.04c (interacts with) BUD23
770	interacts with	SPAC3A12.04c (interacts with) SPAC926.08c	FALSE	interacts with	SPAC3A12.04c (interacts with) SPAC926.08c
987	interacts with	SPAC3A12.04c (interacts with) nob1	FALSE	interacts with	SPAC3A12.04c (interacts with) nob1
988	interacts with	SPAC3A12.04c (interacts with) rps602	FALSE	interacts with	SPAC3A12.04c (interacts with) rps602
717	interacts with	SPAC3A12.04c (interacts with) rsm10	FALSE	interacts with	SPAC3A12.04c (interacts with) rsm10
781	interacts with	SPAC3A12.04c (interacts with) SPBC13G1.09	FALSE	interacts with	SPAC3A12.04c (interacts with) SPBC13G1.09
725	interacts with	SPAC3A12.04c (interacts with) rio2	FALSE	interacts with	SPAC3A12.04c (interacts with) rio2
792	interacts with	SPAC3A12.04c (interacts with) IMP3	FALSE	interacts with	SPAC3A12.04c (interacts with) IMP3
970	interacts with	SPAC3A12.04c (interacts with) snu13	FALSE	interacts with	SPAC3A12.04c (interacts with) snu13
718	interacts with	SPAC3A12.04c (interacts with) YDR338C	FALSE	interacts with	SPAC3A12.04c (interacts with) YDR338C
724	interacts with	YIL010W (interacts with) AN2882	FALSE	interacts with	YIL010W (interacts with) AN2882
832	interacts with	YIL010W (interacts with) trpC	FALSE	interacts with	YIL010W (interacts with) trpC
923	interacts with	dak1 (interacts with) TPI1	FALSE	interacts with	dak1 (interacts with) TPI1
878	interacts with	AN4914 (interacts with) aldA	FALSE	interacts with	AN4914 (interacts with) aldA
937	interacts with	ADA2 (interacts with) ado1	FALSE	interacts with	ADA2 (interacts with) ado1
828	interacts with	ADA2 (interacts with) APT1	FALSE	interacts with	ADA2 (interacts with) APT1
707	interacts with	gem1 (interacts with) ucp7	FALSE	interacts with	gem1 (interacts with) ucp7
876	interacts with	TERG_01406 (interacts with) css1	FALSE	interacts with	TERG_01406 (interacts with) css1
851	interacts with	MAM33 (interacts with) rsm23	FALSE	interacts with	MAM33 (interacts with) rsm23
746	interacts with	SYP52 (interacts with) vti1	FALSE	interacts with	SYP52 (interacts with) vti1
888	interacts with	SYP52 (interacts with) ykt6	FALSE	interacts with	SYP52 (interacts with) ykt6
727	interacts with	CNAG_07636 (interacts with) bor	FALSE	interacts with	CNAG_07636 (interacts with) bor
727	interacts with	CNAG_07636 (interacts with) bor	FALSE	interacts with	CNAG_07636 (interacts with) bor
802	interacts with	CNAG_07636 (interacts with) DER1	FALSE	interacts with	CNAG_07636 (interacts with) DER1
927	interacts with	CNAG_07636 (interacts with) yos9	FALSE	interacts with	CNAG_07636 (interacts with) yos9
831	interacts with	yidC (interacts with) yml6	FALSE	interacts with	yidC (interacts with) yml6
947	interacts with	yidC (interacts with) sec-61	FALSE	interacts with	yidC (interacts with) sec-61
816	interacts with	yidC (interacts with) RML2	FALSE	interacts with	yidC (interacts with) RML2
721	interacts with	yidC (interacts with) mrp5	FALSE	interacts with	yidC (interacts with) mrp5
781	interacts with	yidC (interacts with) mrp20	FALSE	interacts with	yidC (interacts with) mrp20
732	interacts with	fex-1 (interacts with) ash2	FALSE	interacts with	fex-1 (interacts with) ash2
826	interacts with	YD9320A.04 (interacts with) mis13	FALSE	interacts with	YD9320A.04 (interacts with) mis13
966	interacts with	CaO19.8497 (interacts with) EAF6	FALSE	interacts with	CaO19.8497 (interacts with) EAF6
774	interacts with	set-2 (interacts with) ash2	FALSE	interacts with	set-2 (interacts with) ash2
937	interacts with	set-2 (interacts with) DOT1	FALSE	interacts with	set-2 (interacts with) DOT1
905	interacts with	ARB_02965 (interacts with) MCYG_05531	FALSE	interacts with	ARB_02965 (interacts with) MCYG_05531
875	interacts with	ARB_02965 (interacts with) aldA	FALSE	interacts with	ARB_02965 (interacts with) aldA
747	interacts with	Nox1 (interacts with) NCF2	FALSE	interacts with	Nox1 (interacts with) NCF2
859	interacts with	CDC123 (interacts with) tif212	FALSE	interacts with	CDC123 (interacts with) tif212
807	interacts with	OCH1 (interacts with) MNN9	FALSE	interacts with	OCH1 (interacts with) MNN9
704	interacts with	ure1 (interacts with) cap2	FALSE	interacts with	ure1 (interacts with) cap2
879	interacts with	ure1 (interacts with) ARG	FALSE	interacts with	ure1 (interacts with) ARG
733	interacts with	ure1 (interacts with) CDC31	FALSE	interacts with	ure1 (interacts with) CDC31
704	interacts with	YBL029C-A (interacts with) cap2	FALSE	interacts with	YBL029C-A (interacts with) cap2
733	interacts with	YBL029C-A (interacts with) CDC31	FALSE	interacts with	YBL029C-A (interacts with) CDC31
759	interacts with	ago1 (interacts with) MRPL3	FALSE	interacts with	ago1 (interacts with) MRPL3
759	interacts with	ago1 (interacts with) MRPL3	FALSE	interacts with	ago1 (interacts with) MRPL3
871	interacts with	DED1 (interacts with) cef1	FALSE	interacts with	DED1 (interacts with) cef1
802	interacts with	DED1 (interacts with) atp-5	FALSE	interacts with	DED1 (interacts with) atp-5
791	interacts with	DED1 (interacts with) des	FALSE	interacts with	DED1 (interacts with) des
788	interacts with	DED1 (interacts with) DBP2	FALSE	interacts with	DED1 (interacts with) DBP2
850	interacts with	PEX12 (interacts with) MSP1	FALSE	interacts with	PEX12 (interacts with) MSP1
710	interacts with	PEX12 (interacts with) LPI1W	FALSE	interacts with	PEX12 (interacts with) LPI1W
876	interacts with	PEX12 (interacts with) YD2943.01C	FALSE	interacts with	PEX12 (interacts with) YD2943.01C
989	interacts with	PEX12 (interacts with) SCP2	FALSE	interacts with	PEX12 (interacts with) SCP2
863	interacts with	Derl2 (interacts with) bor	FALSE	interacts with	Derl2 (interacts with) bor
863	interacts with	Derl2 (interacts with) bor	FALSE	interacts with	Derl2 (interacts with) bor
706	interacts with	Derl2 (interacts with) png1	FALSE	interacts with	Derl2 (interacts with) png1
894	interacts with	Derl2 (interacts with) bipA	FALSE	interacts with	Derl2 (interacts with) bipA
706	interacts with	Derl2 (interacts with) MSP1	FALSE	interacts with	Derl2 (interacts with) MSP1
870	interacts with	Derl2 (interacts with) ucp10	FALSE	interacts with	Derl2 (interacts with) ucp10
706	interacts with	Derl2 (interacts with) PEX1	FALSE	interacts with	Derl2 (interacts with) PEX1
868	interacts with	Derl2 (interacts with) CaO19.12844	FALSE	interacts with	Derl2 (interacts with) CaO19.12844
994	interacts with	Derl2 (interacts with) yos9	FALSE	interacts with	Derl2 (interacts with) yos9
802	interacts with	Derl2 (interacts with) CNAG_07636	FALSE	interacts with	Derl2 (interacts with) CNAG_07636
985	interacts with	Derl2 (interacts with) DER1	FALSE	interacts with	Derl2 (interacts with) DER1
985	interacts with	yos9 (interacts with) DER1	FALSE	interacts with	yos9 (interacts with) DER1
933	interacts with	yos9 (interacts with) ucp10	FALSE	interacts with	yos9 (interacts with) ucp10
747	interacts with	yos9 (interacts with) MSP1	FALSE	interacts with	yos9 (interacts with) MSP1
789	interacts with	yos9 (interacts with) bipA	FALSE	interacts with	yos9 (interacts with) bipA
932	interacts with	yos9 (interacts with) bor	FALSE	interacts with	yos9 (interacts with) bor
932	interacts with	yos9 (interacts with) bor	FALSE	interacts with	yos9 (interacts with) bor
738	interacts with	yos9 (interacts with) ARB_02626	FALSE	interacts with	yos9 (interacts with) ARB_02626
817	interacts with	DER1 (interacts with) png1	FALSE	interacts with	DER1 (interacts with) png1
728	interacts with	DER1 (interacts with) cbf5	FALSE	interacts with	DER1 (interacts with) cbf5
870	interacts with	DER1 (interacts with) ucp10	FALSE	interacts with	DER1 (interacts with) ucp10
706	interacts with	DER1 (interacts with) MSP1	FALSE	interacts with	DER1 (interacts with) MSP1
857	interacts with	hnt1 (interacts with) tbpA	FALSE	interacts with	hnt1 (interacts with) tbpA
709	interacts with	aclI (interacts with) AN2882	FALSE	interacts with	aclI (interacts with) AN2882
955	interacts with	aclI (interacts with) trpC	FALSE	interacts with	aclI (interacts with) trpC
955	interacts with	aclI (interacts with) trpC	FALSE	interacts with	aclI (interacts with) trpC
709	interacts with	aclI (interacts with) AN2882	FALSE	interacts with	aclI (interacts with) AN2882
787	interacts with	ARB_01041 (interacts with) his-3	FALSE	interacts with	ARB_01041 (interacts with) his-3
889	interacts with	ARB_01041 (interacts with) ARG	FALSE	interacts with	ARB_01041 (interacts with) ARG
888	interacts with	ARB_01041 (interacts with) arg-8	FALSE	interacts with	ARB_01041 (interacts with) arg-8
898	interacts with	ARB_01041 (interacts with) CIMG_04084	FALSE	interacts with	ARB_01041 (interacts with) CIMG_04084
738	interacts with	sidL (interacts with) MCYG_05531	FALSE	interacts with	sidL (interacts with) MCYG_05531
883	interacts with	stp1 (interacts with) fmn1	FALSE	interacts with	stp1 (interacts with) fmn1
707	interacts with	stp1 (interacts with) BLVRB	FALSE	interacts with	stp1 (interacts with) BLVRB
884	interacts with	stp1 (interacts with) SPCC1235.04c	FALSE	interacts with	stp1 (interacts with) SPCC1235.04c
710	interacts with	stp1 (interacts with) iphP	FALSE	interacts with	stp1 (interacts with) iphP
725	interacts with	stp1 (interacts with) CIMG_07932	FALSE	interacts with	stp1 (interacts with) CIMG_07932
706	interacts with	bioDA (interacts with) lcb2	FALSE	interacts with	bioDA (interacts with) lcb2
730	interacts with	bioDA (interacts with) ARG	FALSE	interacts with	bioDA (interacts with) ARG
821	interacts with	bioDA (interacts with) CIMG_04084	FALSE	interacts with	bioDA (interacts with) CIMG_04084
723	interacts with	NMA111 (interacts with) rpn7	FALSE	interacts with	NMA111 (interacts with) rpn7
988	interacts with	NMA111 (interacts with) SCP2	FALSE	interacts with	NMA111 (interacts with) SCP2
702	interacts with	NMA111 (interacts with) PAY32	FALSE	interacts with	NMA111 (interacts with) PAY32
817	interacts with	NMA111 (interacts with) UBC26	FALSE	interacts with	NMA111 (interacts with) UBC26
708	interacts with	NMA111 (interacts with) sld2	FALSE	interacts with	NMA111 (interacts with) sld2
731	interacts with	NMA111 (interacts with) rpt4	FALSE	interacts with	NMA111 (interacts with) rpt4
743	interacts with	NMA111 (interacts with) cul1	FALSE	interacts with	NMA111 (interacts with) cul1
999	interacts with	gaa1 (interacts with) GPI17	FALSE	interacts with	gaa1 (interacts with) GPI17
767	interacts with	ATG22 (interacts with) trpC	FALSE	interacts with	ATG22 (interacts with) trpC
971	interacts with	ATG22 (interacts with) bipA	FALSE	interacts with	ATG22 (interacts with) bipA
790	interacts with	ATG22 (interacts with) ARB_01071	FALSE	interacts with	ATG22 (interacts with) ARB_01071
704	interacts with	ATG22 (interacts with) ADY2	FALSE	interacts with	ATG22 (interacts with) ADY2
704	interacts with	ATG22 (interacts with) AN5226.2	FALSE	interacts with	ATG22 (interacts with) AN5226.2
753	interacts with	grx1 (interacts with) stp1	FALSE	interacts with	grx1 (interacts with) stp1
733	interacts with	grx1 (interacts with) ndk1	FALSE	interacts with	grx1 (interacts with) ndk1
942	interacts with	grx1 (interacts with) rnr-1	FALSE	interacts with	grx1 (interacts with) rnr-1
789	interacts with	ARB_02626 (interacts with) sec-61	FALSE	interacts with	ARB_02626 (interacts with) sec-61
878	interacts with	ARB_02626 (interacts with) CaO19.10341	FALSE	interacts with	ARB_02626 (interacts with) CaO19.10341
917	interacts with	ARB_02626 (interacts with) benA	FALSE	interacts with	ARB_02626 (interacts with) benA
767	interacts with	ARB_02626 (interacts with) trpC	FALSE	interacts with	ARB_02626 (interacts with) trpC
704	interacts with	ARB_02626 (interacts with) ADY2	FALSE	interacts with	ARB_02626 (interacts with) ADY2
704	interacts with	ARB_02626 (interacts with) AN5226.2	FALSE	interacts with	ARB_02626 (interacts with) AN5226.2
894	interacts with	ARB_02626 (interacts with) MPD1	FALSE	interacts with	ARB_02626 (interacts with) MPD1
776	interacts with	sgd1 (interacts with) DRS1	FALSE	interacts with	sgd1 (interacts with) DRS1
726	interacts with	sgd1 (interacts with) SPBC13G1.09	FALSE	interacts with	sgd1 (interacts with) SPBC13G1.09
770	interacts with	sgd1 (interacts with) noc3	FALSE	interacts with	sgd1 (interacts with) noc3
791	interacts with	sgd1 (interacts with) mrd1	FALSE	interacts with	sgd1 (interacts with) mrd1
965	interacts with	sgd1 (interacts with) KRR1	FALSE	interacts with	sgd1 (interacts with) KRR1
952	interacts with	sgd1 (interacts with) RRP36	FALSE	interacts with	sgd1 (interacts with) RRP36
808	interacts with	AN8748 (interacts with) GDE1	FALSE	interacts with	AN8748 (interacts with) GDE1
813	interacts with	ARB_05157 (interacts with) cox-15	FALSE	interacts with	ARB_05157 (interacts with) cox-15
702	interacts with	ARB_05157 (interacts with) cox5	FALSE	interacts with	ARB_05157 (interacts with) cox5
788	interacts with	glnA (interacts with) glt1	FALSE	interacts with	glnA (interacts with) glt1
744	interacts with	glnA (interacts with) GDH	FALSE	interacts with	glnA (interacts with) GDH
877	interacts with	aclD (interacts with) ltnD	FALSE	interacts with	aclD (interacts with) ltnD
877	interacts with	aclD (interacts with) CIMG_05755	FALSE	interacts with	aclD (interacts with) CIMG_05755
703	interacts with	CTR4 (interacts with) ctrB	FALSE	interacts with	CTR4 (interacts with) ctrB
972	interacts with	SPAC24B11.09 (interacts with) YGL080W	FALSE	interacts with	SPAC24B11.09 (interacts with) YGL080W
829	interacts with	hpt1 (interacts with) APT1	FALSE	interacts with	hpt1 (interacts with) APT1
861	interacts with	hpt1 (interacts with) MCYG_00394	FALSE	interacts with	hpt1 (interacts with) MCYG_00394
759	interacts with	cbk1 (interacts with) spg1	FALSE	interacts with	cbk1 (interacts with) spg1
843	interacts with	flvA (interacts with) ILV6	FALSE	interacts with	flvA (interacts with) ILV6
941	interacts with	flvA (interacts with) trpC	FALSE	interacts with	flvA (interacts with) trpC
820	interacts with	gly1 (interacts with) gcv2	FALSE	interacts with	gly1 (interacts with) gcv2
994	interacts with	atg17 (interacts with) ATG13	FALSE	interacts with	atg17 (interacts with) ATG13
758	interacts with	atg17 (interacts with) ucp7	FALSE	interacts with	atg17 (interacts with) ucp7
773	interacts with	atg17 (interacts with) kin1	FALSE	interacts with	atg17 (interacts with) kin1
914	interacts with	atg17 (interacts with) TVP23	FALSE	interacts with	atg17 (interacts with) TVP23
924	interacts with	atg17 (interacts with) DCW1	FALSE	interacts with	atg17 (interacts with) DCW1
909	interacts with	DCW1 (interacts with) ATG13	FALSE	interacts with	DCW1 (interacts with) ATG13
924	interacts with	DCW1 (interacts with) atg17	FALSE	interacts with	DCW1 (interacts with) atg17
959	interacts with	CAT2 (interacts with) fox-2	FALSE	interacts with	CAT2 (interacts with) fox-2
798	interacts with	CAT2 (interacts with) nuc-2	FALSE	interacts with	CAT2 (interacts with) nuc-2
761	interacts with	CAT2 (interacts with) POX3	FALSE	interacts with	CAT2 (interacts with) POX3
798	interacts with	CAT2 (interacts with) GDE1	FALSE	interacts with	CAT2 (interacts with) GDE1
899	interacts with	CAT2 (interacts with) SCP2	FALSE	interacts with	CAT2 (interacts with) SCP2
833	interacts with	CRC1 (interacts with) CAT2	FALSE	interacts with	CRC1 (interacts with) CAT2
830	interacts with	GRX5 (interacts with) dscC	FALSE	interacts with	GRX5 (interacts with) dscC
918	interacts with	DRE2 (interacts with) GRX5	FALSE	interacts with	DRE2 (interacts with) GRX5
784	interacts with	DRE2 (interacts with) SPBC12C2.03c	FALSE	interacts with	DRE2 (interacts with) SPBC12C2.03c
784	interacts with	DRE2 (interacts with) ascE	FALSE	interacts with	DRE2 (interacts with) ascE
932	interacts with	SPAC8C9.11 (interacts with) GRX5	FALSE	interacts with	SPAC8C9.11 (interacts with) GRX5
957	interacts with	SPAC8C9.11 (interacts with) GRX3	FALSE	interacts with	SPAC8C9.11 (interacts with) GRX3
852	interacts with	SPAC8C9.11 (interacts with) DRE2	FALSE	interacts with	SPAC8C9.11 (interacts with) DRE2
788	interacts with	mss116 (interacts with) rpl-17	FALSE	interacts with	mss116 (interacts with) rpl-17
778	interacts with	mss116 (interacts with) YML073C	FALSE	interacts with	mss116 (interacts with) YML073C
952	interacts with	mss116 (interacts with) mrt4	FALSE	interacts with	mss116 (interacts with) mrt4
884	interacts with	mss116 (interacts with) IMP4	FALSE	interacts with	mss116 (interacts with) IMP4
851	interacts with	YGL136C (interacts with) noc3	FALSE	interacts with	YGL136C (interacts with) noc3
796	interacts with	YGL136C (interacts with) NIP7	FALSE	interacts with	YGL136C (interacts with) NIP7
739	interacts with	YGL136C (interacts with) snu13	FALSE	interacts with	YGL136C (interacts with) snu13
840	interacts with	YGL136C (interacts with) MTG2	FALSE	interacts with	YGL136C (interacts with) MTG2
818	interacts with	YGL136C (interacts with) mtg1	FALSE	interacts with	YGL136C (interacts with) mtg1
801	interacts with	YGL136C (interacts with) RPF1	FALSE	interacts with	YGL136C (interacts with) RPF1
913	interacts with	Mrm1 (interacts with) mrpl8	FALSE	interacts with	Mrm1 (interacts with) mrpl8
879	interacts with	Mrm1 (interacts with) crp-46	FALSE	interacts with	Mrm1 (interacts with) crp-46
869	interacts with	Mrm1 (interacts with) mtg1	FALSE	interacts with	Mrm1 (interacts with) mtg1
719	interacts with	Mrm1 (interacts with) ncd-2	FALSE	interacts with	Mrm1 (interacts with) ncd-2
813	interacts with	Mrm1 (interacts with) vrtR2	FALSE	interacts with	Mrm1 (interacts with) vrtR2
734	interacts with	ncd-2 (interacts with) mrpl8	FALSE	interacts with	ncd-2 (interacts with) mrpl8
721	interacts with	PIP (interacts with) trpC	FALSE	interacts with	PIP (interacts with) trpC
718	interacts with	alcB (interacts with) graC	FALSE	interacts with	alcB (interacts with) graC
887	interacts with	alcB (interacts with) aldA	FALSE	interacts with	alcB (interacts with) aldA
878	interacts with	alcB (interacts with) Adhfe1	FALSE	interacts with	alcB (interacts with) Adhfe1
893	interacts with	alcB (interacts with) ADH6	FALSE	interacts with	alcB (interacts with) ADH6
703	interacts with	GUT1 (interacts with) png1	FALSE	interacts with	GUT1 (interacts with) png1
745	interacts with	GUT1 (interacts with) rpt4	FALSE	interacts with	GUT1 (interacts with) rpt4
840	interacts with	GUT1 (interacts with) pca-2	FALSE	interacts with	GUT1 (interacts with) pca-2
708	interacts with	GUT1 (interacts with) AQY2	FALSE	interacts with	GUT1 (interacts with) AQY2
739	interacts with	GUT1 (interacts with) YIL053W	FALSE	interacts with	GUT1 (interacts with) YIL053W
877	interacts with	ADH6 (interacts with) GUT1	FALSE	interacts with	ADH6 (interacts with) GUT1
718	interacts with	ADH6 (interacts with) graC	FALSE	interacts with	ADH6 (interacts with) graC
893	interacts with	ADH6 (interacts with) alcB	FALSE	interacts with	ADH6 (interacts with) alcB
723	interacts with	ADH6 (interacts with) Adhfe1	FALSE	interacts with	ADH6 (interacts with) Adhfe1
882	interacts with	ADH6 (interacts with) aldA	FALSE	interacts with	ADH6 (interacts with) aldA
875	interacts with	ADH6 (interacts with) YIL053W	FALSE	interacts with	ADH6 (interacts with) YIL053W
877	interacts with	ADH6 (interacts with) GUT1	FALSE	interacts with	ADH6 (interacts with) GUT1
892	interacts with	ADH6 (interacts with) SPAC3G9.11c	FALSE	interacts with	ADH6 (interacts with) SPAC3G9.11c
882	interacts with	ADH6 (interacts with) ADH6	FALSE	interacts with	ADH6 (interacts with) ADH6
902	interacts with	YIL053W (interacts with) GUT1	FALSE	interacts with	YIL053W (interacts with) GUT1
875	interacts with	YIL053W (interacts with) ADH6	FALSE	interacts with	YIL053W (interacts with) ADH6
884	interacts with	SPAC26F1.07 (interacts with) aldA	FALSE	interacts with	SPAC26F1.07 (interacts with) aldA
881	interacts with	SPAC26F1.07 (interacts with) alcB	FALSE	interacts with	SPAC26F1.07 (interacts with) alcB
708	interacts with	SPAC26F1.07 (interacts with) gcs-1	FALSE	interacts with	SPAC26F1.07 (interacts with) gcs-1
884	interacts with	SPAC26F1.07 (interacts with) aldA	FALSE	interacts with	SPAC26F1.07 (interacts with) aldA
882	interacts with	SPAC26F1.07 (interacts with) GUT1	FALSE	interacts with	SPAC26F1.07 (interacts with) GUT1
881	interacts with	SPAC26F1.07 (interacts with) ADH6	FALSE	interacts with	SPAC26F1.07 (interacts with) ADH6
876	interacts with	SPAC26F1.07 (interacts with) SPAC3G9.11c	FALSE	interacts with	SPAC26F1.07 (interacts with) SPAC3G9.11c
881	interacts with	SPAC26F1.07 (interacts with) ADH6	FALSE	interacts with	SPAC26F1.07 (interacts with) ADH6
875	interacts with	SPAC26F1.07 (interacts with) YIL053W	FALSE	interacts with	SPAC26F1.07 (interacts with) YIL053W
733	interacts with	FCR3 (interacts with) sconC	FALSE	interacts with	FCR3 (interacts with) sconC
757	interacts with	kapC (interacts with) YCR34W	FALSE	interacts with	kapC (interacts with) YCR34W
733	interacts with	kapC (interacts with) sconC	FALSE	interacts with	kapC (interacts with) sconC
712	interacts with	Arp2 (interacts with) yap1	FALSE	interacts with	Arp2 (interacts with) yap1
712	interacts with	Arp2 (interacts with) FCR3	FALSE	interacts with	Arp2 (interacts with) FCR3
712	interacts with	Arp2 (interacts with) kapC	FALSE	interacts with	Arp2 (interacts with) kapC
904	interacts with	SPAC4G8.04 (interacts with) spg1	FALSE	interacts with	SPAC4G8.04 (interacts with) spg1
843	interacts with	SPAC4G8.04 (interacts with) YM8270.03C	FALSE	interacts with	SPAC4G8.04 (interacts with) YM8270.03C
826	interacts with	pds5 (interacts with) YM8270.03C	FALSE	interacts with	pds5 (interacts with) YM8270.03C
968	interacts with	pds5 (interacts with) rad9	FALSE	interacts with	pds5 (interacts with) rad9
816	interacts with	pli1 (interacts with) UBC26	FALSE	interacts with	pli1 (interacts with) UBC26
966	interacts with	pli1 (interacts with) SMT3	FALSE	interacts with	pli1 (interacts with) SMT3
971	interacts with	pli1 (interacts with) SMT3	FALSE	interacts with	pli1 (interacts with) SMT3
816	interacts with	pli1 (interacts with) UBC26	FALSE	interacts with	pli1 (interacts with) UBC26
710	interacts with	plc1 (interacts with) pis1	FALSE	interacts with	plc1 (interacts with) pis1
707	interacts with	hgh1 (interacts with) RLP24	FALSE	interacts with	hgh1 (interacts with) RLP24
790	interacts with	hgh1 (interacts with) SPAC926.08c	FALSE	interacts with	hgh1 (interacts with) SPAC926.08c
770	interacts with	hgh1 (interacts with) RRS1	FALSE	interacts with	hgh1 (interacts with) RRS1
843	interacts with	gst1 (interacts with) tef5	FALSE	interacts with	gst1 (interacts with) tef5
887	interacts with	gst1 (interacts with) gsa1	FALSE	interacts with	gst1 (interacts with) gsa1
898	interacts with	gst1 (interacts with) YBL0503	FALSE	interacts with	gst1 (interacts with) YBL0503
704	interacts with	AFUA_8G05360 (interacts with) pct1	FALSE	interacts with	AFUA_8G05360 (interacts with) pct1
811	interacts with	AFUA_8G05360 (interacts with) hfi1	FALSE	interacts with	AFUA_8G05360 (interacts with) hfi1
930	interacts with	AFUA_8G05360 (interacts with) HOS2	FALSE	interacts with	AFUA_8G05360 (interacts with) HOS2
907	interacts with	AFUA_8G05360 (interacts with) SPAC2F7.07c	FALSE	interacts with	AFUA_8G05360 (interacts with) SPAC2F7.07c
751	interacts with	AFUA_8G05360 (interacts with) cti6	FALSE	interacts with	AFUA_8G05360 (interacts with) cti6
724	interacts with	AFUA_8G05360 (interacts with) MBD4	FALSE	interacts with	AFUA_8G05360 (interacts with) MBD4
890	interacts with	SPAC2F7.07c (interacts with) HOS2	FALSE	interacts with	SPAC2F7.07c (interacts with) HOS2
882	interacts with	CHS2 (interacts with) UAP1	FALSE	interacts with	CHS2 (interacts with) UAP1
751	interacts with	cnsC (interacts with) ERG25	FALSE	interacts with	cnsC (interacts with) ERG25
967	interacts with	mug84 (interacts with) gpi3	FALSE	interacts with	mug84 (interacts with) gpi3
937	interacts with	mug84 (interacts with) ARB_03399	FALSE	interacts with	mug84 (interacts with) ARB_03399
858	interacts with	alg-2 (interacts with) mus81	FALSE	interacts with	alg-2 (interacts with) mus81
740	interacts with	alg-2 (interacts with) gpi2	FALSE	interacts with	alg-2 (interacts with) gpi2
737	interacts with	alg-2 (interacts with) GLG2	FALSE	interacts with	alg-2 (interacts with) GLG2
737	interacts with	alg-2 (interacts with) cdc27	FALSE	interacts with	alg-2 (interacts with) cdc27
737	interacts with	alg-2 (interacts with) GNT1	FALSE	interacts with	alg-2 (interacts with) GNT1
715	interacts with	alg-2 (interacts with) mpg1	FALSE	interacts with	alg-2 (interacts with) mpg1
736	interacts with	alg-2 (interacts with) mug84	FALSE	interacts with	alg-2 (interacts with) mug84
717	interacts with	GNT1 (interacts with) CTHT_0061010	FALSE	interacts with	GNT1 (interacts with) CTHT_0061010
737	interacts with	GNT1 (interacts with) gpi3	FALSE	interacts with	GNT1 (interacts with) gpi3
967	interacts with	gpi2 (interacts with) gpi3	FALSE	interacts with	gpi2 (interacts with) gpi3
957	interacts with	gpi2 (interacts with) mug84	FALSE	interacts with	gpi2 (interacts with) mug84
937	interacts with	gpi2 (interacts with) ARB_03399	FALSE	interacts with	gpi2 (interacts with) ARB_03399
736	interacts with	ARB_01551 (interacts with) mug84	FALSE	interacts with	ARB_01551 (interacts with) mug84
705	interacts with	ARB_01551 (interacts with) ALG7	FALSE	interacts with	ARB_01551 (interacts with) ALG7
902	interacts with	ARB_01551 (interacts with) mpg1	FALSE	interacts with	ARB_01551 (interacts with) mpg1
947	interacts with	ARB_01551 (interacts with) alg-2	FALSE	interacts with	ARB_01551 (interacts with) alg-2
737	interacts with	ARB_01551 (interacts with) GNT1	FALSE	interacts with	ARB_01551 (interacts with) GNT1
947	interacts with	ARB_01551 (interacts with) dpm1	FALSE	interacts with	ARB_01551 (interacts with) dpm1
737	interacts with	ARB_01551 (interacts with) cdc27	FALSE	interacts with	ARB_01551 (interacts with) cdc27
737	interacts with	ARB_01551 (interacts with) GLG2	FALSE	interacts with	ARB_01551 (interacts with) GLG2
740	interacts with	ARB_01551 (interacts with) gpi2	FALSE	interacts with	ARB_01551 (interacts with) gpi2
730	interacts with	atp12 (interacts with) ATP11	FALSE	interacts with	atp12 (interacts with) ATP11
903	interacts with	ECM29 (interacts with) rpt4	FALSE	interacts with	ECM29 (interacts with) rpt4
878	interacts with	ECM29 (interacts with) PRE6	FALSE	interacts with	ECM29 (interacts with) PRE6
858	interacts with	ECM29 (interacts with) pca-2	FALSE	interacts with	ECM29 (interacts with) pca-2
727	interacts with	ECM29 (interacts with) BLM10	FALSE	interacts with	ECM29 (interacts with) BLM10
968	interacts with	cwc2 (interacts with) cwf16	FALSE	interacts with	cwc2 (interacts with) cwf16
906	interacts with	cwc2 (interacts with) sap49	FALSE	interacts with	cwc2 (interacts with) sap49
804	interacts with	cwc2 (interacts with) sap62	FALSE	interacts with	cwc2 (interacts with) sap62
987	interacts with	cwc2 (interacts with) prp17	FALSE	interacts with	cwc2 (interacts with) prp17
989	interacts with	cwc2 (interacts with) isy1	FALSE	interacts with	cwc2 (interacts with) isy1
986	interacts with	cwc2 (interacts with) cef1	FALSE	interacts with	cwc2 (interacts with) cef1
930	interacts with	cwc2 (interacts with) usp102	FALSE	interacts with	cwc2 (interacts with) usp102
833	interacts with	msl1 (interacts with) prp3	FALSE	interacts with	msl1 (interacts with) prp3
851	interacts with	msl1 (interacts with) isy1	FALSE	interacts with	msl1 (interacts with) isy1
990	interacts with	msl1 (interacts with) cwc2	FALSE	interacts with	msl1 (interacts with) cwc2
842	interacts with	msl1 (interacts with) cwf16	FALSE	interacts with	msl1 (interacts with) cwf16
895	interacts with	msl1 (interacts with) prp17	FALSE	interacts with	msl1 (interacts with) prp17
983	interacts with	msl1 (interacts with) cwf14	FALSE	interacts with	msl1 (interacts with) cwf14
976	interacts with	msl1 (interacts with) smd1	FALSE	interacts with	msl1 (interacts with) smd1
933	interacts with	msl1 (interacts with) usp102	FALSE	interacts with	msl1 (interacts with) usp102
954	interacts with	msl1 (interacts with) sap62	FALSE	interacts with	msl1 (interacts with) sap62
795	interacts with	msl1 (interacts with) RBM17	FALSE	interacts with	msl1 (interacts with) RBM17
886	interacts with	msl1 (interacts with) snu13	FALSE	interacts with	msl1 (interacts with) snu13
741	interacts with	msl1 (interacts with) srp1	FALSE	interacts with	msl1 (interacts with) srp1
956	interacts with	msl1 (interacts with) sap49	FALSE	interacts with	msl1 (interacts with) sap49
983	interacts with	msl1 (interacts with) cef1	FALSE	interacts with	msl1 (interacts with) cef1
995	interacts with	snrpb (interacts with) msl1	FALSE	interacts with	snrpb (interacts with) msl1
992	interacts with	snrpb (interacts with) sap49	FALSE	interacts with	snrpb (interacts with) sap49
721	interacts with	snrpb (interacts with) srp1	FALSE	interacts with	snrpb (interacts with) srp1
909	interacts with	snrpb (interacts with) snu13	FALSE	interacts with	snrpb (interacts with) snu13
984	interacts with	snrpb (interacts with) cwf14	FALSE	interacts with	snrpb (interacts with) cwf14
839	interacts with	snrpb (interacts with) tgs1	FALSE	interacts with	snrpb (interacts with) tgs1
848	interacts with	snrpb (interacts with) prp40	FALSE	interacts with	snrpb (interacts with) prp40
984	interacts with	snrpb (interacts with) prp17	FALSE	interacts with	snrpb (interacts with) prp17
983	interacts with	snrpb (interacts with) cef1	FALSE	interacts with	snrpb (interacts with) cef1
936	interacts with	snrpb (interacts with) LSM6	FALSE	interacts with	snrpb (interacts with) LSM6
983	interacts with	snrpb (interacts with) cwc2	FALSE	interacts with	snrpb (interacts with) cwc2
836	interacts with	snrpb (interacts with) cwf16	FALSE	interacts with	snrpb (interacts with) cwf16
965	interacts with	snrpb (interacts with) usp102	FALSE	interacts with	snrpb (interacts with) usp102
883	interacts with	snrpb (interacts with) isy1	FALSE	interacts with	snrpb (interacts with) isy1
998	interacts with	snrpb (interacts with) smd1	FALSE	interacts with	snrpb (interacts with) smd1
905	interacts with	snrpb (interacts with) prp3	FALSE	interacts with	snrpb (interacts with) prp3
990	interacts with	snrpb (interacts with) sap62	FALSE	interacts with	snrpb (interacts with) sap62
833	interacts with	usp102 (interacts with) prp3	FALSE	interacts with	usp102 (interacts with) prp3
830	interacts with	usp102 (interacts with) isy1	FALSE	interacts with	usp102 (interacts with) isy1
866	interacts with	usp102 (interacts with) prp17	FALSE	interacts with	usp102 (interacts with) prp17
954	interacts with	usp102 (interacts with) sap62	FALSE	interacts with	usp102 (interacts with) sap62
833	interacts with	sap114 (interacts with) isy1	FALSE	interacts with	sap114 (interacts with) isy1
953	interacts with	sap114 (interacts with) usp102	FALSE	interacts with	sap114 (interacts with) usp102
928	interacts with	sap114 (interacts with) prp3	FALSE	interacts with	sap114 (interacts with) prp3
981	interacts with	sap114 (interacts with) smd1	FALSE	interacts with	sap114 (interacts with) smd1
746	interacts with	sap114 (interacts with) SPCC825.05c	FALSE	interacts with	sap114 (interacts with) SPCC825.05c
790	interacts with	sap114 (interacts with) cyp6	FALSE	interacts with	sap114 (interacts with) cyp6
811	interacts with	sap114 (interacts with) cwc2	FALSE	interacts with	sap114 (interacts with) cwc2
888	interacts with	sap114 (interacts with) RBM17	FALSE	interacts with	sap114 (interacts with) RBM17
998	interacts with	sap114 (interacts with) sap62	FALSE	interacts with	sap114 (interacts with) sap62
996	interacts with	sap114 (interacts with) sap49	FALSE	interacts with	sap114 (interacts with) sap49
828	interacts with	sap114 (interacts with) cyp10	FALSE	interacts with	sap114 (interacts with) cyp10
953	interacts with	sap114 (interacts with) msl1	FALSE	interacts with	sap114 (interacts with) msl1
908	interacts with	sap114 (interacts with) snu13	FALSE	interacts with	sap114 (interacts with) snu13
826	interacts with	sap114 (interacts with) uap2	FALSE	interacts with	sap114 (interacts with) uap2
991	interacts with	sap114 (interacts with) snrpb	FALSE	interacts with	sap114 (interacts with) snrpb
989	interacts with	sap114 (interacts with) cef1	FALSE	interacts with	sap114 (interacts with) cef1
890	interacts with	sap114 (interacts with) LSM6	FALSE	interacts with	sap114 (interacts with) LSM6
900	interacts with	sap114 (interacts with) cwf14	FALSE	interacts with	sap114 (interacts with) cwf14
934	interacts with	sap114 (interacts with) prp17	FALSE	interacts with	sap114 (interacts with) prp17
713	interacts with	sap114 (interacts with) prp40	FALSE	interacts with	sap114 (interacts with) prp40
937	interacts with	sap62 (interacts with) prp3	FALSE	interacts with	sap62 (interacts with) prp3
854	interacts with	sap62 (interacts with) isy1	FALSE	interacts with	sap62 (interacts with) isy1
856	interacts with	sap62 (interacts with) SPCC825.05c	FALSE	interacts with	sap62 (interacts with) SPCC825.05c
922	interacts with	sap62 (interacts with) uap2	FALSE	interacts with	sap62 (interacts with) uap2
750	interacts with	RBM17 (interacts with) sap49	FALSE	interacts with	RBM17 (interacts with) sap49
925	interacts with	RBM17 (interacts with) sap62	FALSE	interacts with	RBM17 (interacts with) sap62
795	interacts with	RBM17 (interacts with) usp102	FALSE	interacts with	RBM17 (interacts with) usp102
904	interacts with	sap49 (interacts with) prp17	FALSE	interacts with	sap49 (interacts with) prp17
750	interacts with	sap49 (interacts with) uap2	FALSE	interacts with	sap49 (interacts with) uap2
997	interacts with	sap49 (interacts with) sap62	FALSE	interacts with	sap49 (interacts with) sap62
956	interacts with	sap49 (interacts with) usp102	FALSE	interacts with	sap49 (interacts with) usp102
925	interacts with	sap49 (interacts with) prp3	FALSE	interacts with	sap49 (interacts with) prp3
992	interacts with	cef1 (interacts with) prp17	FALSE	interacts with	cef1 (interacts with) prp17
724	interacts with	cef1 (interacts with) dsk1	FALSE	interacts with	cef1 (interacts with) dsk1
756	interacts with	cef1 (interacts with) mnh1	FALSE	interacts with	cef1 (interacts with) mnh1
989	interacts with	cef1 (interacts with) isy1	FALSE	interacts with	cef1 (interacts with) isy1
878	interacts with	cef1 (interacts with) SPCC825.05c	FALSE	interacts with	cef1 (interacts with) SPCC825.05c
755	interacts with	cef1 (interacts with) HSP70	FALSE	interacts with	cef1 (interacts with) HSP70
912	interacts with	cef1 (interacts with) sap49	FALSE	interacts with	cef1 (interacts with) sap49
986	interacts with	cef1 (interacts with) sap62	FALSE	interacts with	cef1 (interacts with) sap62
880	interacts with	cef1 (interacts with) usp102	FALSE	interacts with	cef1 (interacts with) usp102
915	interacts with	cef1 (interacts with) adaR	FALSE	interacts with	cef1 (interacts with) adaR
834	interacts with	prp40 (interacts with) sap62	FALSE	interacts with	prp40 (interacts with) sap62
948	interacts with	prp40 (interacts with) cef1	FALSE	interacts with	prp40 (interacts with) cef1
823	interacts with	prp40 (interacts with) bre1	FALSE	interacts with	prp40 (interacts with) bre1
987	interacts with	lea1 (interacts with) isy1	FALSE	interacts with	lea1 (interacts with) isy1
918	interacts with	lea1 (interacts with) prp3	FALSE	interacts with	lea1 (interacts with) prp3
982	interacts with	lea1 (interacts with) cwc2	FALSE	interacts with	lea1 (interacts with) cwc2
917	interacts with	lea1 (interacts with) cwf16	FALSE	interacts with	lea1 (interacts with) cwf16
841	interacts with	lea1 (interacts with) cyp10	FALSE	interacts with	lea1 (interacts with) cyp10
996	interacts with	lea1 (interacts with) msl1	FALSE	interacts with	lea1 (interacts with) msl1
995	interacts with	lea1 (interacts with) snrpb	FALSE	interacts with	lea1 (interacts with) snrpb
985	interacts with	lea1 (interacts with) LSM6	FALSE	interacts with	lea1 (interacts with) LSM6
992	interacts with	lea1 (interacts with) Sf3b5	FALSE	interacts with	lea1 (interacts with) Sf3b5
988	interacts with	lea1 (interacts with) cwf14	FALSE	interacts with	lea1 (interacts with) cwf14
989	interacts with	lea1 (interacts with) prp17	FALSE	interacts with	lea1 (interacts with) prp17
975	interacts with	lea1 (interacts with) usp102	FALSE	interacts with	lea1 (interacts with) usp102
996	interacts with	lea1 (interacts with) smd1	FALSE	interacts with	lea1 (interacts with) smd1
996	interacts with	lea1 (interacts with) sap114	FALSE	interacts with	lea1 (interacts with) sap114
995	interacts with	lea1 (interacts with) sap62	FALSE	interacts with	lea1 (interacts with) sap62
995	interacts with	lea1 (interacts with) RBM17	FALSE	interacts with	lea1 (interacts with) RBM17
995	interacts with	lea1 (interacts with) sap49	FALSE	interacts with	lea1 (interacts with) sap49
898	interacts with	lea1 (interacts with) snu13	FALSE	interacts with	lea1 (interacts with) snu13
911	interacts with	lea1 (interacts with) uap2	FALSE	interacts with	lea1 (interacts with) uap2
985	interacts with	lea1 (interacts with) cef1	FALSE	interacts with	lea1 (interacts with) cef1
996	interacts with	lea1 (interacts with) rse1	FALSE	interacts with	lea1 (interacts with) rse1
875	interacts with	lea1 (interacts with) prp40	FALSE	interacts with	lea1 (interacts with) prp40
948	interacts with	oca3 (interacts with) At4g32130	FALSE	interacts with	oca3 (interacts with) At4g32130
993	interacts with	SPBC1711.03 (interacts with) oca3	FALSE	interacts with	SPBC1711.03 (interacts with) oca3
958	interacts with	SPBC1711.03 (interacts with) At4g32130	FALSE	interacts with	SPBC1711.03 (interacts with) At4g32130
948	interacts with	emc1 (interacts with) At4g32130	FALSE	interacts with	emc1 (interacts with) At4g32130
994	interacts with	emc1 (interacts with) oca3	FALSE	interacts with	emc1 (interacts with) oca3
991	interacts with	emc1 (interacts with) SPBC1711.03	FALSE	interacts with	emc1 (interacts with) SPBC1711.03
904	interacts with	gyp3 (interacts with) spg1	FALSE	interacts with	gyp3 (interacts with) spg1
729	interacts with	gyp3 (interacts with) ypt2	FALSE	interacts with	gyp3 (interacts with) ypt2
747	interacts with	gyp3 (interacts with) cdcA	FALSE	interacts with	gyp3 (interacts with) cdcA
843	interacts with	gyp3 (interacts with) YM8270.03C	FALSE	interacts with	gyp3 (interacts with) YM8270.03C
733	interacts with	SPAC12B10.13 (interacts with) FBP1	FALSE	interacts with	SPAC12B10.13 (interacts with) FBP1
902	interacts with	SPAC12B10.13 (interacts with) YBR0834	FALSE	interacts with	SPAC12B10.13 (interacts with) YBR0834
947	interacts with	SPAC12B10.13 (interacts with) SPBC29A3.03c	FALSE	interacts with	SPAC12B10.13 (interacts with) SPBC29A3.03c
879	interacts with	SSH4 (interacts with) SPAC12B10.13	FALSE	interacts with	SSH4 (interacts with) SPAC12B10.13
833	interacts with	SSH4 (interacts with) SPBC29A3.03c	FALSE	interacts with	SSH4 (interacts with) SPBC29A3.03c
825	interacts with	creA (interacts with) SNF1	FALSE	interacts with	creA (interacts with) SNF1
872	interacts with	SPBC1703.13c (interacts with) fes-1	FALSE	interacts with	SPBC1703.13c (interacts with) fes-1
980	interacts with	inpF (interacts with) SPAC15E1.04	FALSE	interacts with	inpF (interacts with) SPAC15E1.04
933	interacts with	inpF (interacts with) fmt1	FALSE	interacts with	inpF (interacts with) fmt1
774	interacts with	inpF (interacts with) CAF17	FALSE	interacts with	inpF (interacts with) CAF17
826	interacts with	inpF (interacts with) gcv2	FALSE	interacts with	inpF (interacts with) gcv2
767	interacts with	inpF (interacts with) DFR1	FALSE	interacts with	inpF (interacts with) DFR1
810	interacts with	inpF (interacts with) met-6	FALSE	interacts with	inpF (interacts with) met-6
766	interacts with	inpF (interacts with) SPBC2G2.13c	FALSE	interacts with	inpF (interacts with) SPBC2G2.13c
810	interacts with	inpF (interacts with) fol3	FALSE	interacts with	inpF (interacts with) fol3
810	interacts with	inpF (interacts with) MET7	FALSE	interacts with	inpF (interacts with) MET7
894	interacts with	DFR1 (interacts with) fol3	FALSE	interacts with	DFR1 (interacts with) fol3
766	interacts with	DFR1 (interacts with) SPBC2G2.13c	FALSE	interacts with	DFR1 (interacts with) SPBC2G2.13c
894	interacts with	DFR1 (interacts with) MET7	FALSE	interacts with	DFR1 (interacts with) MET7
894	interacts with	DFR1 (interacts with) met-6	FALSE	interacts with	DFR1 (interacts with) met-6
980	interacts with	DFR1 (interacts with) SPAC15E1.04	FALSE	interacts with	DFR1 (interacts with) SPAC15E1.04
774	interacts with	DFR1 (interacts with) CAF17	FALSE	interacts with	DFR1 (interacts with) CAF17
826	interacts with	DFR1 (interacts with) gcv2	FALSE	interacts with	DFR1 (interacts with) gcv2
933	interacts with	DFR1 (interacts with) fmt1	FALSE	interacts with	DFR1 (interacts with) fmt1
880	interacts with	met-6 (interacts with) MET7	FALSE	interacts with	met-6 (interacts with) MET7
892	interacts with	met-6 (interacts with) fol3	FALSE	interacts with	met-6 (interacts with) fol3
706	interacts with	dut-1 (interacts with) benA	FALSE	interacts with	dut-1 (interacts with) benA
925	interacts with	SPBC2G2.13c (interacts with) dut-1	FALSE	interacts with	SPBC2G2.13c (interacts with) dut-1
890	interacts with	fol3 (interacts with) MET7	FALSE	interacts with	fol3 (interacts with) MET7
705	interacts with	fmt1 (interacts with) MES1	FALSE	interacts with	fmt1 (interacts with) MES1
844	interacts with	fmt1 (interacts with) ade3	FALSE	interacts with	fmt1 (interacts with) ade3
722	interacts with	fmt1 (interacts with) trpC	FALSE	interacts with	fmt1 (interacts with) trpC
943	interacts with	YOR29-25 (interacts with) inpF	FALSE	interacts with	YOR29-25 (interacts with) inpF
968	interacts with	YOR29-25 (interacts with) DFR1	FALSE	interacts with	YOR29-25 (interacts with) DFR1
839	interacts with	YOR29-25 (interacts with) sna41	FALSE	interacts with	YOR29-25 (interacts with) sna41
820	interacts with	YOR29-25 (interacts with) RFC2	FALSE	interacts with	YOR29-25 (interacts with) RFC2
804	interacts with	YOR29-25 (interacts with) met-6	FALSE	interacts with	YOR29-25 (interacts with) met-6
910	interacts with	YOR29-25 (interacts with) met9	FALSE	interacts with	YOR29-25 (interacts with) met9
944	interacts with	YOR29-25 (interacts with) dut-1	FALSE	interacts with	YOR29-25 (interacts with) dut-1
804	interacts with	YOR29-25 (interacts with) MET7	FALSE	interacts with	YOR29-25 (interacts with) MET7
944	interacts with	YOR29-25 (interacts with) SPBC2G2.13c	FALSE	interacts with	YOR29-25 (interacts with) SPBC2G2.13c
768	interacts with	YOR29-25 (interacts with) fol3	FALSE	interacts with	YOR29-25 (interacts with) fol3
766	interacts with	YOR29-25 (interacts with) CTHT_0061010	FALSE	interacts with	YOR29-25 (interacts with) CTHT_0061010
783	interacts with	YOR29-25 (interacts with) fmt1	FALSE	interacts with	YOR29-25 (interacts with) fmt1
921	interacts with	YOR29-25 (interacts with) rnr-1	FALSE	interacts with	YOR29-25 (interacts with) rnr-1
895	interacts with	YOR29-25 (interacts with) rnr-2	FALSE	interacts with	YOR29-25 (interacts with) rnr-2
917	interacts with	YOR29-25 (interacts with) for	FALSE	interacts with	YOR29-25 (interacts with) for
738	interacts with	YOR29-25 (interacts with) gcv2	FALSE	interacts with	YOR29-25 (interacts with) gcv2
831	interacts with	vps51 (interacts with) vti1	FALSE	interacts with	vps51 (interacts with) vti1
948	interacts with	vps45 (interacts with) vti1	FALSE	interacts with	vps45 (interacts with) vti1
804	interacts with	FAT1 (interacts with) ucp7	FALSE	interacts with	FAT1 (interacts with) ucp7
858	interacts with	FAT1 (interacts with) SCP2	FALSE	interacts with	FAT1 (interacts with) SCP2
951	interacts with	syb1 (interacts with) CaO19.1376	FALSE	interacts with	syb1 (interacts with) CaO19.1376
898	interacts with	syb1 (interacts with) vti1	FALSE	interacts with	syb1 (interacts with) vti1
713	interacts with	syb1 (interacts with) apl6	FALSE	interacts with	syb1 (interacts with) apl6
858	interacts with	cefD1 (interacts with) SCP2	FALSE	interacts with	cefD1 (interacts with) SCP2
804	interacts with	cefD1 (interacts with) ucp7	FALSE	interacts with	cefD1 (interacts with) ucp7
774	interacts with	ada (interacts with) CaO19.10341	FALSE	interacts with	ada (interacts with) CaO19.10341
774	interacts with	FPR1 (interacts with) ada	FALSE	interacts with	FPR1 (interacts with) ada
980	interacts with	SPCC1672.01 (interacts with) his-3	FALSE	interacts with	SPCC1672.01 (interacts with) his-3
839	interacts with	dtxS1 (interacts with) his-3	FALSE	interacts with	dtxS1 (interacts with) his-3
716	interacts with	DED81 (interacts with) asn1	FALSE	interacts with	DED81 (interacts with) asn1
726	interacts with	DED81 (interacts with) pso2	FALSE	interacts with	DED81 (interacts with) pso2
734	interacts with	DED81 (interacts with) MES1	FALSE	interacts with	DED81 (interacts with) MES1
769	interacts with	DED81 (interacts with) grs1	FALSE	interacts with	DED81 (interacts with) grs1
967	interacts with	DED81 (interacts with) swi10	FALSE	interacts with	DED81 (interacts with) swi10
757	interacts with	DED81 (interacts with) rhp51	FALSE	interacts with	DED81 (interacts with) rhp51
968	interacts with	DED81 (interacts with) MCYG_05531	FALSE	interacts with	DED81 (interacts with) MCYG_05531
974	interacts with	DED81 (interacts with) mus81	FALSE	interacts with	DED81 (interacts with) mus81
758	interacts with	YDR124W (interacts with) SPAC1071.11	FALSE	interacts with	YDR124W (interacts with) SPAC1071.11
945	interacts with	UMP1 (interacts with) pup2	FALSE	interacts with	UMP1 (interacts with) pup2
993	interacts with	UMP1 (interacts with) SPAC6G10.04c	FALSE	interacts with	UMP1 (interacts with) SPAC6G10.04c
719	interacts with	ies6 (interacts with) SPAC13G6.01c	FALSE	interacts with	ies6 (interacts with) SPAC13G6.01c
730	interacts with	ARB_03789 (interacts with) ies6	FALSE	interacts with	ARB_03789 (interacts with) ies6
748	interacts with	ARB_03789 (interacts with) tcf-29	FALSE	interacts with	ARB_03789 (interacts with) tcf-29
761	interacts with	ARB_03789 (interacts with) cyt-5	FALSE	interacts with	ARB_03789 (interacts with) cyt-5
739	interacts with	ARB_03789 (interacts with) SPAC17A5.06	FALSE	interacts with	ARB_03789 (interacts with) SPAC17A5.06
912	interacts with	SPCC550.07 (interacts with) MCYG_05531	FALSE	interacts with	SPCC550.07 (interacts with) MCYG_05531
878	interacts with	SPCC550.07 (interacts with) nit	FALSE	interacts with	SPCC550.07 (interacts with) nit
879	interacts with	SPCC550.07 (interacts with) aldA	FALSE	interacts with	SPCC550.07 (interacts with) aldA
879	interacts with	SPCC550.07 (interacts with) aldA	FALSE	interacts with	SPCC550.07 (interacts with) aldA
775	interacts with	SNO3 (interacts with) glt1	FALSE	interacts with	SNO3 (interacts with) glt1
929	interacts with	SNO3 (interacts with) SPAC6F6.11c	FALSE	interacts with	SNO3 (interacts with) SPAC6F6.11c
943	interacts with	SNO3 (interacts with) pdxH	FALSE	interacts with	SNO3 (interacts with) pdxH
707	interacts with	SNO3 (interacts with) pgiA	FALSE	interacts with	SNO3 (interacts with) pgiA
725	interacts with	SNO3 (interacts with) GDH	FALSE	interacts with	SNO3 (interacts with) GDH
839	interacts with	SPAC3G9.11c (interacts with) pgiA	FALSE	interacts with	SPAC3G9.11c (interacts with) pgiA
860	interacts with	SPAC3G9.11c (interacts with) ltnD	FALSE	interacts with	SPAC3G9.11c (interacts with) ltnD
902	interacts with	SPAC3G9.11c (interacts with) alcB	FALSE	interacts with	SPAC3G9.11c (interacts with) alcB
892	interacts with	SPAC3G9.11c (interacts with) ADH6	FALSE	interacts with	SPAC3G9.11c (interacts with) ADH6
886	interacts with	SPAC3G9.11c (interacts with) aldA	FALSE	interacts with	SPAC3G9.11c (interacts with) aldA
865	interacts with	SPAC3G9.11c (interacts with) FBA1	FALSE	interacts with	SPAC3G9.11c (interacts with) FBA1
860	interacts with	SPAC3G9.11c (interacts with) CIMG_05755	FALSE	interacts with	SPAC3G9.11c (interacts with) CIMG_05755
744	interacts with	gda1 (interacts with) MCYG_00394	FALSE	interacts with	gda1 (interacts with) MCYG_00394
703	interacts with	gda1 (interacts with) APT1	FALSE	interacts with	gda1 (interacts with) APT1
909	interacts with	ATG13 (interacts with) DCW1	FALSE	interacts with	ATG13 (interacts with) DCW1
998	interacts with	hsp10 (interacts with) HSP60	FALSE	interacts with	hsp10 (interacts with) HSP60
719	interacts with	hsp10 (interacts with) hsp98	FALSE	interacts with	hsp10 (interacts with) hsp98
776	interacts with	hsp10 (interacts with) bipA	FALSE	interacts with	hsp10 (interacts with) bipA
729	interacts with	hsp10 (interacts with) HSP70	FALSE	interacts with	hsp10 (interacts with) HSP70
729	interacts with	hsp10 (interacts with) SSB1	FALSE	interacts with	hsp10 (interacts with) SSB1
950	interacts with	hsp10 (interacts with) SPAC1071.11	FALSE	interacts with	hsp10 (interacts with) SPAC1071.11
910	interacts with	CaO19.1011 (interacts with) MNN11	FALSE	interacts with	CaO19.1011 (interacts with) MNN11
704	interacts with	Arp1 (interacts with) CaO19.1011	FALSE	interacts with	Arp1 (interacts with) CaO19.1011
881	interacts with	Arp1 (interacts with) MCYG_05531	FALSE	interacts with	Arp1 (interacts with) MCYG_05531
901	interacts with	DUG2 (interacts with) his-3	FALSE	interacts with	DUG2 (interacts with) his-3
721	interacts with	DUG2 (interacts with) DAL1	FALSE	interacts with	DUG2 (interacts with) DAL1
951	interacts with	DUG2 (interacts with) arg-6	FALSE	interacts with	DUG2 (interacts with) arg-6
914	interacts with	DUG2 (interacts with) NCS2	FALSE	interacts with	DUG2 (interacts with) NCS2
930	interacts with	SPBPB8B6.03 (interacts with) MCYG_05531	FALSE	interacts with	SPBPB8B6.03 (interacts with) MCYG_05531
884	interacts with	LPP1 (interacts with) ale1	FALSE	interacts with	LPP1 (interacts with) ale1
883	interacts with	LPP1 (interacts with) SPBC13A2.03	FALSE	interacts with	LPP1 (interacts with) SPBC13A2.03
706	interacts with	LPP1 (interacts with) SSN3	FALSE	interacts with	LPP1 (interacts with) SSN3
716	interacts with	lnbC (interacts with) SSN3	FALSE	interacts with	lnbC (interacts with) SSN3
773	interacts with	lnbC (interacts with) MED7	FALSE	interacts with	lnbC (interacts with) MED7
780	interacts with	lnbC (interacts with) RGR1	FALSE	interacts with	lnbC (interacts with) RGR1
716	interacts with	lnbC (interacts with) SSN3	FALSE	interacts with	lnbC (interacts with) SSN3
773	interacts with	lnbC (interacts with) MED7	FALSE	interacts with	lnbC (interacts with) MED7
780	interacts with	lnbC (interacts with) RGR1	FALSE	interacts with	lnbC (interacts with) RGR1
716	interacts with	aclL (interacts with) SSN3	FALSE	interacts with	aclL (interacts with) SSN3
780	interacts with	apf7 (interacts with) RGR1	FALSE	interacts with	apf7 (interacts with) RGR1
773	interacts with	apf7 (interacts with) MED7	FALSE	interacts with	apf7 (interacts with) MED7
716	interacts with	apf7 (interacts with) SSN3	FALSE	interacts with	apf7 (interacts with) SSN3
751	interacts with	priB (interacts with) ERG25	FALSE	interacts with	priB (interacts with) ERG25
779	interacts with	sec27 (interacts with) ykt6	FALSE	interacts with	sec27 (interacts with) ykt6
781	interacts with	snx3 (interacts with) ubp3	FALSE	interacts with	snx3 (interacts with) ubp3
753	interacts with	fsa6 (interacts with) YAH1	FALSE	interacts with	fsa6 (interacts with) YAH1
753	interacts with	aif1 (interacts with) YAH1	FALSE	interacts with	aif1 (interacts with) YAH1
753	interacts with	fer8 (interacts with) YAH1	FALSE	interacts with	fer8 (interacts with) YAH1
982	interacts with	sre1 (interacts with) NCR1	FALSE	interacts with	sre1 (interacts with) NCR1
970	interacts with	SPCC11E10.06c (interacts with) IKI1	FALSE	interacts with	SPCC11E10.06c (interacts with) IKI1
717	interacts with	SPCC11E10.06c (interacts with) uba4	FALSE	interacts with	SPCC11E10.06c (interacts with) uba4
879	interacts with	MDR1 (interacts with) abcC	FALSE	interacts with	MDR1 (interacts with) abcC
943	interacts with	ARB_03399 (interacts with) gpi3	FALSE	interacts with	ARB_03399 (interacts with) gpi3
891	interacts with	gwt1 (interacts with) ARB_03399	FALSE	interacts with	gwt1 (interacts with) ARB_03399
952	interacts with	atnE (interacts with) cap2	FALSE	interacts with	atnE (interacts with) cap2
769	interacts with	atnE (interacts with) ro-4	FALSE	interacts with	atnE (interacts with) ro-4
890	interacts with	gsa1 (interacts with) GTT1	FALSE	interacts with	gsa1 (interacts with) GTT1
880	interacts with	gsa1 (interacts with) YBL0503	FALSE	interacts with	gsa1 (interacts with) YBL0503
909	interacts with	gsa1 (interacts with) ARB_02921	FALSE	interacts with	gsa1 (interacts with) ARB_02921
887	interacts with	gedE (interacts with) gsa1	FALSE	interacts with	gedE (interacts with) gsa1
843	interacts with	gedE (interacts with) tef5	FALSE	interacts with	gedE (interacts with) tef5
898	interacts with	gedE (interacts with) YBL0503	FALSE	interacts with	gedE (interacts with) YBL0503
887	interacts with	gedE (interacts with) gsa1	FALSE	interacts with	gedE (interacts with) gsa1
843	interacts with	gedE (interacts with) tef5	FALSE	interacts with	gedE (interacts with) tef5
898	interacts with	gedE (interacts with) YBL0503	FALSE	interacts with	gedE (interacts with) YBL0503
721	interacts with	fmn1 (interacts with) YAH1	FALSE	interacts with	fmn1 (interacts with) YAH1
749	interacts with	fmn1 (interacts with) ALTA7	FALSE	interacts with	fmn1 (interacts with) ALTA7
882	interacts with	chsG (interacts with) UAP1	FALSE	interacts with	chsG (interacts with) UAP1
775	interacts with	DLD1 (interacts with) TSTA_043820	FALSE	interacts with	DLD1 (interacts with) TSTA_043820
705	interacts with	DLD1 (interacts with) PDB1	FALSE	interacts with	DLD1 (interacts with) PDB1
775	interacts with	DLD1 (interacts with) TSTA_043820	FALSE	interacts with	DLD1 (interacts with) TSTA_043820
880	interacts with	DLD1 (interacts with) pyc	FALSE	interacts with	DLD1 (interacts with) pyc
705	interacts with	DLD1 (interacts with) PDB1	FALSE	interacts with	DLD1 (interacts with) PDB1
704	interacts with	DLD1 (interacts with) SPCC364.07	FALSE	interacts with	DLD1 (interacts with) SPCC364.07
880	interacts with	DLD1 (interacts with) DLD1	FALSE	interacts with	DLD1 (interacts with) DLD1
755	interacts with	DLD1 (interacts with) ILV2	FALSE	interacts with	DLD1 (interacts with) ILV2
944	interacts with	DLD1 (interacts with) CYB2	FALSE	interacts with	DLD1 (interacts with) CYB2
767	interacts with	cnb-1 (interacts with) myo2	FALSE	interacts with	cnb-1 (interacts with) myo2
990	interacts with	CFT1 (interacts with) bimG	FALSE	interacts with	CFT1 (interacts with) bimG
779	interacts with	CFT1 (interacts with) AMA1	FALSE	interacts with	CFT1 (interacts with) AMA1
835	interacts with	CFT1 (interacts with) srp1	FALSE	interacts with	CFT1 (interacts with) srp1
965	interacts with	CFT1 (interacts with) rna14	FALSE	interacts with	CFT1 (interacts with) rna14
954	interacts with	CFT1 (interacts with) ppzA	FALSE	interacts with	CFT1 (interacts with) ppzA
898	interacts with	CFT1 (interacts with) CLP1	FALSE	interacts with	CFT1 (interacts with) CLP1
997	interacts with	CFT1 (interacts with) SPBP8B7.15c	FALSE	interacts with	CFT1 (interacts with) SPBP8B7.15c
793	interacts with	klp5 (interacts with) BUB1	FALSE	interacts with	klp5 (interacts with) BUB1
772	interacts with	klp5 (interacts with) klpA	FALSE	interacts with	klp5 (interacts with) klpA
883	interacts with	klp5 (interacts with) bimC	FALSE	interacts with	klp5 (interacts with) bimC
732	interacts with	klp5 (interacts with) YM8270.03C	FALSE	interacts with	klp5 (interacts with) YM8270.03C
896	interacts with	klp5 (interacts with) ase1	FALSE	interacts with	klp5 (interacts with) ase1
721	interacts with	klp5 (interacts with) AMA1	FALSE	interacts with	klp5 (interacts with) AMA1
707	interacts with	klp5 (interacts with) ubc11	FALSE	interacts with	klp5 (interacts with) ubc11
842	interacts with	klpA (interacts with) BUB1	FALSE	interacts with	klpA (interacts with) BUB1
843	interacts with	klpA (interacts with) bimC	FALSE	interacts with	klpA (interacts with) bimC
876	interacts with	klpA (interacts with) YM8270.03C	FALSE	interacts with	klpA (interacts with) YM8270.03C
863	interacts with	klpA (interacts with) klp6	FALSE	interacts with	klpA (interacts with) klp6
771	interacts with	klpA (interacts with) AMA1	FALSE	interacts with	klpA (interacts with) AMA1
993	interacts with	BPL1 (interacts with) DUR12	FALSE	interacts with	BPL1 (interacts with) DUR12
845	interacts with	BPL1 (interacts with) SPAC15E1.04	FALSE	interacts with	BPL1 (interacts with) SPAC15E1.04
783	interacts with	GAR1 (interacts with) RRP12	FALSE	interacts with	GAR1 (interacts with) RRP12
779	interacts with	GAR1 (interacts with) DRS1	FALSE	interacts with	GAR1 (interacts with) DRS1
860	interacts with	GAR1 (interacts with) rpa1	FALSE	interacts with	GAR1 (interacts with) rpa1
958	interacts with	GAR1 (interacts with) snu13	FALSE	interacts with	GAR1 (interacts with) snu13
831	interacts with	GAR1 (interacts with) NIP7	FALSE	interacts with	GAR1 (interacts with) NIP7
774	interacts with	GAR1 (interacts with) pot1	FALSE	interacts with	GAR1 (interacts with) pot1
999	interacts with	GAR1 (interacts with) cbf5	FALSE	interacts with	GAR1 (interacts with) cbf5
824	interacts with	GAR1 (interacts with) mrt4	FALSE	interacts with	GAR1 (interacts with) mrt4
949	interacts with	naf1 (interacts with) NHP2	FALSE	interacts with	naf1 (interacts with) NHP2
701	interacts with	naf1 (interacts with) GAR1	FALSE	interacts with	naf1 (interacts with) GAR1
989	interacts with	naf1 (interacts with) cbf5	FALSE	interacts with	naf1 (interacts with) cbf5
882	interacts with	kap123 (interacts with) rpa1	FALSE	interacts with	kap123 (interacts with) rpa1
852	interacts with	SPAC26H5.03 (interacts with) CTHT_0061010	FALSE	interacts with	SPAC26H5.03 (interacts with) CTHT_0061010
806	interacts with	ESA1 (interacts with) CaO19.8497	FALSE	interacts with	ESA1 (interacts with) CaO19.8497
756	interacts with	ESA1 (interacts with) HOS2	FALSE	interacts with	ESA1 (interacts with) HOS2
938	interacts with	ESA1 (interacts with) EAF6	FALSE	interacts with	ESA1 (interacts with) EAF6
772	interacts with	ESA1 (interacts with) EAF7	FALSE	interacts with	ESA1 (interacts with) EAF7
720	interacts with	ESA1 (interacts with) cti6	FALSE	interacts with	ESA1 (interacts with) cti6
730	interacts with	ESA1 (interacts with) hta1	FALSE	interacts with	ESA1 (interacts with) hta1
789	interacts with	uaY (interacts with) ash2	FALSE	interacts with	uaY (interacts with) ash2
742	interacts with	KU80 (interacts with) SPCP31B10.05	FALSE	interacts with	KU80 (interacts with) SPCP31B10.05
739	interacts with	KU80 (interacts with) POL4	FALSE	interacts with	KU80 (interacts with) POL4
788	interacts with	KU80 (interacts with) preg	FALSE	interacts with	KU80 (interacts with) preg
910	interacts with	KU80 (interacts with) pso2	FALSE	interacts with	KU80 (interacts with) pso2
788	interacts with	KU80 (interacts with) PCL7	FALSE	interacts with	KU80 (interacts with) PCL7
893	interacts with	KU80 (interacts with) cdc17	FALSE	interacts with	KU80 (interacts with) cdc17
893	interacts with	KU80 (interacts with) adl1	FALSE	interacts with	KU80 (interacts with) adl1
773	interacts with	KU80 (interacts with) hta1	FALSE	interacts with	KU80 (interacts with) hta1
788	interacts with	KU80 (interacts with) YDR132C	FALSE	interacts with	KU80 (interacts with) YDR132C
740	interacts with	NSD2 (interacts with) ash2	FALSE	interacts with	NSD2 (interacts with) ash2
742	interacts with	NSD2 (interacts with) DOT1	FALSE	interacts with	NSD2 (interacts with) DOT1
756	interacts with	bre1 (interacts with) UBC26	FALSE	interacts with	bre1 (interacts with) UBC26
743	interacts with	PAO4 (interacts with) HOS2	FALSE	interacts with	PAO4 (interacts with) HOS2
706	interacts with	PAO4 (interacts with) hH3v	FALSE	interacts with	PAO4 (interacts with) hH3v
708	interacts with	SPBC21H7.06c (interacts with) SSB1	FALSE	interacts with	SPBC21H7.06c (interacts with) SSB1
726	interacts with	SPBC21H7.06c (interacts with) bipA	FALSE	interacts with	SPBC21H7.06c (interacts with) bipA
708	interacts with	SPBC21H7.06c (interacts with) HSP70	FALSE	interacts with	SPBC21H7.06c (interacts with) HSP70
988	interacts with	SPBC21H7.06c (interacts with) Nup358	FALSE	interacts with	SPBC21H7.06c (interacts with) Nup358
729	interacts with	SDO1 (interacts with) NHP2	FALSE	interacts with	SDO1 (interacts with) NHP2
720	interacts with	SDO1 (interacts with) rpl26	FALSE	interacts with	SDO1 (interacts with) rpl26
729	interacts with	SDO1 (interacts with) RPS0	FALSE	interacts with	SDO1 (interacts with) RPS0
709	interacts with	SDO1 (interacts with) YML073C	FALSE	interacts with	SDO1 (interacts with) YML073C
773	interacts with	SDO1 (interacts with) rps19	FALSE	interacts with	SDO1 (interacts with) rps19
769	interacts with	SDO1 (interacts with) mrt4	FALSE	interacts with	SDO1 (interacts with) mrt4
745	interacts with	SDO1 (interacts with) rpl-5	FALSE	interacts with	SDO1 (interacts with) rpl-5
821	interacts with	thrc (interacts with) flvA	FALSE	interacts with	thrc (interacts with) flvA
771	interacts with	thrc (interacts with) gly1	FALSE	interacts with	thrc (interacts with) gly1
710	interacts with	thrc (interacts with) his-3	FALSE	interacts with	thrc (interacts with) his-3
944	interacts with	thrc (interacts with) SDL1	FALSE	interacts with	thrc (interacts with) SDL1
855	interacts with	thrc (interacts with) ILV6	FALSE	interacts with	thrc (interacts with) ILV6
942	interacts with	thrc (interacts with) SRY1	FALSE	interacts with	thrc (interacts with) SRY1
791	interacts with	thrc (interacts with) met26	FALSE	interacts with	thrc (interacts with) met26
895	interacts with	thrc (interacts with) SPBC3H7.07c	FALSE	interacts with	thrc (interacts with) SPBC3H7.07c
991	interacts with	thrc (interacts with) AN2882	FALSE	interacts with	thrc (interacts with) AN2882
802	interacts with	SPAC15E1.04 (interacts with) CTHT_0061010	FALSE	interacts with	SPAC15E1.04 (interacts with) CTHT_0061010
784	interacts with	SPAC15E1.04 (interacts with) bimG	FALSE	interacts with	SPAC15E1.04 (interacts with) bimG
781	interacts with	SPAC15E1.04 (interacts with) gcv2	FALSE	interacts with	SPAC15E1.04 (interacts with) gcv2
869	interacts with	SPAC15E1.04 (interacts with) fmt1	FALSE	interacts with	SPAC15E1.04 (interacts with) fmt1
823	interacts with	SPAC15E1.04 (interacts with) rnr-1	FALSE	interacts with	SPAC15E1.04 (interacts with) rnr-1
703	interacts with	SPAC15E1.04 (interacts with) Spata20	FALSE	interacts with	SPAC15E1.04 (interacts with) Spata20
836	interacts with	SPAC15E1.04 (interacts with) citA	FALSE	interacts with	SPAC15E1.04 (interacts with) citA
971	interacts with	SPAC15E1.04 (interacts with) dut-1	FALSE	interacts with	SPAC15E1.04 (interacts with) dut-1
931	interacts with	SPAC15E1.04 (interacts with) SPAC1F12.08	FALSE	interacts with	SPAC15E1.04 (interacts with) SPAC1F12.08
937	interacts with	SPAC15E1.04 (interacts with) SPBC2G2.13c	FALSE	interacts with	SPAC15E1.04 (interacts with) SPBC2G2.13c
888	interacts with	SPAC15E1.04 (interacts with) fol3	FALSE	interacts with	SPAC15E1.04 (interacts with) fol3
888	interacts with	SPAC15E1.04 (interacts with) MET7	FALSE	interacts with	SPAC15E1.04 (interacts with) MET7
784	interacts with	SPAC15E1.04 (interacts with) ppzA	FALSE	interacts with	SPAC15E1.04 (interacts with) ppzA
907	interacts with	SPAC15E1.04 (interacts with) met9	FALSE	interacts with	SPAC15E1.04 (interacts with) met9
888	interacts with	SPAC15E1.04 (interacts with) met-6	FALSE	interacts with	SPAC15E1.04 (interacts with) met-6
874	interacts with	ilvC (interacts with) his-3	FALSE	interacts with	ilvC (interacts with) his-3
759	interacts with	ilvC (interacts with) SPAC4G9.12	FALSE	interacts with	ilvC (interacts with) SPAC4G9.12
774	interacts with	ilvC (interacts with) pgiA	FALSE	interacts with	ilvC (interacts with) pgiA
915	interacts with	ilvC (interacts with) panB	FALSE	interacts with	ilvC (interacts with) panB
944	interacts with	ilvC (interacts with) LEUA	FALSE	interacts with	ilvC (interacts with) LEUA
955	interacts with	ilvC (interacts with) LEU4	FALSE	interacts with	ilvC (interacts with) LEU4
794	interacts with	ilvC (interacts with) ILV6	FALSE	interacts with	ilvC (interacts with) ILV6
721	interacts with	panB (interacts with) TUM1	FALSE	interacts with	panB (interacts with) TUM1
708	interacts with	ARB_05317 (interacts with) ale1	FALSE	interacts with	ARB_05317 (interacts with) ale1
702	interacts with	ARB_05317 (interacts with) ARB_01751	FALSE	interacts with	ARB_05317 (interacts with) ARB_01751
885	interacts with	aim22 (interacts with) KGD2	FALSE	interacts with	aim22 (interacts with) KGD2
864	interacts with	aim22 (interacts with) Bckdha	FALSE	interacts with	aim22 (interacts with) Bckdha
773	interacts with	aim22 (interacts with) ETR1	FALSE	interacts with	aim22 (interacts with) ETR1
849	interacts with	aim22 (interacts with) PDB1	FALSE	interacts with	aim22 (interacts with) PDB1
720	interacts with	bzz1 (interacts with) rho2	FALSE	interacts with	bzz1 (interacts with) rho2
736	interacts with	bzz1 (interacts with) ro-4	FALSE	interacts with	bzz1 (interacts with) ro-4
824	interacts with	bzz1 (interacts with) imp2	FALSE	interacts with	bzz1 (interacts with) imp2
974	interacts with	bzz1 (interacts with) wsp1	FALSE	interacts with	bzz1 (interacts with) wsp1
849	interacts with	cap2 (interacts with) vps45	FALSE	interacts with	cap2 (interacts with) vps45
785	interacts with	SPBC4F6.12 (interacts with) myo2	FALSE	interacts with	SPBC4F6.12 (interacts with) myo2
836	interacts with	tubB (interacts with) his-3	FALSE	interacts with	tubB (interacts with) his-3
798	interacts with	tubB (interacts with) YM8270.03C	FALSE	interacts with	tubB (interacts with) YM8270.03C
998	interacts with	tubB (interacts with) benA	FALSE	interacts with	tubB (interacts with) benA
714	interacts with	tubB (interacts with) SSB1	FALSE	interacts with	tubB (interacts with) SSB1
903	interacts with	tubB (interacts with) bimC	FALSE	interacts with	tubB (interacts with) bimC
782	interacts with	tubB (interacts with) bipA	FALSE	interacts with	tubB (interacts with) bipA
789	interacts with	tubB (interacts with) klp6	FALSE	interacts with	tubB (interacts with) klp6
958	interacts with	MTS50 (interacts with) SHO1	FALSE	interacts with	MTS50 (interacts with) SHO1
831	interacts with	NCF2 (interacts with) gch-1	FALSE	interacts with	NCF2 (interacts with) gch-1
817	interacts with	scd2 (interacts with) DSK2	FALSE	interacts with	scd2 (interacts with) DSK2
752	interacts with	scd2 (interacts with) rho2	FALSE	interacts with	scd2 (interacts with) rho2
982	interacts with	scd2 (interacts with) ste20	FALSE	interacts with	scd2 (interacts with) ste20
841	interacts with	scd2 (interacts with) NCF2	FALSE	interacts with	scd2 (interacts with) NCF2
892	interacts with	scd2 (interacts with) sid1	FALSE	interacts with	scd2 (interacts with) sid1
946	interacts with	rng2 (interacts with) myo2	FALSE	interacts with	rng2 (interacts with) myo2
758	interacts with	CIR1 (interacts with) sidH	FALSE	interacts with	CIR1 (interacts with) sidH
767	interacts with	CIR1 (interacts with) Acot9	FALSE	interacts with	CIR1 (interacts with) Acot9
841	interacts with	CIR1 (interacts with) apdG	FALSE	interacts with	CIR1 (interacts with) apdG
708	interacts with	CIR1 (interacts with) MCYG_00394	FALSE	interacts with	CIR1 (interacts with) MCYG_00394
749	interacts with	CIR1 (interacts with) MYCGRDRAFT_76805	FALSE	interacts with	CIR1 (interacts with) MYCGRDRAFT_76805
775	interacts with	SPC19 (interacts with) alp6	FALSE	interacts with	SPC19 (interacts with) alp6
954	interacts with	SPC19 (interacts with) DAD3	FALSE	interacts with	SPC19 (interacts with) DAD3
958	interacts with	dam1 (interacts with) DAD3	FALSE	interacts with	dam1 (interacts with) DAD3
819	interacts with	dam1 (interacts with) ndc80	FALSE	interacts with	dam1 (interacts with) ndc80
960	interacts with	dam1 (interacts with) SPC19	FALSE	interacts with	dam1 (interacts with) SPC19
843	interacts with	dam1 (interacts with) alp6	FALSE	interacts with	dam1 (interacts with) alp6
800	interacts with	dam1 (interacts with) ark1	FALSE	interacts with	dam1 (interacts with) ark1
706	interacts with	ARF1 (interacts with) ucp7	FALSE	interacts with	ARF1 (interacts with) ucp7
768	interacts with	RYL2 (interacts with) bet4	FALSE	interacts with	RYL2 (interacts with) bet4
795	interacts with	RYL2 (interacts with) vps45	FALSE	interacts with	RYL2 (interacts with) vps45
704	interacts with	GDI1 (interacts with) artA	FALSE	interacts with	GDI1 (interacts with) artA
885	interacts with	GDI1 (interacts with) RYL2	FALSE	interacts with	GDI1 (interacts with) RYL2
711	interacts with	GDI1 (interacts with) bet4	FALSE	interacts with	GDI1 (interacts with) bet4
774	interacts with	ARF (interacts with) FAT1	FALSE	interacts with	ARF (interacts with) FAT1
762	interacts with	ARF (interacts with) AFLA_051990	FALSE	interacts with	ARF (interacts with) AFLA_051990
778	interacts with	ARF (interacts with) apl6	FALSE	interacts with	ARF (interacts with) apl6
761	interacts with	ARF (interacts with) wsp1	FALSE	interacts with	ARF (interacts with) wsp1
719	interacts with	ARF (interacts with) tubB	FALSE	interacts with	ARF (interacts with) tubB
745	interacts with	ARF (interacts with) artA	FALSE	interacts with	ARF (interacts with) artA
752	interacts with	ARF (interacts with) csx2	FALSE	interacts with	ARF (interacts with) csx2
800	interacts with	ARF (interacts with) SPO14	FALSE	interacts with	ARF (interacts with) SPO14
728	interacts with	ARF (interacts with) cnb-1	FALSE	interacts with	ARF (interacts with) cnb-1
806	interacts with	ARF (interacts with) ro-4	FALSE	interacts with	ARF (interacts with) ro-4
998	interacts with	ARF (interacts with) ucp7	FALSE	interacts with	ARF (interacts with) ucp7
795	interacts with	ARF (interacts with) ykt6	FALSE	interacts with	ARF (interacts with) ykt6
909	interacts with	ARF (interacts with) sec27	FALSE	interacts with	ARF (interacts with) sec27
712	interacts with	ARF (interacts with) syb1	FALSE	interacts with	ARF (interacts with) syb1
774	interacts with	ARF (interacts with) cefD1	FALSE	interacts with	ARF (interacts with) cefD1
740	interacts with	ARF (interacts with) ypt2	FALSE	interacts with	ARF (interacts with) ypt2
706	interacts with	ARL1 (interacts with) CaO19.14188	FALSE	interacts with	ARL1 (interacts with) CaO19.14188
708	interacts with	ARL1 (interacts with) SPAC1D4.02c	FALSE	interacts with	ARL1 (interacts with) SPAC1D4.02c
773	interacts with	ARL1 (interacts with) vti1	FALSE	interacts with	ARL1 (interacts with) vti1
706	interacts with	ARL1 (interacts with) CaO19.14188	FALSE	interacts with	ARL1 (interacts with) CaO19.14188
735	interacts with	ARL1 (interacts with) hba1	FALSE	interacts with	ARL1 (interacts with) hba1
750	interacts with	ARL1 (interacts with) YDR137W	FALSE	interacts with	ARL1 (interacts with) YDR137W
765	interacts with	ARL1 (interacts with) PNO1	FALSE	interacts with	ARL1 (interacts with) PNO1
706	interacts with	ARL1 (interacts with) vps51	FALSE	interacts with	ARL1 (interacts with) vps51
737	interacts with	ARL1 (interacts with) ucp7	FALSE	interacts with	ARL1 (interacts with) ucp7
736	interacts with	bet4 (interacts with) sconC	FALSE	interacts with	bet4 (interacts with) sconC
795	interacts with	ryh1 (interacts with) vti1	FALSE	interacts with	ryh1 (interacts with) vti1
776	interacts with	ryh1 (interacts with) ARF1	FALSE	interacts with	ryh1 (interacts with) ARF1
718	interacts with	ryh1 (interacts with) PNO1	FALSE	interacts with	ryh1 (interacts with) PNO1
712	interacts with	ryh1 (interacts with) RYL2	FALSE	interacts with	ryh1 (interacts with) RYL2
896	interacts with	ryh1 (interacts with) COG6	FALSE	interacts with	ryh1 (interacts with) COG6
984	interacts with	ryh1 (interacts with) GDI1	FALSE	interacts with	ryh1 (interacts with) GDI1
731	interacts with	ryh1 (interacts with) ypt2	FALSE	interacts with	ryh1 (interacts with) ypt2
743	interacts with	ryh1 (interacts with) ARF	FALSE	interacts with	ryh1 (interacts with) ARF
885	interacts with	ryh1 (interacts with) hba1	FALSE	interacts with	ryh1 (interacts with) hba1
933	interacts with	ryh1 (interacts with) ARL1	FALSE	interacts with	ryh1 (interacts with) ARL1
837	interacts with	ryh1 (interacts with) bet4	FALSE	interacts with	ryh1 (interacts with) bet4
869	interacts with	ryh1 (interacts with) YDR137W	FALSE	interacts with	ryh1 (interacts with) YDR137W
708	interacts with	SPAC6F6.11c (interacts with) hxA	FALSE	interacts with	SPAC6F6.11c (interacts with) hxA
726	interacts with	SPAC6F6.11c (interacts with) YAH1	FALSE	interacts with	SPAC6F6.11c (interacts with) YAH1
835	interacts with	SPAC6F6.11c (interacts with) sconC	FALSE	interacts with	SPAC6F6.11c (interacts with) sconC
706	interacts with	pdxH (interacts with) hxA	FALSE	interacts with	pdxH (interacts with) hxA
939	interacts with	pdxH (interacts with) SPAC6F6.11c	FALSE	interacts with	pdxH (interacts with) SPAC6F6.11c
928	interacts with	plr1 (interacts with) Nup358	FALSE	interacts with	plr1 (interacts with) Nup358
876	interacts with	plr1 (interacts with) SPAC6F6.11c	FALSE	interacts with	plr1 (interacts with) SPAC6F6.11c
876	interacts with	plr1 (interacts with) pdxH	FALSE	interacts with	plr1 (interacts with) pdxH
850	interacts with	SPCC70.03c (interacts with) prnC	FALSE	interacts with	SPCC70.03c (interacts with) prnC
920	interacts with	P5CR (interacts with) prnC	FALSE	interacts with	P5CR (interacts with) prnC
843	interacts with	P5CR (interacts with) SPCC70.03c	FALSE	interacts with	P5CR (interacts with) SPCC70.03c
857	interacts with	P5CR (interacts with) SPCC70.03c	FALSE	interacts with	P5CR (interacts with) SPCC70.03c
876	interacts with	P5CR (interacts with) PIP	FALSE	interacts with	P5CR (interacts with) PIP
877	interacts with	hba1 (interacts with) SMT3	FALSE	interacts with	hba1 (interacts with) SMT3
787	interacts with	hba1 (interacts with) UBC26	FALSE	interacts with	hba1 (interacts with) UBC26
703	interacts with	MSN5 (interacts with) AMA1	FALSE	interacts with	MSN5 (interacts with) AMA1
840	interacts with	poxJ (interacts with) sec13	FALSE	interacts with	poxJ (interacts with) sec13
815	interacts with	poxJ (interacts with) seh1	FALSE	interacts with	poxJ (interacts with) seh1
725	interacts with	poxJ (interacts with) hba1	FALSE	interacts with	poxJ (interacts with) hba1
942	interacts with	poxJ (interacts with) NUP159	FALSE	interacts with	poxJ (interacts with) NUP159
850	interacts with	poxJ (interacts with) NUP57	FALSE	interacts with	poxJ (interacts with) NUP57
821	interacts with	NUP49 (interacts with) hba1	FALSE	interacts with	NUP49 (interacts with) hba1
718	interacts with	NUP49 (interacts with) MSN5	FALSE	interacts with	NUP49 (interacts with) MSN5
952	interacts with	NUP49 (interacts with) NUP159	FALSE	interacts with	NUP49 (interacts with) NUP159
954	interacts with	NUP49 (interacts with) NUP57	FALSE	interacts with	NUP49 (interacts with) NUP57
892	interacts with	NUP49 (interacts with) poxJ	FALSE	interacts with	NUP49 (interacts with) poxJ
948	interacts with	NUP49 (interacts with) seh1	FALSE	interacts with	NUP49 (interacts with) seh1
895	interacts with	NUP49 (interacts with) Nup358	FALSE	interacts with	NUP49 (interacts with) Nup358
953	interacts with	NUP49 (interacts with) sec13	FALSE	interacts with	NUP49 (interacts with) sec13
711	interacts with	NUP49 (interacts with) cyp6	FALSE	interacts with	NUP49 (interacts with) cyp6
783	interacts with	TSTA_043820 (interacts with) ILV6	FALSE	interacts with	TSTA_043820 (interacts with) ILV6
766	interacts with	TSTA_043820 (interacts with) PDB1	FALSE	interacts with	TSTA_043820 (interacts with) PDB1
778	interacts with	TSTA_043820 (interacts with) SCP2	FALSE	interacts with	TSTA_043820 (interacts with) SCP2
746	interacts with	TSTA_043820 (interacts with) LEU4	FALSE	interacts with	TSTA_043820 (interacts with) LEU4
793	interacts with	TSTA_043820 (interacts with) PaDC2	FALSE	interacts with	TSTA_043820 (interacts with) PaDC2
793	interacts with	TSTA_043820 (interacts with) erg20	FALSE	interacts with	TSTA_043820 (interacts with) erg20
778	interacts with	CYB2 (interacts with) SCP2	FALSE	interacts with	CYB2 (interacts with) SCP2
761	interacts with	CYB2 (interacts with) LEU4	FALSE	interacts with	CYB2 (interacts with) LEU4
766	interacts with	CYB2 (interacts with) PDB1	FALSE	interacts with	CYB2 (interacts with) PDB1
783	interacts with	CYB2 (interacts with) ILV6	FALSE	interacts with	CYB2 (interacts with) ILV6
793	interacts with	CYB2 (interacts with) erg20	FALSE	interacts with	CYB2 (interacts with) erg20
793	interacts with	CYB2 (interacts with) PaDC2	FALSE	interacts with	CYB2 (interacts with) PaDC2
944	interacts with	CYB2 (interacts with) DLD1	FALSE	interacts with	CYB2 (interacts with) DLD1
705	interacts with	nit-4 (interacts with) GEN1	FALSE	interacts with	nit-4 (interacts with) GEN1
991	interacts with	nit-4 (interacts with) MLH1	FALSE	interacts with	nit-4 (interacts with) MLH1
977	interacts with	nit-4 (interacts with) CTHT_0061010	FALSE	interacts with	nit-4 (interacts with) CTHT_0061010
925	interacts with	nit-4 (interacts with) SPAC869.04	FALSE	interacts with	nit-4 (interacts with) SPAC869.04
953	interacts with	SPAC869.04 (interacts with) MLH1	FALSE	interacts with	SPAC869.04 (interacts with) MLH1
768	interacts with	SPAC869.04 (interacts with) CTHT_0061010	FALSE	interacts with	SPAC869.04 (interacts with) CTHT_0061010
852	interacts with	SPAC869.04 (interacts with) MSH4	FALSE	interacts with	SPAC869.04 (interacts with) MSH4
745	interacts with	MSH4 (interacts with) top3	FALSE	interacts with	MSH4 (interacts with) top3
789	interacts with	nth1 (interacts with) FPG1	FALSE	interacts with	nth1 (interacts with) FPG1
922	interacts with	MLH1 (interacts with) MSH4	FALSE	interacts with	MLH1 (interacts with) MSH4
848	interacts with	MLH1 (interacts with) CTHT_0061010	FALSE	interacts with	MLH1 (interacts with) CTHT_0061010
715	interacts with	POL4 (interacts with) SPCP31B10.05	FALSE	interacts with	POL4 (interacts with) SPCP31B10.05
750	interacts with	POL4 (interacts with) CTHT_0061010	FALSE	interacts with	POL4 (interacts with) CTHT_0061010
943	interacts with	cdc27 (interacts with) CTHT_0061010	FALSE	interacts with	cdc27 (interacts with) CTHT_0061010
857	interacts with	cdc27 (interacts with) rhp51	FALSE	interacts with	cdc27 (interacts with) rhp51
737	interacts with	cdc27 (interacts with) gpi3	FALSE	interacts with	cdc27 (interacts with) gpi3
715	interacts with	top3 (interacts with) RFC2	FALSE	interacts with	top3 (interacts with) RFC2
745	interacts with	top3 (interacts with) MSH4	FALSE	interacts with	top3 (interacts with) MSH4
878	interacts with	top3 (interacts with) top3	FALSE	interacts with	top3 (interacts with) top3
862	interacts with	top3 (interacts with) mus81	FALSE	interacts with	top3 (interacts with) mus81
858	interacts with	top3 (interacts with) rhp51	FALSE	interacts with	top3 (interacts with) rhp51
715	interacts with	top3 (interacts with) RFC2	FALSE	interacts with	top3 (interacts with) RFC2
702	interacts with	btgE (interacts with) TEF3	FALSE	interacts with	btgE (interacts with) TEF3
752	interacts with	btgE (interacts with) Nup358	FALSE	interacts with	btgE (interacts with) Nup358
738	interacts with	btgE (interacts with) SPCC825.05c	FALSE	interacts with	btgE (interacts with) SPCC825.05c
728	interacts with	crt (interacts with) DUR12	FALSE	interacts with	crt (interacts with) DUR12
946	interacts with	crt (interacts with) SCP2	FALSE	interacts with	crt (interacts with) SCP2
718	interacts with	crt (interacts with) PEX12	FALSE	interacts with	crt (interacts with) PEX12
749	interacts with	crt (interacts with) CIR1	FALSE	interacts with	crt (interacts with) CIR1
705	interacts with	crt (interacts with) apdG	FALSE	interacts with	crt (interacts with) apdG
823	interacts with	crt (interacts with) POT1	FALSE	interacts with	crt (interacts with) POT1
834	interacts with	crt (interacts with) CIMG_05755	FALSE	interacts with	crt (interacts with) CIMG_05755
806	interacts with	crt (interacts with) POX3	FALSE	interacts with	crt (interacts with) POX3
851	interacts with	crt (interacts with) fox-2	FALSE	interacts with	crt (interacts with) fox-2
716	interacts with	crt (interacts with) CAT2	FALSE	interacts with	crt (interacts with) CAT2
834	interacts with	crt (interacts with) ltnD	FALSE	interacts with	crt (interacts with) ltnD
802	interacts with	crt (interacts with) PAY32	FALSE	interacts with	crt (interacts with) PAY32
949	interacts with	apdG (interacts with) nuo-49	FALSE	interacts with	apdG (interacts with) nuo-49
885	interacts with	apdG (interacts with) SCP2	FALSE	interacts with	apdG (interacts with) SCP2
718	interacts with	apdG (interacts with) sidH	FALSE	interacts with	apdG (interacts with) sidH
753	interacts with	apdG (interacts with) CIMG_05755	FALSE	interacts with	apdG (interacts with) CIMG_05755
726	interacts with	apdG (interacts with) POT1	FALSE	interacts with	apdG (interacts with) POT1
753	interacts with	apdG (interacts with) ltnD	FALSE	interacts with	apdG (interacts with) ltnD
704	interacts with	apdG (interacts with) MYCGRDRAFT_76805	FALSE	interacts with	apdG (interacts with) MYCGRDRAFT_76805
892	interacts with	claC (interacts with) SCP2	FALSE	interacts with	claC (interacts with) SCP2
804	interacts with	claC (interacts with) DUR12	FALSE	interacts with	claC (interacts with) DUR12
718	interacts with	claC (interacts with) apdG	FALSE	interacts with	claC (interacts with) apdG
758	interacts with	claC (interacts with) CIR1	FALSE	interacts with	claC (interacts with) CIR1
839	interacts with	claC (interacts with) ltnD	FALSE	interacts with	claC (interacts with) ltnD
816	interacts with	claC (interacts with) POT1	FALSE	interacts with	claC (interacts with) POT1
839	interacts with	claC (interacts with) CIMG_05755	FALSE	interacts with	claC (interacts with) CIMG_05755
789	interacts with	claC (interacts with) fox-2	FALSE	interacts with	claC (interacts with) fox-2
721	interacts with	claC (interacts with) ETR1	FALSE	interacts with	claC (interacts with) ETR1
708	interacts with	SPC34 (interacts with) apdG	FALSE	interacts with	SPC34 (interacts with) apdG
944	interacts with	SPC34 (interacts with) CIR1	FALSE	interacts with	SPC34 (interacts with) CIR1
714	interacts with	SPC34 (interacts with) crt	FALSE	interacts with	SPC34 (interacts with) crt
733	interacts with	SPC34 (interacts with) sidH	FALSE	interacts with	SPC34 (interacts with) sidH
735	interacts with	SPC34 (interacts with) erg10A	FALSE	interacts with	SPC34 (interacts with) erg10A
953	interacts with	SPC34 (interacts with) SCP2	FALSE	interacts with	SPC34 (interacts with) SCP2
733	interacts with	SPC34 (interacts with) claC	FALSE	interacts with	SPC34 (interacts with) claC
733	interacts with	SPC34 (interacts with) MYCGRDRAFT_76805	FALSE	interacts with	SPC34 (interacts with) MYCGRDRAFT_76805
965	interacts with	SPC34 (interacts with) DAD3	FALSE	interacts with	SPC34 (interacts with) DAD3
966	interacts with	SPC34 (interacts with) SPC19	FALSE	interacts with	SPC34 (interacts with) SPC19
762	interacts with	SPC34 (interacts with) DUR12	FALSE	interacts with	SPC34 (interacts with) DUR12
960	interacts with	SPC34 (interacts with) dam1	FALSE	interacts with	SPC34 (interacts with) dam1
701	interacts with	SPC34 (interacts with) PAY32	FALSE	interacts with	SPC34 (interacts with) PAY32
704	interacts with	SPC34 (interacts with) MYCGRDRAFT_76805	FALSE	interacts with	SPC34 (interacts with) MYCGRDRAFT_76805
777	interacts with	SPC34 (interacts with) alp6	FALSE	interacts with	SPC34 (interacts with) alp6
787	interacts with	SPC34 (interacts with) ltnD	FALSE	interacts with	SPC34 (interacts with) ltnD
728	interacts with	SPC34 (interacts with) POT1	FALSE	interacts with	SPC34 (interacts with) POT1
787	interacts with	SPC34 (interacts with) CIMG_05755	FALSE	interacts with	SPC34 (interacts with) CIMG_05755
892	interacts with	MYCGRDRAFT_76805 (interacts with) SCP2	FALSE	interacts with	MYCGRDRAFT_76805 (interacts with) SCP2
834	interacts with	MYCGRDRAFT_76805 (interacts with) ltnD	FALSE	interacts with	MYCGRDRAFT_76805 (interacts with) ltnD
838	interacts with	MYCGRDRAFT_76805 (interacts with) POT1	FALSE	interacts with	MYCGRDRAFT_76805 (interacts with) POT1
902	interacts with	MYCGRDRAFT_76805 (interacts with) ETR1	FALSE	interacts with	MYCGRDRAFT_76805 (interacts with) ETR1
943	interacts with	MYCGRDRAFT_76805 (interacts with) fox-2	FALSE	interacts with	MYCGRDRAFT_76805 (interacts with) fox-2
952	interacts with	MYCGRDRAFT_76805 (interacts with) POX3	FALSE	interacts with	MYCGRDRAFT_76805 (interacts with) POX3
839	interacts with	MYCGRDRAFT_76805 (interacts with) CIMG_05755	FALSE	interacts with	MYCGRDRAFT_76805 (interacts with) CIMG_05755
856	interacts with	MYCGRDRAFT_76805 (interacts with) POT1	FALSE	interacts with	MYCGRDRAFT_76805 (interacts with) POT1
839	interacts with	MYCGRDRAFT_76805 (interacts with) ltnD	FALSE	interacts with	MYCGRDRAFT_76805 (interacts with) ltnD
853	interacts with	MYCGRDRAFT_76805 (interacts with) CIR1	FALSE	interacts with	MYCGRDRAFT_76805 (interacts with) CIR1
882	interacts with	MYCGRDRAFT_76805 (interacts with) apdG	FALSE	interacts with	MYCGRDRAFT_76805 (interacts with) apdG
720	interacts with	MYCGRDRAFT_76805 (interacts with) claC	FALSE	interacts with	MYCGRDRAFT_76805 (interacts with) claC
921	interacts with	MYCGRDRAFT_76805 (interacts with) DUR12	FALSE	interacts with	MYCGRDRAFT_76805 (interacts with) DUR12
892	interacts with	MYCGRDRAFT_76805 (interacts with) SCP2	FALSE	interacts with	MYCGRDRAFT_76805 (interacts with) SCP2
935	interacts with	fox-2 (interacts with) POT1	FALSE	interacts with	fox-2 (interacts with) POT1
963	interacts with	fox-2 (interacts with) SCP2	FALSE	interacts with	fox-2 (interacts with) SCP2
805	interacts with	fox-2 (interacts with) easC	FALSE	interacts with	fox-2 (interacts with) easC
746	interacts with	fox-2 (interacts with) PROQFM164_S04g000523	FALSE	interacts with	fox-2 (interacts with) PROQFM164_S04g000523
841	interacts with	POX3 (interacts with) CIR1	FALSE	interacts with	POX3 (interacts with) CIR1
852	interacts with	POX3 (interacts with) claC	FALSE	interacts with	POX3 (interacts with) claC
768	interacts with	POX3 (interacts with) aldA	FALSE	interacts with	POX3 (interacts with) aldA
727	interacts with	POX3 (interacts with) sidH	FALSE	interacts with	POX3 (interacts with) sidH
969	interacts with	POX3 (interacts with) SCP2	FALSE	interacts with	POX3 (interacts with) SCP2
704	interacts with	POX3 (interacts with) MYCGRDRAFT_76805	FALSE	interacts with	POX3 (interacts with) MYCGRDRAFT_76805
880	interacts with	POX3 (interacts with) ETR1	FALSE	interacts with	POX3 (interacts with) ETR1
958	interacts with	POX3 (interacts with) fox-2	FALSE	interacts with	POX3 (interacts with) fox-2
948	interacts with	POX3 (interacts with) POT1	FALSE	interacts with	POX3 (interacts with) POT1
812	interacts with	POX3 (interacts with) CIMG_05755	FALSE	interacts with	POX3 (interacts with) CIMG_05755
812	interacts with	POX3 (interacts with) ltnD	FALSE	interacts with	POX3 (interacts with) ltnD
708	interacts with	SPAC23C4.06c (interacts with) bor	FALSE	interacts with	SPAC23C4.06c (interacts with) bor
708	interacts with	SPAC23C4.06c (interacts with) bor	FALSE	interacts with	SPAC23C4.06c (interacts with) bor
950	interacts with	NPT1 (interacts with) nrk1	FALSE	interacts with	NPT1 (interacts with) nrk1
958	interacts with	rev1 (interacts with) CTHT_0061010	FALSE	interacts with	rev1 (interacts with) CTHT_0061010
774	interacts with	rev1 (interacts with) RFC2	FALSE	interacts with	rev1 (interacts with) RFC2
707	interacts with	rev1 (interacts with) spm2	FALSE	interacts with	rev1 (interacts with) spm2
751	interacts with	rev1 (interacts with) rhp51	FALSE	interacts with	rev1 (interacts with) rhp51
703	interacts with	png1 (interacts with) GUT1	FALSE	interacts with	png1 (interacts with) GUT1
717	interacts with	ubp21 (interacts with) PROQFM164_S04g000523	FALSE	interacts with	ubp21 (interacts with) PROQFM164_S04g000523
743	interacts with	ash2 (interacts with) ucp7	FALSE	interacts with	ash2 (interacts with) ucp7
997	interacts with	ash2 (interacts with) sdc1	FALSE	interacts with	ash2 (interacts with) sdc1
772	interacts with	SPBC3H7.13 (interacts with) spm2	FALSE	interacts with	SPBC3H7.13 (interacts with) spm2
747	interacts with	spp1 (interacts with) TMC1	FALSE	interacts with	spp1 (interacts with) TMC1
714	interacts with	spp1 (interacts with) H4.1	FALSE	interacts with	spp1 (interacts with) H4.1
714	interacts with	spp1 (interacts with) H4.2	FALSE	interacts with	spp1 (interacts with) H4.2
965	interacts with	spp1 (interacts with) sdc1	FALSE	interacts with	spp1 (interacts with) sdc1
735	interacts with	spp1 (interacts with) hta1	FALSE	interacts with	spp1 (interacts with) hta1
994	interacts with	spp1 (interacts with) ash2	FALSE	interacts with	spp1 (interacts with) ash2
730	interacts with	spp1 (interacts with) ubi::crp-6	FALSE	interacts with	spp1 (interacts with) ubi::crp-6
805	interacts with	spp1 (interacts with) hH3v	FALSE	interacts with	spp1 (interacts with) hH3v
999	interacts with	SPAC13C5.01c (interacts with) PRE6	FALSE	interacts with	SPAC13C5.01c (interacts with) PRE6
948	interacts with	SPAC13C5.01c (interacts with) ubi::crp-6	FALSE	interacts with	SPAC13C5.01c (interacts with) ubi::crp-6
999	interacts with	SPAC13C5.01c (interacts with) SPAC6G10.04c	FALSE	interacts with	SPAC13C5.01c (interacts with) SPAC6G10.04c
999	interacts with	SPAC13C5.01c (interacts with) PUP1	FALSE	interacts with	SPAC13C5.01c (interacts with) PUP1
947	interacts with	SPAC13C5.01c (interacts with) TMC1	FALSE	interacts with	SPAC13C5.01c (interacts with) TMC1
995	interacts with	SPAC13C5.01c (interacts with) rpn7	FALSE	interacts with	SPAC13C5.01c (interacts with) rpn7
936	interacts with	SPAC13C5.01c (interacts with) uch2	FALSE	interacts with	SPAC13C5.01c (interacts with) uch2
999	interacts with	SPAC13C5.01c (interacts with) PUP3	FALSE	interacts with	SPAC13C5.01c (interacts with) PUP3
994	interacts with	SPAC13C5.01c (interacts with) UMP1	FALSE	interacts with	SPAC13C5.01c (interacts with) UMP1
752	interacts with	SPAC13C5.01c (interacts with) pip1	FALSE	interacts with	SPAC13C5.01c (interacts with) pip1
995	interacts with	SPAC13C5.01c (interacts with) RPT1	FALSE	interacts with	SPAC13C5.01c (interacts with) RPT1
742	interacts with	SPAC13C5.01c (interacts with) bor	FALSE	interacts with	SPAC13C5.01c (interacts with) bor
742	interacts with	SPAC13C5.01c (interacts with) bor	FALSE	interacts with	SPAC13C5.01c (interacts with) bor
918	interacts with	SPAC13C5.01c (interacts with) DSK2	FALSE	interacts with	SPAC13C5.01c (interacts with) DSK2
794	interacts with	SPAC13C5.01c (interacts with) ubl1	FALSE	interacts with	SPAC13C5.01c (interacts with) ubl1
966	interacts with	SPAC13C5.01c (interacts with) BLM10	FALSE	interacts with	SPAC13C5.01c (interacts with) BLM10
999	interacts with	SPAC13C5.01c (interacts with) pca-2	FALSE	interacts with	SPAC13C5.01c (interacts with) pca-2
989	interacts with	SPAC13C5.01c (interacts with) sld2	FALSE	interacts with	SPAC13C5.01c (interacts with) sld2
785	interacts with	SPAC13C5.01c (interacts with) sconC	FALSE	interacts with	SPAC13C5.01c (interacts with) sconC
999	interacts with	SPAC13C5.01c (interacts with) pup2	FALSE	interacts with	SPAC13C5.01c (interacts with) pup2
999	interacts with	SPAC13C5.01c (interacts with) rpt4	FALSE	interacts with	SPAC13C5.01c (interacts with) rpt4
790	interacts with	SPAC13C5.01c (interacts with) UBX5	FALSE	interacts with	SPAC13C5.01c (interacts with) UBX5
998	interacts with	SPAC13C5.01c (interacts with) let1	FALSE	interacts with	SPAC13C5.01c (interacts with) let1
998	interacts with	RPT1 (interacts with) PRE6	FALSE	interacts with	RPT1 (interacts with) PRE6
999	interacts with	RPT1 (interacts with) PUP1	FALSE	interacts with	RPT1 (interacts with) PUP1
999	interacts with	RPT1 (interacts with) SPAC6G10.04c	FALSE	interacts with	RPT1 (interacts with) SPAC6G10.04c
993	interacts with	RPT1 (interacts with) PUP3	FALSE	interacts with	RPT1 (interacts with) PUP3
753	interacts with	RPT1 (interacts with) cul3	FALSE	interacts with	RPT1 (interacts with) cul3
822	interacts with	RPT1 (interacts with) BLM10	FALSE	interacts with	RPT1 (interacts with) BLM10
999	interacts with	RPT1 (interacts with) pca-2	FALSE	interacts with	RPT1 (interacts with) pca-2
707	interacts with	RPT1 (interacts with) sconC	FALSE	interacts with	RPT1 (interacts with) sconC
999	interacts with	RPT1 (interacts with) pup2	FALSE	interacts with	RPT1 (interacts with) pup2
893	interacts with	RPT1 (interacts with) ECM29	FALSE	interacts with	RPT1 (interacts with) ECM29
708	interacts with	RPT1 (interacts with) png1	FALSE	interacts with	RPT1 (interacts with) png1
755	interacts with	RPT1 (interacts with) bor	FALSE	interacts with	RPT1 (interacts with) bor
755	interacts with	RPT1 (interacts with) bor	FALSE	interacts with	RPT1 (interacts with) bor
708	interacts with	RPT1 (interacts with) AQY2	FALSE	interacts with	RPT1 (interacts with) AQY2
999	interacts with	RPT1 (interacts with) rpt4	FALSE	interacts with	RPT1 (interacts with) rpt4
753	interacts with	RPT1 (interacts with) cul1	FALSE	interacts with	RPT1 (interacts with) cul1
719	interacts with	PAY32 (interacts with) ATG8	FALSE	interacts with	PAY32 (interacts with) ATG8
781	interacts with	PAY32 (interacts with) TES1	FALSE	interacts with	PAY32 (interacts with) TES1
701	interacts with	PAY32 (interacts with) apdG	FALSE	interacts with	PAY32 (interacts with) apdG
999	interacts with	PAY32 (interacts with) SCP2	FALSE	interacts with	PAY32 (interacts with) SCP2
837	interacts with	PAY32 (interacts with) CAT2	FALSE	interacts with	PAY32 (interacts with) CAT2
759	interacts with	PAY32 (interacts with) easC	FALSE	interacts with	PAY32 (interacts with) easC
988	interacts with	PAY32 (interacts with) PEX12	FALSE	interacts with	PAY32 (interacts with) PEX12
759	interacts with	PAY32 (interacts with) cta1	FALSE	interacts with	PAY32 (interacts with) cta1
999	interacts with	PAY32 (interacts with) YD2943.01C	FALSE	interacts with	PAY32 (interacts with) YD2943.01C
709	interacts with	PAY32 (interacts with) MSP1	FALSE	interacts with	PAY32 (interacts with) MSP1
880	interacts with	PAY32 (interacts with) fox-2	FALSE	interacts with	PAY32 (interacts with) fox-2
790	interacts with	PAY32 (interacts with) POT1	FALSE	interacts with	PAY32 (interacts with) POT1
830	interacts with	PAY32 (interacts with) POX3	FALSE	interacts with	PAY32 (interacts with) POX3
812	interacts with	ubc15 (interacts with) cul3	FALSE	interacts with	ubc15 (interacts with) cul3
927	interacts with	ubc15 (interacts with) pip1	FALSE	interacts with	ubc15 (interacts with) pip1
854	interacts with	ubc15 (interacts with) spm2	FALSE	interacts with	ubc15 (interacts with) spm2
813	interacts with	ubc15 (interacts with) sconC	FALSE	interacts with	ubc15 (interacts with) sconC
891	interacts with	ubc15 (interacts with) ubi::crp-6	FALSE	interacts with	ubc15 (interacts with) ubi::crp-6
875	interacts with	ubc15 (interacts with) TMC1	FALSE	interacts with	ubc15 (interacts with) TMC1
791	interacts with	ubc15 (interacts with) SMT3	FALSE	interacts with	ubc15 (interacts with) SMT3
793	interacts with	ubc15 (interacts with) UBC26	FALSE	interacts with	ubc15 (interacts with) UBC26
713	interacts with	ubc15 (interacts with) bre1	FALSE	interacts with	ubc15 (interacts with) bre1
812	interacts with	ubc15 (interacts with) cul1	FALSE	interacts with	ubc15 (interacts with) cul1
775	interacts with	ubc15 (interacts with) UBC6	FALSE	interacts with	ubc15 (interacts with) UBC6
819	interacts with	swi10 (interacts with) SPAC17A5.06	FALSE	interacts with	swi10 (interacts with) SPAC17A5.06
737	interacts with	swi10 (interacts with) rhp51	FALSE	interacts with	swi10 (interacts with) rhp51
817	interacts with	swi10 (interacts with) tcf-29	FALSE	interacts with	swi10 (interacts with) tcf-29
979	interacts with	swi10 (interacts with) mus81	FALSE	interacts with	swi10 (interacts with) mus81
781	interacts with	swi10 (interacts with) tel2	FALSE	interacts with	swi10 (interacts with) tel2
720	interacts with	L1 (interacts with) artA	FALSE	interacts with	L1 (interacts with) artA
823	interacts with	L1 (interacts with) UBC26	FALSE	interacts with	L1 (interacts with) UBC26
743	interacts with	let1 (interacts with) cul1	FALSE	interacts with	let1 (interacts with) cul1
999	interacts with	let1 (interacts with) rpt4	FALSE	interacts with	let1 (interacts with) rpt4
789	interacts with	let1 (interacts with) ubl1	FALSE	interacts with	let1 (interacts with) ubl1
708	interacts with	let1 (interacts with) AQY2	FALSE	interacts with	let1 (interacts with) AQY2
999	interacts with	let1 (interacts with) RPT1	FALSE	interacts with	let1 (interacts with) RPT1
940	interacts with	let1 (interacts with) DSK2	FALSE	interacts with	let1 (interacts with) DSK2
763	interacts with	let1 (interacts with) bor	FALSE	interacts with	let1 (interacts with) bor
763	interacts with	let1 (interacts with) bor	FALSE	interacts with	let1 (interacts with) bor
703	interacts with	let1 (interacts with) png1	FALSE	interacts with	let1 (interacts with) png1
914	interacts with	let1 (interacts with) ECM29	FALSE	interacts with	let1 (interacts with) ECM29
998	interacts with	let1 (interacts with) pup2	FALSE	interacts with	let1 (interacts with) pup2
711	interacts with	let1 (interacts with) sconC	FALSE	interacts with	let1 (interacts with) sconC
990	interacts with	let1 (interacts with) sld2	FALSE	interacts with	let1 (interacts with) sld2
998	interacts with	let1 (interacts with) pca-2	FALSE	interacts with	let1 (interacts with) pca-2
819	interacts with	let1 (interacts with) BLM10	FALSE	interacts with	let1 (interacts with) BLM10
743	interacts with	let1 (interacts with) cul3	FALSE	interacts with	let1 (interacts with) cul3
939	interacts with	let1 (interacts with) uch2	FALSE	interacts with	let1 (interacts with) uch2
999	interacts with	let1 (interacts with) rpn7	FALSE	interacts with	let1 (interacts with) rpn7
996	interacts with	let1 (interacts with) PUP3	FALSE	interacts with	let1 (interacts with) PUP3
992	interacts with	let1 (interacts with) SPAC6G10.04c	FALSE	interacts with	let1 (interacts with) SPAC6G10.04c
931	interacts with	let1 (interacts with) TMC1	FALSE	interacts with	let1 (interacts with) TMC1
992	interacts with	let1 (interacts with) PUP1	FALSE	interacts with	let1 (interacts with) PUP1
947	interacts with	let1 (interacts with) ubi::crp-6	FALSE	interacts with	let1 (interacts with) ubi::crp-6
990	interacts with	let1 (interacts with) PRE6	FALSE	interacts with	let1 (interacts with) PRE6
971	interacts with	PRE6 (interacts with) UMP1	FALSE	interacts with	PRE6 (interacts with) UMP1
999	interacts with	PRE6 (interacts with) SPAC6G10.04c	FALSE	interacts with	PRE6 (interacts with) SPAC6G10.04c
999	interacts with	PRE6 (interacts with) pup2	FALSE	interacts with	PRE6 (interacts with) pup2
777	interacts with	PRE6 (interacts with) sconC	FALSE	interacts with	PRE6 (interacts with) sconC
964	interacts with	PRE6 (interacts with) BLM10	FALSE	interacts with	PRE6 (interacts with) BLM10
714	interacts with	PRE6 (interacts with) pip1	FALSE	interacts with	PRE6 (interacts with) pip1
812	interacts with	sconB (interacts with) RML2	FALSE	interacts with	sconB (interacts with) RML2
940	interacts with	sconB (interacts with) cul3	FALSE	interacts with	sconB (interacts with) cul3
954	interacts with	sconB (interacts with) pip1	FALSE	interacts with	sconB (interacts with) pip1
981	interacts with	sconB (interacts with) cul1	FALSE	interacts with	sconB (interacts with) cul1
930	interacts with	sconB (interacts with) cys-3	FALSE	interacts with	sconB (interacts with) cys-3
985	interacts with	sconB (interacts with) sconC	FALSE	interacts with	sconB (interacts with) sconC
963	interacts with	sconB (interacts with) sconC	FALSE	interacts with	sconB (interacts with) sconC
755	interacts with	sconB (interacts with) urk1	FALSE	interacts with	sconB (interacts with) urk1
840	interacts with	sconB (interacts with) YM8270.03C	FALSE	interacts with	sconB (interacts with) YM8270.03C
918	interacts with	sconB (interacts with) cul1	FALSE	interacts with	sconB (interacts with) cul1
949	interacts with	sconB (interacts with) pip1	FALSE	interacts with	sconB (interacts with) pip1
918	interacts with	sconB (interacts with) cul3	FALSE	interacts with	sconB (interacts with) cul3
755	interacts with	sconB (interacts with) urg2	FALSE	interacts with	sconB (interacts with) urg2
715	interacts with	sconB (interacts with) nrk1	FALSE	interacts with	sconB (interacts with) nrk1
726	interacts with	sconB (interacts with) sconB	FALSE	interacts with	sconB (interacts with) sconB
751	interacts with	PUP1 (interacts with) sconC	FALSE	interacts with	PUP1 (interacts with) sconC
999	interacts with	PUP1 (interacts with) pup2	FALSE	interacts with	PUP1 (interacts with) pup2
734	interacts with	PUP1 (interacts with) bor	FALSE	interacts with	PUP1 (interacts with) bor
959	interacts with	PUP1 (interacts with) BLM10	FALSE	interacts with	PUP1 (interacts with) BLM10
999	interacts with	PUP1 (interacts with) SPAC6G10.04c	FALSE	interacts with	PUP1 (interacts with) SPAC6G10.04c
989	interacts with	PUP1 (interacts with) UMP1	FALSE	interacts with	PUP1 (interacts with) UMP1
999	interacts with	PUP1 (interacts with) PRE6	FALSE	interacts with	PUP1 (interacts with) PRE6
992	interacts with	SPAC6G10.04c (interacts with) BLM10	FALSE	interacts with	SPAC6G10.04c (interacts with) BLM10
786	interacts with	SPAC6G10.04c (interacts with) sconC	FALSE	interacts with	SPAC6G10.04c (interacts with) sconC
999	interacts with	PUP3 (interacts with) pup2	FALSE	interacts with	PUP3 (interacts with) pup2
773	interacts with	PUP3 (interacts with) sconC	FALSE	interacts with	PUP3 (interacts with) sconC
885	interacts with	PUP3 (interacts with) pip1	FALSE	interacts with	PUP3 (interacts with) pip1
735	interacts with	PUP3 (interacts with) bor	FALSE	interacts with	PUP3 (interacts with) bor
735	interacts with	PUP3 (interacts with) bor	FALSE	interacts with	PUP3 (interacts with) bor
956	interacts with	PUP3 (interacts with) BLM10	FALSE	interacts with	PUP3 (interacts with) BLM10
999	interacts with	PUP3 (interacts with) pca-2	FALSE	interacts with	PUP3 (interacts with) pca-2
999	interacts with	PUP3 (interacts with) SPAC6G10.04c	FALSE	interacts with	PUP3 (interacts with) SPAC6G10.04c
999	interacts with	PUP3 (interacts with) PUP1	FALSE	interacts with	PUP3 (interacts with) PUP1
990	interacts with	PUP3 (interacts with) UMP1	FALSE	interacts with	PUP3 (interacts with) UMP1
999	interacts with	PUP3 (interacts with) PRE6	FALSE	interacts with	PUP3 (interacts with) PRE6
812	interacts with	YIL046W (interacts with) RML2	FALSE	interacts with	YIL046W (interacts with) RML2
897	interacts with	YIL046W (interacts with) cul3	FALSE	interacts with	YIL046W (interacts with) cul3
974	interacts with	YIL046W (interacts with) pip1	FALSE	interacts with	YIL046W (interacts with) pip1
789	interacts with	YIL046W (interacts with) ubl1	FALSE	interacts with	YIL046W (interacts with) ubl1
976	interacts with	YIL046W (interacts with) sconC	FALSE	interacts with	YIL046W (interacts with) sconC
948	interacts with	YIL046W (interacts with) cul1	FALSE	interacts with	YIL046W (interacts with) cul1
787	interacts with	YIL046W (interacts with) grrA	FALSE	interacts with	YIL046W (interacts with) grrA
717	interacts with	YIL046W (interacts with) sre1	FALSE	interacts with	YIL046W (interacts with) sre1
764	interacts with	YIL046W (interacts with) sconB	FALSE	interacts with	YIL046W (interacts with) sconB
746	interacts with	YIL046W (interacts with) TMC1	FALSE	interacts with	YIL046W (interacts with) TMC1
737	interacts with	YIL046W (interacts with) sconB	FALSE	interacts with	YIL046W (interacts with) sconB
774	interacts with	YIL046W (interacts with) D4211	FALSE	interacts with	YIL046W (interacts with) D4211
932	interacts with	uch2 (interacts with) PUP3	FALSE	interacts with	uch2 (interacts with) PUP3
938	interacts with	uch2 (interacts with) pup2	FALSE	interacts with	uch2 (interacts with) pup2
945	interacts with	uch2 (interacts with) SPAC6G10.04c	FALSE	interacts with	uch2 (interacts with) SPAC6G10.04c
903	interacts with	uch2 (interacts with) PUP1	FALSE	interacts with	uch2 (interacts with) PUP1
772	interacts with	uch2 (interacts with) ies6	FALSE	interacts with	uch2 (interacts with) ies6
936	interacts with	uch2 (interacts with) rpt4	FALSE	interacts with	uch2 (interacts with) rpt4
776	interacts with	uch2 (interacts with) sst2	FALSE	interacts with	uch2 (interacts with) sst2
750	interacts with	uch2 (interacts with) BLM10	FALSE	interacts with	uch2 (interacts with) BLM10
935	interacts with	uch2 (interacts with) pca-2	FALSE	interacts with	uch2 (interacts with) pca-2
896	interacts with	uch2 (interacts with) sld2	FALSE	interacts with	uch2 (interacts with) sld2
920	interacts with	uch2 (interacts with) PRE6	FALSE	interacts with	uch2 (interacts with) PRE6
938	interacts with	uch2 (interacts with) RPT1	FALSE	interacts with	uch2 (interacts with) RPT1
993	interacts with	rpn7 (interacts with) PRE6	FALSE	interacts with	rpn7 (interacts with) PRE6
874	interacts with	rpn7 (interacts with) GUT1	FALSE	interacts with	rpn7 (interacts with) GUT1
992	interacts with	rpn7 (interacts with) PUP3	FALSE	interacts with	rpn7 (interacts with) PUP3
939	interacts with	rpn7 (interacts with) uch2	FALSE	interacts with	rpn7 (interacts with) uch2
999	interacts with	rpn7 (interacts with) PUP1	FALSE	interacts with	rpn7 (interacts with) PUP1
997	interacts with	rpn7 (interacts with) SPAC6G10.04c	FALSE	interacts with	rpn7 (interacts with) SPAC6G10.04c
992	interacts with	rpn7 (interacts with) sld2	FALSE	interacts with	rpn7 (interacts with) sld2
800	interacts with	rpn7 (interacts with) BLM10	FALSE	interacts with	rpn7 (interacts with) BLM10
999	interacts with	rpn7 (interacts with) pca-2	FALSE	interacts with	rpn7 (interacts with) pca-2
911	interacts with	rpn7 (interacts with) sst2	FALSE	interacts with	rpn7 (interacts with) sst2
752	interacts with	rpn7 (interacts with) bor	FALSE	interacts with	rpn7 (interacts with) bor
752	interacts with	rpn7 (interacts with) bor	FALSE	interacts with	rpn7 (interacts with) bor
999	interacts with	rpn7 (interacts with) RPT1	FALSE	interacts with	rpn7 (interacts with) RPT1
874	interacts with	rpn7 (interacts with) GUT1	FALSE	interacts with	rpn7 (interacts with) GUT1
858	interacts with	rpn7 (interacts with) ECM29	FALSE	interacts with	rpn7 (interacts with) ECM29
999	interacts with	rpn7 (interacts with) rpt4	FALSE	interacts with	rpn7 (interacts with) rpt4
999	interacts with	rpn7 (interacts with) pup2	FALSE	interacts with	rpn7 (interacts with) pup2
760	interacts with	spm2 (interacts with) SPAC13G6.01c	FALSE	interacts with	spm2 (interacts with) SPAC13G6.01c
772	interacts with	spm2 (interacts with) DMA2	FALSE	interacts with	spm2 (interacts with) DMA2
998	interacts with	spm2 (interacts with) UBC26	FALSE	interacts with	spm2 (interacts with) UBC26
819	interacts with	spm2 (interacts with) SMT3	FALSE	interacts with	spm2 (interacts with) SMT3
985	interacts with	sld2 (interacts with) RPT1	FALSE	interacts with	sld2 (interacts with) RPT1
842	interacts with	sld2 (interacts with) sst2	FALSE	interacts with	sld2 (interacts with) sst2
975	interacts with	sld2 (interacts with) pca-2	FALSE	interacts with	sld2 (interacts with) pca-2
780	interacts with	sld2 (interacts with) BLM10	FALSE	interacts with	sld2 (interacts with) BLM10
982	interacts with	sld2 (interacts with) pup2	FALSE	interacts with	sld2 (interacts with) pup2
992	interacts with	sld2 (interacts with) rpt4	FALSE	interacts with	sld2 (interacts with) rpt4
816	interacts with	sld2 (interacts with) ECM29	FALSE	interacts with	sld2 (interacts with) ECM29
800	interacts with	sld2 (interacts with) GUT1	FALSE	interacts with	sld2 (interacts with) GUT1
981	interacts with	sld2 (interacts with) PRE6	FALSE	interacts with	sld2 (interacts with) PRE6
983	interacts with	sld2 (interacts with) SPAC6G10.04c	FALSE	interacts with	sld2 (interacts with) SPAC6G10.04c
974	interacts with	sld2 (interacts with) PUP1	FALSE	interacts with	sld2 (interacts with) PUP1
976	interacts with	sld2 (interacts with) PUP3	FALSE	interacts with	sld2 (interacts with) PUP3
800	interacts with	sld2 (interacts with) GUT1	FALSE	interacts with	sld2 (interacts with) GUT1
999	interacts with	pup2 (interacts with) SPAC6G10.04c	FALSE	interacts with	pup2 (interacts with) SPAC6G10.04c
788	interacts with	pup2 (interacts with) sconC	FALSE	interacts with	pup2 (interacts with) sconC
967	interacts with	pup2 (interacts with) BLM10	FALSE	interacts with	pup2 (interacts with) BLM10
797	interacts with	Stub1 (interacts with) UBC26	FALSE	interacts with	Stub1 (interacts with) UBC26
848	interacts with	Stub1 (interacts with) D4211	FALSE	interacts with	Stub1 (interacts with) D4211
937	interacts with	Stub1 (interacts with) SPAC1071.11	FALSE	interacts with	Stub1 (interacts with) SPAC1071.11
766	interacts with	Stub1 (interacts with) spm2	FALSE	interacts with	Stub1 (interacts with) spm2
793	interacts with	Stub1 (interacts with) HSP70	FALSE	interacts with	Stub1 (interacts with) HSP70
783	interacts with	hsp98 (interacts with) SPAC1071.11	FALSE	interacts with	hsp98 (interacts with) SPAC1071.11
760	interacts with	SPAC15E1.10 (interacts with) hsp98	FALSE	interacts with	SPAC15E1.10 (interacts with) hsp98
707	interacts with	SPAC15E1.10 (interacts with) SPAC1071.11	FALSE	interacts with	SPAC15E1.10 (interacts with) SPAC1071.11
812	interacts with	wss2 (interacts with) SMT3	FALSE	interacts with	wss2 (interacts with) SMT3
985	interacts with	SPAC823.14 (interacts with) ADI1	FALSE	interacts with	SPAC823.14 (interacts with) ADI1
785	interacts with	SPAC823.14 (interacts with) mug14	FALSE	interacts with	SPAC823.14 (interacts with) mug14
727	interacts with	ADI1 (interacts with) mug14	FALSE	interacts with	ADI1 (interacts with) mug14
785	interacts with	mug14 (interacts with) SPAC823.14	FALSE	interacts with	mug14 (interacts with) SPAC823.14
727	interacts with	mug14 (interacts with) ADI1	FALSE	interacts with	mug14 (interacts with) ADI1
999	interacts with	trp4 (interacts with) trpC	FALSE	interacts with	trp4 (interacts with) trpC
960	interacts with	trp4 (interacts with) his-3	FALSE	interacts with	trp4 (interacts with) his-3
946	interacts with	SPAC56E4.03 (interacts with) trpC	FALSE	interacts with	SPAC56E4.03 (interacts with) trpC
884	interacts with	SPAC56E4.03 (interacts with) Ddc	FALSE	interacts with	SPAC56E4.03 (interacts with) Ddc
910	interacts with	SPAC56E4.03 (interacts with) SPBC725.01	FALSE	interacts with	SPAC56E4.03 (interacts with) SPBC725.01
877	interacts with	SPAC56E4.03 (interacts with) met26	FALSE	interacts with	SPAC56E4.03 (interacts with) met26
754	interacts with	pha2 (interacts with) SPBC725.01	FALSE	interacts with	pha2 (interacts with) SPBC725.01
798	interacts with	pha2 (interacts with) trp4	FALSE	interacts with	pha2 (interacts with) trp4
775	interacts with	pha2 (interacts with) SPAC56E4.03	FALSE	interacts with	pha2 (interacts with) SPAC56E4.03
886	interacts with	pha2 (interacts with) trpC	FALSE	interacts with	pha2 (interacts with) trpC
712	interacts with	swnA (interacts with) pha2	FALSE	interacts with	swnA (interacts with) pha2
946	interacts with	swnA (interacts with) trpC	FALSE	interacts with	swnA (interacts with) trpC
714	interacts with	swnA (interacts with) SPBC725.01	FALSE	interacts with	swnA (interacts with) SPBC725.01
923	interacts with	SPBP8B7.29 (interacts with) ABZ2	FALSE	interacts with	SPBP8B7.29 (interacts with) ABZ2
702	interacts with	SPBP8B7.29 (interacts with) fol3	FALSE	interacts with	SPBP8B7.29 (interacts with) fol3
701	interacts with	SPBP8B7.29 (interacts with) MCYG_04845	FALSE	interacts with	SPBP8B7.29 (interacts with) MCYG_04845
997	interacts with	SPBP8B7.29 (interacts with) trp4	FALSE	interacts with	SPBP8B7.29 (interacts with) trp4
999	interacts with	SPBP8B7.29 (interacts with) trpC	FALSE	interacts with	SPBP8B7.29 (interacts with) trpC
999	interacts with	TRP2 (interacts with) trpC	FALSE	interacts with	TRP2 (interacts with) trpC
798	interacts with	TRP2 (interacts with) SPAC56E4.03	FALSE	interacts with	TRP2 (interacts with) SPAC56E4.03
737	interacts with	TRP2 (interacts with) SPBC725.01	FALSE	interacts with	TRP2 (interacts with) SPBC725.01
999	interacts with	TRP2 (interacts with) trp4	FALSE	interacts with	TRP2 (interacts with) trp4
768	interacts with	TRP2 (interacts with) SPBP8B7.29	FALSE	interacts with	TRP2 (interacts with) SPBP8B7.29
797	interacts with	TRP2 (interacts with) MCYG_04845	FALSE	interacts with	TRP2 (interacts with) MCYG_04845
886	interacts with	LSP1 (interacts with) trpC	FALSE	interacts with	LSP1 (interacts with) trpC
772	interacts with	LSP1 (interacts with) trp4	FALSE	interacts with	LSP1 (interacts with) trp4
809	interacts with	MCYG_04845 (interacts with) pha2	FALSE	interacts with	MCYG_04845 (interacts with) pha2
851	interacts with	MCYG_04845 (interacts with) his-3	FALSE	interacts with	MCYG_04845 (interacts with) his-3
907	interacts with	MCYG_04845 (interacts with) AMT16	FALSE	interacts with	MCYG_04845 (interacts with) AMT16
895	interacts with	MCYG_04845 (interacts with) aro-8	FALSE	interacts with	MCYG_04845 (interacts with) aro-8
930	interacts with	MCYG_04845 (interacts with) trpC	FALSE	interacts with	MCYG_04845 (interacts with) trpC
928	interacts with	aro-2 (interacts with) trp4	FALSE	interacts with	aro-2 (interacts with) trp4
976	interacts with	aro-2 (interacts with) trpC	FALSE	interacts with	aro-2 (interacts with) trpC
816	interacts with	aro-2 (interacts with) SPAC56E4.03	FALSE	interacts with	aro-2 (interacts with) SPAC56E4.03
717	interacts with	aro-2 (interacts with) TKL1	FALSE	interacts with	aro-2 (interacts with) TKL1
876	interacts with	aro-2 (interacts with) pha2	FALSE	interacts with	aro-2 (interacts with) pha2
713	interacts with	aro-2 (interacts with) his-3	FALSE	interacts with	aro-2 (interacts with) his-3
718	interacts with	aro-2 (interacts with) swnA	FALSE	interacts with	aro-2 (interacts with) swnA
776	interacts with	aro-2 (interacts with) PCL_01820	FALSE	interacts with	aro-2 (interacts with) PCL_01820
867	interacts with	aro-2 (interacts with) SPBP8B7.29	FALSE	interacts with	aro-2 (interacts with) SPBP8B7.29
951	interacts with	aro-2 (interacts with) TRP2	FALSE	interacts with	aro-2 (interacts with) TRP2
832	interacts with	aro-2 (interacts with) LSP1	FALSE	interacts with	aro-2 (interacts with) LSP1
963	interacts with	aro-2 (interacts with) MCYG_04845	FALSE	interacts with	aro-2 (interacts with) MCYG_04845
986	interacts with	aro-2 (interacts with) ANIA_06866	FALSE	interacts with	aro-2 (interacts with) ANIA_06866
765	interacts with	cys-3 (interacts with) cox-15	FALSE	interacts with	cys-3 (interacts with) cox-15
729	interacts with	SPAC3F10.12c (interacts with) cys-3	FALSE	interacts with	SPAC3F10.12c (interacts with) cys-3
970	interacts with	ILV2 (interacts with) ilv-2	FALSE	interacts with	ILV2 (interacts with) ilv-2
999	interacts with	ILV2 (interacts with) ILV6	FALSE	interacts with	ILV2 (interacts with) ILV6
925	interacts with	ILV2 (interacts with) SDL1	FALSE	interacts with	ILV2 (interacts with) SDL1
886	interacts with	ILV2 (interacts with) LEU4	FALSE	interacts with	ILV2 (interacts with) LEU4
731	interacts with	ILV2 (interacts with) SCP2	FALSE	interacts with	ILV2 (interacts with) SCP2
750	interacts with	ILV2 (interacts with) PDB1	FALSE	interacts with	ILV2 (interacts with) PDB1
910	interacts with	ILV2 (interacts with) SRY1	FALSE	interacts with	ILV2 (interacts with) SRY1
876	interacts with	ILV2 (interacts with) ilvC	FALSE	interacts with	ILV2 (interacts with) ilvC
783	interacts with	ILV2 (interacts with) TSTA_043820	FALSE	interacts with	ILV2 (interacts with) TSTA_043820
814	interacts with	ILV2 (interacts with) flvA	FALSE	interacts with	ILV2 (interacts with) flvA
778	interacts with	ILV2 (interacts with) pyc	FALSE	interacts with	ILV2 (interacts with) pyc
954	interacts with	ILV2 (interacts with) leu2A	FALSE	interacts with	ILV2 (interacts with) leu2A
744	interacts with	ILV2 (interacts with) SPCC364.07	FALSE	interacts with	ILV2 (interacts with) SPCC364.07
755	interacts with	ILV2 (interacts with) DLD1	FALSE	interacts with	ILV2 (interacts with) DLD1
841	interacts with	ILV2 (interacts with) LEUA	FALSE	interacts with	ILV2 (interacts with) LEUA
783	interacts with	ILV2 (interacts with) CYB2	FALSE	interacts with	ILV2 (interacts with) CYB2
735	interacts with	ILV2 (interacts with) PAY32	FALSE	interacts with	ILV2 (interacts with) PAY32
706	interacts with	LEU4 (interacts with) acoB	FALSE	interacts with	LEU4 (interacts with) acoB
813	interacts with	LEU4 (interacts with) leu2A	FALSE	interacts with	LEU4 (interacts with) leu2A
740	interacts with	LEU4 (interacts with) PDB1	FALSE	interacts with	LEU4 (interacts with) PDB1
746	interacts with	lys1 (interacts with) TSTA_043820	FALSE	interacts with	lys1 (interacts with) TSTA_043820
807	interacts with	lys1 (interacts with) DUR12	FALSE	interacts with	lys1 (interacts with) DUR12
834	interacts with	lys1 (interacts with) ILV6	FALSE	interacts with	lys1 (interacts with) ILV6
765	interacts with	lys1 (interacts with) tca-8	FALSE	interacts with	lys1 (interacts with) tca-8
904	interacts with	lys1 (interacts with) erg10A	FALSE	interacts with	lys1 (interacts with) erg10A
787	interacts with	lys1 (interacts with) SCP2	FALSE	interacts with	lys1 (interacts with) SCP2
879	interacts with	lys1 (interacts with) LEU4	FALSE	interacts with	lys1 (interacts with) LEU4
814	interacts with	lys1 (interacts with) ilvC	FALSE	interacts with	lys1 (interacts with) ilvC
941	interacts with	lys1 (interacts with) acoB	FALSE	interacts with	lys1 (interacts with) acoB
753	interacts with	lys1 (interacts with) leu2A	FALSE	interacts with	lys1 (interacts with) leu2A
746	interacts with	lys1 (interacts with) CYB2	FALSE	interacts with	lys1 (interacts with) CYB2
891	interacts with	lys1 (interacts with) acuE	FALSE	interacts with	lys1 (interacts with) acuE
713	interacts with	lys1 (interacts with) ILV2	FALSE	interacts with	lys1 (interacts with) ILV2
939	interacts with	lys1 (interacts with) LEUA	FALSE	interacts with	lys1 (interacts with) LEUA
879	interacts with	SPAC1420.01c (interacts with) LEUA	FALSE	interacts with	SPAC1420.01c (interacts with) LEUA
717	interacts with	SPAC1420.01c (interacts with) ILV2	FALSE	interacts with	SPAC1420.01c (interacts with) ILV2
756	interacts with	SPAC1420.01c (interacts with) LEU4	FALSE	interacts with	SPAC1420.01c (interacts with) LEU4
815	interacts with	SPAC1420.01c (interacts with) ILV6	FALSE	interacts with	SPAC1420.01c (interacts with) ILV6
702	interacts with	SPAC1420.01c (interacts with) lys1	FALSE	interacts with	SPAC1420.01c (interacts with) lys1
771	interacts with	ARB_01071 (interacts with) bfr2	FALSE	interacts with	ARB_01071 (interacts with) bfr2
847	interacts with	ARB_01071 (interacts with) SPAC1071.11	FALSE	interacts with	ARB_01071 (interacts with) SPAC1071.11
815	interacts with	ARB_01071 (interacts with) SPBC13G1.09	FALSE	interacts with	ARB_01071 (interacts with) SPBC13G1.09
771	interacts with	ARB_01071 (interacts with) prp17	FALSE	interacts with	ARB_01071 (interacts with) prp17
773	interacts with	ARB_01071 (interacts with) cwf14	FALSE	interacts with	ARB_01071 (interacts with) cwf14
731	interacts with	ARB_01071 (interacts with) iphP	FALSE	interacts with	ARB_01071 (interacts with) iphP
877	interacts with	ARB_01071 (interacts with) ARB_02626	FALSE	interacts with	ARB_01071 (interacts with) ARB_02626
811	interacts with	ARB_01071 (interacts with) IMP4	FALSE	interacts with	ARB_01071 (interacts with) IMP4
705	interacts with	ARB_01071 (interacts with) UBC26	FALSE	interacts with	ARB_01071 (interacts with) UBC26
873	interacts with	ARB_01071 (interacts with) nuo-49	FALSE	interacts with	ARB_01071 (interacts with) nuo-49
768	interacts with	ARB_01071 (interacts with) mtr4	FALSE	interacts with	ARB_01071 (interacts with) mtr4
702	interacts with	ARB_01071 (interacts with) cwf16	FALSE	interacts with	ARB_01071 (interacts with) cwf16
868	interacts with	fkbB (interacts with) SPAC1071.11	FALSE	interacts with	fkbB (interacts with) SPAC1071.11
757	interacts with	fkbB (interacts with) ARB_01071	FALSE	interacts with	fkbB (interacts with) ARB_01071
744	interacts with	fkbB (interacts with) bipA	FALSE	interacts with	fkbB (interacts with) bipA
904	interacts with	VMA21 (interacts with) VMA3	FALSE	interacts with	VMA21 (interacts with) VMA3
751	interacts with	janP (interacts with) ERG25	FALSE	interacts with	janP (interacts with) ERG25
877	interacts with	erd1 (interacts with) nuc-2	FALSE	interacts with	erd1 (interacts with) nuc-2
798	interacts with	erd1 (interacts with) GDE1	FALSE	interacts with	erd1 (interacts with) GDE1
721	interacts with	carX (interacts with) TRV_03236	FALSE	interacts with	carX (interacts with) TRV_03236
888	interacts with	INM2 (interacts with) plc1	FALSE	interacts with	INM2 (interacts with) plc1
771	interacts with	INM2 (interacts with) pfkA	FALSE	interacts with	INM2 (interacts with) pfkA
802	interacts with	INM2 (interacts with) pgiA	FALSE	interacts with	INM2 (interacts with) pgiA
790	interacts with	INM2 (interacts with) pis1	FALSE	interacts with	INM2 (interacts with) pis1
970	interacts with	INM2 (interacts with) his-3	FALSE	interacts with	INM2 (interacts with) his-3
749	interacts with	INM2 (interacts with) nuc-2	FALSE	interacts with	INM2 (interacts with) nuc-2
759	interacts with	INM2 (interacts with) AN1769	FALSE	interacts with	INM2 (interacts with) AN1769
738	interacts with	INM2 (interacts with) GDE1	FALSE	interacts with	INM2 (interacts with) GDE1
753	interacts with	INM2 (interacts with) TKL1	FALSE	interacts with	INM2 (interacts with) TKL1
778	interacts with	hibA (interacts with) POX3	FALSE	interacts with	hibA (interacts with) POX3
891	interacts with	hibA (interacts with) ltnD	FALSE	interacts with	hibA (interacts with) ltnD
707	interacts with	hibA (interacts with) YBR1204	FALSE	interacts with	hibA (interacts with) YBR1204
862	interacts with	hibA (interacts with) DUR12	FALSE	interacts with	hibA (interacts with) DUR12
901	interacts with	hibA (interacts with) aldA	FALSE	interacts with	hibA (interacts with) aldA
884	interacts with	hibA (interacts with) aclD	FALSE	interacts with	hibA (interacts with) aclD
719	interacts with	eaf1 (interacts with) ies6	FALSE	interacts with	eaf1 (interacts with) ies6
969	interacts with	eaf1 (interacts with) EAF6	FALSE	interacts with	eaf1 (interacts with) EAF6
874	interacts with	eaf1 (interacts with) EAF7	FALSE	interacts with	eaf1 (interacts with) EAF7
711	interacts with	AFUA_1G10640 (interacts with) RML2	FALSE	interacts with	AFUA_1G10640 (interacts with) RML2
940	interacts with	rhp54 (interacts with) rhp51	FALSE	interacts with	rhp54 (interacts with) rhp51
760	interacts with	rhp54 (interacts with) mus81	FALSE	interacts with	rhp54 (interacts with) mus81
790	interacts with	CNAG_07552 (interacts with) spm2	FALSE	interacts with	CNAG_07552 (interacts with) spm2
727	interacts with	CNAG_07552 (interacts with) CTHT_0061010	FALSE	interacts with	CNAG_07552 (interacts with) CTHT_0061010
755	interacts with	SPAC144.05 (interacts with) CTHT_0061010	FALSE	interacts with	SPAC144.05 (interacts with) CTHT_0061010
856	interacts with	SPAC144.05 (interacts with) spm2	FALSE	interacts with	SPAC144.05 (interacts with) spm2
719	interacts with	SPBC23E6.02 (interacts with) ies6	FALSE	interacts with	SPBC23E6.02 (interacts with) ies6
827	interacts with	SPBC23E6.02 (interacts with) SMT3	FALSE	interacts with	SPBC23E6.02 (interacts with) SMT3
719	interacts with	SPBC23E6.02 (interacts with) ies6	FALSE	interacts with	SPBC23E6.02 (interacts with) ies6
734	interacts with	SPBC23E6.02 (interacts with) CTHT_0061010	FALSE	interacts with	SPBC23E6.02 (interacts with) CTHT_0061010
760	interacts with	SPBC23E6.02 (interacts with) spm2	FALSE	interacts with	SPBC23E6.02 (interacts with) spm2
717	interacts with	ypt2 (interacts with) bet4	FALSE	interacts with	ypt2 (interacts with) bet4
747	interacts with	ypt2 (interacts with) SPAC4G8.04	FALSE	interacts with	ypt2 (interacts with) SPAC4G8.04
763	interacts with	ypt2 (interacts with) pof6	FALSE	interacts with	ypt2 (interacts with) pof6
708	interacts with	ypt2 (interacts with) csx2	FALSE	interacts with	ypt2 (interacts with) csx2
962	interacts with	ypt2 (interacts with) GDI1	FALSE	interacts with	ypt2 (interacts with) GDI1
756	interacts with	ypt2 (interacts with) CIMG_04353	FALSE	interacts with	ypt2 (interacts with) CIMG_04353
998	interacts with	sec1 (interacts with) CaO19.1376	FALSE	interacts with	sec1 (interacts with) CaO19.1376
916	interacts with	pof6 (interacts with) sconC	FALSE	interacts with	pof6 (interacts with) sconC
735	interacts with	exo70 (interacts with) csx2	FALSE	interacts with	exo70 (interacts with) csx2
844	interacts with	exo70 (interacts with) ypt2	FALSE	interacts with	exo70 (interacts with) ypt2
734	interacts with	exo70 (interacts with) sec1	FALSE	interacts with	exo70 (interacts with) sec1
965	interacts with	exo70 (interacts with) pof6	FALSE	interacts with	exo70 (interacts with) pof6
794	interacts with	exo70 (interacts with) CDC42	FALSE	interacts with	exo70 (interacts with) CDC42
879	interacts with	exo70 (interacts with) rho2	FALSE	interacts with	exo70 (interacts with) rho2
723	interacts with	BUD22 (interacts with) MED7	FALSE	interacts with	BUD22 (interacts with) MED7
738	interacts with	BUD22 (interacts with) RGR1	FALSE	interacts with	BUD22 (interacts with) RGR1
710	interacts with	RAM2 (interacts with) PaDC2	FALSE	interacts with	RAM2 (interacts with) PaDC2
924	interacts with	RAM2 (interacts with) erg20	FALSE	interacts with	RAM2 (interacts with) erg20
793	interacts with	RAM2 (interacts with) erg9	FALSE	interacts with	RAM2 (interacts with) erg9
909	interacts with	RAM2 (interacts with) SPAC4D7.04c	FALSE	interacts with	RAM2 (interacts with) SPAC4D7.04c
915	interacts with	SPAC4D7.04c (interacts with) erg20	FALSE	interacts with	SPAC4D7.04c (interacts with) erg20
902	interacts with	erg20 (interacts with) trpC	FALSE	interacts with	erg20 (interacts with) trpC
902	interacts with	ggs1 (interacts with) trpC	FALSE	interacts with	ggs1 (interacts with) trpC
937	interacts with	ggs1 (interacts with) idi1	FALSE	interacts with	ggs1 (interacts with) idi1
736	interacts with	ggs1 (interacts with) TSTA_043820	FALSE	interacts with	ggs1 (interacts with) TSTA_043820
962	interacts with	ggs1 (interacts with) erg20	FALSE	interacts with	ggs1 (interacts with) erg20
836	interacts with	ggs1 (interacts with) PaDC2	FALSE	interacts with	ggs1 (interacts with) PaDC2
736	interacts with	ggs1 (interacts with) CYB2	FALSE	interacts with	ggs1 (interacts with) CYB2
903	interacts with	ggs1 (interacts with) SPAC4D7.04c	FALSE	interacts with	ggs1 (interacts with) SPAC4D7.04c
897	interacts with	ggs1 (interacts with) erg9	FALSE	interacts with	ggs1 (interacts with) erg9
923	interacts with	ggs1 (interacts with) RAM2	FALSE	interacts with	ggs1 (interacts with) RAM2
730	interacts with	idi1 (interacts with) erg12	FALSE	interacts with	idi1 (interacts with) erg12
852	interacts with	idi1 (interacts with) PaDC2	FALSE	interacts with	idi1 (interacts with) PaDC2
951	interacts with	idi1 (interacts with) erg20	FALSE	interacts with	idi1 (interacts with) erg20
750	interacts with	idi1 (interacts with) SPAC4D7.04c	FALSE	interacts with	idi1 (interacts with) SPAC4D7.04c
809	interacts with	idi1 (interacts with) erg9	FALSE	interacts with	idi1 (interacts with) erg9
709	interacts with	idi1 (interacts with) Ndufaf6	FALSE	interacts with	idi1 (interacts with) Ndufaf6
835	interacts with	idi1 (interacts with) OXR1	FALSE	interacts with	idi1 (interacts with) OXR1
905	interacts with	D1239 (interacts with) RAM2	FALSE	interacts with	D1239 (interacts with) RAM2
980	interacts with	D1239 (interacts with) SPAC4D7.04c	FALSE	interacts with	D1239 (interacts with) SPAC4D7.04c
758	interacts with	D1239 (interacts with) erg9	FALSE	interacts with	D1239 (interacts with) erg9
891	interacts with	D1239 (interacts with) erg20	FALSE	interacts with	D1239 (interacts with) erg20
703	interacts with	D1239 (interacts with) RRF1	FALSE	interacts with	D1239 (interacts with) RRF1
891	interacts with	D1239 (interacts with) ggs1	FALSE	interacts with	D1239 (interacts with) ggs1
747	interacts with	D1239 (interacts with) idi1	FALSE	interacts with	D1239 (interacts with) idi1
864	interacts with	dpm1 (interacts with) gpi10	FALSE	interacts with	dpm1 (interacts with) gpi10
713	interacts with	dpm1 (interacts with) gpi3	FALSE	interacts with	dpm1 (interacts with) gpi3
711	interacts with	dpm1 (interacts with) CIMG_04084	FALSE	interacts with	dpm1 (interacts with) CIMG_04084
904	interacts with	dpm1 (interacts with) mpg1	FALSE	interacts with	dpm1 (interacts with) mpg1
946	interacts with	dpm1 (interacts with) ALG7	FALSE	interacts with	dpm1 (interacts with) ALG7
841	interacts with	dpm1 (interacts with) fmt1	FALSE	interacts with	dpm1 (interacts with) fmt1
946	interacts with	ALG6 (interacts with) dpm1	FALSE	interacts with	ALG6 (interacts with) dpm1
712	interacts with	AN5440 (interacts with) mpr1	FALSE	interacts with	AN5440 (interacts with) mpr1
954	interacts with	rhp42 (interacts with) tcf-29	FALSE	interacts with	rhp42 (interacts with) tcf-29
742	interacts with	rhp42 (interacts with) cnb-1	FALSE	interacts with	rhp42 (interacts with) cnb-1
912	interacts with	rhp42 (interacts with) CDC31	FALSE	interacts with	rhp42 (interacts with) CDC31
730	interacts with	SPBC19F8.03c (interacts with) ucp7	FALSE	interacts with	SPBC19F8.03c (interacts with) ucp7
739	interacts with	SPBC19F8.03c (interacts with) acrB	FALSE	interacts with	SPBC19F8.03c (interacts with) acrB
779	interacts with	mx (interacts with) ucp7	FALSE	interacts with	mx (interacts with) ucp7
779	interacts with	MX1 (interacts with) ucp7	FALSE	interacts with	MX1 (interacts with) ucp7
754	interacts with	MX1 (interacts with) rsad2	FALSE	interacts with	MX1 (interacts with) rsad2
791	interacts with	SPBC19C2.10 (interacts with) SPBC19F8.03c	FALSE	interacts with	SPBC19C2.10 (interacts with) SPBC19F8.03c
758	interacts with	SPBC19C2.10 (interacts with) mx	FALSE	interacts with	SPBC19C2.10 (interacts with) mx
758	interacts with	SPBC19C2.10 (interacts with) MX1	FALSE	interacts with	SPBC19C2.10 (interacts with) MX1
997	interacts with	PAN6 (interacts with) panB	FALSE	interacts with	PAN6 (interacts with) panB
892	interacts with	PAN6 (interacts with) BPL1	FALSE	interacts with	PAN6 (interacts with) BPL1
876	interacts with	PAN6 (interacts with) aldA	FALSE	interacts with	PAN6 (interacts with) aldA
785	interacts with	PAN6 (interacts with) GAD1	FALSE	interacts with	PAN6 (interacts with) GAD1
814	interacts with	PAN6 (interacts with) Bckdha	FALSE	interacts with	PAN6 (interacts with) Bckdha
876	interacts with	PAN6 (interacts with) aldA	FALSE	interacts with	PAN6 (interacts with) aldA
769	interacts with	PAN6 (interacts with) ndk1	FALSE	interacts with	PAN6 (interacts with) ndk1
797	interacts with	PAN6 (interacts with) SPAC15E1.04	FALSE	interacts with	PAN6 (interacts with) SPAC15E1.04
959	interacts with	his-3 (interacts with) MCYG_00394	FALSE	interacts with	his-3 (interacts with) MCYG_00394
754	interacts with	his-3 (interacts with) ade3	FALSE	interacts with	his-3 (interacts with) ade3
936	interacts with	his-3 (interacts with) trpC	FALSE	interacts with	his-3 (interacts with) trpC
896	interacts with	ywrD (interacts with) ARB_02921	FALSE	interacts with	ywrD (interacts with) ARB_02921
888	interacts with	ywrD (interacts with) gcs-1	FALSE	interacts with	ywrD (interacts with) gcs-1
769	interacts with	ywrD (interacts with) YIR037W	FALSE	interacts with	ywrD (interacts with) YIR037W
777	interacts with	ywrD (interacts with) GDH	FALSE	interacts with	ywrD (interacts with) GDH
743	interacts with	ywrD (interacts with) prnC	FALSE	interacts with	ywrD (interacts with) prnC
882	interacts with	ywrD (interacts with) YBL0503	FALSE	interacts with	ywrD (interacts with) YBL0503
705	interacts with	ywrD (interacts with) GAD1	FALSE	interacts with	ywrD (interacts with) GAD1
909	interacts with	ywrD (interacts with) gsa1	FALSE	interacts with	ywrD (interacts with) gsa1
793	interacts with	ywrD (interacts with) glt1	FALSE	interacts with	ywrD (interacts with) glt1
793	interacts with	ARB_02921 (interacts with) glt1	FALSE	interacts with	ARB_02921 (interacts with) glt1
743	interacts with	ARB_02921 (interacts with) prnC	FALSE	interacts with	ARB_02921 (interacts with) prnC
876	interacts with	asn1 (interacts with) glt1	FALSE	interacts with	asn1 (interacts with) glt1
923	interacts with	asn1 (interacts with) SPBC725.01	FALSE	interacts with	asn1 (interacts with) SPBC725.01
818	interacts with	asn1 (interacts with) MCYG_05531	FALSE	interacts with	asn1 (interacts with) MCYG_05531
920	interacts with	asn1 (interacts with) MCYG_00394	FALSE	interacts with	asn1 (interacts with) MCYG_00394
841	interacts with	asn1 (interacts with) AN2882	FALSE	interacts with	asn1 (interacts with) AN2882
833	interacts with	prnC (interacts with) SPCC70.03c	FALSE	interacts with	prnC (interacts with) SPCC70.03c
714	interacts with	prnC (interacts with) GAD1	FALSE	interacts with	prnC (interacts with) GAD1
911	interacts with	prnC (interacts with) GDH	FALSE	interacts with	prnC (interacts with) GDH
877	interacts with	prnC (interacts with) prnC	FALSE	interacts with	prnC (interacts with) prnC
722	interacts with	prnC (interacts with) ltnD	FALSE	interacts with	prnC (interacts with) ltnD
722	interacts with	prnC (interacts with) CIMG_05755	FALSE	interacts with	prnC (interacts with) CIMG_05755
743	interacts with	prnC (interacts with) ywrD	FALSE	interacts with	prnC (interacts with) ywrD
913	interacts with	prnC (interacts with) SPAC17H9.13c	FALSE	interacts with	prnC (interacts with) SPAC17H9.13c
886	interacts with	prnC (interacts with) glt1	FALSE	interacts with	prnC (interacts with) glt1
784	interacts with	prnC (interacts with) nit	FALSE	interacts with	prnC (interacts with) nit
787	interacts with	prnC (interacts with) SPCC70.03c	FALSE	interacts with	prnC (interacts with) SPCC70.03c
758	interacts with	prnC (interacts with) gcv2	FALSE	interacts with	prnC (interacts with) gcv2
740	interacts with	prnC (interacts with) gcs-1	FALSE	interacts with	prnC (interacts with) gcs-1
846	interacts with	prnC (interacts with) SPCC70.03c	FALSE	interacts with	prnC (interacts with) SPCC70.03c
918	interacts with	prnC (interacts with) aat2	FALSE	interacts with	prnC (interacts with) aat2
923	interacts with	prnC (interacts with) SPBC725.01	FALSE	interacts with	prnC (interacts with) SPBC725.01
835	interacts with	prnC (interacts with) otaA	FALSE	interacts with	prnC (interacts with) otaA
920	interacts with	prnC (interacts with) P5CR	FALSE	interacts with	prnC (interacts with) P5CR
706	interacts with	prnC (interacts with) nuc-2	FALSE	interacts with	prnC (interacts with) nuc-2
743	interacts with	prnC (interacts with) ARB_02921	FALSE	interacts with	prnC (interacts with) ARB_02921
897	interacts with	iaaA (interacts with) asn1	FALSE	interacts with	iaaA (interacts with) asn1
881	interacts with	iaaA (interacts with) SPBC725.01	FALSE	interacts with	iaaA (interacts with) SPBC725.01
880	interacts with	iaaA (interacts with) aat2	FALSE	interacts with	iaaA (interacts with) aat2
887	interacts with	iaaA (interacts with) MCYG_00394	FALSE	interacts with	iaaA (interacts with) MCYG_00394
740	interacts with	iaaA (interacts with) nit	FALSE	interacts with	iaaA (interacts with) nit
739	interacts with	GAD1 (interacts with) aldA	FALSE	interacts with	GAD1 (interacts with) aldA
710	interacts with	GAD1 (interacts with) glt1	FALSE	interacts with	GAD1 (interacts with) glt1
777	interacts with	GAD1 (interacts with) his-3	FALSE	interacts with	GAD1 (interacts with) his-3
739	interacts with	GAD1 (interacts with) aldA	FALSE	interacts with	GAD1 (interacts with) aldA
712	interacts with	GAD1 (interacts with) GDH	FALSE	interacts with	GAD1 (interacts with) GDH
741	interacts with	GAD1 (interacts with) gcv2	FALSE	interacts with	GAD1 (interacts with) gcv2
914	interacts with	GAD1 (interacts with) PAN6	FALSE	interacts with	GAD1 (interacts with) PAN6
758	interacts with	GAD1 (interacts with) nit	FALSE	interacts with	GAD1 (interacts with) nit
883	interacts with	GAD1 (interacts with) glt1	FALSE	interacts with	GAD1 (interacts with) glt1
777	interacts with	GAD1 (interacts with) his-3	FALSE	interacts with	GAD1 (interacts with) his-3
887	interacts with	GAD1 (interacts with) prnC	FALSE	interacts with	GAD1 (interacts with) prnC
881	interacts with	GAD1 (interacts with) ywrD	FALSE	interacts with	GAD1 (interacts with) ywrD
895	interacts with	GAD1 (interacts with) aldA	FALSE	interacts with	GAD1 (interacts with) aldA
895	interacts with	GAD1 (interacts with) aldA	FALSE	interacts with	GAD1 (interacts with) aldA
881	interacts with	GAD1 (interacts with) ARB_02921	FALSE	interacts with	GAD1 (interacts with) ARB_02921
747	interacts with	GAD1 (interacts with) SPBC725.01	FALSE	interacts with	GAD1 (interacts with) SPBC725.01
747	interacts with	GAD1 (interacts with) aat2	FALSE	interacts with	GAD1 (interacts with) aat2
744	interacts with	GAD1 (interacts with) asn1	FALSE	interacts with	GAD1 (interacts with) asn1
887	interacts with	GAD1 (interacts with) prnC	FALSE	interacts with	GAD1 (interacts with) prnC
884	interacts with	GAD1 (interacts with) GDH	FALSE	interacts with	GAD1 (interacts with) GDH
743	interacts with	GAD1 (interacts with) iaaA	FALSE	interacts with	GAD1 (interacts with) iaaA
744	interacts with	GAD1 (interacts with) MCYG_00394	FALSE	interacts with	GAD1 (interacts with) MCYG_00394
708	interacts with	GAD1 (interacts with) CDO1	FALSE	interacts with	GAD1 (interacts with) CDO1
703	interacts with	GAD1 (interacts with) GAD1	FALSE	interacts with	GAD1 (interacts with) GAD1
752	interacts with	hrf1 (interacts with) YIP3	FALSE	interacts with	hrf1 (interacts with) YIP3
911	interacts with	SPAC806.06c (interacts with) CAALFM_C102740CA	FALSE	interacts with	SPAC806.06c (interacts with) CAALFM_C102740CA
947	interacts with	SPAC806.06c (interacts with) NPT1	FALSE	interacts with	SPAC806.06c (interacts with) NPT1
878	interacts with	SPAC806.06c (interacts with) NNT	FALSE	interacts with	SPAC806.06c (interacts with) NNT
702	interacts with	SPAC806.06c (interacts with) pos5	FALSE	interacts with	SPAC806.06c (interacts with) pos5
930	interacts with	SPAC806.06c (interacts with) nrk1	FALSE	interacts with	SPAC806.06c (interacts with) nrk1
705	interacts with	SPAC806.06c (interacts with) MCYG_04845	FALSE	interacts with	SPAC806.06c (interacts with) MCYG_04845
770	interacts with	NOP13 (interacts with) noc3	FALSE	interacts with	NOP13 (interacts with) noc3
770	interacts with	NOP13 (interacts with) RLP24	FALSE	interacts with	NOP13 (interacts with) RLP24
859	interacts with	NOP13 (interacts with) mrt4	FALSE	interacts with	NOP13 (interacts with) mrt4
773	interacts with	NOP13 (interacts with) RRS1	FALSE	interacts with	NOP13 (interacts with) RRS1
911	interacts with	NOP13 (interacts with) SPAC926.08c	FALSE	interacts with	NOP13 (interacts with) SPAC926.08c
722	interacts with	SPBC12C2.03c (interacts with) SPAC1071.11	FALSE	interacts with	SPBC12C2.03c (interacts with) SPAC1071.11
880	interacts with	ascE (interacts with) aldA	FALSE	interacts with	ascE (interacts with) aldA
722	interacts with	ascE (interacts with) SPAC1071.11	FALSE	interacts with	ascE (interacts with) SPAC1071.11
722	interacts with	jhp_1324 (interacts with) SPAC1071.11	FALSE	interacts with	jhp_1324 (interacts with) SPAC1071.11
784	interacts with	jhp_1324 (interacts with) DRE2	FALSE	interacts with	jhp_1324 (interacts with) DRE2
972	interacts with	cdc17 (interacts with) CTHT_0061010	FALSE	interacts with	cdc17 (interacts with) CTHT_0061010
719	interacts with	cdc17 (interacts with) SPAC17A5.06	FALSE	interacts with	cdc17 (interacts with) SPAC17A5.06
831	interacts with	cdc17 (interacts with) POL4	FALSE	interacts with	cdc17 (interacts with) POL4
902	interacts with	cdc17 (interacts with) RFC2	FALSE	interacts with	cdc17 (interacts with) RFC2
712	interacts with	adl1 (interacts with) CaO19.12648	FALSE	interacts with	adl1 (interacts with) CaO19.12648
719	interacts with	adl1 (interacts with) SPAC17A5.06	FALSE	interacts with	adl1 (interacts with) SPAC17A5.06
885	interacts with	adl1 (interacts with) cdc17	FALSE	interacts with	adl1 (interacts with) cdc17
955	interacts with	adl1 (interacts with) CTHT_0061010	FALSE	interacts with	adl1 (interacts with) CTHT_0061010
831	interacts with	adl1 (interacts with) POL4	FALSE	interacts with	adl1 (interacts with) POL4
902	interacts with	adl1 (interacts with) RFC2	FALSE	interacts with	adl1 (interacts with) RFC2
992	interacts with	ctf18 (interacts with) CTF8	FALSE	interacts with	ctf18 (interacts with) CTF8
822	interacts with	ctf18 (interacts with) spb70	FALSE	interacts with	ctf18 (interacts with) spb70
725	interacts with	ctf18 (interacts with) SPAC6B12.10c	FALSE	interacts with	ctf18 (interacts with) SPAC6B12.10c
982	interacts with	ctf18 (interacts with) RFC2	FALSE	interacts with	ctf18 (interacts with) RFC2
897	interacts with	ctf18 (interacts with) mcl1	FALSE	interacts with	ctf18 (interacts with) mcl1
760	interacts with	ctf18 (interacts with) sna41	FALSE	interacts with	ctf18 (interacts with) sna41
903	interacts with	ctf18 (interacts with) CTHT_0061010	FALSE	interacts with	ctf18 (interacts with) CTHT_0061010
731	interacts with	SPAC6B12.10c (interacts with) rnr-1	FALSE	interacts with	SPAC6B12.10c (interacts with) rnr-1
999	interacts with	SPAC6B12.10c (interacts with) spb70	FALSE	interacts with	SPAC6B12.10c (interacts with) spb70
720	interacts with	SPAC6B12.10c (interacts with) cdc27	FALSE	interacts with	SPAC6B12.10c (interacts with) cdc27
983	interacts with	SPAC6B12.10c (interacts with) RFC2	FALSE	interacts with	SPAC6B12.10c (interacts with) RFC2
802	interacts with	SPAC6B12.10c (interacts with) mcl1	FALSE	interacts with	SPAC6B12.10c (interacts with) mcl1
888	interacts with	SPAC6B12.10c (interacts with) sna41	FALSE	interacts with	SPAC6B12.10c (interacts with) sna41
919	interacts with	SPAC6B12.10c (interacts with) CTHT_0061010	FALSE	interacts with	SPAC6B12.10c (interacts with) CTHT_0061010
949	interacts with	CTF8 (interacts with) RFC2	FALSE	interacts with	CTF8 (interacts with) RFC2
709	interacts with	CTF8 (interacts with) mcl1	FALSE	interacts with	CTF8 (interacts with) mcl1
862	interacts with	mus81 (interacts with) top3	FALSE	interacts with	mus81 (interacts with) top3
931	interacts with	RFC2 (interacts with) spb70	FALSE	interacts with	RFC2 (interacts with) spb70
881	interacts with	GEN1 (interacts with) tcf-29	FALSE	interacts with	GEN1 (interacts with) tcf-29
814	interacts with	GEN1 (interacts with) mus81	FALSE	interacts with	GEN1 (interacts with) mus81
797	interacts with	GEN1 (interacts with) rhp51	FALSE	interacts with	GEN1 (interacts with) rhp51
734	interacts with	GEN1 (interacts with) swi10	FALSE	interacts with	GEN1 (interacts with) swi10
706	interacts with	GEN1 (interacts with) RFC2	FALSE	interacts with	GEN1 (interacts with) RFC2
737	interacts with	GEN1 (interacts with) spb70	FALSE	interacts with	GEN1 (interacts with) spb70
723	interacts with	GEN1 (interacts with) cdc17	FALSE	interacts with	GEN1 (interacts with) cdc17
723	interacts with	GEN1 (interacts with) adl1	FALSE	interacts with	GEN1 (interacts with) adl1
705	interacts with	GEN1 (interacts with) MSH4	FALSE	interacts with	GEN1 (interacts with) MSH4
776	interacts with	GEN1 (interacts with) SPAC6B12.10c	FALSE	interacts with	GEN1 (interacts with) SPAC6B12.10c
845	interacts with	GEN1 (interacts with) SPAC17A5.06	FALSE	interacts with	GEN1 (interacts with) SPAC17A5.06
876	interacts with	GEN1 (interacts with) CTHT_0061010	FALSE	interacts with	GEN1 (interacts with) CTHT_0061010
994	interacts with	mcl1 (interacts with) sna41	FALSE	interacts with	mcl1 (interacts with) sna41
713	interacts with	mcl1 (interacts with) RFC2	FALSE	interacts with	mcl1 (interacts with) RFC2
745	interacts with	mcl1 (interacts with) spb70	FALSE	interacts with	mcl1 (interacts with) spb70
739	interacts with	FEN1 (interacts with) mcl1	FALSE	interacts with	FEN1 (interacts with) mcl1
986	interacts with	FEN1 (interacts with) CTHT_0061010	FALSE	interacts with	FEN1 (interacts with) CTHT_0061010
758	interacts with	FEN1 (interacts with) rhp54	FALSE	interacts with	FEN1 (interacts with) rhp54
732	interacts with	FEN1 (interacts with) top3	FALSE	interacts with	FEN1 (interacts with) top3
900	interacts with	FEN1 (interacts with) nit-4	FALSE	interacts with	FEN1 (interacts with) nit-4
977	interacts with	FEN1 (interacts with) cdc17	FALSE	interacts with	FEN1 (interacts with) cdc17
972	interacts with	FEN1 (interacts with) adl1	FALSE	interacts with	FEN1 (interacts with) adl1
864	interacts with	FEN1 (interacts with) spb70	FALSE	interacts with	FEN1 (interacts with) spb70
731	interacts with	FEN1 (interacts with) SPAC869.04	FALSE	interacts with	FEN1 (interacts with) SPAC869.04
917	interacts with	FEN1 (interacts with) SPAC6B12.10c	FALSE	interacts with	FEN1 (interacts with) SPAC6B12.10c
876	interacts with	FEN1 (interacts with) SPAC17A5.06	FALSE	interacts with	FEN1 (interacts with) SPAC17A5.06
719	interacts with	FEN1 (interacts with) MSH4	FALSE	interacts with	FEN1 (interacts with) MSH4
705	interacts with	FEN1 (interacts with) nth1	FALSE	interacts with	FEN1 (interacts with) nth1
947	interacts with	FEN1 (interacts with) RFC2	FALSE	interacts with	FEN1 (interacts with) RFC2
821	interacts with	FEN1 (interacts with) MLH1	FALSE	interacts with	FEN1 (interacts with) MLH1
836	interacts with	FEN1 (interacts with) swi10	FALSE	interacts with	FEN1 (interacts with) swi10
884	interacts with	FEN1 (interacts with) POL4	FALSE	interacts with	FEN1 (interacts with) POL4
822	interacts with	FEN1 (interacts with) cdc27	FALSE	interacts with	FEN1 (interacts with) cdc27
945	interacts with	FEN1 (interacts with) rhp51	FALSE	interacts with	FEN1 (interacts with) rhp51
732	interacts with	FEN1 (interacts with) top3	FALSE	interacts with	FEN1 (interacts with) top3
894	interacts with	FEN1 (interacts with) mus81	FALSE	interacts with	FEN1 (interacts with) mus81
893	interacts with	FEN1 (interacts with) tcf-29	FALSE	interacts with	FEN1 (interacts with) tcf-29
919	interacts with	rfc1 (interacts with) spb70	FALSE	interacts with	rfc1 (interacts with) spb70
825	interacts with	rfc1 (interacts with) cdc17	FALSE	interacts with	rfc1 (interacts with) cdc17
823	interacts with	rfc1 (interacts with) adl1	FALSE	interacts with	rfc1 (interacts with) adl1
849	interacts with	rfc1 (interacts with) ctf18	FALSE	interacts with	rfc1 (interacts with) ctf18
864	interacts with	rfc1 (interacts with) SPAC6B12.10c	FALSE	interacts with	rfc1 (interacts with) SPAC6B12.10c
796	interacts with	rfc1 (interacts with) rhp51	FALSE	interacts with	rfc1 (interacts with) rhp51
744	interacts with	rfc1 (interacts with) CTF8	FALSE	interacts with	rfc1 (interacts with) CTF8
759	interacts with	rfc1 (interacts with) mus81	FALSE	interacts with	rfc1 (interacts with) mus81
749	interacts with	rfc1 (interacts with) creB	FALSE	interacts with	rfc1 (interacts with) creB
999	interacts with	rfc1 (interacts with) RFC2	FALSE	interacts with	rfc1 (interacts with) RFC2
783	interacts with	rfc1 (interacts with) GEN1	FALSE	interacts with	rfc1 (interacts with) GEN1
739	interacts with	rfc1 (interacts with) mcl1	FALSE	interacts with	rfc1 (interacts with) mcl1
966	interacts with	rfc1 (interacts with) CTHT_0061010	FALSE	interacts with	rfc1 (interacts with) CTHT_0061010
916	interacts with	rfc1 (interacts with) FEN1	FALSE	interacts with	rfc1 (interacts with) FEN1
947	interacts with	pmi1 (interacts with) pgiA	FALSE	interacts with	pmi1 (interacts with) pgiA
898	interacts with	pmi1 (interacts with) FBP1	FALSE	interacts with	pmi1 (interacts with) FBP1
896	interacts with	pmi1 (interacts with) hxkA	FALSE	interacts with	pmi1 (interacts with) hxkA
909	interacts with	pmi1 (interacts with) GFA1	FALSE	interacts with	pmi1 (interacts with) GFA1
881	interacts with	pmi1 (interacts with) J0575	FALSE	interacts with	pmi1 (interacts with) J0575
927	interacts with	pmi1 (interacts with) pfkA	FALSE	interacts with	pmi1 (interacts with) pfkA
839	interacts with	pmi1 (interacts with) TKL1	FALSE	interacts with	pmi1 (interacts with) TKL1
772	interacts with	pmi1 (interacts with) mpg1	FALSE	interacts with	pmi1 (interacts with) mpg1
852	interacts with	pmi1 (interacts with) AGM1	FALSE	interacts with	pmi1 (interacts with) AGM1
806	interacts with	pmi1 (interacts with) FPRO05_10296	FALSE	interacts with	pmi1 (interacts with) FPRO05_10296
842	interacts with	YBL0503 (interacts with) ral2	FALSE	interacts with	YBL0503 (interacts with) ral2
882	interacts with	YBL0503 (interacts with) ARB_02921	FALSE	interacts with	YBL0503 (interacts with) ARB_02921
902	interacts with	YBL0503 (interacts with) GTT1	FALSE	interacts with	YBL0503 (interacts with) GTT1
981	interacts with	SPBC216.04c (interacts with) mxr1	FALSE	interacts with	SPBC216.04c (interacts with) mxr1
848	interacts with	YIR037W (interacts with) SOD2	FALSE	interacts with	YIR037W (interacts with) SOD2
779	interacts with	YIR037W (interacts with) ATG22	FALSE	interacts with	YIR037W (interacts with) ATG22
735	interacts with	YIR037W (interacts with) YBL0503	FALSE	interacts with	YIR037W (interacts with) YBL0503
806	interacts with	YIR037W (interacts with) rsm26	FALSE	interacts with	YIR037W (interacts with) rsm26
704	interacts with	YIR037W (interacts with) ARB_02921	FALSE	interacts with	YIR037W (interacts with) ARB_02921
758	interacts with	YIR037W (interacts with) ESA1	FALSE	interacts with	YIR037W (interacts with) ESA1
896	interacts with	YIR037W (interacts with) ARB_03674	FALSE	interacts with	YIR037W (interacts with) ARB_03674
825	interacts with	YIR037W (interacts with) grx1	FALSE	interacts with	YIR037W (interacts with) grx1
779	interacts with	YIR037W (interacts with) ARB_02626	FALSE	interacts with	YIR037W (interacts with) ARB_02626
772	interacts with	YIR037W (interacts with) gsa1	FALSE	interacts with	YIR037W (interacts with) gsa1
781	interacts with	TRX1 (interacts with) YBL0503	FALSE	interacts with	TRX1 (interacts with) YBL0503
843	interacts with	TRX1 (interacts with) SPBC216.04c	FALSE	interacts with	TRX1 (interacts with) SPBC216.04c
834	interacts with	TRX1 (interacts with) YIR037W	FALSE	interacts with	TRX1 (interacts with) YIR037W
842	interacts with	TRX1 (interacts with) rnr-1	FALSE	interacts with	TRX1 (interacts with) rnr-1
821	interacts with	TRX1 (interacts with) ARB_03442	FALSE	interacts with	TRX1 (interacts with) ARB_03442
791	interacts with	TRX1 (interacts with) SPAC11D3.07c	FALSE	interacts with	TRX1 (interacts with) SPAC11D3.07c
798	interacts with	TRX1 (interacts with) ARB_03674	FALSE	interacts with	TRX1 (interacts with) ARB_03674
798	interacts with	TRX1 (interacts with) ndk1	FALSE	interacts with	TRX1 (interacts with) ndk1
943	interacts with	TRX1 (interacts with) mxr1	FALSE	interacts with	TRX1 (interacts with) mxr1
888	interacts with	TRX1 (interacts with) TRR1	FALSE	interacts with	TRX1 (interacts with) TRR1
821	interacts with	TRX1 (interacts with) ARB_01155/01156	FALSE	interacts with	TRX1 (interacts with) ARB_01155/01156
788	interacts with	TRX1 (interacts with) rnr-2	FALSE	interacts with	TRX1 (interacts with) rnr-2
791	interacts with	TRX1 (interacts with) creD	FALSE	interacts with	TRX1 (interacts with) creD
767	interacts with	TRX1 (interacts with) trpC	FALSE	interacts with	TRX1 (interacts with) trpC
705	interacts with	areA (interacts with) tbpA	FALSE	interacts with	areA (interacts with) tbpA
912	interacts with	areA (interacts with) nmrA	FALSE	interacts with	areA (interacts with) nmrA
712	interacts with	areA (interacts with) asd-4	FALSE	interacts with	areA (interacts with) asd-4
834	interacts with	GRX3 (interacts with) dscC	FALSE	interacts with	GRX3 (interacts with) dscC
939	interacts with	GRX3 (interacts with) DRE2	FALSE	interacts with	GRX3 (interacts with) DRE2
714	interacts with	sreA (interacts with) cpcA	FALSE	interacts with	sreA (interacts with) cpcA
707	interacts with	sreA (interacts with) hH3v	FALSE	interacts with	sreA (interacts with) hH3v
740	interacts with	sreA (interacts with) areA	FALSE	interacts with	sreA (interacts with) areA
735	interacts with	sreA (interacts with) tbpA	FALSE	interacts with	sreA (interacts with) tbpA
719	interacts with	sreA (interacts with) GRX3	FALSE	interacts with	sreA (interacts with) GRX3
987	interacts with	SNF1 (interacts with) ssp1	FALSE	interacts with	SNF1 (interacts with) ssp1
893	interacts with	SNF1 (interacts with) SPAC227.15	FALSE	interacts with	SNF1 (interacts with) SPAC227.15
896	interacts with	SNF1 (interacts with) ght6	FALSE	interacts with	SNF1 (interacts with) ght6
984	interacts with	SNF1 (interacts with) SIP2	FALSE	interacts with	SNF1 (interacts with) SIP2
884	interacts with	ecdD (interacts with) ght6	FALSE	interacts with	ecdD (interacts with) ght6
896	interacts with	ecdD (interacts with) SNF1	FALSE	interacts with	ecdD (interacts with) SNF1
961	interacts with	SRB5 (interacts with) SOH1	FALSE	interacts with	SRB5 (interacts with) SOH1
870	interacts with	SRB5 (interacts with) gtf2f2	FALSE	interacts with	SRB5 (interacts with) gtf2f2
845	interacts with	SRB5 (interacts with) tbpA	FALSE	interacts with	SRB5 (interacts with) tbpA
756	interacts with	SRB5 (interacts with) BUD22	FALSE	interacts with	SRB5 (interacts with) BUD22
972	interacts with	SRB5 (interacts with) RGR1	FALSE	interacts with	SRB5 (interacts with) RGR1
739	interacts with	SRB5 (interacts with) rpb6	FALSE	interacts with	SRB5 (interacts with) rpb6
711	interacts with	SRB5 (interacts with) SRB6	FALSE	interacts with	SRB5 (interacts with) SRB6
728	interacts with	SRB5 (interacts with) SPBPB10D8.02c	FALSE	interacts with	SRB5 (interacts with) SPBPB10D8.02c
739	interacts with	SRB5 (interacts with) YBR1204	FALSE	interacts with	SRB5 (interacts with) YBR1204
975	interacts with	SRB5 (interacts with) MED7	FALSE	interacts with	SRB5 (interacts with) MED7
797	interacts with	pso2 (interacts with) mus81	FALSE	interacts with	pso2 (interacts with) mus81
800	interacts with	pso2 (interacts with) SPBP8B7.15c	FALSE	interacts with	pso2 (interacts with) SPBP8B7.15c
722	interacts with	pso2 (interacts with) YBR1204	FALSE	interacts with	pso2 (interacts with) YBR1204
734	interacts with	pso2 (interacts with) swi10	FALSE	interacts with	pso2 (interacts with) swi10
776	interacts with	pso2 (interacts with) CLP1	FALSE	interacts with	pso2 (interacts with) CLP1
729	interacts with	pso2 (interacts with) rna14	FALSE	interacts with	pso2 (interacts with) rna14
940	interacts with	pso2 (interacts with) CFT1	FALSE	interacts with	pso2 (interacts with) CFT1
778	interacts with	nem1 (interacts with) gtf2f2	FALSE	interacts with	nem1 (interacts with) gtf2f2
756	interacts with	nem1 (interacts with) YBR1204	FALSE	interacts with	nem1 (interacts with) YBR1204
773	interacts with	smd1 (interacts with) SPCC825.05c	FALSE	interacts with	smd1 (interacts with) SPCC825.05c
785	interacts with	smd1 (interacts with) SPAC22E12.02	FALSE	interacts with	smd1 (interacts with) SPAC22E12.02
992	interacts with	smd1 (interacts with) cwc2	FALSE	interacts with	smd1 (interacts with) cwc2
894	interacts with	smd1 (interacts with) cwf16	FALSE	interacts with	smd1 (interacts with) cwf16
981	interacts with	smd1 (interacts with) usp102	FALSE	interacts with	smd1 (interacts with) usp102
886	interacts with	smd1 (interacts with) isy1	FALSE	interacts with	smd1 (interacts with) isy1
975	interacts with	smd1 (interacts with) prp3	FALSE	interacts with	smd1 (interacts with) prp3
712	interacts with	smd1 (interacts with) mnh1	FALSE	interacts with	smd1 (interacts with) mnh1
976	interacts with	smd1 (interacts with) sap62	FALSE	interacts with	smd1 (interacts with) sap62
772	interacts with	smd1 (interacts with) srp1	FALSE	interacts with	smd1 (interacts with) srp1
965	interacts with	smd1 (interacts with) sap49	FALSE	interacts with	smd1 (interacts with) sap49
966	interacts with	smd1 (interacts with) snu13	FALSE	interacts with	smd1 (interacts with) snu13
982	interacts with	smd1 (interacts with) cwf14	FALSE	interacts with	smd1 (interacts with) cwf14
974	interacts with	smd1 (interacts with) prp17	FALSE	interacts with	smd1 (interacts with) prp17
871	interacts with	smd1 (interacts with) prp40	FALSE	interacts with	smd1 (interacts with) prp40
983	interacts with	smd1 (interacts with) cef1	FALSE	interacts with	smd1 (interacts with) cef1
756	interacts with	SPBC1271.03c (interacts with) YBR1204	FALSE	interacts with	SPBC1271.03c (interacts with) YBR1204
834	interacts with	srp1 (interacts with) SPAP8A3.06	FALSE	interacts with	srp1 (interacts with) SPAP8A3.06
796	interacts with	srp1 (interacts with) cef1	FALSE	interacts with	srp1 (interacts with) cef1
741	interacts with	srp1 (interacts with) usp102	FALSE	interacts with	srp1 (interacts with) usp102
756	interacts with	srp1 (interacts with) YBR1204	FALSE	interacts with	srp1 (interacts with) YBR1204
720	interacts with	srp1 (interacts with) prp17	FALSE	interacts with	srp1 (interacts with) prp17
759	interacts with	srp1 (interacts with) SPCC825.05c	FALSE	interacts with	srp1 (interacts with) SPCC825.05c
807	interacts with	srp1 (interacts with) CLP1	FALSE	interacts with	srp1 (interacts with) CLP1
778	interacts with	srp1 (interacts with) rna14	FALSE	interacts with	srp1 (interacts with) rna14
719	interacts with	srp1 (interacts with) mnh1	FALSE	interacts with	srp1 (interacts with) mnh1
712	interacts with	CDC31 (interacts with) SMT3	FALSE	interacts with	CDC31 (interacts with) SMT3
767	interacts with	CDC31 (interacts with) myo2	FALSE	interacts with	CDC31 (interacts with) myo2
887	interacts with	csn-8 (interacts with) CDC31	FALSE	interacts with	csn-8 (interacts with) CDC31
741	interacts with	get4 (interacts with) UBI1	FALSE	interacts with	get4 (interacts with) UBI1
741	interacts with	get4 (interacts with) TMC1	FALSE	interacts with	get4 (interacts with) TMC1
884	interacts with	CIMG_00151 (interacts with) AN1503	FALSE	interacts with	CIMG_00151 (interacts with) AN1503
892	interacts with	CIMG_00151 (interacts with) SPBC725.01	FALSE	interacts with	CIMG_00151 (interacts with) SPBC725.01
888	interacts with	CIMG_00151 (interacts with) aat2	FALSE	interacts with	CIMG_00151 (interacts with) aat2
878	interacts with	efuE (interacts with) AN1503	FALSE	interacts with	efuE (interacts with) AN1503
878	interacts with	efuE (interacts with) CIMG_00151	FALSE	interacts with	efuE (interacts with) CIMG_00151
756	interacts with	efuE (interacts with) CIMG_05755	FALSE	interacts with	efuE (interacts with) CIMG_05755
756	interacts with	efuE (interacts with) ltnD	FALSE	interacts with	efuE (interacts with) ltnD
888	interacts with	efuE (interacts with) ICL1	FALSE	interacts with	efuE (interacts with) ICL1
894	interacts with	efuE (interacts with) acuE	FALSE	interacts with	efuE (interacts with) acuE
702	interacts with	FDB3 (interacts with) IMP3	FALSE	interacts with	FDB3 (interacts with) IMP3
777	interacts with	FDB3 (interacts with) pob3	FALSE	interacts with	FDB3 (interacts with) pob3
834	interacts with	FDB3 (interacts with) RRP36	FALSE	interacts with	FDB3 (interacts with) RRP36
705	interacts with	caf1 (interacts with) TIF1	FALSE	interacts with	caf1 (interacts with) TIF1
997	interacts with	caf1 (interacts with) CCR4	FALSE	interacts with	caf1 (interacts with) CCR4
981	interacts with	caf1 (interacts with) not2	FALSE	interacts with	caf1 (interacts with) not2
980	interacts with	SPAC16C9.04c (interacts with) not2	FALSE	interacts with	SPAC16C9.04c (interacts with) not2
993	interacts with	SPAC16C9.04c (interacts with) caf1	FALSE	interacts with	SPAC16C9.04c (interacts with) caf1
919	interacts with	SPAC16C9.04c (interacts with) SSN3	FALSE	interacts with	SPAC16C9.04c (interacts with) SSN3
719	interacts with	SPAC16C9.04c (interacts with) TIF1	FALSE	interacts with	SPAC16C9.04c (interacts with) TIF1
925	interacts with	SPAC16C9.04c (interacts with) mtr4	FALSE	interacts with	SPAC16C9.04c (interacts with) mtr4
991	interacts with	SPAC16C9.04c (interacts with) CCR4	FALSE	interacts with	SPAC16C9.04c (interacts with) CCR4
876	interacts with	SPAC16C9.04c (interacts with) SKG3	FALSE	interacts with	SPAC16C9.04c (interacts with) SKG3
982	interacts with	rcd1 (interacts with) not2	FALSE	interacts with	rcd1 (interacts with) not2
997	interacts with	rcd1 (interacts with) caf1	FALSE	interacts with	rcd1 (interacts with) caf1
996	interacts with	rcd1 (interacts with) SPAC16C9.04c	FALSE	interacts with	rcd1 (interacts with) SPAC16C9.04c
925	interacts with	rcd1 (interacts with) mtr4	FALSE	interacts with	rcd1 (interacts with) mtr4
995	interacts with	rcd1 (interacts with) CCR4	FALSE	interacts with	rcd1 (interacts with) CCR4
947	interacts with	ARG (interacts with) CIMG_04084	FALSE	interacts with	ARG (interacts with) CIMG_04084
984	interacts with	otaA (interacts with) ARG	FALSE	interacts with	otaA (interacts with) ARG
840	interacts with	otaA (interacts with) CIMG_04084	FALSE	interacts with	otaA (interacts with) CIMG_04084
835	interacts with	otaA (interacts with) prnC	FALSE	interacts with	otaA (interacts with) prnC
792	interacts with	YGL159W (interacts with) SPCC70.03c	FALSE	interacts with	YGL159W (interacts with) SPCC70.03c
824	interacts with	YGL159W (interacts with) ARG	FALSE	interacts with	YGL159W (interacts with) ARG
741	interacts with	YGL159W (interacts with) P5CR	FALSE	interacts with	YGL159W (interacts with) P5CR
780	interacts with	YGL159W (interacts with) SPCC70.03c	FALSE	interacts with	YGL159W (interacts with) SPCC70.03c
929	interacts with	spe-1 (interacts with) ARG	FALSE	interacts with	spe-1 (interacts with) ARG
815	interacts with	spe-1 (interacts with) otaA	FALSE	interacts with	spe-1 (interacts with) otaA
711	interacts with	spe-1 (interacts with) MCYG_00394	FALSE	interacts with	spe-1 (interacts with) MCYG_00394
771	interacts with	spe-1 (interacts with) YGL159W	FALSE	interacts with	spe-1 (interacts with) YGL159W
768	interacts with	spe-1 (interacts with) AN2882	FALSE	interacts with	spe-1 (interacts with) AN2882
787	interacts with	SCO1 (interacts with) SPAC1420.04c	FALSE	interacts with	SCO1 (interacts with) SPAC1420.04c
775	interacts with	SCO1 (interacts with) fes-1	FALSE	interacts with	SCO1 (interacts with) fes-1
706	interacts with	COX11 (interacts with) fes-1	FALSE	interacts with	COX11 (interacts with) fes-1
787	interacts with	COX11 (interacts with) SCO1	FALSE	interacts with	COX11 (interacts with) SCO1
898	interacts with	COX11 (interacts with) cox5	FALSE	interacts with	COX11 (interacts with) cox5
739	interacts with	COX11 (interacts with) cox-15	FALSE	interacts with	COX11 (interacts with) cox-15
877	interacts with	ACS2 (interacts with) AN4914	FALSE	interacts with	ACS2 (interacts with) AN4914
793	interacts with	ACS2 (interacts with) ltnD	FALSE	interacts with	ACS2 (interacts with) ltnD
910	interacts with	ACS2 (interacts with) POX3	FALSE	interacts with	ACS2 (interacts with) POX3
793	interacts with	ACS2 (interacts with) CIMG_05755	FALSE	interacts with	ACS2 (interacts with) CIMG_05755
839	interacts with	ACS2 (interacts with) POT1	FALSE	interacts with	ACS2 (interacts with) POT1
742	interacts with	ACS2 (interacts with) hibA	FALSE	interacts with	ACS2 (interacts with) hibA
740	interacts with	ACS2 (interacts with) pyc	FALSE	interacts with	ACS2 (interacts with) pyc
[truncated: 7,125 more rows]

## Sheet: Clusters in PPI
Cluster	Score (Density*#Nodes)	Nodes	Edges	Node IDs
1	48.16	51	1204	RPS0, RPS15, YML073C, RPS16, snu13, rps19, TEF3, ALTA12, IMP3, mrp5, crp-63, rpl26, CaO19.10930, rpl2701, sos7, rpl-17, RPS4, TMC1, AFUA_2G10100, hexA, mrpl22, het-6, rsm10, NHP2, ubi::crp-6, rpl37, mrt4, ubl1, vrtR2, mrps8, rpl402, RML2, DSK2, SPAC19G12.04, crp-46, UBI1, MRPL6, crp-74, rpl-5, yml6, tef5, SBH1, rps23, mrps28, MRPS12, cnxG, rps-25, sec-61, MIP11, rpl35, rps602
2	16.842	20	160	mrpl36, rsm26, rsm18, mrpl27, atp-5, ndk1, MRPL3, mrp20, MRPL49, IMG2, mrpl28, mrpl33, mrpl8, MNP1, RRF1, SPBC2F12.10, MRPL37, rsm23, RSM19, mrpl39
3	16.588	18	141	lbsA, qcr7, BLVRB, sdh3, nuo78, pep, At2g02050, nuo-32, CIB22, nuo14.8, fes-1, qcr9, nuo-49, des, nuo-10.5, cox5, atp7, cox-15
4	14.933	16	123	pup2, let1, rpt4, sld2, sconC, rpn7, bor, uch2, RPT1, pca-2, PUP3, SPAC13C5.01c, SPAC6G10.04c, PUP1, BLM10, PRE6
5	13.682	45	301	SPAC1B9.03c, cef1, sap49, tfs1, sap62, prp3, sap114, LSM6, usp102, YBR1204, snrpb, msl1, RPB11, cwc2, RRS1, DRS1, mss116, taf2, SPB4, R4, gtf2f2, tcf-29, SPAC17A5.06, mrd1, efuD, SRB6, taf10, taf12, SPAC926.08c, taf13, smd1, CCL1, rse1, tbpA, DBP9, cwf14, prp17, SOH1, MAK5, RGR1, SPBC215.06c, Sf3b5, lea1, MED7, spb1
6	10.571	22	120	erg13A, TKL1, TPI1, SPAC1687.21, SPAC22A12.16, Bckdha, FBP1, erg13B, erg10A, SCP2, CIMG_07933, PDB1, pgiA, CIMG_05755, tca-8, KGD2, pfkA, citA, FPRO05_10296, B14D6.310, POT1, GPD
7	9.286	15	76	pip1, SMT3, GLE2, ark1, PHO85, YM8270.03C, ubc11, AMA1, YIL046W, nimE, BUB1, slp1, sconB, CDC2, bimE
8	7.429	8	26	erg3B, FG02783.1, erg2, erg3A, ERG25, erg27, YER044C, erg9
9	7.077	14	46	mtr4, bfr2, fcf2, aclZ, UTP11, bud20, IMP4, TRV_05431, NMD3, SPAC12G12.06c, KRR1, PNO1, NIP7, RPF1
10	7	7	21	CIMG_04353, tif212, CIMG_10297, hcr1, tif35, TIF34, SUI1
11	6	6	15	ARB_02077, bglE, ARB_02101, exgD, ARB_04467, ARB_02797
12	5.674	44	150	ywrD, YOR311C, his-3, SPBC13A2.03, MET3, YMR178W, sA, MCYG_00394, SPBC3H7.07c, SPCC1235.04c, LEU4, SDL1, LPP1, nit, CYSK, aro-2, ANIA_06866, MCYG_04845, CAT2, YHR112C, TRP2, SPBP8B7.29, GDE1, SPAC22A12.08c, TUM1, leu2A, met-7, CYB2, met-2, TSTA_043820, trp4, trpC, SPCC364.07, dpp1, GAD1, nuc-2, SLC1, iaaA, SPO14, SPBC428.14, asn1, thrc, ale1, ARB_02921
13	5	5	10	caf1, not2, rcd1, CCR4, SPAC16C9.04c
14	4.815	28	67	seh1, asp, cyp6, cysD, NUP57, cpr6, YAL012W, UBC1, UBC26, aat2, D4211, ubc2, sec13, SPBC725.01, SPAC343.17c, glt1, NUP159, CCN1, cnd3, AN2882, GDH, alp14, NUP49, ndc80, met26, poxJ, met9, hba1
15	4.8	6	12	RAM2, ggs1, erg20, D1239, TRV_03236, SPAC4D7.04c
16	4.4	6	11	GCN5, spt20, hH3v, sgf73, hfi1, sgf29
17	4.286	8	15	noc3, HAS1, DBP2, YCR072C, ECM16, RRP12, cbf5, cwf16
18	4	5	12	ADH6, SPAC3G9.11c, GUT1, SPAC26F1.07, alcB
19	4	4	6	alp6, dam1, SPC19, DAD3
20	4	4	6	FEN1, SPAC869.04, MLH1, MSH4
21	4	4	6	MNN9, ARC1, MNN11, CaO19.1011
22	4	4	6	oca3, At4g32130, emc1, SPBC1711.03
23	4	4	6	isa2, dscC, ARB_05732-2, ISU1
24	3.833	13	23	GOS1, COG6, POX3, PAY32, fox-2, efuE, ICL1, acuE, CIMG_00151, vti1, AN1503, crt, MSP1
25	3.833	37	69	ado1, TOP2, cut3, gna-3, pps1, FG02321, rfc1, choC, tim23, tom40, mcl1, GEN1, TIM13, YOR29-25, RFC2, klpA, fol3, klp5, CTF8, MET7, POL4, cr-1, adl1, met-6, cdc17, APT1, uch1, flbA, mug71, YND1, GB-1, tea2, HSP60, bimC, SPAC15E1.04, YUH1, gna-2
26	3.714	8	13	alg-2, YDR074W, gpi3, SPAC2E11.16c, GLG2, tpsB, ARB_01551, mpg1
27	3.6	6	9	SPBC21H7.06c, SPBC543.02c, SKN7, ucp7, bipA, HSP70
28	3.5	5	7	rio2, rpa1, RLP24, SPBC13G1.09, nob1
29	3.429	8	12	cul1, cul3, spm2, pab1, ubc15, candA-C, uba2, UBC6
30	3.333	4	5	VMA3, ATP15, vma7, VMA16
31	3.333	4	5	fmt1, CAF17, DFR1, inpF
32	3.333	4	5	ste20, sid1, scd2, rho2
33	3.333	7	10	pyc, LEUA, MCYG_05531, ILV2, SPAC17H9.13c, ACS2, DUR12
34	3	3	3	ash2, sdc1, spp1
35	3	3	3	pob3, iws1, RTF1
36	3	3	3	rpc25, rpc6, SPCC1919.14c
37	3	3	3	MPS1, klp6, ase1
38	3	3	4	sub2, cyp10, mnh1
39	3	3	4	claC, apdG, MYCGRDRAFT_76805
40	3	3	3	ctf18, spb70, SPAC6B12.10c
41	3	3	3	sar1, AFLA_051990, ERV14
42	3	3	3	YIR037W, YBL0503, gsa1
43	3	3	3	MET10, IRC21, sir1
44	3	9	12	BET3, bet4, sed5, SPCC970.06, sec27, ARF, GDI1, RYL2, ykt6
45	3	3	3	tim14, tim10, tim9
46	3	9	12	YCR046, mcm10, CTHT_0061010, SPBC1198.05, GUK1, rhp51, rnr-1, sna41, cdc27
47	3	3	3	URM1, ncs6, NCS2
48	3	3	3	aro-8, ARO4, AMT16
49	3	3	3	PEX11B, PMP47B, LPI1W
50	3	3	3	yos9, DER1, Derl2
51	3	3	5	mug14, SPAC823.14, ADI1
52	3	3	3	SPAC12B10.13, SSH4, SPBC29A3.03c
53	3	3	3	cyt-2, SPAC24C9.02c, HEM15
54	3	3	3	SPAC6F6.11c, hxA, pdxH
55	2.8	6	9	arg-6, hemA, arg-8, fap1, ARB_01041, for
56	2.667	4	5	ltnD, FBA1, SPBC24C6.09c, hxkA
