# Supplementary material for: ﻿Stage-specific RNA regulomes of Trichophyton mentagrophytes: mRNA-lncRNA-miRNA interplay in spore-hypha transition
Source: IMA Fungus. 2025 Nov 5;16:e166433. doi: 10.3897/imafungus.16.166433 (PMC12612851; doi:10.3897/imafungus.16.166433)
Supplement: Supplementary material 2 — Supplementary tables S1–S13 [file imafungus-16-e166433-s002.zip › 166433_0R-4-A_revised_Supplementary_Table_6.xlsx]

## Sheet: novel lncRNAs
MSTRG.10.1
MSTRG.10000.1
MSTRG.10004.1
MSTRG.10009.1
MSTRG.1001.1
MSTRG.10010.1
MSTRG.10018.1
MSTRG.10020.1
MSTRG.10020.2
MSTRG.10022.1
MSTRG.10023.1
MSTRG.10026.1
MSTRG.1003.1
MSTRG.1003.2
MSTRG.10031.1
MSTRG.10037.1
MSTRG.10038.3
MSTRG.10041.1
MSTRG.10042.1
MSTRG.10046.1
MSTRG.10046.2
MSTRG.10047.2
MSTRG.10056.1
MSTRG.10058.5
MSTRG.10059.1
MSTRG.10065.1
MSTRG.10069.1
MSTRG.1007.1
MSTRG.10071.1
MSTRG.10073.1
MSTRG.10079.1
MSTRG.10085.2
MSTRG.10089.1
MSTRG.1009.1
MSTRG.10091.1
MSTRG.10093.1
MSTRG.10099.1
MSTRG.10099.3
MSTRG.10100.1
MSTRG.10101.2
MSTRG.10103.1
MSTRG.10109.1
MSTRG.1011.1
MSTRG.1011.2
MSTRG.10112.1
MSTRG.10117.2
MSTRG.10118.1
MSTRG.1012.3
MSTRG.10121.1
MSTRG.10123.1
MSTRG.10130.2
MSTRG.10132.1
MSTRG.10132.2
MSTRG.10133.1
MSTRG.1014.1
MSTRG.10143.1
MSTRG.10144.1
MSTRG.10150.1
MSTRG.10151.1
MSTRG.10156.1
MSTRG.10157.1
MSTRG.10159.1
MSTRG.10162.1
MSTRG.10166.1
MSTRG.10168.1
MSTRG.1017.1
MSTRG.10171.1
MSTRG.10179.1
MSTRG.10180.1
MSTRG.10182.1
MSTRG.10182.2
MSTRG.10182.3
MSTRG.10182.6
MSTRG.10182.7
MSTRG.10182.8
MSTRG.10184.1
MSTRG.10186.1
MSTRG.10187.1
MSTRG.10199.1
MSTRG.10200.1
MSTRG.10207.1
MSTRG.10209.1
MSTRG.10212.1
MSTRG.10214.1
MSTRG.10215.1
MSTRG.10222.1
MSTRG.10222.2
MSTRG.10224.1
MSTRG.10225.1
MSTRG.1023.1
MSTRG.10233.1
MSTRG.10235.1
MSTRG.10237.1
MSTRG.10242.1
MSTRG.10247.1
MSTRG.10249.1
MSTRG.10257.1
MSTRG.10258.1
MSTRG.10259.1
MSTRG.10262.1
MSTRG.10263.1
MSTRG.10269.1
MSTRG.10272.1
MSTRG.10275.1
MSTRG.10276.1
MSTRG.10280.1
MSTRG.10283.1
MSTRG.10288.1
MSTRG.10290.1
MSTRG.10292.1
MSTRG.10293.1
MSTRG.10295.1
MSTRG.10297.1
MSTRG.103.1
MSTRG.10301.1
MSTRG.10308.2
MSTRG.10311.1
MSTRG.10311.2
MSTRG.10313.1
MSTRG.10316.1
MSTRG.1032.1
MSTRG.1032.2
MSTRG.1032.3
MSTRG.10320.1
MSTRG.10321.1
MSTRG.10322.1
MSTRG.10326.1
MSTRG.10329.1
MSTRG.10332.1
MSTRG.10336.1
MSTRG.10337.1
MSTRG.10347.1
MSTRG.10349.1
MSTRG.10350.2
MSTRG.10355.1
MSTRG.10368.1
MSTRG.10375.1
MSTRG.10375.2
MSTRG.10377.1
MSTRG.10379.1
MSTRG.10388.1
MSTRG.10389.1
MSTRG.1039.1
MSTRG.10391.1
MSTRG.10393.1
MSTRG.10396.1
MSTRG.10399.1
MSTRG.10404.1
MSTRG.10407.1
MSTRG.10410.1
MSTRG.10411.2
MSTRG.10413.1
MSTRG.10414.1
MSTRG.1042.1
MSTRG.10421.1
MSTRG.10427.1
MSTRG.10428.1
MSTRG.10439.1
MSTRG.10440.1
MSTRG.10446.1
MSTRG.10447.1
MSTRG.10450.1
MSTRG.10457.1
MSTRG.10459.1
MSTRG.1046.1
MSTRG.10462.1
MSTRG.10464.1
MSTRG.10468.1
MSTRG.10474.1
MSTRG.10476.1
MSTRG.10477.1
MSTRG.10478.1
MSTRG.10480.1
MSTRG.10481.1
MSTRG.10483.1
MSTRG.10486.1
MSTRG.10487.1
MSTRG.10488.1
MSTRG.10489.1
MSTRG.10492.1
MSTRG.10497.1
MSTRG.10500.1
MSTRG.10504.2
MSTRG.1051.1
MSTRG.10511.1
MSTRG.10516.1
MSTRG.10519.1
MSTRG.10521.1
MSTRG.10522.1
MSTRG.10525.1
MSTRG.10526.1
MSTRG.10528.1
MSTRG.10529.1
MSTRG.1053.1
MSTRG.10531.1
MSTRG.10533.1
MSTRG.10534.1
MSTRG.10535.1
MSTRG.10539.1
MSTRG.10539.2
MSTRG.10539.3
MSTRG.10542.1
MSTRG.10547.1
MSTRG.10552.1
MSTRG.10553.1
MSTRG.10553.2
MSTRG.10555.1
MSTRG.10559.1
MSTRG.10568.2
MSTRG.10569.1
MSTRG.10573.1
MSTRG.10576.1
MSTRG.10578.1
MSTRG.10579.1
MSTRG.1058.3
MSTRG.10587.1
MSTRG.10588.1
MSTRG.10589.1
MSTRG.10591.1
MSTRG.10592.1
MSTRG.10593.1
MSTRG.10597.1
MSTRG.10602.1
MSTRG.10604.3
MSTRG.10605.1
MSTRG.10607.1
MSTRG.10611.1
MSTRG.10611.4
MSTRG.10614.1
MSTRG.10617.1
MSTRG.1062.1
MSTRG.10620.1
MSTRG.10623.1
MSTRG.10624.1
MSTRG.10626.1
MSTRG.10627.1
MSTRG.10629.1
MSTRG.10632.1
MSTRG.10634.1
MSTRG.10635.1
MSTRG.10636.1
MSTRG.10638.1
MSTRG.10640.3
MSTRG.10643.1
MSTRG.10645.1
MSTRG.10646.1
MSTRG.10647.1
MSTRG.10649.1
MSTRG.10651.1
MSTRG.10651.2
MSTRG.10652.2
MSTRG.10652.4
MSTRG.10653.1
MSTRG.1066.1
MSTRG.10669.1
MSTRG.1067.1
MSTRG.10670.1
MSTRG.10672.1
MSTRG.10674.1
MSTRG.10677.1
MSTRG.10680.1
MSTRG.10682.1
MSTRG.10683.1
MSTRG.10684.1
MSTRG.1069.1
MSTRG.10692.1
MSTRG.10696.2
MSTRG.1070.1
MSTRG.10702.1
MSTRG.10703.1
MSTRG.10707.1
MSTRG.10709.1
MSTRG.1071.1
MSTRG.10712.1
MSTRG.10713.1
MSTRG.10715.1
MSTRG.10717.1
MSTRG.10719.1
MSTRG.10726.1
MSTRG.10728.1
MSTRG.10728.2
MSTRG.10729.1
MSTRG.10729.3
MSTRG.1073.1
MSTRG.10739.1
MSTRG.10747.1
MSTRG.10751.1
MSTRG.10752.1
MSTRG.10753.1
MSTRG.10757.1
MSTRG.1076.1
MSTRG.10760.1
MSTRG.10764.1
MSTRG.10765.1
MSTRG.10766.1
MSTRG.10769.1
MSTRG.1077.1
MSTRG.10771.1
MSTRG.10775.1
MSTRG.1078.1
MSTRG.10794.1
MSTRG.10800.1
MSTRG.10800.2
MSTRG.10801.1
MSTRG.10803.1
MSTRG.10805.1
MSTRG.10807.1
MSTRG.1081.1
MSTRG.10814.1
MSTRG.10814.2
MSTRG.10816.1
MSTRG.10818.1
MSTRG.10823.1
MSTRG.10826.1
MSTRG.10827.2
MSTRG.10827.3
MSTRG.10827.4
MSTRG.10830.1
MSTRG.10832.1
MSTRG.10835.1
MSTRG.10835.2
MSTRG.10835.3
MSTRG.10837.1
MSTRG.10851.1
MSTRG.10851.2
MSTRG.10851.3
MSTRG.10851.4
MSTRG.10861.1
MSTRG.10861.2
MSTRG.10864.1
MSTRG.10866.1
MSTRG.10868.1
MSTRG.10874.1
MSTRG.1088.1
MSTRG.10882.1
MSTRG.10884.1
MSTRG.10886.1
MSTRG.10888.1
MSTRG.1089.1
MSTRG.10890.1
MSTRG.10894.2
MSTRG.10896.1
MSTRG.10898.1
MSTRG.10898.2
MSTRG.10903.1
MSTRG.10903.2
MSTRG.10905.1
MSTRG.10907.1
MSTRG.1091.1
MSTRG.10913.1
MSTRG.10914.1
MSTRG.10916.1
MSTRG.10917.1
MSTRG.10918.1
MSTRG.10921.1
MSTRG.10924.1
MSTRG.10928.1
MSTRG.10929.1
MSTRG.10931.1
MSTRG.10939.1
MSTRG.10940.1
MSTRG.10940.2
MSTRG.10940.3
MSTRG.10941.3
MSTRG.10941.4
MSTRG.10942.1
MSTRG.10947.1
MSTRG.10949.1
MSTRG.10952.1
MSTRG.10956.1
MSTRG.10957.2
MSTRG.10961.1
MSTRG.10967.1
MSTRG.10973.1
MSTRG.10979.1
MSTRG.1098.1
MSTRG.10984.1
MSTRG.10989.1
MSTRG.10989.2
MSTRG.1099.1
MSTRG.10993.1
MSTRG.11.1
MSTRG.110.1
MSTRG.1100.1
MSTRG.11001.1
MSTRG.11003.1
MSTRG.11006.1
MSTRG.11012.1
MSTRG.11015.2
MSTRG.11016.1
MSTRG.11019.1
MSTRG.1102.1
MSTRG.11025.1
MSTRG.11029.1
MSTRG.1103.1
MSTRG.11034.1
MSTRG.11042.1
MSTRG.11044.1
MSTRG.1105.1
MSTRG.11056.1
MSTRG.11057.1
MSTRG.11062.1
MSTRG.11066.1
MSTRG.11066.2
MSTRG.11069.1
MSTRG.1107.1
MSTRG.11075.1
MSTRG.11078.1
MSTRG.11086.1
MSTRG.11087.1
MSTRG.11095.1
MSTRG.111.1
MSTRG.1111.1
MSTRG.11110.1
MSTRG.11113.1
MSTRG.11118.1
MSTRG.11122.1
MSTRG.11124.1
MSTRG.11128.1
MSTRG.11129.1
MSTRG.1113.1
MSTRG.11132.1
MSTRG.1114.1
MSTRG.11140.1
MSTRG.11146.1
MSTRG.11148.4
MSTRG.1115.1
MSTRG.11151.1
MSTRG.11152.1
MSTRG.11152.2
MSTRG.11154.1
MSTRG.11159.1
MSTRG.11160.1
MSTRG.11162.1
MSTRG.11166.1
MSTRG.11169.1
MSTRG.11170.1
MSTRG.11175.1
MSTRG.11177.1
MSTRG.11179.1
MSTRG.11180.1
MSTRG.11183.1
MSTRG.1119.1
MSTRG.11196.1
MSTRG.11198.1
MSTRG.112.1
MSTRG.11205.1
MSTRG.11216.1
MSTRG.11219.1
MSTRG.11220.3
MSTRG.11225.3
MSTRG.11227.1
MSTRG.11229.1
MSTRG.1123.1
MSTRG.11233.1
MSTRG.11238.1
MSTRG.11240.1
MSTRG.11240.2
MSTRG.11244.1
MSTRG.11250.1
MSTRG.11254.1
MSTRG.11255.1
MSTRG.11262.1
MSTRG.11275.1
MSTRG.11277.1
MSTRG.11278.1
MSTRG.11281.1
MSTRG.11289.1
MSTRG.11291.1
MSTRG.11297.2
MSTRG.11306.1
MSTRG.11309.1
MSTRG.11311.1
MSTRG.11313.1
MSTRG.11314.1
MSTRG.11325.2
MSTRG.11327.1
MSTRG.11328.1
MSTRG.11330.1
MSTRG.11332.1
MSTRG.11335.1
MSTRG.11338.1
MSTRG.11339.1
MSTRG.11340.1
MSTRG.11342.1
MSTRG.11345.1
MSTRG.11346.1
MSTRG.11347.1
MSTRG.11360.1
MSTRG.11361.1
MSTRG.11362.1
MSTRG.11366.1
MSTRG.11367.1
MSTRG.11367.2
MSTRG.11369.1
MSTRG.11371.1
MSTRG.11371.2
MSTRG.11374.1
MSTRG.11377.1
MSTRG.11378.1
MSTRG.11382.1
MSTRG.11386.1
MSTRG.11388.1
MSTRG.11389.1
MSTRG.11390.1
MSTRG.11391.1
MSTRG.11393.1
MSTRG.11394.1
MSTRG.11398.1
MSTRG.11401.1
MSTRG.11410.1
MSTRG.11418.1
MSTRG.1142.1
MSTRG.11423.1
MSTRG.11424.1
MSTRG.11433.1
MSTRG.11437.1
MSTRG.1144.1
MSTRG.11441.1
MSTRG.11443.1
MSTRG.11444.1
MSTRG.11446.1
MSTRG.11447.1
MSTRG.11449.1
MSTRG.11452.1
MSTRG.11452.2
MSTRG.11453.1
MSTRG.11460.1
MSTRG.11466.1
MSTRG.11468.1
MSTRG.1147.1
MSTRG.11474.1
MSTRG.11482.1
MSTRG.11487.1
MSTRG.11489.1
MSTRG.1149.1
MSTRG.11492.1
MSTRG.11494.1
MSTRG.11496.4
MSTRG.115.1
MSTRG.11501.3
MSTRG.11502.1
MSTRG.11503.1
MSTRG.11508.1
MSTRG.11510.1
MSTRG.11513.1
MSTRG.11514.1
MSTRG.11515.1
MSTRG.11517.1
MSTRG.11518.2
MSTRG.11518.3
MSTRG.11522.1
MSTRG.11524.1
MSTRG.11524.2
MSTRG.11525.1
MSTRG.11528.1
MSTRG.11531.1
MSTRG.11541.1
MSTRG.11549.1
MSTRG.1155.3
MSTRG.11556.1
MSTRG.11560.1
MSTRG.11562.1
MSTRG.11563.1
MSTRG.11565.1
MSTRG.1157.1
MSTRG.11571.1
MSTRG.11572.1
MSTRG.11584.1
MSTRG.11585.1
MSTRG.11589.1
MSTRG.11591.1
MSTRG.11594.1
MSTRG.11596.1
MSTRG.11599.1
MSTRG.11600.1
MSTRG.11603.1
MSTRG.1161.1
MSTRG.11614.1
MSTRG.11617.1
MSTRG.11620.1
MSTRG.11623.1
MSTRG.1163.1
MSTRG.11632.1
MSTRG.11636.1
MSTRG.11638.1
MSTRG.11639.1
MSTRG.11644.1
MSTRG.1165.1
MSTRG.11651.1
MSTRG.11654.1
MSTRG.11660.1
MSTRG.11665.1
MSTRG.11666.1
MSTRG.11667.1
MSTRG.11669.1
MSTRG.1167.1
MSTRG.11674.1
MSTRG.11678.1
MSTRG.11679.1
MSTRG.11694.1
MSTRG.11695.1
MSTRG.11696.1
MSTRG.11698.1
MSTRG.11704.1
MSTRG.11707.1
MSTRG.11709.1
MSTRG.11711.1
MSTRG.11716.1
MSTRG.11717.1
MSTRG.11719.2
MSTRG.11722.1
MSTRG.11724.1
MSTRG.11728.1
MSTRG.11729.1
MSTRG.11738.1
MSTRG.11742.1
MSTRG.11747.1
MSTRG.11749.1
MSTRG.11755.1
MSTRG.11760.1
MSTRG.11782.1
MSTRG.1179.1
MSTRG.11795.1
MSTRG.118.1
MSTRG.11801.1
MSTRG.11803.1
MSTRG.11805.1
MSTRG.11806.1
MSTRG.11809.1
MSTRG.11811.1
MSTRG.11812.1
MSTRG.11818.4
MSTRG.11822.1
MSTRG.11823.1
MSTRG.11826.1
MSTRG.11826.2
MSTRG.11827.1
MSTRG.11828.1
MSTRG.11829.1
MSTRG.11830.1
MSTRG.11832.1
MSTRG.11835.1
MSTRG.11844.1
MSTRG.11850.1
MSTRG.11857.1
MSTRG.11858.1
MSTRG.11863.1
MSTRG.11864.1
MSTRG.11865.1
MSTRG.11866.1
MSTRG.11867.1
MSTRG.11868.1
MSTRG.11871.1
MSTRG.11874.1
MSTRG.11877.1
MSTRG.11878.1
MSTRG.1188.1
MSTRG.11881.1
MSTRG.11883.1
MSTRG.11886.1
MSTRG.11888.1
MSTRG.1189.1
MSTRG.11891.1
MSTRG.11893.1
MSTRG.11899.1
MSTRG.11903.3
MSTRG.11903.4
MSTRG.11906.1
MSTRG.11908.1
MSTRG.11909.1
MSTRG.11910.1
MSTRG.11913.1
MSTRG.11915.1
MSTRG.11915.2
MSTRG.11916.1
MSTRG.1192.1
MSTRG.11920.1
MSTRG.11922.1
MSTRG.11923.1
MSTRG.11923.2
MSTRG.11931.1
MSTRG.11936.1
MSTRG.11940.1
MSTRG.11941.2
MSTRG.11947.1
MSTRG.11949.1
MSTRG.11953.1
MSTRG.11955.1
MSTRG.11956.1
MSTRG.11963.1
MSTRG.11965.1
MSTRG.11967.1
MSTRG.11969.1
MSTRG.11970.1
MSTRG.1198.1
MSTRG.11989.1
MSTRG.1199.2
MSTRG.11991.1
MSTRG.12002.5
MSTRG.12003.1
MSTRG.12007.1
MSTRG.12008.1
MSTRG.1201.1
MSTRG.12010.1
MSTRG.12012.1
MSTRG.12016.1
MSTRG.12017.1
MSTRG.12020.1
MSTRG.12022.1
MSTRG.12031.1
MSTRG.12032.1
MSTRG.12035.1
MSTRG.12039.1
MSTRG.12051.1
MSTRG.12053.1
MSTRG.12057.1
MSTRG.12063.1
MSTRG.12065.1
MSTRG.12068.1
MSTRG.12073.1
MSTRG.12081.1
MSTRG.12083.1
MSTRG.12084.1
MSTRG.12086.1
MSTRG.1209.1
MSTRG.12096.1
MSTRG.12098.1
MSTRG.121.1
MSTRG.12104.1
MSTRG.12109.1
MSTRG.12110.1
MSTRG.12114.1
MSTRG.12121.2
MSTRG.12122.1
MSTRG.12122.2
MSTRG.12124.1
MSTRG.12129.1
MSTRG.1213.1
MSTRG.12132.1
MSTRG.12133.1
MSTRG.12135.1
MSTRG.12141.1
MSTRG.12143.1
MSTRG.12147.1
MSTRG.12153.1
MSTRG.12157.1
MSTRG.12163.1
MSTRG.12165.1
MSTRG.12166.1
MSTRG.12167.1
MSTRG.12168.1
MSTRG.12169.1
MSTRG.12169.2
MSTRG.12170.1
MSTRG.12171.1
MSTRG.12174.1
MSTRG.12179.1
MSTRG.1218.1
MSTRG.12180.1
MSTRG.12186.1
MSTRG.12191.1
MSTRG.12204.1
MSTRG.12207.1
MSTRG.12209.1
MSTRG.12210.2
MSTRG.12211.1
MSTRG.12219.1
MSTRG.12219.2
MSTRG.1223.1
MSTRG.12230.4
MSTRG.12232.1
MSTRG.12237.1
MSTRG.12239.1
MSTRG.12256.1
MSTRG.1226.1
MSTRG.12260.1
MSTRG.12268.1
MSTRG.1227.1
MSTRG.12270.1
MSTRG.12272.1
MSTRG.12276.1
MSTRG.12277.1
MSTRG.12278.1
MSTRG.12279.3
MSTRG.12282.2
MSTRG.12285.1
MSTRG.12288.1
MSTRG.12289.1
MSTRG.12292.1
MSTRG.12294.1
MSTRG.12295.1
MSTRG.12297.1
MSTRG.12298.1
MSTRG.123.1
MSTRG.1230.1
MSTRG.12300.1
MSTRG.12303.1
MSTRG.12304.1
MSTRG.12308.1
MSTRG.12313.1
MSTRG.12320.1
MSTRG.12327.1
MSTRG.12329.1
MSTRG.1233.1
MSTRG.12332.1
MSTRG.12334.1
MSTRG.12336.1
MSTRG.12337.1
MSTRG.12346.6
MSTRG.12346.7
MSTRG.12347.1
MSTRG.12348.1
MSTRG.12348.2
MSTRG.12350.1
MSTRG.12351.1
MSTRG.12351.3
MSTRG.12351.4
MSTRG.12354.1
MSTRG.12356.1
MSTRG.1236.1
MSTRG.12360.1
MSTRG.12367.1
MSTRG.12369.1
MSTRG.1237.1
MSTRG.12373.1
MSTRG.12373.2
MSTRG.12373.3
MSTRG.12375.1
MSTRG.12381.1
MSTRG.12382.1
MSTRG.12385.1
MSTRG.12392.1
MSTRG.12393.1
MSTRG.12408.1
MSTRG.12410.2
MSTRG.12418.1
MSTRG.1243.1
MSTRG.12430.1
MSTRG.12431.1
MSTRG.12448.1
MSTRG.12452.1
MSTRG.12463.2
MSTRG.12466.1
MSTRG.1247.1
MSTRG.12472.1
MSTRG.12472.2
MSTRG.12477.1
MSTRG.12479.1
MSTRG.12483.1
MSTRG.12487.2
MSTRG.12488.1
MSTRG.12490.1
MSTRG.12494.1
MSTRG.12497.1
MSTRG.12499.1
MSTRG.12499.2
MSTRG.12500.1
MSTRG.12507.4
MSTRG.12508.1
MSTRG.12510.1
MSTRG.12511.2
MSTRG.12517.1
MSTRG.12522.1
MSTRG.12522.2
MSTRG.12536.1
MSTRG.12538.1
MSTRG.12540.1
MSTRG.12543.1
MSTRG.12544.1
MSTRG.12558.1
MSTRG.12560.1
MSTRG.12562.1
MSTRG.12565.1
MSTRG.12567.1
MSTRG.12569.1
MSTRG.12572.1
MSTRG.12575.1
MSTRG.12577.1
MSTRG.12579.1
MSTRG.12580.2
MSTRG.12584.1
MSTRG.12585.2
MSTRG.12585.3
MSTRG.12587.2
MSTRG.12594.1
MSTRG.12595.1
MSTRG.12596.1
MSTRG.126.1
MSTRG.12600.1
MSTRG.12601.1
MSTRG.12604.1
MSTRG.12607.1
MSTRG.12609.1
MSTRG.1261.1
MSTRG.12612.1
MSTRG.12615.1
MSTRG.12619.1
MSTRG.12621.1
MSTRG.12625.3
MSTRG.12635.1
MSTRG.1264.1
MSTRG.12640.1
MSTRG.12652.1
MSTRG.12653.1
MSTRG.12663.1
MSTRG.12664.6
MSTRG.12665.1
MSTRG.1267.1
MSTRG.12674.1
MSTRG.12676.1
MSTRG.12678.1
MSTRG.12679.2
MSTRG.12679.3
MSTRG.12681.1
MSTRG.12684.1
MSTRG.12685.1
MSTRG.12685.2
MSTRG.12685.3
MSTRG.12686.1
MSTRG.1269.1
MSTRG.12691.1
MSTRG.12691.2
MSTRG.12694.1
MSTRG.12697.1
MSTRG.12698.1
MSTRG.1270.1
MSTRG.12701.1
MSTRG.12710.1
MSTRG.12715.1
MSTRG.1272.1
MSTRG.12722.1
MSTRG.12723.1
MSTRG.12724.2
MSTRG.12728.1
MSTRG.12730.1
MSTRG.12732.1
MSTRG.12735.1
MSTRG.12738.3
MSTRG.1274.1
MSTRG.12742.1
MSTRG.12744.1
MSTRG.12749.1
MSTRG.1275.1
MSTRG.12750.1
MSTRG.12754.1
MSTRG.12755.1
MSTRG.1276.2
MSTRG.12761.1
MSTRG.12764.1
MSTRG.1277.2
MSTRG.12777.1
MSTRG.12778.1
MSTRG.12780.1
MSTRG.12782.1
MSTRG.12786.1
MSTRG.12788.1
MSTRG.12791.1
MSTRG.12797.1
MSTRG.12799.1
MSTRG.128.1
MSTRG.1280.1
MSTRG.12800.1
MSTRG.12803.1
MSTRG.12805.1
MSTRG.12808.1
MSTRG.1281.1
MSTRG.12816.1
MSTRG.12816.2
MSTRG.12820.1
MSTRG.12821.1
MSTRG.12825.1
MSTRG.12828.1
MSTRG.12829.1
MSTRG.12830.1
MSTRG.12833.1
MSTRG.12835.1
MSTRG.12839.1
MSTRG.12840.1
MSTRG.12845.1
MSTRG.12846.1
MSTRG.12850.1
MSTRG.12866.1
MSTRG.12869.1
MSTRG.12871.1
MSTRG.12873.1
MSTRG.12874.1
MSTRG.12877.1
MSTRG.12880.1
MSTRG.12883.1
MSTRG.12884.1
MSTRG.12886.1
MSTRG.12892.1
MSTRG.12898.1
MSTRG.12899.1
MSTRG.1290.1
MSTRG.12901.1
MSTRG.1291.1
MSTRG.12914.1
MSTRG.12920.1
MSTRG.12926.1
MSTRG.12931.1
MSTRG.12932.1
MSTRG.12935.1
MSTRG.12939.1
MSTRG.12944.1
MSTRG.12954.1
MSTRG.12956.1
MSTRG.12968.1
MSTRG.12969.1
MSTRG.12975.1
MSTRG.12976.1
MSTRG.12980.1
MSTRG.12981.1
MSTRG.12983.1
MSTRG.12984.1
MSTRG.12986.1
MSTRG.12987.1
MSTRG.12988.1
MSTRG.12989.1
MSTRG.12990.1
MSTRG.12992.1
MSTRG.1302.1
MSTRG.1305.1
MSTRG.1306.1
MSTRG.1308.1
MSTRG.1311.1
MSTRG.1313.1
MSTRG.1320.1
MSTRG.1329.1
MSTRG.1331.1
MSTRG.1334.1
MSTRG.1344.1
MSTRG.1345.1
MSTRG.1349.1
MSTRG.1354.1
MSTRG.1357.1
MSTRG.1362.1
MSTRG.1363.1
MSTRG.1365.1
MSTRG.1367.1
MSTRG.1371.1
MSTRG.1373.1
MSTRG.1374.1
MSTRG.1376.1
MSTRG.1378.1
MSTRG.1380.1
MSTRG.1382.1
MSTRG.1385.1
MSTRG.1387.1
MSTRG.1396.1
MSTRG.14.1
MSTRG.1401.1
MSTRG.1406.1
MSTRG.1409.1
MSTRG.1411.1
MSTRG.1413.1
MSTRG.1415.1
MSTRG.1416.1
MSTRG.1427.1
MSTRG.1429.1
MSTRG.143.1
MSTRG.1432.1
MSTRG.1434.1
MSTRG.1435.1
MSTRG.1437.1
MSTRG.1439.1
MSTRG.1441.1
MSTRG.1442.1
MSTRG.1444.1
MSTRG.1445.1
MSTRG.1453.1
MSTRG.1455.1
MSTRG.146.1
MSTRG.1460.1
MSTRG.1467.1
MSTRG.1474.1
MSTRG.1479.2
MSTRG.1485.1
MSTRG.1486.1
MSTRG.1489.1
MSTRG.149.1
MSTRG.1495.1
MSTRG.1496.1
MSTRG.1499.2
MSTRG.150.1
MSTRG.1505.1
MSTRG.1506.1
MSTRG.1509.1
MSTRG.1513.1
MSTRG.1523.1
MSTRG.1529.1
MSTRG.1533.1
MSTRG.1537.1
MSTRG.1539.1
MSTRG.154.1
MSTRG.1540.1
MSTRG.1542.1
MSTRG.1545.1
MSTRG.1546.1
MSTRG.155.1
MSTRG.1554.1
MSTRG.1561.1
MSTRG.1565.1
MSTRG.1567.1
MSTRG.157.1
MSTRG.1577.1
MSTRG.1578.1
MSTRG.1586.1
MSTRG.1590.1
MSTRG.1592.1
MSTRG.1595.2
MSTRG.1597.1
MSTRG.1603.1
MSTRG.1608.1
MSTRG.1609.1
MSTRG.1610.1
MSTRG.1616.2
MSTRG.1625.1
MSTRG.1632.1
MSTRG.1632.2
MSTRG.1633.2
MSTRG.1635.1
MSTRG.1636.1
MSTRG.1638.2
MSTRG.164.1
MSTRG.1641.1
MSTRG.1644.1
MSTRG.1645.1
MSTRG.1647.1
MSTRG.1651.1
MSTRG.1655.1
MSTRG.1660.1
MSTRG.1661.1
MSTRG.1663.1
MSTRG.1669.1
MSTRG.167.1
MSTRG.1672.1
MSTRG.1676.1
MSTRG.1679.1
MSTRG.1687.1
MSTRG.1691.1
MSTRG.1692.1
MSTRG.1696.1
MSTRG.17.1
MSTRG.1703.1
MSTRG.1706.1
MSTRG.1707.1
MSTRG.1708.1
MSTRG.1708.3
MSTRG.1709.1
MSTRG.1711.1
MSTRG.1716.2
MSTRG.1719.1
MSTRG.1722.1
MSTRG.1725.1
MSTRG.1727.1
MSTRG.1728.1
MSTRG.1729.1
MSTRG.1729.2
MSTRG.1729.3
MSTRG.1730.1
MSTRG.1731.3
MSTRG.1736.1
MSTRG.1740.1
MSTRG.1745.2
MSTRG.1746.1
MSTRG.1750.1
MSTRG.1751.1
MSTRG.1754.1
MSTRG.1755.1
MSTRG.1759.1
MSTRG.1766.1
MSTRG.177.1
MSTRG.1770.1
MSTRG.1775.1
MSTRG.1783.1
MSTRG.1785.1
MSTRG.1786.1
MSTRG.1788.1
MSTRG.179.1
MSTRG.1793.1
MSTRG.1794.1
MSTRG.1799.1
MSTRG.1815.1
MSTRG.1817.1
MSTRG.182.1
MSTRG.1821.1
MSTRG.1824.3
MSTRG.1827.1
MSTRG.1828.1
MSTRG.183.1
MSTRG.1831.1
MSTRG.1831.2
MSTRG.1831.3
MSTRG.1831.4
MSTRG.1832.1
MSTRG.1839.1
MSTRG.1840.1
MSTRG.1842.1
MSTRG.1843.1
MSTRG.1846.1
MSTRG.1847.1
MSTRG.1848.1
MSTRG.1848.2
MSTRG.1849.2
MSTRG.1850.1
MSTRG.1851.1
MSTRG.1852.1
MSTRG.1855.4
MSTRG.1856.1
MSTRG.1858.1
MSTRG.1859.1
MSTRG.1860.1
MSTRG.1863.1
MSTRG.187.1
MSTRG.1870.1
MSTRG.1874.1
MSTRG.1875.1
MSTRG.1880.1
MSTRG.1881.1
MSTRG.1882.1
MSTRG.1885.1
MSTRG.1889.1
MSTRG.1890.2
MSTRG.1892.1
MSTRG.1893.1
MSTRG.1894.1
MSTRG.1897.1
MSTRG.1899.1
MSTRG.1901.1
MSTRG.1916.1
MSTRG.1927.1
MSTRG.1928.1
MSTRG.1930.1
MSTRG.1932.1
MSTRG.1933.1
MSTRG.1934.1
MSTRG.1946.1
MSTRG.1947.1
MSTRG.1948.1
MSTRG.1949.3
MSTRG.195.1
MSTRG.1950.1
MSTRG.1952.1
MSTRG.1954.1
MSTRG.1957.1
MSTRG.1961.1
MSTRG.1962.1
MSTRG.1963.1
MSTRG.1964.1
MSTRG.1965.1
MSTRG.197.1
MSTRG.1971.1
MSTRG.1971.2
MSTRG.1974.1
MSTRG.1976.1
MSTRG.1976.2
MSTRG.1979.1
MSTRG.1982.1
MSTRG.1983.1
MSTRG.1992.1
MSTRG.1994.1
MSTRG.2000.1
MSTRG.2001.1
MSTRG.2019.1
MSTRG.202.1
MSTRG.2022.1
MSTRG.2023.1
MSTRG.2031.1
MSTRG.2033.1
MSTRG.2035.1
MSTRG.2041.1
MSTRG.2042.1
MSTRG.2043.1
MSTRG.2046.1
MSTRG.2047.1
MSTRG.2048.1
MSTRG.205.2
MSTRG.2051.1
MSTRG.2059.1
MSTRG.2063.1
MSTRG.2065.1
MSTRG.2066.1
MSTRG.2067.1
MSTRG.207.1
MSTRG.207.2
MSTRG.2076.1
MSTRG.2078.1
MSTRG.2079.1
MSTRG.208.1
MSTRG.2084.1
MSTRG.2085.1
MSTRG.209.1
MSTRG.2090.1
MSTRG.2092.1
MSTRG.2095.1
MSTRG.2097.1
MSTRG.2098.1
MSTRG.2099.2
MSTRG.2100.1
MSTRG.2102.1
MSTRG.2103.1
MSTRG.2104.1
MSTRG.2109.1
MSTRG.2110.1
MSTRG.2119.1
MSTRG.2126.1
MSTRG.2130.1
MSTRG.2131.1
MSTRG.2132.1
MSTRG.2133.1
MSTRG.2139.1
MSTRG.214.2
MSTRG.2147.1
MSTRG.2149.1
MSTRG.2154.1
MSTRG.2158.1
MSTRG.2161.3
MSTRG.2163.1
MSTRG.2171.1
MSTRG.2172.1
MSTRG.2177.1
MSTRG.2181.1
MSTRG.2184.1
MSTRG.2186.1
MSTRG.2187.1
MSTRG.2189.1
MSTRG.2192.1
MSTRG.2193.1
MSTRG.2199.1
MSTRG.220.1
MSTRG.2202.1
MSTRG.2210.1
MSTRG.2215.1
MSTRG.2219.1
MSTRG.2223.1
MSTRG.2224.1
MSTRG.2226.1
MSTRG.2234.1
MSTRG.2244.1
MSTRG.2247.1
MSTRG.2249.1
MSTRG.225.1
MSTRG.2253.1
MSTRG.2254.2
MSTRG.2256.1
MSTRG.2256.2
MSTRG.2259.1
MSTRG.2265.1
MSTRG.2274.1
MSTRG.2274.2
MSTRG.2288.1
MSTRG.2289.1
MSTRG.2292.1
MSTRG.2296.1
MSTRG.2297.1
MSTRG.2303.1
MSTRG.2305.1
MSTRG.2306.1
MSTRG.231.1
MSTRG.2311.1
MSTRG.2315.1
MSTRG.2318.1
MSTRG.232.1
MSTRG.232.2
MSTRG.2321.1
MSTRG.2323.1
MSTRG.2324.1
MSTRG.2326.1
MSTRG.233.2
MSTRG.2333.1
MSTRG.234.1
MSTRG.2342.1
MSTRG.2344.1
MSTRG.2347.3
MSTRG.2354.1
MSTRG.2355.1
MSTRG.2358.1
MSTRG.2359.1
MSTRG.236.1
MSTRG.2363.1
MSTRG.2367.1
MSTRG.2368.1
MSTRG.2374.1
MSTRG.2379.1
MSTRG.238.1
MSTRG.238.2
MSTRG.2383.1
MSTRG.2384.1
MSTRG.2385.1
MSTRG.2395.1
MSTRG.240.1
MSTRG.2400.1
MSTRG.2401.1
MSTRG.2410.1
MSTRG.2416.1
MSTRG.2418.1
MSTRG.242.1
MSTRG.2420.1
MSTRG.2426.1
MSTRG.2427.1
MSTRG.2433.1
MSTRG.2435.1
MSTRG.2436.1
MSTRG.2438.1
MSTRG.2441.1
MSTRG.2444.1
MSTRG.2444.2
MSTRG.2452.1
MSTRG.2456.1
MSTRG.2458.1
MSTRG.2464.1
MSTRG.2466.2
MSTRG.247.1
MSTRG.2473.1
MSTRG.2485.1
MSTRG.2496.2
MSTRG.2511.1
MSTRG.2512.1
MSTRG.2513.1
MSTRG.2513.2
MSTRG.2519.1
MSTRG.2523.1
MSTRG.2524.1
MSTRG.2525.1
MSTRG.2526.1
MSTRG.2527.1
MSTRG.2535.1
MSTRG.2537.1
MSTRG.2540.1
MSTRG.2542.1
MSTRG.2543.1
MSTRG.2544.1
MSTRG.2547.1
MSTRG.2548.1
MSTRG.255.1
MSTRG.2551.1
MSTRG.2553.1
MSTRG.2556.1
MSTRG.2560.1
MSTRG.2561.1
MSTRG.2563.1
MSTRG.2566.1
MSTRG.2568.1
MSTRG.257.1
MSTRG.2572.1
MSTRG.2578.1
MSTRG.258.1
MSTRG.2581.1
MSTRG.2582.1
MSTRG.2583.1
MSTRG.2584.1
MSTRG.2588.1
MSTRG.2591.1
MSTRG.2599.1
MSTRG.2601.1
MSTRG.2609.1
MSTRG.2613.1
MSTRG.2614.1
MSTRG.2615.1
MSTRG.2620.1
MSTRG.2622.1
MSTRG.2626.1
MSTRG.2626.2
MSTRG.2630.1
MSTRG.2631.1
MSTRG.2635.1
MSTRG.2637.1
MSTRG.2640.1
MSTRG.2642.1
MSTRG.2646.1
MSTRG.2651.1
MSTRG.2659.1
MSTRG.2663.2
MSTRG.2667.1
MSTRG.2669.2
MSTRG.267.1
MSTRG.2670.1
MSTRG.2670.2
MSTRG.2674.1
MSTRG.2677.1
MSTRG.2684.1
MSTRG.2684.2
MSTRG.2695.1
MSTRG.2697.1
MSTRG.2699.1
MSTRG.2701.1
MSTRG.2705.1
MSTRG.2706.1
MSTRG.2709.1
MSTRG.2710.1
MSTRG.2710.2
MSTRG.2710.3
MSTRG.2712.1
MSTRG.2713.1
MSTRG.2714.1
MSTRG.2715.1
MSTRG.2719.1
MSTRG.272.1
MSTRG.2723.1
MSTRG.2724.1
MSTRG.2726.1
MSTRG.2727.1
MSTRG.2740.1
MSTRG.2742.1
MSTRG.2746.1
MSTRG.2753.1
MSTRG.2754.1
MSTRG.2755.1
MSTRG.2756.1
MSTRG.2769.2
MSTRG.2772.1
MSTRG.2775.1
MSTRG.2776.1
MSTRG.2785.1
MSTRG.2789.1
MSTRG.2790.1
MSTRG.2791.1
MSTRG.2795.1
MSTRG.28.1
MSTRG.2800.2
MSTRG.2801.1
MSTRG.2802.1
MSTRG.2806.1
MSTRG.281.1
MSTRG.2812.1
MSTRG.2814.1
MSTRG.2818.1
MSTRG.2819.1
MSTRG.2825.2
MSTRG.2825.3
MSTRG.2827.1
MSTRG.283.3
MSTRG.2831.1
MSTRG.2833.1
MSTRG.2835.1
MSTRG.2839.1
MSTRG.2848.1
MSTRG.285.1
MSTRG.2851.1
MSTRG.2853.2
MSTRG.2854.2
MSTRG.2855.1
MSTRG.2856.1
MSTRG.2863.1
MSTRG.2867.1
MSTRG.287.1
MSTRG.2870.3
MSTRG.2878.1
MSTRG.2888.1
MSTRG.2894.1
MSTRG.290.1
MSTRG.2905.1
MSTRG.2908.1
MSTRG.2916.1
MSTRG.2919.1
MSTRG.2926.1
MSTRG.2930.1
MSTRG.2932.1
MSTRG.2933.1
MSTRG.2934.1
MSTRG.2950.1
MSTRG.2953.1
MSTRG.2963.1
MSTRG.2964.1
MSTRG.2966.1
MSTRG.297.1
MSTRG.2971.1
MSTRG.2972.1
MSTRG.2974.1
MSTRG.2976.1
MSTRG.2980.1
MSTRG.2983.1
MSTRG.2983.2
MSTRG.2986.1
MSTRG.2987.1
MSTRG.2988.1
MSTRG.2989.1
MSTRG.2993.1
MSTRG.3008.1
MSTRG.3012.1
MSTRG.3013.1
MSTRG.3014.1
MSTRG.3018.2
MSTRG.3021.1
MSTRG.3023.1
MSTRG.3024.1
MSTRG.3028.1
MSTRG.3032.1
MSTRG.3040.1
MSTRG.3042.1
MSTRG.3045.1
MSTRG.3048.1
MSTRG.3053.1
MSTRG.3054.1
MSTRG.3055.1
MSTRG.3063.1
MSTRG.3067.1
MSTRG.3069.1
MSTRG.3072.1
MSTRG.3073.1
MSTRG.3074.1
MSTRG.3075.1
MSTRG.3076.1
MSTRG.3080.1
MSTRG.3083.1
MSTRG.3091.1
MSTRG.3092.1
MSTRG.3099.2
MSTRG.3100.1
MSTRG.3101.1
MSTRG.3102.1
MSTRG.3103.1
MSTRG.3107.1
MSTRG.3108.1
MSTRG.3111.1
MSTRG.3112.1
MSTRG.3123.2
MSTRG.3126.1
MSTRG.3127.1
MSTRG.3128.1
MSTRG.3129.1
MSTRG.3130.1
MSTRG.3131.1
MSTRG.3134.1
MSTRG.3138.1
MSTRG.3139.1
MSTRG.314.1
MSTRG.3142.1
MSTRG.3146.1
MSTRG.3152.1
MSTRG.3157.1
MSTRG.3163.4
MSTRG.3167.1
MSTRG.3174.1
MSTRG.3175.1
MSTRG.3176.2
MSTRG.3180.1
MSTRG.3180.2
MSTRG.3183.1
MSTRG.3189.1
MSTRG.3193.1
MSTRG.3198.1
MSTRG.3200.1
MSTRG.3201.1
MSTRG.3202.1
MSTRG.3206.1
MSTRG.3220.1
MSTRG.3225.1
MSTRG.3226.1
MSTRG.3227.5
MSTRG.3229.1
MSTRG.3230.1
MSTRG.3233.1
MSTRG.3234.1
MSTRG.3235.1
MSTRG.3237.1
MSTRG.3238.1
MSTRG.3239.1
MSTRG.3244.1
MSTRG.3245.1
MSTRG.3247.1
MSTRG.3250.1
MSTRG.3252.1
MSTRG.3253.1
MSTRG.3253.2
MSTRG.3254.1
MSTRG.3255.1
MSTRG.3255.2
MSTRG.3257.1
MSTRG.326.1
MSTRG.3274.6
MSTRG.3274.7
MSTRG.3277.1
MSTRG.3284.1
MSTRG.3292.1
MSTRG.3293.1
MSTRG.3296.1
MSTRG.3298.3
MSTRG.3299.1
MSTRG.33.1
MSTRG.3300.1
MSTRG.3300.2
MSTRG.3302.1
MSTRG.3307.1
MSTRG.3311.1
MSTRG.3312.1
MSTRG.3314.1
MSTRG.3317.1
MSTRG.3317.2
MSTRG.3318.1
MSTRG.3319.3
MSTRG.3319.4
MSTRG.3320.1
MSTRG.3327.1
MSTRG.3329.1
MSTRG.3329.2
MSTRG.3331.1
MSTRG.3332.1
MSTRG.3337.1
MSTRG.3338.1
MSTRG.3339.1
MSTRG.334.1
MSTRG.3342.1
MSTRG.3345.1
MSTRG.3349.1
MSTRG.3350.1
MSTRG.3352.1
MSTRG.3356.1
MSTRG.3359.1
MSTRG.3362.1
MSTRG.3363.1
MSTRG.3368.1
MSTRG.3370.1
MSTRG.3371.1
MSTRG.3376.1
MSTRG.3380.1
MSTRG.3382.1
MSTRG.3384.1
MSTRG.3385.1
MSTRG.3387.1
MSTRG.3391.1
MSTRG.3395.1
MSTRG.3399.1
MSTRG.3400.1
MSTRG.3405.2
MSTRG.3411.1
MSTRG.3417.1
MSTRG.3421.1
MSTRG.3423.1
MSTRG.3424.1
MSTRG.3428.1
MSTRG.343.1
MSTRG.3436.1
MSTRG.3437.1
MSTRG.3444.1
MSTRG.3448.1
MSTRG.345.1
MSTRG.3457.1
MSTRG.3466.1
MSTRG.3469.1
MSTRG.3472.1
MSTRG.3473.1
MSTRG.3475.1
MSTRG.3476.2
MSTRG.3478.1
MSTRG.3480.1
MSTRG.3483.1
MSTRG.3484.1
MSTRG.3487.1
MSTRG.3488.1
MSTRG.3489.1
MSTRG.3490.1
MSTRG.3491.1
MSTRG.3492.1
MSTRG.3493.1
MSTRG.3495.1
MSTRG.35.1
MSTRG.3501.1
MSTRG.3505.1
MSTRG.3506.1
MSTRG.3512.1
MSTRG.3518.1
MSTRG.3524.2
MSTRG.3527.1
MSTRG.3528.1
MSTRG.3530.1
MSTRG.3532.1
MSTRG.3534.1
MSTRG.3537.1
MSTRG.3546.1
MSTRG.3547.1
MSTRG.355.1
MSTRG.3553.1
MSTRG.3553.2
MSTRG.3559.1
MSTRG.3563.1
MSTRG.3566.1
MSTRG.357.1
MSTRG.3570.1
MSTRG.3572.1
MSTRG.3574.1
MSTRG.3579.1
MSTRG.3581.1
MSTRG.3583.3
MSTRG.3585.1
MSTRG.3586.1
MSTRG.3589.1
MSTRG.359.1
MSTRG.3596.1
MSTRG.360.1
MSTRG.3602.1
MSTRG.3606.1
MSTRG.3607.1
MSTRG.3609.1
MSTRG.3613.1
MSTRG.3615.1
MSTRG.3618.1
MSTRG.3628.1
MSTRG.3638.1
MSTRG.364.1
MSTRG.3644.1
MSTRG.3649.1
MSTRG.3651.1
MSTRG.366.1
MSTRG.366.2
MSTRG.3664.1
MSTRG.3666.1
MSTRG.3667.1
MSTRG.3669.1
MSTRG.3672.1
MSTRG.3673.1
MSTRG.368.1
MSTRG.3682.1
MSTRG.3684.2
MSTRG.3689.1
MSTRG.369.1
MSTRG.3690.1
MSTRG.3692.1
MSTRG.3693.1
MSTRG.3695.1
MSTRG.3696.1
MSTRG.3698.2
MSTRG.37.1
MSTRG.370.1
MSTRG.3700.1
MSTRG.3702.1
MSTRG.3709.1
MSTRG.3720.1
MSTRG.3721.1
MSTRG.3725.1
MSTRG.3727.1
MSTRG.373.1
MSTRG.3735.1
MSTRG.3739.1
MSTRG.374.1
MSTRG.3743.1
MSTRG.3743.2
MSTRG.3748.1
MSTRG.3753.1
MSTRG.3757.1
MSTRG.3758.2
MSTRG.3761.1
MSTRG.3763.1
MSTRG.3770.1
MSTRG.3778.4
MSTRG.3779.1
MSTRG.3781.1
MSTRG.3782.1
MSTRG.3783.1
MSTRG.3786.1
MSTRG.3787.2
MSTRG.3788.1
MSTRG.3789.1
MSTRG.3792.1
MSTRG.3794.2
MSTRG.3798.1
MSTRG.3799.1
MSTRG.380.1
MSTRG.3806.1
MSTRG.3807.3
MSTRG.3807.4
MSTRG.3808.1
MSTRG.3809.1
MSTRG.3818.1
MSTRG.3819.1
MSTRG.382.1
MSTRG.3823.1
MSTRG.3825.2
MSTRG.3828.1
MSTRG.383.1
MSTRG.383.2
MSTRG.3832.1
MSTRG.3835.1
MSTRG.3836.1
MSTRG.3838.1
MSTRG.384.1
MSTRG.3842.1
MSTRG.3846.1
MSTRG.3849.1
MSTRG.385.1
MSTRG.3856.1
MSTRG.3859.3
MSTRG.3861.1
MSTRG.3863.1
MSTRG.3865.1
MSTRG.3866.1
MSTRG.3867.1
MSTRG.387.1
MSTRG.3876.1
MSTRG.3878.1
MSTRG.388.1
MSTRG.3881.1
MSTRG.3890.1
MSTRG.3893.1
MSTRG.3902.1
MSTRG.3908.1
MSTRG.3911.1
MSTRG.3912.1
MSTRG.3919.1
MSTRG.3930.1
MSTRG.3932.1
MSTRG.3934.1
MSTRG.3939.1
MSTRG.3942.1
MSTRG.3943.1
MSTRG.3944.1
MSTRG.3950.1
MSTRG.3958.1
MSTRG.3963.1
MSTRG.3964.1
MSTRG.3966.1
MSTRG.3974.1
MSTRG.3979.1
MSTRG.398.1
MSTRG.3981.3
MSTRG.3983.1
MSTRG.3984.1
MSTRG.3987.1
MSTRG.3989.1
MSTRG.3993.1
MSTRG.3996.1
MSTRG.40.1
MSTRG.4002.1
MSTRG.4011.1
MSTRG.4013.1
MSTRG.4017.1
MSTRG.4022.1
MSTRG.4023.1
MSTRG.4025.1
MSTRG.4027.1
MSTRG.4028.1
MSTRG.4030.2
MSTRG.4035.1
MSTRG.4039.1
MSTRG.4041.1
MSTRG.4047.1
MSTRG.4047.2
MSTRG.405.1
MSTRG.4055.1
MSTRG.4056.1
MSTRG.4057.1
MSTRG.4058.2
MSTRG.406.1
MSTRG.4062.1
MSTRG.4064.1
MSTRG.4065.1
MSTRG.4066.1
MSTRG.4075.1
MSTRG.4079.1
MSTRG.408.1
MSTRG.4087.1
MSTRG.4088.1
MSTRG.4095.1
MSTRG.4099.1
MSTRG.4109.1
MSTRG.4113.1
MSTRG.4116.1
MSTRG.412.1
MSTRG.4120.1
MSTRG.4120.2
MSTRG.4122.1
MSTRG.4123.1
MSTRG.4127.1
MSTRG.4130.1
MSTRG.4136.1
MSTRG.4137.1
MSTRG.4141.1
MSTRG.4143.1
MSTRG.4148.1
MSTRG.415.1
MSTRG.4150.1
MSTRG.4154.1
MSTRG.4157.1
MSTRG.4159.1
MSTRG.4164.1
MSTRG.4165.1
MSTRG.4170.1
MSTRG.4170.2
MSTRG.4171.1
MSTRG.4172.1
MSTRG.4174.2
MSTRG.4177.1
MSTRG.4188.1
MSTRG.4194.1
MSTRG.4198.1
MSTRG.42.2
MSTRG.4201.1
MSTRG.4202.1
MSTRG.4205.1
MSTRG.4209.1
MSTRG.421.1
MSTRG.4210.1
MSTRG.4213.1
MSTRG.4213.2
MSTRG.4222.1
MSTRG.4225.1
MSTRG.4228.3
MSTRG.423.1
[truncated: 1,927 more rows]

## Sheet: differentially expressed lncRNA
id	S1_count	S2_count	S3_count	H1_count	H2_count	H3_count	S1_fpkm	S2_fpkm	S3_fpkm	H1_fpkm	H2_fpkm	H3_fpkm	S_mean	H_mean	log2(fc)	PValue	FDR	GeneID	Symbol	Description
MSTRG.9921.1	568	727	599	5	12	11	34.011	39.832	36.895	0.51	1.53	1.03	36.9127	1.02333	-5.17277	2.27456e-28	8.96631e-25	MSTRG.9921	--	--
MSTRG.9405.1	0	9	4	838	410	949	0	0.331	0.145	56.045	34.292	58.305	0.158667	49.5473	8.28666	2.72897e-25	5.37879e-22	MSTRG.9405	--	--
MSTRG.10726.1	80	88	94	3965	2382	1079	10.379	10.446	12.545	875.948	658.168	218.831	11.1233	584.316	5.71509	6.10183e-20	6.03956e-17	g6334	--	--
MSTRG.5339.1	28	9	21	612	510	1552	2.258	0.664	1.742	84.036	87.588	195.64	1.55467	122.421	6.29911	6.12842e-20	6.03956e-17	g3132	--	--
MSTRG.2827.1	1477	1896	1739	12	51	81	70.161	82.409	84.973	0.971	5.16	6.015	79.181	4.04867	-4.28964	1.60354e-18	1.26423e-15	g1663	--	--
MSTRG.10182.6	3570	4497	4126	59088	45045	40357	172.716	199.094	205.358	4868.19	4641.6	3052.35	192.389	4187.38	4.44395	7.85312e-18	5.1595e-15	MSTRG.10182	--	--
MSTRG.8990.1	0	6	5	206	214	320	0	0.976	0.914	62.356	81.018	88.922	0.63	77.432	6.94143	1.13154e-16	6.3722e-14	MSTRG.8990	--	--
MSTRG.11728.1	6	18	8	307	236	1330	0.5	1.372	0.685	43.537	41.86	173.152	0.852333	86.183	6.65984	2.7486e-16	1.35437e-13	g6948	--	--
MSTRG.3202.1	21	46	53	710	646	2275	2.706	5.424	7.026	155.806	177.304	458.31	5.052	263.807	5.70648	3.11342e-16	1.36368e-13	g1891	--	--
MSTRG.6671.1	1077	778	843	12271	7640	19876	44.886	29.669	36.14	870.862	678.145	1294.94	36.8983	947.983	4.68323	4.56011e-16	1.79759e-13	MSTRG.6671	--	--
MSTRG.10653.1	230	205	190	8	1	4	5.619	4.583	4.775	0.333	0.052	0.153	4.99233	0.179333	-4.799	1.39635e-15	5.00401e-13	g6289	--	--
MSTRG.10311.2	4598	4522	3261	156	172	425	218.304	196.43	159.254	12.59	17.374	31.527	191.329	20.497	-3.22257	1.62736e-15	5.34587e-13	MSTRG.10311	--	--
MSTRG.10634.1	2	6	2	206	106	234	0.155	0.425	0.159	27.152	17.475	28.315	0.246333	24.314	6.62503	2.16279e-14	6.55825e-12	g6279	--	--
MSTRG.10629.1	2	2	5	118	135	235	0.178	0.163	0.457	17.859	25.555	32.651	0.266	25.355	6.5747	6.53701e-14	1.84064e-11	g6277	--	--
MSTRG.4457.1	5	9	5	785	553	40	1.104	1.819	1.136	295.254	260.143	13.811	1.353	189.736	7.13169	7.18988e-14	1.8895e-11	MSTRG.4457	--	--
MSTRG.10311.1	10050	7931	6093	192	87	656	409.144	295.448	255.162	13.329	7.559	41.762	319.918	20.8833	-3.93728	7.68545e-14	1.8935e-11	MSTRG.10311	--	--
MSTRG.590.1	1010	1137	948	84	133	78	160.082	164.893	154.559	22.671	44.895	19.326	159.845	28.964	-2.46434	8.72527e-14	2.02324e-11	MSTRG.590	--	--
MSTRG.290.1	884	877	743	53	27	95	62.741	56.953	54.244	6.405	4.081	10.54	57.9793	7.00867	-3.04833	4.07801e-13	8.93084e-11	MSTRG.290	--	--
ncRNA05	33938	36180	25116	4235	2845	4216	8378.14	8172.42	6377.89	1780.27	1495.8	1626.99	7642.81	1634.35	-2.22539	5.75781e-13	1.19459e-10	ncRNA05_gene	--	--
MSTRG.5464.2	26	23	19	286	242	385	0.688	0.547	0.506	12.883	13.634	15.92	0.580333	14.1457	4.60733	6.44917e-13	1.27113e-10	MSTRG.5464	--	--
MSTRG.9764.1	230	238	216	0	1	0	18.846	17.844	18.206	0	0.175	0	18.2987	0.0583333	-8.2932	7.39124e-13	1.38744e-10	g5769	--	--
MSTRG.9318.1	160	190	156	0	7	6	10.779	11.665	10.755	0	0.972	0.667	11.0663	0.546333	-4.34025	1.19143e-12	2.10822e-10	MSTRG.9318	--	--
MSTRG.2035.1	347	278	227	22	8	21	23.357	17.122	15.717	2.522	1.147	2.21	18.732	1.95967	-3.25682	1.23006e-12	2.10822e-10	g1193	--	--
MSTRG.6431.1	187	207	207	2	0	0	7.388	7.484	8.413	0.135	0	0	7.76167	0.045	-7.4303	1.69278e-12	2.78038e-10	g3740	--	--
MSTRG.3501.1	2877	3289	2345	333	198	411	103.697	108.471	86.943	20.438	15.199	23.157	99.7037	19.598	-2.34694	4.12803e-12	6.50908e-10	g2044	--	--
MSTRG.6324.3	4	0	0	126	97	204	0.314	0	0	16.457	15.817	24.499	0.104667	18.9243	7.4983	8.81263e-12	1.33613e-09	MSTRG.6324	--	--
MSTRG.334.1	113	110	109	4	3	1	7.281	6.485	7.225	0.439	0.412	0.101	6.997	0.317333	-4.46267	1.67519e-11	2.44577e-09	MSTRG.334	--	--
MSTRG.2292.1	172	183	182	13	15	7	35.781	34.833	38.945	4.605	6.646	2.276	36.5197	4.509	-3.01779	2.37819e-11	3.34816e-09	MSTRG.2292	--	--
MSTRG.12869.1	53	58	33	426	383	656	6.363	6.371	4.075	87.089	97.929	123.114	5.603	102.711	4.19624	2.74877e-11	3.73643e-09	g7655	--	--
MSTRG.12472.1	211	211	255	6	0	16	11.782	10.768	14.679	0.6	0	1.36	12.4097	0.653333	-4.2475	3.98767e-11	5.13204e-09	g7403	--	--
MSTRG.4481.2	124	117	55	0	0	0	7.556	6.527	3.439	0	0	0	5.84067	0.001	-12.5119	4.03585e-11	5.13204e-09	g2639	--	--
MSTRG.8666.1	3	1	1	74	79	110	0.696	0.212	0.239	29.238	39.039	39.899	0.382333	36.0587	6.55937	6.86669e-10	8.4589e-08	g5108	--	--
MSTRG.9043.2	357	468	337	40	63	41	37.784	45.322	36.689	7.209	14.201	6.783	39.9317	9.39767	-2.08716	8.88621e-10	1.0615e-07	MSTRG.9043	--	--
MSTRG.1595.2	65	39	117	0	0	0	3.1	1.7	5.72	0	0	0	3.50667	0.001	-11.7759	9.80334e-10	1.13661e-07	MSTRG.1595	--	--
MSTRG.2825.3	178	177	179	13	23	12	10.98	9.954	11.365	1.369	2.997	1.155	10.7663	1.84033	-2.54849	1.29516e-09	1.45872e-07	g1661	--	--
MSTRG.9220.4	63	73	60	0	0	0	3.924	4.182	3.846	0	0	0	3.984	0.001	-11.96	1.34599e-09	1.47386e-07	g5438	--	--
MSTRG.1435.1	283	240	230	25	37	17	26.572	20.619	22.215	3.997	7.399	2.495	23.1353	4.63033	-2.32091	1.48019e-09	1.577e-07	MSTRG.1435	--	--
MSTRG.9507.1	22	9	5	143	144	311	5.08	1.902	1.188	56.23	70.82	112.265	2.72333	79.7717	4.87243	1.79854e-09	1.86575e-07	g5624	--	--
MSTRG.5460.1	19	16	7	175	127	234	0.977	0.752	0.37	15.316	13.902	18.801	0.699667	16.0063	4.51583	2.34579e-09	2.37105e-07	MSTRG.5460	--	--
MSTRG.7538.1	642	689	611	110	104	111	24.103	23.669	23.596	7.032	8.316	6.514	23.7893	7.28733	-1.70685	2.82144e-09	2.71388e-07	MSTRG.7538	--	--
MSTRG.5726.2	49	66	68	0	0	0	3.188	3.98	4.548	0	0	0	3.90533	0.001	-11.9312	2.82265e-09	2.71388e-07	g3332	--	--
MSTRG.11496.4	5	8	3	63	74	288	0.705	0.92	0.37	13.894	20.329	58.315	0.665	30.846	5.53559	3.34346e-09	3.13808e-07	MSTRG.11496	--	--
MSTRG.4742.1	163	174	145	14	10	20	16.954	16.56	15.514	2.48	2.215	3.252	16.3427	2.649	-2.62512	3.45961e-09	3.13949e-07	MSTRG.4742	--	--
MSTRG.12239.1	2	5	2	92	77	82	0.433	1.254	0.443	44.302	45.939	36.112	0.71	42.1177	5.89046	3.50425e-09	3.13949e-07	MSTRG.12239	--	--
MSTRG.10022.1	2	1	1	57	42	180	0.21	0.096	0.108	10.195	9.395	29.554	0.138	16.3813	6.89124	4.44331e-09	3.89234e-07	g5918	--	--
MSTRG.8002.1	356	341	276	58	37	30	9.696	8.498	7.732	2.69	2.146	1.277	8.642	2.03767	-2.08445	6.06472e-09	5.1972e-07	g4684	--	--
MSTRG.3825.2	89	76	92	0	0	1	12.219	9.572	12.953	0	0	0.264	11.5813	0.088	-7.04008	6.2936e-09	5.27859e-07	MSTRG.3825	--	--
MSTRG.366.1	49	44	78	0	0	0	2.786	2.284	4.548	0	0	0	3.206	0.001	-11.6466	6.53543e-09	5.36722e-07	MSTRG.366	--	--
MSTRG.7815.1	19	15	26	143	222	209	1.679	1.259	2.431	21.965	42.544	29.454	1.78967	31.321	4.12937	6.70707e-09	5.39577e-07	MSTRG.7815	--	--
MSTRG.3237.1	7	3	4	121	62	102	0.489	0.192	0.287	14.391	9.223	11.137	0.322667	11.5837	5.1659	7.71114e-09	6.07946e-07	g1914	--	--
MSTRG.11850.1	54	54	41	337	286	357	2.833	2.592	2.212	30.104	31.953	29.276	2.54567	30.4443	3.58006	1.57793e-08	1.21964e-06	g7023	--	--
MSTRG.5357.1	0	0	0	50	69	36	0	0	0	14.781	25.512	9.77	0.001	16.6877	14.0265	1.69663e-08	1.28618e-06	g3145	--	--
MSTRG.4354.2	19	14	22	129	166	209	2.137	1.366	2.499	24.333	39.163	36.029	2.00067	33.175	4.05154	2.2533e-08	1.67595e-06	g2566	--	--
MSTRG.1976.2	248	280	215	21	19	0	11.671	12.03	10.384	1.676	1.937	0	11.3617	1.20433	-3.23787	2.31662e-08	1.69113e-06	g1165	--	--
MSTRG.12032.1	114	172	157	898	736	820	6.613	9.129	9.368	88.702	90.927	74.357	8.37	84.662	3.33842	2.36305e-08	1.69366e-06	MSTRG.12032	--	--
MSTRG.9888.1	91	101	114	6	8	0	4.189	4.254	5.398	0.47	0.784	0	4.61367	0.418	-3.46434	3.09726e-08	2.18025e-06	g5845	--	--
MSTRG.12012.1	53	43	45	0	0	0	3.424	2.542	2.991	0	0	0	2.98567	0.001	-11.5438	3.30344e-08	2.28459e-06	g7128	--	--
MSTRG.9902.1	21	23	21	226	186	126	3.692	3.7	3.798	67.662	69.648	34.63	3.73	57.3133	3.94162	4.5438e-08	3.08821e-06	MSTRG.9902	--	--
MSTRG.8770.2	66	59	60	316	394	368	3.596	2.928	3.353	29.25	45.68	31.283	3.29233	35.4043	3.42674	4.82911e-08	3.2265e-06	MSTRG.8770	--	--
MSTRG.11086.1	2	1	2	62	47	74	0.445	0.204	0.458	23.481	22.263	25.728	0.369	23.824	6.01265	8.02191e-08	5.23422e-06	g6548	--	--
MSTRG.10321.1	0	0	0	84	54	13	0	0	0	11.252	9.047	1.599	0.001	7.29933	12.8335	8.09963e-08	5.23422e-06	g6106	--	--
MSTRG.5776.1	41	42	35	291	211	252	2.711	2.541	2.38	32.76	29.71	26.044	2.544	29.5047	3.53577	8.64229e-08	5.49483e-06	g3364	--	--
MSTRG.843.1	5	4	1	46	28	268	0.543	0.398	0.112	8.514	6.482	45.539	0.351	20.1783	5.84519	1.02554e-07	6.41698e-06	g476	--	--
MSTRG.8289.5	77	86	45	0	2	0	16.401	16.682	9.82	0	0.904	0	14.301	0.301333	-5.56861	1.28539e-07	7.91722e-06	g4878	--	--
MSTRG.8251.1	30	25	27	164	158	282	2.755	2.101	2.551	25.648	30.905	40.486	2.469	32.3463	3.7116	1.46624e-07	8.89216e-06	g4851	--	--
MSTRG.6276.1	0	0	0	56	49	21	0	0	0	14.894	16.3	5.127	0.001	12.107	13.5636	1.5465e-07	9.23681e-06	g3646	--	--
MSTRG.6919.1	14	14	5	124	80	175	0.919	0.841	0.337	13.855	11.18	17.951	0.699	14.3287	4.35747	1.61833e-07	9.3895e-06	g4032	--	--
MSTRG.2031.1	51	42	28	0	0	0	4.693	3.536	2.65	0	0	0	3.62633	0.001	-11.8243	1.6197e-07	9.3895e-06	g1191	--	--
MSTRG.4237.2	50	69	35	284	295	388	9.91	12.514	7.136	95.851	124.526	120.216	9.85333	113.531	3.52633	1.7692e-07	1.01075e-05	g2495	--	--
MSTRG.961.1	186	184	170	26	31	14	16.89	15.288	15.879	4.02	5.995	1.987	16.019	4.00067	-2.00147	1.83223e-07	1.03181e-05	g556	--	--
MSTRG.8374.1	45	47	26	0	0	0	4.732	4.522	2.812	0	0	0	4.022	0.001	-11.9737	2.07971e-07	1.15468e-05	g4924	--	--
MSTRG.2851.1	4	2	7	80	56	88	0.471	0.215	0.848	16.036	14.039	16.193	0.511333	15.4227	4.91464	2.24822e-07	1.2309e-05	MSTRG.2851	--	--
MSTRG.1727.1	105	88	93	6	8	12	5.937	4.553	5.409	0.578	0.963	1.061	5.29967	0.867333	-2.61124	2.38222e-07	1.2864e-05	MSTRG.1727	--	--
MSTRG.9634.1	31	42	41	0	0	0	3.443	4.269	4.685	0	0	0	4.13233	0.001	-12.0127	2.4518e-07	1.30608e-05	g5692	--	--
MSTRG.2855.1	0	2	1	53	45	74	0	0.485	0.273	23.932	25.414	30.675	0.252667	26.6737	6.72204	2.52477e-07	1.32702e-05	MSTRG.2855	--	--
MSTRG.5264.1	89	62	41	404	318	441	15.879	10.122	7.525	122.742	120.836	122.999	11.1753	122.192	3.45076	2.56212e-07	1.32893e-05	MSTRG.5264	--	--
MSTRG.12230.4	3	5	4	75	53	72	0.715	1.032	0.936	28.017	24.762	24.691	0.894333	25.8233	4.85172	3.35448e-07	1.71732e-05	g7249	--	--
MSTRG.287.1	35	48	28	0	0	0	2.301	2.888	1.894	0	0	0	2.361	0.001	-11.2052	3.41215e-07	1.72445e-05	MSTRG.287	--	--
MSTRG.11393.1	86	108	103	13	5	1	10.025	11.52	12.351	2.581	1.241	0.182	11.2987	1.33467	-3.0816	3.69851e-07	1.83226e-05	g6758	--	--
MSTRG.6419.1	6	8	8	72	71	116	0.457	0.558	0.627	9.34	11.52	13.815	0.547333	11.5583	4.40037	3.71844e-07	1.83226e-05	MSTRG.6419	--	--
MSTRG.953.1	0	0	0	68	43	12	0	0	0	27.062	21.558	4.248	0.001	17.6227	14.1051	3.87573e-07	1.88619e-05	g549	--	--
MSTRG.6819.1	133	150	107	13	22	12	18.991	19.598	15.716	3.161	6.69	2.679	18.1017	4.17667	-2.1157	4.34324e-07	2.08793e-05	MSTRG.6819	--	--
MSTRG.2311.1	305	294	224	55	23	49	4.523	3.989	3.417	1.389	0.726	1.136	3.97633	1.08367	-1.87552	4.94828e-07	2.35013e-05	g1356	--	--
MSTRG.1949.3	91	28	77	0	4	0	3.953	1.107	3.438	0	0.327	0	2.83267	0.109	-4.69976	5.12515e-07	2.40516e-05	MSTRG.1949	--	--
MSTRG.7658.1	5	6	2	82	38	105	0.835	0.917	0.344	23.318	13.515	27.411	0.698667	21.4147	4.93785	5.21139e-07	2.41686e-05	MSTRG.7658	--	--
MSTRG.1848.2	28	28	33	140	210	215	2.16	1.968	2.596	18.347	34.49	25.888	2.24133	26.2417	3.54943	6.16492e-07	2.82583e-05	MSTRG.1848	--	--
MSTRG.3534.1	76	92	70	9	7	4	2.945	3.262	2.79	0.594	0.578	0.242	2.999	0.471333	-2.66966	7.02322e-07	3.18225e-05	g2068	--	--
MSTRG.10851.2	11	82	27	0	0	0	0.188	1.221	0.451	0	0	0	0.62	0.001	-9.27612	7.21557e-07	3.20299e-05	MSTRG.10851	--	--
MSTRG.8075.1	60	70	25	0	0	1	12.536	13.382	5.373	0	0	0.327	10.4303	0.109	-6.58031	7.23152e-07	3.20299e-05	MSTRG.8075	--	--
MSTRG.4413.1	6	8	4	118	74	47	0.853	1.041	0.585	28.564	22.404	10.445	0.826333	20.471	4.63071	9.13241e-07	3.99999e-05	MSTRG.4413	--	--
MSTRG.2631.1	73	66	33	302	254	552	4.371	3.616	2.033	30.793	32.392	51.669	3.34	38.2847	3.51885	9.25894e-07	4.01085e-05	g1543	--	--
MSTRG.9640.1	0	1	0	36	31	80	0	0.161	0	10.817	11.65	22.068	0.0536667	14.845	8.11174	1.09552e-06	4.69407e-05	MSTRG.9640	--	--
MSTRG.7119.1	87	87	70	8	10	3	3.741	3.423	3.096	0.586	0.916	0.202	3.42	0.568	-2.59003	1.20118e-06	5.09145e-05	MSTRG.7119	--	--
MSTRG.12035.1	140	95	83	9	15	13	5.029	3.123	3.067	0.551	1.148	0.73	3.73967	0.809667	-2.20751	1.27894e-06	5.36338e-05	g7143	--	--
MSTRG.10611.1	3	1	6	68	72	45	0.48	0.173	0.99	18.184	24.059	11.017	0.547667	17.7533	5.01865	1.34134e-06	5.56587e-05	g6268	--	--
MSTRG.2363.1	75	78	50	3	5	7	4.996	4.754	3.426	0.34	0.709	0.729	4.392	0.592667	-2.88959	1.40043e-06	5.69695e-05	MSTRG.2363	--	--
MSTRG.10182.3	47706	24521	24062	124319	140013	190258	1094.3	514.664	567.763	4855.89	6840.08	6822.24	725.575	6172.74	3.08871	1.40184e-06	5.69695e-05	MSTRG.10182	--	--
MSTRG.10450.1	398	398	322	52	77	93	11.499	10.521	9.569	2.558	4.738	4.2	10.5297	3.832	-1.45829	1.44036e-06	5.79377e-05	g6181	--	--
MSTRG.4810.1	38	43	43	346	286	137	1.233	1.277	1.435	19.116	19.763	6.949	1.315	15.276	3.53813	1.46827e-06	5.84638e-05	MSTRG.4810	--	--
MSTRG.1874.1	15	24	9	176	140	86	1.854	2.714	1.144	37.04	36.851	16.615	1.904	30.1687	3.98595	1.59862e-06	6.30174e-05	g1107	--	--
MSTRG.5590.1	218	250	190	965	839	878	9.205	9.659	8.252	69.384	75.449	57.953	9.03867	67.5953	2.90274	2.04879e-06	7.99637e-05	MSTRG.5590	--	--
ncRNA28	799	1123	799	4774	2943	3676	268.806	345.611	276.537	2734.31	2107.93	1932.75	296.985	2258.33	2.9268	2.10477e-06	8.13433e-05	ncRNA28_gene	--	--
MSTRG.11502.1	8	6	0	60	101	72	0.625	0.429	0	7.979	16.799	8.79	0.351333	11.1893	4.99314	2.19877e-06	8.41509e-05	MSTRG.11502	--	--
MSTRG.12500.1	31	20	23	133	118	259	3.026	1.786	2.309	22.104	24.528	39.515	2.37367	28.7157	3.59665	2.27491e-06	8.62279e-05	MSTRG.12500	--	--
MSTRG.345.1	0	0	0	16	10	82	0	0	0	4.834	3.779	22.744	0.001	10.4523	13.3515	2.35827e-06	8.85361e-05	MSTRG.345	--	--
MSTRG.12511.2	1551	1877	1801	526	423	297	202.271	224.019	241.634	116.832	117.51	60.56	222.641	98.3007	-1.17945	2.41412e-06	8.9778e-05	g7425	--	--
MSTRG.4120.1	24	31	32	0	0	0	1.457	1.721	1.975	0	0	0	1.71767	0.001	-10.7462	2.60804e-06	9.60831e-05	g2426	--	--
MSTRG.9477.1	147	175	178	40	16	19	19.957	21.738	24.857	9.247	4.626	4.032	22.184	5.96833	-1.89412	2.87622e-06	0.000104982	g5608	--	--
MSTRG.611.1	10	19	21	162	95	114	2.652	4.61	5.728	73.151	53.653	47.257	4.33	58.0203	3.74412	3.17437e-06	0.000114802	MSTRG.611	--	--
MSTRG.6786.1	179	186	166	40	28	13	9.729	9.25	9.28	3.702	3.241	1.104	9.41967	2.68233	-1.81219	3.35078e-06	0.000119652	MSTRG.6786	--	--
MSTRG.238.1	35	12	43	0	0	0	2.08	0.671	2.636	0	0	0	1.79567	0.001	-10.8103	3.36918e-06	0.000119652	g148	--	--
MSTRG.4540.1	209	233	160	51	27	19	12.561	12.814	9.892	5.22	3.456	1.746	11.7557	3.474	-1.75869	4.20479e-06	0.000147994	g2675	--	--
MSTRG.1320.1	293	204	198	45	29	55	13.643	8.691	9.484	3.568	2.876	4.003	10.606	3.48233	-1.60675	4.4564e-06	0.000155461	g783	--	--
ncRNA10	49	64	50	265	198	353	29.377	35.109	30.835	270.538	252.818	330.833	31.7737	284.73	3.16369	4.56945e-06	0.000158007	ncRNA10_gene	--	--
MSTRG.7123.2	85	65	56	1	9	0	3.728	2.634	2.523	0.075	0.844	0	2.96167	0.306333	-3.27324	5.24357e-06	0.000179741	g4158	--	--
MSTRG.10187.1	39	52	44	2	3	0	2.632	3.212	3.055	0.23	0.431	0	2.96633	0.220333	-3.75092	5.67532e-06	0.000192863	g6023	--	--
MSTRG.5763.1	8	13	16	65	83	165	1.058	1.573	2.176	14.635	23.373	34.105	1.60233	24.0377	3.90705	6.37688e-06	0.00021485	MSTRG.5763	--	--
MSTRG.8700.2	13	10	11	62	67	173	2.82	1.985	2.454	22.9	30.952	58.661	2.41967	37.5043	3.95418	6.43133e-06	0.00021485	MSTRG.8700	--	--
MSTRG.10941.3	36	50	54	0	4	0	2.339	3.031	3.635	0	0.552	0	3.00167	0.184	-4.02799	7.49991e-06	0.000248443	MSTRG.10941	--	--
MSTRG.7431.1	0	0	1	85	23	15	0	0	0.22	30.978	10.484	5.019	0.0733333	15.4937	7.72299	8.46951e-06	0.000278223	g4355	--	--
MSTRG.10058.5	7	8	13	53	70	135	0.763	0.789	1.336	9.218	15.276	21.523	0.962667	15.339	3.99402	8.56213e-06	0.000278942	MSTRG.10058	--	--
MSTRG.11614.1	28	25	22	0	0	0	1.719	1.405	1.39	0	0	0	1.50467	0.001	-10.5552	8.78127e-06	0.000283736	g6879	--	--
MSTRG.6961.1	123	161	113	17	9	31	16.066	19.242	15.182	3.781	2.504	6.33	16.83	4.205	-2.00086	1.01551e-05	0.000325457	g4052	--	--
MSTRG.12800.1	5	5	0	49	25	123	0.496	0.454	0	8.277	5.282	19.074	0.316667	10.8777	5.10226	1.06885e-05	0.00033979	MSTRG.12800	--	--
MSTRG.9884.1	24	14	37	0	0	0	1.295	0.691	2.053	0	0	0	1.34633	0.001	-10.3948	1.14899e-05	0.000362345	g5843	--	--
MSTRG.4892.1	158	170	167	34	38	29	17.136	16.87	18.631	6.279	8.777	4.917	17.5457	6.65767	-1.39803	1.29493e-05	0.000405127	g2878	--	--
MSTRG.8525.1	27	26	18	0	0	0	2.057	1.812	1.411	0	0	0	1.76	0.001	-10.7814	1.41832e-05	0.000440238	MSTRG.8525	--	--
MSTRG.5715.1	50	44	69	7	1	0	1.868	1.504	2.651	0.445	0.08	0	2.00767	0.175	-3.52009	1.458e-05	0.000449019	g3326	--	--
MSTRG.9453.1	270	321	345	78	38	85	4.632	5.039	6.089	2.279	1.389	2.28	5.25333	1.98267	-1.40579	1.62401e-05	0.000492547	g5597	--	--
MSTRG.3332.1	514	632	481	182	101	114	50.575	56.899	48.683	30.494	21.165	17.535	52.0523	23.0647	-1.17428	1.62433e-05	0.000492547	MSTRG.3332	--	--
MSTRG.2599.1	64	59	69	6	8	8	14.674	12.377	16.273	2.342	3.906	2.867	14.4413	3.03833	-2.24885	1.67305e-05	0.000499711	MSTRG.2599	--	--
MSTRG.4802.2	91	73	76	285	287	440	15.633	11.438	13.518	83.442	105.22	118.227	13.5297	102.296	2.91856	1.67331e-05	0.000499711	g2831	--	--
MSTRG.11325.2	2	0	1	42	18	58	0.237	0	0.196	10.321	5.733	13.289	0.144333	9.781	6.08251	1.69236e-05	0.000501601	MSTRG.11325	--	--
MSTRG.11695.1	1	1	0	64	48	11	0.158	0.145	0	17.273	16.203	2.725	0.101	12.067	6.90057	1.87553e-05	0.000551743	g6931	--	--
MSTRG.3838.1	0	1	1	43	22	46	0	0.105	0.118	8.384	5.365	8.234	0.0743333	7.32767	6.6232	1.89871e-05	0.000554423	MSTRG.3838	--	--
MSTRG.5955.1	0	1	2	25	43	42	0	0.151	0.339	7.024	15.111	10.833	0.163333	10.9893	6.07214	2.01442e-05	0.000583885	g3460	--	--
MSTRG.11563.1	0	0	0	26	16	26	0	0	0	6.369	4.902	5.847	0.001	5.706	12.4783	2.0475e-05	0.000589141	g6858	--	--
MSTRG.9164.1	187	165	179	22	0	28	14.807	11.955	14.58	2.966	0	3.466	13.7807	2.144	-2.68427	2.13381e-05	0.000609526	MSTRG.9164	--	--
MSTRG.1824.3	0	0	0	18	21	28	0	0	0	3.68	5.442	5.331	0.001	4.81767	12.2341	2.23707e-05	0.000634428	g1084	--	--
MSTRG.1661.1	24	27	16	0	0	0	4.204	4.328	2.883	0	0	0	3.805	0.001	-11.8937	2.28939e-05	0.000642032	MSTRG.1661	--	--
MSTRG.10604.3	5	0	0	64	63	20	0.275	0	0	6.055	7.552	1.756	0.0916667	5.121	5.80388	2.29646e-05	0.000642032	MSTRG.10604	--	--
MSTRG.4025.1	156	112	130	466	334	1314	11.105	7.295	9.519	56.485	50.635	146.216	9.30633	84.4453	3.18173	2.32624e-05	0.000645777	MSTRG.4025	--	--
MSTRG.3012.1	39	43	32	0	3	0	3.038	3.065	2.564	0	0.498	0	2.889	0.166	-4.12132	2.44721e-05	0.000669279	g1782	--	--
MSTRG.5463.1	5	3	2	45	35	58	0.267	0.146	0.11	4.089	3.977	4.838	0.174333	4.30133	4.62486	2.44869e-05	0.000669279	MSTRG.5463	--	--
MSTRG.2814.1	26	22	18	0	0	0	3.53	2.733	2.514	0	0	0	2.92567	0.001	-11.5145	2.46183e-05	0.000669279	g1656	--	--
MSTRG.10861.1	541	428	498	122	161	95	65.801	47.587	62.326	25.197	41.627	18.021	58.5713	28.2817	-1.05033	2.4807e-05	0.000669788	MSTRG.10861	--	--
MSTRG.10504.2	1	0	0	10	32	60	0.122	0	0	1.414	5.817	7.861	0.0406667	5.03067	6.95076	2.50903e-05	0.000672829	MSTRG.10504	--	--
MSTRG.8637.1	62	46	38	174	258	226	12.238	8.308	7.716	58.486	108.462	69.736	9.42067	78.8947	3.06603	2.69122e-05	0.00071681	MSTRG.8637	--	--
MSTRG.8413.1	6	1	3	90	64	15	1.281	0.195	0.659	32.727	29.108	5.007	0.711667	22.2807	4.96845	2.80324e-05	0.000741635	g4947	--	--
MSTRG.9578.1	27	12	26	0	0	0	1.252	0.509	1.241	0	0	0	1.00067	0.001	-9.96675	3.2658e-05	0.000858253	g5655	--	--
MSTRG.11391.1	116	167	165	34	15	34	6.548	8.625	9.581	3.268	1.803	3	8.25133	2.69033	-1.61684	3.31277e-05	0.00086483	g6758	--	--
MSTRG.8150.1	10	5	4	108	73	25	2.131	0.975	0.877	39.186	33.128	8.327	1.32767	26.8803	4.33959	3.3669e-05	0.000873178	MSTRG.8150	--	--
MSTRG.2710.1	71	78	70	11	13	6	1.428	1.447	1.449	0.376	0.56	0.177	1.44133	0.371	-1.95791	3.73353e-05	0.000961933	MSTRG.2710	--	--
MSTRG.11549.1	2	3	3	47	34	38	0.202	0.277	0.312	8.089	7.319	6.004	0.263667	7.13733	4.7586	3.79884e-05	0.000972405	g6846	--	--
MSTRG.11281.1	506	563	446	177	88	125	9.134	9.299	8.282	5.441	3.383	3.527	8.905	4.117	-1.11302	4.08806e-05	0.00103969	g6685	--	--
MSTRG.9770.1	2	3	9	41	44	80	0.281	0.386	1.303	9.824	13.185	17.596	0.656667	13.535	4.36539	4.28738e-05	0.00108339	MSTRG.9770	--	--
MSTRG.4430.1	313	253	176	74	48	48	22.446	16.601	12.983	9.036	7.331	5.381	17.3433	7.24933	-1.25846	4.36239e-05	0.00109532	MSTRG.4430	--	--
MSTRG.4345.1	112	127	133	22	32	10	5.911	6.133	7.22	1.977	3.597	0.825	6.42133	2.133	-1.58999	4.52838e-05	0.0011298	g2559	--	--
MSTRG.11452.1	168	143	167	28	27	47	12.522	9.753	12.804	3.554	4.286	5.459	11.693	4.433	-1.39929	4.85214e-05	0.0012014	MSTRG.11452	--	--
MSTRG.6375.1	13	12	9	42	43	234	2.871	2.425	2.045	15.797	20.228	80.797	2.447	38.9407	3.99219	4.87633e-05	0.0012014	MSTRG.6375	--	--
MSTRG.7959.1	36	20	8	0	0	0	3.601	1.83	0.823	0	0	0	2.08467	0.001	-11.0256	5.02925e-05	0.00123139	MSTRG.7959	--	--
MSTRG.8636.1	229	325	230	1062	645	1150	100.019	129.882	103.333	789.842	599.978	785.173	111.078	724.998	2.7064	5.21577e-05	0.00126917	MSTRG.8636	--	--
MSTRG.12663.1	30	17	16	126	68	184	4.125	2.139	2.263	29.501	19.913	39.549	2.84233	29.6543	3.3831	5.33117e-05	0.00128404	MSTRG.12663	--	--
MSTRG.5611.1	42	32	27	131	105	322	2.14	1.492	1.415	11.368	11.397	25.653	1.68233	16.1393	3.26205	5.34201e-05	0.00128404	MSTRG.5611	--	--
MSTRG.2710.2	70	53	39	7	0	5	4.071	2.795	2.315	0.696	0	0.488	3.06033	0.394667	-2.95498	5.49944e-05	0.00131387	MSTRG.2710	--	--
MSTRG.9982.1	46	43	30	4	3	1	5.242	4.484	3.517	0.776	0.728	0.178	4.41433	0.560667	-2.97698	5.74345e-05	0.00135595	MSTRG.9982	--	--
MSTRG.1954.1	0	1	0	10	17	66	0	0.189	0	3.52	7.483	21.325	0.063	10.776	7.41825	5.74437e-05	0.00135595	g1153	--	--
MSTRG.10652.4	0	0	0	19	10	32	0	0	0	4.776	3.03	7.205	0.001	5.00367	12.2888	5.91738e-05	0.00138847	MSTRG.10652	--	--
MSTRG.4300.1	0	5	0	48	60	21	0	1.104	0	19.724	30.836	7.922	0.368	19.494	5.72718	6.17087e-05	0.00143678	MSTRG.4300	--	--
MSTRG.12180.1	25	10	25	0	0	0	1.613	0.59	1.659	0	0	0	1.28733	0.001	-10.3302	6.19616e-05	0.00143678	MSTRG.12180	--	--
MSTRG.5255.1	70	62	68	379	286	170	7.135	5.85	7.22	66.261	62.406	27.236	6.735	51.9677	2.94786	6.57431e-05	0.00150811	g3081	--	--
MSTRG.4188.1	120	124	153	35	16	28	3.094	2.925	4.058	1.537	0.879	1.128	3.359	1.18133	-1.50762	6.5803e-05	0.00150811	g2463	--	--
MSTRG.6912.1	0	1	8	63	27	67	0	0.115	1.034	13.483	7.227	13.164	0.383	11.2913	4.88173	6.78635e-05	0.00154635	MSTRG.6912	--	--
MSTRG.7623.1	213	141	113	34	22	40	17.785	10.773	9.706	4.834	3.912	5.221	12.7547	4.65567	-1.45397	6.96266e-05	0.0015774	g4466	--	--
MSTRG.8241.2	20	18	19	0	0	0	1.947	1.653	1.917	0	0	0	1.839	0.001	-10.8447	7.1315e-05	0.00160642	g4846	--	--
MSTRG.9487.1	58	55	42	2	9	4	4.712	4.089	3.51	0.277	1.557	0.508	4.10367	0.780667	-2.39413	7.239e-05	0.00162137	g5613	--	--
MSTRG.2926.1	17	34	9	0	0	0	1.74	3.184	1.006	0	0	0	1.97667	0.001	-10.9489	7.3053e-05	0.00162698	MSTRG.2926	--	--
MSTRG.2418.1	4	3	3	21	44	63	1.058	0.726	0.816	9.457	24.782	26.044	0.866667	20.0943	4.53517	7.92892e-05	0.00174943	g1421	--	--
MSTRG.4506.3	6	21	34	0	0	0	0.541	1.775	3.22	0	0	0	1.84533	0.001	-10.8497	7.94391e-05	0.00174943	g2657	--	--
MSTRG.7753.1	18	16	14	92	53	148	1.027	0.835	0.822	8.937	6.439	13.198	0.894667	9.52467	3.41225	8.25244e-05	0.00180464	g4545	--	--
MSTRG.4771.1	13	28	16	0	0	0	0.708	1.395	0.896	0	0	0	0.999667	0.001	-9.9653	8.28615e-05	0.00180464	g2810	--	--
MSTRG.6453.1	2	1	6	29	8	140	0.195	0.089	0.602	4.82	1.663	21.36	0.295333	9.281	4.97386	8.47037e-05	0.00183463	MSTRG.6453	--	--
MSTRG.11441.1	1	1	1	35	8	57	0.148	0.135	0.152	8.81	2.519	13.171	0.145	8.16667	5.81562	8.55533e-05	0.0018429	MSTRG.11441	--	--
MSTRG.3134.1	142	133	152	24	13	44	11.539	9.893	12.652	3.381	2.246	5.592	11.3613	3.73967	-1.60315	8.65416e-05	0.00185406	MSTRG.3134	--	--
MSTRG.8361.1	7	9	19	52	55	164	0.462	0.573	1.373	6.167	8.158	17.896	0.802667	10.7403	3.74209	9.13575e-05	0.00194666	MSTRG.8361	--	--
MSTRG.1365.1	368	514	460	161	99	44	54.816	70.056	70.483	40.837	31.407	10.246	65.1183	27.4967	-1.24381	9.34456e-05	0.00198044	g808	--	--
MSTRG.1645.1	12	8	8	45	57	101	3.377	2.06	2.316	21.564	34.162	44.431	2.58433	33.3857	3.69136	9.76872e-05	0.00205927	g976	--	--
MSTRG.7931.4	221	197	225	73	48	38	12.217	9.985	12.797	6.833	5.639	3.295	11.6663	5.25567	-1.15041	0.000102732	0.0021541	g4640	--	--
MSTRG.12901.1	23	21	11	0	0	0	1.752	1.464	0.862	0	0	0	1.35933	0.001	-10.4087	0.000105019	0.00218335	g7676	--	--
MSTRG.6174.1	17	26	12	0	0	0	1.478	2.069	1.073	0	0	0	1.54	0.001	-10.5887	0.000105235	0.00218335	MSTRG.6174	--	--
MSTRG.10069.1	11	26	18	0	0	0	1.39	3.006	2.339	0	0	0	2.245	0.001	-11.1325	0.000107912	0.00222717	g5951	--	--
MSTRG.7812.1	0	0	1	14	29	32	0	0	0.074	1.715	4.442	3.598	0.0246667	3.25167	7.04247	0.000109548	0.00224916	g4574	--	--
MSTRG.1003.2	521	669	605	183	101	215	37.511	44.085	44.782	22.403	15.436	24.246	42.126	20.695	-1.02543	0.000114274	0.00233404	g587	--	--
MSTRG.1223.1	101	83	58	8	0	16	5.333	4.01	3.15	0.719	0	1.321	4.16433	0.68	-2.61448	0.000133572	0.00271413	g723	--	--
MSTRG.3727.1	0	2	0	256	137	5	0	0.344	0	81.862	54.793	1.468	0.114667	46.041	8.64933	0.000142486	0.0028804	g2184	--	--
MSTRG.3638.1	0	0	0	34	30	1	0	0	0	7.767	8.648	0.25	0.001	5.555	12.4396	0.000144021	0.00289658	MSTRG.3638	--	--
MSTRG.9291.1	305	285	251	41	71	101	11.527	9.856	9.758	2.639	5.715	5.967	10.3803	4.77367	-1.12068	0.000144983	0.00290114	MSTRG.9291	--	--
MSTRG.12755.1	57	37	45	164	121	360	3.123	1.855	2.536	15.298	14.117	30.829	2.50467	20.0813	3.00316	0.000152774	0.00304159	g7570	--	--
MSTRG.12615.1	12	0	5	73	39	78	3.245	0	1.391	33.61	22.458	32.968	1.54533	29.6787	4.26344	0.000156068	0.00309156	MSTRG.12615	--	--
MSTRG.3075.1	0	0	0	27	23	5	0	0	0	5.639	6.008	0.959	0.001	4.202	12.0369	0.000158981	0.00313353	MSTRG.3075	--	--
MSTRG.11410.1	34	12	8	0	0	0	4.995	1.613	1.209	0	0	0	2.60567	0.001	-11.3474	0.00016741	0.00328323	g6768	--	--
MSTRG.4591.1	7	8	1	63	27	72	1.244	1.301	0.183	19.07	10.222	20.007	0.909333	16.433	4.17564	0.00017051	0.00332748	MSTRG.4591	--	--
MSTRG.7445.1	76	56	71	15	3	10	5.489	3.686	5.313	1.851	0.463	1.126	4.82933	1.14667	-2.07438	0.000173078	0.00336095	MSTRG.7445	--	--
MSTRG.12522.1	33	44	32	5	0	0	2.766	3.355	2.748	0.705	0	0	2.95633	0.235	-3.65308	0.000174816	0.00337807	g7432	--	--
MSTRG.3146.1	12	12	7	58	52	88	0.722	0.661	0.433	5.943	6.664	8.278	0.605333	6.96167	3.52363	0.000181334	0.00348692	g1858	--	--
MSTRG.732.1	28	16	8	0	0	0	1.725	0.902	0.507	0	0	0	1.04467	0.001	-10.0288	0.000183963	0.0035179	g426	--	--
MSTRG.3032.1	3	18	36	0	0	0	0.34	1.866	4.195	0	0	0	2.13367	0.001	-11.0591	0.00018473	0.0035179	g1793	--	--
MSTRG.8697.1	13	9	8	29	53	152	1.158	0.779	0.792	4.527	10.347	21.781	0.909667	12.2183	3.74757	0.000188237	0.00356745	g5129	--	--
MSTRG.2615.1	148	98	116	21	6	35	5.747	3.501	4.632	1.388	0.483	2.151	4.62667	1.34067	-1.78702	0.00019302	0.0036406	MSTRG.2615	--	--
MSTRG.10085.2	10	13	28	0	0	0	1.173	1.332	3.228	0	0	0	1.911	0.001	-10.9001	0.000198166	0.00371986	MSTRG.10085	--	--
MSTRG.6265.1	15	5	18	119	86	46	3.531	1.077	4.359	47.706	43.12	16.929	2.989	35.9183	3.58699	0.000201228	0.00375943	g3641	--	--
MSTRG.6146.1	2	11	1	35	43	81	0.311	1.567	0.16	9.279	14.258	19.713	0.679333	14.4167	4.40747	0.000203105	0.00377661	MSTRG.6146	--	--
MSTRG.7697.1	8	30	13	0	0	0	0.398	1.366	0.666	0	0	0	0.81	0.001	-9.66178	0.000221513	0.00408374	g4513	--	--
MSTRG.806.1	9	24	6	66	58	140	0.669	1.633	0.459	8.358	9.186	16.275	0.920333	11.273	3.61457	0.000221695	0.00408374	MSTRG.806	--	--
MSTRG.11449.1	5	5	2	28	47	46	0.685	0.626	0.282	6.528	13.705	9.845	0.531	10.026	4.23889	0.000223387	0.00409578	MSTRG.11449	--	--
MSTRG.10712.1	5	0	1	20	32	57	0.911	0	0.187	6.202	12.412	16.228	0.366	11.614	4.98788	0.00022708	0.00414421	MSTRG.10712	--	--
MSTRG.5532.2	16	16	19	66	84	105	2.315	2.119	2.828	16.264	25.889	23.753	2.42067	21.9687	3.18197	0.000237533	0.004315	MSTRG.5532	--	--
MSTRG.11826.2	18	11	0	82	104	71	0.571	0.315	0	4.445	7.094	3.546	0.295333	5.02833	4.08966	0.000250509	0.00452985	MSTRG.11826	--	--
MSTRG.4376.1	42	22	23	3	0	0	4.53	2.171	2.552	0.551	0	0	3.08433	0.183667	-4.0698	0.000260385	0.00467604	g2578	--	--
MSTRG.7131.4	0	0	0	10	9	31	0	0	0	3.861	4.001	10.62	0.001	6.16067	12.5889	0.000260966	0.00467604	MSTRG.7131	--	--
MSTRG.8055.1	3	4	7	45	35	45	0.513	0.606	1.01	11.45	11.138	10.511	0.709667	11.033	3.95854	0.000268067	0.00478153	g4724	--	--
MSTRG.4885.1	24	10	14	0	0	0	2.056	0.784	1.233	0	0	0	1.35767	0.001	-10.4069	0.000273482	0.00485615	g2874	--	--
MSTRG.2651.1	143	153	167	36	45	43	16.957	16.601	20.37	7.269	11.365	7.971	17.976	8.86833	-1.01934	0.000277967	0.00489693	g1556	--	--
MSTRG.4692.1	29	9	11	0	0	0	2.484	0.705	0.969	0	0	0	1.386	0.001	-10.4367	0.000279241	0.00489693	g2759	--	--
MSTRG.12168.1	0	0	0	35	9	7	0	0	0	15.099	4.856	2.772	0.001	7.57567	12.8872	0.000279505	0.00489693	MSTRG.12168	--	--
MSTRG.6041.1	24	56	33	3	5	0	1.109	2.369	1.569	0.236	0.492	0	1.68233	0.242667	-2.79342	0.00028572	0.00497709	g3504	--	--
MSTRG.9613.1	0	4	1	12	27	65	0	0.364	0.102	2.033	5.722	10.111	0.155333	5.95533	5.26074	0.000286606	0.00497709	g5680	--	--
MSTRG.7884.1	7	18	23	0	0	0	0.705	1.658	2.381	0	0	0	1.58133	0.001	-10.6269	0.000302677	0.00523312	g4609	--	--
MSTRG.10133.1	0	1	2	41	23	15	0	0.232	0.521	17.688	12.41	5.941	0.251	12.013	5.58077	0.000342312	0.00589255	MSTRG.10133	--	--
MSTRG.3238.1	0	0	0	9	21	16	0	0	0	2.935	8.566	4.79	0.001	5.43033	12.4068	0.000354057	0.00606823	MSTRG.3238	--	--
MSTRG.7529.1	9	22	29	240	162	22	0.663	1.482	2.196	30.09	25.403	2.532	1.447	19.3417	3.74058	0.000360436	0.00615082	g4411	--	--
MSTRG.11585.1	12	18	15	0	0	0	1.052	1.444	1.353	0	0	0	1.283	0.001	-10.3253	0.000371193	0.00630708	g6868	--	--
MSTRG.10157.1	11	6	6	64	46	45	2.847	1.421	1.597	28.202	25.352	18.204	1.955	23.9193	3.61294	0.000380234	0.00642082	g6006	--	--
MSTRG.1725.1	145	165	126	55	25	22	24.816	25.838	22.182	16.028	9.112	5.886	24.2787	10.342	-1.23117	0.000381145	0.00642082	MSTRG.1725	--	--
MSTRG.5462.1	3	0	2	32	20	35	0.693	0	0.475	12.583	9.836	12.634	0.389333	11.6843	4.90743	0.000392536	0.00656653	MSTRG.5462	--	--
MSTRG.12282.2	308	243	191	772	669	759	26.375	19.021	16.808	112.458	121.806	101.408	20.7347	111.891	2.43197	0.000393125	0.00656653	g7283	--	--
MSTRG.1272.1	2	1	2	18	25	39	0.121	0.056	0.125	1.861	3.232	3.701	0.100667	2.93133	4.8639	0.000396973	0.00658969	MSTRG.1272	--	--
MSTRG.11639.1	120	138	101	9	13	44	5.656	5.951	4.897	0.722	1.305	3.242	5.50133	1.75633	-1.64721	0.000397855	0.00658969	MSTRG.11639	--	--
MSTRG.12163.1	0	0	0	30	9	8	0	0	0	3.384	1.27	0.828	0.001	1.82733	10.8355	0.000401552	0.00662309	g7215	--	--
MSTRG.8744.2	21	15	40	0	2	0	2.469	1.638	4.717	0	0.494	0	2.94133	0.164667	-4.15885	0.000407637	0.00669543	g5156	--	--
MSTRG.3227.5	46	62	41	10	0	0	4.051	4.972	3.68	1.434	0	0	4.23433	0.478	-3.14705	0.000411428	0.00672967	MSTRG.3227	--	--
MSTRG.12167.1	3	4	4	32	22	55	0.591	0.721	0.811	10.734	9.23	16.937	0.707667	12.3003	4.11948	0.000433598	0.00706299	MSTRG.12167	--	--
MSTRG.6408.1	146	139	152	17	13	58	9.086	7.915	9.73	1.802	1.723	5.643	8.91033	3.056	-1.54383	0.000444606	0.0072125	MSTRG.6408	--	--
ncRNA16	256	233	166	33	61	80	116.206	96.621	77.595	25.519	58.825	57.012	96.8073	47.1187	-1.03882	0.000450163	0.00727271	ncRNA16_gene	--	--
MSTRG.5890.2	100	110	80	14	23	28	7.722	7.772	6.355	1.841	3.783	3.38	7.283	3.00133	-1.27893	0.000471055	0.00757918	g3425	--	--
MSTRG.12132.1	3	1	0	44	8	36	0.477	0.146	0	11.914	2.709	8.949	0.207667	7.85733	5.2417	0.000477246	0.00764758	MSTRG.12132	--	--
MSTRG.326.1	13	10	6	60	58	53	1.298	0.913	0.616	10.198	12.33	8.27	0.942333	10.266	3.44549	0.000487155	0.00777475	g197	--	--
MSTRG.9626.1	180	107	118	4	47	15	4.007	2.194	2.719	0.161	2.23	0.527	2.97333	0.972667	-1.61206	0.000495583	0.00787738	g5687	--	--
MSTRG.1815.1	13	20	6	80	56	81	1.198	1.687	0.569	12.559	10.995	11.673	1.15133	11.7423	3.35034	0.000505895	0.00798525	g1076	--	--
MSTRG.5303.1	43	26	33	104	92	254	3.052	1.688	2.409	12.569	13.906	28.181	2.383	18.2187	2.93457	0.000515189	0.00809113	g3108	--	--
MSTRG.5960.1	1	2	0	17	3	73	0.102	0.187	0	2.963	0.654	11.681	0.0963333	5.09933	5.72613	0.000532292	0.00829846	g3462	--	--
MSTRG.2244.1	1	1	0	11	7	61	0.337	0.309	0	6.322	5.032	32.183	0.215333	14.5123	6.07456	0.000534233	0.00829846	MSTRG.2244	--	--
MSTRG.11818.4	32	43	23	237	201	48	4.533	5.623	3.352	57.482	60.976	10.773	4.50267	43.077	3.25807	0.000534706	0.00829846	g7006	--	--
MSTRG.2908.1	0	0	2	13	8	60	0	0	0.186	1.997	1.537	8.461	0.062	3.99833	6.01099	0.00055582	0.00855876	g1715	--	--
MSTRG.9615.1	80	65	39	158	140	524	3.286	2.443	1.648	11.051	12.247	33.645	2.459	18.981	2.94841	0.000561958	0.00861961	g5681	--	--
MSTRG.3405.2	0	0	0	31	4	11	0	0	0	4.725	0.865	1.522	0.001	2.37067	11.2111	0.000569949	0.0087083	g1999	--	--
MSTRG.1334.1	17	36	18	81	54	255	1.157	2.242	1.26	9.389	7.829	27.135	1.553	14.7843	3.25094	0.000574589	0.00874529	MSTRG.1334	--	--
MSTRG.8231.1	150	150	173	7	9	62	4.285	3.921	5.083	0.341	0.548	2.769	4.42967	1.21933	-1.86111	0.000578723	0.00877433	g4838	--	--
MSTRG.8925.1	79	52	76	2	5	21	6.038	3.636	5.975	0.26	0.814	2.509	5.21633	1.19433	-2.12683	0.000584773	0.00882263	MSTRG.8925	--	--
MSTRG.5918.1	16	17	18	62	62	120	1.514	1.472	1.752	9.991	12.496	17.752	1.57933	13.413	3.08624	0.000589479	0.00882263	MSTRG.5918	--	--
MSTRG.11947.1	1	4	0	52	33	9	0.12	0.44	0	10.644	8.448	1.691	0.186667	6.92767	5.21383	0.000590057	0.00882263	g7087	--	--
MSTRG.12431.1	19	12	11	0	0	0	1.935	1.118	1.152	0	0	0	1.40167	0.001	-10.4529	0.000591977	0.00882263	MSTRG.12431	--	--
MSTRG.368.1	19	40	10	82	56	272	0.719	1.385	0.389	5.283	4.513	16.089	0.831	8.62833	3.37616	0.000593099	0.00882263	MSTRG.368	--	--
MSTRG.10222.1	61	41	47	6	10	0	6.699	4.12	5.309	1.176	2.339	0	5.376	1.17167	-2.19797	0.000630985	0.00933287	MSTRG.10222	--	--
MSTRG.5041.1	0	2	3	49	6	39	0	0.196	0.331	8.939	1.369	6.531	0.175667	5.613	4.99786	0.000632135	0.00933287	g2953	--	--
MSTRG.8979.1	43	49	29	8	0	0	3.152	3.286	2.186	0.998	0	0	2.87467	0.332667	-3.11125	0.000667045	0.00981154	g5289	--	--
MSTRG.11955.1	6	16	5	66	35	74	0.983	2.399	0.843	18.418	12.216	18.957	1.40833	16.5303	3.55306	0.000681027	0.00997996	MSTRG.11955	--	--
MSTRG.8067.1	3	5	1	22	27	50	0.77	1.085	0.264	9.617	14.762	20.065	0.706333	14.8147	4.39053	0.000684457	0.0099863	g4729	--	--
MSTRG.2870.3	855	882	755	2896	2304	1681	84.896	80.11	77.074	489.754	487.282	260.884	80.6933	412.64	2.35436	0.000686527	0.0099863	g1690	--	--
MSTRG.4520.1	45	36	38	3	8	0	2.227	1.631	1.935	0.253	0.843	0	1.931	0.365333	-2.40206	0.000690029	0.0100003	g2661	--	--
MSTRG.1850.1	1	0	2	19	34	17	0.223	0	0.459	7.212	16.142	5.924	0.227333	9.75933	5.4239	0.000695007	0.0100356	MSTRG.1850	--	--
MSTRG.12499.1	11	6	1	19	47	98	0.975	0.487	0.099	2.868	8.872	13.579	0.520333	8.43967	4.01968	0.000706261	0.0101609	MSTRG.12499	--	--
MSTRG.1078.1	16	8	17	0	0	0	1.648	0.754	1.801	0	0	0	1.401	0.001	-10.4522	0.000714535	0.0102425	g633	--	--
MSTRG.6485.1	0	0	0	10	4	30	0	0	0	3.805	1.903	10.478	0.001	5.39533	12.3975	0.00073346	0.0104757	MSTRG.6485	--	--
MSTRG.154.1	5	21	16	0	0	0	0.32	1.228	1.052	0	0	0	0.866667	0.001	-9.75933	0.000745753	0.0105566	g97	--	--
MSTRG.10851.3	153	33	99	9	1	26	3.762	0.751	2.508	0.377	0.052	1	2.34033	0.476333	-2.29667	0.000746221	0.0105566	MSTRG.10851	--	--
MSTRG.5425.1	11	14	25	67	44	161	2.424	2.823	5.667	25.143	20.651	55.464	3.638	33.7527	3.21378	0.000747154	0.0105566	MSTRG.5425	--	--
MSTRG.8536.1	0	1	1	19	25	19	0	0.236	0.255	6.606	11.183	6.257	0.163667	8.01533	5.61393	0.000753764	0.0105743	g5023	--	--
MSTRG.11868.1	8	5	4	60	49	21	0.742	0.425	0.382	9.483	9.686	3.047	0.516333	7.40533	3.84219	0.000753772	0.0105743	MSTRG.11868	--	--
MSTRG.12619.1	0	4	1	14	30	41	0	0.371	0.104	2.415	6.471	6.492	0.158333	5.126	5.0168	0.000770932	0.0107767	g7490	--	--
MSTRG.10288.1	25	45	69	321	176	98	7.015	11.553	19.916	153.375	105.177	42.986	12.828	100.513	2.97001	0.000781942	0.0108919	MSTRG.10288	--	--
MSTRG.9698.1	8	10	23	0	0	0	0.432	0.494	1.277	0	0	0	0.734333	0.001	-9.52029	0.000786672	0.0108987	g5731	--	--
MSTRG.2806.1	19	16	6	0	0	0	1.385	1.067	0.45	0	0	0	0.967333	0.001	-9.91787	0.000789383	0.0108987	g1650	--	--
MSTRG.10739.1	0	0	1	35	16	6	0	0	0.283	16.39	9.371	2.579	0.0943333	9.44667	6.64589	0.000792192	0.0108987	MSTRG.10739	--	--
MSTRG.4122.1	64	81	49	18	11	8	7.142	8.27	5.624	3.42	2.614	1.396	7.012	2.47667	-1.50143	0.000793489	0.0108987	MSTRG.4122	--	--
MSTRG.12499.2	0	0	4	18	30	34	0	0	0.559	4.257	8.874	7.382	0.186333	6.83767	5.19755	0.000806728	0.0110421	MSTRG.12499	--	--
MSTRG.8763.1	27	27	37	0	2	5	8.865	8.111	12.496	0	1.398	2.566	9.824	1.32133	-2.89432	0.000877079	0.0119635	MSTRG.8763	--	--
MSTRG.11129.1	52	65	44	15	4	7	2.374	2.716	2.067	1.166	0.389	0.5	2.38567	0.685	-1.80022	0.000898946	0.0122106	g6579	--	--
MSTRG.7237.1	6	16	18	0	0	0	0.498	1.216	1.538	0	0	0	1.084	0.001	-10.0821	0.000901897	0.0122106	g4235	--	--
MSTRG.767.1	19	9	21	80	68	79	0.904	0.392	1.028	6.484	6.893	5.878	0.774667	6.41833	3.05055	0.000904489	0.0122106	MSTRG.767	--	--
MSTRG.11388.1	81	62	53	14	17	4	3.693	2.587	2.486	1.087	1.651	0.285	2.922	1.00767	-1.53594	0.000918926	0.0123632	g6757	--	--
MSTRG.8651.2	19	10	10	0	0	0	3.173	1.471	1.659	0	0	0	2.101	0.001	-11.0369	0.000953594	0.0127809	MSTRG.8651	--	--
MSTRG.4680.1	62	34	30	0	7	6	1.482	0.743	0.737	0	0.356	0.224	0.987333	0.193333	-2.35245	0.000956459	0.0127809	MSTRG.4680	--	--
MSTRG.7561.1	11	23	6	0	0	0	1.669	3.194	0.937	0	0	0	1.93333	0.001	-10.9169	0.000966642	0.01283	MSTRG.7561	--	--
MSTRG.1123.1	95	110	86	16	36	17	11.681	12.376	10.878	3.35	9.428	3.268	11.645	5.34867	-1.12246	0.000970089	0.0128325	g653	--	--
MSTRG.9556.2	27	0	6	150	188	1039	0.686	0	0.16	6.567	10.255	41.656	0.282	19.4927	6.11109	0.000981475	0.0129346	g5643	--	--
MSTRG.10182.2	14493	13679	12446	70750	45494	17630	927.076	800.6	818.907	7706.25	6197.69	1762.84	848.861	5222.26	2.62107	0.000984368	0.0129346	MSTRG.10182	--	--
MSTRG.9275.1	32	20	13	2	0	0	3.332	1.906	1.392	0.355	0	0	2.21	0.118333	-4.22312	0.000997569	0.0130645	g5473	--	--
MSTRG.7010.1	0	1	0	8	22	22	0	0.139	0	2.071	7.122	5.228	0.0463333	4.807	6.69694	0.00101627	0.0132478	MSTRG.7010	--	--
MSTRG.582.1	31	34	39	0	5	5	2.141	2.18	2.835	0	0.744	0.546	2.38533	0.43	-2.47178	0.00101828	0.0132478	MSTRG.582	--	--
MSTRG.1103.1	15	13	10	0	0	0	1.334	1.058	0.915	0	0	0	1.10233	0.001	-10.1063	0.00104712	0.0135781	g644	--	--
MSTRG.9220.1	164	82	75	23	14	36	8.054	3.655	3.799	1.918	1.46	2.789	5.16933	2.05567	-1.33037	0.00107081	0.0138024	g5438	--	--
MSTRG.2544.1	4	14	22	0	0	0	0.338	1.082	1.911	0	0	0	1.11033	0.001	-10.1168	0.00107142	0.0138024	g1492	--	--
MSTRG.12685.1	4	3	2	17	24	51	0.727	0.499	0.374	5.234	9.291	14.364	0.533333	9.62967	4.17438	0.00108822	0.0139731	MSTRG.12685	--	--
MSTRG.9847.1	2	2	3	49	25	11	0.239	0.219	0.369	9.968	6.361	2.054	0.275667	6.12767	4.47434	0.00110285	0.0141151	g5820	--	--
MSTRG.9553.1	0	5	1	4	10	106	0	0.653	0.147	0.973	3.041	23.66	0.266667	9.22467	5.11239	0.00115139	0.0146886	g5641	--	--
MSTRG.7978.1	0	0	0	9	9	20	0	0	0	2.77	3.465	5.651	0.001	3.962	11.952	0.00115674	0.0147093	MSTRG.7978	--	--
MSTRG.3400.1	0	0	0	1	5	41	0	0	0	0.458	2.863	17.233	0.001	6.85133	12.7422	0.00116861	0.0148124	g1997	--	--
MSTRG.5027.1	3	12	3	37	37	57	0.847	3.099	0.871	17.782	22.24	25.148	1.60567	21.7233	3.758	0.00123371	0.0155874	g2951	--	--
MSTRG.1870.1	6	1	2	41	24	27	1.004	0.153	0.344	11.679	8.551	7.061	0.500333	9.097	4.18443	0.00124669	0.0156558	g1105	--	--
MSTRG.7325.1	65	64	55	16	9	14	4.57	4.117	3.977	1.915	1.348	1.539	4.22133	1.60067	-1.39903	0.00124803	0.0156558	MSTRG.7325	--	--
MSTRG.2971.1	25	38	39	0	7	0	3.154	4.387	5.062	0	1.881	0	4.201	0.627	-2.7442	0.00125103	0.0156558	g1760	--	--
MSTRG.7527.2	1	0	0	18	29	5	0.263	0	0	5.59	11.593	1.402	0.0876667	6.195	6.14293	0.00125719	0.0156831	MSTRG.7527	--	--
MSTRG.6465.1	15	8	14	0	0	0	1.166	0.569	1.119	0	0	0	0.951333	0.001	-9.89381	0.00126774	0.0157647	MSTRG.6465	--	--
MSTRG.6475.1	1	5	2	32	5	67	0.097	0.445	0.2	5.302	1.036	10.191	0.247333	5.50967	4.47744	0.00127415	0.0157947	g3769	--	--
MSTRG.11803.1	114	116	99	25	24	41	9.712	9.042	8.676	3.627	4.355	5.46	9.14333	4.48067	-1.02901	0.0012881	0.0159175	g6997	--	--
MSTRG.7234.1	150	136	128	56	33	13	18.951	15.722	16.635	12.048	8.88	2.567	17.1027	7.83167	-1.12683	0.00130217	0.0160411	MSTRG.7234	--	--
MSTRG.11233.1	108	84	85	1	25	20	13.469	9.585	10.904	0.212	6.64	3.899	11.3193	3.58367	-1.65928	0.00131043	0.0160925	MSTRG.11233	--	--
MSTRG.6696.1	52	36	49	136	133	179	3.328	2.108	3.226	14.823	18.131	17.911	2.88733	16.955	2.5539	0.00135402	0.0165249	g3875	--	--
MSTRG.1142.1	110	122	88	319	241	355	4.368	4.432	3.594	21.568	20.38	22.035	4.13133	21.3277	2.36805	0.00145161	0.0176613	g665	--	--
MSTRG.9499.1	0	1	0	4	22	25	0	0.358	0	2.662	18.31	15.272	0.119333	12.0813	6.66164	0.00146117	0.0176749	MSTRG.9499	--	--
MSTRG.6620.1	18	29	28	0	4	1	0.899	1.325	1.438	0	0.425	0.078	1.22067	0.167667	-2.864	0.0014617	0.0176749	MSTRG.6620	--	--
MSTRG.3964.1	53	50	42	0	4	13	3.905	3.371	3.183	0	0.628	1.497	3.48633	0.708333	-2.29921	0.00147545	0.0177866	g2336	--	--
MSTRG.1669.1	12	16	8	0	0	0	1.381	1.684	0.947	0	0	0	1.33733	0.001	-10.3851	0.00148534	0.0177987	g991	--	--
MSTRG.5957.1	0	1	0	38	2	15	0	0.164	0	11.631	0.766	4.215	0.0546667	5.53733	6.66239	0.00148548	0.0177987	MSTRG.5957	--	--
MSTRG.3319.3	0	0	1	16	5	29	0	0.077	0.197	5.218	2.207	8.781	0.0913333	5.402	5.88621	0.00153329	0.0183158	MSTRG.3319	--	--
MSTRG.9121.1	112	98	97	10	31	34	15.269	12.225	13.603	2.322	9.001	7.246	13.699	6.18967	-1.14614	0.00161522	0.0192363	MSTRG.9121	--	--
MSTRG.6922.1	5	4	0	18	27	52	0.604	0.442	0	3.703	6.947	9.82	0.348667	6.82333	4.29056	0.0016722	0.0198259	MSTRG.6922	--	--
MSTRG.9041.1	17	14	5	0	0	0	1.252	0.943	0.379	0	0	0	0.858	0.001	-9.74483	0.0016757	0.0198259	g5328	--	--
MSTRG.10578.1	0	0	0	12	9	14	0	0	0	5.587	5.241	5.984	0.001	5.604	12.4522	0.00167982	0.0198259	g6250	--	--
MSTRG.1354.1	30	27	35	5	4	0	1.806	1.488	2.168	0.513	0.513	0	1.82067	0.342	-2.4124	0.00171594	0.0201316	g801	--	--
MSTRG.10636.1	91	63	62	4	18	21	13.013	8.243	9.12	0.974	5.482	4.694	10.1253	3.71667	-1.44589	0.00175692	0.0205512	MSTRG.10636	--	--
MSTRG.7818.1	0	7	4	53	67	6	0	0.77	0.495	10.848	17.152	1.127	0.421667	9.709	4.52515	0.00176704	0.0206085	MSTRG.7818	--	--
MSTRG.10993.1	0	0	0	12	7	16	0	0	0	4.894	3.571	5.991	0.001	4.81867	12.2344	0.00177696	0.0206544	MSTRG.10993	--	--
MSTRG.5087.1	0	1	0	6	10	33	0	0.431	0	3.491	7.206	17.563	0.143667	9.42	6.03493	0.00178146	0.0206544	MSTRG.5087	--	--
MSTRG.8853.1	38	54	34	11	3	0	2.202	2.863	2.026	1.085	0.37	0	2.36367	0.485	-2.28497	0.0018076	0.020896	g5212	--	--
MSTRG.5461.1	1	0	0	8	28	11	0.103	0	0	1.406	6.156	1.775	0.0343333	3.11233	6.50224	0.00185698	0.0212938	MSTRG.5461	--	--
MSTRG.560.1	0	0	1	17	6	24	0	0	0.08	2.241	0.989	2.904	0.0266667	2.04467	6.26068	0.00185821	0.0212938	g327	--	--
MSTRG.7693.1	7	19	9	0	0	0	0.536	1.332	0.709	0	0	0	0.859	0.001	-9.74651	0.00187414	0.0213545	g4509	--	--
MSTRG.1785.1	10	5	3	34	21	72	0.934	0.427	0.288	5.41	4.179	10.517	0.549667	6.702	3.60796	0.00187434	0.0213545	MSTRG.1785	--	--
MSTRG.3563.1	10	13	13	56	35	83	0.894	1.063	1.195	8.523	6.662	11.596	1.05067	8.927	3.08687	0.00188689	0.0214355	g2087	--	--
MSTRG.4472.1	4	2	4	33	22	30	0.588	0.269	0.605	8.256	6.884	6.89	0.487333	7.34333	3.91345	0.00190495	0.0215688	g2632	--	--
MSTRG.10276.1	3	7	6	38	19	56	0.441	0.941	0.907	9.507	5.945	12.861	0.763	9.43767	3.62868	0.00190957	0.0215688	g6076	--	--
MSTRG.7331.1	45	41	52	8	11	8	4.193	3.495	4.984	1.269	2.183	1.165	4.224	1.539	-1.45662	0.00205308	0.0231236	g4287	--	--
MSTRG.683.1	49	30	52	11	5	0	2.71	1.518	2.959	1.036	0.589	0	2.39567	0.541667	-2.14495	0.00209195	0.0234942	g403	--	--
MSTRG.708.1	7	18	9	0	0	0	0.559	1.316	0.74	0	0	0	0.871667	0.001	-9.76763	0.00215636	0.0241488	MSTRG.708	--	--
MSTRG.6194.1	21	21	7	103	129	24	1.103	1.009	0.378	9.211	14.428	1.97	0.83	8.53633	3.36243	0.00216834	0.0242142	MSTRG.6194	--	--
ncRNA27	308	402	260	940	515	1316	153.096	182.9	133.155	796.541	545.502	1023.55	156.384	788.532	2.33408	0.00221086	0.0246192	ncRNA27_gene	--	--
MSTRG.10903.1	0	0	0	8	3	25	0	0	0	3.479	1.632	9.979	0.001	5.03	12.2963	0.00223306	0.0247964	MSTRG.10903	--	--
MSTRG.2464.1	26	19	17	0	3	0	6.933	4.636	4.663	0	1.704	0	5.41067	0.568	-3.25184	0.00226173	0.0250442	MSTRG.2464	--	--
MSTRG.6897.1	18	3	14	0	0	0	2.4	0.366	1.92	0	0	0	1.562	0.001	-10.6092	0.00227309	0.0250995	g4018	--	--
MSTRG.2444.2	0	0	0	18	11	5	0	0	0	2.834	2.166	0.723	0.001	1.90767	10.8976	0.00228498	0.0251603	g1435	--	--
MSTRG.6092.1	177	174	171	66	15	61	7.224	6.498	7.179	4.587	1.304	3.892	6.967	3.261	-1.09522	0.00229785	0.0252315	g3534	--	--
MSTRG.5023.1	16	14	4	0	0	0	1.83	1.465	0.471	0	0	0	1.25533	0.001	-10.2939	0.00238025	0.0260637	g2949	--	--
MSTRG.10171.1	89	71	41	10	16	20	5.56	4.059	2.635	1.064	2.129	1.953	4.08467	1.71533	-1.25173	0.0024558	0.0267424	MSTRG.10171	--	--
MSTRG.10112.1	55	71	49	16	12	13	9.514	11.238	8.719	4.713	4.421	3.515	9.82367	4.21633	-1.22027	0.00252898	0.0274634	MSTRG.10112	--	--
MSTRG.2667.1	50	45	40	12	7	8	3.062	2.522	2.52	1.252	0.913	0.766	2.70133	0.977	-1.46724	0.00266525	0.0287847	g1568	--	--
MSTRG.5762.1	75	72	76	120	98	749	3.189	2.801	3.324	8.689	8.875	49.787	3.10467	22.4503	2.85423	0.00277126	0.0298478	g3353	--	--
MSTRG.7746.1	31	27	15	65	52	195	3.168	2.569	1.592	11.315	11.482	31.396	2.443	18.0643	2.88642	0.00283885	0.0304925	MSTRG.7746	--	--
MSTRG.9518.1	21	20	34	0	5	0	5.197	4.529	8.656	0	2.636	0	6.12733	0.878667	-2.80187	0.00286304	0.0306687	MSTRG.9518	--	--
MSTRG.7776.1	92	94	82	8	3	39	2.716	2.539	2.49	0.402	0.189	1.8	2.58167	0.797	-1.69565	0.00289166	0.0308914	MSTRG.7776	--	--
MSTRG.10121.1	17	8	7	0	0	0	2.712	1.168	1.149	0	0	0	1.67633	0.001	-10.7111	0.00295001	0.0313357	g5983	--	--
MSTRG.7721.1	0	0	0	1	11	24	0	0	0	0.581	7.991	12.796	0.001	7.12267	12.7982	0.00295109	0.0313357	g4522	--	--
MSTRG.6766.1	167	275	163	0	0	13	30.614	46.045	30.641	0	0	3.681	35.7667	1.227	-4.86541	0.0029571	0.0313357	MSTRG.6766	--	--
MSTRG.3382.1	11	13	17	0	0	1	1.327	1.435	2.11	0	0	0.189	1.624	0.063	-4.68806	0.00299752	0.0316727	g1987	--	--
MSTRG.12279.3	23	17	21	147	32	83	3.162	2.129	2.926	34.346	9.265	17.87	2.739	20.4937	2.90346	0.00304945	0.0320559	g7280	--	--
MSTRG.2224.1	19	13	7	67	54	52	2.554	1.599	0.968	15.338	15.461	10.928	1.707	13.909	3.02648	0.00306685	0.032153	g1302	--	--
MSTRG.10375.1	5	0	0	41	21	14	0.649	0	0	9.478	5.979	2.971	0.216333	6.14267	4.82754	0.00312576	0.0326836	MSTRG.10375	--	--
MSTRG.6224.1	10	9	12	0	0	0	1.401	1.154	1.729	0	0	0	1.428	0.001	-10.4798	0.00317208	0.0330803	MSTRG.6224	--	--
MSTRG.2226.1	3	22	8	0	0	0	0.238	1.599	0.654	0	0	0	0.830333	0.001	-9.69755	0.00326861	0.033997	g1304	--	--
MSTRG.7402.1	2	5	1	9	1	106	0.388	0.887	0.199	2.97	0.413	32.117	0.491333	11.8333	4.59001	0.00334079	0.0346563	g4338	--	--
MSTRG.10162.1	20	23	9	47	58	117	8.657	9.109	4.007	34.642	53.468	79.166	7.25767	55.7587	2.94162	0.00338087	0.0349801	MSTRG.10162	--	--
MSTRG.9936.1	15	9	12	70	53	37	1.471	0.808	1.211	11.693	11.073	5.674	1.16333	9.48	3.02662	0.0033946	0.0350184	g5865	--	--
MSTRG.6923.1	2	1	0	14	7	36	0.343	0.157	0	4.087	2.556	9.648	0.166667	5.43033	5.026	0.00344564	0.0353716	MSTRG.6923	--	--
MSTRG.1603.1	13	16	3	0	0	0	1.022	1.151	0.243	0	0	0	0.805333	0.001	-9.65344	0.00345797	0.035406	g959	--	--
MSTRG.11940.1	79	86	74	24	16	0	5.321	5.3	5.127	2.753	2.295	0	5.24933	1.68267	-1.64138	0.00347088	0.0354462	g7082	--	--
MSTRG.5182.1	547	660	429	1308	956	1903	93.948	103.721	75.792	382.542	349.695	510.931	91.1537	414.389	2.18461	0.00355115	0.0361722	MSTRG.5182	--	--
MSTRG.9874.1	8	3	1	34	21	38	1.343	0.461	0.173	9.719	7.508	9.972	0.659	9.06633	3.78217	0.00356541	0.0361855	MSTRG.9874	--	--
MSTRG.8860.1	82	67	72	19	18	0	16.49	12.328	14.893	6.506	7.709	0	14.5703	4.73833	-1.62058	0.00357872	0.0361855	MSTRG.8860	--	--
MSTRG.3206.1	2	3	1	14	17	34	0.298	0.409	0.153	3.551	5.393	7.917	0.286667	5.62033	4.29321	0.00357999	0.0361855	MSTRG.3206	--	--
MSTRG.11823.1	0	1	1	11	10	28	0	0.108	0.121	2.205	2.507	5.152	0.0763333	3.288	5.42875	0.00359053	0.0361992	MSTRG.11823	--	--
MSTRG.8453.1	0	0	0	5	9	17	0	0	0	2.417	5.442	7.544	0.001	5.13433	12.326	0.00362647	0.0364683	MSTRG.8453	--	--
MSTRG.10652.2	53	38	36	9	0	9	7.236	4.827	5.124	2.104	0	1.852	5.729	1.31867	-2.1192	0.00367839	0.0368026	MSTRG.10652	--	--
MSTRG.1848.1	99	85	54	285	151	253	3.004	2.363	1.693	14.736	9.739	12.001	2.35333	12.1587	2.36921	0.00371645	0.0370892	MSTRG.1848	--	--
MSTRG.11801.1	15	22	10	34	50	129	3.055	4.099	2.095	11.79	21.685	41.065	3.083	24.8467	3.01065	0.00391773	0.0389992	MSTRG.11801	--	--
MSTRG.8241.1	5	3	3	48	31	9	0.527	0.242	0.317	8.331	6.729	1.434	0.362	5.498	3.92485	0.00397186	0.0391489	g4846	--	--
MSTRG.12873.1	46	57	55	7	7	20	3.756	4.259	4.62	0.973	1.217	2.553	4.21167	1.581	-1.41355	0.00398214	0.0391489	g7657	--	--
MSTRG.3559.1	3	14	14	0	0	0	0.372	1.587	1.784	0	0	0	1.24767	0.001	-10.285	0.00398242	0.0391489	g2084	--	--
MSTRG.11487.1	141	143	124	20	2	60	10.7	9.929	9.679	2.584	0.323	7.117	10.1027	3.34133	-1.59624	0.00399307	0.0391559	g6809	--	--
MSTRG.9047.2	3	0	3	31	34	7	0.503	0	0.491	8.091	11.201	1.595	0.331333	6.96233	4.39322	0.00405664	0.0396805	MSTRG.9047	--	--
MSTRG.6284.1	2	0	2	20	16	20	0.297	0	0.305	5.05	5.053	4.636	0.200667	4.913	4.61373	0.00409549	0.0399614	g3651	--	--
MSTRG.5400.1	2	0	0	12	18	19	0.31	0	0	3.171	5.949	4.609	0.103333	4.57633	5.46881	0.0041717	0.0406046	MSTRG.5400	--	--
MSTRG.3606.1	1	0	0	22	0	28	0.206	0	0	7.727	0	9.147	0.0686667	5.62467	6.35601	0.00436009	0.0423337	MSTRG.3606	--	--
MSTRG.5216.1	35	28	21	0	7	0	1.979	1.449	1.221	0	0.843	0	1.54967	0.281	-2.46332	0.00443207	0.0428326	g3057	--	--
MSTRG.1243.1	11	10	8	0	0	0	0.99	0.823	0.74	0	0	0	0.851	0.001	-9.73302	0.00444132	0.0428326	MSTRG.1243	--	--
MSTRG.3329.1	1	0	0	39	12	0	0.173	0	0	11.488	4.421	0	0.0576667	5.303	6.52293	0.00444408	0.0428326	g1964	--	--
MSTRG.10941.4	0	1	0	14	5	20	0	0.141	0	3.321	1.575	4.353	0.047	3.083	6.03553	0.00449022	0.0431718	MSTRG.10941	--	--
MSTRG.2000.1	0	0	0	7	14	8	0	0	0	2.1	5.252	2.203	0.001	3.185	11.6371	0.00463167	0.0444109	g1175	--	--
MSTRG.1711.1	47	71	47	18	14	6	3.716	5.136	3.822	2.423	2.357	0.741	4.22467	1.84033	-1.19887	0.00464163	0.0444109	g1017	--	--
MSTRG.705.1	2	9	20	0	0	0	0.172	0.707	1.765	0	0	0	0.881333	0.001	-9.78354	0.00467848	0.0446046	g415	--	--
MSTRG.9628.1	41	34	26	4	6	8	2.7	2.048	1.761	0.448	0.841	0.823	2.16967	0.704	-1.62383	0.0046845	0.0446046	MSTRG.9628	--	--
MSTRG.12883.1	20	18	10	0	2	0	2.026	1.668	1.042	0	0.431	0	1.57867	0.143667	-3.45791	0.00478345	0.045437	g7661	--	--
MSTRG.10851.4	19	3	8	0	0	0	1.661	0.246	0.757	0	0	0	0.888	0.001	-9.79442	0.00489956	0.0464281	MSTRG.10851	--	--
MSTRG.12063.1	5	3	1	18	11	50	0.6	0.329	0.123	3.675	2.809	9.372	0.350667	5.28533	3.91382	0.00519708	0.0488738	MSTRG.12063	--	--
MSTRG.6024.1	2	5	0	5	14	66	0.175	0.401	0	0.746	2.614	9.045	0.192	4.135	4.42871	0.00520725	0.0488738	g3499	--	--
MSTRG.7533.1	33	34	42	7	4	10	2.267	2.137	2.968	0.819	0.585	1.074	2.45733	0.826	-1.57288	0.00525801	0.049173	g4412	--	--
MSTRG.6031.1	9	8	11	0	0	0	1.009	0.821	1.269	0	0	0	1.033	0.001	-10.0126	0.00526408	0.049173	MSTRG.6031	--	--
MSTRG.3761.1	1	0	0	33	15	0	0.146	0	0	8.218	4.672	0	0.0486667	4.29667	6.46414	0.00531952	0.0495734	MSTRG.3761	--	--
MSTRG.7715.1	6	0	3	29	29	21	1.031	0	0.53	8.481	10.608	5.638	0.520333	8.24233	3.98554	0.00535142	0.049753	g4521	--	--
