# Supplementary material for: ﻿Stage-specific RNA regulomes of Trichophyton mentagrophytes: mRNA-lncRNA-miRNA interplay in spore-hypha transition
Source: IMA Fungus. 2025 Nov 5;16:e166433. doi: 10.3897/imafungus.16.166433 (PMC12612851; doi:10.3897/imafungus.16.166433)
Supplement: Supplementary material 2 — Supplementary tables S1–S13 [file imafungus-16-e166433-s002.zip › 166433_0R-4-A_revised_Supplementary_Table_7.xlsx]

## Sheet: Antisense lncRNAs-mRNAs pairs
lncRNA	mRNA	lnc-GeneID	lnc-Symbol	lnc-Description	Symbol	Description	KEGG_A_class	KEGG_B_class	Pathway	K_ID	GO Component	GO Function	GO Process
MSTRG.10069.1	g5951	g5951	--	--	SDO1	SBDS family rRNA metabolism protein [Trichophyton interdigitale H6]	Genetic Information Processing	Translation	ko03008//Ribosome biogenesis in eukaryotes	K14574	GO:0000922//spindle pole;GO:0005575//cellular_component;GO:0005622//intracellular anatomical structure;GO:0005634//nucleus;GO:0005654//nucleoplasm;GO:0005730//nucleolus;GO:0005737//cytoplasm;GO:0005819//spindle;GO:0005829//cytosol;GO:0005856//cytoskeleton;GO:0015630//microtubule cytoskeleton;GO:0030684//preribosome;GO:0030687//preribosome, large subunit precursor;GO:0031974//membrane-enclosed lum…	GO:0003674//molecular_function;GO:0003676//nucleic acid binding;GO:0003723//RNA binding;GO:0005085//guanyl-nucleotide exchange factor activity;GO:0005488//binding;GO:0005515//protein binding;GO:0008017//microtubule binding;GO:0008092//cytoskeletal protein binding;GO:0015631//tubulin binding;GO:0019843//rRNA binding;GO:0019899//enzyme binding;GO:0043021//ribonucleoprotein complex binding;GO:004302…	GO:0000226//microtubule cytoskeleton organization;GO:0000278//mitotic cell cycle;GO:0001501//skeletal system development;GO:0001503//ossification;GO:0001701//in utero embryonic development;GO:0001824//blastocyst development;GO:0001832//blastocyst growth;GO:0001833//inner cell mass cell proliferation;GO:0002376//immune system process;GO:0002520//immune system development;GO:0006139//nucleobase-con…
MSTRG.10121.1	g5983	g5983	--	--	csn-8	hypothetical protein H101_04563 [Trichophyton interdigitale H6]	-	-	-	-	GO:0000346//transcription export complex;GO:0005575//cellular_component;GO:0005622//intracellular anatomical structure;GO:0005634//nucleus;GO:0005635//nuclear envelope;GO:0005643//nuclear pore;GO:0005654//nucleoplasm;GO:0012505//endomembrane system;GO:0016592//mediator complex;GO:0031967//organelle envelope;GO:0031974//membrane-enclosed lumen;GO:0031975//envelope;GO:0031981//nuclear lumen;GO:0032…	GO:0003674//molecular_function;GO:0003676//nucleic acid binding;GO:0003677//DNA binding;GO:0003690//double-stranded DNA binding;GO:0003723//RNA binding;GO:0005488//binding;GO:0097159//organic cyclic compound binding;GO:1901363//heterocyclic compound binding	GO:0000278//mitotic cell cycle;GO:0000281//mitotic cytokinesis;GO:0000282//cellular bud site selection;GO:0000910//cytokinesis;GO:0000956//nuclear-transcribed mRNA catabolic process;GO:0000972//transcription-dependent tethering of RNA polymerase II gene DNA at nuclear periphery;GO:0000973//posttranscriptional tethering of RNA polymerase II gene DNA at nuclear periphery;GO:0006139//nucleobase-cont…
MSTRG.10187.1	g6023	g6023	--	--	-	hypothetical protein H101_07752 [Trichophyton interdigitale H6]	-	-	-	-	-	-	-
MSTRG.10450.1	g6181	g6181	--	--	ARB_07629	hypothetical protein H101_04313 [Trichophyton interdigitale H6]	-	-	-	-	-	GO:0030246//carbohydrate binding	GO:0005975//carbohydrate metabolic process
MSTRG.10450.1	g6182	g6181	--	--	-	hypothetical protein H101_04312 [Trichophyton interdigitale H6]	-	-	-	-	-	-	-
MSTRG.10629.1	g6278	g6277	--	--	-	hypothetical protein H101_02749 [Trichophyton interdigitale H6]	-	-	-	-	-	-	GO:0009306//protein secretion
MSTRG.10634.1	g6279	g6279	--	--	ecaA	hypothetical protein H109_00983 [Trichophyton interdigitale MR816]	-	-	-	-	-	-	-
MSTRG.10653.1	g6289	g6289	--	--	gal4	hypothetical protein H101_04842 [Trichophyton interdigitale H6]	-	-	-	-	-	GO:0000981//DNA-binding transcription factor activity, RNA polymerase II-specific;GO:0003677//DNA binding;GO:0008270//zinc ion binding	GO:0006351//transcription, DNA-templated;GO:0006355//regulation of transcription, DNA-templated
MSTRG.10726.1	g6334	g6334	--	--	mpr1	phosphotransmitter protein Ypd1 [Trichophyton equinum CBS 127.97]	Environmental Information Processing	Signal transduction	ko04011//MAPK signaling pathway - yeast	K11232	GO:0005575//cellular_component;GO:0005622//intracellular anatomical structure;GO:0005634//nucleus;GO:0005737//cytoplasm;GO:0005829//cytosol;GO:0016020//membrane;GO:0043226//organelle;GO:0043227//membrane-bounded organelle;GO:0043229//intracellular organelle;GO:0043231//intracellular membrane-bounded organelle	GO:0000155//phosphorelay sensor kinase activity;GO:0003674//molecular_function;GO:0003824//catalytic activity;GO:0004672//protein kinase activity;GO:0004673//protein histidine kinase activity;GO:0005488//binding;GO:0005515//protein binding;GO:0009927//histidine phosphotransfer kinase activity;GO:0016301//kinase activity;GO:0016740//transferase activity;GO:0016772//transferase activity, transferri…	GO:0000160//phosphorelay signal transduction system;GO:0001932//regulation of protein phosphorylation;GO:0001934//positive regulation of protein phosphorylation;GO:0006464//cellular protein modification process;GO:0006468//protein phosphorylation;GO:0006793//phosphorus metabolic process;GO:0006796//phosphate-containing compound metabolic process;GO:0006807//nitrogen compound metabolic process;GO:…
MSTRG.11129.1	g6579	g6579	--	--	-	hypothetical protein TEQG_05398 [Trichophyton equinum CBS 127.97]	-	-	-	-	-	-	-
MSTRG.1123.1	g653	g653	--	--	-	hypothetical protein H101_04461 [Trichophyton interdigitale H6]	-	-	-	-	-	-	-
MSTRG.11281.1	g6685	g6685	--	--	VdtC	hypothetical protein TESG_04134 [Trichophyton tonsurans CBS 112818]	-	-	-	-	-	GO:0003674//molecular_function;GO:0003824//catalytic activity;GO:0008168//methyltransferase activity;GO:0008171//O-methyltransferase activity;GO:0008276//protein methyltransferase activity;GO:0016740//transferase activity;GO:0016741//transferase activity, transferring one-carbon groups;GO:0046025//precorrin-6Y C5,15-methyltransferase (decarboxylating) activity	GO:0008150//biological_process;GO:0008152//metabolic process;GO:0009236//cobalamin biosynthetic process;GO:0032259//methylation;GO:0046140//corrin biosynthetic process
MSTRG.11388.1	g6756	g6757	--	--	asaE	MFS monocarboxylate transporter [Trichophyton equinum CBS 127.97]	-	-	-	-	GO:0016020//membrane	GO:0015112//nitrate transmembrane transporter activity;GO:0015113//nitrite transmembrane transporter activity;GO:0015297//antiporter activity;GO:0019531//oxalate transmembrane transporter activity;GO:0022857//transmembrane transporter activity;GO:0042910//xenobiotic transmembrane transporter activity	GO:0006817//phosphate ion transport;GO:0015706//nitrate transport;GO:0015707//nitrite transport;GO:0015724//formate transport;GO:0019532//oxalate transport;GO:0042908//xenobiotic transport;GO:0055085//transmembrane transport
MSTRG.11388.1	g6757	g6757	--	--	FDD123	hypothetical protein H101_00630 [Trichophyton interdigitale H6]	-	-	-	-	GO:0016020//membrane	-	-
MSTRG.11391.1	g6758	g6758	--	--	-	hypothetical protein H101_00629 [Trichophyton interdigitale H6]	-	-	-	-	-	-	-
MSTRG.11393.1	g6758	g6758	--	--	-	hypothetical protein H101_00629 [Trichophyton interdigitale H6]	-	-	-	-	-	-	-
MSTRG.11410.1	g6768	g6768	--	--	BUD23	hypothetical protein H101_04117 [Trichophyton interdigitale H6]	-	-	-	-	GO:0005575//cellular_component;GO:0005622//intracellular anatomical structure;GO:0005634//nucleus;GO:0005654//nucleoplasm;GO:0005730//nucleolus;GO:0005737//cytoplasm;GO:0031974//membrane-enclosed lumen;GO:0031981//nuclear lumen;GO:0043226//organelle;GO:0043227//membrane-bounded organelle;GO:0043228//non-membrane-bounded organelle;GO:0043229//intracellular organelle;GO:0043231//intracellular membr…	GO:0003674//molecular_function;GO:0003824//catalytic activity;GO:0004719//protein-L-isoaspartate (D-aspartate) O-methyltransferase activity;GO:0005488//binding;GO:0005515//protein binding;GO:0008168//methyltransferase activity;GO:0008170//N-methyltransferase activity;GO:0008171//O-methyltransferase activity;GO:0008173//RNA methyltransferase activity;GO:0008649//rRNA methyltransferase activity;GO:…	GO:0000054//ribosomal subunit export from nucleus;GO:0000056//ribosomal small subunit export from nucleus;GO:0000154//rRNA modification;GO:0000278//mitotic cell cycle;GO:0000281//mitotic cytokinesis;GO:0000282//cellular bud site selection;GO:0000447//endonucleolytic cleavage in ITS1 to separate SSU-rRNA from 5.8S rRNA and LSU-rRNA from tricistronic rRNA transcript (SSU-rRNA, 5.8S rRNA, LSU-rRNA);…
MSTRG.11487.1	g6809	g6809	--	--	RTA1	hypothetical protein H101_02301 [Trichophyton interdigitale H6]	-	-	-	-	GO:0016020//membrane	-	-
MSTRG.11563.1	g6858	g6858	--	--	-	-	-	-	-	-	-	-	-
MSTRG.11585.1	g6868	g6868	--	--	ppzF	hypothetical protein H109_04590 [Trichophyton interdigitale MR816]	-	-	-	-	-	-	-
MSTRG.11614.1	g6879	g6879	--	--	-	hypothetical protein H101_06010 [Trichophyton interdigitale H6]	-	-	-	-	-	GO:0000981//DNA-binding transcription factor activity, RNA polymerase II-specific;GO:0008270//zinc ion binding	GO:0006355//regulation of transcription, DNA-templated
MSTRG.11728.1	g6948	g6948	--	--	-	hypothetical protein H101_00498 [Trichophyton interdigitale H6]	-	-	-	-	-	-	-
MSTRG.11803.1	g6997	g6997	--	--	PaMT	O-methyltransferase [Trichophyton mentagrophytes]	-	-	-	-	-	GO:0008171//O-methyltransferase activity	-
MSTRG.11947.1	g7087	g7087	--	--	-	hypothetical protein H109_04724 [Trichophyton interdigitale MR816]	-	-	-	-	-	GO:0005515//protein binding	GO:0006355//regulation of transcription, DNA-templated
MSTRG.12012.1	g7128	g7128	--	--	-	PX domain containing protein [Trichophyton equinum CBS 127.97]	-	-	-	-	GO:0000407//phagophore assembly site;GO:0005575//cellular_component;GO:0005622//intracellular anatomical structure;GO:0005737//cytoplasm;GO:0005768//endosome;GO:0005829//cytosol;GO:0012505//endomembrane system;GO:0016020//membrane;GO:0019898//extrinsic component of membrane;GO:0031410//cytoplasmic vesicle;GO:0031982//vesicle;GO:0043226//organelle;GO:0043227//membrane-bounded organelle;GO:0043229/…	GO:0003674//molecular_function;GO:0005488//binding;GO:0005543//phospholipid binding;GO:0008289//lipid binding;GO:0032266//phosphatidylinositol-3-phosphate binding;GO:0035091//phosphatidylinositol binding;GO:0043167//ion binding;GO:0043168//anion binding;GO:1901981//phosphatidylinositol phosphate binding	GO:0006605//protein targeting;GO:0006623//protein targeting to vacuole;GO:0006810//transport;GO:0006886//intracellular protein transport;GO:0006897//endocytosis;GO:0006914//autophagy;GO:0006996//organelle organization;GO:0007034//vacuolar transport;GO:0008104//protein localization;GO:0008150//biological_process;GO:0008152//metabolic process;GO:0009056//catabolic process;GO:0009987//cellular proce…
MSTRG.12132.1	MSTRG.12131	MSTRG.12132	--	--	--	-	-	-	-	-	-	-	-
MSTRG.12163.1	g7215	g7215	--	--	devR	hypothetical protein TMEN_6478 [Trichophyton mentagrophytes]	-	-	-	-	GO:0005741//mitochondrial outer membrane;GO:0016020//membrane	GO:0000976//transcription cis-regulatory region binding;GO:0000977//RNA polymerase II transcription regulatory region sequence-specific DNA binding;GO:0000978//RNA polymerase II cis-regulatory region sequence-specific DNA binding;GO:0000981//DNA-binding transcription factor activity, RNA polymerase II-specific;GO:0000987//cis-regulatory region sequence-specific DNA binding;GO:0001067//transcripti…	GO:0006355//regulation of transcription, DNA-templated;GO:0006357//regulation of transcription by RNA polymerase II;GO:0008053//mitochondrial fusion;GO:0008150//biological_process;GO:0009889//regulation of biosynthetic process;GO:0009891//positive regulation of biosynthetic process;GO:0009893//positive regulation of metabolic process;GO:0009987//cellular process;GO:0010468//regulation of gene exp…
MSTRG.12522.1	g7432	g7432	--	--	-	hypothetical protein H101_00567 [Trichophyton interdigitale H6]	-	-	-	-	-	-	-
MSTRG.12619.1	g7490	g7490	--	--	nipsnap1	nipsnap family protein [Trichophyton tonsurans CBS 112818]	-	-	-	-	GO:0005575//cellular_component;GO:0005622//intracellular anatomical structure;GO:0005737//cytoplasm;GO:0005739//mitochondrion;GO:0043226//organelle;GO:0043227//membrane-bounded organelle;GO:0043229//intracellular organelle;GO:0043231//intracellular membrane-bounded organelle	GO:0003674//molecular_function;GO:0003824//catalytic activity;GO:0016787//hydrolase activity;GO:0016788//hydrolase activity, acting on ester bonds;GO:0016791//phosphatase activity;GO:0042578//phosphoric ester hydrolase activity	GO:0006793//phosphorus metabolic process;GO:0006796//phosphate-containing compound metabolic process;GO:0008150//biological_process;GO:0008152//metabolic process;GO:0009987//cellular process;GO:0016311//dephosphorylation;GO:0044237//cellular metabolic process
MSTRG.1272.1	MSTRG.1271	MSTRG.1272	--	--	--	EGE04201.1 taxid=559882 hypothetical protein TEQG_03232 [Trichophyton equinum CBS 127.97]	-	-	-	-	GO:0005789//endoplasmic reticulum membrane;GO:0016020//membrane;GO:0045252//oxoglutarate dehydrogenase complex	GO:0004149//dihydrolipoyllysine-residue succinyltransferase activity;GO:0005525//GTP binding;GO:0015093//ferrous iron transmembrane transporter activity	GO:0006099//tricarboxylic acid cycle;GO:0006826//iron ion transport;GO:0007224//smoothened signaling pathway;GO:0015031//protein transport
MSTRG.12869.1	g7655	g7655	--	--	uch2	hypothetical protein H109_05161 [Trichophyton interdigitale MR816]	Genetic Information Processing	Chromosome	ko03082//ATP-dependent chromatin remodeling	K05610	-	GO:0004843//thiol-dependent deubiquitinase	GO:0006511//ubiquitin-dependent protein catabolic process
MSTRG.12901.1	g7676	g7676	--	--	SNF1	CAMK/CAMKL/AMPK protein kinase [Trichophyton interdigitale H6]	Cellular Processes;Cellular Processes	Transport and catabolism;Cell growth and death	ko04138//Autophagy - yeast;ko04113//Meiosis - yeast	K12761;K12761	GO:0000144//cellular bud neck septin ring;GO:0000307//cyclin-dependent protein kinase holoenzyme complex;GO:0000322//storage vacuole;GO:0000323//lytic vacuole;GO:0000324//fungal-type vacuole;GO:0000399//cellular bud neck septin structure;GO:0000781//chromosome, telomeric region;GO:0000793//condensed chromosome;GO:0000803//sex chromosome;GO:0000805//X chromosome;GO:0000806//Y chromosome;GO:0005575…	GO:0000166//nucleotide binding;GO:0003674//molecular_function;GO:0003824//catalytic activity;GO:0004672//protein kinase activity;GO:0004674//protein serine/threonine kinase activity;GO:0004679//AMP-activated protein kinase activity;GO:0004693//cyclin-dependent protein serine/threonine kinase activity;GO:0004703//G protein-coupled receptor kinase activity;GO:0005085//guanyl-nucleotide exchange fac…	GO:0000003//reproduction;GO:0000075//cell cycle checkpoint signaling;GO:0000077//DNA damage checkpoint signaling;GO:0000082//G1/S transition of mitotic cell cycle;GO:0000086//G2/M transition of mitotic cell cycle;GO:0000122//negative regulation of transcription by RNA polymerase II;GO:0000132//establishment of mitotic spindle orientation;GO:0000226//microtubule cytoskeleton organization;GO:000027…
MSTRG.1320.1	g783	g783	--	--	POL4	hypothetical protein H101_03821 [Trichophyton interdigitale H6]	Genetic Information Processing	Replication and repair	ko03450//Non-homologous end-joining	K10981	GO:0005575//cellular_component;GO:0005622//intracellular anatomical structure;GO:0005634//nucleus;GO:0043226//organelle;GO:0043227//membrane-bounded organelle;GO:0043229//intracellular organelle;GO:0043231//intracellular membrane-bounded organelle	GO:0003674//molecular_function;GO:0003676//nucleic acid binding;GO:0003677//DNA binding;GO:0003824//catalytic activity;GO:0003887//DNA-directed DNA polymerase activity;GO:0005488//binding;GO:0016740//transferase activity;GO:0016772//transferase activity, transferring phosphorus-containing groups;GO:0016779//nucleotidyltransferase activity;GO:0016829//lyase activity;GO:0016835//carbon-oxygen lyase…	GO:0006139//nucleobase-containing compound metabolic process;GO:0006259//DNA metabolic process;GO:0006260//DNA replication;GO:0006281//DNA repair;GO:0006284//base-excision repair;GO:0006285//base-excision repair, AP site formation;GO:0006289//nucleotide-excision repair;GO:0006302//double-strand break repair;GO:0006303//double-strand break repair via nonhomologous end joining;GO:0006725//cellular …
MSTRG.1365.1	g808	g808	--	--	NUP57	hypothetical protein H101_00547 [Trichophyton interdigitale H6]	Genetic Information Processing	Translation	ko03013//Nucleocytoplasmic transport	K14308	GO:0005575//cellular_component;GO:0005577//fibrinogen complex;GO:0005622//intracellular anatomical structure;GO:0005634//nucleus;GO:0005635//nuclear envelope;GO:0005643//nuclear pore;GO:0005730//nucleolus;GO:0005737//cytoplasm;GO:0012505//endomembrane system;GO:0016020//membrane;GO:0016021//integral component of membrane;GO:0031090//organelle membrane;GO:0031224//intrinsic component of membrane;G…	GO:0003674//molecular_function;GO:0005102//signaling receptor binding;GO:0005198//structural molecule activity;GO:0017056//structural constituent of nuclear pore	GO:0006403//RNA localization;GO:0006405//RNA export from nucleus;GO:0006407//rRNA export from nucleus;GO:0006606//protein import into nucleus;GO:0006607//NLS-bearing protein import into nucleus;GO:0006611//protein export from nucleus;GO:0006810//transport;GO:0006886//intracellular protein transport;GO:0006913//nucleocytoplasmic transport;GO:0006996//organelle organization;GO:0006997//nucleus orga…
MSTRG.1603.1	g959	g959	--	--	ustP	peptidase S41 family protein [Trichophyton mentagrophytes]	-	-	-	-	-	GO:0004252//serine-type endopeptidase activity;GO:0008236//serine-type peptidase activity	GO:0006508//proteolysis
MSTRG.1711.1	g1017	g1017	--	--	-	hypothetical protein H101_07408 [Trichophyton interdigitale H6]	-	-	-	-	-	-	-
MSTRG.1870.1	g1105	g1105	--	--	CIMG_07933	hypothetical protein H101_02316 [Trichophyton interdigitale H6]	Metabolism;Metabolism;Metabolism;Metabolism;Metabolism;Metabolism;Metabolism;Metabolism	Global and overview maps;Global and overview maps;Global and overview maps;Global and overview maps;Carbohydrate metabolism;Carbohydrate metabolism;Carbohydrate metabolism;Energy metabolism	ko01100//Metabolic pathways;ko01110//Biosynthesis of secondary metabolites;ko01230//Biosynthesis of amino acids;ko01200//Carbon metabolism;ko00010//Glycolysis / Gluconeogenesis;ko00051//Fructose and mannose metabolism;ko00562//Inositol phosphate metabolism;ko00710//Carbon fixation by Calvin cycle	K01803;K01803;K01803;K01803;K01803;K01803;K01803;K01803	GO:0005575//cellular_component;GO:0005622//intracellular anatomical structure;GO:0005737//cytoplasm;GO:0005829//cytosol	GO:0003674//molecular_function;GO:0003824//catalytic activity;GO:0004807//triose-phosphate isomerase activity;GO:0016853//isomerase activity;GO:0016860//intramolecular oxidoreductase activity;GO:0016861//intramolecular oxidoreductase activity, interconverting aldoses and ketoses	GO:0005975//carbohydrate metabolic process;GO:0005996//monosaccharide metabolic process;GO:0006006//glucose metabolic process;GO:0006066//alcohol metabolic process;GO:0006071//glycerol metabolic process;GO:0006081//cellular aldehyde metabolic process;GO:0006082//organic acid metabolic process;GO:0006090//pyruvate metabolic process;GO:0006091//generation of precursor metabolites and energy;GO:0006…
MSTRG.1976.2	g1166	g1165	--	--	orf2	hypothetical protein H101_03793 [Trichophyton interdigitale H6]	-	-	-	-	-	GO:0004497//monooxygenase activity;GO:0005506//iron ion binding;GO:0016705//oxidoreductase activity, acting on paired donors, with incorporation or reduction of molecular oxygen;GO:0020037//heme binding	GO:0046148//pigment biosynthetic process
MSTRG.2031.1	g1191	g1191	--	--	ALG7	hypothetical protein H101_03920 [Trichophyton interdigitale H6]	Metabolism;Metabolism	Global and overview maps;Glycan biosynthesis and metabolism	ko01100//Metabolic pathways;ko00510//N-Glycan biosynthesis	K01001;K01001	GO:0005575//cellular_component;GO:0005622//intracellular anatomical structure;GO:0005737//cytoplasm;GO:0005783//endoplasmic reticulum;GO:0005789//endoplasmic reticulum membrane;GO:0012505//endomembrane system;GO:0016020//membrane;GO:0016021//integral component of membrane;GO:0030176//integral component of endoplasmic reticulum membrane;GO:0031224//intrinsic component of membrane;GO:0031227//intri…	GO:0003674//molecular_function;GO:0003824//catalytic activity;GO:0003975//UDP-N-acetylglucosamine-dolichyl-phosphate N-acetylglucosaminephosphotransferase activity;GO:0003976//UDP-N-acetylglucosamine-lysosomal-enzyme N-acetylglucosaminephosphotransferase activity;GO:0008963//phospho-N-acetylmuramoyl-pentapeptide-transferase activity;GO:0016740//transferase activity;GO:0016757//glycosyltransferase…	GO:0006040//amino sugar metabolic process;GO:0006047//UDP-N-acetylglucosamine metabolic process;GO:0006066//alcohol metabolic process;GO:0006091//generation of precursor metabolites and energy;GO:0006139//nucleobase-containing compound metabolic process;GO:0006464//cellular protein modification process;GO:0006486//protein glycosylation;GO:0006487//protein N-linked glycosylation;GO:0006488//dolich…
MSTRG.2544.1	g1492	g1492	--	--	-	hypothetical protein H101_02150 [Trichophyton interdigitale H6]	-	-	-	-	-	-	-
MSTRG.2827.1	g1663	g1663	--	--	SPAC25B8.11	hypothetical protein H101_06245 [Trichophyton interdigitale H6]	-	-	-	-	-	GO:0000981//DNA-binding transcription factor activity, RNA polymerase II-specific;GO:0003677//DNA binding;GO:0008270//zinc ion binding	GO:0006351//transcription, DNA-templated;GO:0006355//regulation of transcription, DNA-templated
MSTRG.2855.1	MSTRG.2854	MSTRG.2855	--	--	--	EGD96250.1 taxid=647933 hypothetical protein TESG_03701 [Trichophyton tonsurans CBS 112818]	-	-	-	-	-	-	-
MSTRG.2908.1	g1715	g1715	--	--	IPK1	hypothetical protein H101_07309 [Trichophyton interdigitale H6]	Metabolism;Metabolism;Environmental Information Processing	Global and overview maps;Carbohydrate metabolism;Signal transduction	ko01100//Metabolic pathways;ko00562//Inositol phosphate metabolism;ko04070//Phosphatidylinositol signaling system	K19786;K19786;K19786	GO:0005575//cellular_component;GO:0005622//intracellular anatomical structure;GO:0005634//nucleus;GO:0043226//organelle;GO:0043227//membrane-bounded organelle;GO:0043229//intracellular organelle;GO:0043231//intracellular membrane-bounded organelle	GO:0000166//nucleotide binding;GO:0003674//molecular_function;GO:0003824//catalytic activity;GO:0005488//binding;GO:0005524//ATP binding;GO:0016301//kinase activity;GO:0016740//transferase activity;GO:0016772//transferase activity, transferring phosphorus-containing groups;GO:0016773//phosphotransferase activity, alcohol group as acceptor;GO:0017076//purine nucleotide binding;GO:0030554//adenyl n…	GO:0005975//carbohydrate metabolic process;GO:0006020//inositol metabolic process;GO:0006066//alcohol metabolic process;GO:0006793//phosphorus metabolic process;GO:0006796//phosphate-containing compound metabolic process;GO:0008150//biological_process;GO:0008152//metabolic process;GO:0009058//biosynthetic process;GO:0009987//cellular process;GO:0016310//phosphorylation;GO:0019637//organophosphate…
MSTRG.3146.1	g1858	g1858	--	--	pob3	FACT complex subunit POB3 [Trichophyton interdigitale]	-	-	-	-	GO:0000228//nuclear chromosome;GO:0000428//DNA-directed RNA polymerase complex;GO:0000775//chromosome, centromeric region;GO:0000785//chromatin;GO:0000791//euchromatin;GO:0005575//cellular_component;GO:0005622//intracellular anatomical structure;GO:0005634//nucleus;GO:0005654//nucleoplasm;GO:0005657//replication fork;GO:0005658//alpha DNA polymerase:primase complex;GO:0005694//chromosome;GO:00057…	GO:0000981//DNA-binding transcription factor activity, RNA polymerase II-specific;GO:0003674//molecular_function;GO:0003676//nucleic acid binding;GO:0003677//DNA binding;GO:0003682//chromatin binding;GO:0003700//DNA-binding transcription factor activity;GO:0003723//RNA binding;GO:0005488//binding;GO:0005515//protein binding;GO:0019904//protein domain specific binding;GO:0031490//chromatin DNA bin…	GO:0000003//reproduction;GO:0000741//karyogamy;GO:0001672//regulation of chromatin assembly or disassembly;GO:0001932//regulation of protein phosphorylation;GO:0001933//negative regulation of protein phosphorylation;GO:0002064//epithelial cell development;GO:0002065//columnar/cuboidal epithelial cell differentiation;GO:0002066//columnar/cuboidal epithelial cell development;GO:0003006//development…
MSTRG.3382.1	g1987	g1987	--	--	-	Myosin regulatory light chain [Trichophyton interdigitale]	-	-	-	-	-	GO:0005509//calcium ion binding	-
MSTRG.3400.1	g1997	g1997	--	--	-	indoleamine 2,3-dioxygenase [Trichophyton tonsurans CBS 112818]	Metabolism;Metabolism;Metabolism	Global and overview maps;Global and overview maps;Amino acid metabolism	ko01100//Metabolic pathways;ko01240//Biosynthesis of cofactors;ko00380//Tryptophan metabolism	K00463;K00463;K00463	-	GO:0020037//heme binding	-
MSTRG.3405.2	g1999	g1999	--	--	-	hypothetical protein H101_04298 [Trichophyton interdigitale H6]	-	-	-	-	-	GO:0004553//hydrolase activity, hydrolyzing O-glycosyl compounds	GO:0005975//carbohydrate metabolic process
MSTRG.3501.1	g2044	g2044	--	--	zta1	hypothetical protein H101_07749 [Trichophyton interdigitale H6]	-	-	-	-	-	GO:0003674//molecular_function;GO:0003824//catalytic activity;GO:0004024//alcohol dehydrogenase activity, zinc-dependent;GO:0004124//cysteine synthase activity;GO:0008270//zinc ion binding;GO:0008743//L-threonine 3-dehydrogenase activity;GO:0016491//oxidoreductase activity;GO:0016616//oxidoreductase activity, acting on the CH-OH group of donors, NAD or NADP as acceptor;GO:0016655//oxidoreductase …	GO:0006113//fermentation;GO:0006535//cysteine biosynthetic process from serine;GO:0006567//threonine catabolic process;GO:0008150//biological_process;GO:0008152//metabolic process;GO:0009056//catabolic process;GO:0010127//mycothiol-dependent detoxification;GO:0046292//formaldehyde metabolic process
MSTRG.3534.1	g2068	g2068	--	--	-	hypothetical protein H101_03372 [Trichophyton interdigitale H6]	-	-	-	-	-	-	-
MSTRG.3559.1	g2084	g2084	--	--	DPH7	hypothetical protein H101_02644 [Trichophyton interdigitale H6]	-	-	-	-	GO:0005575//cellular_component;GO:0005622//intracellular anatomical structure;GO:0005737//cytoplasm;GO:0005768//endosome;GO:0012505//endomembrane system;GO:0031410//cytoplasmic vesicle;GO:0031982//vesicle;GO:0032991//protein-containing complex;GO:0043226//organelle;GO:0043227//membrane-bounded organelle;GO:0043229//intracellular organelle;GO:0097708//intracellular vesicle	GO:0003674//molecular_function;GO:0003824//catalytic activity;GO:0005515//protein binding;GO:0016787//hydrolase activity;GO:0016788//hydrolase activity, acting on ester bonds;GO:0032451//demethylase activity;GO:0052689//carboxylic ester hydrolase activity;GO:0061685//diphthine methylesterase activity	GO:0006417//regulation of translation;GO:0006448//regulation of translational elongation;GO:0006464//cellular protein modification process;GO:0006807//nitrogen compound metabolic process;GO:0006810//transport;GO:0008150//biological_process;GO:0008152//metabolic process;GO:0009058//biosynthetic process;GO:0009889//regulation of biosynthetic process;GO:0009987//cellular process;GO:0010468//regulati…
MSTRG.3563.1	g2087	g2087	--	--	ski3	hypothetical protein H109_01592 [Trichophyton interdigitale MR816]	Genetic Information Processing	Folding, sorting and degradation	ko03018//RNA degradation	K12600	GO:0000785//chromatin;GO:0005575//cellular_component;GO:0005622//intracellular anatomical structure;GO:0005634//nucleus;GO:0005654//nucleoplasm;GO:0005694//chromosome;GO:0005737//cytoplasm;GO:0005829//cytosol;GO:0009279//cell outer membrane;GO:0016020//membrane;GO:0031974//membrane-enclosed lumen;GO:0031981//nuclear lumen;GO:0032991//protein-containing complex;GO:0035327//transcriptionally active…	GO:0003674//molecular_function;GO:0003676//nucleic acid binding;GO:0003677//DNA binding;GO:0005488//binding;GO:0005515//protein binding;GO:0097159//organic cyclic compound binding;GO:1901363//heterocyclic compound binding;GO:1901515//poly-beta-1,6-N-acetyl-D-glucosamine transmembrane transporter activity	GO:0000184//nuclear-transcribed mRNA catabolic process, nonsense-mediated decay;GO:0000288//nuclear-transcribed mRNA catabolic process, deadenylation-dependent decay;GO:0000291//nuclear-transcribed mRNA catabolic process, exonucleolytic;GO:0000956//nuclear-transcribed mRNA catabolic process;GO:0002252//immune effector process;GO:0002376//immune system process;GO:0006139//nucleobase-containing com…
MSTRG.4025.1	MSTRG.4024	MSTRG.4025	--	--	--	EGD93834.1 taxid=647933 hypothetical protein TESG_01366 [Trichophyton tonsurans CBS 112818]	-	-	-	-	-	-	-
MSTRG.4120.1	g2426	g2426	--	--	-	hypothetical protein H109_00723 [Trichophyton interdigitale MR816]	-	-	-	-	-	-	-
MSTRG.4300.1	MSTRG.4298	MSTRG.4300	--	--	--	-	-	-	-	-	-	-	-
MSTRG.4376.1	g2578	g2578	--	--	SPBC216.04c	methionine-R-sulfoxide reductase [Trichophyton interdigitale MR816]	-	-	-	-	GO:0005575//cellular_component;GO:0005622//intracellular anatomical structure;GO:0005737//cytoplasm;GO:0005739//mitochondrion;GO:0009507//chloroplast;GO:0009532//plastid stroma;GO:0009536//plastid;GO:0009570//chloroplast stroma;GO:0042597//periplasmic space;GO:0043226//organelle;GO:0043227//membrane-bounded organelle;GO:0043229//intracellular organelle;GO:0043231//intracellular membrane-bounded o…	GO:0003674//molecular_function;GO:0003824//catalytic activity;GO:0005488//binding;GO:0005509//calcium ion binding;GO:0008270//zinc ion binding;GO:0016491//oxidoreductase activity;GO:0016667//oxidoreductase activity, acting on a sulfur group of donors;GO:0016671//oxidoreductase activity, acting on a sulfur group of donors, disulfide as acceptor;GO:0020037//heme binding;GO:0033743//peptide-methioni…	GO:0000902//cell morphogenesis;GO:0000904//cell morphogenesis involved in differentiation;GO:0006807//nitrogen compound metabolic process;GO:0006928//movement of cell or subcellular component;GO:0006935//chemotaxis;GO:0006950//response to stress;GO:0006979//response to oxidative stress;GO:0006996//organelle organization;GO:0007010//cytoskeleton organization;GO:0007015//actin filament organization…
MSTRG.4520.1	g2661	g2661	--	--	HSL1	CAMK/CAMKL/GIN4 protein kinase [Trichophyton interdigitale H6]	Cellular Processes;Environmental Information Processing	Cell growth and death;Signal transduction	ko04111//Cell cycle - yeast;ko04011//MAPK signaling pathway - yeast	K02515;K02515	GO:0005575//cellular_component;GO:0005622//intracellular anatomical structure;GO:0005634//nucleus;GO:0005737//cytoplasm;GO:0005938//cell cortex;GO:0030054//cell junction;GO:0030424//axon;GO:0030425//dendrite;GO:0031097//medial cortex;GO:0032153//cell division site;GO:0036477//somatodendritic compartment;GO:0042995//cell projection;GO:0043005//neuron projection;GO:0043226//organelle;GO:0043227//me…	GO:0000166//nucleotide binding;GO:0003674//molecular_function;GO:0003824//catalytic activity;GO:0004672//protein kinase activity;GO:0004674//protein serine/threonine kinase activity;GO:0004712//protein serine/threonine/tyrosine kinase activity;GO:0005488//binding;GO:0005515//protein binding;GO:0005524//ATP binding;GO:0016301//kinase activity;GO:0016740//transferase activity;GO:0016772//transferas…	GO:0000902//cell morphogenesis;GO:0000904//cell morphogenesis involved in differentiation;GO:0001558//regulation of cell growth;GO:0006464//cellular protein modification process;GO:0006468//protein phosphorylation;GO:0006486//protein glycosylation;GO:0006487//protein N-linked glycosylation;GO:0006793//phosphorus metabolic process;GO:0006796//phosphate-containing compound metabolic process;GO:0006…
MSTRG.4540.1	g2675	g2675	--	--	-	hypothetical protein TEQG_08727 [Trichophyton equinum CBS 127.97]	-	-	-	-	-	-	-
MSTRG.4591.1	MSTRG.4590	MSTRG.4591	--	--	--	XP_002850520.1 taxid=554155 uncharacterized protein MCYG_00624 [Microsporum canis CBS 113480]	-	-	-	-	-	-	-
MSTRG.4692.1	g2759	g2759	--	--	adl1	hypothetical protein H101_05686 [Trichophyton interdigitale H6]	-	-	-	-	GO:0005575//cellular_component;GO:0005622//intracellular anatomical structure;GO:0005737//cytoplasm	GO:0000166//nucleotide binding;GO:0003674//molecular_function;GO:0003676//nucleic acid binding;GO:0003677//DNA binding;GO:0003824//catalytic activity;GO:0003909//DNA ligase activity;GO:0003910//DNA ligase (ATP) activity;GO:0005488//binding;GO:0005524//ATP binding;GO:0016874//ligase activity;GO:0016886//ligase activity, forming phosphoric ester bonds;GO:0017076//purine nucleotide binding;GO:003055…	GO:0006139//nucleobase-containing compound metabolic process;GO:0006259//DNA metabolic process;GO:0006260//DNA replication;GO:0006261//DNA-dependent DNA replication;GO:0006266//DNA ligation;GO:0006271//DNA strand elongation involved in DNA replication;GO:0006273//lagging strand elongation;GO:0006281//DNA repair;GO:0006303//double-strand break repair via nonhomologous end joining;GO:0006310//DNA r…
MSTRG.4885.1	g2874	g2874	--	--	ARB_05535/05536	hypothetical protein H101_04198 [Trichophyton interdigitale H6]	-	-	-	-	GO:0005575//cellular_component;GO:0005576//extracellular region	GO:0003674//molecular_function;GO:0003824//catalytic activity;GO:0004359//glutaminase activity;GO:0016787//hydrolase activity;GO:0016810//hydrolase activity, acting on carbon-nitrogen (but not peptide) bonds;GO:0016811//hydrolase activity, acting on carbon-nitrogen (but not peptide) bonds, in linear amides	-
MSTRG.4892.1	g2878	g2878	--	--	-	hypothetical protein H101_04194 [Trichophyton interdigitale H6]	-	-	-	-	-	-	-
MSTRG.5339.1	g3132	g3132	--	--	ATG8	hypothetical protein H101_00433 [Trichophyton interdigitale H6]	Cellular Processes;Cellular Processes;Cellular Processes	Transport and catabolism;Transport and catabolism;Transport and catabolism	ko04138//Autophagy - yeast;ko04139//Mitophagy - yeast;ko04136//Autophagy - other	K08341;K08341;K08341	GO:0000322//storage vacuole;GO:0000323//lytic vacuole;GO:0000324//fungal-type vacuole;GO:0000329//fungal-type vacuole membrane;GO:0000407//phagophore assembly site;GO:0000421//autophagosome membrane;GO:0005575//cellular_component;GO:0005622//intracellular anatomical structure;GO:0005737//cytoplasm;GO:0005773//vacuole;GO:0005774//vacuolar membrane;GO:0005776//autophagosome;GO:0005829//cytosol;GO:0…	GO:0003674//molecular_function;GO:0005488//binding;GO:0005543//phospholipid binding;GO:0008289//lipid binding;GO:0008429//phosphatidylethanolamine binding;GO:0031386//protein tag;GO:0043167//ion binding;GO:0043168//anion binding	GO:0000045//autophagosome assembly;GO:0000422//autophagy of mitochondrion;GO:0006605//protein targeting;GO:0006623//protein targeting to vacuole;GO:0006810//transport;GO:0006886//intracellular protein transport;GO:0006888//endoplasmic reticulum to Golgi vesicle-mediated transport;GO:0006914//autophagy;GO:0006950//response to stress;GO:0006995//cellular response to nitrogen starvation;GO:0006996//…
MSTRG.5590.1	MSTRG.5589	MSTRG.5590	--	--	--	EGE02052.1 taxid=559882 hypothetical protein TEQG_01092 [Trichophyton equinum CBS 127.97]	-	-	-	-	GO:0016020//membrane	GO:0005249//voltage-gated potassium channel activity;GO:0030955//potassium ion binding	GO:0006813//potassium ion transport
MSTRG.5715.1	g3326	g3326	--	--	-	hypothetical protein TESG_04540 [Trichophyton tonsurans CBS 112818]	-	-	-	-	-	GO:0004615//phosphomannomutase activity	GO:0009298//GDP-mannose biosynthetic process
MSTRG.5726.2	g3332	g3332	--	--	-	hypothetical protein TESG_04533 [Trichophyton tonsurans CBS 112818]	-	-	-	-	-	-	-
MSTRG.5776.1	g3364	g3364	--	--	-	hypothetical protein H109_07872 [Trichophyton interdigitale MR816]	-	-	-	-	-	-	-
MSTRG.5960.1	g3462	g3462	--	--	ARB_03442	LysM domain-containing protein [Trichophyton mentagrophytes]	-	-	-	-	-	GO:0008061//chitin binding	GO:0030436//asexual sporulation
MSTRG.6041.1	g3504	g3504	--	--	-	hypothetical protein H101_07229 [Trichophyton interdigitale H6]	-	-	-	-	GO:0034998//oligosaccharyltransferase I complex	-	GO:0006487//protein N-linked glycosylation
MSTRG.6092.1	g3534	g3534	--	--	-	hypothetical protein H101_01123 [Trichophyton interdigitale H6]	-	-	-	-	-	GO:0005515//protein binding	-
MSTRG.6265.1	g3641	g3641	--	--	ECM16	hypothetical protein H101_04552 [Trichophyton interdigitale H6]	-	-	-	-	GO:0005575//cellular_component;GO:0005622//intracellular anatomical structure;GO:0005634//nucleus;GO:0005654//nucleoplasm;GO:0005730//nucleolus;GO:0005737//cytoplasm;GO:0005739//mitochondrion;GO:0005840//ribosome;GO:0030684//preribosome;GO:0030686//90S preribosome;GO:0031974//membrane-enclosed lumen;GO:0031981//nuclear lumen;GO:0032040//small-subunit processome;GO:0032991//protein-containing comp…	GO:0000166//nucleotide binding;GO:0003674//molecular_function;GO:0003676//nucleic acid binding;GO:0003677//DNA binding;GO:0003723//RNA binding;GO:0003724//RNA helicase activity;GO:0003735//structural constituent of ribosome;GO:0003824//catalytic activity;GO:0004386//helicase activity;GO:0005488//binding;GO:0005524//ATP binding;GO:0008186//ATP-dependent activity, acting on RNA;GO:0016462//pyrophos…	GO:0000462//maturation of SSU-rRNA from tricistronic rRNA transcript (SSU-rRNA, 5.8S rRNA, LSU-rRNA);GO:0006139//nucleobase-containing compound metabolic process;GO:0006302//double-strand break repair;GO:0006364//rRNA processing;GO:0006396//RNA processing;GO:0006412//translation;GO:0006725//cellular aromatic compound metabolic process;GO:0006807//nitrogen compound metabolic process;GO:0008150//bi…
MSTRG.6431.1	g3740	g3740	--	--	nimA	NEK protein kinase [Trichophyton interdigitale H6]	-	-	-	-	GO:0005575//cellular_component;GO:0005622//intracellular anatomical structure;GO:0005634//nucleus;GO:0005813//centrosome;GO:0005815//microtubule organizing center;GO:0005816//spindle pole body;GO:0005856//cytoskeleton;GO:0015630//microtubule cytoskeleton;GO:0030496//midbody;GO:0043226//organelle;GO:0043227//membrane-bounded organelle;GO:0043228//non-membrane-bounded organelle;GO:0043229//intracel…	GO:0000166//nucleotide binding;GO:0003674//molecular_function;GO:0003824//catalytic activity;GO:0004672//protein kinase activity;GO:0004674//protein serine/threonine kinase activity;GO:0005488//binding;GO:0005524//ATP binding;GO:0016301//kinase activity;GO:0016740//transferase activity;GO:0016772//transferase activity, transferring phosphorus-containing groups;GO:0016773//phosphotransferase activ…	GO:0000226//microtubule cytoskeleton organization;GO:0000278//mitotic cell cycle;GO:0000280//nuclear division;GO:0000910//cytokinesis;GO:0006464//cellular protein modification process;GO:0006468//protein phosphorylation;GO:0006793//phosphorus metabolic process;GO:0006796//phosphate-containing compound metabolic process;GO:0006807//nitrogen compound metabolic process;GO:0006996//organelle organiza…
MSTRG.6696.1	g3875	g3875	--	--	-	hypothetical protein H101_04973 [Trichophyton interdigitale H6]	-	-	-	-	-	-	-
MSTRG.683.1	g403	g403	--	--	-	hypothetical protein GY631_2960 [Trichophyton interdigitale]	-	-	-	-	-	-	-
MSTRG.6897.1	g4018	g4018	--	--	-	hypothetical protein H101_06858 [Trichophyton interdigitale H6]	-	-	-	-	-	GO:0005515//protein binding	-
MSTRG.6919.1	MSTRG.6920	g4032	--	--	--	KAG5205815.1 taxid=101480 Ribosomal protein L3-domain-containing protein [Trichophyton interdigitale]	-	-	-	-	-	GO:0000976//transcription cis-regulatory region binding	GO:0032922//circadian regulation of gene expression
MSTRG.705.1	g415	g415	--	--	-	hypothetical protein H101_06214 [Trichophyton interdigitale H6]	-	-	-	-	GO:0005575//cellular_component;GO:0005622//intracellular anatomical structure;GO:0005737//cytoplasm;GO:0005829//cytosol	GO:0005515//protein binding	GO:0006464//cellular protein modification process;GO:0006807//nitrogen compound metabolic process;GO:0007154//cell communication;GO:0007165//signal transduction;GO:0008150//biological_process;GO:0008152//metabolic process;GO:0009987//cellular process;GO:0016567//protein ubiquitination;GO:0019538//protein metabolic process;GO:0023052//signaling;GO:0032446//protein modification by small protein con…
MSTRG.7123.2	g4158	g4158	--	--	-	hypothetical protein H101_01960 [Trichophyton interdigitale H6]	-	-	-	-	-	GO:0016787//hydrolase activity	-
MSTRG.732.1	g426	g426	--	--	-	hypothetical protein H109_02311 [Trichophyton interdigitale MR816]	-	-	-	-	GO:0000228//nuclear chromosome;GO:0000775//chromosome, centromeric region;GO:0000776//kinetochore;GO:0000779//condensed chromosome, centromeric region;GO:0000793//condensed chromosome;GO:0000794//condensed nuclear chromosome;GO:0000939//inner kinetochore;GO:0005575//cellular_component;GO:0005622//intracellular anatomical structure;GO:0005634//nucleus;GO:0005635//nuclear envelope;GO:0005694//chrom…	GO:0003674//molecular_function;GO:0005198//structural molecule activity;GO:0005200//structural constituent of cytoskeleton;GO:0005488//binding;GO:0005515//protein binding;GO:0008017//microtubule binding;GO:0008092//cytoskeletal protein binding;GO:0015631//tubulin binding;GO:0051010//microtubule plus-end binding	GO:0000003//reproduction;GO:0000070//mitotic sister chromatid segregation;GO:0000075//cell cycle checkpoint signaling;GO:0000226//microtubule cytoskeleton organization;GO:0000278//mitotic cell cycle;GO:0000280//nuclear division;GO:0000819//sister chromatid segregation;GO:0006996//organelle organization;GO:0007010//cytoskeleton organization;GO:0007017//microtubule-based process;GO:0007020//microtu…
MSTRG.7431.1	g4355	g4355	--	--	rev1	hypothetical protein H109_04062 [Trichophyton interdigitale MR816]	-	-	-	-	GO:0005575//cellular_component;GO:0005622//intracellular anatomical structure;GO:0005634//nucleus;GO:0005654//nucleoplasm;GO:0005657//replication fork;GO:0005694//chromosome;GO:0005737//cytoplasm;GO:0005739//mitochondrion;GO:0031974//membrane-enclosed lumen;GO:0031981//nuclear lumen;GO:0035861//site of double-strand break;GO:0043226//organelle;GO:0043227//membrane-bounded organelle;GO:0043228//no…	GO:0003674//molecular_function;GO:0003676//nucleic acid binding;GO:0003677//DNA binding;GO:0003684//damaged DNA binding;GO:0003824//catalytic activity;GO:0003887//DNA-directed DNA polymerase activity;GO:0005488//binding;GO:0016740//transferase activity;GO:0016772//transferase activity, transferring phosphorus-containing groups;GO:0016779//nucleotidyltransferase activity;GO:0017125//deoxycytidyl t…	GO:0000002//mitochondrial genome maintenance;GO:0000018//regulation of DNA recombination;GO:0000731//DNA synthesis involved in DNA repair;GO:0002200//somatic diversification of immune receptors;GO:0002206//gene conversion of immunoglobulin genes;GO:0002376//immune system process;GO:0002377//immunoglobulin production;GO:0002440//production of molecular mediator of immune response;GO:0002520//immun…
MSTRG.7533.1	g4412	g4412	--	--	-	hypothetical protein H109_04001 [Trichophyton interdigitale MR816]	-	-	-	-	-	GO:0005515//protein binding	-
MSTRG.7753.1	g4545	g4545	--	--	-	hypothetical protein H101_03248 [Trichophyton interdigitale H6]	-	-	-	-	-	GO:0004252//serine-type endopeptidase activity	GO:0016032//viral process;GO:0019082//viral protein processing
MSTRG.7812.1	g4574	g4574	--	--	RPN4	hypothetical protein H101_07630 [Trichophyton interdigitale H6]	-	-	-	-	-	GO:0051082//unfolded protein binding	GO:0017004//cytochrome complex assembly
MSTRG.7815.1	MSTRG.7814	MSTRG.7815	--	--	--	EGE09069.1 taxid=559882 hypothetical protein TEQG_08135 [Trichophyton equinum CBS 127.97]	-	-	-	-	GO:0005669//transcription factor TFIID complex	-	GO:0006352//DNA-templated transcription, initiation
MSTRG.7884.1	g4609	g4609	--	--	-	hypothetical protein H109_03865 [Trichophyton interdigitale MR816]	-	-	-	-	GO:0005575//cellular_component;GO:0005622//intracellular anatomical structure;GO:0005737//cytoplasm;GO:0005739//mitochondrion;GO:0043226//organelle;GO:0043227//membrane-bounded organelle;GO:0043229//intracellular organelle;GO:0043231//intracellular membrane-bounded organelle	GO:0003674//molecular_function;GO:0003676//nucleic acid binding;GO:0003723//RNA binding;GO:0003824//catalytic activity;GO:0004518//nuclease activity;GO:0004519//endonuclease activity;GO:0005488//binding;GO:0016787//hydrolase activity;GO:0016788//hydrolase activity, acting on ester bonds;GO:0097159//organic cyclic compound binding;GO:1901363//heterocyclic compound binding	GO:0006139//nucleobase-containing compound metabolic process;GO:0006412//translation;GO:0006417//regulation of translation;GO:0006518//peptide metabolic process;GO:0006725//cellular aromatic compound metabolic process;GO:0006807//nitrogen compound metabolic process;GO:0008150//biological_process;GO:0008152//metabolic process;GO:0009058//biosynthetic process;GO:0009059//macromolecule biosynthetic …
MSTRG.8002.1	g4684	g4684	--	--	-	hypothetical protein TESG_02561 [Trichophyton tonsurans CBS 112818]	-	-	-	-	-	GO:0051139//metal ion:proton antiporter activity	GO:0098662//inorganic cation transmembrane transport;GO:1902600//proton transmembrane transport
MSTRG.806.1	MSTRG.802	MSTRG.806	--	--	--	XP_003025000.1 taxid=663202 uncharacterized protein TRV_00804 [Trichophyton verrucosum HKI 0517]	-	-	-	-	GO:0016020//membrane	GO:0046873//metal ion transmembrane transporter activity	GO:0030001//metal ion transport;GO:0055085//transmembrane transport
MSTRG.8067.1	g4729	g4729	--	--	MET10	hypothetical protein H109_03766 [Trichophyton interdigitale MR816]	Metabolism;Metabolism	Global and overview maps;Energy metabolism	ko01100//Metabolic pathways;ko00920//Sulfur metabolism	K00380;K00380	GO:0005575//cellular_component;GO:0005622//intracellular anatomical structure;GO:0009337//sulfite reductase complex (NADPH);GO:0016020//membrane;GO:0032991//protein-containing complex	GO:0003674//molecular_function;GO:0003824//catalytic activity;GO:0003958//NADPH-hemoprotein reductase activity;GO:0004783//sulfite reductase (NADPH) activity;GO:0010181//FMN binding;GO:0016491//oxidoreductase activity;GO:0016651//oxidoreductase activity, acting on NAD(P)H;GO:0016653//oxidoreductase activity, acting on NAD(P)H, heme protein as acceptor;GO:0016655//oxidoreductase activity, acting o…	GO:0000096//sulfur amino acid metabolic process;GO:0000097//sulfur amino acid biosynthetic process;GO:0000103//sulfate assimilation;GO:0006082//organic acid metabolic process;GO:0006520//cellular amino acid metabolic process;GO:0006534//cysteine metabolic process;GO:0006555//methionine metabolic process;GO:0006790//sulfur compound metabolic process;GO:0006807//nitrogen compound metabolic process;…
MSTRG.8666.1	g5108	g5108	--	--	Spata20	spermatogenesis-associated protein [Trichophyton mentagrophytes]	-	-	-	-	GO:0005575//cellular_component;GO:0005576//extracellular region	GO:0003674//molecular_function;GO:0003824//catalytic activity;GO:0016853//isomerase activity	GO:0000003//reproduction;GO:0007275//multicellular organism development;GO:0007276//gamete generation;GO:0007283//spermatogenesis;GO:0008150//biological_process;GO:0009987//cellular process;GO:0019953//sexual reproduction;GO:0022414//reproductive process;GO:0030154//cell differentiation;GO:0032501//multicellular organismal process;GO:0032502//developmental process;GO:0032504//multicellular organi…
MSTRG.9041.1	g5328	g5328	--	--	-	hypothetical protein H109_03379 [Trichophyton interdigitale MR816]	-	-	-	-	GO:0000781//chromosome, telomeric region	GO:0003677//DNA binding;GO:0043047//single-stranded telomeric DNA binding	GO:0000723//telomere maintenance
MSTRG.9220.1	g5438	g5438	--	--	AFUB_078990	phosphotransferase enzyme family protein [Trichophyton equinum CBS 127.97]	-	-	-	-	-	-	-
MSTRG.9220.4	g5438	g5438	--	--	AFUB_078990	phosphotransferase enzyme family protein [Trichophyton equinum CBS 127.97]	-	-	-	-	-	-	-
MSTRG.9453.1	g5597	g5597	--	--	HYPA	hypothetical protein H101_07195 [Trichophyton interdigitale H6]	-	-	-	-	GO:0005575//cellular_component;GO:0005576//extracellular region;GO:0005618//cell wall;GO:0009277//fungal-type cell wall;GO:0030312//external encapsulating structure;GO:0071944//cell periphery	GO:0003674//molecular_function;GO:0005198//structural molecule activity;GO:0005199//structural constituent of cell wall	GO:0000003//reproduction;GO:0008150//biological_process;GO:0009653//anatomical structure morphogenesis;GO:0009987//cellular process;GO:0016043//cellular component organization;GO:0019954//asexual reproduction;GO:0030154//cell differentiation;GO:0030435//sporulation resulting in formation of a cellular spore;GO:0030436//asexual sporulation;GO:0032502//developmental process;GO:0043934//sporulation;…
MSTRG.9477.1	g5608	g5608	--	--	nob1	hypothetical protein H101_07905, partial [Trichophyton interdigitale H6]	Genetic Information Processing	Translation	ko03008//Ribosome biogenesis in eukaryotes	K11883	GO:0005575//cellular_component;GO:0005622//intracellular anatomical structure;GO:0005634//nucleus;GO:0005654//nucleoplasm;GO:0005730//nucleolus;GO:0005737//cytoplasm;GO:0005783//endoplasmic reticulum;GO:0005829//cytosol;GO:0012505//endomembrane system;GO:0030684//preribosome;GO:0030688//preribosome, small subunit precursor;GO:0031974//membrane-enclosed lumen;GO:0031981//nuclear lumen;GO:0032991//…	GO:0003674//molecular_function;GO:0003676//nucleic acid binding;GO:0003723//RNA binding;GO:0003824//catalytic activity;GO:0004518//nuclease activity;GO:0004519//endonuclease activity;GO:0004521//endoribonuclease activity;GO:0004540//ribonuclease activity;GO:0005488//binding;GO:0016151//nickel cation binding;GO:0016787//hydrolase activity;GO:0016788//hydrolase activity, acting on ester bonds;GO:00…	GO:0000462//maturation of SSU-rRNA from tricistronic rRNA transcript (SSU-rRNA, 5.8S rRNA, LSU-rRNA);GO:0000469//cleavage involved in rRNA processing;GO:0000478//endonucleolytic cleavage involved in rRNA processing;GO:0003008//system process;GO:0006139//nucleobase-containing compound metabolic process;GO:0006364//rRNA processing;GO:0006396//RNA processing;GO:0006725//cellular aromatic compound me…
MSTRG.9507.1	g5624	g5624	--	--	-	hypothetical protein H101_06473 [Trichophyton interdigitale H6]	-	-	-	-	-	-	-
MSTRG.9556.2	g5643	g5643	--	--	-	hypothetical protein H101_03404 [Trichophyton interdigitale H6]	-	-	-	-	-	-	-
MSTRG.9613.1	g5680	g5680	--	--	cox5	Cytochrome c oxidase polypeptide V [Trichophyton interdigitale]	Metabolism;Metabolism	Global and overview maps;Energy metabolism	ko01100//Metabolic pathways;ko00190//Oxidative phosphorylation	K02263;K02263	GO:0005575//cellular_component;GO:0005622//intracellular anatomical structure;GO:0005737//cytoplasm;GO:0005739//mitochondrion;GO:0005740//mitochondrial envelope;GO:0005743//mitochondrial inner membrane;GO:0005746//mitochondrial respirasome;GO:0005751//mitochondrial respiratory chain complex IV;GO:0016020//membrane;GO:0016021//integral component of membrane;GO:0019866//organelle inner membrane;GO:…	GO:0003674//molecular_function;GO:0003824//catalytic activity;GO:0004129//cytochrome-c oxidase activity;GO:0005215//transporter activity;GO:0008324//cation transmembrane transporter activity;GO:0009055//electron transfer activity;GO:0015075//ion transmembrane transporter activity;GO:0015078//proton transmembrane transporter activity;GO:0015318//inorganic molecular entity transmembrane transporter…	GO:0001666//response to hypoxia;GO:0006091//generation of precursor metabolites and energy;GO:0006119//oxidative phosphorylation;GO:0006123//mitochondrial electron transport, cytochrome c to oxygen;GO:0006139//nucleobase-containing compound metabolic process;GO:0006163//purine nucleotide metabolic process;GO:0006725//cellular aromatic compound metabolic process;GO:0006753//nucleoside phosphate me…
MSTRG.9640.1	MSTRG.9641	MSTRG.9640	--	--	--	EGD92644.1 taxid=647933 hypothetical protein TESG_00217 [Trichophyton tonsurans CBS 112818]	-	-	-	-	GO:0005886//plasma membrane;GO:0016020//membrane	GO:0004932//mating-type factor pheromone receptor activity	GO:0006310//DNA recombination;GO:0007186//G protein-coupled receptor signaling pathway;GO:0042138//meiotic DNA double-strand break formation;GO:0043386//mycotoxin biosynthetic process
MSTRG.9698.1	g5731	g5731	--	--	CaO19.11346	hypothetical protein H101_06747 [Trichophyton interdigitale H6]	Cellular Processes	Cell growth and death	ko04111//Cell cycle - yeast	K09173	GO:0000228//nuclear chromosome;GO:0000785//chromatin;GO:0005575//cellular_component;GO:0005622//intracellular anatomical structure;GO:0005634//nucleus;GO:0005694//chromosome;GO:0005737//cytoplasm;GO:0031974//membrane-enclosed lumen;GO:0031981//nuclear lumen;GO:0043226//organelle;GO:0043227//membrane-bounded organelle;GO:0043228//non-membrane-bounded organelle;GO:0043229//intracellular organelle;G…	GO:0000976//transcription cis-regulatory region binding;GO:0000977//RNA polymerase II transcription regulatory region sequence-specific DNA binding;GO:0000978//RNA polymerase II cis-regulatory region sequence-specific DNA binding;GO:0000981//DNA-binding transcription factor activity, RNA polymerase II-specific;GO:0000987//cis-regulatory region sequence-specific DNA binding;GO:0001067//transcripti…	GO:0000122//negative regulation of transcription by RNA polymerase II;GO:0000902//cell morphogenesis;GO:0000904//cell morphogenesis involved in differentiation;GO:0003008//system process;GO:0006139//nucleobase-containing compound metabolic process;GO:0006351//transcription, DNA-templated;GO:0006355//regulation of transcription, DNA-templated;GO:0006357//regulation of transcription by RNA polymera…
MSTRG.9847.1	g5820	g5820	--	--	SPAC343.17c	hypothetical protein H101_01516 [Trichophyton interdigitale H6]	-	-	-	-	GO:0000151//ubiquitin ligase complex;GO:0005575//cellular_component;GO:0005622//intracellular anatomical structure;GO:0005634//nucleus;GO:0005694//chromosome;GO:0031461//cullin-RING ubiquitin ligase complex;GO:0032991//protein-containing complex;GO:0035861//site of double-strand break;GO:0043226//organelle;GO:0043227//membrane-bounded organelle;GO:0043228//non-membrane-bounded organelle;GO:004322…	GO:0003674//molecular_function;GO:0005488//binding;GO:0005515//protein binding;GO:0019899//enzyme binding	GO:0000132//establishment of mitotic spindle orientation;GO:0000226//microtubule cytoskeleton organization;GO:0000278//mitotic cell cycle;GO:0001667//ameboidal-type cell migration;GO:0006282//regulation of DNA repair;GO:0006928//movement of cell or subcellular component;GO:0006996//organelle organization;GO:0007010//cytoskeleton organization;GO:0007017//microtubule-based process;GO:0007049//cell …

## Sheet: cellular componet
GO ID	Description	antisense_diff (44)	All (4952)	pvalue	p.adjust	Genes
GO:1990794	basolateral part of cell	1	1	0.0088853	0.460236	g7676(SNF1)
GO:0000806	Y chromosome	1	2	0.0176934	0.460236	g7676(SNF1)
GO:0034998	oligosaccharyltransferase I complex	1	2	0.0176934	0.460236	g3504(-)
GO:0035101	FACT complex	1	2	0.0176934	0.460236	g1858(pob3)
GO:0097123	cyclin A1-CDK2 complex	1	2	0.0176934	0.460236	g7676(SNF1)
GO:0097124	cyclin A2-CDK2 complex	1	2	0.0176934	0.460236	g7676(SNF1)
GO:0097134	cyclin E1-CDK2 complex	1	2	0.0176934	0.460236	g7676(SNF1)
GO:0097135	cyclin E2-CDK2 complex	1	2	0.0176934	0.460236	g7676(SNF1)
GO:0000805	X chromosome	1	3	0.026425	0.460236	g7676(SNF1)
GO:0031588	nucleotide-activated protein kinase complex	1	3	0.026425	0.460236	g7676(SNF1)
GO:0043541	UDP-N-acetylglucosamine transferase complex	1	3	0.026425	0.460236	g1191(ALG7)
GO:0055087	Ski complex	1	3	0.026425	0.460236	g2087(ski3)
GO:0005641	nuclear envelope lumen	1	4	0.0350808	0.466189	g7676(SNF1)
GO:0070390	transcription export complex 2	1	4	0.0350808	0.466189	g5983(csn-8)
GO:0071958	new mitotic spindle pole body	1	4	0.0350808	0.466189	g3740(nimA)
GO:0071341	medial cortical node	1	5	0.0436613	0.466189	g2661(HSL1)
GO:0097574	lateral part of cell	1	5	0.0436613	0.466189	g7676(SNF1)
GO:0120095	vacuole-isolation membrane contact site	1	5	0.0436613	0.466189	g3132(ATG8)
GO:0044613	nuclear pore central transport channel	1	6	0.0521673	0.466189	g808(NUP57)
GO:0000407	phagophore assembly site	2	42	0.0530905	0.466189	g3132(ATG8);g7128(-)
GO:0005658	alpha DNA polymerase:primase complex	1	7	0.0605993	0.466189	g1858(pob3)
GO:0008250	oligosaccharyltransferase complex	1	8	0.0689579	0.466189	g3504(-)
GO:0009337	sulfite reductase complex (NADPH)	1	8	0.0689579	0.466189	g4729(MET10)
GO:0045178	basal part of cell	1	8	0.0689579	0.466189	g7676(SNF1)
GO:0005643	nuclear pore	2	50	0.072268	0.466189	g5983(csn-8);g808(NUP57)
GO:0005635	nuclear envelope	4	179	0.0730653	0.466189	g426(-);g5983(csn-8);g7676(SNF1);g808(NUP57)
GO:0000144	cellular bud neck septin ring	1	9	0.0772439	0.466189	g7676(SNF1)
GO:0000399	cellular bud neck septin structure	1	9	0.0772439	0.466189	g7676(SNF1)
GO:0000421	autophagosome membrane	1	9	0.0772439	0.466189	g3132(ATG8)
GO:0000803	sex chromosome	1	9	0.0772439	0.466189	g7676(SNF1)
GO:0005751	mitochondrial respiratory chain complex IV	1	9	0.0772439	0.466189	g5680(cox5)
GO:0031617	NMS complex	1	9	0.0772439	0.466189	g426(-)
GO:0032161	cleavage apparatus septin structure	1	9	0.0772439	0.466189	g7676(SNF1)
GO:0045277	respiratory chain complex IV	1	9	0.0772439	0.466189	g5680(cox5)
GO:0031965	nuclear membrane	3	113	0.0780699	0.466189	g426(-);g7676(SNF1);g808(NUP57)
GO:0000939	inner kinetochore	1	10	0.0854578	0.49613	g426(-)
GO:0035861	site of double-strand break	2	56	0.0879005	0.496519	g4355(rev1);g5820(SPAC343.17c)
GO:0090734	site of DNA damage	2	57	0.0905981	0.49829	g4355(rev1);g5820(SPAC343.17c)
GO:0045252	oxoglutarate dehydrogenase complex	1	12	0.101672	0.544856	MSTRG.1271(--)
GO:0000346	transcription export complex	1	13	0.109673	0.573042	g5983(csn-8)
GO:0005703	polytene chromosome puff	1	14	0.117605	0.585224	g1858(pob3)
GO:0005705	polytene chromosome interband	1	14	0.117605	0.585224	g1858(pob3)
GO:0034507	chromosome, centromeric outer repeat region	1	15	0.125467	0.59597	g1858(pob3)
GO:0045240	dihydrolipoyl dehydrogenase complex	1	15	0.125467	0.59597	MSTRG.1271(--)
GO:0043684	type IV secretion system complex	1	16	0.133261	0.618925	g3641(ECM16)
GO:0005816	spindle pole body	2	75	0.14279	0.640272	g3740(nimA);g426(-)
GO:0005657	replication fork	2	77	0.148936	0.640272	g1858(pob3);g4355(rev1)
GO:0030684	preribosome	3	152	0.151527	0.640272	g3641(ECM16);g5608(nob1);g5951(SDO1)
GO:0000791	euchromatin	1	19	0.156239	0.640272	g1858(pob3)
GO:0005577	fibrinogen complex	1	19	0.156239	0.640272	g808(NUP57)
GO:0031298	replication fork protection complex	1	19	0.156239	0.640272	g1858(pob3)
GO:0005940	septin ring	1	21	0.171225	0.658707	g7676(SNF1)
GO:0009279	cell outer membrane	1	21	0.171225	0.658707	g2087(ski3)
GO:0000307	cyclin-dependent protein kinase holoenzyme complex	1	22	0.17862	0.658707	g7676(SNF1)
GO:0032156	septin cytoskeleton	1	22	0.17862	0.658707	g7676(SNF1)
GO:0030688	preribosome, small subunit precursor	1	23	0.185951	0.658707	g5608(nob1)
GO:0035327	transcriptionally active chromatin	1	23	0.185951	0.658707	g2087(ski3)
GO:0070069	cytochrome complex	1	23	0.185951	0.658707	g5680(cox5)
GO:0080008	Cul4-RING E3 ubiquitin ligase complex	1	23	0.185951	0.658707	g5820(SPAC343.17c)
GO:0005730	nucleolus	6	442	0.194824	0.678639	g1858(pob3);g3641(ECM16);g5608(nob1);g5951(SDO1);g6768(BUD23);g808(NUP57)
GO:0140534	endoplasmic reticulum protein-containing complex	2	93	0.199775	0.684476	g1191(ALG7);g3504(-)
GO:0005694	chromosome	8	645	0.206895	0.697435	g1858(pob3);g2087(ski3);g426(-);g4355(rev1);g5328(-);g5731(CaO19.11346);g5820(SPAC343.17c);g7676(SNF1)
GO:0019898	extrinsic component of membrane	2	97	0.212825	0.70604	g3132(ATG8);g7128(-)
GO:0043601	nuclear replisome	1	28	0.221656	0.713131	g1858(pob3)
GO:0005815	microtubule organizing center	3	185	0.225721	0.713131	g3740(nimA);g426(-);g7676(SNF1)
GO:0030894	replisome	1	29	0.228611	0.713131	g1858(pob3)
GO:0045239	tricarboxylic acid cycle enzyme complex	1	29	0.228611	0.713131	MSTRG.1271(--)
GO:0005813	centrosome	2	105	0.239167	0.734044	g3740(nimA);g7676(SNF1)
GO:0031097	medial cortex	1	31	0.24234	0.734044	g2661(HSL1)
GO:0015030	Cajal body	1	32	0.249114	0.743785	g7676(SNF1)
GO:0009570	chloroplast stroma	1	33	0.25583	0.751502	g2578(SPBC216.04c)
GO:0005776	autophagosome	1	34	0.262486	0.751502	g3132(ATG8)
GO:0009532	plastid stroma	1	34	0.262486	0.751502	g2578(SPBC216.04c)
GO:0044232	organelle membrane contact site	1	35	0.269085	0.759982	g3132(ATG8)
GO:0005669	transcription factor TFIID complex	1	36	0.275625	0.768076	MSTRG.7814(--)
GO:0008023	transcription elongation factor complex	1	37	0.282109	0.769718	g1858(pob3)
GO:0005768	endosome	3	209	0.28358	0.769718	g2084(DPH7);g7128(-);g7676(SNF1)
GO:0032153	cell division site	2	127	0.31213	0.801606	g2661(HSL1);g7676(SNF1)
GO:0005746	mitochondrial respirasome	1	42	0.313685	0.801606	g5680(cox5)
GO:0098803	respiratory chain complex	1	42	0.313685	0.801606	g5680(cox5)
GO:1990234	transferase complex	6	522	0.316667	0.801606	MSTRG.1271(--);MSTRG.7814(--);g1858(pob3);g3504(-);g5820(SPAC343.17c);g7676(SNF1)
GO:0015630	microtubule cytoskeleton	4	322	0.320314	0.801606	g3740(nimA);g426(-);g5951(SDO1);g7676(SNF1)
GO:0098687	chromosomal region	4	327	0.330613	0.801606	g1858(pob3);g426(-);g5328(-);g7676(SNF1)
GO:0044732	mitotic spindle pole body	1	45	0.331974	0.801606	g3740(nimA)
GO:1902554	serine/threonine protein kinase complex	1	45	0.331974	0.801606	g7676(SNF1)
GO:0030496	midbody	1	46	0.337964	0.801606	g3740(nimA)
GO:0019867	outer membrane	2	136	0.341736	0.801606	g2087(ski3);g7215(devR)
GO:0005700	polytene chromosome	1	47	0.343902	0.801606	g1858(pob3)
GO:0016592	mediator complex	1	49	0.355621	0.801606	g5983(csn-8)
GO:0070469	respirasome	1	49	0.355621	0.801606	g5680(cox5)
GO:0000781	chromosome, telomeric region	2	142	0.36128	0.801606	g5328(-);g7676(SNF1)
GO:0042597	periplasmic space	1	50	0.361404	0.801606	g2578(SPBC216.04c)
GO:0005654	nucleoplasm	10	975	0.362304	0.801606	MSTRG.7814(--);g1858(pob3);g2087(ski3);g3641(ECM16);g4355(rev1);g5608(nob1);g5951(SDO1);g5983(csn-8);g6768(BUD23);g7676(SNF1)
GO:0061695	transferase complex, transferring phosphorus-containing groups	3	245	0.372409	0.801606	MSTRG.7814(--);g1858(pob3);g7676(SNF1)
GO:0009277	fungal-type cell wall	1	52	0.372818	0.801606	g5597(HYPA)
GO:1902911	protein kinase complex	1	52	0.372818	0.801606	g7676(SNF1)
GO:0055029	nuclear DNA-directed RNA polymerase complex	2	148	0.380624	0.801606	MSTRG.7814(--);g1858(pob3)
GO:0000922	spindle pole	1	54	0.384032	0.801606	g5951(SDO1)
GO:0032040	small-subunit processome	1	54	0.384032	0.801606	g3641(ECM16)
GO:0000428	DNA-directed RNA polymerase complex	2	150	0.387023	0.801606	MSTRG.7814(--);g1858(pob3)
GO:0031981	nuclear lumen	13	1321	0.387761	0.801606	MSTRG.7814(--);g1858(pob3);g2087(ski3);g3641(ECM16);g426(-);g4355(rev1);g5608(nob1);g5731(CaO19.11346);g5951(SDO1);g5983(csn-8);g6768(BUD23);g7676(SNF1);g808(NUP57)
GO:0031975	envelope	7	676	0.394425	0.801606	g2087(ski3);g426(-);g5680(cox5);g5983(csn-8);g7215(devR);g7676(SNF1);g808(NUP57)
GO:0042575	DNA polymerase complex	1	56	0.39505	0.801606	g1858(pob3)
GO:0030880	RNA polymerase complex	2	155	0.4029	0.809674	MSTRG.7814(--);g1858(pob3)
GO:0030687	preribosome, large subunit precursor	1	61	0.42176	0.817341	g5951(SDO1)
GO:0031970	organelle envelope lumen	1	61	0.42176	0.817341	g7676(SNF1)
GO:0110165	cellular anatomical entity	44	4858	0.428714	0.817341	MSTRG.1271(--);MSTRG.5589(--);MSTRG.7814(--);MSTRG.802(--);MSTRG.9641(--);g1105(CIMG_07933);g1191(ALG7);g1715(IPK1);g1858(pob3);g2084(DPH7);g2087(ski3);g2578(SPBC216.04c);g2661(HSL1);g2759(adl1);g2874(ARB_05535/05536);g3132(ATG8);g3504(-);g3641(ECM16);g3740(nimA);g415(-);g426(-);g4355(rev1);g4609(-);g4729(MET10);g5108(Spata20);g5328(-);g5597(HYPA);g5608(nob1);g5680(cox5);g5731(CaO19.11346);g5820(…
GO:0005667	transcription regulator complex	2	164	0.431007	0.817341	MSTRG.7814(--);g7676(SNF1)
GO:0030425	dendrite	1	63	0.432118	0.817341	g2661(HSL1)
GO:0097447	dendritic tree	1	63	0.432118	0.817341	g2661(HSL1)
GO:0030312	external encapsulating structure	2	165	0.43409	0.817341	g2087(ski3);g5597(HYPA)
GO:0000793	condensed chromosome	2	168	0.443288	0.827207	g426(-);g7676(SNF1)
GO:0099738	cell cortex region	1	67	0.452293	0.836542	g2661(HSL1)
GO:0031967	organelle envelope	6	607	0.457307	0.838395	g426(-);g5680(cox5);g5983(csn-8);g7215(devR);g7676(SNF1);g808(NUP57)
GO:0043596	nuclear replication fork	1	69	0.462116	0.839846	g1858(pob3)
GO:0005576	extracellular region	4	393	0.466409	0.840339	g2874(ARB_05535/05536);g5108(Spata20);g5597(HYPA);g808(NUP57)
GO:0030686	90S preribosome	1	71	0.471767	0.842729	g3641(ECM16)
GO:0012505	endomembrane system	10	1078	0.497709	0.869436	MSTRG.1271(--);g1191(ALG7);g2084(DPH7);g3504(-);g426(-);g5608(nob1);g5983(csn-8);g7128(-);g7676(SNF1);g808(NUP57)
GO:0005739	mitochondrion	9	967	0.498549	0.869436	g2578(SPBC216.04c);g3641(ECM16);g426(-);g4355(rev1);g4609(-);g5680(cox5);g7215(devR);g7490(nipsnap1);g7676(SNF1)
GO:0030313	cell envelope	1	79	0.508706	0.869436	g2087(ski3)
GO:0005615	extracellular space	1	81	0.517539	0.869436	g808(NUP57)
GO:0030424	axon	1	84	0.530499	0.869436	g2661(HSL1)
GO:0000775	chromosome, centromeric region	2	201	0.538864	0.869436	g1858(pob3);g426(-)
GO:0032993	protein-DNA complex	1	87	0.543117	0.869436	g1858(pob3)
GO:0005938	cell cortex	2	206	0.552375	0.869436	g2661(HSL1);g7676(SNF1)
GO:0031410	cytoplasmic vesicle	4	439	0.556038	0.869436	g2084(DPH7);g3132(ATG8);g7128(-);g7676(SNF1)
GO:0097708	intracellular vesicle	4	439	0.556038	0.869436	g2084(DPH7);g3132(ATG8);g7128(-);g7676(SNF1)
GO:0099568	cytoplasmic region	2	208	0.557705	0.869436	g2661(HSL1);g7676(SNF1)
GO:0031461	cullin-RING ubiquitin ligase complex	1	91	0.559428	0.869436	g5820(SPAC343.17c)
GO:0000322	storage vacuole	2	210	0.562991	0.869436	g3132(ATG8);g7676(SNF1)
GO:0000324	fungal-type vacuole	2	210	0.562991	0.869436	g3132(ATG8);g7676(SNF1)
GO:0000794	condensed nuclear chromosome	1	92	0.563416	0.869436	g426(-)
GO:0043232	intracellular non-membrane-bounded organelle	14	1588	0.570989	0.869436	g1858(pob3);g2087(ski3);g3641(ECM16);g3740(nimA);g426(-);g4355(rev1);g5328(-);g5608(nob1);g5731(CaO19.11346);g5820(SPAC343.17c);g5951(SDO1);g6768(BUD23);g7676(SNF1);g808(NUP57)
GO:0098800	inner mitochondrial membrane protein complex	1	94	0.571286	0.869436	g5680(cox5)
GO:0030176	integral component of endoplasmic reticulum membrane	1	95	0.575169	0.869436	g1191(ALG7)
GO:0031982	vesicle	4	450	0.576378	0.869436	g2084(DPH7);g3132(ATG8);g7128(-);g7676(SNF1)
GO:0031227	intrinsic component of endoplasmic reticulum membrane	1	96	0.579018	0.869436	g1191(ALG7)
GO:0043228	non-membrane-bounded organelle	14	1597	0.581164	0.869436	g1858(pob3);g2087(ski3);g3641(ECM16);g3740(nimA);g426(-);g4355(rev1);g5328(-);g5608(nob1);g5731(CaO19.11346);g5820(SPAC343.17c);g5951(SDO1);g6768(BUD23);g7676(SNF1);g808(NUP57)
GO:0005856	cytoskeleton	4	454	0.583654	0.869436	g3740(nimA);g426(-);g5951(SDO1);g7676(SNF1)
GO:0005741	mitochondrial outer membrane	1	98	0.586613	0.869436	g7215(devR)
GO:0045202	synapse	1	100	0.594074	0.869436	g2661(HSL1)
GO:0005935	cellular bud neck	1	102	0.601404	0.869436	g7676(SNF1)
GO:0009507	chloroplast	1	103	0.60502	0.869436	g2578(SPBC216.04c)
GO:0034399	nuclear periphery	1	103	0.60502	0.869436	g808(NUP57)
GO:0009536	plastid	1	104	0.608604	0.869436	g2578(SPBC216.04c)
GO:0031968	organelle outer membrane	1	104	0.608604	0.869436	g7215(devR)
GO:0000776	kinetochore	1	106	0.615677	0.869436	g426(-)
GO:0036477	somatodendritic compartment	1	106	0.615677	0.869436	g2661(HSL1)
GO:0090575	RNA polymerase II transcription regulator complex	1	109	0.626053	0.878155	MSTRG.7814(--)
GO:0005634	nucleus	19	2210	0.633387	0.882519	MSTRG.7814(--);g1715(IPK1);g1858(pob3);g2087(ski3);g2661(HSL1);g3641(ECM16);g3740(nimA);g426(-);g4355(rev1);g5608(nob1);g5731(CaO19.11346);g5820(SPAC343.17c);g5951(SDO1);g5983(csn-8);g6334(mpr1);g6768(BUD23);g7676(SNF1);g783(POL4);g808(NUP57)
GO:0000779	condensed chromosome, centromeric region	1	113	0.639463	0.885084	g426(-)
GO:0005618	cell wall	1	116	0.64921	0.892664	g5597(HYPA)
GO:0016591	RNA polymerase II, holoenzyme	1	118	0.655565	0.89551	MSTRG.7814(--)
GO:0000785	chromatin	3	377	0.662152	0.898635	g1858(pob3);g2087(ski3);g5731(CaO19.11346)
GO:0005933	cellular bud	1	123	0.670964	0.904719	g7676(SNF1)
GO:0048471	perinuclear region of cytoplasm	1	125	0.676934	0.906917	g6768(BUD23)
GO:0000323	lytic vacuole	2	264	0.689138	0.917387	g3132(ATG8);g7676(SNF1)
GO:0000151	ubiquitin ligase complex	1	137	0.71059	0.922156	g5820(SPAC343.17c)
GO:0043231	intracellular membrane-bounded organelle	30	3506	0.714101	0.922156	MSTRG.1271(--);MSTRG.7814(--);g1191(ALG7);g1715(IPK1);g1858(pob3);g2084(DPH7);g2087(ski3);g2578(SPBC216.04c);g2661(HSL1);g3132(ATG8);g3504(-);g3641(ECM16);g3740(nimA);g426(-);g4355(rev1);g4609(-);g5608(nob1);g5680(cox5);g5731(CaO19.11346);g5820(SPAC343.17c);g5951(SDO1);g5983(csn-8);g6334(mpr1);g6768(BUD23);g7128(-);g7215(devR);g7490(nipsnap1);g7676(SNF1);g783(POL4);g808(NUP57)
GO:0000329	fungal-type vacuole membrane	1	141	0.721027	0.922156	g3132(ATG8)
GO:0043005	neuron projection	1	143	0.726107	0.922156	g2661(HSL1)
GO:0043227	membrane-bounded organelle	30	3522	0.730307	0.922156	MSTRG.1271(--);MSTRG.7814(--);g1191(ALG7);g1715(IPK1);g1858(pob3);g2084(DPH7);g2087(ski3);g2578(SPBC216.04c);g2661(HSL1);g3132(ATG8);g3504(-);g3641(ECM16);g3740(nimA);g426(-);g4355(rev1);g4609(-);g5608(nob1);g5680(cox5);g5731(CaO19.11346);g5820(SPAC343.17c);g5951(SDO1);g5983(csn-8);g6334(mpr1);g6768(BUD23);g7128(-);g7215(devR);g7490(nipsnap1);g7676(SNF1);g783(POL4);g808(NUP57)
GO:0005789	endoplasmic reticulum membrane	3	419	0.732393	0.922156	MSTRG.1271(--);g1191(ALG7);g3504(-)
GO:0140535	intracellular protein-containing complex	5	676	0.736628	0.922156	MSTRG.7814(--);g1858(pob3);g4729(MET10);g5820(SPAC343.17c);g7676(SNF1)
GO:1990204	oxidoreductase complex	1	148	0.738415	0.922156	MSTRG.1271(--)
GO:0098827	endoplasmic reticulum subcompartment	3	423	0.738471	0.922156	MSTRG.1271(--);g1191(ALG7);g3504(-)
GO:0000228	nuclear chromosome	3	434	0.754644	0.922156	g1858(pob3);g426(-);g5731(CaO19.11346)
GO:0042175	nuclear outer membrane-endoplasmic reticulum membrane network	3	435	0.756075	0.922156	MSTRG.1271(--);g1191(ALG7);g3504(-)
GO:0005819	spindle	1	158	0.761431	0.922156	g5951(SDO1)
GO:0031974	membrane-enclosed lumen	13	1665	0.766269	0.922156	MSTRG.7814(--);g1858(pob3);g2087(ski3);g3641(ECM16);g426(-);g4355(rev1);g5608(nob1);g5731(CaO19.11346);g5951(SDO1);g5983(csn-8);g6768(BUD23);g7676(SNF1);g808(NUP57)
GO:0043233	organelle lumen	13	1665	0.766269	0.922156	MSTRG.7814(--);g1858(pob3);g2087(ski3);g3641(ECM16);g426(-);g4355(rev1);g5608(nob1);g5731(CaO19.11346);g5951(SDO1);g5983(csn-8);g6768(BUD23);g7676(SNF1);g808(NUP57)
GO:0070013	intracellular organelle lumen	13	1665	0.766269	0.922156	MSTRG.7814(--);g1858(pob3);g2087(ski3);g3641(ECM16);g426(-);g4355(rev1);g5608(nob1);g5731(CaO19.11346);g5951(SDO1);g5983(csn-8);g6768(BUD23);g7676(SNF1);g808(NUP57)
GO:0016020	membrane	19	2354	0.767538	0.922156	MSTRG.1271(--);MSTRG.5589(--);MSTRG.802(--);MSTRG.9641(--);g1191(ALG7);g2087(ski3);g3132(ATG8);g3504(-);g426(-);g4729(MET10);g5680(cox5);g6334(mpr1);g6756(asaE);g6757(FDD123);g6809(RTA1);g7128(-);g7215(devR);g7676(SNF1);g808(NUP57)
GO:0005829	cytosol	10	1316	0.770204	0.922156	g1105(CIMG_07933);g1858(pob3);g2087(ski3);g3132(ATG8);g415(-);g5608(nob1);g5951(SDO1);g6334(mpr1);g7128(-);g7676(SNF1)
GO:0098852	lytic vacuole membrane	1	164	0.774277	0.922156	g3132(ATG8)
GO:0043229	intracellular organelle	31	3678	0.77844	0.922156	MSTRG.1271(--);MSTRG.7814(--);g1191(ALG7);g1715(IPK1);g1858(pob3);g2084(DPH7);g2087(ski3);g2578(SPBC216.04c);g2661(HSL1);g3132(ATG8);g3504(-);g3641(ECM16);g3740(nimA);g426(-);g4355(rev1);g4609(-);g5328(-);g5608(nob1);g5680(cox5);g5731(CaO19.11346);g5820(SPAC343.17c);g5951(SDO1);g5983(csn-8);g6334(mpr1);g6768(BUD23);g7128(-);g7215(devR);g7490(nipsnap1);g7676(SNF1);g783(POL4);g808(NUP57)
GO:0043226	organelle	31	3690	0.789573	0.922156	MSTRG.1271(--);MSTRG.7814(--);g1191(ALG7);g1715(IPK1);g1858(pob3);g2084(DPH7);g2087(ski3);g2578(SPBC216.04c);g2661(HSL1);g3132(ATG8);g3504(-);g3641(ECM16);g3740(nimA);g426(-);g4355(rev1);g4609(-);g5328(-);g5608(nob1);g5680(cox5);g5731(CaO19.11346);g5820(SPAC343.17c);g5951(SDO1);g5983(csn-8);g6334(mpr1);g6768(BUD23);g7128(-);g7215(devR);g7490(nipsnap1);g7676(SNF1);g783(POL4);g808(NUP57)
GO:0031090	organelle membrane	9	1220	0.791727	0.922156	MSTRG.1271(--);g1191(ALG7);g3132(ATG8);g3504(-);g426(-);g5680(cox5);g7215(devR);g7676(SNF1);g808(NUP57)
GO:0030054	cell junction	1	173	0.792289	0.922156	g2661(HSL1)
GO:0030427	site of polarized growth	1	174	0.794201	0.922156	g7676(SNF1)
GO:0005783	endoplasmic reticulum	4	601	0.798956	0.922552	MSTRG.1271(--);g1191(ALG7);g3504(-);g5608(nob1)
GO:0005773	vacuole	2	336	0.81037	0.929803	g3132(ATG8);g7676(SNF1)
GO:0016604	nuclear body	1	185	0.814134	0.929803	g7676(SNF1)
GO:0031301	integral component of organelle membrane	1	208	0.849908	0.964557	g1191(ALG7)
GO:0031300	intrinsic component of organelle membrane	1	215	0.859391	0.964557	g1191(ALG7)
GO:0005774	vacuolar membrane	1	223	0.869513	0.964557	g3132(ATG8)
GO:0098798	mitochondrial protein-containing complex	1	223	0.869513	0.964557	g5680(cox5)
GO:0098796	membrane protein complex	3	536	0.869938	0.964557	g1191(ALG7);g3504(-);g5680(cox5)
GO:0031966	mitochondrial membrane	2	390	0.872255	0.964557	g5680(cox5);g7215(devR)
GO:0005840	ribosome	1	241	0.889755	0.971836	g3641(ECM16)
GO:0005622	intracellular anatomical structure	35	4214	0.891039	0.971836	MSTRG.1271(--);MSTRG.7814(--);g1105(CIMG_07933);g1191(ALG7);g1715(IPK1);g1858(pob3);g2084(DPH7);g2087(ski3);g2578(SPBC216.04c);g2661(HSL1);g2759(adl1);g3132(ATG8);g3504(-);g3641(ECM16);g3740(nimA);g415(-);g426(-);g4355(rev1);g4609(-);g4729(MET10);g5328(-);g5608(nob1);g5680(cox5);g5731(CaO19.11346);g5820(SPAC343.17c);g5951(SDO1);g5983(csn-8);g6334(mpr1);g6768(BUD23);g7128(-);g7215(devR);g7490(nips…
GO:0031984	organelle subcompartment	3	568	0.894956	0.971836	MSTRG.1271(--);g1191(ALG7);g3504(-)
GO:0005740	mitochondrial envelope	2	419	0.897437	0.971836	g5680(cox5);g7215(devR)
GO:1902494	catalytic complex	6	1030	0.919743	0.987539	MSTRG.1271(--);MSTRG.7814(--);g1858(pob3);g3504(-);g5820(SPAC343.17c);g7676(SNF1)
GO:0120025	plasma membrane bounded cell projection	1	285	0.927185	0.987539	g2661(HSL1)
GO:0005743	mitochondrial inner membrane	1	288	0.929226	0.987539	g5680(cox5)
GO:0019866	organelle inner membrane	1	301	0.937441	0.987539	g5680(cox5)
GO:0042995	cell projection	1	307	0.940911	0.987539	g2661(HSL1)
GO:1990904	ribonucleoprotein complex	3	664	0.946651	0.987539	g3641(ECM16);g5608(nob1);g5951(SDO1)
GO:0032991	protein-containing complex	17	2480	0.95372	0.987539	MSTRG.1271(--);MSTRG.7814(--);g1191(ALG7);g1858(pob3);g2084(DPH7);g2087(ski3);g3504(-);g3641(ECM16);g426(-);g4729(MET10);g5608(nob1);g5680(cox5);g5820(SPAC343.17c);g5951(SDO1);g5983(csn-8);g7676(SNF1);g808(NUP57)
GO:0071944	cell periphery	5	989	0.956254	0.987539	MSTRG.9641(--);g2087(ski3);g2661(HSL1);g5597(HYPA);g7676(SNF1)
GO:0140513	nuclear protein-containing complex	4	857	0.960177	0.987539	MSTRG.7814(--);g1858(pob3);g5983(csn-8);g808(NUP57)
GO:0099080	supramolecular complex	1	353	0.961943	0.987539	g426(-)
GO:0005737	cytoplasm	27	3594	0.963913	0.987539	MSTRG.1271(--);g1105(CIMG_07933);g1191(ALG7);g1858(pob3);g2084(DPH7);g2087(ski3);g2578(SPBC216.04c);g2661(HSL1);g2759(adl1);g3132(ATG8);g3504(-);g3641(ECM16);g415(-);g426(-);g4355(rev1);g4609(-);g5608(nob1);g5680(cox5);g5731(CaO19.11346);g5951(SDO1);g6334(mpr1);g6768(BUD23);g7128(-);g7215(devR);g7490(nipsnap1);g7676(SNF1);g808(NUP57)
GO:0098588	bounding membrane of organelle	2	611	0.978497	0.99759	g3132(ATG8);g7215(devR)
GO:0016021	integral component of membrane	3	979	0.995841	1	g1191(ALG7);g5680(cox5);g808(NUP57)
GO:0031224	intrinsic component of membrane	3	1002	0.996608	1	g1191(ALG7);g5680(cox5);g808(NUP57)
GO:0005886	plasma membrane	1	788	0.99953	1	MSTRG.9641(--)
GO:0005575	cellular_component	44	4952	1	1	MSTRG.1271(--);MSTRG.5589(--);MSTRG.7814(--);MSTRG.802(--);MSTRG.9641(--);g1105(CIMG_07933);g1191(ALG7);g1715(IPK1);g1858(pob3);g2084(DPH7);g2087(ski3);g2578(SPBC216.04c);g2661(HSL1);g2759(adl1);g2874(ARB_05535/05536);g3132(ATG8);g3504(-);g3641(ECM16);g3740(nimA);g415(-);g426(-);g4355(rev1);g4609(-);g4729(MET10);g5108(Spata20);g5328(-);g5597(HYPA);g5608(nob1);g5680(cox5);g5731(CaO19.11346);g5820(…

## Sheet: molecular function
GO ID	Description	antisense_diff (64)	All (6004)	pvalue	p.adjust	Genes
GO:0003975	UDP-N-acetylglucosamine-dolichyl-phosphate N-acetylglucosaminephosphotransferase activity	1	1	0.0106596	0.363609	g1191(ALG7)
GO:0004703	G protein-coupled receptor kinase activity	1	1	0.0106596	0.363609	g7676(SNF1)
GO:0008963	phospho-N-acetylmuramoyl-pentapeptide-transferase activity	1	1	0.0106596	0.363609	g1191(ALG7)
GO:0033743	peptide-methionine (R)-S-oxide reductase activity	1	1	0.0106596	0.363609	g2578(SPBC216.04c)
GO:0035299	inositol pentakisphosphate 2-kinase activity	1	1	0.0106596	0.363609	g1715(IPK1)
GO:0042586	peptide deformylase activity	1	1	0.0106596	0.363609	g2044(zta1)
GO:0043424	protein histidine kinase binding	1	1	0.0106596	0.363609	g6334(mpr1)
GO:0061685	diphthine methylesterase activity	1	1	0.0106596	0.363609	g2084(DPH7)
GO:0070043	rRNA (guanine-N7-)-methyltransferase activity	1	1	0.0106596	0.363609	g6768(BUD23)
GO:0003976	UDP-N-acetylglucosamine-lysosomal-enzyme N-acetylglucosaminephosphotransferase activity	1	2	0.0212073	0.382978	g1191(ALG7)
GO:0004615	phosphomannomutase activity	1	2	0.0212073	0.382978	g3326(-)
GO:0004679	AMP-activated protein kinase activity	1	2	0.0212073	0.382978	g7676(SNF1)
GO:0004807	triose-phosphate isomerase activity	1	2	0.0212073	0.382978	g1105(CIMG_07933)
GO:0009927	histidine phosphotransfer kinase activity	1	2	0.0212073	0.382978	g6334(mpr1)
GO:0017125	deoxycytidyl transferase activity	1	2	0.0212073	0.382978	g4355(rev1)
GO:0042279	nitrite reductase (cytochrome, ammonia-forming) activity	1	2	0.0212073	0.382978	g2578(SPBC216.04c)
GO:0050321	tau-protein kinase activity	1	2	0.0212073	0.382978	g2661(HSL1)
GO:0000981	DNA-binding transcription factor activity, RNA polymerase II-specific	6	218	0.0278157	0.462608	g1663(SPAC25B8.11);g1858(pob3);g5731(CaO19.11346);g6289(gal4);g6879(-);g7215(devR)
GO:0004932	mating-type factor pheromone receptor activity	1	3	0.0316442	0.462608	MSTRG.9641(--)
GO:0016503	pheromone receptor activity	1	3	0.0316442	0.462608	MSTRG.9641(--)
GO:0070087	chromo shadow domain binding	1	3	0.0316442	0.462608	g1858(pob3)
GO:0004359	glutaminase activity	1	4	0.0419716	0.534084	g2874(ARB_05535/05536)
GO:0005199	structural constituent of cell wall	1	4	0.0419716	0.534084	g5597(HYPA)
GO:0035174	histone serine kinase activity	1	4	0.0419716	0.534084	g7676(SNF1)
GO:0001653	peptide receptor activity	1	5	0.0521906	0.534084	MSTRG.9641(--)
GO:0003958	NADPH-hemoprotein reductase activity	1	5	0.0521906	0.534084	g4729(MET10)
GO:0008429	phosphatidylethanolamine binding	1	5	0.0521906	0.534084	g3132(ATG8)
GO:0008528	G protein-coupled peptide receptor activity	1	5	0.0521906	0.534084	MSTRG.9641(--)
GO:0016435	rRNA (guanine) methyltransferase activity	1	5	0.0521906	0.534084	g6768(BUD23)
GO:0051575	5'-deoxyribose-5-phosphate lyase activity	1	5	0.0521906	0.534084	g783(POL4)
GO:0046025	precorrin-6Y C5,15-methyltransferase (decarboxylating) activity	2	38	0.0615275	0.579074	g6685(VdtC);g6768(BUD23)
GO:0000976	transcription cis-regulatory region binding	3	87	0.0651176	0.579074	MSTRG.6920(--);g5731(CaO19.11346);g7215(devR)
GO:0008171	O-methyltransferase activity	3	87	0.0651176	0.579074	g6685(VdtC);g6768(BUD23);g6997(PaMT)
GO:0003910	DNA ligase (ATP) activity	1	7	0.0723077	0.579074	g2759(adl1)
GO:0031492	nucleosomal DNA binding	1	7	0.0723077	0.579074	g1858(pob3)
GO:0035173	histone kinase activity	1	7	0.0723077	0.579074	g7676(SNF1)
GO:0070181	small ribosomal subunit rRNA binding	1	7	0.0723077	0.579074	g5608(nob1)
GO:0004783	sulfite reductase (NADPH) activity	1	8	0.082208	0.579074	g4729(MET10)
GO:0004149	dihydrolipoyllysine-residue succinyltransferase activity	1	9	0.0920043	0.579074	MSTRG.1271(--)
GO:0004719	protein-L-isoaspartate (D-aspartate) O-methyltransferase activity	1	9	0.0920043	0.579074	g6768(BUD23)
GO:0016751	S-succinyltransferase activity	1	9	0.0920043	0.579074	MSTRG.1271(--)
GO:0032451	demethylase activity	1	9	0.0920043	0.579074	g2084(DPH7)
GO:0060089	molecular transducer activity	2	50	0.0989463	0.579074	MSTRG.9641(--);g6334(mpr1)
GO:0016653	oxidoreductase activity, acting on NAD(P)H, heme protein as acceptor	1	10	0.101698	0.579074	g4729(MET10)
GO:0031386	protein tag	1	10	0.101698	0.579074	g3132(ATG8)
GO:0000978	RNA polymerase II cis-regulatory region sequence-specific DNA binding	2	51	0.102302	0.579074	g5731(CaO19.11346);g7215(devR)
GO:0020037	heme binding	3	109	0.109748	0.579074	g1166(orf2);g1997(-);g2578(SPBC216.04c)
GO:0005249	voltage-gated potassium channel activity	1	11	0.111289	0.579074	MSTRG.5589(--)
GO:0030955	potassium ion binding	1	11	0.111289	0.579074	MSTRG.5589(--)
GO:0003909	DNA ligase activity	1	12	0.12078	0.579074	g2759(adl1)
GO:0016662	oxidoreductase activity, acting on other nitrogenous compounds as donors, cytochrome as acceptor	1	12	0.12078	0.579074	g2578(SPBC216.04c)
GO:0016671	oxidoreductase activity, acting on a sulfur group of donors, disulfide as acceptor	1	12	0.12078	0.579074	g2578(SPBC216.04c)
GO:0018467	formaldehyde dehydrogenase activity	1	12	0.12078	0.579074	g2044(zta1)
GO:0022843	voltage-gated cation channel activity	1	12	0.12078	0.579074	MSTRG.5589(--)
GO:0030332	cyclin binding	1	12	0.12078	0.579074	g7676(SNF1)
GO:0051010	microtubule plus-end binding	1	12	0.12078	0.579074	g426(-)
GO:0051139	metal ion:proton antiporter activity	1	12	0.12078	0.579074	g4684(-)
GO:1901515	poly-beta-1,6-N-acetyl-D-glucosamine transmembrane transporter activity	1	12	0.12078	0.579074	g2087(ski3)
GO:0000987	cis-regulatory region sequence-specific DNA binding	2	57	0.123064	0.579074	g5731(CaO19.11346);g7215(devR)
GO:0046906	tetrapyrrole binding	3	117	0.128297	0.579074	g1166(orf2);g1997(-);g2578(SPBC216.04c)
GO:0015299	solute:proton antiporter activity	1	13	0.130171	0.579074	g4684(-)
GO:0031420	alkali metal ion binding	1	13	0.130171	0.579074	MSTRG.5589(--)
GO:0043621	protein self-association	1	13	0.130171	0.579074	g1858(pob3)
GO:0001067	transcription regulatory region nucleic acid binding	3	118	0.130692	0.579074	MSTRG.6920(--);g5731(CaO19.11346);g7215(devR)
GO:0004712	protein serine/threonine/tyrosine kinase activity	1	14	0.139463	0.579074	g2661(HSL1)
GO:0015113	nitrite transmembrane transporter activity	1	14	0.139463	0.579074	g6756(asaE)
GO:0051998	protein carboxyl O-methyltransferase activity	1	14	0.139463	0.579074	g6768(BUD23)
GO:0003700	DNA-binding transcription factor activity	6	332	0.140812	0.579074	g1663(SPAC25B8.11);g1858(pob3);g5731(CaO19.11346);g6289(gal4);g6879(-);g7215(devR)
GO:0005085	guanyl-nucleotide exchange factor activity	2	62	0.141078	0.579074	g5951(SDO1);g7676(SNF1)
GO:0004129	cytochrome-c oxidase activity	1	15	0.148657	0.579074	g5680(cox5)
GO:0005267	potassium channel activity	1	15	0.148657	0.579074	MSTRG.5589(--)
GO:0043047	single-stranded telomeric DNA binding	1	15	0.148657	0.579074	g5328(-)
GO:0098847	sequence-specific single stranded DNA binding	1	15	0.148657	0.579074	g5328(-)
GO:0015297	antiporter activity	2	66	0.155875	0.579074	g4684(-);g6756(asaE)
GO:0000155	phosphorelay sensor kinase activity	1	16	0.157755	0.579074	g6334(mpr1)
GO:0016002	sulfite reductase activity	1	16	0.157755	0.579074	g4729(MET10)
GO:0000977	RNA polymerase II transcription regulatory region sequence-specific DNA binding	2	67	0.159621	0.579074	g5731(CaO19.11346);g7215(devR)
GO:0003887	DNA-directed DNA polymerase activity	2	67	0.159621	0.579074	g4355(rev1);g783(POL4)
GO:0004693	cyclin-dependent protein serine/threonine kinase activity	1	17	0.166757	0.579074	g7676(SNF1)
GO:0004930	G protein-coupled receptor activity	1	17	0.166757	0.579074	MSTRG.9641(--)
GO:0015491	cation:cation antiporter activity	1	17	0.166757	0.579074	g4684(-)
GO:0097472	cyclin-dependent protein kinase activity	1	17	0.166757	0.579074	g7676(SNF1)
GO:0140299	small molecule sensor activity	1	17	0.166757	0.579074	g6334(mpr1)
GO:0034061	DNA polymerase activity	2	70	0.170958	0.579074	g4355(rev1);g783(POL4)
GO:0008017	microtubule binding	2	71	0.174767	0.579074	g426(-);g5951(SDO1)
GO:0004673	protein histidine kinase activity	1	18	0.175664	0.579074	g6334(mpr1)
GO:0015298	solute:cation antiporter activity	1	18	0.175664	0.579074	g4684(-)
GO:0016748	succinyltransferase activity	1	18	0.175664	0.579074	MSTRG.1271(--)
GO:0016775	phosphotransferase activity, nitrogenous group as acceptor	1	18	0.175664	0.579074	g6334(mpr1)
GO:0017056	structural constituent of nuclear pore	1	18	0.175664	0.579074	g808(NUP57)
GO:0031593	polyubiquitin modification-dependent protein binding	1	18	0.175664	0.579074	g7676(SNF1)
GO:0051903	S-(hydroxymethyl)glutathione dehydrogenase activity	1	18	0.175664	0.579074	g2044(zta1)
GO:0003677	DNA binding	13	925	0.177069	0.579074	MSTRG.6920(--);g1663(SPAC25B8.11);g1858(pob3);g2087(ski3);g2759(adl1);g3641(ECM16);g4355(rev1);g5328(-);g5731(CaO19.11346);g5983(csn-8);g6289(gal4);g7215(devR);g783(POL4)
GO:0016675	oxidoreductase activity, acting on a heme group of donors	1	19	0.184478	0.579074	g5680(cox5)
GO:0031491	nucleosome binding	1	19	0.184478	0.579074	g1858(pob3)
GO:0016655	oxidoreductase activity, acting on NAD(P)H, quinone or similar compound as acceptor	2	74	0.186277	0.579074	g2044(zta1);g4729(MET10)
GO:1990837	sequence-specific double-stranded DNA binding	3	140	0.186988	0.579074	MSTRG.6920(--);g5731(CaO19.11346);g7215(devR)
GO:0005244	voltage-gated ion channel activity	1	20	0.193198	0.579074	MSTRG.5589(--)
GO:0016861	intramolecular oxidoreductase activity, interconverting aldoses and ketoses	1	20	0.193198	0.579074	g1105(CIMG_07933)
GO:0016886	ligase activity, forming phosphoric ester bonds	1	20	0.193198	0.579074	g2759(adl1)
GO:0022832	voltage-gated channel activity	1	20	0.193198	0.579074	MSTRG.5589(--)
GO:0050607	mycothiol-dependent formaldehyde dehydrogenase activity	1	20	0.193198	0.579074	g2044(zta1)
GO:0043565	sequence-specific DNA binding	4	215	0.1955	0.579074	MSTRG.6920(--);g5328(-);g5731(CaO19.11346);g7215(devR)
GO:0005509	calcium ion binding	2	77	0.197894	0.579074	g1987(-);g2578(SPBC216.04c)
GO:0008276	protein methyltransferase activity	2	78	0.201788	0.579074	g6685(VdtC);g6768(BUD23)
GO:0004124	cysteine synthase activity	1	21	0.201827	0.579074	g2044(zta1)
GO:0015093	ferrous iron transmembrane transporter activity	1	21	0.201827	0.579074	MSTRG.1271(--)
GO:0019843	rRNA binding	2	79	0.20569	0.584693	g5608(nob1);g5951(SDO1)
GO:0031490	chromatin DNA binding	1	22	0.210365	0.592496	g1858(pob3)
GO:0046982	protein heterodimerization activity	2	82	0.217447	0.602278	g1858(pob3);g6768(BUD23)
GO:0003690	double-stranded DNA binding	4	225	0.217762	0.602278	MSTRG.6920(--);g5731(CaO19.11346);g5983(csn-8);g7215(devR)
GO:0016811	hydrolase activity, acting on carbon-nitrogen (but not peptide) bonds, in linear amides	2	83	0.221381	0.60682	g2044(zta1);g2874(ARB_05535/05536)
GO:0004888	transmembrane signaling receptor activity	1	24	0.227172	0.607405	MSTRG.9641(--)
GO:0098809	nitrite reductase activity	1	24	0.227172	0.607405	g2578(SPBC216.04c)
GO:0004252	serine-type endopeptidase activity	2	85	0.229266	0.607405	g4545(-);g959(ustP)
GO:0004029	aldehyde dehydrogenase (NAD+) activity	1	25	0.235443	0.607405	g2044(zta1)
GO:0004030	aldehyde dehydrogenase [NAD(P)+] activity	1	25	0.235443	0.607405	g2044(zta1)
GO:0005381	iron ion transmembrane transporter activity	1	25	0.235443	0.607405	MSTRG.1271(--)
GO:0008743	L-threonine 3-dehydrogenase activity	1	25	0.235443	0.607405	g2044(zta1)
GO:0016780	phosphotransferase activity, for other substituted phosphate groups	1	26	0.243627	0.613062	g1191(ALG7)
GO:0016868	intramolecular transferase activity, phosphotransferases	1	26	0.243627	0.613062	g3326(-)
GO:0019531	oxalate transmembrane transporter activity	1	26	0.243627	0.613062	g6756(asaE)
GO:0046873	metal ion transmembrane transporter activity	4	241	0.254735	0.635802	MSTRG.1271(--);MSTRG.5589(--);MSTRG.802(--);g4684(-)
GO:0004024	alcohol dehydrogenase activity, zinc-dependent	1	28	0.259737	0.64306	g2044(zta1)
GO:0032266	phosphatidylinositol-3-phosphate binding	1	29	0.267665	0.652168	g7128(-)
GO:0043880	crotonyl-CoA reductase activity	1	29	0.267665	0.652168	g2044(zta1)
GO:0008061	chitin binding	1	30	0.275509	0.665995	g3462(ARB_03442)
GO:0004843	thiol-dependent deubiquitinase	1	32	0.290951	0.692418	g7655(uch2)
GO:0016661	oxidoreductase activity, acting on other nitrogenous compounds as donors	1	32	0.290951	0.692418	g2578(SPBC216.04c)
GO:0004672	protein kinase activity	4	258	0.295371	0.694353	g2661(HSL1);g3740(nimA);g6334(mpr1);g7676(SNF1)
GO:0005200	structural constituent of cytoskeleton	1	33	0.298549	0.694353	g426(-)
GO:0042162	telomeric DNA binding	1	33	0.298549	0.694353	g5328(-)
GO:0030145	manganese ion binding	1	34	0.306068	0.699599	g783(POL4)
GO:0004674	protein serine/threonine kinase activity	3	182	0.30669	0.699599	g2661(HSL1);g3740(nimA);g7676(SNF1)
GO:0046406	magnesium protoporphyrin IX methyltransferase activity	1	35	0.313507	0.699599	g6768(BUD23)
GO:0016651	oxidoreductase activity, acting on NAD(P)H	2	107	0.31649	0.699599	g2044(zta1);g4729(MET10)
GO:0019904	protein domain specific binding	2	108	0.320433	0.699599	g1858(pob3);g7676(SNF1)
GO:0005310	dicarboxylic acid transmembrane transporter activity	1	36	0.320868	0.699599	g6756(asaE)
GO:0016417	S-acyltransferase activity	1	36	0.320868	0.699599	MSTRG.1271(--)
GO:0015631	tubulin binding	2	109	0.324371	0.699599	g426(-);g5951(SDO1)
GO:0001216	DNA-binding transcription activator activity	1	37	0.328151	0.699599	g5731(CaO19.11346)
GO:0001228	DNA-binding transcription activator activity, RNA polymerase II-specific	1	37	0.328151	0.699599	g5731(CaO19.11346)
GO:0008649	rRNA methyltransferase activity	1	37	0.328151	0.699599	g6768(BUD23)
GO:0140102	catalytic activity, acting on a rRNA	1	37	0.328151	0.699599	g6768(BUD23)
GO:0004022	alcohol dehydrogenase (NAD+) activity	1	38	0.335357	0.705168	g2044(zta1)
GO:0061542	3-demethylubiquinol-n 3-O-methyltransferase activity	1	38	0.335357	0.705168	g6768(BUD23)
GO:0018455	alcohol dehydrogenase [NAD(P)+] activity	1	39	0.342486	0.708727	g2044(zta1)
GO:0051537	2 iron, 2 sulfur cluster binding	1	39	0.342486	0.708727	g4729(MET10)
GO:0005543	phospholipid binding	2	114	0.343975	0.708727	g3132(ATG8);g7128(-)
GO:0038023	signaling receptor activity	1	40	0.349541	0.710483	MSTRG.9641(--)
GO:0101005	deubiquitinase activity	1	40	0.349541	0.710483	g7655(uch2)
GO:0005096	GTPase activator activity	2	116	0.35177	0.710483	g5951(SDO1);g7676(SNF1)
GO:0008242	omega peptidase activity	1	41	0.356521	0.715373	g7655(uch2)
GO:0015318	inorganic molecular entity transmembrane transporter activity	6	464	0.373957	0.742676	MSTRG.1271(--);MSTRG.5589(--);MSTRG.802(--);g4684(-);g5680(cox5);g6756(asaE)
GO:0004519	endonuclease activity	2	122	0.374967	0.742676	g4609(-);g5608(nob1)
GO:0016903	oxidoreductase activity, acting on the aldehyde or oxo group of donors	2	123	0.378803	0.745464	g2044(zta1);g4729(MET10)
GO:0019783	ubiquitin-like protein-specific protease activity	1	45	0.383712	0.748748	g7655(uch2)
GO:0015291	secondary active transmembrane transporter activity	2	125	0.386446	0.748748	g4684(-);g6756(asaE)
GO:0022890	inorganic cation transmembrane transporter activity	5	383	0.387788	0.748748	MSTRG.1271(--);MSTRG.5589(--);MSTRG.802(--);g4684(-);g5680(cox5)
GO:0030695	GTPase regulator activity	2	126	0.390253	0.748798	g5951(SDO1);g7676(SNF1)
GO:0016773	phosphotransferase activity, alcohol group as acceptor	5	389	0.400762	0.764186	g1715(IPK1);g2661(HSL1);g3740(nimA);g6334(mpr1);g7676(SNF1)
GO:0140030	modification-dependent protein binding	1	48	0.403359	0.764391	g7676(SNF1)
GO:0140110	transcription regulator activity	6	482	0.40921	0.767071	g1663(SPAC25B8.11);g1858(pob3);g5731(CaO19.11346);g6289(gal4);g6879(-);g7215(devR)
GO:0015453	oxidoreduction-driven active transmembrane transporter activity	1	49	0.409771	0.767071	g5680(cox5)
GO:0016810	hydrolase activity, acting on carbon-nitrogen (but not peptide) bonds	2	132	0.412878	0.768203	g2044(zta1);g2874(ARB_05535/05536)
GO:0051213	dioxygenase activity	1	51	0.42239	0.781168	g4729(MET10)
GO:0004521	endoribonuclease activity	1	52	0.4286	0.783216	g5608(nob1)
GO:0005261	cation channel activity	1	52	0.4286	0.783216	MSTRG.5589(--)
GO:0051020	GTPase binding	2	138	0.435098	0.790386	g5951(SDO1);g7676(SNF1)
GO:0015112	nitrate transmembrane transporter activity	1	56	0.452789	0.809389	g6756(asaE)
GO:0008236	serine-type peptidase activity	2	143	0.453279	0.809389	g4545(-);g959(ustP)
GO:0017171	serine hydrolase activity	2	144	0.456876	0.809389	g4545(-);g959(ustP)
GO:0010340	carboxyl-O-methyltransferase activity	1	57	0.458677	0.809389	g6768(BUD23)
GO:0008324	cation transmembrane transporter activity	5	416	0.458741	0.809389	MSTRG.1271(--);MSTRG.5589(--);MSTRG.802(--);g4684(-);g5680(cox5)
GO:1901981	phosphatidylinositol phosphate binding	1	58	0.464502	0.81487	g7128(-)
GO:0015079	potassium ion transmembrane transporter activity	1	59	0.470266	0.820294	MSTRG.5589(--)
GO:0010181	FMN binding	1	62	0.487194	0.842779	g4729(MET10)
GO:0060589	nucleoside-triphosphatase regulator activity	2	153	0.488647	0.842779	g5951(SDO1);g7676(SNF1)
GO:0030246	carbohydrate binding	1	63	0.492717	0.845051	g6181(ARB_07629)
GO:0015075	ion transmembrane transporter activity	6	535	0.511583	0.867411	MSTRG.1271(--);MSTRG.5589(--);MSTRG.802(--);g4684(-);g5680(cox5);g6756(asaE)
GO:0016151	nickel cation binding	1	67	0.514231	0.867411	g5608(nob1)
GO:0042393	histone binding	1	67	0.514231	0.867411	g1858(pob3)
GO:0008168	methyltransferase activity	3	256	0.518193	0.868738	g6685(VdtC);g6768(BUD23);g6997(PaMT)
GO:0008757	S-adenosylmethionine-dependent methyltransferase activity	2	163	0.522598	0.868738	g6685(VdtC);g6768(BUD23)
GO:0046983	protein dimerization activity	3	258	0.523506	0.868738	g1858(pob3);g6768(BUD23);g7215(devR)
GO:0005198	structural molecule activity	4	355	0.529002	0.873138	g3641(ECM16);g426(-);g5597(HYPA);g808(NUP57)
GO:0016866	intramolecular transferase activity	1	71	0.534846	0.878062	g3326(-)
GO:0016772	transferase activity, transferring phosphorus-containing groups	8	741	0.541868	0.884859	g1191(ALG7);g1715(IPK1);g2661(HSL1);g3740(nimA);g4355(rev1);g6334(mpr1);g7676(SNF1);g783(POL4)
GO:0008173	RNA methyltransferase activity	1	74	0.549739	0.885891	g6768(BUD23)
GO:0022836	gated channel activity	1	74	0.549739	0.885891	MSTRG.5589(--)
GO:0016301	kinase activity	5	463	0.555641	0.885891	g1715(IPK1);g2661(HSL1);g3740(nimA);g6334(mpr1);g7676(SNF1)
GO:0008289	lipid binding	2	174	0.558212	0.885891	g3132(ATG8);g7128(-)
GO:0008170	N-methyltransferase activity	1	76	0.559407	0.885891	g6768(BUD23)
GO:0016853	isomerase activity	3	272	0.559814	0.885891	g1105(CIMG_07933);g3326(-);g5108(Spata20)
GO:0052689	carboxylic ester hydrolase activity	1	79	0.573526	0.895875	g2084(DPH7)
GO:0016667	oxidoreductase activity, acting on a sulfur group of donors	2	179	0.573782	0.895875	g2578(SPBC216.04c);g4729(MET10)
GO:0016741	transferase activity, transferring one-carbon groups	3	278	0.574878	0.895875	g6685(VdtC);g6768(BUD23);g6997(PaMT)
GO:0003684	damaged DNA binding	1	80	0.578133	0.896397	g4355(rev1)
GO:0015078	proton transmembrane transporter activity	2	182	0.582936	0.899304	g4684(-);g5680(cox5)
GO:0016860	intramolecular oxidoreductase activity	1	83	0.591661	0.908199	g1105(CIMG_07933)
GO:0004540	ribonuclease activity	1	84	0.596074	0.910422	g5608(nob1)
GO:0004553	hydrolase activity, hydrolyzing O-glycosyl compounds	1	85	0.600441	0.912551	g1999(-)
GO:0035091	phosphatidylinositol binding	1	87	0.609036	0.921054	g7128(-)
GO:0003676	nucleic acid binding	16	1569	0.62932	0.93706	MSTRG.6920(--);g1663(SPAC25B8.11);g1858(pob3);g2087(ski3);g2759(adl1);g3641(ECM16);g4355(rev1);g4609(-);g5328(-);g5608(nob1);g5731(CaO19.11346);g5951(SDO1);g5983(csn-8);g6289(gal4);g7215(devR);g783(POL4)
GO:0016765	transferase activity, transferring alkyl or aryl (other than methyl) groups	1	93	0.633742	0.93706	g2044(zta1)
GO:0046914	transition metal ion binding	8	801	0.634691	0.93706	g1166(orf2);g1663(SPAC25B8.11);g2044(zta1);g2578(SPBC216.04c);g5608(nob1);g6289(gal4);g6879(-);g783(POL4)
GO:0004175	endopeptidase activity	2	200	0.634881	0.93706	g4545(-);g959(ustP)
GO:0008092	cytoskeletal protein binding	2	200	0.634881	0.93706	g426(-);g5951(SDO1)
GO:0019901	protein kinase binding	1	96	0.645513	0.948193	g6334(mpr1)
GO:0015103	inorganic anion transmembrane transporter activity	1	98	0.653152	0.952	g6756(asaE)
GO:0008270	zinc ion binding	5	516	0.654306	0.952	g1663(SPAC25B8.11);g2044(zta1);g2578(SPBC216.04c);g6289(gal4);g6879(-)
GO:0140097	catalytic activity, acting on DNA	3	322	0.675415	0.978077	g2759(adl1);g4355(rev1);g783(POL4)
GO:0016620	oxidoreductase activity, acting on the aldehyde or oxo group of donors, NAD or NADP as acceptor	1	105	0.678634	0.978126	g2044(zta1)
GO:0019900	kinase binding	1	106	0.682121	0.978557	g6334(mpr1)
GO:0016798	hydrolase activity, acting on glycosyl bonds	1	107	0.68557	0.978931	g1999(-)
GO:0003697	single-stranded DNA binding	1	111	0.699003	0.992814	g5328(-)
GO:0005216	ion channel activity	1	113	0.705506	0.992814	MSTRG.5589(--)
GO:0003724	RNA helicase activity	1	114	0.708705	0.992814	g3641(ECM16)
GO:0008234	cysteine-type peptidase activity	1	114	0.708705	0.992814	g7655(uch2)
GO:0015267	channel activity	1	116	0.715002	0.992814	MSTRG.5589(--)
GO:0022803	passive transmembrane transporter activity	1	116	0.715002	0.992814	MSTRG.5589(--)
GO:0009055	electron transfer activity	1	117	0.7181	0.992814	g5680(cox5)
GO:0008186	ATP-dependent activity, acting on RNA	1	118	0.721164	0.992814	g3641(ECM16)
GO:0022857	transmembrane transporter activity	7	769	0.728986	0.995846	MSTRG.1271(--);MSTRG.5589(--);MSTRG.802(--);g2087(ski3);g4684(-);g5680(cox5);g6756(asaE)
GO:0005488	binding	45	4376	0.732273	0.995846	MSTRG.1271(--);MSTRG.5589(--);MSTRG.6920(--);g1166(orf2);g1663(SPAC25B8.11);g1715(IPK1);g1858(pob3);g1987(-);g1997(-);g2044(zta1);g2084(DPH7);g2087(ski3);g2578(SPBC216.04c);g2661(HSL1);g2759(adl1);g3132(ATG8);g3462(ARB_03442);g3534(-);g3641(ECM16);g3740(nimA);g4018(-);g415(-);g426(-);g4355(rev1);g4412(-);g4574(RPN4);g4609(-);g4729(MET10);g5328(-);g5608(nob1);g5731(CaO19.11346);g5820(SPAC343.17c);…
GO:0043022	ribosome binding	1	122	0.733098	0.995846	g5951(SDO1)
GO:0051082	unfolded protein binding	1	124	0.738875	0.996797	g4574(RPN4)
GO:0005506	iron ion binding	1	128	0.750063	0.996797	g1166(orf2)
GO:0004518	nuclease activity	2	250	0.753069	0.996797	g4609(-);g5608(nob1)
GO:0019899	enzyme binding	4	474	0.755328	0.996797	g5820(SPAC343.17c);g5951(SDO1);g6334(mpr1);g7676(SNF1)
GO:0046915	transition metal ion transmembrane transporter activity	1	131	0.758142	0.996797	MSTRG.1271(--)
GO:0140640	catalytic activity, acting on a nucleic acid	6	691	0.761466	0.996797	g2759(adl1);g3641(ECM16);g4355(rev1);g5608(nob1);g6768(BUD23);g783(POL4)
GO:0016779	nucleotidyltransferase activity	2	255	0.762905	0.996797	g4355(rev1);g783(POL4)
GO:0022853	active ion transmembrane transporter activity	2	257	0.766745	0.996797	g4684(-);g5680(cox5)
GO:0016668	oxidoreductase activity, acting on a sulfur group of donors, NAD(P) as acceptor	1	135	0.768516	0.996797	g4729(MET10)
GO:0022804	active transmembrane transporter activity	3	374	0.770855	0.996797	g4684(-);g5680(cox5);g6756(asaE)
GO:0016835	carbon-oxygen lyase activity	1	136	0.77104	0.996797	g783(POL4)
GO:0051536	iron-sulfur cluster binding	1	137	0.773538	0.996797	g4729(MET10)
GO:0051540	metal cluster binding	1	138	0.776008	0.996797	g4729(MET10)
GO:0140096	catalytic activity, acting on a protein	10	1135	0.795051	1	MSTRG.1271(--);g2661(HSL1);g3740(nimA);g4545(-);g6334(mpr1);g6685(VdtC);g6768(BUD23);g7655(uch2);g7676(SNF1);g959(ustP)
GO:0046872	metal ion binding	13	1451	0.806477	1	MSTRG.5589(--);g1166(orf2);g1663(SPAC25B8.11);g1987(-);g2044(zta1);g2578(SPBC216.04c);g2661(HSL1);g4355(rev1);g5608(nob1);g6289(gal4);g6879(-);g7676(SNF1);g783(POL4)
GO:0016791	phosphatase activity	1	152	0.807931	1	g7490(nipsnap1)
GO:0050660	flavin adenine dinucleotide binding	1	153	0.810031	1	g4729(MET10)
GO:0042803	protein homodimerization activity	1	156	0.816198	1	g1858(pob3)
GO:0005215	transporter activity	7	850	0.8207	1	MSTRG.1271(--);MSTRG.5589(--);MSTRG.802(--);g2087(ski3);g4684(-);g5680(cox5);g6756(asaE)
GO:0005102	signaling receptor binding	1	159	0.822168	1	g808(NUP57)
GO:0004497	monooxygenase activity	1	161	0.826041	1	g1166(orf2)
GO:0016757	glycosyltransferase activity	1	164	0.831696	1	g1191(ALG7)
GO:0008233	peptidase activity	3	426	0.842576	1	g4545(-);g7655(uch2);g959(ustP)
GO:0005515	protein binding	18	2005	0.849241	1	g1858(pob3);g2084(DPH7);g2087(ski3);g2661(HSL1);g3534(-);g4018(-);g415(-);g426(-);g4412(-);g4574(RPN4);g5820(SPAC343.17c);g5951(SDO1);g6334(mpr1);g6768(BUD23);g7087(-);g7215(devR);g7676(SNF1);g808(NUP57)
GO:0016788	hydrolase activity, acting on ester bonds	4	549	0.849433	1	g2084(DPH7);g4609(-);g5608(nob1);g7490(nipsnap1)
GO:0043021	ribonucleoprotein complex binding	1	176	0.852561	1	g5951(SDO1)
GO:0042578	phosphoric ester hydrolase activity	1	178	0.855782	1	g7490(nipsnap1)
GO:0043169	cation binding	13	1516	0.856031	1	MSTRG.5589(--);g1166(orf2);g1663(SPAC25B8.11);g1987(-);g2044(zta1);g2578(SPBC216.04c);g2661(HSL1);g4355(rev1);g5608(nob1);g6289(gal4);g6879(-);g7676(SNF1);g783(POL4)
GO:0008514	organic anion transmembrane transporter activity	1	179	0.857366	1	g6756(asaE)
GO:0016787	hydrolase activity	13	1521	0.859419	1	g1999(-);g2044(zta1);g2084(DPH7);g2874(ARB_05535/05536);g3641(ECM16);g4158(-);g4545(-);g4609(-);g5608(nob1);g7215(devR);g7490(nipsnap1);g7655(uch2);g959(ustP)
GO:1901363	heterocyclic compound binding	26	2808	0.868065	1	MSTRG.1271(--);MSTRG.6920(--);g1166(orf2);g1663(SPAC25B8.11);g1715(IPK1);g1858(pob3);g1997(-);g2044(zta1);g2087(ski3);g2578(SPBC216.04c);g2661(HSL1);g2759(adl1);g3641(ECM16);g3740(nimA);g4355(rev1);g4609(-);g4729(MET10);g5328(-);g5608(nob1);g5731(CaO19.11346);g5951(SDO1);g5983(csn-8);g6289(gal4);g7215(devR);g7676(SNF1);g783(POL4)
GO:0003682	chromatin binding	1	187	0.869439	1	g1858(pob3)
GO:0003735	structural constituent of ribosome	1	187	0.869439	1	g3641(ECM16)
GO:0097159	organic cyclic compound binding	26	2815	0.872036	1	MSTRG.1271(--);MSTRG.6920(--);g1166(orf2);g1663(SPAC25B8.11);g1715(IPK1);g1858(pob3);g1997(-);g2044(zta1);g2087(ski3);g2578(SPBC216.04c);g2661(HSL1);g2759(adl1);g3641(ECM16);g3740(nimA);g4355(rev1);g4609(-);g4729(MET10);g5328(-);g5608(nob1);g5731(CaO19.11346);g5951(SDO1);g5983(csn-8);g6289(gal4);g7215(devR);g7676(SNF1);g783(POL4)
GO:0003924	GTPase activity	1	191	0.875092	1	g7215(devR)
GO:0016705	oxidoreductase activity, acting on paired donors, with incorporation or reduction of molecular oxygen	1	191	0.875092	1	g1166(orf2)
GO:0140098	catalytic activity, acting on RNA	3	457	0.875573	1	g3641(ECM16);g5608(nob1);g6768(BUD23)
GO:0051287	NAD binding	1	193	0.877827	1	g2044(zta1)
GO:0003723	RNA binding	6	811	0.880468	1	g1858(pob3);g3641(ECM16);g4609(-);g5608(nob1);g5951(SDO1);g5983(csn-8)
GO:0042910	xenobiotic transmembrane transporter activity	1	195	0.880504	1	g6756(asaE)
GO:0004386	helicase activity	1	203	0.890645	1	g3641(ECM16)
GO:0016616	oxidoreductase activity, acting on the CH-OH group of donors, NAD or NADP as acceptor	1	206	0.894225	1	g2044(zta1)
GO:0042802	identical protein binding	2	361	0.904929	1	g1858(pob3);g7676(SNF1)
GO:0030234	enzyme regulator activity	2	366	0.909134	1	g5951(SDO1);g7676(SNF1)
GO:0005525	GTP binding	1	223	0.912437	1	MSTRG.1271(--)
GO:0008509	anion transmembrane transporter activity	1	223	0.912437	1	g6756(asaE)
GO:0046943	carboxylic acid transmembrane transporter activity	1	225	0.914365	1	g6756(asaE)
GO:0005342	organic acid transmembrane transporter activity	1	227	0.916252	1	g6756(asaE)
GO:0003824	catalytic activity	33	3565	0.919539	1	MSTRG.1271(--);g1105(CIMG_07933);g1166(orf2);g1191(ALG7);g1715(IPK1);g1999(-);g2044(zta1);g2084(DPH7);g2578(SPBC216.04c);g2661(HSL1);g2759(adl1);g2874(ARB_05535/05536);g3326(-);g3641(ECM16);g3740(nimA);g4158(-);g4355(rev1);g4545(-);g4609(-);g4729(MET10);g5108(Spata20);g5608(nob1);g5680(cox5);g6334(mpr1);g6685(VdtC);g6768(BUD23);g6997(PaMT);g7215(devR);g7490(nipsnap1);g7655(uch2);g7676(SNF1);g783(…
GO:0032561	guanyl ribonucleotide binding	1	231	0.919903	1	MSTRG.1271(--)
GO:0019001	guanyl nucleotide binding	1	233	0.921669	1	MSTRG.1271(--)
GO:0016614	oxidoreductase activity, acting on CH-OH group of donors	1	247	0.933003	1	g2044(zta1)
GO:0015399	primary active transmembrane transporter activity	1	251	0.935934	1	g5680(cox5)
GO:0016740	transferase activity	13	1681	0.93933	1	MSTRG.1271(--);g1191(ALG7);g1715(IPK1);g2044(zta1);g2661(HSL1);g3740(nimA);g4355(rev1);g6334(mpr1);g6685(VdtC);g6768(BUD23);g6997(PaMT);g7676(SNF1);g783(POL4)
GO:0098772	molecular function regulator	2	410	0.939397	1	g5951(SDO1);g7676(SNF1)
GO:0044877	protein-containing complex binding	2	412	0.940519	1	g1858(pob3);g5951(SDO1)
GO:0016747	acyltransferase activity, transferring groups other than amino-acyl groups	1	262	0.943358	1	MSTRG.1271(--)
GO:0016874	ligase activity	1	282	0.95475	1	g2759(adl1)
GO:0097367	carbohydrate derivative binding	9	1315	0.95923	1	MSTRG.1271(--);g1715(IPK1);g2661(HSL1);g2759(adl1);g3462(ARB_03442);g3641(ECM16);g3740(nimA);g4729(MET10);g7676(SNF1)
GO:0016746	acyltransferase activity	1	308	0.966245	1	MSTRG.1271(--)
GO:0043167	ion binding	21	2600	0.967792	1	MSTRG.1271(--);MSTRG.5589(--);g1166(orf2);g1663(SPAC25B8.11);g1715(IPK1);g1987(-);g2044(zta1);g2578(SPBC216.04c);g2661(HSL1);g2759(adl1);g3132(ATG8);g3641(ECM16);g3740(nimA);g4355(rev1);g4729(MET10);g5608(nob1);g6289(gal4);g6879(-);g7128(-);g7676(SNF1);g783(POL4)
GO:0032553	ribonucleotide binding	8	1248	0.970252	1	MSTRG.1271(--);g1715(IPK1);g2661(HSL1);g2759(adl1);g3641(ECM16);g3740(nimA);g4729(MET10);g7676(SNF1)
GO:0016491	oxidoreductase activity	5	893	0.970932	1	g1166(orf2);g2044(zta1);g2578(SPBC216.04c);g4729(MET10);g5680(cox5)
GO:0017111	nucleoside-triphosphatase activity	2	487	0.97097	1	g3641(ECM16);g7215(devR)
GO:0035639	purine ribonucleoside triphosphate binding	7	1167	0.977051	1	MSTRG.1271(--);g1715(IPK1);g2661(HSL1);g2759(adl1);g3641(ECM16);g3740(nimA);g7676(SNF1)
GO:0016462	pyrophosphatase activity	2	524	0.97984	1	g3641(ECM16);g7215(devR)
GO:0032555	purine ribonucleotide binding	7	1188	0.980412	1	MSTRG.1271(--);g1715(IPK1);g2661(HSL1);g2759(adl1);g3641(ECM16);g3740(nimA);g7676(SNF1)
GO:0016829	lyase activity	1	358	0.980862	1	g783(POL4)
GO:0016818	hydrolase activity, acting on acid anhydrides, in phosphorus-containing anhydrides	2	530	0.98101	1	g3641(ECM16);g7215(devR)
GO:0017076	purine nucleotide binding	7	1196	0.981571	1	MSTRG.1271(--);g1715(IPK1);g2661(HSL1);g2759(adl1);g3641(ECM16);g3740(nimA);g7676(SNF1)
GO:0016817	hydrolase activity, acting on acid anhydrides	2	536	0.982114	1	g3641(ECM16);g7215(devR)
GO:0005524	ATP binding	6	1081	0.982458	1	g1715(IPK1);g2661(HSL1);g2759(adl1);g3641(ECM16);g3740(nimA);g7676(SNF1)
GO:0032559	adenyl ribonucleotide binding	6	1097	0.984561	1	g1715(IPK1);g2661(HSL1);g2759(adl1);g3641(ECM16);g3740(nimA);g7676(SNF1)
GO:0043168	anion binding	10	1573	0.9852	1	MSTRG.1271(--);g1715(IPK1);g2661(HSL1);g2759(adl1);g3132(ATG8);g3641(ECM16);g3740(nimA);g4729(MET10);g7128(-);g7676(SNF1)
GO:0030554	adenyl nucleotide binding	6	1103	0.985288	1	g1715(IPK1);g2661(HSL1);g2759(adl1);g3641(ECM16);g3740(nimA);g7676(SNF1)
GO:0016887	ATP hydrolysis activity	1	389	0.986572	1	g3641(ECM16)
GO:0000166	nucleotide binding	9	1543	0.992214	1	MSTRG.1271(--);g1715(IPK1);g2044(zta1);g2661(HSL1);g2759(adl1);g3641(ECM16);g3740(nimA);g4729(MET10);g7676(SNF1)
GO:1901265	nucleoside phosphate binding	9	1544	0.992275	1	MSTRG.1271(--);g1715(IPK1);g2044(zta1);g2661(HSL1);g2759(adl1);g3641(ECM16);g3740(nimA);g4729(MET10);g7676(SNF1)
GO:0036094	small molecule binding	9	1660	0.997025	1	MSTRG.1271(--);g1715(IPK1);g2044(zta1);g2661(HSL1);g2759(adl1);g3641(ECM16);g3740(nimA);g4729(MET10);g7676(SNF1)
GO:0140657	ATP-dependent activity	1	524	0.997196	1	g3641(ECM16)
GO:0003674	molecular_function	64	6004	1	1	MSTRG.1271(--);MSTRG.5589(--);MSTRG.6920(--);MSTRG.802(--);MSTRG.9641(--);g1105(CIMG_07933);g1166(orf2);g1191(ALG7);g1663(SPAC25B8.11);g1715(IPK1);g1858(pob3);g1987(-);g1997(-);g1999(-);g2044(zta1);g2084(DPH7);g2087(ski3);g2578(SPBC216.04c);g2661(HSL1);g2759(adl1);g2874(ARB_05535/05536);g3132(ATG8);g3326(-);g3462(ARB_03442);g3534(-);g3641(ECM16);g3740(nimA);g4018(-);g415(-);g4158(-);g426(-);g4355…

## Sheet: biological process
GO ID	Description	antisense_diff (59)	All (5795)	pvalue	p.adjust	Genes
GO:0006935	chemotaxis	5	70	0.000672107	0.642768	g2578(SPBC216.04c);g2661(HSL1);g3740(nimA);g5951(SDO1);g7676(SNF1)
GO:0042330	taxis	5	78	0.00110185	0.642768	g2578(SPBC216.04c);g2661(HSL1);g3740(nimA);g5951(SDO1);g7676(SNF1)
GO:0050921	positive regulation of chemotaxis	2	9	0.00350417	0.642768	g3740(nimA);g7676(SNF1)
GO:0007411	axon guidance	3	34	0.00479468	0.642768	g2578(SPBC216.04c);g2661(HSL1);g7676(SNF1)
GO:0097485	neuron projection guidance	3	39	0.00706407	0.642768	g2578(SPBC216.04c);g2661(HSL1);g7676(SNF1)
GO:0002206	gene conversion of immunoglobulin genes	1	1	0.0101812	0.642768	g4355(rev1)
GO:0002565	somatic diversification of immune receptors via gene conversion	1	1	0.0101812	0.642768	g4355(rev1)
GO:0009594	detection of nutrient	1	1	0.0101812	0.642768	g7676(SNF1)
GO:0030153	bacteriocin immunity	1	1	0.0101812	0.642768	g4355(rev1)
GO:0031141	induction of conjugation upon carbon starvation	1	1	0.0101812	0.642768	g7215(devR)
GO:0036279	positive regulation of protein export from nucleus in response to glucose starvation	1	1	0.0101812	0.642768	g7676(SNF1)
GO:0048539	bone marrow development	1	1	0.0101812	0.642768	g5951(SDO1)
GO:0052746	inositol phosphorylation	1	1	0.0101812	0.642768	g1715(IPK1)
GO:0090604	surface biofilm formation	1	1	0.0101812	0.642768	g7676(SNF1)
GO:0090606	single-species surface biofilm formation	1	1	0.0101812	0.642768	g7676(SNF1)
GO:0010389	regulation of G2/M transition of mitotic cell cycle	4	84	0.0102113	0.642768	g2661(HSL1);g3740(nimA);g6334(mpr1);g7676(SNF1)
GO:1902749	regulation of cell cycle G2/M phase transition	4	86	0.0110709	0.642768	g2661(HSL1);g3740(nimA);g6334(mpr1);g7676(SNF1)
GO:0010971	positive regulation of G2/M transition of mitotic cell cycle	2	16	0.0111583	0.642768	g2661(HSL1);g3740(nimA)
GO:1902751	positive regulation of cell cycle G2/M phase transition	2	16	0.0111583	0.642768	g2661(HSL1);g3740(nimA)
GO:0030010	establishment of cell polarity	4	88	0.0119761	0.642768	g5820(SPAC343.17c);g5983(csn-8);g6768(BUD23);g7676(SNF1)
GO:0048667	cell morphogenesis involved in neuron differentiation	4	95	0.015515	0.642768	g2578(SPBC216.04c);g2661(HSL1);g5731(CaO19.11346);g7676(SNF1)
GO:0050920	regulation of chemotaxis	2	19	0.015593	0.642768	g3740(nimA);g7676(SNF1)
GO:0006995	cellular response to nitrogen starvation	2	20	0.0172133	0.642768	g3132(ATG8);g7676(SNF1)
GO:0043562	cellular response to nitrogen levels	2	20	0.0172133	0.642768	g3132(ATG8);g7676(SNF1)
GO:0009404	toxin metabolic process	3	55	0.0180838	0.642768	MSTRG.9641(--);g4355(rev1);g4729(MET10)
GO:0010050	vegetative phase change	1	2	0.0202605	0.642768	g7676(SNF1)
GO:0010197	polar nucleus fusion	1	2	0.0202605	0.642768	g1858(pob3)
GO:0014866	skeletal myofibril assembly	1	2	0.0202605	0.642768	g2578(SPBC216.04c)
GO:0030240	skeletal muscle thin filament assembly	1	2	0.0202605	0.642768	g2578(SPBC216.04c)
GO:0031140	induction of conjugation upon nutrient starvation	1	2	0.0202605	0.642768	g7215(devR)
GO:0044058	regulation of digestive system process	1	2	0.0202605	0.642768	g7676(SNF1)
GO:0046166	glyceraldehyde-3-phosphate biosynthetic process	1	2	0.0202605	0.642768	g1105(CIMG_07933)
GO:0070476	rRNA (guanine-N7)-methylation	1	2	0.0202605	0.642768	g6768(BUD23)
GO:0080022	primary root development	1	2	0.0202605	0.642768	g7676(SNF1)
GO:0097510	base-excision repair, AP site formation via deaminated base removal	1	2	0.0202605	0.642768	g783(POL4)
GO:0097749	membrane tubulation	1	2	0.0202605	0.642768	g7128(-)
GO:1901261	regulation of sorocarp spore cell differentiation	1	2	0.0202605	0.642768	g7676(SNF1)
GO:1903775	regulation of DNA double-strand break processing	1	2	0.0202605	0.642768	g5820(SPAC343.17c)
GO:1990299	Bub1-Bub3 complex localization to kinetochore	1	2	0.0202605	0.642768	g426(-)
GO:0006487	protein N-linked glycosylation	3	58	0.0208188	0.642768	g1191(ALG7);g2661(HSL1);g3504(-)
GO:0000086	G2/M transition of mitotic cell cycle	4	104	0.0209513	0.642768	g2661(HSL1);g3740(nimA);g6334(mpr1);g7676(SNF1)
GO:0048812	neuron projection morphogenesis	4	104	0.0209513	0.642768	g2578(SPBC216.04c);g2661(HSL1);g5731(CaO19.11346);g7676(SNF1)
GO:0048858	cell projection morphogenesis	4	104	0.0209513	0.642768	g2578(SPBC216.04c);g2661(HSL1);g5731(CaO19.11346);g7676(SNF1)
GO:0120039	plasma membrane bounded cell projection morphogenesis	4	104	0.0209513	0.642768	g2578(SPBC216.04c);g2661(HSL1);g5731(CaO19.11346);g7676(SNF1)
GO:0031503	protein-containing complex localization	5	158	0.0216838	0.642768	g3132(ATG8);g426(-);g5983(csn-8);g6768(BUD23);g808(NUP57)
GO:0000904	cell morphogenesis involved in differentiation	4	106	0.0222999	0.642768	g2578(SPBC216.04c);g2661(HSL1);g5731(CaO19.11346);g7676(SNF1)
GO:0044839	cell cycle G2/M phase transition	4	107	0.0229937	0.642768	g2661(HSL1);g3740(nimA);g6334(mpr1);g7676(SNF1)
GO:0000282	cellular bud site selection	2	25	0.0263114	0.642768	g5983(csn-8);g6768(BUD23)
GO:0007409	axonogenesis	3	64	0.0269358	0.642768	g2578(SPBC216.04c);g2661(HSL1);g7676(SNF1)
GO:0032990	cell part morphogenesis	4	113	0.0274339	0.642768	g2578(SPBC216.04c);g2661(HSL1);g5731(CaO19.11346);g7676(SNF1)
GO:0000132	establishment of mitotic spindle orientation	2	26	0.0283201	0.642768	g5820(SPAC343.17c);g7676(SNF1)
GO:0050770	regulation of axonogenesis	2	26	0.0283201	0.642768	g2661(HSL1);g7676(SNF1)
GO:0006489	dolichyl diphosphate biosynthetic process	1	3	0.0302388	0.642768	g1191(ALG7)
GO:0007234	osmosensory signaling via phosphorelay pathway	1	3	0.0302388	0.642768	g6334(mpr1)
GO:0009559	embryo sac central cell differentiation	1	3	0.0302388	0.642768	g1858(pob3)
GO:0030282	bone mineralization	1	3	0.0302388	0.642768	g5951(SDO1)
GO:0031285	regulation of sorocarp stalk cell differentiation	1	3	0.0302388	0.642768	g7676(SNF1)
GO:0042074	cell migration involved in gastrulation	1	3	0.0302388	0.642768	g5820(SPAC343.17c)
GO:0046465	dolichyl diphosphate metabolic process	1	3	0.0302388	0.642768	g1191(ALG7)
GO:0046956	positive phototaxis	1	3	0.0302388	0.642768	g7676(SNF1)
GO:0052128	positive energy taxis	1	3	0.0302388	0.642768	g7676(SNF1)
GO:0071211	protein targeting to vacuole involved in autophagy	1	3	0.0302388	0.642768	g3132(ATG8)
GO:1903380	positive regulation of mitotic chromosome condensation	1	3	0.0302388	0.642768	g3740(nimA)
GO:1905821	positive regulation of chromosome condensation	1	3	0.0302388	0.642768	g3740(nimA)
GO:0051294	establishment of spindle orientation	2	27	0.0303885	0.642768	g5820(SPAC343.17c);g7676(SNF1)
GO:1902850	microtubule cytoskeleton organization involved in mitosis	4	117	0.0306614	0.642768	g3740(nimA);g5820(SPAC343.17c);g5951(SDO1);g7676(SNF1)
GO:0007163	establishment or maintenance of cell polarity	5	174	0.0312603	0.642768	g2661(HSL1);g5820(SPAC343.17c);g5983(csn-8);g6768(BUD23);g7676(SNF1)
GO:2000779	regulation of double-strand break repair	2	28	0.0325153	0.642768	g4355(rev1);g5820(SPAC343.17c)
GO:0061564	axon development	3	69	0.0326911	0.642768	g2578(SPBC216.04c);g2661(HSL1);g7676(SNF1)
GO:0051258	protein polymerization	4	124	0.0368318	0.642768	g1858(pob3);g2578(SPBC216.04c);g426(-);g808(NUP57)
GO:0010150	leaf senescence	1	4	0.0401173	0.642768	g7676(SNF1)
GO:0019563	glycerol catabolic process	1	4	0.0401173	0.642768	g1105(CIMG_07933)
GO:0031149	sorocarp stalk cell differentiation	1	4	0.0401173	0.642768	g7676(SNF1)
GO:0031150	sorocarp stalk development	1	4	0.0401173	0.642768	g7676(SNF1)
GO:0031214	biomineral tissue development	1	4	0.0401173	0.642768	g5951(SDO1)
GO:0036228	protein localization to nuclear inner membrane	1	4	0.0401173	0.642768	g808(NUP57)
GO:0042595	behavioral response to starvation	1	4	0.0401173	0.642768	g7676(SNF1)
GO:0044671	sorocarp spore cell differentiation	1	4	0.0401173	0.642768	g7676(SNF1)
GO:0048837	sorocarp sorus development	1	4	0.0401173	0.642768	g7676(SNF1)
GO:0071731	response to nitric oxide	1	4	0.0401173	0.642768	g7676(SNF1)
GO:0071732	cellular response to nitric oxide	1	4	0.0401173	0.642768	g7676(SNF1)
GO:0090233	negative regulation of spindle checkpoint	1	4	0.0401173	0.642768	g426(-)
GO:0090693	plant organ senescence	1	4	0.0401173	0.642768	g7676(SNF1)
GO:0110148	biomineralization	1	4	0.0401173	0.642768	g5951(SDO1)
GO:0140499	negative regulation of mitotic spindle assembly checkpoint signaling	1	4	0.0401173	0.642768	g426(-)
GO:1902170	cellular response to reactive nitrogen species	1	4	0.0401173	0.642768	g7676(SNF1)
GO:1902426	deactivation of mitotic spindle assembly checkpoint	1	4	0.0401173	0.642768	g426(-)
GO:1902855	regulation of non-motile cilium assembly	1	4	0.0401173	0.642768	g5731(CaO19.11346)
GO:1903665	negative regulation of asexual reproduction	1	4	0.0401173	0.642768	g7676(SNF1)
GO:2000222	positive regulation of pseudohyphal growth	1	4	0.0401173	0.642768	g7676(SNF1)
GO:0040011	locomotion	6	259	0.0468153	0.674611	g2578(SPBC216.04c);g2661(HSL1);g3740(nimA);g5820(SPAC343.17c);g5951(SDO1);g7676(SNF1)
GO:0006611	protein export from nucleus	4	136	0.0489722	0.674611	g5983(csn-8);g6768(BUD23);g7676(SNF1);g808(NUP57)
GO:0005993	trehalose catabolic process	1	5	0.0498968	0.674611	g7676(SNF1)
GO:0009298	GDP-mannose biosynthetic process	1	5	0.0498968	0.674611	g3326(-)
GO:0016094	polyprenol biosynthetic process	1	5	0.0498968	0.674611	g1191(ALG7)
GO:0019405	alditol catabolic process	1	5	0.0498968	0.674611	g1105(CIMG_07933)
GO:0019408	dolichol biosynthetic process	1	5	0.0498968	0.674611	g1191(ALG7)
GO:0030730	sequestering of triglyceride	1	5	0.0498968	0.674611	g7676(SNF1)
GO:0035404	histone-serine phosphorylation	1	5	0.0498968	0.674611	g7676(SNF1)
GO:0036265	RNA (guanine-N7)-methylation	1	5	0.0498968	0.674611	g6768(BUD23)
GO:0042256	mature ribosome assembly	1	5	0.0498968	0.674611	g5951(SDO1)
GO:0045792	negative regulation of cell size	1	5	0.0498968	0.674611	g7676(SNF1)
GO:0060176	regulation of aggregation involved in sorocarp development	1	5	0.0498968	0.674611	g7676(SNF1)
GO:0097366	response to bronchodilator	1	5	0.0498968	0.674611	g7676(SNF1)
GO:1902669	positive regulation of axon guidance	1	5	0.0498968	0.674611	g7676(SNF1)
GO:0031175	neuron projection development	4	138	0.0511879	0.674611	g2578(SPBC216.04c);g2661(HSL1);g5731(CaO19.11346);g7676(SNF1)
GO:0034629	cellular protein-containing complex localization	2	36	0.0514703	0.674611	g3132(ATG8);g426(-)
GO:2000765	regulation of cytoplasmic translation	2	36	0.0514703	0.674611	g2084(DPH7);g7676(SNF1)
GO:0000462	maturation of SSU-rRNA from tricistronic rRNA transcript (SSU-rRNA, 5.8S rRNA, LSU-rRNA)	3	83	0.051925	0.674611	g3641(ECM16);g5608(nob1);g6768(BUD23)
GO:0051168	nuclear export	4	140	0.0534584	0.674611	g5983(csn-8);g6768(BUD23);g7676(SNF1);g808(NUP57)
GO:0120035	regulation of plasma membrane bounded cell projection organization	3	84	0.0534699	0.674611	g2661(HSL1);g5731(CaO19.11346);g7676(SNF1)
GO:0007017	microtubule-based process	6	270	0.0553109	0.674611	g2661(HSL1);g3740(nimA);g426(-);g5820(SPAC343.17c);g5951(SDO1);g7676(SNF1)
GO:0031344	regulation of cell projection organization	3	86	0.0566262	0.674611	g2661(HSL1);g5731(CaO19.11346);g7676(SNF1)
GO:0015009	corrin metabolic process	2	38	0.0567019	0.674611	g6685(VdtC);g6768(BUD23)
GO:0040001	establishment of mitotic spindle localization	2	38	0.0567019	0.674611	g5820(SPAC343.17c);g7676(SNF1)
GO:0046140	corrin biosynthetic process	2	38	0.0567019	0.674611	g6685(VdtC);g6768(BUD23)
GO:0010769	regulation of cell morphogenesis involved in differentiation	2	39	0.059385	0.674611	g2661(HSL1);g7676(SNF1)
GO:0001833	inner cell mass cell proliferation	1	6	0.0595783	0.674611	g5951(SDO1)
GO:0019082	viral protein processing	1	6	0.0595783	0.674611	g4545(-)
GO:0030091	protein repair	1	6	0.0595783	0.674611	g2578(SPBC216.04c)
GO:0032958	inositol phosphate biosynthetic process	1	6	0.0595783	0.674611	g1715(IPK1)
GO:0051103	DNA ligation involved in DNA repair	1	6	0.0595783	0.674611	g2759(adl1)
GO:2001173	regulation of histone H2B conserved C-terminal lysine ubiquitination	1	6	0.0595783	0.674611	g5820(SPAC343.17c)
GO:0006486	protein glycosylation	3	88	0.0598699	0.674611	g1191(ALG7);g2661(HSL1);g3504(-)
GO:0043413	macromolecule glycosylation	3	88	0.0598699	0.674611	g1191(ALG7);g2661(HSL1);g3504(-)
GO:1901992	positive regulation of mitotic cell cycle phase transition	3	89	0.0615242	0.674611	g2661(HSL1);g3740(nimA);g426(-)
GO:0051293	establishment of spindle localization	2	41	0.0648802	0.674611	g5820(SPAC343.17c);g7676(SNF1)
GO:0009101	glycoprotein biosynthetic process	3	92	0.0666151	0.674611	g1191(ALG7);g2661(HSL1);g3504(-)
GO:0048813	dendrite morphogenesis	2	42	0.06769	0.674611	g5731(CaO19.11346);g7676(SNF1)
GO:0006285	base-excision repair, AP site formation	1	7	0.0691628	0.674611	g783(POL4)
GO:0008407	chaeta morphogenesis	1	7	0.0691628	0.674611	g2578(SPBC216.04c)
GO:0009453	energy taxis	1	7	0.0691628	0.674611	g7676(SNF1)
GO:0009561	megagametogenesis	1	7	0.0691628	0.674611	g1858(pob3)
GO:0009593	detection of chemical stimulus	1	7	0.0691628	0.674611	g7676(SNF1)
GO:0017182	peptidyl-diphthamide metabolic process	1	7	0.0691628	0.674611	g2084(DPH7)
GO:0017183	peptidyl-diphthamide biosynthetic process from peptidyl-histidine	1	7	0.0691628	0.674611	g2084(DPH7)
GO:0042331	phototaxis	1	7	0.0691628	0.674611	g7676(SNF1)
GO:0045722	positive regulation of gluconeogenesis	1	7	0.0691628	0.674611	g7676(SNF1)
GO:0060348	bone development	1	7	0.0691628	0.674611	g5951(SDO1)
GO:0090435	protein localization to nuclear envelope	1	7	0.0691628	0.674611	g808(NUP57)
GO:1905515	non-motile cilium assembly	1	7	0.0691628	0.674611	g5731(CaO19.11346)
GO:2000766	negative regulation of cytoplasmic translation	1	7	0.0691628	0.674611	g7676(SNF1)
GO:2001166	regulation of histone H2B ubiquitination	1	7	0.0691628	0.674611	g5820(SPAC343.17c)
GO:0030490	maturation of SSU-rRNA	3	94	0.0701139	0.674611	g3641(ECM16);g5608(nob1);g6768(BUD23)
GO:0036170	filamentous growth of a population of unicellular organisms in response to starvation	2	43	0.0705398	0.674611	g1858(pob3);g7676(SNF1)
GO:0051653	spindle localization	2	43	0.0705398	0.674611	g5820(SPAC343.17c);g7676(SNF1)
GO:0006302	double-strand break repair	5	221	0.0731624	0.674611	g2759(adl1);g3641(ECM16);g4355(rev1);g5820(SPAC343.17c);g783(POL4)
GO:0051656	establishment of organelle localization	5	221	0.0731624	0.674611	g2661(HSL1);g426(-);g5820(SPAC343.17c);g6768(BUD23);g7676(SNF1)
GO:0045930	negative regulation of mitotic cell cycle	4	156	0.0735708	0.674611	g3740(nimA);g426(-);g6334(mpr1);g7676(SNF1)
GO:0000226	microtubule cytoskeleton organization	5	222	0.0742835	0.674611	g3740(nimA);g426(-);g5820(SPAC343.17c);g5951(SDO1);g7676(SNF1)
GO:0070085	glycosylation	3	97	0.0755162	0.674611	g1191(ALG7);g2661(HSL1);g3504(-)
GO:0009225	nucleotide-sugar metabolic process	2	45	0.0763551	0.674611	g1191(ALG7);g3326(-)
GO:0040017	positive regulation of locomotion	2	45	0.0763551	0.674611	g3740(nimA);g7676(SNF1)
GO:0001832	blastocyst growth	1	8	0.0786513	0.674611	g5951(SDO1)
GO:0010228	vegetative to reproductive phase transition of meristem	1	8	0.0786513	0.674611	g1858(pob3)
GO:0016093	polyprenol metabolic process	1	8	0.0786513	0.674611	g1191(ALG7)
GO:0019348	dolichol metabolic process	1	8	0.0786513	0.674611	g1191(ALG7)
GO:0019673	GDP-mannose metabolic process	1	8	0.0786513	0.674611	g3326(-)
GO:0030595	leukocyte chemotaxis	1	8	0.0786513	0.674611	g5951(SDO1)
GO:0032298	positive regulation of DNA-dependent DNA replication initiation	1	8	0.0786513	0.674611	g7676(SNF1)
GO:0043504	mitochondrial DNA repair	1	8	0.0786513	0.674611	g4355(rev1)
GO:0071894	histone H2B conserved C-terminal lysine ubiquitination	1	8	0.0786513	0.674611	g5820(SPAC343.17c)
GO:1902667	regulation of axon guidance	1	8	0.0786513	0.674611	g7676(SNF1)
GO:1903379	regulation of mitotic chromosome condensation	1	8	0.0786513	0.674611	g3740(nimA)
GO:0009100	glycoprotein metabolic process	3	99	0.0792184	0.674611	g1191(ALG7);g2661(HSL1);g3504(-)
GO:0006303	double-strand break repair via nonhomologous end joining	2	46	0.0793186	0.674611	g2759(adl1);g783(POL4)
GO:0019344	cysteine biosynthetic process	2	46	0.0793186	0.674611	g2044(zta1);g4729(MET10)
GO:1901990	regulation of mitotic cell cycle phase transition	5	228	0.0812094	0.674611	g2661(HSL1);g3740(nimA);g426(-);g6334(mpr1);g7676(SNF1)
GO:0071428	rRNA-containing ribonucleoprotein complex export from nucleus	2	47	0.0823179	0.674611	g6768(BUD23);g808(NUP57)
GO:1901989	positive regulation of cell cycle phase transition	3	103	0.0868575	0.674611	g2661(HSL1);g3740(nimA);g426(-)
GO:0006123	mitochondrial electron transport, cytochrome c to oxygen	1	9	0.0880447	0.674611	g5680(cox5)
GO:0006491	N-glycan processing	1	9	0.0880447	0.674611	g1191(ALG7)
GO:0010974	negative regulation of division septum assembly	1	9	0.0880447	0.674611	g3740(nimA)
GO:0022600	digestive system process	1	9	0.0880447	0.674611	g7676(SNF1)
GO:0031030	negative regulation of septation initiation signaling	1	9	0.0880447	0.674611	g3740(nimA)
GO:0045197	establishment or maintenance of epithelial cell apical/basal polarity	1	9	0.0880447	0.674611	g7676(SNF1)
GO:0060326	cell chemotaxis	1	9	0.0880447	0.674611	g5951(SDO1)
GO:0060623	regulation of chromosome condensation	1	9	0.0880447	0.674611	g3740(nimA)
GO:0070475	rRNA base methylation	1	9	0.0880447	0.674611	g6768(BUD23)
GO:0070786	positive regulation of growth of unicellular organism as a thread of attached cells	1	9	0.0880447	0.674611	g7676(SNF1)
GO:0070813	hydrogen sulfide metabolic process	1	9	0.0880447	0.674611	g4729(MET10)
GO:0070814	hydrogen sulfide biosynthetic process	1	9	0.0880447	0.674611	g4729(MET10)
GO:0071033	nuclear retention of pre-mRNA at the site of transcription	1	9	0.0880447	0.674611	g5983(csn-8)
GO:1901892	negative regulation of cell septum assembly	1	9	0.0880447	0.674611	g3740(nimA)
GO:1902017	regulation of cilium assembly	1	9	0.0880447	0.674611	g5731(CaO19.11346)
GO:2000234	positive regulation of rRNA processing	1	9	0.0880447	0.674611	g6768(BUD23)
GO:0000478	endonucleolytic cleavage involved in rRNA processing	2	49	0.0884199	0.674611	g5608(nob1);g6768(BUD23)
GO:0016358	dendrite development	2	49	0.0884199	0.674611	g5731(CaO19.11346);g7676(SNF1)
GO:1901796	regulation of signal transduction by p53 class mediator	2	49	0.0884199	0.674611	g1858(pob3);g7676(SNF1)
GO:0006094	gluconeogenesis	2	51	0.0946533	0.69763	g1105(CIMG_07933);g7676(SNF1)
GO:0006282	regulation of DNA repair	2	51	0.0946533	0.69763	g4355(rev1);g5820(SPAC343.17c)
GO:0009403	toxin biosynthetic process	2	51	0.0946533	0.69763	MSTRG.9641(--);g4729(MET10)
GO:0030041	actin filament polymerization	2	51	0.0946533	0.69763	g1858(pob3);g2578(SPBC216.04c)
GO:0000973	posttranscriptional tethering of RNA polymerase II gene DNA at nuclear periphery	1	10	0.097344	0.69763	g5983(csn-8)
GO:0010224	response to UV-B	1	10	0.097344	0.69763	g783(POL4)
GO:0031154	culmination involved in sorocarp development	1	10	0.097344	0.69763	g7676(SNF1)
GO:0032922	circadian regulation of gene expression	1	10	0.097344	0.69763	MSTRG.6920(--)
GO:0033182	regulation of histone ubiquitination	1	10	0.097344	0.69763	g5820(SPAC343.17c)
GO:0046352	disaccharide catabolic process	1	10	0.097344	0.69763	g7676(SNF1)
GO:0061709	reticulophagy	1	10	0.097344	0.69763	g3132(ATG8)
GO:1904262	negative regulation of TORC1 signaling	1	10	0.097344	0.69763	g7676(SNF1)
GO:0019319	hexose biosynthetic process	2	52	0.0978169	0.69763	g1105(CIMG_07933);g7676(SNF1)
GO:0007010	cytoskeleton organization	7	389	0.09821	0.69763	g1858(pob3);g2578(SPBC216.04c);g3740(nimA);g426(-);g5820(SPAC343.17c);g5951(SDO1);g7676(SNF1)
GO:0018105	peptidyl-serine phosphorylation	2	53	0.10101	0.707727	g2661(HSL1);g7676(SNF1)
GO:1901991	negative regulation of mitotic cell cycle phase transition	3	111	0.103032	0.707727	g426(-);g6334(mpr1);g7676(SNF1)
GO:0048666	neuron development	4	176	0.103394	0.707727	g2578(SPBC216.04c);g2661(HSL1);g5731(CaO19.11346);g7676(SNF1)
GO:0000097	sulfur amino acid biosynthetic process	3	112	0.105134	0.707727	g2044(zta1);g4729(MET10);g6768(BUD23)
GO:0006266	DNA ligation	1	11	0.10655	0.707727	g2759(adl1)
GO:0006977	DNA damage response, signal transduction by p53 class mediator resulting in cell cycle arrest	1	11	0.10655	0.707727	g7676(SNF1)
GO:0007099	centriole replication	1	11	0.10655	0.707727	g7676(SNF1)
GO:0009738	abscisic acid-activated signaling pathway	1	11	0.10655	0.707727	g7676(SNF1)
GO:0031156	regulation of sorocarp development	1	11	0.10655	0.707727	g7676(SNF1)
GO:0043647	inositol phosphate metabolic process	1	11	0.10655	0.707727	g1715(IPK1)
GO:0071215	cellular response to abscisic acid stimulus	1	11	0.10655	0.707727	g7676(SNF1)
GO:0098534	centriole assembly	1	11	0.10655	0.707727	g7676(SNF1)
GO:1900247	regulation of cytoplasmic translational elongation	1	11	0.10655	0.707727	g2084(DPH7)
GO:2000220	regulation of pseudohyphal growth	1	11	0.10655	0.707727	g7676(SNF1)
GO:0008154	actin polymerization or depolymerization	2	55	0.107484	0.707727	g1858(pob3);g2578(SPBC216.04c)
GO:0016241	regulation of macroautophagy	2	55	0.107484	0.707727	g3132(ATG8);g7676(SNF1)
GO:0090068	positive regulation of cell cycle process	4	180	0.109946	0.715824	g2661(HSL1);g3740(nimA);g426(-);g7676(SNF1)
GO:0018209	peptidyl-serine modification	2	56	0.110762	0.715824	g2661(HSL1);g7676(SNF1)
GO:0007346	regulation of mitotic cell cycle	6	327	0.113597	0.715824	g2661(HSL1);g3740(nimA);g426(-);g5820(SPAC343.17c);g6334(mpr1);g7676(SNF1)
GO:0000972	transcription-dependent tethering of RNA polymerase II gene DNA at nuclear periphery	1	12	0.115664	0.715824	g5983(csn-8)
GO:0007586	digestion	1	12	0.115664	0.715824	g7676(SNF1)
GO:0008053	mitochondrial fusion	1	12	0.115664	0.715824	g7215(devR)
GO:0009313	oligosaccharide catabolic process	1	12	0.115664	0.715824	g7676(SNF1)
GO:0018202	peptidyl-histidine modification	1	12	0.115664	0.715824	g2084(DPH7)
GO:0030239	myofibril assembly	1	12	0.115664	0.715824	g2578(SPBC216.04c)
GO:0033523	histone H2B ubiquitination	1	12	0.115664	0.715824	g5820(SPAC343.17c)
GO:0046184	aldehyde biosynthetic process	1	12	0.115664	0.715824	g1105(CIMG_07933)
GO:0090070	positive regulation of ribosome biogenesis	1	12	0.115664	0.715824	g6768(BUD23)
GO:1901977	negative regulation of cell cycle checkpoint	1	12	0.115664	0.715824	g426(-)
GO:1903437	negative regulation of mitotic cytokinetic process	1	12	0.115664	0.715824	g3740(nimA)
GO:0070925	organelle assembly	6	330	0.117315	0.718277	g2578(SPBC216.04c);g3132(ATG8);g3740(nimA);g5731(CaO19.11346);g5951(SDO1);g7676(SNF1)
GO:0008361	regulation of cell size	2	58	0.117397	0.718277	g2661(HSL1);g7676(SNF1)
GO:0032535	regulation of cellular component size	3	118	0.118098	0.718277	g1858(pob3);g2661(HSL1);g7676(SNF1)
GO:0120036	plasma membrane bounded cell projection organization	4	186	0.12012	0.718277	g2578(SPBC216.04c);g2661(HSL1);g5731(CaO19.11346);g7676(SNF1)
GO:0071426	ribonucleoprotein complex export from nucleus	3	119	0.120316	0.718277	g5983(csn-8);g6768(BUD23);g808(NUP57)
GO:0071166	ribonucleoprotein complex localization	3	120	0.122549	0.718277	g5983(csn-8);g6768(BUD23);g808(NUP57)
GO:0006607	NLS-bearing protein import into nucleus	1	13	0.124686	0.718277	g808(NUP57)
GO:0010907	positive regulation of glucose metabolic process	1	13	0.124686	0.718277	g7676(SNF1)
GO:0034497	protein localization to phagophore assembly site	1	13	0.124686	0.718277	g3132(ATG8)
GO:0050900	leukocyte migration	1	13	0.124686	0.718277	g5951(SDO1)
GO:1902413	negative regulation of mitotic cytokinesis	1	13	0.124686	0.718277	g3740(nimA)
GO:2000232	regulation of rRNA processing	1	13	0.124686	0.718277	g6768(BUD23)
GO:0042274	ribosomal small subunit biogenesis	3	121	0.124797	0.718277	g3641(ECM16);g5608(nob1);g6768(BUD23)
GO:0006405	RNA export from nucleus	3	122	0.127061	0.718277	g5983(csn-8);g6768(BUD23);g808(NUP57)
GO:0010975	regulation of neuron projection development	2	61	0.127534	0.718277	g2661(HSL1);g7676(SNF1)
GO:1903047	mitotic cell cycle process	9	577	0.127735	0.718277	g2661(HSL1);g3740(nimA);g426(-);g5820(SPAC343.17c);g5951(SDO1);g5983(csn-8);g6334(mpr1);g6768(BUD23);g7676(SNF1)
GO:0071897	DNA biosynthetic process	3	123	0.12934	0.718277	g2759(adl1);g4355(rev1);g783(POL4)
GO:0006407	rRNA export from nucleus	1	14	0.133618	0.718277	g808(NUP57)
GO:0006999	nuclear pore organization	1	14	0.133618	0.718277	g808(NUP57)
GO:0007231	osmosensory signaling pathway	1	14	0.133618	0.718277	g6334(mpr1)
GO:0015707	nitrite transport	1	14	0.133618	0.718277	g6756(asaE)
GO:0016572	histone phosphorylation	1	14	0.133618	0.718277	g7676(SNF1)
GO:0030516	regulation of axon extension	1	14	0.133618	0.718277	g2661(HSL1)
GO:0031029	regulation of septation initiation signaling	1	14	0.133618	0.718277	g3740(nimA)
GO:0044805	late nucleophagy	1	14	0.133618	0.718277	g3132(ATG8)
GO:0051029	rRNA transport	1	14	0.133618	0.718277	g808(NUP57)
GO:0090231	regulation of spindle checkpoint	1	14	0.133618	0.718277	g426(-)
GO:0090266	regulation of mitotic cell cycle spindle assembly checkpoint	1	14	0.133618	0.718277	g426(-)
GO:1903504	regulation of mitotic spindle checkpoint	1	14	0.133618	0.718277	g426(-)
GO:1903664	regulation of asexual reproduction	1	14	0.133618	0.718277	g7676(SNF1)
GO:1990758	mitotic sister chromatid biorientation	1	14	0.133618	0.718277	g426(-)
GO:0046364	monosaccharide biosynthetic process	2	63	0.134404	0.718277	g1105(CIMG_07933);g7676(SNF1)
GO:0006928	movement of cell or subcellular component	5	268	0.135742	0.718277	g2578(SPBC216.04c);g2661(HSL1);g5820(SPAC343.17c);g5951(SDO1);g7676(SNF1)
GO:0062033	positive regulation of mitotic sister chromatid segregation	2	64	0.137871	0.718277	g3740(nimA);g426(-)
GO:0072331	signal transduction by p53 class mediator	2	64	0.137871	0.718277	g1858(pob3);g7676(SNF1)
GO:0000096	sulfur amino acid metabolic process	3	128	0.140952	0.718277	g2044(zta1);g4729(MET10);g6768(BUD23)
GO:0009416	response to light stimulus	3	128	0.140952	0.718277	g4355(rev1);g7676(SNF1);g783(POL4)
GO:0045931	positive regulation of mitotic cell cycle	3	128	0.140952	0.718277	g2661(HSL1);g3740(nimA);g426(-)
GO:0000056	ribosomal small subunit export from nucleus	1	15	0.14246	0.718277	g6768(BUD23)
GO:0000741	karyogamy	1	15	0.14246	0.718277	g1858(pob3)
GO:0007605	sensory perception of sound	1	15	0.14246	0.718277	g5731(CaO19.11346)
GO:0009553	embryo sac development	1	15	0.14246	0.718277	g1858(pob3)
GO:0009756	carbohydrate mediated signaling	1	15	0.14246	0.718277	g7676(SNF1)
GO:0010128	benzoate catabolic process via CoA ligation	1	15	0.14246	0.718277	g4729(MET10)
GO:0010182	sugar mediated signaling pathway	1	15	0.14246	0.718277	g7676(SNF1)
GO:0018875	anaerobic benzoate metabolic process	1	15	0.14246	0.718277	g4729(MET10)
GO:0032466	negative regulation of cytokinesis	1	15	0.14246	0.718277	g3740(nimA)
GO:0035088	establishment or maintenance of apical/basal cell polarity	1	15	0.14246	0.718277	g7676(SNF1)
GO:0045899	positive regulation of RNA polymerase II transcription preinitiation complex assembly	1	15	0.14246	0.718277	g1858(pob3)
GO:0046827	positive regulation of protein export from nucleus	1	15	0.14246	0.718277	g7676(SNF1)
GO:0050772	positive regulation of axonogenesis	1	15	0.14246	0.718277	g7676(SNF1)
GO:0070478	nuclear-transcribed mRNA catabolic process, 3'-5' exonucleolytic nonsense-mediated decay	1	15	0.14246	0.718277	g2087(ski3)
GO:1900436	positive regulation of filamentous growth of a population of unicellular organisms in response to starvation	1	15	0.14246	0.718277	g7676(SNF1)
GO:0080135	regulation of cellular response to stress	4	199	0.143505	0.718567	g4355(rev1);g5820(SPAC343.17c);g6334(mpr1);g7676(SNF1)
GO:1901987	regulation of cell cycle phase transition	5	273	0.143514	0.718567	g2661(HSL1);g3740(nimA);g426(-);g6334(mpr1);g7676(SNF1)
GO:0000469	cleavage involved in rRNA processing	2	66	0.144863	0.722813	g5608(nob1);g6768(BUD23)
GO:1902532	negative regulation of intracellular signal transduction	3	131	0.148085	0.723047	g3740(nimA);g426(-);g7676(SNF1)
GO:0010948	negative regulation of cell cycle process	4	203	0.151047	0.723047	g3740(nimA);g426(-);g6334(mpr1);g7676(SNF1)
GO:0010676	positive regulation of cellular carbohydrate metabolic process	1	16	0.151213	0.723047	g7676(SNF1)
GO:0031152	aggregation involved in sorocarp development	1	16	0.151213	0.723047	g7676(SNF1)
GO:0034427	nuclear-transcribed mRNA catabolic process, exonucleolytic, 3'-5'	1	16	0.151213	0.723047	g2087(ski3)
GO:0044097	secretion by the type IV secretion system	1	16	0.151213	0.723047	g3641(ECM16)
GO:0045913	positive regulation of carbohydrate metabolic process	1	16	0.151213	0.723047	g7676(SNF1)
GO:0061387	regulation of extent of cell growth	1	16	0.151213	0.723047	g2661(HSL1)
GO:0070988	demethylation	1	16	0.151213	0.723047	g2084(DPH7)
GO:0071940	fungal-type cell wall assembly	1	16	0.151213	0.723047	g7676(SNF1)
GO:0090069	regulation of ribosome biogenesis	1	16	0.151213	0.723047	g6768(BUD23)
GO:1901893	positive regulation of cell septum assembly	1	16	0.151213	0.723047	g3740(nimA)
GO:0006534	cysteine metabolic process	2	68	0.15193	0.723047	g2044(zta1);g4729(MET10)
GO:0031032	actomyosin structure organization	2	68	0.15193	0.723047	g2578(SPBC216.04c);g3740(nimA)
GO:0044275	cellular carbohydrate catabolic process	2	69	0.155489	0.724985	g1105(CIMG_07933);g7676(SNF1)
GO:0045787	positive regulation of cell cycle	4	207	0.158742	0.724985	g2661(HSL1);g3740(nimA);g426(-);g7676(SNF1)
GO:0002182	cytoplasmic translational elongation	1	17	0.159879	0.724985	g2084(DPH7)
GO:0006047	UDP-N-acetylglucosamine metabolic process	1	17	0.159879	0.724985	g1191(ALG7)
GO:0010569	regulation of double-strand break repair via homologous recombination	1	17	0.159879	0.724985	g4355(rev1)
GO:0042128	nitrate assimilation	1	17	0.159879	0.724985	g7676(SNF1)
GO:0042149	cellular response to glucose starvation	1	17	0.159879	0.724985	g7676(SNF1)
GO:0045898	regulation of RNA polymerase II transcription preinitiation complex assembly	1	17	0.159879	0.724985	g1858(pob3)
GO:0048366	leaf development	1	17	0.159879	0.724985	g7676(SNF1)
GO:0048675	axon extension	1	17	0.159879	0.724985	g2661(HSL1)
GO:0050954	sensory perception of mechanical stimulus	1	17	0.159879	0.724985	g5731(CaO19.11346)
GO:0051782	negative regulation of cell division	1	17	0.159879	0.724985	g3740(nimA)
GO:0070481	nuclear-transcribed mRNA catabolic process, non-stop decay	1	17	0.159879	0.724985	g2087(ski3)
GO:0070726	cell wall assembly	1	17	0.159879	0.724985	g7676(SNF1)
GO:2000105	positive regulation of DNA-dependent DNA replication	1	17	0.159879	0.724985	g7676(SNF1)
GO:1902531	regulation of intracellular signal transduction	5	284	0.161287	0.725419	g1858(pob3);g3740(nimA);g426(-);g6334(mpr1);g7676(SNF1)
GO:0006913	nucleocytoplasmic transport	4	209	0.162645	0.725419	g5983(csn-8);g6768(BUD23);g7676(SNF1);g808(NUP57)
GO:0009086	methionine biosynthetic process	2	71	0.162657	0.725419	g4729(MET10);g6768(BUD23)
GO:0045840	positive regulation of mitotic nuclear division	2	71	0.162657	0.725419	g3740(nimA);g426(-)
GO:0051169	nuclear transport	4	210	0.164609	0.725419	g5983(csn-8);g6768(BUD23);g7676(SNF1);g808(NUP57)
GO:0090066	regulation of anatomical structure size	3	138	0.165176	0.725419	g1858(pob3);g2661(HSL1);g7676(SNF1)
GO:0009126	purine nucleoside monophosphate metabolic process	3	139	0.167666	0.725419	g1105(CIMG_07933);g5680(cox5);g7676(SNF1)
GO:0009167	purine ribonucleoside monophosphate metabolic process	3	139	0.167666	0.725419	g1105(CIMG_07933);g5680(cox5);g7676(SNF1)
GO:0051640	organelle localization	5	288	0.16797	0.725419	g2661(HSL1);g426(-);g5820(SPAC343.17c);g6768(BUD23);g7676(SNF1)
GO:0031571	mitotic G1 DNA damage checkpoint signaling	1	18	0.168457	0.725419	g7676(SNF1)
GO:0032042	mitochondrial DNA metabolic process	1	18	0.168457	0.725419	g4355(rev1)
GO:0035822	gene conversion	1	18	0.168457	0.725419	g4355(rev1)
GO:0042138	meiotic DNA double-strand break formation	1	18	0.168457	0.725419	MSTRG.9641(--)
GO:0090263	positive regulation of canonical Wnt signaling pathway	1	18	0.168457	0.725419	g3740(nimA)
GO:0030182	neuron differentiation	4	212	0.168565	0.725419	g2578(SPBC216.04c);g2661(HSL1);g5731(CaO19.11346);g7676(SNF1)
GO:0009127	purine nucleoside monophosphate biosynthetic process	2	74	0.173519	0.725419	g1105(CIMG_07933);g7676(SNF1)
GO:0009168	purine ribonucleoside monophosphate biosynthetic process	2	74	0.173519	0.725419	g1105(CIMG_07933);g7676(SNF1)
GO:0032103	positive regulation of response to external stimulus	2	74	0.173519	0.725419	g3740(nimA);g7676(SNF1)
GO:0000729	DNA double-strand break processing	1	19	0.17695	0.725419	g5820(SPAC343.17c)
GO:0001503	ossification	1	19	0.17695	0.725419	g5951(SDO1)
GO:0005991	trehalose metabolic process	1	19	0.17695	0.725419	g7676(SNF1)
GO:0019682	glyceraldehyde-3-phosphate metabolic process	1	19	0.17695	0.725419	g1105(CIMG_07933)
GO:0022416	chaeta development	1	19	0.17695	0.725419	g2578(SPBC216.04c)
GO:0031028	septation initiation signaling	1	19	0.17695	0.725419	g3740(nimA)
GO:0044819	mitotic G1/S transition checkpoint signaling	1	19	0.17695	0.725419	g7676(SNF1)
GO:0045740	positive regulation of DNA replication	1	19	0.17695	0.725419	g7676(SNF1)
GO:0046015	regulation of transcription by glucose	1	19	0.17695	0.725419	g7676(SNF1)
GO:0046835	carbohydrate phosphorylation	1	19	0.17695	0.725419	g1715(IPK1)
GO:0055002	striated muscle cell development	1	19	0.17695	0.725419	g2578(SPBC216.04c)
GO:1900434	regulation of filamentous growth of a population of unicellular organisms in response to starvation	1	19	0.17695	0.725419	g7676(SNF1)
GO:1903432	regulation of TORC1 signaling	1	19	0.17695	0.725419	g7676(SNF1)
GO:0006555	methionine metabolic process	2	75	0.177166	0.725419	g4729(MET10);g6768(BUD23)
GO:0032989	cellular component morphogenesis	4	217	0.178604	0.725419	g2578(SPBC216.04c);g2661(HSL1);g5731(CaO19.11346);g7676(SNF1)
GO:0045664	regulation of neuron differentiation	2	76	0.180826	0.725419	g2661(HSL1);g7676(SNF1)
GO:0006281	DNA repair	8	542	0.182447	0.725419	g1858(pob3);g2759(adl1);g3641(ECM16);g4355(rev1);g5820(SPAC343.17c);g5983(csn-8);g7676(SNF1);g783(POL4)
GO:0007600	sensory perception	2	77	0.184498	0.725419	g5608(nob1);g5731(CaO19.11346)
GO:0006488	dolichol-linked oligosaccharide biosynthetic process	1	20	0.185357	0.725419	g1191(ALG7)
GO:0006490	oligosaccharide-lipid intermediate biosynthetic process	1	20	0.185357	0.725419	g1191(ALG7)
GO:0006535	cysteine biosynthetic process from serine	1	20	0.185357	0.725419	g2044(zta1)
GO:0007224	smoothened signaling pathway	1	20	0.185357	0.725419	MSTRG.1271(--)
GO:0010127	mycothiol-dependent detoxification	1	20	0.185357	0.725419	g2044(zta1)
GO:0016445	somatic diversification of immunoglobulins	1	20	0.185357	0.725419	g4355(rev1)
GO:0031134	sister chromatid biorientation	1	20	0.185357	0.725419	g426(-)
GO:0042126	nitrate metabolic process	1	20	0.185357	0.725419	g7676(SNF1)
GO:0070987	error-free translesion synthesis	1	20	0.185357	0.725419	g4355(rev1)
GO:1903438	positive regulation of mitotic cytokinetic process	1	20	0.185357	0.725419	g3740(nimA)
GO:1903490	positive regulation of mitotic cytokinesis	1	20	0.185357	0.725419	g3740(nimA)
GO:0009267	cellular response to starvation	3	147	0.187972	0.725419	g1858(pob3);g3132(ATG8);g7676(SNF1)
GO:0009411	response to UV	2	78	0.188182	0.725419	g4355(rev1);g783(POL4)
GO:0000278	mitotic cell cycle	9	633	0.189952	0.725419	g2661(HSL1);g3740(nimA);g426(-);g5820(SPAC343.17c);g5951(SDO1);g5983(csn-8);g6334(mpr1);g6768(BUD23);g7676(SNF1)
GO:0044772	mitotic cell cycle phase transition	5	301	0.190437	0.725419	g2661(HSL1);g3740(nimA);g426(-);g6334(mpr1);g7676(SNF1)
GO:0000281	mitotic cytokinesis	3	148	0.190556	0.725419	g3740(nimA);g5983(csn-8);g6768(BUD23)
GO:0090502	RNA phosphodiester bond hydrolysis, endonucleolytic	2	79	0.191875	0.725419	g5608(nob1);g6768(BUD23)
GO:0045786	negative regulation of cell cycle	4	224	0.192998	0.725419	g3740(nimA);g426(-);g6334(mpr1);g7676(SNF1)
GO:0006974	cellular response to DNA damage stimulus	9	636	0.19363	0.725419	g1858(pob3);g2759(adl1);g3641(ECM16);g4355(rev1);g5731(CaO19.11346);g5820(SPAC343.17c);g5983(csn-8);g7676(SNF1);g783(POL4)
GO:0000160	phosphorelay signal transduction system	1	21	0.19368	0.725419	g6334(mpr1)
GO:0006111	regulation of gluconeogenesis	1	21	0.19368	0.725419	g7676(SNF1)
GO:0007020	microtubule nucleation	1	21	0.19368	0.725419	g426(-)
GO:0008088	axo-dendritic transport	1	21	0.19368	0.725419	g2661(HSL1)
GO:0030168	platelet activation	1	21	0.19368	0.725419	g808(NUP57)
GO:0031167	rRNA methylation	1	21	0.19368	0.725419	g6768(BUD23)
GO:0032874	positive regulation of stress-activated MAPK cascade	1	21	0.19368	0.725419	g6334(mpr1)
GO:0034724	DNA replication-independent nucleosome organization	1	21	0.19368	0.725419	g1858(pob3)
GO:0051455	monopolar spindle attachment to meiosis I kinetochore	1	21	0.19368	0.725419	g426(-)
GO:0060261	positive regulation of transcription initiation from RNA polymerase II promoter	1	21	0.19368	0.725419	g1858(pob3)
GO:0070304	positive regulation of stress-activated protein kinase signaling cascade	1	21	0.19368	0.725419	g6334(mpr1)
GO:0071028	nuclear mRNA surveillance	1	21	0.19368	0.725419	g5983(csn-8)
GO:2001020	regulation of response to DNA damage stimulus	2	81	0.199293	0.740884	g4355(rev1);g5820(SPAC343.17c)
GO:0002377	immunoglobulin production	1	22	0.201919	0.740884	g4355(rev1)
GO:0016444	somatic cell DNA recombination	1	22	0.201919	0.740884	g4355(rev1)
GO:0030177	positive regulation of Wnt signaling pathway	1	22	0.201919	0.740884	g3740(nimA)
GO:0042276	error-prone translesion synthesis	1	22	0.201919	0.740884	g4355(rev1)
GO:0042866	pyruvate biosynthetic process	1	22	0.201919	0.740884	g1105(CIMG_07933)
GO:0051316	attachment of spindle microtubules to kinetochore involved in meiotic chromosome segregation	1	22	0.201919	0.740884	g426(-)
GO:2000144	positive regulation of DNA-templated transcription, initiation	1	22	0.201919	0.740884	g1858(pob3)
GO:0051785	positive regulation of nuclear division	2	82	0.203015	0.741133	g3740(nimA);g426(-)
GO:0051984	positive regulation of chromosome segregation	2	82	0.203015	0.741133	g3740(nimA);g426(-)
GO:0009060	aerobic respiration	3	153	0.203613	0.741438	MSTRG.1271(--);g1191(ALG7);g5680(cox5)
GO:1901988	negative regulation of cell cycle phase transition	3	154	0.20625	0.741528	g426(-);g6334(mpr1);g7676(SNF1)
GO:0006273	lagging strand elongation	1	23	0.210075	0.741528	g2759(adl1)
GO:0009737	response to abscisic acid	1	23	0.210075	0.741528	g7676(SNF1)
GO:0034501	protein localization to kinetochore	1	23	0.210075	0.741528	g426(-)
GO:0038202	TORC1 signaling	1	23	0.210075	0.741528	g7676(SNF1)
GO:0046580	negative regulation of Ras protein signal transduction	1	23	0.210075	0.741528	g3740(nimA)
GO:0048827	phyllome development	1	23	0.210075	0.741528	g7676(SNF1)
GO:0070784	regulation of growth of unicellular organism as a thread of attached cells	1	23	0.210075	0.741528	g7676(SNF1)
GO:1903083	protein localization to condensed chromosome	1	23	0.210075	0.741528	g426(-)
GO:1990138	neuron projection extension	1	23	0.210075	0.741528	g2661(HSL1)
GO:0006623	protein targeting to vacuole	2	84	0.210484	0.741528	g3132(ATG8);g7128(-)
GO:0044089	positive regulation of cellular component biogenesis	3	156	0.211549	0.741528	g1858(pob3);g3740(nimA);g6768(BUD23)
GO:0000902	cell morphogenesis	4	233	0.212034	0.741528	g2578(SPBC216.04c);g2661(HSL1);g5731(CaO19.11346);g7676(SNF1)
GO:0006081	cellular aldehyde metabolic process	2	85	0.21423	0.741528	g1105(CIMG_07933);g2044(zta1)
GO:0009161	ribonucleoside monophosphate metabolic process	3	158	0.216879	0.741528	g1105(CIMG_07933);g5680(cox5);g7676(SNF1)
GO:0009205	purine ribonucleoside triphosphate metabolic process	3	158	0.216879	0.741528	g1105(CIMG_07933);g5680(cox5);g7676(SNF1)
GO:0006813	potassium ion transport	2	86	0.217982	0.741528	MSTRG.5589(--);g7676(SNF1)
GO:0002200	somatic diversification of immune receptors	1	24	0.21815	0.741528	g4355(rev1)
GO:0010770	positive regulation of cell morphogenesis involved in differentiation	1	24	0.21815	0.741528	g7676(SNF1)
GO:0015724	formate transport	1	24	0.21815	0.741528	g6756(asaE)
GO:0031991	regulation of actomyosin contractile ring contraction	1	24	0.21815	0.741528	g3740(nimA)
GO:0046292	formaldehyde metabolic process	1	24	0.21815	0.741528	g2044(zta1)
GO:0051058	negative regulation of small GTPase mediated signal transduction	1	24	0.21815	0.741528	g3740(nimA)
GO:0071027	nuclear RNA surveillance	1	24	0.21815	0.741528	g5983(csn-8)
GO:0006006	glucose metabolic process	2	87	0.221741	0.741528	g1105(CIMG_07933);g7676(SNF1)
GO:0010506	regulation of autophagy	2	87	0.221741	0.741528	g3132(ATG8);g7676(SNF1)
GO:0009144	purine nucleoside triphosphate metabolic process	3	161	0.224928	0.741528	g1105(CIMG_07933);g5680(cox5);g7676(SNF1)
GO:0009199	ribonucleoside triphosphate metabolic process	3	161	0.224928	0.741528	g1105(CIMG_07933);g5680(cox5);g7676(SNF1)
GO:0007265	Ras protein signal transduction	2	88	0.225505	0.741528	g3740(nimA);g7676(SNF1)
GO:0009236	cobalamin biosynthetic process	2	88	0.225505	0.741528	g6685(VdtC);g6768(BUD23)
GO:0006113	fermentation	1	25	0.226143	0.741528	g2044(zta1)
GO:0016239	positive regulation of macroautophagy	1	25	0.226143	0.741528	g7676(SNF1)
GO:0022622	root system development	1	25	0.226143	0.741528	g7676(SNF1)
GO:0030330	DNA damage response, signal transduction by p53 class mediator	1	25	0.226143	0.741528	g7676(SNF1)
GO:0032007	negative regulation of TOR signaling	1	25	0.226143	0.741528	g7676(SNF1)
GO:0048364	root development	1	25	0.226143	0.741528	g7676(SNF1)
GO:1902807	negative regulation of cell cycle G1/S phase transition	1	25	0.226143	0.741528	g7676(SNF1)
GO:2000134	negative regulation of G1/S transition of mitotic cell cycle	1	25	0.226143	0.741528	g7676(SNF1)
GO:0140694	non-membrane-bounded organelle assembly	4	240	0.227206	0.741528	g2578(SPBC216.04c);g3740(nimA);g5951(SDO1);g7676(SNF1)
GO:0009605	response to external stimulus	8	576	0.228379	0.741528	g1858(pob3);g2087(ski3);g2578(SPBC216.04c);g2661(HSL1);g3132(ATG8);g3740(nimA);g5951(SDO1);g7676(SNF1)
GO:0006754	ATP biosynthetic process	2	89	0.229275	0.741528	g1105(CIMG_07933);g7676(SNF1)
GO:0090305	nucleic acid phosphodiester bond hydrolysis	4	241	0.229398	0.741528	MSTRG.9641(--);g4609(-);g5608(nob1);g6768(BUD23)
GO:0006812	cation transport	7	491	0.230111	0.741528	MSTRG.1271(--);MSTRG.5589(--);MSTRG.802(--);g4684(-);g4729(MET10);g5680(cox5);g7676(SNF1)
GO:0061640	cytoskeleton-dependent cytokinesis	3	164	0.233039	0.741528	g3740(nimA);g5983(csn-8);g6768(BUD23)
GO:0097435	supramolecular fiber organization	3	164	0.233039	0.741528	g1858(pob3);g2578(SPBC216.04c);g426(-)
GO:0007052	mitotic spindle organization	2	90	0.233049	0.741528	g3740(nimA);g5951(SDO1)
GO:0040012	regulation of locomotion	2	90	0.233049	0.741528	g3740(nimA);g7676(SNF1)
GO:0072666	establishment of protein localization to vacuole	2	90	0.233049	0.741528	g3132(ATG8);g7128(-)
GO:0010514	induction of conjugation with cellular fusion	1	26	0.234056	0.741528	g7215(devR)
GO:0019532	oxalate transport	1	26	0.234056	0.741528	g6756(asaE)
GO:0044010	single-species biofilm formation	1	26	0.234056	0.741528	g7676(SNF1)
GO:0048315	conidium formation	1	26	0.234056	0.741528	g5597(HYPA)
GO:0061245	establishment or maintenance of bipolar cell polarity	1	26	0.234056	0.741528	g7676(SNF1)
GO:0061794	conidium development	1	26	0.234056	0.741528	g5597(HYPA)
GO:0061912	selective autophagy	1	26	0.234056	0.741528	g3132(ATG8)
GO:0097064	ncRNA export from nucleus	1	26	0.234056	0.741528	g808(NUP57)
GO:0120032	regulation of plasma membrane bounded cell projection assembly	1	26	0.234056	0.741528	g5731(CaO19.11346)
GO:2001057	reactive nitrogen species metabolic process	1	26	0.234056	0.741528	g7676(SNF1)
GO:0009070	serine family amino acid biosynthetic process	2	91	0.236828	0.741528	g2044(zta1);g4729(MET10)
GO:0009156	ribonucleoside monophosphate biosynthetic process	2	91	0.236828	0.741528	g1105(CIMG_07933);g7676(SNF1)
GO:0009235	cobalamin metabolic process	2	91	0.236828	0.741528	g6685(VdtC);g6768(BUD23)
GO:0009314	response to radiation	3	166	0.238477	0.741528	g4355(rev1);g7676(SNF1);g783(POL4)
GO:0032956	regulation of actin cytoskeleton organization	2	92	0.24061	0.741528	g1858(pob3);g3740(nimA)
GO:0042594	response to starvation	3	167	0.241205	0.741528	g1858(pob3);g3132(ATG8);g7676(SNF1)
GO:0006020	inositol metabolic process	1	27	0.241889	0.741528	g1715(IPK1)
GO:0006071	glycerol metabolic process	1	27	0.241889	0.741528	g1105(CIMG_07933)
GO:0007076	mitotic chromosome condensation	1	27	0.241889	0.741528	g3740(nimA)
GO:0016574	histone ubiquitination	1	27	0.241889	0.741528	g5820(SPAC343.17c)
GO:0019080	viral gene expression	1	27	0.241889	0.741528	g4545(-)
GO:0051298	centrosome duplication	1	27	0.241889	0.741528	g7676(SNF1)
GO:0051315	attachment of mitotic spindle microtubules to kinetochore	1	27	0.241889	0.741528	g426(-)
GO:0060491	regulation of cell projection assembly	1	27	0.241889	0.741528	g5731(CaO19.11346)
GO:0071025	RNA surveillance	1	27	0.241889	0.741528	g5983(csn-8)
GO:0071459	protein localization to chromosome, centromeric region	1	27	0.241889	0.741528	g426(-)
GO:0006260	DNA replication	5	329	0.242205	0.741528	g1858(pob3);g2759(adl1);g4355(rev1);g7676(SNF1);g783(POL4)
GO:0032970	regulation of actin filament-based process	2	93	0.244396	0.745073	g1858(pob3);g3740(nimA)
GO:0072665	protein localization to vacuole	2	93	0.244396	0.745073	g3132(ATG8);g7128(-)
GO:0009206	purine ribonucleoside triphosphate biosynthetic process	2	94	0.248185	0.749972	g1105(CIMG_07933);g7676(SNF1)
GO:0030030	cell projection organization	4	250	0.249361	0.749972	g2578(SPBC216.04c);g2661(HSL1);g5731(CaO19.11346);g7676(SNF1)
GO:0009123	nucleoside monophosphate metabolic process	3	170	0.249421	0.749972	g1105(CIMG_07933);g5680(cox5);g7676(SNF1)
GO:0032467	positive regulation of cytokinesis	1	28	0.249644	0.749972	g3740(nimA)
GO:0034727	piecemeal microautophagy of the nucleus	1	28	0.249644	0.749972	g3132(ATG8)
GO:0044804	autophagy of nucleus	1	28	0.249644	0.749972	g3132(ATG8)
GO:1901976	regulation of cell cycle checkpoint	1	28	0.249644	0.749972	g426(-)
GO:0001558	regulation of cell growth	2	95	0.251976	0.750698	g2661(HSL1);g7676(SNF1)
GO:0034599	cellular response to oxidative stress	3	171	0.252171	0.750698	g2578(SPBC216.04c);g6334(mpr1);g7676(SNF1)
GO:0019954	asexual reproduction	3	172	0.254924	0.750698	g3462(ARB_03442);g5597(HYPA);g7676(SNF1)
GO:0046034	ATP metabolic process	3	172	0.254924	0.750698	g1105(CIMG_07933);g5680(cox5);g7676(SNF1)
GO:0009145	purine nucleoside triphosphate biosynthetic process	2	96	0.255769	0.750698	g1105(CIMG_07933);g7676(SNF1)
GO:0001403	invasive growth in response to glucose limitation	1	29	0.257321	0.750698	g7676(SNF1)
GO:0001824	blastocyst development	1	29	0.257321	0.750698	g5951(SDO1)
GO:0007124	pseudohyphal growth	1	29	0.257321	0.750698	g7676(SNF1)
GO:0032456	endocytic recycling	1	29	0.257321	0.750698	g2084(DPH7)
GO:0048229	gametophyte development	1	29	0.257321	0.750698	g1858(pob3)
GO:0055001	muscle cell development	1	29	0.257321	0.750698	g2578(SPBC216.04c)
GO:0060260	regulation of transcription initiation from RNA polymerase II promoter	1	29	0.257321	0.750698	g1858(pob3)
GO:0060828	regulation of canonical Wnt signaling pathway	1	29	0.257321	0.750698	g3740(nimA)
GO:0050658	RNA transport	3	173	0.257683	0.750698	g5983(csn-8);g6768(BUD23);g808(NUP57)
GO:0030001	metal ion transport	5	337	0.257695	0.750698	MSTRG.1271(--);MSTRG.5589(--);MSTRG.802(--);g4729(MET10);g7676(SNF1)
GO:0048699	generation of neurons	4	254	0.258361	0.751123	g2578(SPBC216.04c);g2661(HSL1);g5731(CaO19.11346);g7676(SNF1)
GO:0009201	ribonucleoside triphosphate biosynthetic process	2	97	0.259564	0.751172	g1105(CIMG_07933);g7676(SNF1)
GO:0003008	system process	3	174	0.260446	0.751172	g5608(nob1);g5731(CaO19.11346);g7676(SNF1)
GO:0009141	nucleoside triphosphate metabolic process	3	175	0.263213	0.751172	g1105(CIMG_07933);g5680(cox5);g7676(SNF1)
GO:0009124	nucleoside monophosphate biosynthetic process	2	98	0.26336	0.751172	g1105(CIMG_07933);g7676(SNF1)
GO:0005984	disaccharide metabolic process	1	30	0.26492	0.751172	g7676(SNF1)
GO:0006284	base-excision repair	1	30	0.26492	0.751172	g783(POL4)
GO:0007094	mitotic spindle assembly checkpoint signaling	1	30	0.26492	0.751172	g426(-)
GO:0032955	regulation of division septum assembly	1	30	0.26492	0.751172	g3740(nimA)
GO:0043928	exonucleolytic catabolism of deadenylated mRNA	1	30	0.26492	0.751172	g2087(ski3)
GO:0071173	spindle assembly checkpoint signaling	1	30	0.26492	0.751172	g426(-)
GO:0110020	regulation of actomyosin structure organization	1	30	0.26492	0.751172	g3740(nimA)
GO:0051236	establishment of RNA localization	3	176	0.265985	0.751172	g5983(csn-8);g6768(BUD23);g808(NUP57)
GO:0044770	cell cycle phase transition	5	342	0.267504	0.751172	g2661(HSL1);g3740(nimA);g426(-);g6334(mpr1);g7676(SNF1)
GO:0050657	nucleic acid transport	3	177	0.26876	0.751172	g5983(csn-8);g6768(BUD23);g808(NUP57)
GO:0043547	positive regulation of GTPase activity	2	100	0.270954	0.751172	g5951(SDO1);g7676(SNF1)
GO:0001501	skeletal system development	1	31	0.272443	0.751172	g5951(SDO1)
GO:0007596	blood coagulation	1	31	0.272443	0.751172	g808(NUP57)
GO:0032106	positive regulation of response to extracellular stimulus	1	31	0.272443	0.751172	g7676(SNF1)
GO:0032109	positive regulation of response to nutrient levels	1	31	0.272443	0.751172	g7676(SNF1)
GO:0046824	positive regulation of nucleocytoplasmic transport	1	31	0.272443	0.751172	g7676(SNF1)
GO:0046825	regulation of protein export from nucleus	1	31	0.272443	0.751172	g7676(SNF1)
GO:0050817	coagulation	1	31	0.272443	0.751172	g808(NUP57)
GO:0060070	canonical Wnt signaling pathway	1	31	0.272443	0.751172	g3740(nimA)
GO:0071322	cellular response to carbohydrate stimulus	1	31	0.272443	0.751172	g7676(SNF1)
GO:0090033	positive regulation of filamentous growth	1	31	0.272443	0.751172	g7676(SNF1)
GO:1900430	positive regulation of filamentous growth of a population of unicellular organisms	1	31	0.272443	0.751172	g7676(SNF1)
GO:2000142	regulation of DNA-templated transcription, initiation	1	31	0.272443	0.751172	g1858(pob3)
GO:0015980	energy derivation by oxidation of organic compounds	4	262	0.276561	0.76107	MSTRG.1271(--);g1191(ALG7);g2044(zta1);g5680(cox5)
GO:0007015	actin filament organization	2	102	0.278548	0.762952	g1858(pob3);g2578(SPBC216.04c)
GO:0007369	gastrulation	1	32	0.27989	0.762952	g5820(SPAC343.17c)
GO:0007599	hemostasis	1	32	0.27989	0.762952	g808(NUP57)
GO:0043386	mycotoxin biosynthetic process	1	32	0.27989	0.762952	MSTRG.9641(--)
GO:0060271	cilium assembly	1	32	0.27989	0.762952	g5731(CaO19.11346)
GO:0033044	regulation of chromosome organization	4	266	0.285748	0.76505	g1858(pob3);g3740(nimA);g426(-);g5820(SPAC343.17c)
GO:0000422	autophagy of mitochondrion	1	33	0.287262	0.76505	g3132(ATG8)
GO:0001672	regulation of chromatin assembly or disassembly	1	33	0.287262	0.76505	g1858(pob3)
GO:0002440	production of molecular mediator of immune response	1	33	0.287262	0.76505	g4355(rev1)
GO:0010906	regulation of glucose metabolic process	1	33	0.287262	0.76505	g7676(SNF1)
GO:0016237	lysosomal microautophagy	1	33	0.287262	0.76505	g3132(ATG8)
GO:0043385	mycotoxin metabolic process	1	33	0.287262	0.76505	MSTRG.9641(--)
GO:0051272	positive regulation of cellular component movement	1	33	0.287262	0.76505	g7676(SNF1)
GO:0061726	mitochondrion disassembly	1	33	0.287262	0.76505	g3132(ATG8)
GO:1901891	regulation of cell septum assembly	1	33	0.287262	0.76505	g3740(nimA)
GO:0006364	rRNA processing	4	267	0.288053	0.76505	g3641(ECM16);g5608(nob1);g5951(SDO1);g6768(BUD23)
GO:0048284	organelle fusion	2	106	0.293723	0.76505	g1858(pob3);g7215(devR)
GO:0000154	rRNA modification	1	34	0.294561	0.76505	g6768(BUD23)
GO:0016973	poly(A)+ mRNA export from nucleus	1	34	0.294561	0.76505	g5983(csn-8)
GO:0018874	benzoate metabolic process	1	34	0.294561	0.76505	g4729(MET10)
GO:0019400	alditol metabolic process	1	34	0.294561	0.76505	g1105(CIMG_07933)
GO:0030838	positive regulation of actin filament polymerization	1	34	0.294561	0.76505	g1858(pob3)
GO:0043248	proteasome assembly	1	34	0.294561	0.76505	g5608(nob1)
GO:0043639	benzoate catabolic process	1	34	0.294561	0.76505	g4729(MET10)
GO:0044057	regulation of system process	1	34	0.294561	0.76505	g7676(SNF1)
GO:0044782	cilium organization	1	34	0.294561	0.76505	g5731(CaO19.11346)
GO:0046174	polyol catabolic process	1	34	0.294561	0.76505	g1105(CIMG_07933)
GO:0048489	synaptic vesicle transport	1	34	0.294561	0.76505	g2661(HSL1)
GO:0071229	cellular response to acid chemical	1	34	0.294561	0.76505	g7676(SNF1)
GO:0097479	synaptic vesicle localization	1	34	0.294561	0.76505	g2661(HSL1)
GO:0097480	establishment of synaptic vesicle localization	1	34	0.294561	0.76505	g2661(HSL1)
GO:0006417	regulation of translation	4	270	0.294984	0.76505	g2084(DPH7);g2087(ski3);g4609(-);g7676(SNF1)
GO:0031669	cellular response to nutrient levels	3	188	0.299497	0.768859	g1858(pob3);g3132(ATG8);g7676(SNF1)
GO:0022008	neurogenesis	4	272	0.299619	0.768859	g2578(SPBC216.04c);g2661(HSL1);g5731(CaO19.11346);g7676(SNF1)
GO:0016310	phosphorylation	8	625	0.301209	0.768859	g1105(CIMG_07933);g1715(IPK1);g1858(pob3);g2661(HSL1);g3740(nimA);g5680(cox5);g6334(mpr1);g7676(SNF1)
GO:0009142	nucleoside triphosphate biosynthetic process	2	108	0.301298	0.768859	g1105(CIMG_07933);g7676(SNF1)
GO:1902275	regulation of chromatin organization	2	108	0.301298	0.768859	g1858(pob3);g5820(SPAC343.17c)
GO:0000103	sulfate assimilation	1	35	0.301785	0.768859	g4729(MET10)
GO:0000916	actomyosin contractile ring contraction	1	35	0.301785	0.768859	g3740(nimA)
GO:0036213	contractile ring contraction	1	35	0.301785	0.768859	g3740(nimA)
GO:0036267	invasive filamentous growth	1	35	0.301785	0.768859	g7676(SNF1)
GO:0042710	biofilm formation	1	35	0.301785	0.768859	g7676(SNF1)
GO:0035556	intracellular signal transduction	7	536	0.302351	0.768941	g1858(pob3);g2661(HSL1);g3740(nimA);g415(-);g426(-);g6334(mpr1);g7676(SNF1)
GO:0051254	positive regulation of RNA metabolic process	6	450	0.307527	0.77476	g1858(pob3);g2087(ski3);g5731(CaO19.11346);g6768(BUD23);g7215(devR);g7676(SNF1)
GO:0033554	cellular response to stress	13	1088	0.307549	0.77476	g1858(pob3);g2578(SPBC216.04c);g2759(adl1);g3132(ATG8);g3641(ECM16);g4355(rev1);g5680(cox5);g5731(CaO19.11346);g5820(SPAC343.17c);g5983(csn-8);g6334(mpr1);g7676(SNF1);g783(POL4)
GO:0045333	cellular respiration	3	191	0.307928	0.77476	MSTRG.1271(--);g1191(ALG7);g5680(cox5)
GO:0009226	nucleotide-sugar biosynthetic process	1	36	0.308937	0.77476	g3326(-)
GO:0010508	positive regulation of autophagy	1	36	0.308937	0.77476	g7676(SNF1)
GO:0019985	translesion synthesis	1	36	0.308937	0.77476	g4355(rev1)
GO:0043255	regulation of carbohydrate biosynthetic process	1	36	0.308937	0.77476	g7676(SNF1)
GO:0090316	positive regulation of intracellular protein transport	1	36	0.308937	0.77476	g7676(SNF1)
GO:0009252	peptidoglycan biosynthetic process	1	37	0.316017	0.778934	g1191(ALG7)
GO:0031577	spindle checkpoint signaling	1	37	0.316017	0.778934	g426(-)
GO:0042168	heme metabolic process	1	37	0.316017	0.778934	g2087(ski3)
GO:0071174	mitotic spindle checkpoint signaling	1	37	0.316017	0.778934	g426(-)
GO:0050767	regulation of neurogenesis	2	112	0.316411	0.778934	g2661(HSL1);g7676(SNF1)
GO:0030036	actin cytoskeleton organization	3	195	0.319188	0.778934	g1858(pob3);g2578(SPBC216.04c);g3740(nimA)
GO:0022604	regulation of cell morphogenesis	2	113	0.32018	0.778934	g2661(HSL1);g7676(SNF1)
GO:0033047	regulation of mitotic sister chromatid segregation	2	113	0.32018	0.778934	g3740(nimA);g426(-)
GO:0043087	regulation of GTPase activity	2	113	0.32018	0.778934	g5951(SDO1);g7676(SNF1)
GO:0000291	nuclear-transcribed mRNA catabolic process, exonucleolytic	1	38	0.323025	0.778934	g2087(ski3)
GO:0007528	neuromuscular junction development	1	38	0.323025	0.778934	g2661(HSL1)
GO:0007623	circadian rhythm	1	38	0.323025	0.778934	MSTRG.6920(--)
GO:0032258	cytoplasm to vacuole transport by the Cvt pathway	1	38	0.323025	0.778934	g3132(ATG8)
GO:0032872	regulation of stress-activated MAPK cascade	1	38	0.323025	0.778934	g6334(mpr1)
GO:0045841	negative regulation of mitotic metaphase/anaphase transition	1	38	0.323025	0.778934	g426(-)
GO:0051101	regulation of DNA binding	1	38	0.323025	0.778934	g1858(pob3)
GO:0051146	striated muscle cell differentiation	1	38	0.323025	0.778934	g2578(SPBC216.04c)
GO:0070302	regulation of stress-activated protein kinase signaling cascade	1	38	0.323025	0.778934	g6334(mpr1)
GO:0071456	cellular response to hypoxia	1	38	0.323025	0.778934	g5680(cox5)
GO:1902100	negative regulation of metaphase/anaphase transition of cell cycle	1	38	0.323025	0.778934	g426(-)
GO:1903436	regulation of mitotic cytokinetic process	1	38	0.323025	0.778934	g3740(nimA)
GO:1905819	negative regulation of chromosome separation	1	38	0.323025	0.778934	g426(-)
GO:2000816	negative regulation of mitotic sister chromatid separation	1	38	0.323025	0.778934	g426(-)
GO:0007093	mitotic cell cycle checkpoint signaling	2	115	0.327704	0.78634	g426(-);g7676(SNF1)
GO:0000054	ribosomal subunit export from nucleus	1	39	0.329963	0.78634	g6768(BUD23)
GO:0006024	glycosaminoglycan biosynthetic process	1	39	0.329963	0.78634	g1191(ALG7)
GO:0007416	synapse assembly	1	39	0.329963	0.78634	g2661(HSL1)
GO:0030587	sorocarp development	1	39	0.329963	0.78634	g7676(SNF1)
GO:0033750	ribosome localization	1	39	0.329963	0.78634	g6768(BUD23)
GO:0099120	socially cooperative development	1	39	0.329963	0.78634	g7676(SNF1)
GO:0030029	actin filament-based process	3	199	0.330459	0.78634	g1858(pob3);g2578(SPBC216.04c);g3740(nimA)
GO:0006997	nucleus organization	2	117	0.335207	0.791335	g1858(pob3);g808(NUP57)
GO:0016197	endosomal transport	2	117	0.335207	0.791335	g2084(DPH7);g7128(-)
GO:0030436	asexual sporulation	2	117	0.335207	0.791335	g3462(ARB_03442);g5597(HYPA)
GO:0000447	endonucleolytic cleavage in ITS1 to separate SSU-rRNA from 5.8S rRNA and LSU-rRNA from tricistronic rRNA transcript (SSU-rRNA, 5.8S rRNA, LSU-rRNA)	1	40	0.336831	0.791335	g6768(BUD23)
GO:0010976	positive regulation of neuron projection development	1	40	0.336831	0.791335	g7676(SNF1)
GO:0036294	cellular response to decreased oxygen levels	1	40	0.336831	0.791335	g5680(cox5)
GO:0097306	cellular response to alcohol	1	40	0.336831	0.791335	g7676(SNF1)
GO:0006259	DNA metabolic process	10	832	0.336949	0.791335	MSTRG.9641(--);g1858(pob3);g2759(adl1);g3641(ECM16);g4355(rev1);g5328(-);g5820(SPAC343.17c);g5983(csn-8);g7676(SNF1);g783(POL4)
GO:0051716	cellular response to stimulus	20	1777	0.339347	0.792318	MSTRG.1271(--);MSTRG.9641(--);g1858(pob3);g2578(SPBC216.04c);g2661(HSL1);g2759(adl1);g3132(ATG8);g3641(ECM16);g3740(nimA);g415(-);g426(-);g4355(rev1);g5680(cox5);g5731(CaO19.11346);g5820(SPAC343.17c);g5951(SDO1);g5983(csn-8);g6334(mpr1);g7676(SNF1);g783(POL4)
GO:0006091	generation of precursor metabolites and energy	5	378	0.340277	0.792318	MSTRG.1271(--);g1105(CIMG_07933);g1191(ALG7);g2044(zta1);g5680(cox5)
GO:0034248	regulation of cellular amide metabolic process	4	290	0.341695	0.792318	g2084(DPH7);g2087(ski3);g4609(-);g7676(SNF1)
GO:0007051	spindle organization	2	119	0.342687	0.792318	g3740(nimA);g5951(SDO1)
GO:0019751	polyol metabolic process	2	119	0.342687	0.792318	g1105(CIMG_07933);g1715(IPK1)
GO:0051028	mRNA transport	2	119	0.342687	0.792318	g5983(csn-8);g808(NUP57)
GO:0006334	nucleosome assembly	1	41	0.34363	0.792318	g1858(pob3)
GO:0048367	shoot system development	1	41	0.34363	0.792318	g7676(SNF1)
GO:0051123	RNA polymerase II preinitiation complex assembly	1	41	0.34363	0.792318	g1858(pob3)
GO:0051607	defense response to virus	1	41	0.34363	0.792318	g2087(ski3)
GO:0140546	defense response to symbiont	1	41	0.34363	0.792318	g2087(ski3)
GO:0016051	carbohydrate biosynthetic process	3	204	0.34455	0.792318	g1105(CIMG_07933);g6768(BUD23);g7676(SNF1)
GO:0006368	transcription elongation from RNA polymerase II promoter	2	120	0.346418	0.792318	g1858(pob3);g5983(csn-8)
GO:0050877	nervous system process	2	120	0.346418	0.792318	g5608(nob1);g5731(CaO19.11346)
GO:0007005	mitochondrion organization	4	293	0.348748	0.792318	g3132(ATG8);g4355(rev1);g7215(devR);g7676(SNF1)
GO:0007264	small GTPase mediated signal transduction	2	121	0.350143	0.792318	g3740(nimA);g7676(SNF1)
GO:0006271	DNA strand elongation involved in DNA replication	1	42	0.35036	0.792318	g2759(adl1)
GO:0019646	aerobic electron transport chain	1	42	0.35036	0.792318	g5680(cox5)
GO:0043486	histone exchange	1	42	0.35036	0.792318	g1858(pob3)
GO:0050878	regulation of body fluid levels	1	42	0.35036	0.792318	g808(NUP57)
GO:1902412	regulation of mitotic cytokinesis	1	42	0.35036	0.792318	g3740(nimA)
GO:0062197	cellular response to chemical stress	3	207	0.352999	0.792318	g2578(SPBC216.04c);g6334(mpr1);g7676(SNF1)
GO:0016072	rRNA metabolic process	4	296	0.355806	0.792318	g3641(ECM16);g5608(nob1);g5951(SDO1);g6768(BUD23)
GO:0000270	peptidoglycan metabolic process	1	43	0.357023	0.792318	g1191(ALG7)
GO:0008298	intracellular mRNA localization	1	43	0.357023	0.792318	g5983(csn-8)
GO:0010675	regulation of cellular carbohydrate metabolic process	1	43	0.357023	0.792318	g7676(SNF1)
GO:0019915	lipid storage	1	43	0.357023	0.792318	g7676(SNF1)
GO:0030111	regulation of Wnt signaling pathway	1	43	0.357023	0.792318	g3740(nimA)
GO:0043410	positive regulation of MAPK cascade	1	43	0.357023	0.792318	g6334(mpr1)
GO:0046785	microtubule polymerization	1	43	0.357023	0.792318	g426(-)
GO:0002520	immune system development	2	123	0.357572	0.792318	g4355(rev1);g5951(SDO1)
GO:0033045	regulation of sister chromatid segregation	2	123	0.357572	0.792318	g3740(nimA);g426(-)
GO:0080134	regulation of response to stress	4	297	0.35816	0.792318	g4355(rev1);g5820(SPAC343.17c);g6334(mpr1);g7676(SNF1)
GO:0006261	DNA-dependent DNA replication	3	209	0.358626	0.792318	g1858(pob3);g2759(adl1);g7676(SNF1)
GO:0000045	autophagosome assembly	1	44	0.363618	0.792318	g3132(ATG8)
GO:0000731	DNA synthesis involved in DNA repair	1	44	0.363618	0.792318	g4355(rev1)
GO:0006835	dicarboxylic acid transport	1	44	0.363618	0.792318	g6756(asaE)
GO:0007096	regulation of exit from mitosis	1	44	0.363618	0.792318	g3740(nimA)
GO:0032954	regulation of cytokinetic process	1	44	0.363618	0.792318	g3740(nimA)
GO:0015931	nucleobase-containing compound transport	3	211	0.364248	0.792318	g5983(csn-8);g6768(BUD23);g808(NUP57)
GO:0009069	serine family amino acid metabolic process	2	125	0.364973	0.792318	g2044(zta1);g4729(MET10)
GO:0016477	cell migration	2	125	0.364973	0.792318	g5820(SPAC343.17c);g5951(SDO1)
GO:0044182	filamentous growth of a population of unicellular organisms	2	125	0.364973	0.792318	g1858(pob3);g7676(SNF1)
GO:0006567	threonine catabolic process	1	45	0.370147	0.792318	g2044(zta1)
GO:0006814	sodium ion transport	1	45	0.370147	0.792318	g4729(MET10)
GO:0007098	centrosome cycle	1	45	0.370147	0.792318	g7676(SNF1)
GO:0010970	transport along microtubule	1	45	0.370147	0.792318	g2661(HSL1)
GO:0032006	regulation of TOR signaling	1	45	0.370147	0.792318	g7676(SNF1)
GO:0032273	positive regulation of protein polymerization	1	45	0.370147	0.792318	g1858(pob3)
GO:0033048	negative regulation of mitotic sister chromatid segregation	1	45	0.370147	0.792318	g426(-)
GO:0036180	filamentous growth of a population of unicellular organisms in response to biotic stimulus	1	45	0.370147	0.792318	g1858(pob3)
GO:0042775	mitochondrial ATP synthesis coupled electron transport	1	45	0.370147	0.792318	g5680(cox5)
GO:0048588	developmental cell growth	1	45	0.370147	0.792318	g2661(HSL1)
GO:0062013	positive regulation of small molecule metabolic process	1	45	0.370147	0.792318	g7676(SNF1)
GO:0071470	cellular response to osmotic stress	1	45	0.370147	0.792318	g6334(mpr1)
GO:0099402	plant organ development	1	45	0.370147	0.792318	g7676(SNF1)
GO:1905037	autophagosome organization	1	45	0.370147	0.792318	g3132(ATG8)
GO:2001252	positive regulation of chromosome organization	2	127	0.372342	0.792318	g3740(nimA);g426(-)
GO:0006914	autophagy	3	214	0.37267	0.792318	g3132(ATG8);g7128(-);g7676(SNF1)
GO:0019748	secondary metabolic process	3	214	0.37267	0.792318	MSTRG.9641(--);g4355(rev1);g4729(MET10)
GO:0030203	glycosaminoglycan metabolic process	1	46	0.376609	0.792318	g1191(ALG7)
GO:0042692	muscle cell differentiation	1	46	0.376609	0.792318	g2578(SPBC216.04c)
GO:0042773	ATP synthesis coupled electron transport	1	46	0.376609	0.792318	g5680(cox5)
GO:0071453	cellular response to oxygen levels	1	46	0.376609	0.792318	g5680(cox5)
GO:2000045	regulation of G1/S transition of mitotic cell cycle	1	46	0.376609	0.792318	g7676(SNF1)
GO:0051726	regulation of cell cycle	6	488	0.378025	0.792318	g2661(HSL1);g3740(nimA);g426(-);g5820(SPAC343.17c);g6334(mpr1);g7676(SNF1)
GO:0022402	cell cycle process	10	861	0.378648	0.792318	MSTRG.9641(--);g2661(HSL1);g3740(nimA);g426(-);g5820(SPAC343.17c);g5951(SDO1);g5983(csn-8);g6334(mpr1);g6768(BUD23);g7676(SNF1)
GO:0071555	cell wall organization	2	129	0.37968	0.792318	g5597(HYPA);g7676(SNF1)
GO:0000479	endonucleolytic cleavage of tricistronic rRNA transcript (SSU-rRNA, 5.8S rRNA, LSU-rRNA)	1	47	0.383007	0.792318	g6768(BUD23)
GO:0007080	mitotic metaphase plate congression	1	47	0.383007	0.792318	g426(-)
GO:0022616	DNA strand elongation	1	47	0.383007	0.792318	g2759(adl1)
GO:0030307	positive regulation of cell growth	1	47	0.383007	0.792318	g7676(SNF1)
GO:0032104	regulation of response to extracellular stimulus	1	47	0.383007	0.792318	g7676(SNF1)
GO:0032107	regulation of response to nutrient levels	1	47	0.383007	0.792318	g7676(SNF1)
GO:0042147	retrograde transport, endosome to Golgi	1	47	0.383007	0.792318	g7128(-)
GO:0045666	positive regulation of neuron differentiation	1	47	0.383007	0.792318	g7676(SNF1)
GO:0046578	regulation of Ras protein signal transduction	1	47	0.383007	0.792318	g3740(nimA)
GO:0060560	developmental growth involved in morphogenesis	1	47	0.383007	0.792318	g2661(HSL1)
GO:1902600	proton transmembrane transport	2	130	0.383336	0.792318	g4684(-);g5680(cox5)
GO:0010564	regulation of cell cycle process	5	400	0.385755	0.792318	g2661(HSL1);g3740(nimA);g426(-);g6334(mpr1);g7676(SNF1)
GO:0007601	visual perception	1	48	0.38934	0.792318	g5608(nob1)
GO:0030705	cytoskeleton-dependent intracellular transport	1	48	0.38934	0.792318	g2661(HSL1)
GO:0030833	regulation of actin filament polymerization	1	48	0.38934	0.792318	g1858(pob3)
GO:0031109	microtubule polymerization or depolymerization	1	48	0.38934	0.792318	g426(-)
GO:0045839	negative regulation of mitotic nuclear division	1	48	0.38934	0.792318	g426(-)
GO:0050953	sensory perception of light stimulus	1	48	0.38934	0.792318	g5608(nob1)
GO:0099003	vesicle-mediated transport in synapse	1	48	0.38934	0.792318	g2661(HSL1)
GO:0099111	microtubule-based transport	1	48	0.38934	0.792318	g2661(HSL1)
GO:0006403	RNA localization	3	220	0.389456	0.792318	g5983(csn-8);g6768(BUD23);g808(NUP57)
GO:0061919	process utilizing autophagic mechanism	3	220	0.389456	0.792318	g3132(ATG8);g7128(-);g7676(SNF1)
GO:0006354	DNA-templated transcription, elongation	2	132	0.390622	0.792318	g1858(pob3);g5983(csn-8)
GO:0009968	negative regulation of signal transduction	3	221	0.392245	0.792318	g3740(nimA);g426(-);g7676(SNF1)
GO:0017148	negative regulation of translation	2	133	0.394251	0.792318	g2087(ski3);g7676(SNF1)
GO:0051960	regulation of nervous system development	2	133	0.394251	0.792318	g2661(HSL1);g7676(SNF1)
GO:0090501	RNA phosphodiester bond hydrolysis	2	133	0.394251	0.792318	g5608(nob1);g6768(BUD23)
GO:0098754	detoxification	2	133	0.394251	0.792318	g2044(zta1);g2578(SPBC216.04c)
GO:0000002	mitochondrial genome maintenance	1	49	0.395609	0.792318	g4355(rev1)
GO:0006023	aminoglycan biosynthetic process	1	49	0.395609	0.792318	g1191(ALG7)
GO:0008064	regulation of actin polymerization or depolymerization	1	49	0.395609	0.792318	g1858(pob3)
GO:0030832	regulation of actin filament length	1	49	0.395609	0.792318	g1858(pob3)
GO:0031346	positive regulation of cell projection organization	1	49	0.395609	0.792318	g7676(SNF1)
GO:0033046	negative regulation of sister chromatid segregation	1	49	0.395609	0.792318	g426(-)
GO:0048511	rhythmic process	1	49	0.395609	0.792318	MSTRG.6920(--)
GO:0051403	stress-activated MAPK cascade	1	49	0.395609	0.792318	g6334(mpr1)
GO:0070897	transcription preinitiation complex assembly	1	49	0.395609	0.792318	g1858(pob3)
GO:0090307	mitotic spindle assembly	1	49	0.395609	0.792318	g3740(nimA)
GO:0006040	amino sugar metabolic process	1	50	0.401815	0.802517	g1191(ALG7)
GO:0051985	negative regulation of chromosome segregation	1	50	0.401815	0.802517	g426(-)
GO:0000075	cell cycle checkpoint signaling	2	136	0.405082	0.807923	g426(-);g7676(SNF1)
GO:0006096	glycolytic process	1	51	0.407958	0.808376	g1105(CIMG_07933)
GO:0006757	ATP generation from ADP	1	51	0.407958	0.808376	g1105(CIMG_07933)
GO:0034329	cell junction assembly	1	51	0.407958	0.808376	g2661(HSL1)
GO:1902806	regulation of cell cycle G1/S phase transition	1	51	0.407958	0.808376	g7676(SNF1)
GO:0016236	macroautophagy	2	137	0.408673	0.808376	g3132(ATG8);g7676(SNF1)
GO:0034249	negative regulation of cellular amide metabolic process	2	137	0.408673	0.808376	g2087(ski3);g7676(SNF1)
GO:0023057	negative regulation of signaling	3	228	0.411684	0.810878	g3740(nimA);g426(-);g7676(SNF1)
GO:0051052	regulation of DNA metabolic process	3	228	0.411684	0.810878	g4355(rev1);g5820(SPAC343.17c);g7676(SNF1)
GO:0030466	silent mating-type cassette heterochromatin assembly	1	52	0.41404	0.810878	g1858(pob3)
GO:0051056	regulation of small GTPase mediated signal transduction	1	52	0.41404	0.810878	g3740(nimA)
GO:0051310	metaphase plate congression	1	52	0.41404	0.810878	g426(-)
GO:0098630	aggregation of unicellular organisms	1	52	0.41404	0.810878	g7676(SNF1)
GO:0120031	plasma membrane bounded cell projection assembly	1	52	0.41404	0.810878	g5731(CaO19.11346)
GO:0009066	aspartate family amino acid metabolic process	3	229	0.414447	0.810878	g2044(zta1);g4729(MET10);g6768(BUD23)
GO:0010648	negative regulation of cell communication	3	230	0.417207	0.810878	g3740(nimA);g426(-);g7676(SNF1)
GO:1901137	carbohydrate derivative biosynthetic process	6	509	0.417447	0.810878	g1105(CIMG_07933);g1191(ALG7);g2661(HSL1);g3326(-);g3504(-);g7676(SNF1)
GO:0051983	regulation of chromosome segregation	2	140	0.419385	0.810878	g3740(nimA);g426(-)
GO:0006979	response to oxidative stress	3	231	0.419963	0.810878	g2578(SPBC216.04c);g6334(mpr1);g7676(SNF1)
GO:0008608	attachment of spindle microtubules to kinetochore	1	53	0.420059	0.810878	g426(-)
GO:0030174	regulation of DNA-dependent DNA replication initiation	1	53	0.420059	0.810878	g7676(SNF1)
GO:0042060	wound healing	1	53	0.420059	0.810878	g808(NUP57)
GO:0045842	positive regulation of mitotic metaphase/anaphase transition	1	53	0.420059	0.810878	g426(-)
GO:0051606	detection of stimulus	1	53	0.420059	0.810878	g7676(SNF1)
GO:0098743	cell aggregation	1	53	0.420059	0.810878	g7676(SNF1)
GO:0032101	regulation of response to external stimulus	2	141	0.422934	0.812027	g3740(nimA);g7676(SNF1)
GO:0006468	protein phosphorylation	5	419	0.425049	0.812027	g1858(pob3);g2661(HSL1);g3740(nimA);g6334(mpr1);g7676(SNF1)
GO:0009743	response to carbohydrate	1	54	0.426018	0.812027	g7676(SNF1)
GO:0010972	negative regulation of G2/M transition of mitotic cell cycle	1	54	0.426018	0.812027	g6334(mpr1)
GO:0110053	regulation of actin filament organization	1	54	0.426018	0.812027	g1858(pob3)
GO:1902115	regulation of organelle assembly	1	54	0.426018	0.812027	g5731(CaO19.11346)
GO:1902905	positive regulation of supramolecular fiber organization	1	54	0.426018	0.812027	g1858(pob3)
GO:0010608	posttranscriptional regulation of gene expression	4	326	0.426185	0.812027	g2084(DPH7);g2087(ski3);g4609(-);g7676(SNF1)
GO:0051493	regulation of cytoskeleton organization	2	142	0.426473	0.812027	g1858(pob3);g3740(nimA)
GO:0045935	positive regulation of nucleobase-containing compound metabolic process	6	514	0.426822	0.812027	g1858(pob3);g2087(ski3);g5731(CaO19.11346);g6768(BUD23);g7215(devR);g7676(SNF1)
GO:0019318	hexose metabolic process	2	143	0.430002	0.812027	g1105(CIMG_07933);g7676(SNF1)
GO:0016458	gene silencing	3	235	0.430947	0.812027	g1858(pob3);g2087(ski3);g7676(SNF1)
GO:0001667	ameboidal-type cell migration	1	55	0.431917	0.812027	g5820(SPAC343.17c)
GO:0006109	regulation of carbohydrate metabolic process	1	55	0.431917	0.812027	g7676(SNF1)
GO:0006165	nucleoside diphosphate phosphorylation	1	55	0.431917	0.812027	g1105(CIMG_07933)
GO:0016441	posttranscriptional gene silencing	1	55	0.431917	0.812027	g2087(ski3)
GO:0045143	homologous chromosome segregation	1	55	0.431917	0.812027	g426(-)
GO:0046822	regulation of nucleocytoplasmic transport	1	55	0.431917	0.812027	g7676(SNF1)
GO:1901970	positive regulation of mitotic sister chromatid separation	1	55	0.431917	0.812027	g426(-)
GO:1902750	negative regulation of cell cycle G2/M phase transition	1	55	0.431917	0.812027	g6334(mpr1)
GO:0044087	regulation of cellular component biogenesis	4	329	0.433156	0.812413	g1858(pob3);g3740(nimA);g5731(CaO19.11346);g6768(BUD23)
GO:0010638	positive regulation of organelle organization	3	236	0.433682	0.812413	g1858(pob3);g3740(nimA);g426(-)
GO:0000288	nuclear-transcribed mRNA catabolic process, deadenylation-dependent decay	1	56	0.437756	0.812413	g2087(ski3)
GO:0001701	in utero embryonic development	1	56	0.437756	0.812413	g5951(SDO1)
GO:0006563	L-serine metabolic process	1	56	0.437756	0.812413	g2044(zta1)
GO:0009755	hormone-mediated signaling pathway	1	56	0.437756	0.812413	g7676(SNF1)
GO:0015706	nitrate transport	1	56	0.437756	0.812413	g6756(asaE)
GO:0032388	positive regulation of intracellular transport	1	56	0.437756	0.812413	g7676(SNF1)
GO:0046031	ADP metabolic process	1	56	0.437756	0.812413	g1105(CIMG_07933)
GO:1902101	positive regulation of metaphase/anaphase transition of cell cycle	1	56	0.437756	0.812413	g426(-)
GO:0001510	RNA methylation	1	57	0.443537	0.815608	g6768(BUD23)
GO:0010458	exit from mitosis	1	57	0.443537	0.815608	g3740(nimA)
GO:0030707	ovarian follicle cell development	1	57	0.443537	0.815608	g1858(pob3)
GO:0044773	mitotic DNA damage checkpoint signaling	1	57	0.443537	0.815608	g7676(SNF1)
GO:0044837	actomyosin contractile ring organization	1	57	0.443537	0.815608	g3740(nimA)
GO:0070783	growth of unicellular organism as a thread of attached cells	1	57	0.443537	0.815608	g7676(SNF1)
GO:1900428	regulation of filamentous growth of a population of unicellular organisms	1	57	0.443537	0.815608	g7676(SNF1)
GO:0007034	vacuolar transport	2	147	0.444003	0.815608	g3132(ATG8);g7128(-)
GO:0006950	response to stress	15	1388	0.444817	0.816063	g1858(pob3);g2087(ski3);g2578(SPBC216.04c);g2759(adl1);g3132(ATG8);g3641(ECM16);g4355(rev1);g5680(cox5);g5731(CaO19.11346);g5820(SPAC343.17c);g5983(csn-8);g6334(mpr1);g7676(SNF1);g783(POL4);g808(NUP57)
GO:0016049	cell growth	2	148	0.447475	0.819897	g2661(HSL1);g7676(SNF1)
GO:0031098	stress-activated protein kinase signaling cascade	1	58	0.449258	0.820039	g6334(mpr1)
GO:0031929	TOR signaling	1	58	0.449258	0.820039	g7676(SNF1)
GO:1905820	positive regulation of chromosome separation	1	58	0.449258	0.820039	g426(-)
GO:0000917	division septum assembly	1	59	0.454922	0.824118	g3740(nimA)
GO:0009135	purine nucleoside diphosphate metabolic process	1	59	0.454922	0.824118	g1105(CIMG_07933)
GO:0009179	purine ribonucleoside diphosphate metabolic process	1	59	0.454922	0.824118	g1105(CIMG_07933)
GO:0009272	fungal-type cell wall biogenesis	1	59	0.454922	0.824118	g7676(SNF1)
GO:0051222	positive regulation of protein transport	1	59	0.454922	0.824118	g7676(SNF1)
GO:0051303	establishment of chromosome localization	1	59	0.454922	0.824118	g426(-)
GO:0009311	oligosaccharide metabolic process	1	60	0.460529	0.829598	g7676(SNF1)
GO:0010570	regulation of filamentous growth	1	60	0.460529	0.829598	g7676(SNF1)
GO:0050808	synapse organization	1	60	0.460529	0.829598	g2661(HSL1)
GO:0031668	cellular response to extracellular stimulus	3	246	0.460778	0.829598	g1858(pob3);g3132(ATG8);g7676(SNF1)
GO:0051130	positive regulation of cellular component organization	4	341	0.460824	0.829598	g1858(pob3);g3740(nimA);g426(-);g7676(SNF1)
GO:0048468	cell development	6	534	0.464129	0.833853	g1858(pob3);g2578(SPBC216.04c);g2661(HSL1);g5597(HYPA);g5731(CaO19.11346);g7676(SNF1)
GO:0009615	response to virus	1	61	0.466079	0.833853	g2087(ski3)
GO:0016055	Wnt signaling pathway	1	61	0.466079	0.833853	g3740(nimA)
GO:0071241	cellular response to inorganic substance	1	61	0.466079	0.833853	g7676(SNF1)
GO:1903008	organelle disassembly	1	61	0.466079	0.833853	g3132(ATG8)
GO:0071496	cellular response to external stimulus	3	249	0.468807	0.836418	g1858(pob3);g3132(ATG8);g7676(SNF1)
GO:0006566	threonine metabolic process	1	62	0.471573	0.836418	g2044(zta1)
GO:0007569	cell aging	1	62	0.471573	0.836418	g7676(SNF1)
GO:0031056	regulation of histone modification	1	62	0.471573	0.836418	g5820(SPAC343.17c)
GO:0031396	regulation of protein ubiquitination	1	62	0.471573	0.836418	g5820(SPAC343.17c)
GO:0050769	positive regulation of neurogenesis	1	62	0.471573	0.836418	g7676(SNF1)
GO:0098876	vesicle-mediated transport to the plasma membrane	1	62	0.471573	0.836418	g2084(DPH7)
GO:0007088	regulation of mitotic nuclear division	2	156	0.47482	0.8368	g3740(nimA);g426(-)
GO:0044764	multi-organism cellular process	2	156	0.47482	0.8368	g7215(devR);g7676(SNF1)
GO:0002066	columnar/cuboidal epithelial cell development	1	63	0.477011	0.8368	g1858(pob3)
GO:0006099	tricarboxylic acid cycle	1	63	0.477011	0.8368	MSTRG.1271(--)
GO:0006986	response to unfolded protein	1	63	0.477011	0.8368	g7676(SNF1)
GO:0009068	aspartate family amino acid catabolic process	1	63	0.477011	0.8368	g2044(zta1)
GO:0009185	ribonucleoside diphosphate metabolic process	1	63	0.477011	0.8368	g1105(CIMG_07933)
GO:0010927	cellular component assembly involved in morphogenesis	1	63	0.477011	0.8368	g2578(SPBC216.04c)
GO:0046939	nucleotide phosphorylation	1	63	0.477011	0.8368	g1105(CIMG_07933)
GO:0060284	regulation of cell development	2	157	0.478183	0.83682	g2661(HSL1);g7676(SNF1)
GO:0061982	meiosis I cell cycle process	2	157	0.478183	0.83682	MSTRG.9641(--);g426(-)
GO:0031667	response to nutrient levels	3	253	0.479434	0.837992	g1858(pob3);g3132(ATG8);g7676(SNF1)
GO:0034654	nucleobase-containing compound biosynthetic process	17	1612	0.48127	0.838087	MSTRG.7814(--);g1105(CIMG_07933);g1663(SPAC25B8.11);g1858(pob3);g2087(ski3);g2759(adl1);g3326(-);g4355(rev1);g5731(CaO19.11346);g5983(csn-8);g6289(gal4);g6768(BUD23);g6879(-);g7087(-);g7215(devR);g7676(SNF1);g783(POL4)
GO:0006283	transcription-coupled nucleotide-excision repair	1	64	0.482394	0.838087	g5983(csn-8)
GO:0031136	positive regulation of conjugation	1	64	0.482394	0.838087	g7215(devR)
GO:0031139	positive regulation of conjugation with cellular fusion	1	64	0.482394	0.838087	g7215(devR)
GO:1905114	cell surface receptor signaling pathway involved in cell-cell signaling	1	64	0.482394	0.838087	g3740(nimA)
GO:0006811	ion transport	8	740	0.48597	0.84031	MSTRG.1271(--);MSTRG.5589(--);MSTRG.802(--);g4684(-);g4729(MET10);g5680(cox5);g6756(asaE);g7676(SNF1)
GO:0002065	columnar/cuboidal epithelial cell differentiation	1	65	0.487723	0.84031	g1858(pob3)
GO:0006301	postreplication repair	1	65	0.487723	0.84031	g4355(rev1)
GO:0009166	nucleotide catabolic process	1	65	0.487723	0.84031	g1105(CIMG_07933)
GO:0031023	microtubule organizing center organization	1	65	0.487723	0.84031	g7676(SNF1)
GO:0046173	polyol biosynthetic process	1	65	0.487723	0.84031	g1715(IPK1)
GO:0045229	external encapsulating structure organization	2	160	0.488195	0.84031	g5597(HYPA);g7676(SNF1)
GO:0030447	filamentous growth	2	161	0.491506	0.84031	g1858(pob3);g7676(SNF1)
GO:0045893	positive regulation of transcription, DNA-templated	4	355	0.492556	0.84031	g1858(pob3);g5731(CaO19.11346);g7215(devR);g7676(SNF1)
GO:0031124	mRNA 3'-end processing	1	66	0.492997	0.84031	g5983(csn-8)
GO:0032271	regulation of protein polymerization	1	66	0.492997	0.84031	g1858(pob3)
GO:0032465	regulation of cytokinesis	1	66	0.492997	0.84031	g3740(nimA)
GO:0051225	spindle assembly	1	66	0.492997	0.84031	g3740(nimA)
GO:0051784	negative regulation of nuclear division	1	66	0.492997	0.84031	g426(-)
GO:0061157	mRNA destabilization	1	66	0.492997	0.84031	g2087(ski3)
GO:0198738	cell-cell signaling by wnt	1	66	0.492997	0.84031	g3740(nimA)
GO:0007399	nervous system development	4	356	0.494796	0.842241	g2578(SPBC216.04c);g2661(HSL1);g5731(CaO19.11346);g7676(SNF1)
GO:0001666	response to hypoxia	1	67	0.498219	0.842241	g5680(cox5)
GO:0006448	regulation of translational elongation	1	67	0.498219	0.842241	g2084(DPH7)
GO:0022904	respiratory electron transport chain	1	67	0.498219	0.842241	g5680(cox5)
GO:0050779	RNA destabilization	1	67	0.498219	0.842241	g2087(ski3)
GO:0061014	positive regulation of mRNA catabolic process	1	67	0.498219	0.842241	g2087(ski3)
GO:1901292	nucleoside phosphate catabolic process	1	67	0.498219	0.842241	g1105(CIMG_07933)
GO:0006355	regulation of transcription, DNA-templated	11	1042	0.500368	0.84283	g1663(SPAC25B8.11);g1858(pob3);g2087(ski3);g5731(CaO19.11346);g5983(csn-8);g6289(gal4);g6768(BUD23);g6879(-);g7087(-);g7215(devR);g7676(SNF1)
GO:0022603	regulation of anatomical structure morphogenesis	2	164	0.501362	0.84283	g2661(HSL1);g7676(SNF1)
GO:0000018	regulation of DNA recombination	1	68	0.503387	0.84283	g4355(rev1)
GO:0019359	nicotinamide nucleotide biosynthetic process	1	68	0.503387	0.84283	g1105(CIMG_07933)
GO:0034502	protein localization to chromosome	1	68	0.503387	0.84283	g426(-)
GO:0005996	monosaccharide metabolic process	2	165	0.504621	0.84283	g1105(CIMG_07933);g7676(SNF1)
GO:0050896	response to stimulus	23	2218	0.504637	0.84283	MSTRG.1271(--);MSTRG.9641(--);g1858(pob3);g2044(zta1);g2087(ski3);g2578(SPBC216.04c);g2661(HSL1);g2759(adl1);g3132(ATG8);g3641(ECM16);g3740(nimA);g415(-);g426(-);g4355(rev1);g5680(cox5);g5731(CaO19.11346);g5820(SPAC343.17c);g5951(SDO1);g5983(csn-8);g6334(mpr1);g7676(SNF1);g783(POL4);g808(NUP57)
GO:0044262	cellular carbohydrate metabolic process	3	263	0.505581	0.84283	g1105(CIMG_07933);g1715(IPK1);g7676(SNF1)
GO:1903506	regulation of nucleic acid-templated transcription	11	1047	0.507316	0.84283	g1663(SPAC25B8.11);g1858(pob3);g2087(ski3);g5731(CaO19.11346);g5983(csn-8);g6289(gal4);g6768(BUD23);g6879(-);g7087(-);g7215(devR);g7676(SNF1)
GO:0000956	nuclear-transcribed mRNA catabolic process	2	166	0.507867	0.84283	g2087(ski3);g5983(csn-8)
GO:0006022	aminoglycan metabolic process	1	69	0.508503	0.84283	g1191(ALG7)
GO:0009611	response to wounding	1	69	0.508503	0.84283	g808(NUP57)
GO:0019363	pyridine nucleotide biosynthetic process	1	69	0.508503	0.84283	g1105(CIMG_07933)
GO:0042255	ribosome assembly	1	69	0.508503	0.84283	g5951(SDO1)
GO:0051270	regulation of cellular component movement	1	69	0.508503	0.84283	g7676(SNF1)
GO:0051495	positive regulation of cytoskeleton organization	1	69	0.508503	0.84283	g1858(pob3)
GO:1904951	positive regulation of establishment of protein localization	1	69	0.508503	0.84283	g7676(SNF1)
GO:2001141	regulation of RNA biosynthetic process	11	1049	0.51009	0.844429	g1663(SPAC25B8.11);g1858(pob3);g2087(ski3);g5731(CaO19.11346);g5983(csn-8);g6289(gal4);g6768(BUD23);g6879(-);g7087(-);g7215(devR);g7676(SNF1)
GO:0009966	regulation of signal transduction	5	462	0.512102	0.844429	g1858(pob3);g3740(nimA);g426(-);g6334(mpr1);g7676(SNF1)
GO:0000910	cytokinesis	3	266	0.5133	0.844429	g3740(nimA);g5983(csn-8);g6768(BUD23)
GO:0045944	positive regulation of transcription by RNA polymerase II	3	266	0.5133	0.844429	g1858(pob3);g5731(CaO19.11346);g7215(devR)
GO:0036293	response to decreased oxygen levels	1	70	0.513568	0.844429	g5680(cox5)
GO:0050000	chromosome localization	1	70	0.513568	0.844429	g426(-)
GO:0051962	positive regulation of nervous system development	1	70	0.513568	0.844429	g7676(SNF1)
GO:0048583	regulation of response to stimulus	7	660	0.514968	0.845767	g1858(pob3);g3740(nimA);g426(-);g4355(rev1);g5820(SPAC343.17c);g6334(mpr1);g7676(SNF1)
GO:0042254	ribosome biogenesis	5	464	0.516044	0.846571	g3641(ECM16);g5608(nob1);g5951(SDO1);g6768(BUD23);g808(NUP57)
GO:0033013	tetrapyrrole metabolic process	3	268	0.518412	0.847921	g2087(ski3);g6685(VdtC);g6768(BUD23)
GO:0044774	mitotic DNA integrity checkpoint signaling	1	71	0.518581	0.847921	g7676(SNF1)
GO:0051649	establishment of localization in cell	10	957	0.518631	0.847921	g2084(DPH7);g2661(HSL1);g3132(ATG8);g426(-);g5820(SPAC343.17c);g5983(csn-8);g6768(BUD23);g7128(-);g7676(SNF1);g808(NUP57)
GO:0006119	oxidative phosphorylation	1	72	0.523543	0.851695	g5680(cox5)
GO:0031137	regulation of conjugation with cellular fusion	1	72	0.523543	0.851695	g7215(devR)
GO:0033157	regulation of intracellular protein transport	1	72	0.523543	0.851695	g7676(SNF1)
GO:0046999	regulation of conjugation	1	72	0.523543	0.851695	g7215(devR)
GO:0006289	nucleotide-excision repair	2	171	0.523893	0.851695	g5983(csn-8);g783(POL4)
GO:1903508	positive regulation of nucleic acid-templated transcription	4	370	0.525737	0.8535	g1858(pob3);g5731(CaO19.11346);g7215(devR);g7676(SNF1)
GO:0002064	epithelial cell development	1	73	0.528455	0.8535	g1858(pob3)
GO:0009132	nucleoside diphosphate metabolic process	1	73	0.528455	0.8535	g1105(CIMG_07933)
GO:0051703	biological process involved in intraspecies interaction between organisms	1	73	0.528455	0.8535	g7676(SNF1)
GO:0071941	nitrogen cycle metabolic process	1	73	0.528455	0.8535	g7676(SNF1)
GO:0048585	negative regulation of response to stimulus	3	272	0.528554	0.8535	g3740(nimA);g426(-);g7676(SNF1)
GO:1902680	positive regulation of RNA biosynthetic process	4	372	0.530088	0.855019	g1858(pob3);g5731(CaO19.11346);g7215(devR);g7676(SNF1)
GO:1903320	regulation of protein modification by small protein conjugation or removal	1	74	0.533317	0.858321	g5820(SPAC343.17c)
GO:0071554	cell wall organization or biogenesis	3	274	0.533583	0.858321	g1191(ALG7);g5597(HYPA);g7676(SNF1)
GO:0030154	cell differentiation	8	771	0.535106	0.858321	g1858(pob3);g2578(SPBC216.04c);g2661(HSL1);g5108(Spata20);g5597(HYPA);g5731(CaO19.11346);g7215(devR);g7676(SNF1)
GO:0005975	carbohydrate metabolic process	6	573	0.535111	0.858321	g1105(CIMG_07933);g1715(IPK1);g1999(-);g6181(ARB_07629);g6768(BUD23);g7676(SNF1)
GO:0051301	cell division	6	573	0.535111	0.858321	g2661(HSL1);g3740(nimA);g426(-);g5983(csn-8);g6768(BUD23);g7676(SNF1)
GO:0000460	maturation of 5.8S rRNA	1	75	0.53813	0.861247	g6768(BUD23)
GO:0000466	maturation of 5.8S rRNA from tricistronic rRNA transcript (SSU-rRNA, 5.8S rRNA, LSU-rRNA)	1	75	0.53813	0.861247	g6768(BUD23)
GO:0006325	chromatin organization	4	376	0.538736	0.861261	g1858(pob3);g5820(SPAC343.17c);g6768(BUD23);g7676(SNF1)
GO:0042546	cell wall biogenesis	2	176	0.539576	0.861404	g1191(ALG7);g7676(SNF1)
GO:0022607	cellular component assembly	13	1268	0.54002	0.861404	g1191(ALG7);g1858(pob3);g2578(SPBC216.04c);g2661(HSL1);g3132(ATG8);g3740(nimA);g426(-);g4574(RPN4);g5608(nob1);g5731(CaO19.11346);g5951(SDO1);g7676(SNF1);g808(NUP57)
GO:0000077	DNA damage checkpoint signaling	1	76	0.542894	0.862173	g7676(SNF1)
GO:0034330	cell junction organization	1	76	0.542894	0.862173	g2661(HSL1)
GO:0090529	cell septum assembly	1	76	0.542894	0.862173	g3740(nimA)
GO:1903829	positive regulation of cellular protein localization	1	76	0.542894	0.862173	g7676(SNF1)
GO:0019219	regulation of nucleobase-containing compound metabolic process	13	1271	0.543861	0.862758	g1663(SPAC25B8.11);g1858(pob3);g2087(ski3);g4355(rev1);g5731(CaO19.11346);g5820(SPAC343.17c);g5983(csn-8);g6289(gal4);g6768(BUD23);g6879(-);g7087(-);g7215(devR);g7676(SNF1)
GO:0006351	transcription, DNA-templated	12	1174	0.54606	0.865265	MSTRG.7814(--);g1663(SPAC25B8.11);g1858(pob3);g2087(ski3);g5731(CaO19.11346);g5983(csn-8);g6289(gal4);g6768(BUD23);g6879(-);g7087(-);g7215(devR);g7676(SNF1)
GO:0006606	protein import into nucleus	1	77	0.54761	0.865265	g808(NUP57)
GO:1902903	regulation of supramolecular fiber organization	1	77	0.54761	0.865265	g1858(pob3)
GO:0000122	negative regulation of transcription by RNA polymerase II	2	179	0.54882	0.865265	g5731(CaO19.11346);g7676(SNF1)
GO:0006352	DNA-templated transcription, initiation	2	179	0.54882	0.865265	MSTRG.7814(--);g1858(pob3)
GO:0009628	response to abiotic stimulus	5	481	0.549041	0.865265	g4355(rev1);g5680(cox5);g6334(mpr1);g7676(SNF1);g783(POL4)
GO:0097659	nucleic acid-templated transcription	12	1177	0.550001	0.865832	MSTRG.7814(--);g1663(SPAC25B8.11);g1858(pob3);g2087(ski3);g5731(CaO19.11346);g5983(csn-8);g6289(gal4);g6768(BUD23);g6879(-);g7087(-);g7215(devR);g7676(SNF1)
GO:0016570	histone modification	2	180	0.551873	0.866286	g5820(SPAC343.17c);g7676(SNF1)
GO:0048870	cell motility	2	180	0.551873	0.866286	g5820(SPAC343.17c);g5951(SDO1)
GO:0061061	muscle structure development	1	78	0.552277	0.866286	g2578(SPBC216.04c)
GO:0034613	cellular protein localization	9	882	0.553093	0.866286	g1858(pob3);g2661(HSL1);g3132(ATG8);g426(-);g5983(csn-8);g6768(BUD23);g7128(-);g7676(SNF1);g808(NUP57)
GO:0048589	developmental growth	2	181	0.554911	0.866286	g2661(HSL1);g5951(SDO1)
GO:0051674	localization of cell	2	181	0.554911	0.866286	g5820(SPAC343.17c);g5951(SDO1)
GO:0007018	microtubule-based movement	1	79	0.556898	0.866286	g2661(HSL1)
GO:0043009	chordate embryonic development	1	79	0.556898	0.866286	g5951(SDO1)
GO:0051648	vesicle localization	1	79	0.556898	0.866286	g2661(HSL1)
GO:0051650	establishment of vesicle localization	1	79	0.556898	0.866286	g2661(HSL1)
GO:0070482	response to oxygen levels	1	79	0.556898	0.866286	g5680(cox5)
GO:0009967	positive regulation of signal transduction	2	182	0.557936	0.866965	g3740(nimA);g6334(mpr1)
GO:0008299	isoprenoid biosynthetic process	2	183	0.560947	0.869167	g1191(ALG7);g6768(BUD23)
GO:0007186	G protein-coupled receptor signaling pathway	1	80	0.561472	0.869167	MSTRG.9641(--)
GO:0035825	homologous recombination	1	80	0.561472	0.869167	g4355(rev1)
GO:0032774	RNA biosynthetic process	12	1186	0.561764	0.869167	MSTRG.7814(--);g1663(SPAC25B8.11);g1858(pob3);g2087(ski3);g5731(CaO19.11346);g5983(csn-8);g6289(gal4);g6768(BUD23);g6879(-);g7087(-);g7215(devR);g7676(SNF1)
GO:0009067	aspartate family amino acid biosynthetic process	2	184	0.563943	0.871603	g4729(MET10);g6768(BUD23)
GO:0030031	cell projection assembly	1	81	0.565999	0.872357	g5731(CaO19.11346)
GO:0051098	regulation of binding	1	81	0.565999	0.872357	g1858(pob3)
GO:0001933	negative regulation of protein phosphorylation	1	82	0.57048	0.872357	g1858(pob3)
GO:0006090	pyruvate metabolic process	1	82	0.57048	0.872357	g1105(CIMG_07933)
GO:0006406	mRNA export from nucleus	1	82	0.57048	0.872357	g5983(csn-8)
GO:0016482	cytosolic transport	1	82	0.57048	0.872357	g7128(-)
GO:0043488	regulation of mRNA stability	1	82	0.57048	0.872357	g2087(ski3)
GO:0048598	embryonic morphogenesis	1	82	0.57048	0.872357	g5820(SPAC343.17c)
GO:0071427	mRNA-containing ribonucleoprotein complex export from nucleus	1	82	0.57048	0.872357	g5983(csn-8)
GO:1902410	mitotic cytokinetic process	1	82	0.57048	0.872357	g3740(nimA)
GO:0002181	cytoplasmic translation	2	187	0.572846	0.872662	g2084(DPH7);g7676(SNF1)
GO:2000241	regulation of reproductive process	2	187	0.572846	0.872662	g7215(devR);g7676(SNF1)
GO:0023051	regulation of signaling	5	494	0.573588	0.872662	g1858(pob3);g3740(nimA);g426(-);g6334(mpr1);g7676(SNF1)
GO:0010720	positive regulation of cell development	1	83	0.574916	0.872662	g7676(SNF1)
GO:0060968	regulation of gene silencing	1	83	0.574916	0.872662	g7676(SNF1)
GO:0061013	regulation of mRNA catabolic process	1	83	0.574916	0.872662	g2087(ski3)
GO:0072525	pyridine-containing compound biosynthetic process	1	83	0.574916	0.872662	g1105(CIMG_07933)
GO:0051345	positive regulation of hydrolase activity	2	188	0.575786	0.873063	g5951(SDO1);g7676(SNF1)
GO:0010628	positive regulation of gene expression	5	496	0.577307	0.874451	g1858(pob3);g5731(CaO19.11346);g6768(BUD23);g7215(devR);g7676(SNF1)
GO:0043408	regulation of MAPK cascade	1	84	0.579307	0.87564	g6334(mpr1)
GO:1903313	positive regulation of mRNA metabolic process	1	84	0.579307	0.87564	g2087(ski3)
GO:0051783	regulation of nuclear division	2	190	0.581621	0.875858	g3740(nimA);g426(-)
GO:0006066	alcohol metabolic process	3	294	0.582227	0.875858	g1105(CIMG_07933);g1191(ALG7);g1715(IPK1)
GO:0001101	response to acid chemical	1	85	0.583653	0.875858	g7676(SNF1)
GO:0030866	cortical actin cytoskeleton organization	1	85	0.583653	0.875858	g3740(nimA)
GO:0031331	positive regulation of cellular catabolic process	2	191	0.584517	0.875858	g2087(ski3);g7676(SNF1)
GO:0006720	isoprenoid metabolic process	2	192	0.587399	0.875858	g1191(ALG7);g6768(BUD23)
GO:0046165	alcohol biosynthetic process	2	192	0.587399	0.875858	g1191(ALG7);g1715(IPK1)
GO:0070727	cellular macromolecule localization	9	906	0.587786	0.875858	g1858(pob3);g2661(HSL1);g3132(ATG8);g426(-);g5983(csn-8);g6768(BUD23);g7128(-);g7676(SNF1);g808(NUP57)
GO:0006817	phosphate ion transport	1	86	0.587955	0.875858	g6756(asaE)
GO:0008284	positive regulation of cell population proliferation	1	86	0.587955	0.875858	g7676(SNF1)
GO:0009102	biotin biosynthetic process	1	86	0.587955	0.875858	g6768(BUD23)
GO:0034614	cellular response to reactive oxygen species	1	86	0.587955	0.875858	g7676(SNF1)
GO:0043487	regulation of RNA stability	1	86	0.587955	0.875858	g2087(ski3)
GO:0051054	positive regulation of DNA metabolic process	1	86	0.587955	0.875858	g7676(SNF1)
GO:0072330	monocarboxylic acid biosynthetic process	3	297	0.589254	0.876888	g1105(CIMG_07933);g6768(BUD23);g7676(SNF1)
GO:0032268	regulation of cellular protein metabolic process	7	706	0.590014	0.877113	g1858(pob3);g2084(DPH7);g2087(ski3);g4609(-);g5820(SPAC343.17c);g6334(mpr1);g7676(SNF1)
GO:0010646	regulation of cell communication	5	504	0.592022	0.877602	g1858(pob3);g3740(nimA);g426(-);g6334(mpr1);g7676(SNF1)
GO:0033043	regulation of organelle organization	5	504	0.592022	0.877602	g1858(pob3);g3740(nimA);g426(-);g5731(CaO19.11346);g5820(SPAC343.17c)
GO:0031329	regulation of cellular catabolic process	3	299	0.593898	0.877602	g2087(ski3);g3132(ATG8);g7676(SNF1)
GO:0006402	mRNA catabolic process	2	195	0.595958	0.877602	g2087(ski3);g5983(csn-8)
GO:0006768	biotin metabolic process	1	88	0.596428	0.877602	g6768(BUD23)
GO:0030071	regulation of mitotic metaphase/anaphase transition	1	88	0.596428	0.877602	g426(-)
GO:0031505	fungal-type cell wall organization	1	88	0.596428	0.877602	g7676(SNF1)
GO:0035966	response to topologically incorrect protein	1	88	0.596428	0.877602	g7676(SNF1)
GO:0051781	positive regulation of cell division	1	88	0.596428	0.877602	g3740(nimA)
GO:1990748	cellular detoxification	1	88	0.596428	0.877602	g2578(SPBC216.04c)
GO:1901135	carbohydrate derivative metabolic process	7	711	0.597856	0.878806	g1105(CIMG_07933);g1191(ALG7);g2661(HSL1);g3326(-);g3504(-);g5680(cox5);g7676(SNF1)
GO:0006357	regulation of transcription by RNA polymerase II	5	508	0.59928	0.879675	g1858(pob3);g5731(CaO19.11346);g5983(csn-8);g7215(devR);g7676(SNF1)
GO:2000112	regulation of cellular macromolecule biosynthetic process	13	1316	0.600287	0.879675	g1663(SPAC25B8.11);g1858(pob3);g2084(DPH7);g2087(ski3);g4609(-);g5731(CaO19.11346);g5983(csn-8);g6289(gal4);g6768(BUD23);g6879(-);g7087(-);g7215(devR);g7676(SNF1)
GO:0007091	metaphase/anaphase transition of mitotic cell cycle	1	89	0.6006	0.879675	g426(-)
GO:0006778	porphyrin-containing compound metabolic process	2	197	0.601592	0.879675	g2087(ski3);g6768(BUD23)
GO:0007165	signal transduction	9	916	0.601912	0.879675	MSTRG.1271(--);MSTRG.9641(--);g1858(pob3);g2661(HSL1);g3740(nimA);g415(-);g426(-);g6334(mpr1);g7676(SNF1)
GO:0010965	regulation of mitotic sister chromatid separation	1	90	0.60473	0.879675	g426(-)
GO:0030865	cortical cytoskeleton organization	1	90	0.60473	0.879675	g3740(nimA)
GO:0042326	negative regulation of phosphorylation	1	90	0.60473	0.879675	g1858(pob3)
GO:0043687	post-translational protein modification	1	90	0.60473	0.879675	g415(-)
GO:0051170	import into nucleus	1	90	0.60473	0.879675	g808(NUP57)
GO:0016052	carbohydrate catabolic process	2	199	0.607169	0.879675	g1105(CIMG_07933);g7676(SNF1)
GO:0042440	pigment metabolic process	3	305	0.607634	0.879675	g1166(orf2);g2087(ski3);g6768(BUD23)
GO:0031570	DNA integrity checkpoint signaling	1	91	0.608818	0.879675	g7676(SNF1)
GO:0034404	nucleobase-containing small molecule biosynthetic process	1	91	0.608818	0.879675	g1105(CIMG_07933)
GO:0042770	signal transduction in response to DNA damage	1	91	0.608818	0.879675	g7676(SNF1)
GO:0090329	regulation of DNA-dependent DNA replication	1	91	0.608818	0.879675	g7676(SNF1)
GO:1902099	regulation of metaphase/anaphase transition of cell cycle	1	91	0.608818	0.879675	g426(-)
GO:0048584	positive regulation of response to stimulus	3	306	0.609894	0.880348	g3740(nimA);g6334(mpr1);g7676(SNF1)
GO:0032269	negative regulation of cellular protein metabolic process	3	307	0.612146	0.880613	g1858(pob3);g2087(ski3);g7676(SNF1)
GO:0007584	response to nutrient	1	92	0.612864	0.880613	g7676(SNF1)
GO:0044784	metaphase/anaphase transition of cell cycle	1	92	0.612864	0.880613	g426(-)
GO:0071396	cellular response to lipid	1	92	0.612864	0.880613	g7676(SNF1)
GO:0018193	peptidyl-amino acid modification	3	308	0.61439	0.880613	g2084(DPH7);g2661(HSL1);g7676(SNF1)
GO:0023056	positive regulation of signaling	2	202	0.615425	0.880613	g3740(nimA);g6334(mpr1)
GO:0031334	positive regulation of protein-containing complex assembly	1	93	0.616869	0.880613	g1858(pob3)
GO:1905818	regulation of chromosome separation	1	93	0.616869	0.880613	g426(-)
GO:0034645	cellular macromolecule biosynthetic process	21	2126	0.617813	0.880613	MSTRG.7814(--);g1191(ALG7);g1663(SPAC25B8.11);g1858(pob3);g2084(DPH7);g2087(ski3);g2661(HSL1);g2759(adl1);g3504(-);g3641(ECM16);g4355(rev1);g4609(-);g5731(CaO19.11346);g5983(csn-8);g6289(gal4);g6768(BUD23);g6879(-);g7087(-);g7215(devR);g7676(SNF1);g783(POL4)
GO:0046907	intracellular transport	8	826	0.617959	0.880613	g2084(DPH7);g2661(HSL1);g3132(ATG8);g5983(csn-8);g6768(BUD23);g7128(-);g7676(SNF1);g808(NUP57)
GO:0040007	growth	4	415	0.618762	0.880613	g1858(pob3);g2661(HSL1);g5951(SDO1);g7676(SNF1)
GO:0051246	regulation of protein metabolic process	7	725	0.619434	0.880613	g1858(pob3);g2084(DPH7);g2087(ski3);g4609(-);g5820(SPAC343.17c);g6334(mpr1);g7676(SNF1)
GO:0010556	regulation of macromolecule biosynthetic process	13	1332	0.619703	0.880613	g1663(SPAC25B8.11);g1858(pob3);g2084(DPH7);g2087(ski3);g4609(-);g5731(CaO19.11346);g5983(csn-8);g6289(gal4);g6768(BUD23);g6879(-);g7087(-);g7215(devR);g7676(SNF1)
GO:0000724	double-strand break repair via homologous recombination	1	94	0.620834	0.880613	g4355(rev1)
GO:0007155	cell adhesion	1	94	0.620834	0.880613	g7676(SNF1)
GO:0051306	mitotic sister chromatid separation	1	94	0.620834	0.880613	g426(-)
GO:0009896	positive regulation of catabolic process	2	204	0.620858	0.880613	g2087(ski3);g7676(SNF1)
GO:0009991	response to extracellular stimulus	3	311	0.62107	0.880613	g1858(pob3);g3132(ATG8);g7676(SNF1)
GO:0044550	secondary metabolite biosynthetic process	2	205	0.623552	0.883263	MSTRG.9641(--);g4729(MET10)
GO:0034728	nucleosome organization	1	95	0.624758	0.884103	g1858(pob3)
GO:0051128	regulation of cellular component organization	7	730	0.626997	0.885255	g1858(pob3);g2661(HSL1);g3740(nimA);g426(-);g5731(CaO19.11346);g5820(SPAC343.17c);g7676(SNF1)
GO:0034655	nucleobase-containing compound catabolic process	3	314	0.627675	0.885255	g1105(CIMG_07933);g2087(ski3);g5983(csn-8)
GO:0051248	negative regulation of protein metabolic process	3	314	0.627675	0.885255	g1858(pob3);g2087(ski3);g7676(SNF1)
GO:0048638	regulation of developmental growth	1	96	0.628642	0.885255	g2661(HSL1)
GO:0097305	response to alcohol	1	96	0.628642	0.885255	g7676(SNF1)
GO:0032501	multicellular organismal process	12	1240	0.629989	0.886287	MSTRG.6920(--);g1858(pob3);g2578(SPBC216.04c);g2661(HSL1);g4355(rev1);g5108(Spata20);g5608(nob1);g5731(CaO19.11346);g5820(SPAC343.17c);g5951(SDO1);g7676(SNF1);g808(NUP57)
GO:0000725	recombinational repair	1	97	0.632486	0.886369	g4355(rev1)
GO:0006826	iron ion transport	1	97	0.632486	0.886369	MSTRG.1271(--)
GO:0045132	meiotic chromosome segregation	1	97	0.632486	0.886369	g426(-)
GO:0090304	nucleic acid metabolic process	22	2239	0.632657	0.886369	MSTRG.7814(--);MSTRG.9641(--);g1663(SPAC25B8.11);g1858(pob3);g2087(ski3);g2759(adl1);g3641(ECM16);g4355(rev1);g4609(-);g5328(-);g5608(nob1);g5731(CaO19.11346);g5820(SPAC343.17c);g5951(SDO1);g5983(csn-8);g6289(gal4);g6768(BUD23);g6879(-);g7087(-);g7215(devR);g7676(SNF1);g783(POL4)
GO:0010468	regulation of gene expression	14	1444	0.633498	0.886369	MSTRG.6920(--);g1663(SPAC25B8.11);g1858(pob3);g2084(DPH7);g2087(ski3);g4609(-);g5731(CaO19.11346);g5983(csn-8);g6289(gal4);g6768(BUD23);g6879(-);g7087(-);g7215(devR);g7676(SNF1)
GO:0034622	cellular protein-containing complex assembly	7	735	0.634484	0.886369	g1858(pob3);g2578(SPBC216.04c);g426(-);g4574(RPN4);g5608(nob1);g5951(SDO1);g808(NUP57)
GO:0000165	MAPK cascade	1	98	0.636292	0.886369	g6334(mpr1)
GO:0017004	cytochrome complex assembly	1	98	0.636292	0.886369	g4574(RPN4)
GO:0030855	epithelial cell differentiation	1	98	0.636292	0.886369	g1858(pob3)
GO:0061025	membrane fusion	1	98	0.636292	0.886369	g3132(ATG8)
GO:0000070	mitotic sister chromatid segregation	2	210	0.636809	0.886369	g3740(nimA);g426(-)
GO:0048869	cellular developmental process	8	840	0.637891	0.887019	g1858(pob3);g2578(SPBC216.04c);g2661(HSL1);g5108(Spata20);g5597(HYPA);g5731(CaO19.11346);g7215(devR);g7676(SNF1)
GO:0046496	nicotinamide nucleotide metabolic process	1	99	0.640058	0.889176	g1105(CIMG_07933)
GO:0032259	methylation	2	212	0.642011	0.891029	g6685(VdtC);g6768(BUD23)
GO:0019362	pyridine nucleotide metabolic process	1	100	0.643787	0.89146	g1105(CIMG_07933)
GO:0010647	positive regulation of cell communication	2	213	0.64459	0.89146	g3740(nimA);g6334(mpr1)
GO:0031323	regulation of cellular metabolic process	17	1755	0.645533	0.89146	g1663(SPAC25B8.11);g1858(pob3);g2084(DPH7);g2087(ski3);g3132(ATG8);g4355(rev1);g4609(-);g5731(CaO19.11346);g5820(SPAC343.17c);g5983(csn-8);g6289(gal4);g6334(mpr1);g6768(BUD23);g6879(-);g7087(-);g7215(devR);g7676(SNF1)
GO:0007049	cell cycle	10	1050	0.645585	0.89146	MSTRG.9641(--);g2661(HSL1);g3740(nimA);g426(-);g5820(SPAC343.17c);g5951(SDO1);g5983(csn-8);g6334(mpr1);g6768(BUD23);g7676(SNF1)
GO:0009894	regulation of catabolic process	3	323	0.647028	0.89146	g2087(ski3);g3132(ATG8);g7676(SNF1)
GO:0007423	sensory organ development	1	101	0.647477	0.89146	g2578(SPBC216.04c)
GO:0009273	peptidoglycan-based cell wall biogenesis	1	101	0.647477	0.89146	g1191(ALG7)
GO:0051171	regulation of nitrogen compound metabolic process	16	1657	0.647641	0.89146	g1663(SPAC25B8.11);g1858(pob3);g2084(DPH7);g2087(ski3);g4355(rev1);g4609(-);g5731(CaO19.11346);g5820(SPAC343.17c);g5983(csn-8);g6289(gal4);g6334(mpr1);g6768(BUD23);g6879(-);g7087(-);g7215(devR);g7676(SNF1)
GO:0009059	macromolecule biosynthetic process	21	2155	0.647953	0.89146	MSTRG.7814(--);g1191(ALG7);g1663(SPAC25B8.11);g1858(pob3);g2084(DPH7);g2087(ski3);g2661(HSL1);g2759(adl1);g3504(-);g3641(ECM16);g4355(rev1);g4609(-);g5731(CaO19.11346);g5983(csn-8);g6289(gal4);g6768(BUD23);g6879(-);g7087(-);g7215(devR);g7676(SNF1);g783(POL4)
GO:0051252	regulation of RNA metabolic process	11	1154	0.648503	0.89146	g1663(SPAC25B8.11);g1858(pob3);g2087(ski3);g5731(CaO19.11346);g5983(csn-8);g6289(gal4);g6768(BUD23);g6879(-);g7087(-);g7215(devR);g7676(SNF1)
GO:0006275	regulation of DNA replication	1	102	0.65113	0.892518	g7676(SNF1)
GO:0022610	biological adhesion	1	102	0.65113	0.892518	g7676(SNF1)
GO:0031123	RNA 3'-end processing	1	102	0.65113	0.892518	g5983(csn-8)
GO:0000082	G1/S transition of mitotic cell cycle	1	103	0.654745	0.893042	g7676(SNF1)
GO:0000184	nuclear-transcribed mRNA catabolic process, nonsense-mediated decay	1	103	0.654745	0.893042	g2087(ski3)
GO:2000243	positive regulation of reproductive process	1	103	0.654745	0.893042	g7215(devR)
GO:0009653	anatomical structure morphogenesis	6	645	0.655042	0.893042	g2578(SPBC216.04c);g2661(HSL1);g5597(HYPA);g5731(CaO19.11346);g5820(SPAC343.17c);g7676(SNF1)
GO:0009636	response to toxic substance	2	218	0.657274	0.893042	g2044(zta1);g2578(SPBC216.04c)
GO:0040029	regulation of gene expression, epigenetic	2	218	0.657274	0.893042	g1858(pob3);g2087(ski3)
GO:0045892	negative regulation of transcription, DNA-templated	3	328	0.657479	0.893042	g1858(pob3);g5731(CaO19.11346);g7676(SNF1)
GO:0000302	response to reactive oxygen species	1	104	0.658324	0.893042	g7676(SNF1)
GO:0000747	conjugation with cellular fusion	1	104	0.658324	0.893042	g7215(devR)
GO:0046434	organophosphate catabolic process	1	104	0.658324	0.893042	g1105(CIMG_07933)
GO:1901699	cellular response to nitrogen compound	1	104	0.658324	0.893042	g7676(SNF1)
GO:0042537	benzene-containing compound metabolic process	1	105	0.661866	0.89414	g4729(MET10)
GO:0045927	positive regulation of growth	1	105	0.661866	0.89414	g7676(SNF1)
GO:0048534	hematopoietic or lymphoid organ development	1	105	0.661866	0.89414	g5951(SDO1)
GO:0001932	regulation of protein phosphorylation	2	220	0.662248	0.89414	g1858(pob3);g6334(mpr1)
GO:0043934	sporulation	2	220	0.662248	0.89414	g3462(ARB_03442);g5597(HYPA)
GO:0008104	protein localization	11	1166	0.663088	0.89414	MSTRG.1271(--);g1858(pob3);g2661(HSL1);g3132(ATG8);g426(-);g5983(csn-8);g6278(-);g6768(BUD23);g7128(-);g7676(SNF1);g808(NUP57)
GO:0060255	regulation of macromolecule metabolic process	17	1772	0.663617	0.89414	MSTRG.6920(--);g1663(SPAC25B8.11);g1858(pob3);g2084(DPH7);g2087(ski3);g4355(rev1);g4609(-);g5731(CaO19.11346);g5820(SPAC343.17c);g5983(csn-8);g6289(gal4);g6334(mpr1);g6768(BUD23);g6879(-);g7087(-);g7215(devR);g7676(SNF1)
GO:0040008	regulation of growth	2	221	0.664714	0.89414	g2661(HSL1);g7676(SNF1)
GO:1901617	organic hydroxy compound biosynthetic process	2	221	0.664714	0.89414	g1191(ALG7);g1715(IPK1)
GO:0000746	conjugation	1	107	0.668843	0.897545	g7215(devR)
GO:0044843	cell cycle G1/S phase transition	1	107	0.668843	0.897545	g7676(SNF1)
GO:1902679	negative regulation of RNA biosynthetic process	3	334	0.669735	0.897545	g1858(pob3);g5731(CaO19.11346);g7676(SNF1)
GO:1903507	negative regulation of nucleic acid-templated transcription	3	334	0.669735	0.897545	g1858(pob3);g5731(CaO19.11346);g7676(SNF1)
GO:0048731	system development	7	760	0.670693	0.897994	g1858(pob3);g2578(SPBC216.04c);g2661(HSL1);g4355(rev1);g5731(CaO19.11346);g5951(SDO1);g7676(SNF1)
GO:0006886	intracellular protein transport	6	656	0.67171	0.898521	g3132(ATG8);g5983(csn-8);g6768(BUD23);g7128(-);g7676(SNF1);g808(NUP57)
GO:0006139	nucleobase-containing compound metabolic process	26	2674	0.673465	0.898555	MSTRG.7814(--);MSTRG.9641(--);g1105(CIMG_07933);g1191(ALG7);g1663(SPAC25B8.11);g1858(pob3);g2087(ski3);g2759(adl1);g3326(-);g3641(ECM16);g4355(rev1);g4609(-);g5328(-);g5608(nob1);g5680(cox5);g5731(CaO19.11346);g5820(SPAC343.17c);g5951(SDO1);g5983(csn-8);g6289(gal4);g6768(BUD23);g6879(-);g7087(-);g7215(devR);g7676(SNF1);g783(POL4)
GO:0032386	regulation of intracellular transport	1	109	0.675678	0.898555	g7676(SNF1)
GO:0045597	positive regulation of cell differentiation	1	109	0.675678	0.898555	g7676(SNF1)
GO:0006310	DNA recombination	3	337	0.675746	0.898555	MSTRG.9641(--);g2759(adl1);g4355(rev1)
GO:0006401	RNA catabolic process	2	226	0.676832	0.898555	g2087(ski3);g5983(csn-8)
GO:0065003	protein-containing complex assembly	8	869	0.677413	0.898555	g1191(ALG7);g1858(pob3);g2578(SPBC216.04c);g426(-);g4574(RPN4);g5608(nob1);g5951(SDO1);g808(NUP57)
GO:0051173	positive regulation of nitrogen compound metabolic process	7	765	0.677681	0.898555	g1858(pob3);g2087(ski3);g5731(CaO19.11346);g6334(mpr1);g6768(BUD23);g7215(devR);g7676(SNF1)
GO:0031507	heterochromatin assembly	1	110	0.679043	0.898555	g1858(pob3)
GO:0046164	alcohol catabolic process	1	110	0.679043	0.898555	g1105(CIMG_07933)
GO:0051259	protein complex oligomerization	1	110	0.679043	0.898555	g1191(ALG7)
GO:1902533	positive regulation of intracellular signal transduction	1	110	0.679043	0.898555	g6334(mpr1)
GO:0009152	purine ribonucleotide biosynthetic process	2	227	0.679213	0.898555	g1105(CIMG_07933);g7676(SNF1)
GO:0031326	regulation of cellular biosynthetic process	13	1385	0.680957	0.898852	g1663(SPAC25B8.11);g1858(pob3);g2084(DPH7);g2087(ski3);g4609(-);g5731(CaO19.11346);g5983(csn-8);g6289(gal4);g6768(BUD23);g6879(-);g7087(-);g7215(devR);g7676(SNF1)
GO:0009451	RNA modification	2	228	0.681581	0.898852	g4609(-);g6768(BUD23)
GO:1901607	alpha-amino acid biosynthetic process	3	340	0.681679	0.898852	g2044(zta1);g4729(MET10);g6768(BUD23)
GO:0009150	purine ribonucleotide metabolic process	3	341	0.68364	0.898852	g1105(CIMG_07933);g5680(cox5);g7676(SNF1)
GO:0016567	protein ubiquitination	2	229	0.683934	0.898852	g415(-);g5820(SPAC343.17c)
GO:0051129	negative regulation of cellular component organization	2	229	0.683934	0.898852	g3740(nimA);g426(-)
GO:0051234	establishment of localization	19	1993	0.685126	0.898852	MSTRG.1271(--);MSTRG.5589(--);MSTRG.802(--);g2084(DPH7);g2661(HSL1);g3132(ATG8);g3641(ECM16);g426(-);g4684(-);g4729(MET10);g5680(cox5);g5820(SPAC343.17c);g5983(csn-8);g6278(-);g6756(asaE);g6768(BUD23);g7128(-);g7676(SNF1);g808(NUP57)
GO:0006270	DNA replication initiation	1	112	0.685671	0.898852	g7676(SNF1)
GO:0022900	electron transport chain	1	112	0.685671	0.898852	g5680(cox5)
GO:0032870	cellular response to hormone stimulus	1	112	0.685671	0.898852	g7676(SNF1)
GO:0000819	sister chromatid segregation	2	231	0.6886	0.900375	g3740(nimA);g426(-)
GO:0050794	regulation of cellular process	23	2397	0.691392	0.900375	MSTRG.1271(--);MSTRG.9641(--);g1663(SPAC25B8.11);g1858(pob3);g2084(DPH7);g2087(ski3);g2661(HSL1);g3132(ATG8);g3740(nimA);g415(-);g426(-);g4355(rev1);g4609(-);g5731(CaO19.11346);g5820(SPAC343.17c);g5983(csn-8);g6289(gal4);g6334(mpr1);g6768(BUD23);g6879(-);g7087(-);g7215(devR);g7676(SNF1)
GO:0006888	endoplasmic reticulum to Golgi vesicle-mediated transport	1	114	0.692164	0.900375	g3132(ATG8)
GO:0006970	response to osmotic stress	1	114	0.692164	0.900375	g6334(mpr1)
GO:0051223	regulation of protein transport	1	114	0.692164	0.900375	g7676(SNF1)
GO:0072524	pyridine-containing compound metabolic process	1	114	0.692164	0.900375	g1105(CIMG_07933)
GO:0097237	cellular response to toxic substance	1	114	0.692164	0.900375	g2578(SPBC216.04c)
GO:0140253	cell-cell fusion	1	114	0.692164	0.900375	g7215(devR)
GO:0051641	cellular localization	11	1191	0.692452	0.900375	g1858(pob3);g2084(DPH7);g2661(HSL1);g3132(ATG8);g426(-);g5820(SPAC343.17c);g5983(csn-8);g6768(BUD23);g7128(-);g7676(SNF1);g808(NUP57)
GO:0051276	chromosome organization	8	883	0.695586	0.901767	g1858(pob3);g3740(nimA);g426(-);g5328(-);g5820(SPAC343.17c);g5983(csn-8);g6768(BUD23);g7676(SNF1)
GO:0080090	regulation of primary metabolic process	16	1703	0.696158	0.901767	g1663(SPAC25B8.11);g1858(pob3);g2084(DPH7);g2087(ski3);g4355(rev1);g4609(-);g5731(CaO19.11346);g5820(SPAC343.17c);g5983(csn-8);g6289(gal4);g6334(mpr1);g6768(BUD23);g6879(-);g7087(-);g7215(devR);g7676(SNF1)
GO:0019222	regulation of metabolic process	18	1906	0.698039	0.901767	MSTRG.6920(--);g1663(SPAC25B8.11);g1858(pob3);g2084(DPH7);g2087(ski3);g3132(ATG8);g4355(rev1);g4609(-);g5731(CaO19.11346);g5820(SPAC343.17c);g5983(csn-8);g6289(gal4);g6334(mpr1);g6768(BUD23);g6879(-);g7087(-);g7215(devR);g7676(SNF1)
GO:0019438	aromatic compound biosynthetic process	18	1906	0.698039	0.901767	MSTRG.7814(--);g1105(CIMG_07933);g1663(SPAC25B8.11);g1858(pob3);g2087(ski3);g2759(adl1);g3326(-);g4355(rev1);g5731(CaO19.11346);g5983(csn-8);g6289(gal4);g6685(VdtC);g6768(BUD23);g6879(-);g7087(-);g7215(devR);g7676(SNF1);g783(POL4)
GO:0006367	transcription initiation from RNA polymerase II promoter	1	116	0.698526	0.901767	g1858(pob3)
GO:0031497	chromatin assembly	1	116	0.698526	0.901767	g1858(pob3)
GO:0044038	cell wall macromolecule biosynthetic process	1	116	0.698526	0.901767	g1191(ALG7)
GO:0070589	cellular component macromolecule biosynthetic process	1	116	0.698526	0.901767	g1191(ALG7)
GO:0045595	regulation of cell differentiation	2	236	0.700022	0.902891	g2661(HSL1);g7676(SNF1)
GO:0070828	heterochromatin organization	1	117	0.701658	0.903097	g1858(pob3)
GO:2001251	negative regulation of chromosome organization	1	117	0.701658	0.903097	g426(-)
GO:0023052	signaling	9	993	0.70266	0.903097	MSTRG.1271(--);MSTRG.9641(--);g1858(pob3);g2661(HSL1);g3740(nimA);g415(-);g426(-);g6334(mpr1);g7676(SNF1)
GO:0009889	regulation of biosynthetic process	13	1405	0.702687	0.903097	g1663(SPAC25B8.11);g1858(pob3);g2084(DPH7);g2087(ski3);g4609(-);g5731(CaO19.11346);g5983(csn-8);g6289(gal4);g6768(BUD23);g6879(-);g7087(-);g7215(devR);g7676(SNF1)
GO:0010563	negative regulation of phosphorus metabolic process	1	118	0.704758	0.904147	g1858(pob3)
GO:0045936	negative regulation of phosphate metabolic process	1	118	0.704758	0.904147	g1858(pob3)
GO:0007033	vacuole organization	1	119	0.707826	0.905365	g3132(ATG8)
GO:0007154	cell communication	10	1102	0.708692	0.905365	MSTRG.1271(--);MSTRG.9641(--);g1858(pob3);g2661(HSL1);g3132(ATG8);g3740(nimA);g415(-);g426(-);g6334(mpr1);g7676(SNF1)
GO:0022613	ribonucleoprotein complex biogenesis	5	575	0.709876	0.905365	g3641(ECM16);g5608(nob1);g5951(SDO1);g6768(BUD23);g808(NUP57)
GO:0051253	negative regulation of RNA metabolic process	3	355	0.710173	0.905365	g1858(pob3);g5731(CaO19.11346);g7676(SNF1)
GO:0051304	chromosome separation	1	120	0.710863	0.905365	g426(-)
GO:0006164	purine nucleotide biosynthetic process	2	241	0.711104	0.905365	g1105(CIMG_07933);g7676(SNF1)
GO:0051179	localization	21	2220	0.711655	0.905365	MSTRG.1271(--);MSTRG.5589(--);MSTRG.802(--);g1858(pob3);g2084(DPH7);g2661(HSL1);g3132(ATG8);g3641(ECM16);g426(-);g4684(-);g4729(MET10);g5680(cox5);g5820(SPAC343.17c);g5951(SDO1);g5983(csn-8);g6278(-);g6756(asaE);g6768(BUD23);g7128(-);g7676(SNF1);g808(NUP57)
GO:0031399	regulation of protein modification process	3	356	0.712003	0.905365	g1858(pob3);g5820(SPAC343.17c);g6334(mpr1)
GO:0009260	ribonucleotide biosynthetic process	2	242	0.71328	0.905365	g1105(CIMG_07933);g7676(SNF1)
GO:0009306	protein secretion	2	242	0.71328	0.905365	g6278(-);g7676(SNF1)
GO:0035592	establishment of protein localization to extracellular region	2	242	0.71328	0.905365	g6278(-);g7676(SNF1)
GO:0071692	protein localization to extracellular region	2	242	0.71328	0.905365	g6278(-);g7676(SNF1)
GO:0090087	regulation of peptide transport	1	121	0.713869	0.905365	g7676(SNF1)
GO:0000723	telomere maintenance	1	122	0.716845	0.905704	g5328(-)
GO:0007283	spermatogenesis	1	122	0.716845	0.905704	g5108(Spata20)
GO:0032506	cytokinetic process	1	122	0.716845	0.905704	g3740(nimA)
GO:0062012	regulation of small molecule metabolic process	1	122	0.716845	0.905704	g7676(SNF1)
GO:0009259	ribonucleotide metabolic process	3	360	0.719239	0.905704	g1105(CIMG_07933);g5680(cox5);g7676(SNF1)
GO:0042325	regulation of phosphorylation	2	245	0.719728	0.905704	g1858(pob3);g6334(mpr1)
GO:0001934	positive regulation of protein phosphorylation	1	123	0.71979	0.905704	g6334(mpr1)
GO:0032200	telomere organization	1	123	0.71979	0.905704	g5328(-)
GO:0034504	protein localization to nucleus	1	123	0.71979	0.905704	g808(NUP57)
GO:0010557	positive regulation of macromolecule biosynthetic process	4	473	0.721167	0.905983	g1858(pob3);g5731(CaO19.11346);g7215(devR);g7676(SNF1)
GO:0044260	cellular macromolecule metabolic process	29	3019	0.721268	0.905983	MSTRG.7814(--);MSTRG.9641(--);g1191(ALG7);g1663(SPAC25B8.11);g1858(pob3);g2084(DPH7);g2087(ski3);g2578(SPBC216.04c);g2661(HSL1);g2759(adl1);g3504(-);g3641(ECM16);g3740(nimA);g415(-);g4355(rev1);g4609(-);g5328(-);g5731(CaO19.11346);g5820(SPAC343.17c);g5983(csn-8);g6289(gal4);g6334(mpr1);g6768(BUD23);g6879(-);g7087(-);g7215(devR);g7655(uch2);g7676(SNF1);g783(POL4)
GO:0036211	protein modification process	11	1219	0.723597	0.90788	g1191(ALG7);g1858(pob3);g2084(DPH7);g2661(HSL1);g3504(-);g3740(nimA);g415(-);g5820(SPAC343.17c);g6334(mpr1);g6768(BUD23);g7676(SNF1)
GO:0010604	positive regulation of macromolecule metabolic process	7	800	0.7241	0.90788	g1858(pob3);g2087(ski3);g5731(CaO19.11346);g6334(mpr1);g6768(BUD23);g7215(devR);g7676(SNF1)
GO:0006414	translational elongation	1	125	0.725589	0.90788	g2084(DPH7)
GO:0071852	fungal-type cell wall organization or biogenesis	1	125	0.725589	0.90788	g7676(SNF1)
GO:0032446	protein modification by small protein conjugation	2	248	0.726056	0.90788	g415(-);g5820(SPAC343.17c)
GO:0006996	organelle organization	16	1735	0.727766	0.90788	g1858(pob3);g2578(SPBC216.04c);g3132(ATG8);g3740(nimA);g426(-);g4355(rev1);g5328(-);g5731(CaO19.11346);g5820(SPAC343.17c);g5951(SDO1);g5983(csn-8);g6768(BUD23);g7128(-);g7215(devR);g7676(SNF1);g808(NUP57)
GO:0006333	chromatin assembly or disassembly	1	126	0.728445	0.90788	g1858(pob3)
GO:0007127	meiosis I	1	126	0.728445	0.90788	g426(-)
GO:0070201	regulation of establishment of protein localization	1	126	0.728445	0.90788	g7676(SNF1)
GO:0031325	positive regulation of cellular metabolic process	7	804	0.72912	0.907936	g1858(pob3);g2087(ski3);g5731(CaO19.11346);g6334(mpr1);g6768(BUD23);g7215(devR);g7676(SNF1)
GO:0033014	tetrapyrrole biosynthetic process	2	250	0.730208	0.908508	g6685(VdtC);g6768(BUD23)
GO:0140053	mitochondrial gene expression	1	127	0.731271	0.909045	g4609(-)
GO:0009791	post-embryonic development	2	251	0.732265	0.909215	g1858(pob3);g7676(SNF1)
GO:0007275	multicellular organism development	9	1019	0.733019	0.909215	g1858(pob3);g2578(SPBC216.04c);g2661(HSL1);g4355(rev1);g5108(Spata20);g5731(CaO19.11346);g5820(SPAC343.17c);g5951(SDO1);g7676(SNF1)
GO:0006163	purine nucleotide metabolic process	3	368	0.733299	0.909215	g1105(CIMG_07933);g5680(cox5);g7676(SNF1)
GO:0006366	transcription by RNA polymerase II	5	592	0.734406	0.909806	g1858(pob3);g5731(CaO19.11346);g5983(csn-8);g7215(devR);g7676(SNF1)
GO:0015698	inorganic anion transport	1	130	0.739577	0.913211	g6756(asaE)
GO:0031400	negative regulation of protein modification process	1	130	0.739577	0.913211	g1858(pob3)
GO:0050789	regulation of biological process	24	2551	0.741554	0.913211	MSTRG.1271(--);MSTRG.6920(--);MSTRG.9641(--);g1663(SPAC25B8.11);g1858(pob3);g2084(DPH7);g2087(ski3);g2661(HSL1);g3132(ATG8);g3740(nimA);g415(-);g426(-);g4355(rev1);g4609(-);g5731(CaO19.11346);g5820(SPAC343.17c);g5983(csn-8);g6289(gal4);g6334(mpr1);g6768(BUD23);g6879(-);g7087(-);g7215(devR);g7676(SNF1)
GO:0044270	cellular nitrogen compound catabolic process	3	373	0.741811	0.913211	g1105(CIMG_07933);g2087(ski3);g5983(csn-8)
GO:0006744	ubiquinone biosynthetic process	1	131	0.742289	0.913211	g6768(BUD23)
GO:0009110	vitamin biosynthetic process	2	256	0.742355	0.913211	g6685(VdtC);g6768(BUD23)
GO:0042364	water-soluble vitamin biosynthetic process	2	256	0.742355	0.913211	g6685(VdtC);g6768(BUD23)
GO:0046390	ribose phosphate biosynthetic process	2	256	0.742355	0.913211	g1105(CIMG_07933);g7676(SNF1)
GO:0008652	cellular amino acid biosynthetic process	3	374	0.743488	0.913211	g2044(zta1);g4729(MET10);g6768(BUD23)
GO:1901615	organic hydroxy compound metabolic process	3	374	0.743488	0.913211	g1105(CIMG_07933);g1191(ALG7);g1715(IPK1)
GO:0006743	ubiquinone metabolic process	1	132	0.744974	0.91348	g6768(BUD23)
GO:0044036	cell wall macromolecule metabolic process	1	132	0.744974	0.91348	g1191(ALG7)
GO:0051235	maintenance of location	1	133	0.747631	0.913746	g7676(SNF1)
GO:0055086	nucleobase-containing small molecule metabolic process	5	602	0.748146	0.913746	g1105(CIMG_07933);g1191(ALG7);g3326(-);g5680(cox5);g7676(SNF1)
GO:0007166	cell surface receptor signaling pathway	2	259	0.748256	0.913746	MSTRG.1271(--);g3740(nimA)
GO:0019439	aromatic compound catabolic process	4	492	0.750092	0.913746	g1105(CIMG_07933);g2087(ski3);g4729(MET10);g5983(csn-8)
GO:0044272	sulfur compound biosynthetic process	3	378	0.750112	0.913746	g2044(zta1);g4729(MET10);g6768(BUD23)
GO:0042327	positive regulation of phosphorylation	1	134	0.750261	0.913746	g6334(mpr1)
GO:0051050	positive regulation of transport	1	134	0.750261	0.913746	g7676(SNF1)
GO:0051302	regulation of cell division	1	134	0.750261	0.913746	g3740(nimA)
GO:0008283	cell population proliferation	2	263	0.755947	0.919119	g5951(SDO1);g7676(SNF1)
GO:0051336	regulation of hydrolase activity	2	263	0.755947	0.919119	g5951(SDO1);g7676(SNF1)
GO:0019693	ribose phosphate metabolic process	3	382	0.756603	0.919141	g1105(CIMG_07933);g5680(cox5);g7676(SNF1)
GO:0016050	vesicle organization	1	137	0.757989	0.919428	g7128(-)
GO:0046700	heterocycle catabolic process	3	383	0.758204	0.919428	g1105(CIMG_07933);g2087(ski3);g5983(csn-8)
GO:0030435	sporulation resulting in formation of a cellular spore	1	138	0.760513	0.919428	g5597(HYPA)
GO:0018130	heterocycle biosynthetic process	18	1974	0.761046	0.919428	MSTRG.7814(--);g1105(CIMG_07933);g1663(SPAC25B8.11);g1858(pob3);g2087(ski3);g2759(adl1);g3326(-);g4355(rev1);g5731(CaO19.11346);g5983(csn-8);g6289(gal4);g6685(VdtC);g6768(BUD23);g6879(-);g7087(-);g7215(devR);g7676(SNF1);g783(POL4)
GO:0002376	immune system process	3	386	0.762961	0.919428	g2087(ski3);g4355(rev1);g5951(SDO1)
GO:0072594	establishment of protein localization to organelle	3	386	0.762961	0.919428	g3132(ATG8);g7128(-);g808(NUP57)
GO:0006633	fatty acid biosynthetic process	1	139	0.763011	0.919428	g7676(SNF1)
GO:0072522	purine-containing compound biosynthetic process	2	268	0.765281	0.919428	g1105(CIMG_07933);g7676(SNF1)
GO:0033993	response to lipid	1	140	0.765483	0.919428	g7676(SNF1)
GO:0048232	male gamete generation	1	140	0.765483	0.919428	g5108(Spata20)
GO:1903827	regulation of cellular protein localization	1	140	0.765483	0.919428	g7676(SNF1)
GO:0098662	inorganic cation transmembrane transport	2	269	0.767111	0.919428	g4684(-);g5680(cox5)
GO:2000113	negative regulation of cellular macromolecule biosynthetic process	4	504	0.767186	0.919428	g1858(pob3);g2087(ski3);g5731(CaO19.11346);g7676(SNF1)
GO:0001775	cell activation	1	142	0.770351	0.919428	g808(NUP57)
GO:0015995	chlorophyll biosynthetic process	1	142	0.770351	0.919428	g6768(BUD23)
GO:0009607	response to biotic stimulus	2	271	0.770735	0.919428	g1858(pob3);g2087(ski3)
GO:0140014	mitotic nuclear division	2	271	0.770735	0.919428	g3740(nimA);g426(-)
GO:0034470	ncRNA processing	4	507	0.77132	0.919428	g3641(ECM16);g5608(nob1);g5951(SDO1);g6768(BUD23)
GO:0051321	meiotic cell cycle	3	392	0.772253	0.919428	MSTRG.9641(--);g426(-);g7676(SNF1)
GO:0015031	protein transport	8	949	0.772698	0.919428	MSTRG.1271(--);g3132(ATG8);g5983(csn-8);g6278(-);g6768(BUD23);g7128(-);g7676(SNF1);g808(NUP57)
GO:0016311	dephosphorylation	1	143	0.772748	0.919428	g7490(nipsnap1)
GO:1901616	organic hydroxy compound catabolic process	1	143	0.772748	0.919428	g1105(CIMG_07933)
GO:0000003	reproduction	8	951	0.774809	0.919428	MSTRG.9641(--);g1858(pob3);g3462(ARB_03442);g426(-);g5108(Spata20);g5597(HYPA);g7215(devR);g7676(SNF1)
GO:0015994	chlorophyll metabolic process	1	144	0.77512	0.919428	g6768(BUD23)
GO:1903311	regulation of mRNA metabolic process	1	144	0.77512	0.919428	g2087(ski3)
GO:0006767	water-soluble vitamin metabolic process	2	274	0.776081	0.919428	g6685(VdtC);g6768(BUD23)
GO:0016043	cellular component organization	21	2294	0.776319	0.919428	g1191(ALG7);g1858(pob3);g2578(SPBC216.04c);g2661(HSL1);g3132(ATG8);g3740(nimA);g426(-);g4355(rev1);g4574(RPN4);g5328(-);g5597(HYPA);g5608(nob1);g5731(CaO19.11346);g5820(SPAC343.17c);g5951(SDO1);g5983(csn-8);g6768(BUD23);g7128(-);g7215(devR);g7676(SNF1);g808(NUP57)
GO:0016070	RNA metabolic process	17	1891	0.776741	0.919428	MSTRG.7814(--);g1663(SPAC25B8.11);g1858(pob3);g2087(ski3);g2759(adl1);g3641(ECM16);g4609(-);g5608(nob1);g5731(CaO19.11346);g5951(SDO1);g5983(csn-8);g6289(gal4);g6768(BUD23);g6879(-);g7087(-);g7215(devR);g7676(SNF1)
GO:0033036	macromolecule localization	11	1272	0.77716	0.919428	MSTRG.1271(--);g1858(pob3);g2661(HSL1);g3132(ATG8);g426(-);g5983(csn-8);g6278(-);g6768(BUD23);g7128(-);g7676(SNF1);g808(NUP57)
GO:0009887	animal organ morphogenesis	1	145	0.777468	0.919428	g2578(SPBC216.04c)
GO:0006766	vitamin metabolic process	2	275	0.777839	0.919428	g6685(VdtC);g6768(BUD23)
GO:0031328	positive regulation of cellular biosynthetic process	4	512	0.778085	0.919428	g1858(pob3);g5731(CaO19.11346);g7215(devR);g7676(SNF1)
GO:0006412	translation	5	626	0.779045	0.919428	g2084(DPH7);g2087(ski3);g3641(ECM16);g4609(-);g7676(SNF1)
GO:0010558	negative regulation of macromolecule biosynthetic process	4	513	0.779419	0.919428	g1858(pob3);g2087(ski3);g5731(CaO19.11346);g7676(SNF1)
GO:0098813	nuclear chromosome segregation	2	276	0.779585	0.919428	g3740(nimA);g426(-)
GO:0010876	lipid localization	1	146	0.779792	0.919428	g7676(SNF1)
GO:1901361	organic cyclic compound catabolic process	4	514	0.780748	0.919803	g1105(CIMG_07933);g2087(ski3);g4729(MET10);g5983(csn-8)
GO:0002252	immune effector process	1	147	0.782092	0.919883	g2087(ski3)
GO:0017038	protein import	1	147	0.782092	0.919883	g808(NUP57)
GO:0006725	cellular aromatic compound metabolic process	28	2995	0.783417	0.920691	MSTRG.7814(--);MSTRG.9641(--);g1105(CIMG_07933);g1191(ALG7);g1663(SPAC25B8.11);g1858(pob3);g2087(ski3);g2759(adl1);g3326(-);g3641(ECM16);g4355(rev1);g4609(-);g4729(MET10);g5328(-);g5608(nob1);g5680(cox5);g5731(CaO19.11346);g5820(SPAC343.17c);g5951(SDO1);g5983(csn-8);g6289(gal4);g6685(VdtC);g6768(BUD23);g6879(-);g7087(-);g7215(devR);g7676(SNF1);g783(POL4)
GO:0071214	cellular response to abiotic stimulus	1	149	0.786621	0.922952	g6334(mpr1)
GO:0104004	cellular response to environmental stimulus	1	149	0.786621	0.922952	g6334(mpr1)
GO:0010629	negative regulation of gene expression	5	634	0.788699	0.924637	g1858(pob3);g2087(ski3);g5731(CaO19.11346);g5983(csn-8);g7676(SNF1)
GO:0009891	positive regulation of biosynthetic process	4	521	0.789877	0.924701	g1858(pob3);g5731(CaO19.11346);g7215(devR);g7676(SNF1)
GO:0048608	reproductive structure development	1	151	0.791058	0.924701	g1858(pob3)
GO:0043412	macromolecule modification	12	1394	0.792677	0.924701	g1191(ALG7);g1858(pob3);g2084(DPH7);g2661(HSL1);g3504(-);g3740(nimA);g415(-);g4609(-);g5820(SPAC343.17c);g6334(mpr1);g6768(BUD23);g7676(SNF1)
GO:0006464	cellular protein modification process	10	1183	0.792705	0.924701	g1191(ALG7);g1858(pob3);g2084(DPH7);g2661(HSL1);g3504(-);g3740(nimA);g415(-);g5820(SPAC343.17c);g6334(mpr1);g7676(SNF1)
GO:0048522	positive regulation of cellular process	10	1183	0.792705	0.924701	g1858(pob3);g2087(ski3);g2661(HSL1);g3740(nimA);g426(-);g5731(CaO19.11346);g6334(mpr1);g6768(BUD23);g7215(devR);g7676(SNF1)
GO:0032940	secretion by cell	3	406	0.79281	0.924701	g3641(ECM16);g6278(-);g7676(SNF1)
GO:0061458	reproductive system development	1	152	0.793242	0.924701	g1858(pob3)
GO:0008152	metabolic process	47	4797	0.79503	0.92505	MSTRG.1271(--);MSTRG.6920(--);MSTRG.7814(--);MSTRG.9641(--);g1105(CIMG_07933);g1166(orf2);g1191(ALG7);g1663(SPAC25B8.11);g1715(IPK1);g1858(pob3);g1999(-);g2044(zta1);g2084(DPH7);g2087(ski3);g2578(SPBC216.04c);g2661(HSL1);g2759(adl1);g3132(ATG8);g3326(-);g3504(-);g3641(ECM16);g3740(nimA);g415(-);g4355(rev1);g4609(-);g4729(MET10);g5328(-);g5608(nob1);g5680(cox5);g5731(CaO19.11346);g5820(SPAC343.17c…
GO:0044085	cellular component biogenesis	15	1709	0.795556	0.92505	g1191(ALG7);g1858(pob3);g2578(SPBC216.04c);g2661(HSL1);g3132(ATG8);g3641(ECM16);g3740(nimA);g426(-);g4574(RPN4);g5608(nob1);g5731(CaO19.11346);g5951(SDO1);g6768(BUD23);g7676(SNF1);g808(NUP57)
GO:0046148	pigment biosynthetic process	2	286	0.796412	0.92505	g1166(orf2);g6768(BUD23)
GO:0065007	biological regulation	26	2816	0.79652	0.92505	MSTRG.1271(--);MSTRG.6920(--);MSTRG.9641(--);g1663(SPAC25B8.11);g1858(pob3);g2084(DPH7);g2087(ski3);g2661(HSL1);g3132(ATG8);g3740(nimA);g415(-);g426(-);g4355(rev1);g4609(-);g5731(CaO19.11346);g5820(SPAC343.17c);g5951(SDO1);g5983(csn-8);g6289(gal4);g6334(mpr1);g6768(BUD23);g6879(-);g7087(-);g7215(devR);g7676(SNF1);g808(NUP57)
GO:0090407	organophosphate biosynthetic process	4	527	0.797465	0.92505	g1105(CIMG_07933);g1191(ALG7);g1715(IPK1);g7676(SNF1)
GO:0098660	inorganic ion transmembrane transport	2	287	0.798032	0.92505	g4684(-);g5680(cox5)
GO:1903046	meiotic cell cycle process	2	287	0.798032	0.92505	MSTRG.9641(--);g426(-)
GO:0006323	DNA packaging	2	288	0.799641	0.92617	g1858(pob3);g3740(nimA)
GO:0072521	purine-containing compound metabolic process	3	412	0.80115	0.926509	g1105(CIMG_07933);g5680(cox5);g7676(SNF1)
GO:0045184	establishment of protein localization	8	980	0.803899	0.926509	MSTRG.1271(--);g3132(ATG8);g5983(csn-8);g6278(-);g6768(BUD23);g7128(-);g7676(SNF1);g808(NUP57)
GO:0000041	transition metal ion transport	1	158	0.805884	0.926509	MSTRG.1271(--)
GO:0016192	vesicle-mediated transport	4	534	0.806048	0.926509	g2084(DPH7);g2661(HSL1);g3132(ATG8);g7128(-)
GO:0033365	protein localization to organelle	4	534	0.806048	0.926509	g3132(ATG8);g426(-);g7128(-);g808(NUP57)
GO:0046394	carboxylic acid biosynthetic process	5	650	0.807056	0.926509	g1105(CIMG_07933);g2044(zta1);g4729(MET10);g6768(BUD23);g7676(SNF1)
GO:0031327	negative regulation of cellular biosynthetic process	4	535	0.80725	0.926509	g1858(pob3);g2087(ski3);g5731(CaO19.11346);g7676(SNF1)
GO:0051668	localization within membrane	2	293	0.80752	0.926509	g2084(DPH7);g808(NUP57)
GO:0046903	secretion	3	417	0.80789	0.926509	g3641(ECM16);g6278(-);g7676(SNF1)
GO:0045814	negative regulation of gene expression, epigenetic	1	159	0.807915	0.926509	g1858(pob3)
GO:2000026	regulation of multicellular organismal development	2	294	0.809063	0.926509	g2661(HSL1);g7676(SNF1)
GO:0044283	small molecule biosynthetic process	8	986	0.809567	0.926509	g1105(CIMG_07933);g1191(ALG7);g1715(IPK1);g2044(zta1);g4729(MET10);g6685(VdtC);g6768(BUD23);g7676(SNF1)
GO:0065004	protein-DNA complex assembly	1	160	0.809926	0.926509	g1858(pob3)
GO:0015833	peptide transport	6	766	0.810359	0.926509	g3132(ATG8);g5983(csn-8);g6768(BUD23);g7128(-);g7676(SNF1);g808(NUP57)
GO:1901362	organic cyclic compound biosynthetic process	18	2036	0.811098	0.926509	MSTRG.7814(--);g1105(CIMG_07933);g1663(SPAC25B8.11);g1858(pob3);g2087(ski3);g2759(adl1);g3326(-);g4355(rev1);g5731(CaO19.11346);g5983(csn-8);g6289(gal4);g6685(VdtC);g6768(BUD23);g6879(-);g7087(-);g7215(devR);g7676(SNF1);g783(POL4)
GO:0010562	positive regulation of phosphorus metabolic process	1	161	0.811916	0.926509	g6334(mpr1)
GO:0045937	positive regulation of phosphate metabolic process	1	161	0.811916	0.926509	g6334(mpr1)
GO:0098542	defense response to other organism	1	161	0.811916	0.926509	g2087(ski3)
GO:0009893	positive regulation of metabolic process	7	879	0.812141	0.926509	g1858(pob3);g2087(ski3);g5731(CaO19.11346);g6334(mpr1);g6768(BUD23);g7215(devR);g7676(SNF1)
GO:0009890	negative regulation of biosynthetic process	4	540	0.813175	0.926955	g1858(pob3);g2087(ski3);g5731(CaO19.11346);g7676(SNF1)
GO:0006810	transport	17	1940	0.815581	0.927221	MSTRG.1271(--);MSTRG.5589(--);MSTRG.802(--);g2084(DPH7);g2661(HSL1);g3132(ATG8);g3641(ECM16);g4684(-);g4729(MET10);g5680(cox5);g5983(csn-8);g6278(-);g6756(asaE);g6768(BUD23);g7128(-);g7676(SNF1);g808(NUP57)
GO:0007267	cell-cell signaling	1	163	0.815835	0.927221	g3740(nimA)
GO:0043254	regulation of protein-containing complex assembly	1	163	0.815835	0.927221	g1858(pob3)
GO:0051704	multi-organism process	7	883	0.81598	0.927221	g1858(pob3);g2087(ski3);g5108(Spata20);g5597(HYPA);g5731(CaO19.11346);g7215(devR);g7676(SNF1)
GO:0042127	regulation of cell population proliferation	1	164	0.817765	0.928164	g7676(SNF1)
GO:0048646	anatomical structure formation involved in morphogenesis	2	300	0.818097	0.928164	g2578(SPBC216.04c);g5597(HYPA)
GO:0043933	protein-containing complex subunit organization	8	997	0.81965	0.929194	g1191(ALG7);g1858(pob3);g2578(SPBC216.04c);g426(-);g4574(RPN4);g5608(nob1);g5951(SDO1);g808(NUP57)
GO:0042886	amide transport	6	777	0.821398	0.930445	g3132(ATG8);g5983(csn-8);g6768(BUD23);g7128(-);g7676(SNF1);g808(NUP57)
GO:0071705	nitrogen compound transport	9	1110	0.823229	0.930558	MSTRG.1271(--);g3132(ATG8);g5983(csn-8);g6278(-);g6756(asaE);g6768(BUD23);g7128(-);g7676(SNF1);g808(NUP57)
GO:0051604	protein maturation	1	167	0.823434	0.930558	g5608(nob1)
GO:1901606	alpha-amino acid catabolic process	1	167	0.823434	0.930558	g2044(zta1)
GO:0006796	phosphate-containing compound metabolic process	10	1222	0.826617	0.933424	g1105(CIMG_07933);g1191(ALG7);g1715(IPK1);g1858(pob3);g2661(HSL1);g3740(nimA);g5680(cox5);g6334(mpr1);g7490(nipsnap1);g7676(SNF1)
GO:0061024	membrane organization	2	307	0.828162	0.933841	g3132(ATG8);g7128(-)
GO:0032502	developmental process	12	1438	0.828816	0.933841	g1858(pob3);g2578(SPBC216.04c);g2661(HSL1);g3462(ARB_03442);g4355(rev1);g5108(Spata20);g5597(HYPA);g5731(CaO19.11346);g5820(SPAC343.17c);g5951(SDO1);g7215(devR);g7676(SNF1)
GO:0015718	monocarboxylic acid transport	1	170	0.82893	0.933841	g6756(asaE)
GO:0016053	organic acid biosynthetic process	5	672	0.830277	0.934214	g1105(CIMG_07933);g2044(zta1);g4729(MET10);g6768(BUD23);g7676(SNF1)
GO:0019220	regulation of phosphate metabolic process	2	310	0.832324	0.934214	g1858(pob3);g6334(mpr1)
GO:0051174	regulation of phosphorus metabolic process	2	310	0.832324	0.934214	g1858(pob3);g6334(mpr1)
GO:0006338	chromatin remodeling	1	172	0.8325	0.934214	g1858(pob3)
GO:0043414	macromolecule methylation	1	172	0.8325	0.934214	g6768(BUD23)
GO:0007276	gamete generation	2	311	0.833691	0.934824	g1858(pob3);g5108(Spata20)
GO:0009790	embryo development	2	312	0.835049	0.935618	g5820(SPAC343.17c);g5951(SDO1)
GO:0006605	protein targeting	2	313	0.836397	0.936401	g3132(ATG8);g7128(-)
GO:0006897	endocytosis	1	175	0.837718	0.936878	g7128(-)
GO:0046483	heterocycle metabolic process	27	2974	0.83874	0.936878	MSTRG.7814(--);MSTRG.9641(--);g1105(CIMG_07933);g1191(ALG7);g1663(SPAC25B8.11);g1858(pob3);g2087(ski3);g2759(adl1);g3326(-);g3641(ECM16);g4355(rev1);g4609(-);g5328(-);g5608(nob1);g5680(cox5);g5731(CaO19.11346);g5820(SPAC343.17c);g5951(SDO1);g5983(csn-8);g6289(gal4);g6685(VdtC);g6768(BUD23);g6879(-);g7087(-);g7215(devR);g7676(SNF1);g783(POL4)
GO:0043170	macromolecule metabolic process	33	3554	0.838962	0.936878	MSTRG.6920(--);MSTRG.7814(--);MSTRG.9641(--);g1191(ALG7);g1663(SPAC25B8.11);g1858(pob3);g2084(DPH7);g2087(ski3);g2578(SPBC216.04c);g2661(HSL1);g2759(adl1);g3504(-);g3641(ECM16);g3740(nimA);g415(-);g4355(rev1);g4609(-);g5328(-);g5608(nob1);g5731(CaO19.11346);g5820(SPAC343.17c);g5951(SDO1);g5983(csn-8);g6289(gal4);g6334(mpr1);g6768(BUD23);g6879(-);g7087(-);g7215(devR);g7655(uch2);g7676(SNF1);g783(P…
GO:0030261	chromosome condensation	1	176	0.839422	0.936878	g3740(nimA)
GO:0140352	export from cell	3	445	0.842246	0.939169	g3641(ECM16);g6278(-);g7676(SNF1)
GO:0009792	embryo development ending in birth or egg hatching	1	178	0.842777	0.939169	g5951(SDO1)
GO:0045934	negative regulation of nucleobase-containing compound metabolic process	3	448	0.845601	0.941588	g1858(pob3);g5731(CaO19.11346);g7676(SNF1)
GO:1901360	organic cyclic compound metabolic process	28	3085	0.847342	0.942122	MSTRG.7814(--);MSTRG.9641(--);g1105(CIMG_07933);g1191(ALG7);g1663(SPAC25B8.11);g1858(pob3);g2087(ski3);g2759(adl1);g3326(-);g3641(ECM16);g4355(rev1);g4609(-);g4729(MET10);g5328(-);g5608(nob1);g5680(cox5);g5731(CaO19.11346);g5820(SPAC343.17c);g5951(SDO1);g5983(csn-8);g6289(gal4);g6685(VdtC);g6768(BUD23);g6879(-);g7087(-);g7215(devR);g7676(SNF1);g783(POL4)
GO:0009725	response to hormone	1	181	0.84768	0.942122	g7676(SNF1)
GO:0006779	porphyrin-containing compound biosynthetic process	1	182	0.849281	0.942122	g6768(BUD23)
GO:0009888	tissue development	2	323	0.849347	0.942122	g1858(pob3);g5951(SDO1)
GO:0098655	cation transmembrane transport	2	323	0.849347	0.942122	g4684(-);g5680(cox5)
GO:0010639	negative regulation of organelle organization	1	184	0.852433	0.944093	g426(-)
GO:0051094	positive regulation of developmental process	1	184	0.852433	0.944093	g7676(SNF1)
GO:0098657	import into cell	1	185	0.853985	0.945085	g7128(-)
GO:0007568	aging	1	186	0.85552	0.945334	g7676(SNF1)
GO:0009063	cellular amino acid catabolic process	1	186	0.85552	0.945334	g2044(zta1)
GO:0048477	oogenesis	1	189	0.860033	0.94812	g1858(pob3)
GO:0019538	protein metabolic process	18	2111	0.861776	0.94812	g1191(ALG7);g1858(pob3);g2084(DPH7);g2087(ski3);g2578(SPBC216.04c);g2661(HSL1);g3504(-);g3641(ECM16);g3740(nimA);g415(-);g4609(-);g5608(nob1);g5820(SPAC343.17c);g6334(mpr1);g6768(BUD23);g7655(uch2);g7676(SNF1);g959(ustP)
GO:0008654	phospholipid biosynthetic process	1	191	0.862964	0.94812	g1191(ALG7)
GO:0031401	positive regulation of protein modification process	1	191	0.862964	0.94812	g6334(mpr1)
GO:0140013	meiotic nuclear division	1	191	0.862964	0.94812	g426(-)
GO:0048518	positive regulation of biological process	10	1271	0.863316	0.94812	g1858(pob3);g2087(ski3);g2661(HSL1);g3740(nimA);g426(-);g5731(CaO19.11346);g6334(mpr1);g6768(BUD23);g7215(devR);g7676(SNF1)
GO:0048856	anatomical structure development	10	1271	0.863316	0.94812	g1858(pob3);g2578(SPBC216.04c);g2661(HSL1);g4355(rev1);g5108(Spata20);g5597(HYPA);g5731(CaO19.11346);g5820(SPAC343.17c);g5951(SDO1);g7676(SNF1)
GO:0044237	cellular metabolic process	42	4427	0.863655	0.94812	MSTRG.1271(--);MSTRG.7814(--);MSTRG.9641(--);g1105(CIMG_07933);g1191(ALG7);g1663(SPAC25B8.11);g1715(IPK1);g1858(pob3);g2044(zta1);g2084(DPH7);g2087(ski3);g2578(SPBC216.04c);g2661(HSL1);g2759(adl1);g3132(ATG8);g3326(-);g3504(-);g3641(ECM16);g3740(nimA);g415(-);g4355(rev1);g4609(-);g4729(MET10);g5328(-);g5608(nob1);g5680(cox5);g5731(CaO19.11346);g5820(SPAC343.17c);g5951(SDO1);g5983(csn-8);g6289(gal…
GO:0006793	phosphorus metabolic process	10	1273	0.864679	0.94812	g1105(CIMG_07933);g1191(ALG7);g1715(IPK1);g1858(pob3);g2661(HSL1);g3740(nimA);g5680(cox5);g6334(mpr1);g7490(nipsnap1);g7676(SNF1)
GO:0044238	primary metabolic process	41	4338	0.864753	0.94812	MSTRG.1271(--);MSTRG.7814(--);MSTRG.9641(--);g1105(CIMG_07933);g1191(ALG7);g1663(SPAC25B8.11);g1715(IPK1);g1858(pob3);g1999(-);g2044(zta1);g2084(DPH7);g2087(ski3);g2578(SPBC216.04c);g2661(HSL1);g2759(adl1);g3326(-);g3504(-);g3641(ECM16);g3740(nimA);g415(-);g4355(rev1);g4609(-);g4729(MET10);g5328(-);g5608(nob1);g5680(cox5);g5731(CaO19.11346);g5820(SPAC343.17c);g5951(SDO1);g5983(csn-8);g6181(ARB_07…
GO:0009165	nucleotide biosynthetic process	2	337	0.865944	0.94812	g1105(CIMG_07933);g7676(SNF1)
GO:0010467	gene expression	19	2222	0.867026	0.94812	MSTRG.6920(--);MSTRG.7814(--);g1663(SPAC25B8.11);g1858(pob3);g2084(DPH7);g2087(ski3);g3641(ECM16);g4355(rev1);g4609(-);g5608(nob1);g5731(CaO19.11346);g5951(SDO1);g5983(csn-8);g6289(gal4);g6768(BUD23);g6879(-);g7087(-);g7215(devR);g7676(SNF1)
GO:1901293	nucleoside phosphate biosynthetic process	2	338	0.867064	0.94812	g1105(CIMG_07933);g7676(SNF1)
GO:0051240	positive regulation of multicellular organismal process	1	194	0.867247	0.94812	g7676(SNF1)
GO:0048609	multicellular organismal reproductive process	2	339	0.868176	0.948353	g1858(pob3);g5108(Spata20)
GO:0032880	regulation of protein localization	1	196	0.870029	0.948353	g7676(SNF1)
GO:0032787	monocarboxylic acid metabolic process	4	596	0.870085	0.948353	g1105(CIMG_07933);g4729(MET10);g6768(BUD23);g7676(SNF1)
GO:0044271	cellular nitrogen compound biosynthetic process	21	2430	0.870091	0.948353	MSTRG.7814(--);g1105(CIMG_07933);g1663(SPAC25B8.11);g1858(pob3);g2084(DPH7);g2087(ski3);g2759(adl1);g3326(-);g3641(ECM16);g4355(rev1);g4609(-);g5731(CaO19.11346);g5983(csn-8);g6289(gal4);g6685(VdtC);g6768(BUD23);g6879(-);g7087(-);g7215(devR);g7676(SNF1);g783(POL4)
GO:0032504	multicellular organism reproduction	2	344	0.873611	0.95147	g1858(pob3);g5108(Spata20)
GO:0043085	positive regulation of catalytic activity	2	345	0.874673	0.951909	g5951(SDO1);g7676(SNF1)
GO:0022414	reproductive process	6	841	0.87616	0.952716	MSTRG.9641(--);g1858(pob3);g426(-);g5108(Spata20);g7215(devR);g7676(SNF1)
GO:0060341	regulation of cellular localization	1	201	0.876737	0.952716	g7676(SNF1)
GO:0070647	protein modification by small protein conjugation or removal	2	349	0.878843	0.952935	g415(-);g5820(SPAC343.17c)
GO:0048193	Golgi vesicle transport	1	203	0.879324	0.952935	g3132(ATG8)
GO:0019953	sexual reproduction	3	482	0.879582	0.952935	g1858(pob3);g5108(Spata20);g7215(devR)
GO:1901605	alpha-amino acid metabolic process	3	482	0.879582	0.952935	g2044(zta1);g4729(MET10);g6768(BUD23)
GO:0022618	ribonucleoprotein complex assembly	1	204	0.880597	0.953319	g5951(SDO1)
GO:0003006	developmental process involved in reproduction	3	485	0.882244	0.954386	g1858(pob3);g5108(Spata20);g7676(SNF1)
GO:0009058	biosynthetic process	28	3148	0.883857	0.954502	MSTRG.7814(--);MSTRG.9641(--);g1105(CIMG_07933);g1191(ALG7);g1663(SPAC25B8.11);g1715(IPK1);g1858(pob3);g2044(zta1);g2084(DPH7);g2087(ski3);g2661(HSL1);g2759(adl1);g3326(-);g3504(-);g3641(ECM16);g4355(rev1);g4609(-);g4729(MET10);g5731(CaO19.11346);g5983(csn-8);g6289(gal4);g6685(VdtC);g6768(BUD23);g6879(-);g7087(-);g7215(devR);g7676(SNF1);g783(POL4)
GO:0044267	cellular protein metabolic process	15	1839	0.884109	0.954502	g1191(ALG7);g1858(pob3);g2084(DPH7);g2087(ski3);g2578(SPBC216.04c);g2661(HSL1);g3504(-);g3641(ECM16);g3740(nimA);g415(-);g4609(-);g5820(SPAC343.17c);g6334(mpr1);g7655(uch2);g7676(SNF1)
GO:0007292	female gamete generation	1	207	0.884338	0.954502	g1858(pob3)
GO:0006952	defense response	1	209	0.886767	0.956409	g2087(ski3)
GO:0071824	protein-DNA complex subunit organization	1	211	0.889147	0.958089	g1858(pob3)
GO:0044703	multi-organism reproductive process	3	494	0.889927	0.958089	g1858(pob3);g5108(Spata20);g7215(devR)
GO:0071495	cellular response to endogenous stimulus	1	212	0.890318	0.958089	g7676(SNF1)
GO:0015849	organic acid transport	1	213	0.891477	0.958621	g6756(asaE)
GO:0009117	nucleotide metabolic process	3	498	0.893199	0.959756	g1105(CIMG_07933);g5680(cox5);g7676(SNF1)
GO:0006753	nucleoside phosphate metabolic process	3	502	0.896385	0.961467	g1105(CIMG_07933);g5680(cox5);g7676(SNF1)
GO:0016032	viral process	1	218	0.897095	0.961467	g4545(-)
GO:0060429	epithelium development	1	218	0.897095	0.961467	g1858(pob3)
GO:0072329	monocarboxylic acid catabolic process	1	219	0.898183	0.961467	g4729(MET10)
GO:0016054	organic acid catabolic process	2	371	0.899614	0.961467	g2044(zta1);g4729(MET10)
GO:0046395	carboxylic acid catabolic process	2	371	0.899614	0.961467	g2044(zta1);g4729(MET10)
GO:0071826	ribonucleoprotein complex subunit organization	1	221	0.900327	0.961467	g5951(SDO1)
GO:0070887	cellular response to chemical stimulus	5	758	0.900666	0.961467	g2578(SPBC216.04c);g5680(cox5);g5951(SDO1);g6334(mpr1);g7676(SNF1)
GO:0019637	organophosphate metabolic process	5	760	0.901957	0.961467	g1105(CIMG_07933);g1191(ALG7);g1715(IPK1);g5680(cox5);g7676(SNF1)
GO:0044249	cellular biosynthetic process	27	3088	0.90231	0.961467	MSTRG.7814(--);MSTRG.9641(--);g1105(CIMG_07933);g1191(ALG7);g1663(SPAC25B8.11);g1858(pob3);g2044(zta1);g2084(DPH7);g2087(ski3);g2661(HSL1);g2759(adl1);g3326(-);g3504(-);g3641(ECM16);g4355(rev1);g4609(-);g4729(MET10);g5731(CaO19.11346);g5983(csn-8);g6289(gal4);g6685(VdtC);g6768(BUD23);g6879(-);g7087(-);g7215(devR);g7676(SNF1);g783(POL4)
GO:0043043	peptide biosynthetic process	5	761	0.902597	0.961467	g2084(DPH7);g2087(ski3);g3641(ECM16);g4609(-);g7676(SNF1)
GO:0043207	response to external biotic stimulus	1	224	0.903459	0.961467	g2087(ski3)
GO:0051707	response to other organism	1	224	0.903459	0.961467	g2087(ski3)
GO:0008610	lipid biosynthetic process	3	514	0.905451	0.961826	g1191(ALG7);g6768(BUD23);g7676(SNF1)
GO:0022411	cellular component disassembly	1	226	0.905493	0.961826	g3132(ATG8)
GO:0042908	xenobiotic transport	1	227	0.906494	0.961826	g6756(asaE)
GO:0071840	cellular component organization or biogenesis	22	2605	0.907543	0.961826	g1191(ALG7);g1858(pob3);g2578(SPBC216.04c);g2661(HSL1);g3132(ATG8);g3641(ECM16);g3740(nimA);g426(-);g4355(rev1);g4574(RPN4);g5328(-);g5597(HYPA);g5608(nob1);g5731(CaO19.11346);g5820(SPAC343.17c);g5951(SDO1);g5983(csn-8);g6768(BUD23);g7128(-);g7215(devR);g7676(SNF1);g808(NUP57)
GO:0006807	nitrogen compound metabolic process	38	4138	0.907852	0.961826	MSTRG.7814(--);MSTRG.9641(--);g1105(CIMG_07933);g1191(ALG7);g1663(SPAC25B8.11);g1858(pob3);g2044(zta1);g2084(DPH7);g2087(ski3);g2578(SPBC216.04c);g2661(HSL1);g2759(adl1);g3326(-);g3504(-);g3641(ECM16);g3740(nimA);g415(-);g4355(rev1);g4609(-);g4729(MET10);g5328(-);g5608(nob1);g5680(cox5);g5731(CaO19.11346);g5820(SPAC343.17c);g5951(SDO1);g5983(csn-8);g6289(gal4);g6334(mpr1);g6685(VdtC);g6768(BUD23)…
GO:0006644	phospholipid metabolic process	1	229	0.908466	0.961826	g1191(ALG7)
GO:0007281	germ cell development	1	229	0.908466	0.961826	g1858(pob3)
GO:0051239	regulation of multicellular organismal process	2	383	0.909523	0.961887	g2661(HSL1);g7676(SNF1)
GO:0034660	ncRNA metabolic process	4	649	0.909857	0.961887	g3641(ECM16);g5608(nob1);g5951(SDO1);g6768(BUD23)
GO:1901698	response to nitrogen compound	1	233	0.912287	0.962168	g7676(SNF1)
GO:0044282	small molecule catabolic process	3	524	0.912464	0.962168	g1105(CIMG_07933);g2044(zta1);g4729(MET10)
GO:0000280	nuclear division	2	388	0.913381	0.962168	g3740(nimA);g426(-)
GO:0071103	DNA conformation change	2	388	0.913381	0.962168	g1858(pob3);g3740(nimA)
GO:1901566	organonitrogen compound biosynthetic process	13	1687	0.914127	0.962168	g1105(CIMG_07933);g1191(ALG7);g2044(zta1);g2084(DPH7);g2087(ski3);g2661(HSL1);g3504(-);g3641(ECM16);g4609(-);g4729(MET10);g6685(VdtC);g6768(BUD23);g7676(SNF1)
GO:1901576	organic substance biosynthetic process	27	3115	0.914246	0.962168	MSTRG.7814(--);g1105(CIMG_07933);g1191(ALG7);g1663(SPAC25B8.11);g1715(IPK1);g1858(pob3);g2044(zta1);g2084(DPH7);g2087(ski3);g2661(HSL1);g2759(adl1);g3326(-);g3504(-);g3641(ECM16);g4355(rev1);g4609(-);g4729(MET10);g5731(CaO19.11346);g5983(csn-8);g6289(gal4);g6685(VdtC);g6768(BUD23);g6879(-);g7087(-);g7215(devR);g7676(SNF1);g783(POL4)
GO:0034220	ion transmembrane transport	2	391	0.915622	0.962168	g4684(-);g5680(cox5)
GO:1901701	cellular response to oxygen-containing compound	1	238	0.916843	0.962168	g7676(SNF1)
GO:0044093	positive regulation of molecular function	2	393	0.917087	0.962168	g5951(SDO1);g7676(SNF1)
GO:0043604	amide biosynthetic process	6	907	0.917568	0.962168	g2084(DPH7);g2087(ski3);g3641(ECM16);g4609(-);g6768(BUD23);g7676(SNF1)
GO:0034641	cellular nitrogen compound metabolic process	28	3221	0.917955	0.962168	MSTRG.7814(--);MSTRG.9641(--);g1105(CIMG_07933);g1191(ALG7);g1663(SPAC25B8.11);g1858(pob3);g2084(DPH7);g2087(ski3);g2759(adl1);g3326(-);g3641(ECM16);g4355(rev1);g4609(-);g5328(-);g5608(nob1);g5680(cox5);g5731(CaO19.11346);g5820(SPAC343.17c);g5951(SDO1);g5983(csn-8);g6289(gal4);g6685(VdtC);g6768(BUD23);g6879(-);g7087(-);g7215(devR);g7676(SNF1);g783(POL4)
GO:1901663	quinone biosynthetic process	1	240	0.918599	0.962168	g6768(BUD23)
GO:0044419	biological process involved in interspecies interaction between organisms	3	534	0.919012	0.962168	g2087(ski3);g5597(HYPA);g5731(CaO19.11346)
GO:1901661	quinone metabolic process	1	241	0.919464	0.962168	g6768(BUD23)
GO:0048285	organelle fission	2	404	0.924732	0.966838	g3740(nimA);g426(-)
GO:0042181	ketone biosynthetic process	1	248	0.925268	0.966838	g6768(BUD23)
GO:0051172	negative regulation of nitrogen compound metabolic process	4	678	0.926804	0.967035	g1858(pob3);g2087(ski3);g5731(CaO19.11346);g7676(SNF1)
GO:0010035	response to inorganic substance	1	250	0.92685	0.967035	g7676(SNF1)
GO:0006396	RNA processing	5	805	0.927468	0.967035	g3641(ECM16);g5608(nob1);g5951(SDO1);g5983(csn-8);g6768(BUD23)
GO:0006518	peptide metabolic process	5	811	0.930395	0.968765	g2084(DPH7);g2087(ski3);g3641(ECM16);g4609(-);g7676(SNF1)
GO:0071702	organic substance transport	9	1284	0.930584	0.968765	MSTRG.1271(--);g3132(ATG8);g5983(csn-8);g6278(-);g6756(asaE);g6768(BUD23);g7128(-);g7676(SNF1);g808(NUP57)
GO:0071704	organic substance metabolic process	42	4544	0.931143	0.968765	MSTRG.6920(--);MSTRG.7814(--);MSTRG.9641(--);g1105(CIMG_07933);g1191(ALG7);g1663(SPAC25B8.11);g1715(IPK1);g1858(pob3);g1999(-);g2044(zta1);g2084(DPH7);g2087(ski3);g2578(SPBC216.04c);g2661(HSL1);g2759(adl1);g3326(-);g3504(-);g3641(ECM16);g3740(nimA);g415(-);g4355(rev1);g4609(-);g4729(MET10);g5328(-);g5608(nob1);g5680(cox5);g5731(CaO19.11346);g5820(SPAC343.17c);g5951(SDO1);g5983(csn-8);g6181(ARB_07…
GO:0042221	response to chemical	8	1175	0.932924	0.969889	g2044(zta1);g2578(SPBC216.04c);g2661(HSL1);g3740(nimA);g5680(cox5);g5951(SDO1);g6334(mpr1);g7676(SNF1)
GO:0072657	protein localization to membrane	1	259	0.933568	0.969889	g808(NUP57)
GO:0007059	chromosome segregation	2	420	0.934696	0.970361	g3740(nimA);g426(-)
GO:0046942	carboxylic acid transport	1	262	0.93567	0.970674	g6756(asaE)
GO:0010605	negative regulation of macromolecule metabolic process	5	824	0.936388	0.97072	g1858(pob3);g2087(ski3);g5731(CaO19.11346);g5983(csn-8);g7676(SNF1)
GO:0006955	immune response	1	269	0.940323	0.973313	g2087(ski3)
GO:0022412	cellular process involved in reproduction in multicellular organism	1	269	0.940323	0.973313	g1858(pob3)
GO:0048523	negative regulation of cellular process	7	1078	0.940914	0.973313	g1858(pob3);g2087(ski3);g3740(nimA);g426(-);g5731(CaO19.11346);g6334(mpr1);g7676(SNF1)
GO:0006631	fatty acid metabolic process	1	273	0.942832	0.974598	g7676(SNF1)
GO:0009719	response to endogenous stimulus	1	277	0.945237	0.976384	g7676(SNF1)
GO:0031324	negative regulation of cellular metabolic process	4	723	0.947591	0.978115	g1858(pob3);g2087(ski3);g5731(CaO19.11346);g7676(SNF1)
GO:0051049	regulation of transport	1	283	0.948659	0.978392	g7676(SNF1)
GO:0050793	regulation of developmental process	2	449	0.949701	0.978392	g2661(HSL1);g7676(SNF1)
GO:0006790	sulfur compound metabolic process	3	594	0.949895	0.978392	g2044(zta1);g4729(MET10);g6768(BUD23)
GO:0044265	cellular macromolecule catabolic process	3	598	0.951513	0.979068	g2087(ski3);g5983(csn-8);g7655(uch2)
GO:0006520	cellular amino acid metabolic process	3	599	0.95191	0.979068	g2044(zta1);g4729(MET10);g6768(BUD23)
GO:0048519	negative regulation of biological process	8	1236	0.954307	0.980834	g1858(pob3);g2087(ski3);g3740(nimA);g426(-);g5731(CaO19.11346);g5983(csn-8);g6334(mpr1);g7676(SNF1)
GO:0006511	ubiquitin-dependent protein catabolic process	1	297	0.955848	0.981718	g7655(uch2)
GO:0065009	regulation of molecular function	3	618	0.958908	0.983752	g1858(pob3);g5951(SDO1);g7676(SNF1)
GO:0009892	negative regulation of metabolic process	5	886	0.959192	0.983752	g1858(pob3);g2087(ski3);g5731(CaO19.11346);g5983(csn-8);g7676(SNF1)
GO:0044248	cellular catabolic process	9	1378	0.961161	0.984154	g1105(CIMG_07933);g2044(zta1);g2087(ski3);g3132(ATG8);g4729(MET10);g5983(csn-8);g7128(-);g7655(uch2);g7676(SNF1)
GO:0055085	transmembrane transport	4	763	0.961466	0.984154	MSTRG.802(--);g4684(-);g5680(cox5);g6756(asaE)
GO:0015711	organic anion transport	1	310	0.961632	0.984154	g6756(asaE)
GO:0016071	mRNA metabolic process	2	485	0.963852	0.985727	g2087(ski3);g5983(csn-8)
GO:0044255	cellular lipid metabolic process	3	637	0.964962	0.986138	g1191(ALG7);g6768(BUD23);g7676(SNF1)
GO:0043603	cellular amide metabolic process	6	1036	0.965646	0.986138	g2084(DPH7);g2087(ski3);g3641(ECM16);g4609(-);g6768(BUD23);g7676(SNF1)
GO:0019941	modification-dependent protein catabolic process	1	322	0.966306	0.986138	g7655(uch2)
GO:0048513	animal organ development	2	496	0.967366	0.986522	g2578(SPBC216.04c);g5951(SDO1)
GO:0006397	mRNA processing	1	329	0.968769	0.987255	g5983(csn-8)
GO:0032270	positive regulation of cellular protein metabolic process	1	333	0.970096	0.987909	g6334(mpr1)
GO:0043632	modification-dependent macromolecule catabolic process	1	342	0.972883	0.988718	g7655(uch2)
GO:0009987	cellular process	51	5369	0.973007	0.988718	MSTRG.1271(--);MSTRG.7814(--);MSTRG.802(--);MSTRG.9641(--);g1105(CIMG_07933);g1191(ALG7);g1663(SPAC25B8.11);g1715(IPK1);g1858(pob3);g2044(zta1);g2084(DPH7);g2087(ski3);g2578(SPBC216.04c);g2661(HSL1);g2759(adl1);g3132(ATG8);g3326(-);g3504(-);g3641(ECM16);g3740(nimA);g415(-);g426(-);g4355(rev1);g4574(RPN4);g4609(-);g4684(-);g4729(MET10);g5108(Spata20);g5328(-);g5597(HYPA);g5608(nob1);g5680(cox5);g5…
GO:0050790	regulation of catalytic activity	2	519	0.973699	0.988718	g5951(SDO1);g7676(SNF1)
GO:0051247	positive regulation of protein metabolic process	1	346	0.974038	0.988718	g6334(mpr1)
GO:0051603	proteolysis involved in cellular protein catabolic process	1	347	0.974319	0.988718	g7655(uch2)
GO:0042180	cellular ketone metabolic process	1	354	0.976205	0.989501	g6768(BUD23)
GO:1901700	response to oxygen-containing compound	1	355	0.976463	0.989501	g7676(SNF1)
GO:0006820	anion transport	1	359	0.977468	0.989823	g6756(asaE)
GO:0044257	cellular protein catabolic process	1	366	0.979126	0.990806	g7655(uch2)
GO:0044281	small molecule metabolic process	10	1598	0.980579	0.991581	g1105(CIMG_07933);g1191(ALG7);g1715(IPK1);g2044(zta1);g3326(-);g4729(MET10);g5680(cox5);g6685(VdtC);g6768(BUD23);g7676(SNF1)
GO:0009057	macromolecule catabolic process	3	726	0.983824	0.992993	g2087(ski3);g5983(csn-8);g7655(uch2)
GO:0006629	lipid metabolic process	3	730	0.984391	0.992993	g1191(ALG7);g6768(BUD23);g7676(SNF1)
GO:0009056	catabolic process	9	1518	0.985103	0.992993	g1105(CIMG_07933);g2044(zta1);g2087(ski3);g3132(ATG8);g4729(MET10);g5983(csn-8);g7128(-);g7655(uch2);g7676(SNF1)
GO:0019752	carboxylic acid metabolic process	5	1018	0.985287	0.992993	g1105(CIMG_07933);g2044(zta1);g4729(MET10);g6768(BUD23);g7676(SNF1)
GO:0071310	cellular response to organic substance	1	403	0.986086	0.992993	g7676(SNF1)
GO:0030163	protein catabolic process	1	406	0.986538	0.992993	g7655(uch2)
GO:0043436	oxoacid metabolic process	5	1036	0.987293	0.992993	g1105(CIMG_07933);g2044(zta1);g4729(MET10);g6768(BUD23);g7676(SNF1)
GO:0032879	regulation of localization	1	419	0.988335	0.992993	g7676(SNF1)
GO:1901564	organonitrogen compound metabolic process	23	3060	0.988446	0.992993	g1105(CIMG_07933);g1191(ALG7);g1858(pob3);g2044(zta1);g2084(DPH7);g2087(ski3);g2578(SPBC216.04c);g2661(HSL1);g3504(-);g3641(ECM16);g3740(nimA);g415(-);g4609(-);g4729(MET10);g5608(nob1);g5680(cox5);g5820(SPAC343.17c);g6334(mpr1);g6685(VdtC);g6768(BUD23);g7655(uch2);g7676(SNF1);g959(ustP)
GO:0006082	organic acid metabolic process	5	1052	0.988862	0.992993	g1105(CIMG_07933);g2044(zta1);g4729(MET10);g6768(BUD23);g7676(SNF1)
GO:0065008	regulation of biological quality	5	1062	0.989749	0.993193	g1858(pob3);g2087(ski3);g2661(HSL1);g7676(SNF1);g808(NUP57)
GO:1901575	organic substance catabolic process	7	1354	0.991987	0.994747	g1105(CIMG_07933);g2044(zta1);g2087(ski3);g4729(MET10);g5983(csn-8);g7655(uch2);g7676(SNF1)
GO:1901565	organonitrogen compound catabolic process	2	711	0.996032	0.998018	g2044(zta1);g7655(uch2)
GO:0006508	proteolysis	2	727	0.996633	0.998018	g7655(uch2);g959(ustP)
GO:0010033	response to organic substance	1	590	0.998286	0.998979	g7676(SNF1)
GO:0008150	biological_process	59	5795	1	1	MSTRG.1271(--);MSTRG.5589(--);MSTRG.6920(--);MSTRG.7814(--);MSTRG.802(--);MSTRG.9641(--);g1105(CIMG_07933);g1166(orf2);g1191(ALG7);g1663(SPAC25B8.11);g1715(IPK1);g1858(pob3);g1999(-);g2044(zta1);g2084(DPH7);g2087(ski3);g2578(SPBC216.04c);g2661(HSL1);g2759(adl1);g3132(ATG8);g3326(-);g3462(ARB_03442);g3504(-);g3641(ECM16);g3740(nimA);g415(-);g426(-);g4355(rev1);g4545(-);g4574(RPN4);g4609(-);g4684(-…

## Sheet: KEGG enrichment
KEGG_A_class	KEGG_B_class	Pathway	antisense_diff (17)	All (2037)	Pvalue	Qvalue	Pathway ID	Genes	K_IDs
Metabolism	Carbohydrate metabolism	Inositol phosphate metabolism	2	22	0.0137319	0.343297	ko00562	g1105(CIMG_07933);g1715(IPK1)	K01803+K19786
Genetic Information Processing	Replication and repair	Non-homologous end-joining	1	10	0.0805621	0.41617	ko03450	g783(POL4)	K10981
Environmental Information Processing	Signal transduction	MAPK signaling pathway - yeast	2	61	0.0899587	0.41617	ko04011	g2661(HSL1);g6334(mpr1)	K02515+K11232
Genetic Information Processing	Translation	Ribosome biogenesis in eukaryotes	2	71	0.116393	0.41617	ko03008	g5608(nob1);g5951(SDO1)	K11883+K14574
Metabolism	Energy metabolism	Sulfur metabolism	1	15	0.118513	0.41617	ko00920	g4729(MET10)	K00380
Cellular Processes	Transport and catabolism	Autophagy - yeast	2	74	0.124693	0.41617	ko04138	g3132(ATG8);g7676(SNF1)	K08341+K12761
Environmental Information Processing	Signal transduction	Phosphatidylinositol signaling system	1	19	0.147807	0.41617	ko04070	g1715(IPK1)	K19786
Cellular Processes	Cell growth and death	Cell cycle - yeast	2	83	0.150442	0.41617	ko04111	g2661(HSL1);g5731(CaO19.11346)	K02515+K09173
Metabolism	Energy metabolism	Carbon fixation by Calvin cycle	1	20	0.154986	0.41617	ko00710	g1105(CIMG_07933)	K01803
Cellular Processes	Transport and catabolism	Autophagy - other	1	23	0.176183	0.41617	ko04136	g3132(ATG8)	K08341
Metabolism	Carbohydrate metabolism	Fructose and mannose metabolism	1	26	0.196879	0.41617	ko00051	g1105(CIMG_07933)	K01803
Metabolism	Amino acid metabolism	Tryptophan metabolism	1	30	0.223714	0.41617	ko00380	g1997(-)	K00463
Metabolism	Glycan biosynthesis and metabolism	N-Glycan biosynthesis	1	31	0.230289	0.41617	ko00510	g1191(ALG7)	K01001
Cellular Processes	Transport and catabolism	Mitophagy - yeast	1	32	0.236812	0.41617	ko04139	g3132(ATG8)	K08341
Genetic Information Processing	Chromosome	ATP-dependent chromatin remodeling	1	34	0.249702	0.41617	ko03082	g7655(uch2)	K05610
Metabolism	Carbohydrate metabolism	Glycolysis / Gluconeogenesis	1	38	0.27487	0.429484	ko00010	g1105(CIMG_07933)	K01803
Genetic Information Processing	Folding, sorting and degradation	RNA degradation	1	51	0.351289	0.516602	ko03018	g2087(ski3)	K12600
Genetic Information Processing	Translation	Nucleocytoplasmic transport	1	63	0.415044	0.552738	ko03013	g808(NUP57)	K14308
Cellular Processes	Cell growth and death	Meiosis - yeast	1	64	0.420081	0.552738	ko04113	g7676(SNF1)	K12761
Metabolism	Energy metabolism	Oxidative phosphorylation	1	76	0.477433	0.596792	ko00190	g5680(cox5)	K02263
Metabolism	Global and overview maps	Carbon metabolism	1	99	0.572755	0.681851	ko01200	g1105(CIMG_07933)	K01803
Metabolism	Global and overview maps	Biosynthesis of amino acids	1	111	0.615737	0.699701	ko01230	g1105(CIMG_07933)	K01803
Metabolism	Global and overview maps	Biosynthesis of cofactors	1	129	0.672649	0.73114	ko01240	g1997(-)	K00463
Metabolism	Global and overview maps	Metabolic pathways	6	885	0.822254	0.856514	ko01100	g1105(CIMG_07933);g1191(ALG7);g1715(IPK1);g1997(-);g4729(MET10);g5680(cox5)	K01803+K01001+K19786+K00463+K00380+K02263
Metabolism	Global and overview maps	Biosynthesis of secondary metabolites	1	376	0.969322	0.969322	ko01110	g1105(CIMG_07933)	K01803
