# Supplementary material for: ﻿Stage-specific RNA regulomes of Trichophyton mentagrophytes: mRNA-lncRNA-miRNA interplay in spore-hypha transition
Source: IMA Fungus. 2025 Nov 5;16:e166433. doi: 10.3897/imafungus.16.166433 (PMC12612851; doi:10.3897/imafungus.16.166433)
Supplement: Supplementary material 2 — Supplementary tables S1–S13 [file imafungus-16-e166433-s002.zip › 166433_0R-4-A_revised_Supplementary_Table_8.xlsx]

## Sheet: cis lncRNAs-mRNAs interaction
lncRNA_ID	chr	lncRNA_start	lncRNA_end	lncRNA_strand	GeneID	Gene_start	Gene_end	Gene_strand	up/down_Stream	distance	lnc-GeneID	lnc-Symbol	lnc-Description	Symbol	Description	KEGG_A_class	KEGG_B_class	Pathway	K_ID	GO Component	GO Function	GO Process
MSTRG.154.1	Chr001	302131	303640	-	g96	298301	299682	-	UPSTREAM	2448	g97	--	--	-	hypothetical protein H101_01154 [Trichophyton interdigitale H6]	-	-	-	-	GO:0000139//Golgi membrane;GO:0005575//cellular_component;GO:0005622//intracellular anatomical structure;GO:0005634//nucleus;GO:0005635//nuclear envelope;GO:0005654//nucleoplasm;GO:0005737//cytoplasm;GO:0005783//endoplasmic reticulum;GO:0005789//endoplasmic reticulum membrane;GO:0005794//Golgi apparatus;GO:0008021//synaptic vesicle;GO:0012505//endomembrane system;GO:0016020//membrane;GO:0016021//…	GO:0003674//molecular_function;GO:0005488//binding;GO:0005515//protein binding;GO:0042802//identical protein binding;GO:0043167//ion binding;GO:0043169//cation binding;GO:0046872//metal ion binding	GO:0006810//transport;GO:0006950//response to stress;GO:0006996//organelle organization;GO:0007029//endoplasmic reticulum organization;GO:0007154//cell communication;GO:0007267//cell-cell signaling;GO:0007268//chemical synaptic transmission;GO:0007275//multicellular organism development;GO:0007399//nervous system development;GO:0007416//synapse assembly;GO:0007596//blood coagulation;GO:0007599//h…
MSTRG.154.1	Chr001	302131	303640	-	g98	304304	304898	+	UPSTREAM	663	g97	--	--	ats1	hypothetical protein H109_02031 [Trichophyton interdigitale MR816]	-	-	-	-	-	GO:0003674//molecular_function;GO:0003824//catalytic activity;GO:0004145//diamine N-acetyltransferase activity;GO:0008080//N-acetyltransferase activity;GO:0008999//ribosomal-protein-alanine N-acetyltransferase activity;GO:0016407//acetyltransferase activity;GO:0016410//N-acyltransferase activity;GO:0016740//transferase activity;GO:0016746//acyltransferase activity;GO:0016747//acyltransferase acti…	GO:0006576//cellular biogenic amine metabolic process;GO:0006595//polyamine metabolic process;GO:0006598//polyamine catabolic process;GO:0006807//nitrogen compound metabolic process;GO:0008150//biological_process;GO:0008152//metabolic process;GO:0009056//catabolic process;GO:0009308//amine metabolic process;GO:0009310//amine catabolic process;GO:0009445//putrescine metabolic process;GO:0009447//p…
MSTRG.154.1	Chr001	302131	303640	-	g99	306512	307847	+	UPSTREAM	2871	g97	--	--	TwnC	hypothetical protein H101_01157 [Trichophyton interdigitale H6]	-	-	-	-	-	-	-
MSTRG.154.1	Chr001	302131	303640	-	g101	312479	314541	+	UPSTREAM	8838	g97	--	--	AGP3	hypothetical protein H101_01159 [Trichophyton interdigitale H6]	-	-	-	-	GO:0005886//plasma membrane;GO:0016020//membrane	GO:0015171//amino acid transmembrane transporter activity;GO:0015185//gamma-aminobutyric acid transmembrane transporter activity;GO:0022857//transmembrane transporter activity;GO:0043858//arginine:ornithine antiporter activity	GO:0006527//arginine catabolic process;GO:0006865//amino acid transport;GO:0015812//gamma-aminobutyric acid transport;GO:0055085//transmembrane transport;GO:1903826//arginine transmembrane transport
MSTRG.154.1	Chr001	302131	303640	-	g100	309570	311666	+	UPSTREAM	5929	g97	--	--	UGA4	hypothetical protein H101_01158 [Trichophyton interdigitale H6]	-	-	-	-	GO:0000322//storage vacuole;GO:0000323//lytic vacuole;GO:0000324//fungal-type vacuole;GO:0000329//fungal-type vacuole membrane;GO:0005575//cellular_component;GO:0005622//intracellular anatomical structure;GO:0005737//cytoplasm;GO:0005773//vacuole;GO:0005774//vacuolar membrane;GO:0005886//plasma membrane;GO:0005887//integral component of plasma membrane;GO:0016020//membrane;GO:0016021//integral co…	GO:0003674//molecular_function;GO:0005215//transporter activity;GO:0005280//amino acid:proton symporter activity;GO:0005326//neurotransmitter transmembrane transporter activity;GO:0005342//organic acid transmembrane transporter activity;GO:0005416//amino acid:cation symporter activity;GO:0008028//monocarboxylic acid transmembrane transporter activity;GO:0008324//cation transmembrane transporter a…	GO:0003333//amino acid transmembrane transport;GO:0006810//transport;GO:0006811//ion transport;GO:0006812//cation transport;GO:0006820//anion transport;GO:0006836//neurotransmitter transport;GO:0006865//amino acid transport;GO:0008150//biological_process;GO:0015695//organic cation transport;GO:0015696//ammonium transport;GO:0015711//organic anion transport;GO:0015718//monocarboxylic acid transpor…
MSTRG.238.1	Chr001	442508	444135	+	g145	430990	434706	-	UPSTREAM	7801	g148	--	--	ral2	hypothetical protein H109_02080 [Trichophyton interdigitale MR816]	-	-	-	-	GO:0005575//cellular_component;GO:0005622//intracellular anatomical structure;GO:0005737//cytoplasm	GO:0003674//molecular_function;GO:0005515//protein binding	GO:0000003//reproduction;GO:0000746//conjugation;GO:0000747//conjugation with cellular fusion;GO:0003006//developmental process involved in reproduction;GO:0007049//cell cycle;GO:0007154//cell communication;GO:0007165//signal transduction;GO:0007264//small GTPase mediated signal transduction;GO:0007265//Ras protein signal transduction;GO:0007266//Rho protein signal transduction;GO:0008150//biolog…
MSTRG.238.1	Chr001	442508	444135	+	g146	435594	436618	-	UPSTREAM	5889	g148	--	--	YBL0503	hypothetical protein TEQG_06969 [Trichophyton equinum CBS 127.97]	Metabolism;Metabolism	Global and overview maps;Metabolism of other amino acids	ko01100//Metabolic pathways;ko00480//Glutathione metabolism	K24137;K24137	GO:0005575//cellular_component	GO:0003674//molecular_function;GO:0003824//catalytic activity;GO:0004601//peroxidase activity;GO:0008761//UDP-N-acetylglucosamine 2-epimerase activity;GO:0016209//antioxidant activity;GO:0016491//oxidoreductase activity;GO:0016684//oxidoreductase activity, acting on peroxide as acceptor;GO:0051920//peroxiredoxin activity;GO:0102039//alkylhydroperoxide reductase activity	GO:0006047//UDP-N-acetylglucosamine metabolic process;GO:0006979//response to oxidative stress;GO:0008150//biological_process;GO:0008152//metabolic process;GO:0009636//response to toxic substance;GO:0009987//cellular process;GO:0019725//cellular homeostasis;GO:0042221//response to chemical;GO:0042592//homeostatic process;GO:0045454//cell redox homeostasis;GO:0050789//regulation of biological proc…
MSTRG.287.1	Chr001	511836	513303	+	g172	505747	507571	+	DOWNSTREAM	4264	MSTRG.287	--	--	ght6	monosaccharide transporter [Trichophyton tonsurans CBS 112818]	Cellular Processes	Cell growth and death	ko04113//Meiosis - yeast	K08139	GO:0005575//cellular_component;GO:0005886//plasma membrane;GO:0016020//membrane;GO:0016021//integral component of membrane;GO:0031224//intrinsic component of membrane	GO:0003674//molecular_function;GO:0005215//transporter activity;GO:0005353//fructose transmembrane transporter activity;GO:0005355//glucose transmembrane transporter activity;GO:0008028//monocarboxylic acid transmembrane transporter activity;GO:0015144//carbohydrate transmembrane transporter activity;GO:0015145//monosaccharide transmembrane transporter activity;GO:0015149//hexose transmembrane tr…	GO:0006810//transport;GO:0006817//phosphate ion transport;GO:0008150//biological_process;GO:0008643//carbohydrate transport;GO:0008645//hexose transmembrane transport;GO:0015718//monocarboxylic acid transport;GO:0015749//monosaccharide transmembrane transport;GO:0015755//fructose transmembrane transport;GO:0015761//mannose transmembrane transport;GO:0034219//carbohydrate transmembrane transport;G…
MSTRG.287.1	Chr001	511836	513303	+	g176	516155	517741	-	DOWNSTREAM	2851	MSTRG.287	--	--	nsrN	hypothetical protein H101_01665 [Trichophyton interdigitale H6]	-	-	-	-	GO:0016020//membrane	GO:0022857//transmembrane transporter activity;GO:0042910//xenobiotic transmembrane transporter activity	GO:0006855//xenobiotic transmembrane transport;GO:0042908//xenobiotic transport;GO:0055085//transmembrane transport
MSTRG.287.1	Chr001	511836	513303	+	g177	519516	523772	+	UPSTREAM	6212	MSTRG.287	--	--	STE6	hypothetical protein H101_01664 [Trichophyton interdigitale H6]	Environmental Information Processing	Membrane transport	ko02010//ABC transporters	K05658	GO:0000322//storage vacuole;GO:0000323//lytic vacuole;GO:0000324//fungal-type vacuole;GO:0005575//cellular_component;GO:0005622//intracellular anatomical structure;GO:0005737//cytoplasm;GO:0005773//vacuole;GO:0005774//vacuolar membrane;GO:0005794//Golgi apparatus;GO:0005886//plasma membrane;GO:0005887//integral component of plasma membrane;GO:0005937//mating projection;GO:0005938//cell cortex;GO:…	GO:0000166//nucleotide binding;GO:0003674//molecular_function;GO:0003677//DNA binding;GO:0003697//single-stranded DNA binding;GO:0003723//RNA binding;GO:0003724//RNA helicase activity;GO:0003824//catalytic activity;GO:0003924//GTPase activity;GO:0004020//adenylylsulfate kinase activity;GO:0004127//cytidylate kinase activity;GO:0004140//dephospho-CoA kinase activity;GO:0004385//guanylate kinase ac…	GO:0000103//sulfate assimilation;GO:0000770//peptide pheromone export;GO:0000910//cytokinesis;GO:0005975//carbohydrate metabolic process;GO:0006015//5-phosphoribose 1-diphosphate biosynthetic process;GO:0006139//nucleobase-containing compound metabolic process;GO:0006163//purine nucleotide metabolic process;GO:0006260//DNA replication;GO:0006281//DNA repair;GO:0006289//nucleotide-excision repair;…
MSTRG.290.1	Chr001	517916	519275	-	g176	516155	517741	-	UPSTREAM	174	MSTRG.290	--	--	nsrN	hypothetical protein H101_01665 [Trichophyton interdigitale H6]	-	-	-	-	GO:0016020//membrane	GO:0022857//transmembrane transporter activity;GO:0042910//xenobiotic transmembrane transporter activity	GO:0006855//xenobiotic transmembrane transport;GO:0042908//xenobiotic transport;GO:0055085//transmembrane transport
MSTRG.290.1	Chr001	517916	519275	-	g177	519516	523772	+	UPSTREAM	240	MSTRG.290	--	--	STE6	hypothetical protein H101_01664 [Trichophyton interdigitale H6]	Environmental Information Processing	Membrane transport	ko02010//ABC transporters	K05658	GO:0000322//storage vacuole;GO:0000323//lytic vacuole;GO:0000324//fungal-type vacuole;GO:0005575//cellular_component;GO:0005622//intracellular anatomical structure;GO:0005737//cytoplasm;GO:0005773//vacuole;GO:0005774//vacuolar membrane;GO:0005794//Golgi apparatus;GO:0005886//plasma membrane;GO:0005887//integral component of plasma membrane;GO:0005937//mating projection;GO:0005938//cell cortex;GO:…	GO:0000166//nucleotide binding;GO:0003674//molecular_function;GO:0003677//DNA binding;GO:0003697//single-stranded DNA binding;GO:0003723//RNA binding;GO:0003724//RNA helicase activity;GO:0003824//catalytic activity;GO:0003924//GTPase activity;GO:0004020//adenylylsulfate kinase activity;GO:0004127//cytidylate kinase activity;GO:0004140//dephospho-CoA kinase activity;GO:0004385//guanylate kinase ac…	GO:0000103//sulfate assimilation;GO:0000770//peptide pheromone export;GO:0000910//cytokinesis;GO:0005975//carbohydrate metabolic process;GO:0006015//5-phosphoribose 1-diphosphate biosynthetic process;GO:0006139//nucleobase-containing compound metabolic process;GO:0006163//purine nucleotide metabolic process;GO:0006260//DNA replication;GO:0006281//DNA repair;GO:0006289//nucleotide-excision repair;…
MSTRG.290.1	Chr001	517916	519275	-	g178	525679	527756	-	DOWNSTREAM	6403	MSTRG.290	--	--	ATEG_00912	hypothetical protein H109_02116 [Trichophyton interdigitale MR816]	-	-	-	-	GO:0016592//mediator complex	GO:0003712//transcription coregulator activity;GO:0008168//methyltransferase activity;GO:0008170//N-methyltransferase activity;GO:0008171//O-methyltransferase activity;GO:0008176//tRNA (guanine-N7-)-methyltransferase activity;GO:0008276//protein methyltransferase activity;GO:0008757//S-adenosylmethionine-dependent methyltransferase activity;GO:0010340//carboxyl-O-methyltransferase activity;GO:004…	GO:0006357//regulation of transcription by RNA polymerase II;GO:0006400//tRNA modification;GO:0006412//translation;GO:0008152//metabolic process;GO:0008299//isoprenoid biosynthetic process;GO:0009102//biotin biosynthetic process;GO:0009236//cobalamin biosynthetic process;GO:0018364//peptidyl-glutamine methylation;GO:0032259//methylation;GO:0042273//ribosomal large subunit biogenesis;GO:0044272//s…
MSTRG.326.1	Chr001	576962	577928	+	g193	566891	568375	-	UPSTREAM	8586	g197	--	--	spe-1	hypothetical protein H101_05843 [Trichophyton interdigitale H6]	Metabolism;Metabolism;Metabolism;Metabolism;Cellular Processes	Global and overview maps;Global and overview maps;Metabolism of other amino acids;Amino acid metabolism;Transport and catabolism	ko01100//Metabolic pathways;ko01110//Biosynthesis of secondary metabolites;ko00480//Glutathione metabolism;ko00330//Arginine and proline metabolism;ko04148//Efferocytosis	K01581;K01581;K01581;K01581;K01581	GO:0005575//cellular_component;GO:0005622//intracellular anatomical structure;GO:0005737//cytoplasm	GO:0003674//molecular_function;GO:0003824//catalytic activity;GO:0003968//RNA-directed 5'-3' RNA polymerase activity;GO:0004586//ornithine decarboxylase activity;GO:0008792//arginine decarboxylase activity;GO:0008836//diaminopimelate decarboxylase activity;GO:0016829//lyase activity;GO:0016830//carbon-carbon lyase activity;GO:0016831//carboxy-lyase activity	GO:0006082//organic acid metabolic process;GO:0006520//cellular amino acid metabolic process;GO:0006527//arginine catabolic process;GO:0006575//cellular modified amino acid metabolic process;GO:0006576//cellular biogenic amine metabolic process;GO:0006591//ornithine metabolic process;GO:0006595//polyamine metabolic process;GO:0006596//polyamine biosynthetic process;GO:0006766//vitamin metabolic p…
MSTRG.326.1	Chr001	576962	577928	+	g194	570210	571582	-	UPSTREAM	5379	g197	--	--	SPAC23C4.06c	hypothetical protein H101_05844 [Trichophyton interdigitale H6]	-	-	-	-	GO:0005575//cellular_component;GO:0005622//intracellular anatomical structure;GO:0005634//nucleus;GO:0043226//organelle;GO:0043227//membrane-bounded organelle;GO:0043229//intracellular organelle;GO:0043231//intracellular membrane-bounded organelle	GO:0003674//molecular_function;GO:0003824//catalytic activity;GO:0008168//methyltransferase activity;GO:0008170//N-methyltransferase activity;GO:0008171//O-methyltransferase activity;GO:0008276//protein methyltransferase activity;GO:0008757//S-adenosylmethionine-dependent methyltransferase activity;GO:0010340//carboxyl-O-methyltransferase activity;GO:0016278//lysine N-methyltransferase activity;G…	GO:0006412//translation;GO:0006417//regulation of translation;GO:0006464//cellular protein modification process;GO:0006479//protein methylation;GO:0006744//ubiquinone biosynthetic process;GO:0006807//nitrogen compound metabolic process;GO:0008150//biological_process;GO:0008152//metabolic process;GO:0008213//protein alkylation;GO:0009102//biotin biosynthetic process;GO:0009236//cobalamin biosynthe…
MSTRG.326.1	Chr001	576962	577928	+	g196	574135	575448	-	UPSTREAM	1513	g197	--	--	GCN5	hypothetical protein H101_06825 [Trichophyton interdigitale H6]	Genetic Information Processing	Information processing in viruses	ko03250//Viral life cycle - HIV-1	K06062	GO:0000123//histone acetyltransferase complex;GO:0000124//SAGA complex;GO:0000228//nuclear chromosome;GO:0000775//chromosome, centromeric region;GO:0000785//chromatin;GO:0005575//cellular_component;GO:0005622//intracellular anatomical structure;GO:0005634//nucleus;GO:0005654//nucleoplasm;GO:0005694//chromosome;GO:0005737//cytoplasm;GO:0005829//cytosol;GO:0031248//protein acetyltransferase complex…	GO:0003674//molecular_function;GO:0003712//transcription coregulator activity;GO:0003713//transcription coactivator activity;GO:0003824//catalytic activity;GO:0004042//acetyl-CoA:L-glutamate N-acetyltransferase activity;GO:0004402//histone acetyltransferase activity;GO:0005488//binding;GO:0005515//protein binding;GO:0008080//N-acetyltransferase activity;GO:0008999//ribosomal-protein-alanine N-ace…	GO:0000003//reproduction;GO:0000122//negative regulation of transcription by RNA polymerase II;GO:0000280//nuclear division;GO:0006139//nucleobase-containing compound metabolic process;GO:0006259//DNA metabolic process;GO:0006310//DNA recombination;GO:0006325//chromatin organization;GO:0006338//chromatin remodeling;GO:0006351//transcription, DNA-templated;GO:0006355//regulation of transcription, …
MSTRG.334.1	Chr001	598392	599889	+	g205	594138	597153	-	UPSTREAM	1238	MSTRG.334	--	--	SPCC4G3.03	WD repeat protein [Trichophyton tonsurans CBS 112818]	-	-	-	-	-	GO:0005515//protein binding	-
MSTRG.345.1	Chr001	622934	623477	+	g209	611555	613217	-	UPSTREAM	9716	MSTRG.345	--	--	btgE	hypothetical protein H101_03613 [Trichophyton interdigitale H6]	-	-	-	-	-	GO:0004553//hydrolase activity, hydrolyzing O-glycosyl compounds	GO:0005975//carbohydrate metabolic process
MSTRG.345.1	Chr001	622934	623477	+	g212	626407	627411	-	DOWNSTREAM	2929	MSTRG.345	--	--	-	hypothetical protein H101_06582 [Trichophyton interdigitale H6]	-	-	-	-	-	-	-
MSTRG.345.1	Chr001	622934	623477	+	g213	628784	630610	+	UPSTREAM	5306	MSTRG.345	--	--	pab1	phosphatase PP2A regulatory subunit B [Trichophyton mentagrophytes]	Cellular Processes;Genetic Information Processing	Cell growth and death;Translation	ko04111//Cell cycle - yeast;ko03015//mRNA surveillance pathway	K04354;K04354	GO:0000159//protein phosphatase type 2A complex;GO:0000322//storage vacuole;GO:0000323//lytic vacuole;GO:0000324//fungal-type vacuole;GO:0000329//fungal-type vacuole membrane;GO:0005575//cellular_component;GO:0005622//intracellular anatomical structure;GO:0005634//nucleus;GO:0005737//cytoplasm;GO:0005773//vacuole;GO:0005774//vacuolar membrane;GO:0005819//spindle;GO:0005829//cytosol;GO:0005856//cy…	GO:0003674//molecular_function;GO:0003824//catalytic activity;GO:0004721//phosphoprotein phosphatase activity;GO:0004722//protein serine/threonine phosphatase activity;GO:0005515//protein binding;GO:0016787//hydrolase activity;GO:0016788//hydrolase activity, acting on ester bonds;GO:0016791//phosphatase activity;GO:0019208//phosphatase regulator activity;GO:0019888//protein phosphatase regulator …	GO:0000003//reproduction;GO:0000075//cell cycle checkpoint signaling;GO:0000226//microtubule cytoskeleton organization;GO:0000278//mitotic cell cycle;GO:0000280//nuclear division;GO:0000910//cytokinesis;GO:0001100//negative regulation of exit from mitosis;GO:0001700//embryonic development via the syncytial blastoderm;GO:0002119//nematode larval development;GO:0002164//larval development;GO:000300…
MSTRG.366.1	Chr001	659060	661046	-	g222	655559	656889	+	DOWNSTREAM	2170	MSTRG.366	--	--	gtf2f2	hypothetical protein H101_05090 [Trichophyton interdigitale H6]	Genetic Information Processing	Transcription	ko03022//Basal transcription factors	K03139	GO:0000428//DNA-directed RNA polymerase complex;GO:0005575//cellular_component;GO:0005622//intracellular anatomical structure;GO:0005634//nucleus;GO:0005654//nucleoplasm;GO:0005667//transcription regulator complex;GO:0005674//transcription factor TFIIF complex;GO:0005675//transcription factor TFIIH holo complex;GO:0005856//cytoskeleton;GO:0015630//microtubule cytoskeleton;GO:0016591//RNA polymera…	GO:0000166//nucleotide binding;GO:0001091//RNA polymerase II general transcription initiation factor binding;GO:0001096//TFIIF-class transcription factor complex binding;GO:0001098//basal transcription machinery binding;GO:0001099//basal RNA polymerase II transcription machinery binding;GO:0003674//molecular_function;GO:0003676//nucleic acid binding;GO:0003677//DNA binding;GO:0003678//DNA helicas…	GO:0000375//RNA splicing, via transesterification reactions;GO:0000377//RNA splicing, via transesterification reactions with bulged adenosine as nucleophile;GO:0000398//mRNA splicing, via spliceosome;GO:0001109//promoter clearance during DNA-templated transcription;GO:0001111//promoter clearance from RNA polymerase II promoter;GO:0001173//DNA-templated transcriptional start site selection;GO:0001…
MSTRG.368.1	Chr001	661855	664405	-	g222	655559	656889	+	DOWNSTREAM	4965	MSTRG.368	--	--	gtf2f2	hypothetical protein H101_05090 [Trichophyton interdigitale H6]	Genetic Information Processing	Transcription	ko03022//Basal transcription factors	K03139	GO:0000428//DNA-directed RNA polymerase complex;GO:0005575//cellular_component;GO:0005622//intracellular anatomical structure;GO:0005634//nucleus;GO:0005654//nucleoplasm;GO:0005667//transcription regulator complex;GO:0005674//transcription factor TFIIF complex;GO:0005675//transcription factor TFIIH holo complex;GO:0005856//cytoskeleton;GO:0015630//microtubule cytoskeleton;GO:0016591//RNA polymera…	GO:0000166//nucleotide binding;GO:0001091//RNA polymerase II general transcription initiation factor binding;GO:0001096//TFIIF-class transcription factor complex binding;GO:0001098//basal transcription machinery binding;GO:0001099//basal RNA polymerase II transcription machinery binding;GO:0003674//molecular_function;GO:0003676//nucleic acid binding;GO:0003677//DNA binding;GO:0003678//DNA helicas…	GO:0000375//RNA splicing, via transesterification reactions;GO:0000377//RNA splicing, via transesterification reactions with bulged adenosine as nucleophile;GO:0000398//mRNA splicing, via spliceosome;GO:0001109//promoter clearance during DNA-templated transcription;GO:0001111//promoter clearance from RNA polymerase II promoter;GO:0001173//DNA-templated transcriptional start site selection;GO:0001…
MSTRG.560.1	Chr001	981154	982400	+	MSTRG.556	972677	973144	-	UPSTREAM	8009	g327	--	--	--	EGE07194.1 taxid=559882 hypothetical protein TEQG_06266 [Trichophyton equinum CBS 127.97]	-	-	-	-	-	-	-
MSTRG.560.1	Chr001	981154	982400	+	g328	984605	986483	-	DOWNSTREAM	2204	g327	--	--	-	hypothetical protein H101_02866 [Trichophyton interdigitale H6]	-	-	-	-	GO:0000322//storage vacuole;GO:0000323//lytic vacuole;GO:0000324//fungal-type vacuole;GO:0000329//fungal-type vacuole membrane;GO:0005575//cellular_component;GO:0005622//intracellular anatomical structure;GO:0005737//cytoplasm;GO:0005773//vacuole;GO:0005774//vacuolar membrane;GO:0016020//membrane;GO:0016021//integral component of membrane;GO:0031090//organelle membrane;GO:0031224//intrinsic compo…	GO:0003674//molecular_function;GO:0005215//transporter activity;GO:0008324//cation transmembrane transporter activity;GO:0022857//transmembrane transporter activity;GO:0042910//xenobiotic transmembrane transporter activity	GO:0006629//lipid metabolic process;GO:0006810//transport;GO:0006812//cation transport;GO:0008150//biological_process;GO:0042908//xenobiotic transport;GO:0051179//localization;GO:0051234//establishment of localization;GO:0055085//transmembrane transport
MSTRG.560.1	Chr001	981154	982400	+	g329	987096	988489	-	DOWNSTREAM	4695	g327	--	--	HEM15	ferrochelatase [Trichophyton interdigitale H6]	Metabolism;Metabolism;Metabolism;Metabolism	Global and overview maps;Global and overview maps;Global and overview maps;Metabolism of cofactors and vitamins	ko01100//Metabolic pathways;ko01110//Biosynthesis of secondary metabolites;ko01240//Biosynthesis of cofactors;ko00860//Porphyrin metabolism	K01772;K01772;K01772;K01772	GO:0005575//cellular_component;GO:0005622//intracellular anatomical structure;GO:0005737//cytoplasm;GO:0005739//mitochondrion;GO:0005740//mitochondrial envelope;GO:0005743//mitochondrial inner membrane;GO:0005759//mitochondrial matrix;GO:0016020//membrane;GO:0019866//organelle inner membrane;GO:0031090//organelle membrane;GO:0031966//mitochondrial membrane;GO:0031967//organelle envelope;GO:003197…	GO:0003674//molecular_function;GO:0003676//nucleic acid binding;GO:0003723//RNA binding;GO:0003729//mRNA binding;GO:0003824//catalytic activity;GO:0004325//ferrochelatase activity;GO:0005488//binding;GO:0005506//iron ion binding;GO:0008198//ferrous iron binding;GO:0016829//lyase activity;GO:0020037//heme binding;GO:0030350//iron-responsive element binding;GO:0043167//ion binding;GO:0043169//catio…	GO:0001932//regulation of protein phosphorylation;GO:0002262//myeloid cell homeostasis;GO:0002376//immune system process;GO:0002520//immune system development;GO:0006066//alcohol metabolic process;GO:0006091//generation of precursor metabolites and energy;GO:0006417//regulation of translation;GO:0006446//regulation of translational initiation;GO:0006629//lipid metabolic process;GO:0006725//cellul…
MSTRG.582.1	Chr001	1022603	1024048	+	g340	1012349	1013354	-	UPSTREAM	9248	MSTRG.582	--	--	-	hypothetical protein H101_04858 [Trichophyton interdigitale H6]	-	-	-	-	-	-	GO:0010098//suspensor development
MSTRG.582.1	Chr001	1022603	1024048	+	g341	1014952	1015784	+	DOWNSTREAM	6818	MSTRG.582	--	--	ARB_06108	hypothetical protein TESG_06396 [Trichophyton tonsurans CBS 112818]	-	-	-	-	-	-	-
MSTRG.582.1	Chr001	1022603	1024048	+	g342	1016359	1018647	-	UPSTREAM	3955	MSTRG.582	--	--	-	hypothetical protein H101_04856 [Trichophyton interdigitale H6]	-	-	-	-	-	-	GO:0006508//proteolysis;GO:0006511//ubiquitin-dependent protein catabolic process;GO:0006807//nitrogen compound metabolic process;GO:0008150//biological_process;GO:0008152//metabolic process;GO:0009056//catabolic process;GO:0009057//macromolecule catabolic process;GO:0009987//cellular process;GO:0010498//proteasomal protein catabolic process;GO:0019538//protein metabolic process;GO:0019941//modif…
MSTRG.582.1	Chr001	1022603	1024048	+	g345	1028310	1028903	+	UPSTREAM	4261	MSTRG.582	--	--	-	uncharacterized protein TERG_05737 [Trichophyton rubrum CBS 118892]	-	-	-	-	GO:0016020//membrane	-	-
MSTRG.582.1	Chr001	1022603	1024048	+	g346	1029466	1030156	-	DOWNSTREAM	5417	MSTRG.582	--	--	-	hypothetical protein H101_06357 [Trichophyton interdigitale H6]	-	-	-	-	GO:0016020//membrane	-	-
MSTRG.590.1	Chr001	1035543	1036314	-	g345	1028310	1028903	+	DOWNSTREAM	6639	MSTRG.590	--	--	-	uncharacterized protein TERG_05737 [Trichophyton rubrum CBS 118892]	-	-	-	-	GO:0016020//membrane	-	-
MSTRG.590.1	Chr001	1035543	1036314	-	g346	1029466	1030156	-	UPSTREAM	5386	MSTRG.590	--	--	-	hypothetical protein H101_06357 [Trichophyton interdigitale H6]	-	-	-	-	GO:0016020//membrane	-	-
MSTRG.611.1	Chr001	1074015	1074378	+	MSTRG.609	1066375	1071022	+	DOWNSTREAM	2992	MSTRG.611	--	--	--	EGD99053.1 taxid=647933 hypothetical protein TESG_06413 [Trichophyton tonsurans CBS 112818]	-	-	-	-	GO:0016020//membrane	GO:0008982//protein-N(PI)-phosphohistidine-sugar phosphotransferase activity	GO:0009401//phosphoenolpyruvate-dependent sugar phosphotransferase system
MSTRG.611.1	Chr001	1074015	1074378	+	g356	1074755	1077836	+	UPSTREAM	376	MSTRG.611	--	--	SPAC926.06c	hypothetical protein H101_06435 [Trichophyton interdigitale H6]	-	-	-	-	-	GO:0005515//protein binding	GO:0000398//mRNA splicing, via spliceosome
MSTRG.611.1	Chr001	1074015	1074378	+	g358	1083610	1084518	-	DOWNSTREAM	9231	MSTRG.611	--	--	sar1	small COPII coat GTPase sar1 [Nannizzia gypsea CBS 118893]	Genetic Information Processing	Folding, sorting and degradation	ko04141//Protein processing in endoplasmic reticulum	K07953	GO:0000139//Golgi membrane;GO:0005575//cellular_component;GO:0005622//intracellular anatomical structure;GO:0005737//cytoplasm;GO:0005739//mitochondrion;GO:0005783//endoplasmic reticulum;GO:0005789//endoplasmic reticulum membrane;GO:0005794//Golgi apparatus;GO:0005798//Golgi-associated vesicle;GO:0012505//endomembrane system;GO:0012506//vesicle membrane;GO:0012507//ER to Golgi transport vesicle m…	GO:0000166//nucleotide binding;GO:0001882//nucleoside binding;GO:0001883//purine nucleoside binding;GO:0003674//molecular_function;GO:0003723//RNA binding;GO:0003743//translation initiation factor activity;GO:0003824//catalytic activity;GO:0003924//GTPase activity;GO:0005488//binding;GO:0005515//protein binding;GO:0005525//GTP binding;GO:0016462//pyrophosphatase activity;GO:0016787//hydrolase act…	GO:0000266//mitochondrial fission;GO:0000902//cell morphogenesis;GO:0002164//larval development;GO:0002165//instar larval or pupal development;GO:0002168//instar larval development;GO:0002790//peptide secretion;GO:0003002//regionalization;GO:0003400//regulation of COPII vesicle coating;GO:0006413//translational initiation;GO:0006810//transport;GO:0006886//intracellular protein transport;GO:000688…
MSTRG.611.1	Chr001	1074015	1074378	+	g357	1080592	1081954	+	UPSTREAM	6213	MSTRG.611	--	--	bimG	serine/threonine-protein phosphatase PP1 [Nannizzia gypsea CBS 118893]	Cellular Processes;Genetic Information Processing	Cell growth and death;Translation	ko04113//Meiosis - yeast;ko03015//mRNA surveillance pathway	K06269;K06269	GO:0000164//protein phosphatase type 1 complex;GO:0000228//nuclear chromosome;GO:0000775//chromosome, centromeric region;GO:0000776//kinetochore;GO:0000779//condensed chromosome, centromeric region;GO:0000785//chromatin;GO:0000793//condensed chromosome;GO:0000794//condensed nuclear chromosome;GO:0001400//mating projection base;GO:0005575//cellular_component;GO:0005622//intracellular anatomical st…	GO:0003674//molecular_function;GO:0003824//catalytic activity;GO:0004113//2',3'-cyclic-nucleotide 3'-phosphodiesterase activity;GO:0004721//phosphoprotein phosphatase activity;GO:0004722//protein serine/threonine phosphatase activity;GO:0005488//binding;GO:0008803//bis(5'-nucleosyl)-tetraphosphatase (symmetrical) activity;GO:0016787//hydrolase activity;GO:0016788//hydrolase activity, acting on es…	GO:0000003//reproduction;GO:0000022//mitotic spindle elongation;GO:0000070//mitotic sister chromatid segregation;GO:0000075//cell cycle checkpoint signaling;GO:0000076//DNA replication checkpoint signaling;GO:0000077//DNA damage checkpoint signaling;GO:0000122//negative regulation of transcription by RNA polymerase II;GO:0000226//microtubule cytoskeleton organization;GO:0000278//mitotic cell cycl…
ncRNA05	Chr001	1105947	1106337	-	g362	1093716	1096194	-	UPSTREAM	9752	ncRNA05_gene	--	--	asp	hypothetical protein H109_02254 [Trichophyton interdigitale MR816]	-	-	-	-	GO:0000922//spindle pole;GO:0005575//cellular_component;GO:0005622//intracellular anatomical structure;GO:0005634//nucleus;GO:0005737//cytoplasm;GO:0005813//centrosome;GO:0005815//microtubule organizing center;GO:0005819//spindle;GO:0005856//cytoskeleton;GO:0005874//microtubule;GO:0005875//microtubule associated complex;GO:0005886//plasma membrane;GO:0015630//microtubule cytoskeleton;GO:0016020//…	GO:0003674//molecular_function;GO:0005488//binding;GO:0005515//protein binding;GO:0005516//calmodulin binding;GO:0008017//microtubule binding;GO:0008092//cytoskeletal protein binding;GO:0015631//tubulin binding;GO:0017022//myosin binding;GO:0019899//enzyme binding;GO:0019900//kinase binding;GO:0019901//protein kinase binding;GO:0019904//protein domain specific binding;GO:0032027//myosin light cha…	GO:0000003//reproduction;GO:0000132//establishment of mitotic spindle orientation;GO:0000212//meiotic spindle organization;GO:0000226//microtubule cytoskeleton organization;GO:0000278//mitotic cell cycle;GO:0000280//nuclear division;GO:0001764//neuron migration;GO:0002052//positive regulation of neuroblast proliferation;GO:0003006//developmental process involved in reproduction;GO:0006810//transp…
ncRNA05	Chr001	1105947	1106337	-	g364	1098817	1100421	+	DOWNSTREAM	5525	ncRNA05_gene	--	--	-	Serine/threonine-protein phosphatase 6 regulatory ankyrin repeat subunit B [Trichophyton interdigitale]	-	-	-	-	-	GO:0005515//protein binding	-
ncRNA05	Chr001	1105947	1106337	-	g365	1101717	1103879	+	DOWNSTREAM	2067	ncRNA05_gene	--	--	-	hypothetical protein H101_05964 [Trichophyton interdigitale H6]	-	-	-	-	GO:0005576//extracellular region;GO:0016020//membrane	GO:0005179//hormone activity;GO:0015297//antiporter activity;GO:0017022//myosin binding;GO:0042910//xenobiotic transmembrane transporter activity	GO:0055085//transmembrane transport
ncRNA05	Chr001	1105947	1106337	-	g366	1103992	1105514	+	DOWNSTREAM	432	ncRNA05_gene	--	--	CTHT_0061010	proliferating cell nuclear antigen (pcna) [Trichophyton rubrum CBS 735.88]	Genetic Information Processing;Genetic Information Processing;Genetic Information Processing;Genetic Information Processing	Replication and repair;Replication and repair;Replication and repair;Replication and repair	ko03420//Nucleotide excision repair;ko03030//DNA replication;ko03410//Base excision repair;ko03430//Mismatch repair	K04802;K04802;K04802;K04802	GO:0000228//nuclear chromosome;GO:0000781//chromosome, telomeric region;GO:0000785//chromatin;GO:0005575//cellular_component;GO:0005622//intracellular anatomical structure;GO:0005634//nucleus;GO:0005654//nucleoplasm;GO:0005657//replication fork;GO:0005663//DNA replication factor C complex;GO:0005694//chromosome;GO:0005813//centrosome;GO:0005815//microtubule organizing center;GO:0005856//cytoskele…	GO:0000700//mismatch base pair DNA N-glycosylase activity;GO:0000701//purine-specific mismatch base pair DNA N-glycosylase activity;GO:0003674//molecular_function;GO:0003676//nucleic acid binding;GO:0003677//DNA binding;GO:0003682//chromatin binding;GO:0003684//damaged DNA binding;GO:0003690//double-stranded DNA binding;GO:0003824//catalytic activity;GO:0005102//signaling receptor binding;GO:0005…	GO:0000003//reproduction;GO:0000070//mitotic sister chromatid segregation;GO:0000075//cell cycle checkpoint signaling;GO:0000077//DNA damage checkpoint signaling;GO:0000082//G1/S transition of mitotic cell cycle;GO:0000083//regulation of transcription involved in G1/S transition of mitotic cell cycle;GO:0000278//mitotic cell cycle;GO:0000280//nuclear division;GO:0000302//response to reactive oxyg…
ncRNA05	Chr001	1105947	1106337	-	g367	1108099	1109302	+	UPSTREAM	1761	ncRNA05_gene	--	--	SPAC23H3.04	hypothetical protein TEQG_08065 [Trichophyton equinum CBS 127.97]	-	-	-	-	GO:0016020//membrane	GO:0004129//cytochrome-c oxidase activity	-
ncRNA05	Chr001	1105947	1106337	-	g368	1110355	1110911	+	UPSTREAM	4017	ncRNA05_gene	--	--	SBH1	hypothetical protein H101_06429 [Trichophyton interdigitale H6]	Genetic Information Processing;Cellular Processes;Genetic Information Processing	Folding, sorting and degradation;Transport and catabolism;Folding, sorting and degradation	ko04141//Protein processing in endoplasmic reticulum;ko04145//Phagosome;ko03060//Protein export	K09481;K09481;K09481	GO:0005575//cellular_component;GO:0005622//intracellular anatomical structure;GO:0005737//cytoplasm;GO:0005783//endoplasmic reticulum;GO:0005784//Sec61 translocon complex;GO:0005789//endoplasmic reticulum membrane;GO:0005791//rough endoplasmic reticulum;GO:0005829//cytosol;GO:0012505//endomembrane system;GO:0016020//membrane;GO:0016021//integral component of membrane;GO:0030867//rough endoplasmic…	GO:0003674//molecular_function;GO:0005085//guanyl-nucleotide exchange factor activity;GO:0005215//transporter activity;GO:0005488//binding;GO:0005515//protein binding;GO:0008320//protein transmembrane transporter activity;GO:0015399//primary active transmembrane transporter activity;GO:0015450//protein-transporting ATPase activity;GO:0019838//growth factor binding;GO:0019899//enzyme binding;GO:00…	GO:0006508//proteolysis;GO:0006511//ubiquitin-dependent protein catabolic process;GO:0006605//protein targeting;GO:0006606//protein import into nucleus;GO:0006612//protein targeting to membrane;GO:0006613//cotranslational protein targeting to membrane;GO:0006614//SRP-dependent cotranslational protein targeting to membrane;GO:0006616//SRP-dependent cotranslational protein targeting to membrane, tr…
ncRNA05	Chr001	1105947	1106337	-	g372	1115955	1116765	+	UPSTREAM	9617	ncRNA05_gene	--	--	YBL029C-A	hypothetical protein TEQG_08447 [Trichophyton equinum CBS 127.97]	-	-	-	-	-	GO:0046872//metal ion binding	GO:0006281//DNA repair;GO:0006310//DNA recombination
MSTRG.683.1	Chr001	1194446	1196190	+	g404	1196456	1198263	+	UPSTREAM	265	g403	--	--	prp17	hypothetical protein H109_01652 [Trichophyton interdigitale MR816]	Genetic Information Processing	Transcription	ko03040//Spliceosome	K12816	GO:0000974//Prp19 complex;GO:0005575//cellular_component;GO:0005622//intracellular anatomical structure;GO:0005634//nucleus;GO:0005654//nucleoplasm;GO:0005681//spliceosomal complex;GO:0005684//U2-type spliceosomal complex;GO:0031974//membrane-enclosed lumen;GO:0031981//nuclear lumen;GO:0032991//protein-containing complex;GO:0034399//nuclear periphery;GO:0043226//organelle;GO:0043227//membrane-bou…	GO:0003674//molecular_function;GO:0003676//nucleic acid binding;GO:0003723//RNA binding;GO:0005488//binding;GO:0005515//protein binding;GO:0097159//organic cyclic compound binding;GO:1901363//heterocyclic compound binding	GO:0000245//spliceosomal complex assembly;GO:0000348//mRNA branch site recognition;GO:0000350//generation of catalytic spliceosome for second transesterification step;GO:0000375//RNA splicing, via transesterification reactions;GO:0000377//RNA splicing, via transesterification reactions with bulged adenosine as nucleophile;GO:0000389//mRNA 3'-splice site recognition;GO:0000393//spliceosomal confor…
MSTRG.683.1	Chr001	1194446	1196190	+	g406	1203135	1205152	-	DOWNSTREAM	6944	g403	--	--	fnx2	hypothetical protein H101_00726 [Trichophyton interdigitale H6]	-	-	-	-	GO:0000322//storage vacuole;GO:0000323//lytic vacuole;GO:0000324//fungal-type vacuole;GO:0000329//fungal-type vacuole membrane;GO:0005575//cellular_component;GO:0005622//intracellular anatomical structure;GO:0005737//cytoplasm;GO:0005773//vacuole;GO:0005774//vacuolar membrane;GO:0005886//plasma membrane;GO:0016020//membrane;GO:0016021//integral component of membrane;GO:0031090//organelle membrane…	GO:0003674//molecular_function;GO:0005215//transporter activity;GO:0005342//organic acid transmembrane transporter activity;GO:0008028//monocarboxylic acid transmembrane transporter activity;GO:0008324//cation transmembrane transporter activity;GO:0008509//anion transmembrane transporter activity;GO:0008514//organic anion transmembrane transporter activity;GO:0015075//ion transmembrane transporte…	GO:0003333//amino acid transmembrane transport;GO:0006810//transport;GO:0006811//ion transport;GO:0006812//cation transport;GO:0006820//anion transport;GO:0006855//xenobiotic transmembrane transport;GO:0006865//amino acid transport;GO:0006867//asparagine transport;GO:0007034//vacuolar transport;GO:0008150//biological_process;GO:0008643//carbohydrate transport;GO:0015711//organic anion transport;G…
MSTRG.705.1	Chr001	1235102	1236226	+	g416	1239577	1240249	+	UPSTREAM	3350	g415	--	--	-	hypothetical protein TEQG_05900 [Trichophyton equinum CBS 127.97]	-	-	-	-	-	GO:0008410//CoA-transferase activity	-
MSTRG.705.1	Chr001	1235102	1236226	+	g418	1244555	1245587	+	UPSTREAM	8328	g415	--	--	SPBC409.17c	hypothetical protein H101_07454 [Trichophyton interdigitale H6]	-	-	-	-	GO:0005740//mitochondrial envelope;GO:0016020//membrane	-	GO:0043065//positive regulation of apoptotic process
MSTRG.708.1	Chr001	1236573	1237780	+	g415	1235723	1236191	-	UPSTREAM	381	MSTRG.708	--	--	-	hypothetical protein H101_06214 [Trichophyton interdigitale H6]	-	-	-	-	GO:0005575//cellular_component;GO:0005622//intracellular anatomical structure;GO:0005737//cytoplasm;GO:0005829//cytosol	GO:0005515//protein binding	GO:0006464//cellular protein modification process;GO:0006807//nitrogen compound metabolic process;GO:0007154//cell communication;GO:0007165//signal transduction;GO:0008150//biological_process;GO:0008152//metabolic process;GO:0009987//cellular process;GO:0016567//protein ubiquitination;GO:0019538//protein metabolic process;GO:0023052//signaling;GO:0032446//protein modification by small protein con…
MSTRG.708.1	Chr001	1236573	1237780	+	g416	1239577	1240249	+	UPSTREAM	1796	MSTRG.708	--	--	-	hypothetical protein TEQG_05900 [Trichophyton equinum CBS 127.97]	-	-	-	-	-	GO:0008410//CoA-transferase activity	-
MSTRG.708.1	Chr001	1236573	1237780	+	MSTRG.720	1247729	1248816	-	DOWNSTREAM	9948	MSTRG.708	--	--	--	EGE06849.1 taxid=559882 hypothetical protein TEQG_05904 [Trichophyton equinum CBS 127.97]	-	-	-	-	GO:0000502//proteasome complex;GO:0005789//endoplasmic reticulum membrane;GO:0005886//plasma membrane;GO:0016020//membrane;GO:0030123//AP-3 adaptor complex	GO:0003677//DNA binding;GO:0003916//DNA topoisomerase activity;GO:0004252//serine-type endopeptidase activity;GO:0004930//G protein-coupled receptor activity;GO:0015081//sodium ion transmembrane transporter activity;GO:0030234//enzyme regulator activity;GO:0140359//ABC-type transporter activity	GO:0006265//DNA topological change;GO:0007186//G protein-coupled receptor signaling pathway;GO:0015031//protein transport;GO:0036376//sodium ion export across plasma membrane;GO:0042176//regulation of protein catabolic process;GO:0090307//mitotic spindle assembly
MSTRG.708.1	Chr001	1236573	1237780	+	g418	1244555	1245587	+	UPSTREAM	6774	MSTRG.708	--	--	SPBC409.17c	hypothetical protein H101_07454 [Trichophyton interdigitale H6]	-	-	-	-	GO:0005740//mitochondrial envelope;GO:0016020//membrane	-	GO:0043065//positive regulation of apoptotic process
MSTRG.732.1	Chr001	1265379	1266945	-	g427	1269615	1270959	-	DOWNSTREAM	2669	g426	--	--	PIL1	hypothetical protein H101_03709 [Trichophyton interdigitale H6]	-	-	-	-	-	GO:0005524//ATP binding	GO:0006281//DNA repair;GO:0006310//DNA recombination
MSTRG.767.1	Chr001	1316907	1318934	-	g441	1307463	1308934	+	DOWNSTREAM	7972	MSTRG.767	--	--	png1	png1 [Trichophyton equinum CBS 127.97]	Genetic Information Processing	Folding, sorting and degradation	ko04141//Protein processing in endoplasmic reticulum	K01456	GO:0005575//cellular_component;GO:0005622//intracellular anatomical structure;GO:0005634//nucleus;GO:0005737//cytoplasm;GO:0005739//mitochondrion;GO:0005783//endoplasmic reticulum;GO:0005829//cytosol;GO:0012505//endomembrane system;GO:0043226//organelle;GO:0043227//membrane-bounded organelle;GO:0043229//intracellular organelle;GO:0043231//intracellular membrane-bounded organelle	GO:0000224//peptide-N4-(N-acetyl-beta-glucosaminyl)asparagine amidase activity;GO:0003674//molecular_function;GO:0003824//catalytic activity;GO:0005488//binding;GO:0005515//protein binding;GO:0015035//protein-disulfide reductase activity;GO:0015036//disulfide oxidoreductase activity;GO:0016491//oxidoreductase activity;GO:0016651//oxidoreductase activity, acting on NAD(P)H;GO:0016667//oxidoreducta…	GO:0001558//regulation of cell growth;GO:0006056//mannoprotein metabolic process;GO:0006058//mannoprotein catabolic process;GO:0006355//regulation of transcription, DNA-templated;GO:0006357//regulation of transcription by RNA polymerase II;GO:0006457//protein folding;GO:0006464//cellular protein modification process;GO:0006508//proteolysis;GO:0006511//ubiquitin-dependent protein catabolic process…
MSTRG.767.1	Chr001	1316907	1318934	-	MSTRG.769	1319822	1321006	-	DOWNSTREAM	887	MSTRG.767	--	--	--	-	-	-	-	-	-	-	-
MSTRG.767.1	Chr001	1316907	1318934	-	g444	1327335	1328687	+	UPSTREAM	8400	MSTRG.767	--	--	CCN1	G1/S-specific cyclin CLN1 [Trichophyton equinum CBS 127.97]	-	-	-	-	GO:0005575//cellular_component;GO:0005622//intracellular anatomical structure;GO:0005634//nucleus;GO:0005737//cytoplasm;GO:0016020//membrane;GO:0043226//organelle;GO:0043227//membrane-bounded organelle;GO:0043229//intracellular organelle;GO:0043231//intracellular membrane-bounded organelle	GO:0003674//molecular_function;GO:0016538//cyclin-dependent protein serine/threonine kinase regulator activity;GO:0019207//kinase regulator activity;GO:0019887//protein kinase regulator activity;GO:0030234//enzyme regulator activity;GO:0098772//molecular function regulator	GO:0000079//regulation of cyclin-dependent protein serine/threonine kinase activity;GO:0000278//mitotic cell cycle;GO:0001932//regulation of protein phosphorylation;GO:0006996//organelle organization;GO:0007049//cell cycle;GO:0007088//regulation of mitotic nuclear division;GO:0007096//regulation of exit from mitosis;GO:0007346//regulation of mitotic cell cycle;GO:0008150//biological_process;GO:00…
MSTRG.806.1	Chr001	1365133	1366430	+	g455	1372099	1373883	+	UPSTREAM	5668	MSTRG.806	--	--	NPT1	nicotinate phosphoribosyltransferase [Trichophyton interdigitale H6]	Metabolism;Metabolism;Metabolism	Global and overview maps;Global and overview maps;Metabolism of cofactors and vitamins	ko01100//Metabolic pathways;ko01240//Biosynthesis of cofactors;ko00760//Nicotinate and nicotinamide metabolism	K00763;K00763;K00763	GO:0000781//chromosome, telomeric region;GO:0005575//cellular_component;GO:0005622//intracellular anatomical structure;GO:0005634//nucleus;GO:0005694//chromosome;GO:0005737//cytoplasm;GO:0043226//organelle;GO:0043227//membrane-bounded organelle;GO:0043228//non-membrane-bounded organelle;GO:0043229//intracellular organelle;GO:0043231//intracellular membrane-bounded organelle;GO:0043232//intracellu…	GO:0003674//molecular_function;GO:0003824//catalytic activity;GO:0004514//nicotinate-nucleotide diphosphorylase (carboxylating) activity;GO:0004516//nicotinate phosphoribosyltransferase activity;GO:0016740//transferase activity;GO:0016757//glycosyltransferase activity;GO:0016763//pentosyltransferase activity;GO:0016874//ligase activity;GO:0016879//ligase activity, forming carbon-nitrogen bonds	GO:0000183//rDNA heterochromatin assembly;GO:0006139//nucleobase-containing compound metabolic process;GO:0006325//chromatin organization;GO:0006355//regulation of transcription, DNA-templated;GO:0006725//cellular aromatic compound metabolic process;GO:0006753//nucleoside phosphate metabolic process;GO:0006793//phosphorus metabolic process;GO:0006796//phosphate-containing compound metabolic proce…
MSTRG.806.1	Chr001	1365133	1366430	+	g456	1375482	1376728	+	UPSTREAM	9051	MSTRG.806	--	--	CaO19.1376	SSOII [Trichophyton equinum CBS 127.97]	Genetic Information Processing	Folding, sorting and degradation	ko04130//SNARE interactions in vesicular transport	K08486	GO:0000322//storage vacuole;GO:0000323//lytic vacuole;GO:0000324//fungal-type vacuole;GO:0000329//fungal-type vacuole membrane;GO:0005575//cellular_component;GO:0005577//fibrinogen complex;GO:0005622//intracellular anatomical structure;GO:0005628//prospore membrane;GO:0005737//cytoplasm;GO:0005773//vacuole;GO:0005774//vacuolar membrane;GO:0005886//plasma membrane;GO:0008021//synaptic vesicle;GO:0…	GO:0000149//SNARE binding;GO:0003674//molecular_function;GO:0005102//signaling receptor binding;GO:0005484//SNAP receptor activity;GO:0005488//binding;GO:0005515//protein binding;GO:0005524//ATP binding;GO:0005543//phospholipid binding;GO:0005546//phosphatidylinositol-4,5-bisphosphate binding;GO:0008289//lipid binding;GO:0016647//oxidoreductase activity, acting on the CH-NH group of donors, oxyge…	GO:0000003//reproduction;GO:0001505//regulation of neurotransmitter levels;GO:0002790//peptide secretion;GO:0003006//developmental process involved in reproduction;GO:0006810//transport;GO:0006836//neurotransmitter transport;GO:0006886//intracellular protein transport;GO:0006887//exocytosis;GO:0006904//vesicle docking involved in exocytosis;GO:0006906//vesicle fusion;GO:0006996//organelle organiz…
MSTRG.843.1	Chr001	1414494	1415381	+	g470	1404021	1405430	+	DOWNSTREAM	9063	g476	--	--	NMD4	hypothetical protein H101_02071 [Trichophyton interdigitale H6]	-	-	-	-	GO:0005575//cellular_component;GO:0005622//intracellular anatomical structure;GO:0005737//cytoplasm	-	GO:0000184//nuclear-transcribed mRNA catabolic process, nonsense-mediated decay;GO:0000956//nuclear-transcribed mRNA catabolic process;GO:0006139//nucleobase-containing compound metabolic process;GO:0006401//RNA catabolic process;GO:0006402//mRNA catabolic process;GO:0006725//cellular aromatic compound metabolic process;GO:0006807//nitrogen compound metabolic process;GO:0008150//biological_proces…
MSTRG.843.1	Chr001	1414494	1415381	+	g478	1421910	1423525	-	DOWNSTREAM	6528	g476	--	--	erg9	farnesyl-diphosphate farnesyltransferase [Trichophyton interdigitale H6]	Metabolism;Metabolism;Metabolism;Metabolism	Global and overview maps;Global and overview maps;Lipid metabolism;Metabolism of terpenoids and polyketides	ko01100//Metabolic pathways;ko01110//Biosynthesis of secondary metabolites;ko00100//Steroid biosynthesis;ko00909//Sesquiterpenoid and triterpenoid biosynthesis	K00801;K00801;K00801;K00801	GO:0005575//cellular_component;GO:0005622//intracellular anatomical structure;GO:0005737//cytoplasm;GO:0005739//mitochondrion;GO:0005740//mitochondrial envelope;GO:0005741//mitochondrial outer membrane;GO:0005783//endoplasmic reticulum;GO:0005789//endoplasmic reticulum membrane;GO:0012505//endomembrane system;GO:0016020//membrane;GO:0016021//integral component of membrane;GO:0019867//outer membra…	GO:0003674//molecular_function;GO:0003824//catalytic activity;GO:0004310//farnesyl-diphosphate farnesyltransferase activity;GO:0004311//farnesyltranstransferase activity;GO:0004659//prenyltransferase activity;GO:0016491//oxidoreductase activity;GO:0016740//transferase activity;GO:0016765//transferase activity, transferring alkyl or aryl (other than methyl) groups;GO:0016767//geranylgeranyl-diphos…	GO:0006066//alcohol metabolic process;GO:0006629//lipid metabolic process;GO:0006644//phospholipid metabolic process;GO:0006694//steroid biosynthetic process;GO:0006695//cholesterol biosynthetic process;GO:0006696//ergosterol biosynthetic process;GO:0006720//isoprenoid metabolic process;GO:0006721//terpenoid metabolic process;GO:0006793//phosphorus metabolic process;GO:0006796//phosphate-containi…
MSTRG.843.1	Chr001	1414494	1415381	+	g479	1424485	1426059	+	UPSTREAM	9103	g476	--	--	ura2	dihydroorotase, homodimeric type [Trichophyton interdigitale H6]	Metabolism;Metabolism;Metabolism	Global and overview maps;Global and overview maps;Nucleotide metabolism	ko01100//Metabolic pathways;ko01240//Biosynthesis of cofactors;ko00240//Pyrimidine metabolism	K01465;K01465;K01465	GO:0005575//cellular_component;GO:0005622//intracellular anatomical structure;GO:0005634//nucleus;GO:0005737//cytoplasm;GO:0005739//mitochondrion;GO:0005829//cytosol;GO:0009507//chloroplast;GO:0009536//plastid;GO:0043226//organelle;GO:0043227//membrane-bounded organelle;GO:0043229//intracellular organelle;GO:0043231//intracellular membrane-bounded organelle	GO:0003674//molecular_function;GO:0003824//catalytic activity;GO:0004038//allantoinase activity;GO:0004151//dihydroorotase activity;GO:0005488//binding;GO:0008270//zinc ion binding;GO:0016787//hydrolase activity;GO:0016810//hydrolase activity, acting on carbon-nitrogen (but not peptide) bonds;GO:0016812//hydrolase activity, acting on carbon-nitrogen (but not peptide) bonds, in cyclic amides;GO:00…	GO:0000256//allantoin catabolic process;GO:0006139//nucleobase-containing compound metabolic process;GO:0006206//pyrimidine nucleobase metabolic process;GO:0006207//'de novo' pyrimidine nucleobase biosynthetic process;GO:0006213//pyrimidine nucleoside metabolic process;GO:0006220//pyrimidine nucleotide metabolic process;GO:0006221//pyrimidine nucleotide biosynthetic process;GO:0006222//UMP biosyn…
MSTRG.953.1	Chr001	1603048	1603458	-	g550	1604039	1605468	-	DOWNSTREAM	580	g549	--	--	rnr-2	ribonucleoside-diphosphate reductase small chain [Trichophyton interdigitale H6]	Metabolism;Metabolism;Metabolism;Metabolism;Metabolism	Global and overview maps;Nucleotide metabolism;Global and overview maps;Metabolism of other amino acids;Nucleotide metabolism	ko01100//Metabolic pathways;ko00230//Purine metabolism;ko01232//Nucleotide metabolism;ko00480//Glutathione metabolism;ko00240//Pyrimidine metabolism	K10808;K10808;K10808;K10808;K10808	GO:0005575//cellular_component;GO:0005622//intracellular anatomical structure;GO:0005634//nucleus;GO:0005635//nuclear envelope;GO:0005737//cytoplasm;GO:0005829//cytosol;GO:0005971//ribonucleoside-diphosphate reductase complex;GO:0012505//endomembrane system;GO:0031967//organelle envelope;GO:0031975//envelope;GO:0032991//protein-containing complex;GO:0043226//organelle;GO:0043227//membrane-bounded…	GO:0003674//molecular_function;GO:0003824//catalytic activity;GO:0004748//ribonucleoside-diphosphate reductase activity, thioredoxin disulfide as acceptor;GO:0005488//binding;GO:0005506//iron ion binding;GO:0005515//protein binding;GO:0008199//ferric iron binding;GO:0016491//oxidoreductase activity;GO:0016725//oxidoreductase activity, acting on CH or CH2 groups;GO:0016728//oxidoreductase activity…	GO:0006139//nucleobase-containing compound metabolic process;GO:0006213//pyrimidine nucleoside metabolic process;GO:0006220//pyrimidine nucleotide metabolic process;GO:0006221//pyrimidine nucleotide biosynthetic process;GO:0006240//dCDP biosynthetic process;GO:0006259//DNA metabolic process;GO:0006260//DNA replication;GO:0006725//cellular aromatic compound metabolic process;GO:0006753//nucleoside…
MSTRG.961.1	Chr001	1615306	1616368	+	g550	1604039	1605468	-	UPSTREAM	9837	g556	--	--	rnr-2	ribonucleoside-diphosphate reductase small chain [Trichophyton interdigitale H6]	Metabolism;Metabolism;Metabolism;Metabolism;Metabolism	Global and overview maps;Nucleotide metabolism;Global and overview maps;Metabolism of other amino acids;Nucleotide metabolism	ko01100//Metabolic pathways;ko00230//Purine metabolism;ko01232//Nucleotide metabolism;ko00480//Glutathione metabolism;ko00240//Pyrimidine metabolism	K10808;K10808;K10808;K10808;K10808	GO:0005575//cellular_component;GO:0005622//intracellular anatomical structure;GO:0005634//nucleus;GO:0005635//nuclear envelope;GO:0005737//cytoplasm;GO:0005829//cytosol;GO:0005971//ribonucleoside-diphosphate reductase complex;GO:0012505//endomembrane system;GO:0031967//organelle envelope;GO:0031975//envelope;GO:0032991//protein-containing complex;GO:0043226//organelle;GO:0043227//membrane-bounded…	GO:0003674//molecular_function;GO:0003824//catalytic activity;GO:0004748//ribonucleoside-diphosphate reductase activity, thioredoxin disulfide as acceptor;GO:0005488//binding;GO:0005506//iron ion binding;GO:0005515//protein binding;GO:0008199//ferric iron binding;GO:0016491//oxidoreductase activity;GO:0016725//oxidoreductase activity, acting on CH or CH2 groups;GO:0016728//oxidoreductase activity…	GO:0006139//nucleobase-containing compound metabolic process;GO:0006213//pyrimidine nucleoside metabolic process;GO:0006220//pyrimidine nucleotide metabolic process;GO:0006221//pyrimidine nucleotide biosynthetic process;GO:0006240//dCDP biosynthetic process;GO:0006259//DNA metabolic process;GO:0006260//DNA replication;GO:0006725//cellular aromatic compound metabolic process;GO:0006753//nucleoside…
MSTRG.961.1	Chr001	1615306	1616368	+	g555	1614046	1615262	+	DOWNSTREAM	43	g556	--	--	NCS2	hypothetical protein TESG_04031 [Trichophyton tonsurans CBS 112818]	Genetic Information Processing	Folding, sorting and degradation	ko04122//Sulfur relay system	K14169	GO:0002144//cytosolic tRNA wobble base thiouridylase complex;GO:0005575//cellular_component;GO:0005622//intracellular anatomical structure;GO:0005737//cytoplasm;GO:0005829//cytosol;GO:0032991//protein-containing complex	GO:0000049//tRNA binding;GO:0003674//molecular_function;GO:0003676//nucleic acid binding;GO:0003723//RNA binding;GO:0003824//catalytic activity;GO:0005488//binding;GO:0016740//transferase activity;GO:0016782//transferase activity, transferring sulphur-containing groups;GO:0016783//sulfurtransferase activity;GO:0046872//metal ion binding;GO:0097159//organic cyclic compound binding;GO:1901363//hete…	GO:0001403//invasive growth in response to glucose limitation;GO:0002097//tRNA wobble base modification;GO:0002098//tRNA wobble uridine modification;GO:0002143//tRNA wobble position uridine thiolation;GO:0006139//nucleobase-containing compound metabolic process;GO:0006396//RNA processing;GO:0006399//tRNA metabolic process;GO:0006400//tRNA modification;GO:0006464//cellular protein modification pro…
MSTRG.961.1	Chr001	1615306	1616368	+	g559	1623409	1625103	-	DOWNSTREAM	7040	g556	--	--	-	hypothetical protein H101_01209 [Trichophyton interdigitale H6]	-	-	-	-	-	-	GO:0006310//DNA recombination;GO:0042138//meiotic DNA double-strand break formation
MSTRG.961.1	Chr001	1615306	1616368	+	g558	1621760	1622986	+	UPSTREAM	5391	g556	--	--	CAF17	hypothetical protein H101_01208 [Trichophyton interdigitale H6]	-	-	-	-	GO:0005575//cellular_component;GO:0005622//intracellular anatomical structure;GO:0005737//cytoplasm;GO:0005739//mitochondrion;GO:0005759//mitochondrial matrix;GO:0031974//membrane-enclosed lumen;GO:0043226//organelle;GO:0043227//membrane-bounded organelle;GO:0043229//intracellular organelle;GO:0043231//intracellular membrane-bounded organelle;GO:0043233//organelle lumen;GO:0070013//intracellular …	GO:0003674//molecular_function;GO:0003676//nucleic acid binding;GO:0003723//RNA binding;GO:0003824//catalytic activity;GO:0004047//aminomethyltransferase activity;GO:0005488//binding;GO:0005542//folic acid binding;GO:0016740//transferase activity;GO:0097159//organic cyclic compound binding;GO:1901363//heterocyclic compound binding	GO:0006400//tRNA modification;GO:0006725//cellular aromatic compound metabolic process;GO:0006778//porphyrin-containing compound metabolic process;GO:0006779//porphyrin-containing compound biosynthetic process;GO:0006783//heme biosynthetic process;GO:0006790//sulfur compound metabolic process;GO:0006807//nitrogen compound metabolic process;GO:0008150//biological_process;GO:0008152//metabolic proc…
MSTRG.1003.2	Chr001	1708167	1709570	-	g586	1704874	1706353	+	DOWNSTREAM	1813	g587	--	--	-	hypothetical protein H109_00069 [Trichophyton interdigitale MR816]	-	-	-	-	GO:0000139//Golgi membrane;GO:0000228//nuclear chromosome;GO:0000775//chromosome, centromeric region;GO:0000785//chromatin;GO:0000792//heterochromatin;GO:0000922//spindle pole;GO:0005575//cellular_component;GO:0005622//intracellular anatomical structure;GO:0005634//nucleus;GO:0005654//nucleoplasm;GO:0005694//chromosome;GO:0005730//nucleolus;GO:0005737//cytoplasm;GO:0005739//mitochondrion;GO:00057…	GO:0003674//molecular_function;GO:0003824//catalytic activity;GO:0004518//nuclease activity;GO:0004519//endonuclease activity;GO:0016787//hydrolase activity;GO:0016788//hydrolase activity, acting on ester bonds	GO:0000448//cleavage in ITS2 between 5.8S rRNA and LSU-rRNA of tricistronic rRNA transcript (SSU-rRNA, 5.8S rRNA, LSU-rRNA);GO:0000460//maturation of 5.8S rRNA;GO:0000463//maturation of LSU-rRNA from tricistronic rRNA transcript (SSU-rRNA, 5.8S rRNA, LSU-rRNA);GO:0000466//maturation of 5.8S rRNA from tricistronic rRNA transcript (SSU-rRNA, 5.8S rRNA, LSU-rRNA);GO:0000469//cleavage involved in rRN…
MSTRG.1003.2	Chr001	1708167	1709570	-	g589	1710617	1711950	-	DOWNSTREAM	1046	g587	--	--	SPBC2F12.10	hypothetical protein H101_00486 [Trichophyton interdigitale H6]	-	-	-	-	GO:0000313//organellar ribosome;GO:0000315//organellar large ribosomal subunit;GO:0005575//cellular_component;GO:0005622//intracellular anatomical structure;GO:0005737//cytoplasm;GO:0005739//mitochondrion;GO:0005740//mitochondrial envelope;GO:0005743//mitochondrial inner membrane;GO:0005759//mitochondrial matrix;GO:0005761//mitochondrial ribosome;GO:0005762//mitochondrial large ribosomal subunit;…	GO:0003674//molecular_function;GO:0003735//structural constituent of ribosome;GO:0005198//structural molecule activity	GO:0006412//translation;GO:0006414//translational elongation;GO:0006415//translational termination;GO:0006518//peptide metabolic process;GO:0006807//nitrogen compound metabolic process;GO:0008150//biological_process;GO:0008152//metabolic process;GO:0009058//biosynthetic process;GO:0009059//macromolecule biosynthetic process;GO:0009987//cellular process;GO:0010467//gene expression;GO:0016043//cell…
MSTRG.1003.2	Chr001	1708167	1709570	-	g590	1712201	1713171	+	UPSTREAM	2630	g587	--	--	yml6	50S ribosomal protein L4 [Trichophyton tonsurans CBS 112818]	Genetic Information Processing	Translation	ko03010//Ribosome	K02926	GO:0000313//organellar ribosome;GO:0000315//organellar large ribosomal subunit;GO:0005575//cellular_component;GO:0005622//intracellular anatomical structure;GO:0005737//cytoplasm;GO:0005739//mitochondrion;GO:0005740//mitochondrial envelope;GO:0005743//mitochondrial inner membrane;GO:0005759//mitochondrial matrix;GO:0005761//mitochondrial ribosome;GO:0005762//mitochondrial large ribosomal subunit;…	GO:0003674//molecular_function;GO:0003676//nucleic acid binding;GO:0003723//RNA binding;GO:0003735//structural constituent of ribosome;GO:0005198//structural molecule activity;GO:0005488//binding;GO:0019843//rRNA binding;GO:0097159//organic cyclic compound binding;GO:1901363//heterocyclic compound binding	GO:0006412//translation;GO:0006414//translational elongation;GO:0006415//translational termination;GO:0006518//peptide metabolic process;GO:0006807//nitrogen compound metabolic process;GO:0008150//biological_process;GO:0008152//metabolic process;GO:0009058//biosynthetic process;GO:0009059//macromolecule biosynthetic process;GO:0009987//cellular process;GO:0010467//gene expression;GO:0016043//cell…
MSTRG.1003.2	Chr001	1708167	1709570	-	g592	1717243	1719383	-	DOWNSTREAM	7672	g587	--	--	-	hypothetical protein H109_00076 [Trichophyton interdigitale MR816]	-	-	-	-	GO:0005575//cellular_component;GO:0005622//intracellular anatomical structure;GO:0005737//cytoplasm	GO:0003674//molecular_function;GO:0005096//GTPase activator activity;GO:0008047//enzyme activator activity;GO:0030234//enzyme regulator activity;GO:0030695//GTPase regulator activity;GO:0060589//nucleoside-triphosphatase regulator activity;GO:0098772//molecular function regulator	GO:0007154//cell communication;GO:0007165//signal transduction;GO:0008150//biological_process;GO:0009987//cellular process;GO:0023052//signaling;GO:0043085//positive regulation of catalytic activity;GO:0043087//regulation of GTPase activity;GO:0043547//positive regulation of GTPase activity;GO:0044093//positive regulation of molecular function;GO:0050789//regulation of biological process;GO:00507…
MSTRG.1003.2	Chr001	1708167	1709570	-	g585	1703267	1704385	+	DOWNSTREAM	3781	g587	--	--	-	hypothetical protein GY631_6720 [Trichophyton interdigitale]	-	-	-	-	-	-	-
MSTRG.1078.1	Chr001	1828542	1829478	+	g632	1823018	1825646	-	UPSTREAM	2895	g633	--	--	-	hypothetical protein H109_00117 [Trichophyton interdigitale MR816]	-	-	-	-	-	GO:0005515//protein binding	-
MSTRG.1078.1	Chr001	1828542	1829478	+	g634	1829550	1830871	-	DOWNSTREAM	71	g633	--	--	-	hypothetical protein H101_04362 [Trichophyton interdigitale H6]	-	-	-	-	GO:0005672//transcription factor TFIIA complex	-	GO:0006367//transcription initiation from RNA polymerase II promoter
MSTRG.1078.1	Chr001	1828542	1829478	+	g636	1837958	1838781	+	UPSTREAM	8479	g633	--	--	-	hypothetical protein H101_04360 [Trichophyton interdigitale H6]	-	-	-	-	-	GO:0046872//metal ion binding	-
MSTRG.1078.1	Chr001	1828542	1829478	+	g635	1832997	1837197	-	DOWNSTREAM	3518	g633	--	--	candA-C	hypothetical protein H101_04361 [Trichophyton interdigitale H6]	-	-	-	-	GO:0000151//ubiquitin ligase complex;GO:0005575//cellular_component;GO:0005576//extracellular region;GO:0005618//cell wall;GO:0005622//intracellular anatomical structure;GO:0005634//nucleus;GO:0005654//nucleoplasm;GO:0005737//cytoplasm;GO:0005794//Golgi apparatus;GO:0005829//cytosol;GO:0005886//plasma membrane;GO:0012505//endomembrane system;GO:0016020//membrane;GO:0019005//SCF ubiquitin ligase c…	GO:0003674//molecular_function;GO:0005488//binding;GO:0005515//protein binding;GO:0008134//transcription factor binding;GO:0017025//TBP-class protein binding	GO:0000003//reproduction;GO:0001775//cell activation;GO:0002252//immune effector process;GO:0002263//cell activation involved in immune response;GO:0002274//myeloid leukocyte activation;GO:0002275//myeloid cell activation involved in immune response;GO:0002283//neutrophil activation involved in immune response;GO:0002366//leukocyte activation involved in immune response;GO:0002376//immune system …
MSTRG.1103.1	Chr001	1862710	1863794	-	g642	1853608	1854543	+	DOWNSTREAM	8166	g644	--	--	-	hypothetical protein H101_06479 [Trichophyton interdigitale H6]	-	-	-	-	-	-	-
MSTRG.1103.1	Chr001	1862710	1863794	-	g643	1856764	1857048	-	UPSTREAM	5661	g644	--	--	-	hypothetical protein GY631_7040 [Trichophyton interdigitale]	-	-	-	-	-	-	-
MSTRG.1123.1	Chr001	1894466	1895416	-	g650	1885997	1886710	+	DOWNSTREAM	7755	g653	--	--	-	hypothetical protein H101_04464 [Trichophyton interdigitale H6]	-	-	-	-	GO:0000124//SAGA complex;GO:0005643//nuclear pore	GO:0003713//transcription coactivator activity	GO:0006406//mRNA export from nucleus;GO:0045893//positive regulation of transcription, DNA-templated
MSTRG.1123.1	Chr001	1894466	1895416	-	g654	1895431	1896210	-	DOWNSTREAM	14	g653	--	--	-	hypothetical protein TESG_04894 [Trichophyton tonsurans CBS 112818]	-	-	-	-	-	-	-
MSTRG.1123.1	Chr001	1894466	1895416	-	g655	1897219	1897588	+	UPSTREAM	1802	g653	--	--	-	hypothetical protein GY631_6690 [Trichophyton interdigitale]	-	-	-	-	-	-	-
MSTRG.1123.1	Chr001	1894466	1895416	-	g656	1897752	1898742	-	DOWNSTREAM	2335	g653	--	--	-	hypothetical protein H101_04459 [Trichophyton interdigitale H6]	-	-	-	-	GO:0005778//peroxisomal membrane	-	GO:0016559//peroxisome fission
MSTRG.1123.1	Chr001	1894466	1895416	-	g659	1903669	1905738	+	UPSTREAM	8252	g653	--	--	-	hypothetical protein H101_06121 [Trichophyton interdigitale H6]	-	-	-	-	-	-	-
MSTRG.1142.1	Chr001	1922660	1925090	+	MSTRG.1140	1920827	1922407	+	DOWNSTREAM	252	g665	--	--	--	EGE04299.1 taxid=559882 hypothetical protein TEQG_03329 [Trichophyton equinum CBS 127.97]	-	-	-	-	-	-	-
MSTRG.1223.1	Chr001	2076625	2078452	+	g721	2066738	2070278	+	DOWNSTREAM	6346	g723	--	--	SPO14	hypothetical protein H101_04018 [Trichophyton interdigitale H6]	Metabolism;Metabolism;Cellular Processes;Metabolism;Metabolism	Global and overview maps;Global and overview maps;Transport and catabolism;Lipid metabolism;Lipid metabolism	ko01100//Metabolic pathways;ko01110//Biosynthesis of secondary metabolites;ko04144//Endocytosis;ko00564//Glycerophospholipid metabolism;ko00565//Ether lipid metabolism	K01115;K01115;K01115;K01115;K01115	-	GO:0003824//catalytic activity;GO:0008808//cardiolipin synthase activity;GO:0016780//phosphotransferase activity, for other substituted phosphate groups	GO:0032049//cardiolipin biosynthetic process
MSTRG.1223.1	Chr001	2076625	2078452	+	g724	2078625	2079461	+	UPSTREAM	172	g723	--	--	ustS	hypothetical protein H101_04015 [Trichophyton interdigitale H6]	-	-	-	-	-	-	-
MSTRG.1223.1	Chr001	2076625	2078452	+	MSTRG.1225	2081865	2083901	+	UPSTREAM	3412	g723	--	--	--	XP_003023365.1 taxid=663202 uncharacterized protein TRV_02467 [Trichophyton verrucosum HKI 0517]	-	-	-	-	-	-	-
MSTRG.1223.1	Chr001	2076625	2078452	+	g725	2079919	2081538	-	DOWNSTREAM	1466	g723	--	--	AN10929	rhomboid family membrane protein [Trichophyton tonsurans CBS 112818]	-	-	-	-	GO:0005886//plasma membrane;GO:0016020//membrane	GO:0004252//serine-type endopeptidase activity	GO:0006605//protein targeting;GO:0019538//protein metabolic process;GO:0036211//protein modification process
MSTRG.1243.1	Chr001	2113842	2114914	-	g731	2107666	2108157	-	UPSTREAM	5684	MSTRG.1243	--	--	-	hypothetical protein H101_02450 [Trichophyton interdigitale H6]	-	-	-	-	-	-	GO:0031505//fungal-type cell wall organization
MSTRG.1243.1	Chr001	2113842	2114914	-	g734	2117033	2119219	-	DOWNSTREAM	2118	MSTRG.1243	--	--	SPBC56F2.05c	hypothetical protein H109_02862 [Trichophyton interdigitale MR816]	-	-	-	-	-	GO:0000981//DNA-binding transcription factor activity, RNA polymerase II-specific;GO:0008270//zinc ion binding	GO:0006355//regulation of transcription, DNA-templated
MSTRG.1272.1	Chr001	2164096	2165685	+	g750	2154830	2156374	-	UPSTREAM	7721	MSTRG.1272	--	--	fex-1	Camphor resistance CrcB protein [Trichophyton interdigitale]	-	-	-	-	GO:0016020//membrane	GO:1903425//fluoride transmembrane transporter activity	GO:1903424//fluoride transmembrane transport
MSTRG.1272.1	Chr001	2164096	2165685	+	g751	2156609	2157464	+	DOWNSTREAM	6631	MSTRG.1272	--	--	urg2	uracil phosphoribosyltransferase [Trichophyton interdigitale H6]	Metabolism;Metabolism;Metabolism	Global and overview maps;Global and overview maps;Nucleotide metabolism	ko01100//Metabolic pathways;ko01232//Nucleotide metabolism;ko00240//Pyrimidine metabolism	K00761;K00761;K00761	GO:0005575//cellular_component;GO:0005622//intracellular anatomical structure;GO:0005737//cytoplasm;GO:0005829//cytosol;GO:0009507//chloroplast;GO:0009532//plastid stroma;GO:0009536//plastid;GO:0009570//chloroplast stroma;GO:0043226//organelle;GO:0043227//membrane-bounded organelle;GO:0043229//intracellular organelle;GO:0043231//intracellular membrane-bounded organelle	GO:0000166//nucleotide binding;GO:0000287//magnesium ion binding;GO:0001882//nucleoside binding;GO:0001883//purine nucleoside binding;GO:0003674//molecular_function;GO:0003824//catalytic activity;GO:0003999//adenine phosphoribosyltransferase activity;GO:0004749//ribose phosphate diphosphokinase activity;GO:0004845//uracil phosphoribosyltransferase activity;GO:0004849//uridine kinase activity;GO:0…	GO:0006139//nucleobase-containing compound metabolic process;GO:0006168//adenine salvage;GO:0006206//pyrimidine nucleobase metabolic process;GO:0006213//pyrimidine nucleoside metabolic process;GO:0006220//pyrimidine nucleotide metabolic process;GO:0006221//pyrimidine nucleotide biosynthetic process;GO:0006222//UMP biosynthetic process;GO:0006223//uracil salvage;GO:0006725//cellular aromatic compo…
MSTRG.1272.1	Chr001	2164096	2165685	+	g752	2159269	2161949	-	UPSTREAM	2146	MSTRG.1272	--	--	-	hypothetical protein H109_02845 [Trichophyton interdigitale MR816]	-	-	-	-	GO:0005575//cellular_component;GO:0005622//intracellular anatomical structure;GO:0005634//nucleus;GO:0043226//organelle;GO:0043227//membrane-bounded organelle;GO:0043229//intracellular organelle;GO:0043231//intracellular membrane-bounded organelle	GO:0003674//molecular_function;GO:0003676//nucleic acid binding;GO:0003677//DNA binding;GO:0005488//binding;GO:0008270//zinc ion binding;GO:0043167//ion binding;GO:0043169//cation binding;GO:0043565//sequence-specific DNA binding;GO:0046872//metal ion binding;GO:0097159//organic cyclic compound binding;GO:1901363//heterocyclic compound binding	GO:0006351//transcription, DNA-templated;GO:0008150//biological_process
MSTRG.1272.1	Chr001	2164096	2165685	+	g753	2167200	2170913	+	UPSTREAM	1514	MSTRG.1272	--	--	CaO19.14188	hypothetical protein H101_07456 [Trichophyton interdigitale H6]	-	-	-	-	GO:0005575//cellular_component;GO:0005622//intracellular anatomical structure;GO:0005634//nucleus;GO:0005737//cytoplasm;GO:0005783//endoplasmic reticulum;GO:0005789//endoplasmic reticulum membrane;GO:0005829//cytosol;GO:0005886//plasma membrane;GO:0012505//endomembrane system;GO:0016020//membrane;GO:0016021//integral component of membrane;GO:0031224//intrinsic component of membrane;GO:0031984//or…	GO:0003674//molecular_function;GO:0005085//guanyl-nucleotide exchange factor activity;GO:0005488//binding;GO:0005515//protein binding;GO:0019899//enzyme binding;GO:0031267//small GTPase binding;GO:0051020//GTPase binding;GO:0098772//molecular function regulator	GO:0006355//regulation of transcription, DNA-templated;GO:0007049//cell cycle;GO:0007089//traversing start control point of mitotic cell cycle;GO:0007154//cell communication;GO:0007165//signal transduction;GO:0007264//small GTPase mediated signal transduction;GO:0007265//Ras protein signal transduction;GO:0007346//regulation of mitotic cell cycle;GO:0007568//aging;GO:0007569//cell aging;GO:000815…
MSTRG.1320.1	Chr001	2253935	2256007	+	g785	2257800	2258614	-	DOWNSTREAM	1792	g783	--	--	GOS1	hypothetical protein H101_03819 [Trichophyton interdigitale H6]	Genetic Information Processing	Folding, sorting and degradation	ko04130//SNARE interactions in vesicular transport	K08495	GO:0000138//Golgi trans cisterna;GO:0000139//Golgi membrane;GO:0005575//cellular_component;GO:0005622//intracellular anatomical structure;GO:0005737//cytoplasm;GO:0005794//Golgi apparatus;GO:0005795//Golgi stack;GO:0005797//Golgi medial cisterna;GO:0005801//cis-Golgi network;GO:0005829//cytosol;GO:0012505//endomembrane system;GO:0016020//membrane;GO:0016021//integral component of membrane;GO:0017…	GO:0000149//SNARE binding;GO:0003674//molecular_function;GO:0005484//SNAP receptor activity;GO:0005488//binding;GO:0005515//protein binding;GO:0005524//ATP binding	GO:0006355//regulation of transcription, DNA-templated;GO:0006810//transport;GO:0006886//intracellular protein transport;GO:0006888//endoplasmic reticulum to Golgi vesicle-mediated transport;GO:0006890//retrograde vesicle-mediated transport, Golgi to endoplasmic reticulum;GO:0006891//intra-Golgi vesicle-mediated transport;GO:0006906//vesicle fusion;GO:0006996//organelle organization;GO:0007059//c…
MSTRG.1320.1	Chr001	2253935	2256007	+	g786	2258950	2259669	+	UPSTREAM	2942	g783	--	--	rpl35	60S ribosomal protein L35 [Trichophyton tonsurans CBS 112818]	Genetic Information Processing	Translation	ko03010//Ribosome	K02918	GO:0005575//cellular_component;GO:0005622//intracellular anatomical structure;GO:0005634//nucleus;GO:0005730//nucleolus;GO:0005737//cytoplasm;GO:0005783//endoplasmic reticulum;GO:0005789//endoplasmic reticulum membrane;GO:0005791//rough endoplasmic reticulum;GO:0005829//cytosol;GO:0005840//ribosome;GO:0012505//endomembrane system;GO:0015934//large ribosomal subunit;GO:0016020//membrane;GO:0022625…	GO:0000166//nucleotide binding;GO:0003674//molecular_function;GO:0003676//nucleic acid binding;GO:0003723//RNA binding;GO:0003729//mRNA binding;GO:0003735//structural constituent of ribosome;GO:0004826//phenylalanine-tRNA ligase activity;GO:0005198//structural molecule activity;GO:0005488//binding;GO:0005524//ATP binding;GO:0015087//cobalt ion transmembrane transporter activity;GO:0015095//magnes…	GO:0000184//nuclear-transcribed mRNA catabolic process, nonsense-mediated decay;GO:0000463//maturation of LSU-rRNA from tricistronic rRNA transcript (SSU-rRNA, 5.8S rRNA, LSU-rRNA);GO:0000470//maturation of LSU-rRNA;GO:0000956//nuclear-transcribed mRNA catabolic process;GO:0002181//cytoplasmic translation;GO:0002262//myeloid cell homeostasis;GO:0002376//immune system process;GO:0002520//immune sy…
MSTRG.1334.1	Chr001	2273581	2274998	+	g791	2270342	2271392	+	DOWNSTREAM	2188	MSTRG.1334	--	--	YIL053W	hypothetical protein H101_06220 [Trichophyton interdigitale H6]	Metabolism;Metabolism	Global and overview maps;Lipid metabolism	ko01100//Metabolic pathways;ko00561//Glycerolipid metabolism	K06116;K06116	-	GO:0000287//magnesium ion binding;GO:0008253//5'-nucleotidase activity;GO:0008801//beta-phosphoglucomutase activity;GO:0008967//phosphoglycolate phosphatase activity;GO:0016787//hydrolase activity;GO:0019120//hydrolase activity, acting on acid halide bonds, in C-halide compounds;GO:0050194//phosphonoacetaldehyde hydrolase activity	GO:0005975//carbohydrate metabolic process;GO:0008152//metabolic process;GO:0019700//organic phosphonate catabolic process
MSTRG.1334.1	Chr001	2273581	2274998	+	g793	2279815	2280306	-	DOWNSTREAM	4816	MSTRG.1334	--	--	-	hypothetical protein H101_06312 [Trichophyton interdigitale H6]	-	-	-	-	GO:0009322//trimethylamine-N-oxide reductase complex	GO:0009055//electron transfer activity;GO:0030151//molybdenum ion binding;GO:0050626//trimethylamine-N-oxide reductase (cytochrome c) activity	GO:0009061//anaerobic respiration
MSTRG.1334.1	Chr001	2273581	2274998	+	g794	2281549	2284181	-	DOWNSTREAM	6550	MSTRG.1334	--	--	rsc7	putative Nuclear localization protein [Trichophyton interdigitale]	-	-	-	-	-	GO:0003677//DNA binding	-
MSTRG.1365.1	Chr001	2318034	2318879	-	g809	2319148	2320630	+	UPSTREAM	268	g808	--	--	iws1	hypothetical protein ARB_03151 [Trichophyton benhamiae CBS 112371]	-	-	-	-	GO:0000775//chromosome, centromeric region;GO:0000781//chromosome, telomeric region;GO:0005575//cellular_component;GO:0005622//intracellular anatomical structure;GO:0005634//nucleus;GO:0005654//nucleoplasm;GO:0005694//chromosome;GO:0005737//cytoplasm;GO:0005852//eukaryotic translation initiation factor 3 complex;GO:0008023//transcription elongation factor complex;GO:0031974//membrane-enclosed lum…	GO:0003674//molecular_function;GO:0003743//translation initiation factor activity;GO:0140110//transcription regulator activity	GO:0000414//regulation of histone H3-K36 methylation;GO:0006139//nucleobase-containing compound metabolic process;GO:0006325//chromatin organization;GO:0006351//transcription, DNA-templated;GO:0006354//DNA-templated transcription, elongation;GO:0006355//regulation of transcription, DNA-templated;GO:0006357//regulation of transcription by RNA polymerase II;GO:0006366//transcription by RNA polymera…
MSTRG.1365.1	Chr001	2318034	2318879	-	g811	2325123	2326204	-	DOWNSTREAM	6243	g808	--	--	PCL_01827	hypothetical protein H101_00552 [Trichophyton interdigitale H6]	-	-	-	-	-	-	-
MSTRG.1365.1	Chr001	2318034	2318879	-	g813	2328501	2331368	-	DOWNSTREAM	9621	g808	--	--	SEY1	protein SEY1 [Trichophyton interdigitale H6]	-	-	-	-	GO:0005575//cellular_component;GO:0005622//intracellular anatomical structure;GO:0005737//cytoplasm;GO:0005783//endoplasmic reticulum;GO:0005789//endoplasmic reticulum membrane;GO:0005933//cellular bud;GO:0005938//cell cortex;GO:0012505//endomembrane system;GO:0016020//membrane;GO:0016021//integral component of membrane;GO:0031224//intrinsic component of membrane;GO:0031984//organelle subcompartm…	GO:0000166//nucleotide binding;GO:0001882//nucleoside binding;GO:0001883//purine nucleoside binding;GO:0003674//molecular_function;GO:0003723//RNA binding;GO:0003824//catalytic activity;GO:0003924//GTPase activity;GO:0005488//binding;GO:0005525//GTP binding;GO:0016462//pyrophosphatase activity;GO:0016787//hydrolase activity;GO:0016817//hydrolase activity, acting on acid anhydrides;GO:0016818//hyd…	GO:0006810//transport;GO:0006996//organelle organization;GO:0007029//endoplasmic reticulum organization;GO:0008150//biological_process;GO:0008643//carbohydrate transport;GO:0008645//hexose transmembrane transport;GO:0009987//cellular process;GO:0010256//endomembrane system organization;GO:0015749//monosaccharide transmembrane transport;GO:0016043//cellular component organization;GO:0016192//vesic…
MSTRG.1435.1	Chr001	2431164	2432191	-	g844	2422240	2423546	-	UPSTREAM	7617	MSTRG.1435	--	--	-	hypothetical protein H101_03208 [Trichophyton interdigitale H6]	-	-	-	-	-	-	-
MSTRG.1435.1	Chr001	2431164	2432191	-	g846	2427780	2429890	-	UPSTREAM	1273	MSTRG.1435	--	--	-	hypothetical protein H101_03210 [Trichophyton interdigitale H6]	-	-	-	-	-	-	-
MSTRG.1435.1	Chr001	2431164	2432191	-	g847	2433038	2435732	+	UPSTREAM	846	MSTRG.1435	--	--	MLH1	hypothetical protein H109_02751 [Trichophyton interdigitale MR816]	Genetic Information Processing	Replication and repair	ko03430//Mismatch repair	K08734	GO:0000228//nuclear chromosome;GO:0000785//chromatin;GO:0000793//condensed chromosome;GO:0000794//condensed nuclear chromosome;GO:0000795//synaptonemal complex;GO:0001673//male germ cell nucleus;GO:0005575//cellular_component;GO:0005622//intracellular anatomical structure;GO:0005634//nucleus;GO:0005654//nucleoplasm;GO:0005694//chromosome;GO:0005712//chiasma;GO:0005713//recombination nodule;GO:000…	GO:0000155//phosphorelay sensor kinase activity;GO:0000166//nucleotide binding;GO:0003674//molecular_function;GO:0003676//nucleic acid binding;GO:0003677//DNA binding;GO:0003682//chromatin binding;GO:0003690//double-stranded DNA binding;GO:0003697//single-stranded DNA binding;GO:0003824//catalytic activity;GO:0004518//nuclease activity;GO:0004519//endonuclease activity;GO:0005488//binding;GO:0005…	GO:0000003//reproduction;GO:0000018//regulation of DNA recombination;GO:0000019//regulation of mitotic recombination;GO:0000160//phosphorelay signal transduction system;GO:0000226//microtubule cytoskeleton organization;GO:0000280//nuclear division;GO:0000288//nuclear-transcribed mRNA catabolic process, deadenylation-dependent decay;GO:0000289//nuclear-transcribed mRNA poly(A) tail shortening;GO:0…
MSTRG.1595.2	Chr001	2686285	2688378	-	g951	2675734	2676801	-	UPSTREAM	9483	MSTRG.1595	--	--	lea1	U2 small nuclear ribonucleoprotein A [Trichophyton interdigitale]	Genetic Information Processing	Transcription	ko03040//Spliceosome	K11092	GO:0005575//cellular_component;GO:0005622//intracellular anatomical structure;GO:0005634//nucleus;GO:0005654//nucleoplasm;GO:0005681//spliceosomal complex;GO:0005684//U2-type spliceosomal complex;GO:0005686//U2 snRNP;GO:0005737//cytoplasm;GO:0016604//nuclear body;GO:0016607//nuclear speck;GO:0030532//small nuclear ribonucleoprotein complex;GO:0031974//membrane-enclosed lumen;GO:0031981//nuclear l…	GO:0003674//molecular_function;GO:0003676//nucleic acid binding;GO:0003723//RNA binding;GO:0005488//binding;GO:0005515//protein binding;GO:0017069//snRNA binding;GO:0030620//U2 snRNA binding;GO:0097159//organic cyclic compound binding;GO:1901363//heterocyclic compound binding	GO:0000003//reproduction;GO:0000245//spliceosomal complex assembly;GO:0000375//RNA splicing, via transesterification reactions;GO:0000377//RNA splicing, via transesterification reactions with bulged adenosine as nucleophile;GO:0000389//mRNA 3'-splice site recognition;GO:0000398//mRNA splicing, via spliceosome;GO:0003006//developmental process involved in reproduction;GO:0006139//nucleobase-contai…
MSTRG.1603.1	Chr001	2702925	2704152	+	g958	2700306	2700845	+	DOWNSTREAM	2079	g959	--	--	snu13	hypothetical protein TRV_01714 [Trichophyton verrucosum HKI 0517]	Genetic Information Processing;Genetic Information Processing	Transcription;Translation	ko03040//Spliceosome;ko03008//Ribosome biogenesis in eukaryotes	K12845;K12845	GO:0001651//dense fibrillar component;GO:0005575//cellular_component;GO:0005622//intracellular anatomical structure;GO:0005634//nucleus;GO:0005654//nucleoplasm;GO:0005681//spliceosomal complex;GO:0005684//U2-type spliceosomal complex;GO:0005690//U4atac snRNP;GO:0005730//nucleolus;GO:0005732//sno(s)RNA-containing ribonucleoprotein complex;GO:0005840//ribosome;GO:0030532//small nuclear ribonucleopr…	GO:0003674//molecular_function;GO:0003676//nucleic acid binding;GO:0003723//RNA binding;GO:0003729//mRNA binding;GO:0003735//structural constituent of ribosome;GO:0005488//binding;GO:0005515//protein binding;GO:0017069//snRNA binding;GO:0019899//enzyme binding;GO:0030515//snoRNA binding;GO:0030621//U4 snRNA binding;GO:0030622//U4atac snRNA binding;GO:0034511//U3 snoRNA binding;GO:0034512//box C/D…	GO:0000003//reproduction;GO:0000375//RNA splicing, via transesterification reactions;GO:0000377//RNA splicing, via transesterification reactions with bulged adenosine as nucleophile;GO:0000398//mRNA splicing, via spliceosome;GO:0000462//maturation of SSU-rRNA from tricistronic rRNA transcript (SSU-rRNA, 5.8S rRNA, LSU-rRNA);GO:0000470//maturation of LSU-rRNA;GO:0000491//small nucleolar ribonucleo…
MSTRG.1603.1	Chr001	2702925	2704152	+	g960	2705076	2706179	+	UPSTREAM	923	g959	--	--	-	hypothetical protein H101_00868 [Trichophyton interdigitale H6]	-	-	-	-	-	GO:0005515//protein binding	-
MSTRG.1603.1	Chr001	2702925	2704152	+	g962	2713504	2714690	+	UPSTREAM	9351	g959	--	--	pdxH	hypothetical protein TEQG_01315 [Trichophyton equinum CBS 127.97]	Metabolism;Metabolism;Metabolism	Global and overview maps;Global and overview maps;Metabolism of cofactors and vitamins	ko01100//Metabolic pathways;ko01240//Biosynthesis of cofactors;ko00750//Vitamin B6 metabolism	K00275;K00275;K00275	GO:0005575//cellular_component;GO:0005622//intracellular anatomical structure;GO:0005737//cytoplasm;GO:0005739//mitochondrion;GO:0005740//mitochondrial envelope;GO:0005758//mitochondrial intermembrane space;GO:0031967//organelle envelope;GO:0031970//organelle envelope lumen;GO:0031974//membrane-enclosed lumen;GO:0031975//envelope;GO:0043226//organelle;GO:0043227//membrane-bounded organelle;GO:004…	GO:0000166//nucleotide binding;GO:0003674//molecular_function;GO:0003824//catalytic activity;GO:0004733//pyridoxamine-phosphate oxidase activity;GO:0005488//binding;GO:0010181//FMN binding;GO:0016491//oxidoreductase activity;GO:0016638//oxidoreductase activity, acting on the CH-NH2 group of donors;GO:0016641//oxidoreductase activity, acting on the CH-NH2 group of donors, oxygen as acceptor;GO:003…	GO:0006081//cellular aldehyde metabolic process;GO:0006725//cellular aromatic compound metabolic process;GO:0006766//vitamin metabolic process;GO:0006767//water-soluble vitamin metabolic process;GO:0006793//phosphorus metabolic process;GO:0006796//phosphate-containing compound metabolic process;GO:0006807//nitrogen compound metabolic process;GO:0008150//biological_process;GO:0008152//metabolic pr…
MSTRG.1645.1	Chr001	2764173	2764515	+	g975	2763327	2763920	+	DOWNSTREAM	252	g976	--	--	pmp3	hypothetical protein H101_07130 [Trichophyton interdigitale H6]	-	-	-	-	GO:0000322//storage vacuole;GO:0000323//lytic vacuole;GO:0000324//fungal-type vacuole;GO:0000328//fungal-type vacuole lumen;GO:0000329//fungal-type vacuole membrane;GO:0005575//cellular_component;GO:0005622//intracellular anatomical structure;GO:0005737//cytoplasm;GO:0005773//vacuole;GO:0005774//vacuolar membrane;GO:0005775//vacuolar lumen;GO:0005811//lipid droplet;GO:0005886//plasma membrane;GO:…	GO:0003674//molecular_function;GO:0005488//binding;GO:0005515//protein binding;GO:0019899//enzyme binding;GO:0031625//ubiquitin protein ligase binding;GO:0044389//ubiquitin-like protein ligase binding	GO:0000003//reproduction;GO:0006807//nitrogen compound metabolic process;GO:0006810//transport;GO:0006811//ion transport;GO:0006812//cation transport;GO:0007049//cell cycle;GO:0008150//biological_process;GO:0008152//metabolic process;GO:0009056//catabolic process;GO:0009057//macromolecule catabolic process;GO:0009987//cellular process;GO:0016192//vesicle-mediated transport;GO:0016197//endosomal t…
MSTRG.1645.1	Chr001	2764173	2764515	+	g978	2774335	2777940	+	UPSTREAM	9819	g976	--	--	-	hypothetical protein H101_01619 [Trichophyton interdigitale H6]	-	-	-	-	-	GO:0005085//guanyl-nucleotide exchange factor activity	-
MSTRG.1645.1	Chr001	2764173	2764515	+	g977	2766670	2770835	-	DOWNSTREAM	2154	g976	--	--	SPBC23E6.02	hypothetical protein H109_02658 [Trichophyton interdigitale MR816]	-	-	-	-	GO:0016020//membrane	GO:0003676//nucleic acid binding;GO:0003677//DNA binding;GO:0005524//ATP binding;GO:0016787//hydrolase activity;GO:0046872//metal ion binding;GO:0140658//ATP-dependent chromatin remodeler activity	-
MSTRG.1645.1	Chr001	2764173	2764515	+	MSTRG.1638	2752429	2759335	+	DOWNSTREAM	4837	g976	--	--	--	EZF30297.1 taxid=1215336 hypothetical protein H101_06066 [Trichophyton interdigitale H6]	-	-	-	-	-	-	-
MSTRG.1661.1	Chr001	2791808	2792358	-	g980	2785597	2786597	+	DOWNSTREAM	5210	MSTRG.1661	--	--	-	hypothetical protein H101_01621 [Trichophyton interdigitale H6]	-	-	-	-	-	GO:0005515//protein binding	GO:0006289//nucleotide-excision repair
MSTRG.1661.1	Chr001	2791808	2792358	-	g981	2787608	2788260	-	UPSTREAM	3547	MSTRG.1661	--	--	UMP1	hypothetical protein H101_01622 [Trichophyton interdigitale H6]	Genetic Information Processing	Folding, sorting and degradation	ko03050//Proteasome	K11599	GO:0000502//proteasome complex;GO:0005575//cellular_component;GO:0005622//intracellular anatomical structure;GO:0005634//nucleus;GO:0005654//nucleoplasm;GO:0005737//cytoplasm;GO:0005783//endoplasmic reticulum;GO:0005829//cytosol;GO:0012505//endomembrane system;GO:0016020//membrane;GO:0016604//nuclear body;GO:0016607//nuclear speck;GO:0031090//organelle membrane;GO:0031974//membrane-enclosed lumen…	GO:0003674//molecular_function	GO:0006508//proteolysis;GO:0006511//ubiquitin-dependent protein catabolic process;GO:0006807//nitrogen compound metabolic process;GO:0006950//response to stress;GO:0006974//cellular response to DNA damage stimulus;GO:0008150//biological_process;GO:0008152//metabolic process;GO:0009056//catabolic process;GO:0009057//macromolecule catabolic process;GO:0009893//positive regulation of metabolic proce…
MSTRG.1661.1	Chr001	2791808	2792358	-	g982	2788621	2789306	+	DOWNSTREAM	2501	MSTRG.1661	--	--	MRPS12	37S ribosomal protein S12 [Trichophyton tonsurans CBS 112818]	Genetic Information Processing	Translation	ko03010//Ribosome	K02950	GO:0000313//organellar ribosome;GO:0000314//organellar small ribosomal subunit;GO:0005575//cellular_component;GO:0005622//intracellular anatomical structure;GO:0005737//cytoplasm;GO:0005739//mitochondrion;GO:0005740//mitochondrial envelope;GO:0005743//mitochondrial inner membrane;GO:0005759//mitochondrial matrix;GO:0005761//mitochondrial ribosome;GO:0005763//mitochondrial small ribosomal subunit;…	GO:0003674//molecular_function;GO:0003735//structural constituent of ribosome;GO:0005198//structural molecule activity	GO:0000003//reproduction;GO:0001666//response to hypoxia;GO:0003008//system process;GO:0006412//translation;GO:0006414//translational elongation;GO:0006415//translational termination;GO:0006518//peptide metabolic process;GO:0006807//nitrogen compound metabolic process;GO:0006950//response to stress;GO:0007600//sensory perception;GO:0007605//sensory perception of sound;GO:0007610//behavior;GO:0007…
MSTRG.1661.1	Chr001	2791808	2792358	-	g985	2795799	2796555	-	DOWNSTREAM	3440	MSTRG.1661	--	--	BLVRB	hypothetical protein TESG_05443 [Trichophyton tonsurans CBS 112818]	-	-	-	-	-	GO:0003854//3-beta-hydroxy-delta5-steroid dehydrogenase activity;GO:0003978//UDP-glucose 4-epimerase activity;GO:0016616//oxidoreductase activity, acting on the CH-OH group of donors, NAD or NADP as acceptor;GO:0016757//glycosyltransferase activity	GO:0005975//carbohydrate metabolic process;GO:0006012//galactose metabolic process;GO:0006694//steroid biosynthetic process
MSTRG.1661.1	Chr001	2791808	2792358	-	g987	2798581	2800012	-	DOWNSTREAM	6222	MSTRG.1661	--	--	SPAC19A8.06	hypothetical protein H101_01628 [Trichophyton interdigitale H6]	-	-	-	-	GO:0005575//cellular_component;GO:0005576//extracellular region;GO:0005622//intracellular anatomical structure;GO:0005634//nucleus;GO:0005635//nuclear envelope;GO:0005737//cytoplasm;GO:0005783//endoplasmic reticulum;GO:0005789//endoplasmic reticulum membrane;GO:0012505//endomembrane system;GO:0016020//membrane;GO:0016021//integral component of membrane;GO:0031090//organelle membrane;GO:0031224//i…	GO:0003674//molecular_function;GO:0003824//catalytic activity;GO:0003858//3-hydroxybutyrate dehydrogenase activity;GO:0003978//UDP-glucose 4-epimerase activity;GO:0004316//3-oxoacyl-[acyl-carrier-protein] reductase (NADPH) activity;GO:0004757//sepiapterin reductase activity;GO:0008667//2,3-dihydro-2,3-dihydroxybenzoate dehydrogenase activity;GO:0016491//oxidoreductase activity;GO:0016628//oxidore…	GO:0000272//polysaccharide catabolic process;GO:0005975//carbohydrate metabolic process;GO:0006012//galactose metabolic process;GO:0006633//fatty acid biosynthetic process;GO:0006729//tetrahydrobiopterin biosynthetic process;GO:0008150//biological_process;GO:0008152//metabolic process;GO:0009252//peptidoglycan biosynthetic process;GO:0009893//positive regulation of metabolic process;GO:0009894//r…
MSTRG.1661.1	Chr001	2791808	2792358	-	g989	2801640	2804116	-	DOWNSTREAM	9281	MSTRG.1661	--	--	sec1	hypothetical protein H101_01630 [Trichophyton interdigitale H6]	-	-	-	-	GO:0005575//cellular_component;GO:0005622//intracellular anatomical structure;GO:0005628//prospore membrane;GO:0005737//cytoplasm;GO:0005829//cytosol;GO:0005886//plasma membrane;GO:0005933//cellular bud;GO:0005934//cellular bud tip;GO:0005935//cellular bud neck;GO:0016020//membrane;GO:0019898//extrinsic component of membrane;GO:0030424//axon;GO:0030427//site of polarized growth;GO:0042763//intrac…	GO:0000149//SNARE binding;GO:0003674//molecular_function;GO:0005488//binding;GO:0005515//protein binding	GO:0000003//reproduction;GO:0000278//mitotic cell cycle;GO:0000281//mitotic cytokinesis;GO:0000910//cytokinesis;GO:0001505//regulation of neurotransmitter levels;GO:0002064//epithelial cell development;GO:0002065//columnar/cuboidal epithelial cell differentiation;GO:0002066//columnar/cuboidal epithelial cell development;GO:0003006//developmental process involved in reproduction;GO:0006810//transp…
MSTRG.1669.1	Chr001	2808889	2809792	-	g987	2798581	2800012	-	UPSTREAM	8876	g991	--	--	SPAC19A8.06	hypothetical protein H101_01628 [Trichophyton interdigitale H6]	-	-	-	-	GO:0005575//cellular_component;GO:0005576//extracellular region;GO:0005622//intracellular anatomical structure;GO:0005634//nucleus;GO:0005635//nuclear envelope;GO:0005737//cytoplasm;GO:0005783//endoplasmic reticulum;GO:0005789//endoplasmic reticulum membrane;GO:0012505//endomembrane system;GO:0016020//membrane;GO:0016021//integral component of membrane;GO:0031090//organelle membrane;GO:0031224//i…	GO:0003674//molecular_function;GO:0003824//catalytic activity;GO:0003858//3-hydroxybutyrate dehydrogenase activity;GO:0003978//UDP-glucose 4-epimerase activity;GO:0004316//3-oxoacyl-[acyl-carrier-protein] reductase (NADPH) activity;GO:0004757//sepiapterin reductase activity;GO:0008667//2,3-dihydro-2,3-dihydroxybenzoate dehydrogenase activity;GO:0016491//oxidoreductase activity;GO:0016628//oxidore…	GO:0000272//polysaccharide catabolic process;GO:0005975//carbohydrate metabolic process;GO:0006012//galactose metabolic process;GO:0006633//fatty acid biosynthetic process;GO:0006729//tetrahydrobiopterin biosynthetic process;GO:0008150//biological_process;GO:0008152//metabolic process;GO:0009252//peptidoglycan biosynthetic process;GO:0009893//positive regulation of metabolic process;GO:0009894//r…
MSTRG.1669.1	Chr001	2808889	2809792	-	g989	2801640	2804116	-	UPSTREAM	4772	g991	--	--	sec1	hypothetical protein H101_01630 [Trichophyton interdigitale H6]	-	-	-	-	GO:0005575//cellular_component;GO:0005622//intracellular anatomical structure;GO:0005628//prospore membrane;GO:0005737//cytoplasm;GO:0005829//cytosol;GO:0005886//plasma membrane;GO:0005933//cellular bud;GO:0005934//cellular bud tip;GO:0005935//cellular bud neck;GO:0016020//membrane;GO:0019898//extrinsic component of membrane;GO:0030424//axon;GO:0030427//site of polarized growth;GO:0042763//intrac…	GO:0000149//SNARE binding;GO:0003674//molecular_function;GO:0005488//binding;GO:0005515//protein binding	GO:0000003//reproduction;GO:0000278//mitotic cell cycle;GO:0000281//mitotic cytokinesis;GO:0000910//cytokinesis;GO:0001505//regulation of neurotransmitter levels;GO:0002064//epithelial cell development;GO:0002065//columnar/cuboidal epithelial cell differentiation;GO:0002066//columnar/cuboidal epithelial cell development;GO:0003006//developmental process involved in reproduction;GO:0006810//transp…
MSTRG.1711.1	Chr001	2883223	2884443	-	g1018	2884952	2886756	+	UPSTREAM	508	g1017	--	--	DED81	asparagine-tRNA ligase [Trichophyton interdigitale H6]	Genetic Information Processing	Translation	ko00970//Aminoacyl-tRNA biosynthesis	K01893	GO:0005575//cellular_component;GO:0005622//intracellular anatomical structure;GO:0005737//cytoplasm;GO:0005829//cytosol	GO:0000166//nucleotide binding;GO:0003674//molecular_function;GO:0003676//nucleic acid binding;GO:0003824//catalytic activity;GO:0004812//aminoacyl-tRNA ligase activity;GO:0004815//aspartate-tRNA ligase activity;GO:0004816//asparagine-tRNA ligase activity;GO:0004824//lysine-tRNA ligase activity;GO:0005488//binding;GO:0005524//ATP binding;GO:0016874//ligase activity;GO:0016875//ligase activity, fo…	GO:0000122//negative regulation of transcription by RNA polymerase II;GO:0002181//cytoplasmic translation;GO:0006082//organic acid metabolic process;GO:0006139//nucleobase-containing compound metabolic process;GO:0006355//regulation of transcription, DNA-templated;GO:0006357//regulation of transcription by RNA polymerase II;GO:0006399//tRNA metabolic process;GO:0006412//translation;GO:0006418//tR…
MSTRG.1711.1	Chr001	2883223	2884443	-	g1019	2887032	2888156	-	DOWNSTREAM	2588	g1017	--	--	-	hypothetical protein H109_06698 [Trichophyton interdigitale MR816]	-	-	-	-	-	-	-
MSTRG.1711.1	Chr001	2883223	2884443	-	g1020	2889305	2891175	-	DOWNSTREAM	4861	g1017	--	--	-	hypothetical protein H109_06697 [Trichophyton interdigitale MR816]	Genetic Information Processing	Chromosome	ko03082//ATP-dependent chromatin remodeling	K11664	GO:0000123//histone acetyltransferase complex;GO:0000228//nuclear chromosome;GO:0000785//chromatin;GO:0000812//Swr1 complex;GO:0005575//cellular_component;GO:0005622//intracellular anatomical structure;GO:0005634//nucleus;GO:0005654//nucleoplasm;GO:0005694//chromosome;GO:0005737//cytoplasm;GO:0016604//nuclear body;GO:0016607//nuclear speck;GO:0031248//protein acetyltransferase complex;GO:0031974/…	GO:0003674//molecular_function;GO:0003676//nucleic acid binding;GO:0003677//DNA binding;GO:0005488//binding;GO:0005515//protein binding;GO:0042393//histone binding;GO:0097159//organic cyclic compound binding;GO:1901363//heterocyclic compound binding	GO:0000003//reproduction;GO:0000122//negative regulation of transcription by RNA polymerase II;GO:0003006//developmental process involved in reproduction;GO:0006139//nucleobase-containing compound metabolic process;GO:0006325//chromatin organization;GO:0006338//chromatin remodeling;GO:0006351//transcription, DNA-templated;GO:0006355//regulation of transcription, DNA-templated;GO:0006357//regulati…
MSTRG.1725.1	Chr001	2907073	2907636	-	g1025	2903111	2903854	-	UPSTREAM	3218	MSTRG.1725	--	--	gedE	hypothetical protein H101_05331 [Trichophyton interdigitale H6]	Metabolism;Metabolism	Global and overview maps;Metabolism of other amino acids	ko01100//Metabolic pathways;ko00480//Glutathione metabolism	K00799;K00799	GO:0005737//cytoplasm	GO:0016034//maleylacetoacetate isomerase activity	GO:0006559//L-phenylalanine catabolic process;GO:0006572//tyrosine catabolic process
MSTRG.1725.1	Chr001	2907073	2907636	-	g1026	2905839	2906729	-	UPSTREAM	343	MSTRG.1725	--	--	-	hypothetical protein H101_05332 [Trichophyton interdigitale H6]	-	-	-	-	-	-	-
MSTRG.1727.1	Chr001	2909314	2911020	+	g1025	2903111	2903854	-	UPSTREAM	5459	MSTRG.1727	--	--	gedE	hypothetical protein H101_05331 [Trichophyton interdigitale H6]	Metabolism;Metabolism	Global and overview maps;Metabolism of other amino acids	ko01100//Metabolic pathways;ko00480//Glutathione metabolism	K00799;K00799	GO:0005737//cytoplasm	GO:0016034//maleylacetoacetate isomerase activity	GO:0006559//L-phenylalanine catabolic process;GO:0006572//tyrosine catabolic process
MSTRG.1727.1	Chr001	2909314	2911020	+	g1026	2905839	2906729	-	UPSTREAM	2584	MSTRG.1727	--	--	-	hypothetical protein H101_05332 [Trichophyton interdigitale H6]	-	-	-	-	-	-	-
MSTRG.1727.1	Chr001	2909314	2911020	+	g1027	2919778	2921434	-	DOWNSTREAM	8757	MSTRG.1727	--	--	-	hypothetical protein H101_06961 [Trichophyton interdigitale H6]	-	-	-	-	-	-	-
MSTRG.1815.1	Chr001	3073956	3075002	+	g1077	3076925	3077694	-	DOWNSTREAM	1922	g1076	--	--	CaO19.10930	eukaryotic translation initiation factor 5A-2 [Trichophyton tonsurans CBS 112818]	-	-	-	-	GO:0005575//cellular_component;GO:0005622//intracellular anatomical structure;GO:0005634//nucleus;GO:0005635//nuclear envelope;GO:0005643//nuclear pore;GO:0005737//cytoplasm;GO:0005783//endoplasmic reticulum;GO:0005789//endoplasmic reticulum membrane;GO:0012505//endomembrane system;GO:0016020//membrane;GO:0031967//organelle envelope;GO:0031975//envelope;GO:0031984//organelle subcompartment;GO:003…	GO:0003674//molecular_function;GO:0003676//nucleic acid binding;GO:0003723//RNA binding;GO:0003743//translation initiation factor activity;GO:0003746//translation elongation factor activity;GO:0005488//binding;GO:0008135//translation factor activity, RNA binding;GO:0043021//ribonucleoprotein complex binding;GO:0043022//ribosome binding;GO:0044877//protein-containing complex binding;GO:0097159//or…	GO:0006403//RNA localization;GO:0006412//translation;GO:0006413//translational initiation;GO:0006414//translational elongation;GO:0006417//regulation of translation;GO:0006448//regulation of translational elongation;GO:0006449//regulation of translational termination;GO:0006452//translational frameshifting;GO:0006518//peptide metabolic process;GO:0006807//nitrogen compound metabolic process;GO:00…
MSTRG.1824.3	Chr001	3097472	3098388	-	g1083	3093774	3094246	-	UPSTREAM	3225	g1084	--	--	mrpl27	50S ribosomal protein YmL27 [Trichophyton interdigitale]	-	-	-	-	GO:0000313//organellar ribosome;GO:0000315//organellar large ribosomal subunit;GO:0005575//cellular_component;GO:0005622//intracellular anatomical structure;GO:0005737//cytoplasm;GO:0005739//mitochondrion;GO:0005740//mitochondrial envelope;GO:0005743//mitochondrial inner membrane;GO:0005759//mitochondrial matrix;GO:0005761//mitochondrial ribosome;GO:0005762//mitochondrial large ribosomal subunit;…	GO:0003674//molecular_function;GO:0003735//structural constituent of ribosome;GO:0005198//structural molecule activity	GO:0006412//translation;GO:0006414//translational elongation;GO:0006415//translational termination;GO:0006518//peptide metabolic process;GO:0006807//nitrogen compound metabolic process;GO:0006915//apoptotic process;GO:0007049//cell cycle;GO:0008150//biological_process;GO:0008152//metabolic process;GO:0008219//cell death;GO:0009058//biosynthetic process;GO:0009059//macromolecule biosynthetic proce…
MSTRG.1824.3	Chr001	3097472	3098388	-	g1085	3100111	3103156	+	UPSTREAM	1722	g1084	--	--	ARB_01444	hypothetical protein H101_06908 [Trichophyton interdigitale H6]	-	-	-	-	GO:0000935//division septum;GO:0000936//primary cell septum;GO:0005575//cellular_component;GO:0005576//extracellular region;GO:0005618//cell wall;GO:0005622//intracellular anatomical structure;GO:0005856//cytoskeleton;GO:0005933//cellular bud;GO:0005935//cellular bud neck;GO:0005937//mating projection;GO:0009277//fungal-type cell wall;GO:0009986//cell surface;GO:0015629//actin cytoskeleton;GO:003…	GO:0003674//molecular_function;GO:0003824//catalytic activity;GO:0004338//glucan exo-1,3-beta-glucosidase activity;GO:0004553//hydrolase activity, hydrolyzing O-glycosyl compounds;GO:0005488//binding;GO:0008422//beta-glucosidase activity;GO:0015926//glucosidase activity;GO:0016787//hydrolase activity;GO:0016798//hydrolase activity, acting on glycosyl bonds;GO:0030246//carbohydrate binding;GO:0030…	GO:0000003//reproduction;GO:0000272//polysaccharide catabolic process;GO:0000746//conjugation;GO:0000747//conjugation with cellular fusion;GO:0000920//septum digestion after cytokinesis;GO:0005975//carbohydrate metabolic process;GO:0005976//polysaccharide metabolic process;GO:0006073//cellular glucan metabolic process;GO:0006074//(1->3)-beta-D-glucan metabolic process;GO:0006076//(1->3)-beta-D-gl…
MSTRG.1824.3	Chr001	3097472	3098388	-	g1087	3108171	3108722	+	UPSTREAM	9782	g1084	--	--	-	hypothetical protein H101_06364 [Trichophyton interdigitale H6]	-	-	-	-	-	-	-
ncRNA10	Chr001	3109168	3109328	+	g1085	3100111	3103156	+	DOWNSTREAM	6011	ncRNA10_gene	--	--	ARB_01444	hypothetical protein H101_06908 [Trichophyton interdigitale H6]	-	-	-	-	GO:0000935//division septum;GO:0000936//primary cell septum;GO:0005575//cellular_component;GO:0005576//extracellular region;GO:0005618//cell wall;GO:0005622//intracellular anatomical structure;GO:0005856//cytoskeleton;GO:0005933//cellular bud;GO:0005935//cellular bud neck;GO:0005937//mating projection;GO:0009277//fungal-type cell wall;GO:0009986//cell surface;GO:0015629//actin cytoskeleton;GO:003…	GO:0003674//molecular_function;GO:0003824//catalytic activity;GO:0004338//glucan exo-1,3-beta-glucosidase activity;GO:0004553//hydrolase activity, hydrolyzing O-glycosyl compounds;GO:0005488//binding;GO:0008422//beta-glucosidase activity;GO:0015926//glucosidase activity;GO:0016787//hydrolase activity;GO:0016798//hydrolase activity, acting on glycosyl bonds;GO:0030246//carbohydrate binding;GO:0030…	GO:0000003//reproduction;GO:0000272//polysaccharide catabolic process;GO:0000746//conjugation;GO:0000747//conjugation with cellular fusion;GO:0000920//septum digestion after cytokinesis;GO:0005975//carbohydrate metabolic process;GO:0005976//polysaccharide metabolic process;GO:0006073//cellular glucan metabolic process;GO:0006074//(1->3)-beta-D-glucan metabolic process;GO:0006076//(1->3)-beta-D-gl…
ncRNA10	Chr001	3109168	3109328	+	g1087	3108171	3108722	+	DOWNSTREAM	445	ncRNA10_gene	--	--	-	hypothetical protein H101_06364 [Trichophyton interdigitale H6]	-	-	-	-	-	-	-
ncRNA10	Chr001	3109168	3109328	+	g1088	3113133	3113789	+	UPSTREAM	3804	ncRNA10_gene	--	--	-	hypothetical protein TESG_05894 [Trichophyton tonsurans CBS 112818]	-	-	-	-	-	-	-
ncRNA10	Chr001	3109168	3109328	+	g1089	3115516	3116826	+	UPSTREAM	6187	ncRNA10_gene	--	--	-	hypothetical protein H109_07493 [Trichophyton interdigitale MR816]	-	-	-	-	-	-	-
MSTRG.1848.1	Chr001	3143541	3146872	-	g1094	3133890	3134576	+	DOWNSTREAM	8964	MSTRG.1848	--	--	-	hypothetical protein H101_03398 [Trichophyton interdigitale H6]	-	-	-	-	-	-	GO:0042754//negative regulation of circadian rhythm;GO:0045892//negative regulation of transcription, DNA-templated
MSTRG.1848.1	Chr001	3143541	3146872	-	g1096	3136607	3137366	-	UPSTREAM	6174	MSTRG.1848	--	--	-	hypothetical protein TEQG_01158 [Trichophyton equinum CBS 127.97]	-	-	-	-	GO:0005750//mitochondrial respiratory chain complex III	-	GO:0006122//mitochondrial electron transport, ubiquinol to cytochrome c
MSTRG.1848.2	Chr001	3144226	3145631	-	g1094	3133890	3134576	+	DOWNSTREAM	9649	MSTRG.1848	--	--	-	hypothetical protein H101_03398 [Trichophyton interdigitale H6]	-	-	-	-	-	-	GO:0042754//negative regulation of circadian rhythm;GO:0045892//negative regulation of transcription, DNA-templated
MSTRG.1848.2	Chr001	3144226	3145631	-	g1096	3136607	3137366	-	UPSTREAM	6859	MSTRG.1848	--	--	-	hypothetical protein TEQG_01158 [Trichophyton equinum CBS 127.97]	-	-	-	-	GO:0005750//mitochondrial respiratory chain complex III	-	GO:0006122//mitochondrial electron transport, ubiquinol to cytochrome c
MSTRG.1870.1	Chr001	3174902	3175533	-	g1100	3167284	3168921	-	UPSTREAM	5980	g1105	--	--	ckn1	hypothetical protein H101_05389 [Trichophyton interdigitale H6]	Genetic Information Processing;Genetic Information Processing	Folding, sorting and degradation;Replication and repair	ko04120//Ubiquitin mediated proteolysis;ko03420//Nucleotide excision repair	K10570;K10570	GO:0000109//nucleotide-excision repair complex;GO:0000151//ubiquitin ligase complex;GO:0005575//cellular_component;GO:0005622//intracellular anatomical structure;GO:0005634//nucleus;GO:0005654//nucleoplasm;GO:0005737//cytoplasm;GO:0016363//nuclear matrix;GO:0031461//cullin-RING ubiquitin ligase complex;GO:0031464//Cul4A-RING E3 ubiquitin ligase complex;GO:0031974//membrane-enclosed lumen;GO:00319…	GO:0003674//molecular_function;GO:0003824//catalytic activity;GO:0004842//ubiquitin-protein transferase activity;GO:0005488//binding;GO:0005515//protein binding;GO:0016740//transferase activity;GO:0019787//ubiquitin-like protein transferase activity;GO:0044877//protein-containing complex binding;GO:0140096//catalytic activity, acting on a protein	GO:0000209//protein polyubiquitination;GO:0006139//nucleobase-containing compound metabolic process;GO:0006259//DNA metabolic process;GO:0006281//DNA repair;GO:0006282//regulation of DNA repair;GO:0006283//transcription-coupled nucleotide-excision repair;GO:0006289//nucleotide-excision repair;GO:0006464//cellular protein modification process;GO:0006508//proteolysis;GO:0006511//ubiquitin-dependent…
MSTRG.1870.1	Chr001	3174902	3175533	-	g1101	3169105	3169932	+	DOWNSTREAM	4969	g1105	--	--	-	hypothetical protein H109_02572 [Trichophyton interdigitale MR816]	-	-	-	-	GO:0000120//RNA polymerase I transcription regulator complex;GO:0000500//RNA polymerase I upstream activating factor complex;GO:0005575//cellular_component;GO:0005622//intracellular anatomical structure;GO:0005634//nucleus;GO:0005667//transcription regulator complex;GO:0005730//nucleolus;GO:0031974//membrane-enclosed lumen;GO:0031981//nuclear lumen;GO:0032991//protein-containing complex;GO:004322…	GO:0000182//rDNA binding;GO:0000976//transcription cis-regulatory region binding;GO:0000987//cis-regulatory region sequence-specific DNA binding;GO:0001067//transcription regulatory region nucleic acid binding;GO:0001163//RNA polymerase I transcription regulatory region sequence-specific DNA binding;GO:0001165//RNA polymerase I cis-regulatory region sequence-specific DNA binding;GO:0003674//molec…	GO:0006139//nucleobase-containing compound metabolic process;GO:0006351//transcription, DNA-templated;GO:0006355//regulation of transcription, DNA-templated;GO:0006356//regulation of transcription by RNA polymerase I;GO:0006360//transcription by RNA polymerase I;GO:0006725//cellular aromatic compound metabolic process;GO:0006807//nitrogen compound metabolic process;GO:0008150//biological_process;…
MSTRG.1870.1	Chr001	3174902	3175533	-	g1102	3170528	3171444	+	DOWNSTREAM	3457	g1105	--	--	-	hypothetical protein H101_07755 [Trichophyton interdigitale H6]	-	-	-	-	GO:0000228//nuclear chromosome;GO:0000785//chromatin;GO:0000793//condensed chromosome;GO:0000794//condensed nuclear chromosome;GO:0005575//cellular_component;GO:0005622//intracellular anatomical structure;GO:0005634//nucleus;GO:0005694//chromosome;GO:0005730//nucleolus;GO:0031974//membrane-enclosed lumen;GO:0031981//nuclear lumen;GO:0043226//organelle;GO:0043227//membrane-bounded organelle;GO:004…	GO:0003674//molecular_function;GO:0003676//nucleic acid binding;GO:0003677//DNA binding;GO:0003690//double-stranded DNA binding;GO:0005488//binding;GO:0005515//protein binding;GO:0008289//lipid binding;GO:0097159//organic cyclic compound binding;GO:1901363//heterocyclic compound binding	GO:0000003//reproduction;GO:0000280//nuclear division;GO:0006139//nucleobase-containing compound metabolic process;GO:0006259//DNA metabolic process;GO:0006281//DNA repair;GO:0006302//double-strand break repair;GO:0006310//DNA recombination;GO:0006725//cellular aromatic compound metabolic process;GO:0006807//nitrogen compound metabolic process;GO:0006950//response to stress;GO:0006974//cellular r…
MSTRG.1870.1	Chr001	3174902	3175533	-	g1104	3173755	3174243	-	UPSTREAM	658	g1105	--	--	CIMG_07932	ribose 5-phosphate isomerase [Trichophyton tonsurans CBS 112818]	Metabolism;Metabolism;Metabolism;Metabolism;Metabolism;Metabolism;Metabolism	Global and overview maps;Global and overview maps;Global and overview maps;Global and overview maps;Carbohydrate metabolism;Carbohydrate metabolism;Energy metabolism	ko01100//Metabolic pathways;ko01110//Biosynthesis of secondary metabolites;ko01230//Biosynthesis of amino acids;ko01200//Carbon metabolism;ko00030//Pentose phosphate pathway;ko00051//Fructose and mannose metabolism;ko00710//Carbon fixation by Calvin cycle	K01808;K01808;K01808;K01808;K01808;K01808;K01808	-	GO:0004751//ribose-5-phosphate isomerase activity;GO:0016853//isomerase activity;GO:0016861//intramolecular oxidoreductase activity, interconverting aldoses and ketoses;GO:0050044//galactose-6-phosphate isomerase activity	GO:0005975//carbohydrate metabolic process;GO:0009052//pentose-phosphate shunt, non-oxidative branch;GO:0019512//lactose catabolic process via tagatose-6-phosphate
MSTRG.1870.1	Chr001	3174902	3175533	-	g1106	3176239	3178146	-	DOWNSTREAM	705	g1105	--	--	-	hypothetical protein H109_02567 [Trichophyton interdigitale MR816]	-	-	-	-	-	-	-
MSTRG.1870.1	Chr001	3174902	3175533	-	g1108	3182778	3183821	+	UPSTREAM	7244	g1105	--	--	Stub1	hypothetical protein H101_02313 [Trichophyton interdigitale H6]	Genetic Information Processing;Genetic Information Processing	Folding, sorting and degradation;Folding, sorting and degradation	ko04141//Protein processing in endoplasmic reticulum;ko04120//Ubiquitin mediated proteolysis	K09561;K09561	GO:0000151//ubiquitin ligase complex;GO:0005575//cellular_component;GO:0005622//intracellular anatomical structure;GO:0005634//nucleus;GO:0005654//nucleoplasm;GO:0005737//cytoplasm;GO:0005783//endoplasmic reticulum;GO:0005829//cytosol;GO:0012505//endomembrane system;GO:0016234//inclusion body;GO:0030016//myofibril;GO:0030017//sarcomere;GO:0030018//Z disc;GO:0031371//ubiquitin conjugating enzyme c…	GO:0001664//G protein-coupled receptor binding;GO:0003674//molecular_function;GO:0003697//single-stranded DNA binding;GO:0003824//catalytic activity;GO:0004842//ubiquitin-protein transferase activity;GO:0005102//signaling receptor binding;GO:0005488//binding;GO:0005515//protein binding;GO:0008270//zinc ion binding;GO:0016740//transferase activity;GO:0019787//ubiquitin-like protein transferase act…	GO:0000003//reproduction;GO:0000209//protein polyubiquitination;GO:0001101//response to acid chemical;GO:0001666//response to hypoxia;GO:0002931//response to ischemia;GO:0006139//nucleobase-containing compound metabolic process;GO:0006259//DNA metabolic process;GO:0006281//DNA repair;GO:0006301//postreplication repair;GO:0006457//protein folding;GO:0006464//cellular protein modification process;G…
MSTRG.1874.1	Chr001	3181491	3182271	-	g1104	3173755	3174243	-	UPSTREAM	7247	g1107	--	--	CIMG_07932	ribose 5-phosphate isomerase [Trichophyton tonsurans CBS 112818]	Metabolism;Metabolism;Metabolism;Metabolism;Metabolism;Metabolism;Metabolism	Global and overview maps;Global and overview maps;Global and overview maps;Global and overview maps;Carbohydrate metabolism;Carbohydrate metabolism;Energy metabolism	ko01100//Metabolic pathways;ko01110//Biosynthesis of secondary metabolites;ko01230//Biosynthesis of amino acids;ko01200//Carbon metabolism;ko00030//Pentose phosphate pathway;ko00051//Fructose and mannose metabolism;ko00710//Carbon fixation by Calvin cycle	K01808;K01808;K01808;K01808;K01808;K01808;K01808	-	GO:0004751//ribose-5-phosphate isomerase activity;GO:0016853//isomerase activity;GO:0016861//intramolecular oxidoreductase activity, interconverting aldoses and ketoses;GO:0050044//galactose-6-phosphate isomerase activity	GO:0005975//carbohydrate metabolic process;GO:0009052//pentose-phosphate shunt, non-oxidative branch;GO:0019512//lactose catabolic process via tagatose-6-phosphate
MSTRG.1874.1	Chr001	3181491	3182271	-	g1105	3175183	3176085	+	DOWNSTREAM	5405	g1107	--	--	CIMG_07933	hypothetical protein H101_02316 [Trichophyton interdigitale H6]	Metabolism;Metabolism;Metabolism;Metabolism;Metabolism;Metabolism;Metabolism;Metabolism	Global and overview maps;Global and overview maps;Global and overview maps;Global and overview maps;Carbohydrate metabolism;Carbohydrate metabolism;Carbohydrate metabolism;Energy metabolism	ko01100//Metabolic pathways;ko01110//Biosynthesis of secondary metabolites;ko01230//Biosynthesis of amino acids;ko01200//Carbon metabolism;ko00010//Glycolysis / Gluconeogenesis;ko00051//Fructose and mannose metabolism;ko00562//Inositol phosphate metabolism;ko00710//Carbon fixation by Calvin cycle	K01803;K01803;K01803;K01803;K01803;K01803;K01803;K01803	GO:0005575//cellular_component;GO:0005622//intracellular anatomical structure;GO:0005737//cytoplasm;GO:0005829//cytosol	GO:0003674//molecular_function;GO:0003824//catalytic activity;GO:0004807//triose-phosphate isomerase activity;GO:0016853//isomerase activity;GO:0016860//intramolecular oxidoreductase activity;GO:0016861//intramolecular oxidoreductase activity, interconverting aldoses and ketoses	GO:0005975//carbohydrate metabolic process;GO:0005996//monosaccharide metabolic process;GO:0006006//glucose metabolic process;GO:0006066//alcohol metabolic process;GO:0006071//glycerol metabolic process;GO:0006081//cellular aldehyde metabolic process;GO:0006082//organic acid metabolic process;GO:0006090//pyruvate metabolic process;GO:0006091//generation of precursor metabolites and energy;GO:0006…
MSTRG.1874.1	Chr001	3181491	3182271	-	g1106	3176239	3178146	-	UPSTREAM	3344	g1107	--	--	-	hypothetical protein H109_02567 [Trichophyton interdigitale MR816]	-	-	-	-	-	-	-
MSTRG.1874.1	Chr001	3181491	3182271	-	g1108	3182778	3183821	+	UPSTREAM	506	g1107	--	--	Stub1	hypothetical protein H101_02313 [Trichophyton interdigitale H6]	Genetic Information Processing;Genetic Information Processing	Folding, sorting and degradation;Folding, sorting and degradation	ko04141//Protein processing in endoplasmic reticulum;ko04120//Ubiquitin mediated proteolysis	K09561;K09561	GO:0000151//ubiquitin ligase complex;GO:0005575//cellular_component;GO:0005622//intracellular anatomical structure;GO:0005634//nucleus;GO:0005654//nucleoplasm;GO:0005737//cytoplasm;GO:0005783//endoplasmic reticulum;GO:0005829//cytosol;GO:0012505//endomembrane system;GO:0016234//inclusion body;GO:0030016//myofibril;GO:0030017//sarcomere;GO:0030018//Z disc;GO:0031371//ubiquitin conjugating enzyme c…	GO:0001664//G protein-coupled receptor binding;GO:0003674//molecular_function;GO:0003697//single-stranded DNA binding;GO:0003824//catalytic activity;GO:0004842//ubiquitin-protein transferase activity;GO:0005102//signaling receptor binding;GO:0005488//binding;GO:0005515//protein binding;GO:0008270//zinc ion binding;GO:0016740//transferase activity;GO:0019787//ubiquitin-like protein transferase act…	GO:0000003//reproduction;GO:0000209//protein polyubiquitination;GO:0001101//response to acid chemical;GO:0001666//response to hypoxia;GO:0002931//response to ischemia;GO:0006139//nucleobase-containing compound metabolic process;GO:0006259//DNA metabolic process;GO:0006281//DNA repair;GO:0006301//postreplication repair;GO:0006457//protein folding;GO:0006464//cellular protein modification process;G…
MSTRG.1874.1	Chr001	3181491	3182271	-	g1110	3185968	3187913	-	DOWNSTREAM	3696	g1107	--	--	SPCP31B10.05	hypothetical protein H101_02311 [Trichophyton interdigitale H6]	Genetic Information Processing	Replication and repair	ko03410//Base excision repair	K10862	GO:0005575//cellular_component;GO:0005622//intracellular anatomical structure;GO:0005634//nucleus;GO:0005737//cytoplasm;GO:0005886//plasma membrane;GO:0016020//membrane;GO:0043226//organelle;GO:0043227//membrane-bounded organelle;GO:0043229//intracellular organelle;GO:0043231//intracellular membrane-bounded organelle;GO:0071944//cell periphery	GO:0003674//molecular_function;GO:0003676//nucleic acid binding;GO:0003677//DNA binding;GO:0003690//double-stranded DNA binding;GO:0003697//single-stranded DNA binding;GO:0003824//catalytic activity;GO:0004518//nuclease activity;GO:0004527//exonuclease activity;GO:0005488//binding;GO:0008081//phosphoric diester hydrolase activity;GO:0016787//hydrolase activity;GO:0016788//hydrolase activity, acti…	GO:0000012//single strand break repair;GO:0006139//nucleobase-containing compound metabolic process;GO:0006259//DNA metabolic process;GO:0006281//DNA repair;GO:0006302//double-strand break repair;GO:0006725//cellular aromatic compound metabolic process;GO:0006807//nitrogen compound metabolic process;GO:0006950//response to stress;GO:0006974//cellular response to DNA damage stimulus;GO:0007163//es…
MSTRG.1874.1	Chr001	3181491	3182271	-	g1111	3188785	3190643	+	UPSTREAM	6513	g1107	--	--	SPCC584.13	hypothetical protein H109_02562 [Trichophyton interdigitale MR816]	-	-	-	-	GO:0005575//cellular_component;GO:0005886//plasma membrane;GO:0005887//integral component of plasma membrane;GO:0016020//membrane;GO:0016021//integral component of membrane;GO:0031224//intrinsic component of membrane;GO:0031226//intrinsic component of plasma membrane;GO:0071944//cell periphery	GO:0003674//molecular_function;GO:0005215//transporter activity;GO:0005342//organic acid transmembrane transporter activity;GO:0008509//anion transmembrane transporter activity;GO:0008514//organic anion transmembrane transporter activity;GO:0015075//ion transmembrane transporter activity;GO:0015171//amino acid transmembrane transporter activity;GO:0015179//L-amino acid transmembrane transporter a…	GO:0003333//amino acid transmembrane transport;GO:0006810//transport;GO:0006811//ion transport;GO:0006820//anion transport;GO:0006865//amino acid transport;GO:0008150//biological_process;GO:0015711//organic anion transport;GO:0015807//L-amino acid transport;GO:0015849//organic acid transport;GO:0034220//ion transmembrane transport;GO:0046942//carboxylic acid transport;GO:0051179//localization;GO:…
MSTRG.1949.3	Chr001	3315485	3317806	+	g1150	3307372	3308115	+	DOWNSTREAM	7369	MSTRG.1949	--	--	ERV14	ER-derived vesicles protein ERV14 [Trichophyton rubrum CBS 118892]	-	-	-	-	GO:0005575//cellular_component;GO:0005622//intracellular anatomical structure;GO:0005737//cytoplasm;GO:0005783//endoplasmic reticulum;GO:0005789//endoplasmic reticulum membrane;GO:0005793//endoplasmic reticulum-Golgi intermediate compartment;GO:0005798//Golgi-associated vesicle;GO:0012505//endomembrane system;GO:0016020//membrane;GO:0016021//integral component of membrane;GO:0030134//COPII-coated…	GO:0001664//G protein-coupled receptor binding;GO:0003674//molecular_function;GO:0005102//signaling receptor binding;GO:0005126//cytokine receptor binding;GO:0005488//binding;GO:0005515//protein binding;GO:0031730//CCR5 chemokine receptor binding;GO:0042379//chemokine receptor binding;GO:0048020//CCR chemokine receptor binding	GO:0000003//reproduction;GO:0000578//embryonic axis specification;GO:0002064//epithelial cell development;GO:0002065//columnar/cuboidal epithelial cell differentiation;GO:0002066//columnar/cuboidal epithelial cell development;GO:0003002//regionalization;GO:0003006//developmental process involved in reproduction;GO:0006810//transport;GO:0006886//intracellular protein transport;GO:0006888//endoplas…
MSTRG.1949.3	Chr001	3315485	3317806	+	g1151	3309765	3312526	-	UPSTREAM	2958	MSTRG.1949	--	--	SPBPB7E8.02	hypothetical protein H101_04748 [Trichophyton interdigitale H6]	-	-	-	-	GO:0005575//cellular_component;GO:0005622//intracellular anatomical structure;GO:0005737//cytoplasm	-	-
MSTRG.1949.3	Chr001	3315485	3317806	+	g1154	3327423	3328219	-	DOWNSTREAM	9616	MSTRG.1949	--	--	BCD1	hypothetical protein H101_05047 [Trichophyton interdigitale H6]	-	-	-	-	-	GO:0005524//ATP binding;GO:0008270//zinc ion binding;GO:0016301//kinase activity	-
MSTRG.1954.1	Chr001	3322012	3322478	+	g1151	3309765	3312526	-	UPSTREAM	9485	g1153	--	--	SPBPB7E8.02	hypothetical protein H101_04748 [Trichophyton interdigitale H6]	-	-	-	-	GO:0005575//cellular_component;GO:0005622//intracellular anatomical structure;GO:0005737//cytoplasm	-	-
MSTRG.1954.1	Chr001	3322012	3322478	+	g1154	3327423	3328219	-	DOWNSTREAM	4944	g1153	--	--	BCD1	hypothetical protein H101_05047 [Trichophyton interdigitale H6]	-	-	-	-	-	GO:0005524//ATP binding;GO:0008270//zinc ion binding;GO:0016301//kinase activity	-
MSTRG.1954.1	Chr001	3322012	3322478	+	g1155	3328546	3328869	+	UPSTREAM	6067	g1153	--	--	-	hypothetical protein H101_05048 [Trichophyton interdigitale H6]	Cellular Processes	Transport and catabolism	ko04139//Mitophagy - yeast	K18191	GO:0005575//cellular_component;GO:0005622//intracellular anatomical structure;GO:0005737//cytoplasm;GO:0005739//mitochondrion;GO:0005759//mitochondrial matrix;GO:0031974//membrane-enclosed lumen;GO:0043226//organelle;GO:0043227//membrane-bounded organelle;GO:0043229//intracellular organelle;GO:0043231//intracellular membrane-bounded organelle;GO:0043233//organelle lumen;GO:0070013//intracellular …	GO:0003674//molecular_function;GO:0016740//transferase activity	GO:0006914//autophagy;GO:0006996//organelle organization;GO:0007005//mitochondrion organization;GO:0008150//biological_process;GO:0008152//metabolic process;GO:0009056//catabolic process;GO:0009987//cellular process;GO:0016043//cellular component organization;GO:0016236//macroautophagy;GO:0022607//cellular component assembly;GO:0033615//mitochondrial proton-transporting ATP synthase complex assem…
MSTRG.1976.2	Chr001	3353891	3356227	+	g1160	3342629	3344274	-	UPSTREAM	9616	g1165	--	--	sidL	hypothetical protein H101_07441 [Trichophyton interdigitale H6]	-	-	-	-	GO:0005575//cellular_component;GO:0005622//intracellular anatomical structure;GO:0005737//cytoplasm;GO:0005829//cytosol	GO:0003674//molecular_function;GO:0003824//catalytic activity;GO:0016740//transferase activity;GO:0016746//acyltransferase activity;GO:0047663//aminoglycoside 6'-N-acetyltransferase activity	GO:0006518//peptide metabolic process;GO:0006807//nitrogen compound metabolic process;GO:0008150//biological_process;GO:0008152//metabolic process;GO:0009058//biosynthetic process;GO:0009237//siderophore metabolic process;GO:0009987//cellular process;GO:0019184//nonribosomal peptide biosynthetic process;GO:0019290//siderophore biosynthetic process;GO:0019748//secondary metabolic process;GO:003064…
MSTRG.1976.2	Chr001	3353891	3356227	+	g1161	3346489	3347241	+	DOWNSTREAM	6649	g1165	--	--	-	hypothetical protein TESG_06468 [Trichophyton tonsurans CBS 112818]	-	-	-	-	-	-	-
MSTRG.1976.2	Chr001	3353891	3356227	+	g1162	3348187	3349713	-	UPSTREAM	4177	g1165	--	--	-	hypothetical protein TMEN_7056 [Trichophyton mentagrophytes]	-	-	-	-	-	-	-
MSTRG.1976.2	Chr001	3353891	3356227	+	g1163	3350968	3351864	+	DOWNSTREAM	2026	g1165	--	--	-	hypothetical protein H109_02507 [Trichophyton interdigitale MR816]	-	-	-	-	-	-	-
MSTRG.1976.2	Chr001	3353891	3356227	+	g1164	3351996	3353566	-	UPSTREAM	324	g1165	--	--	-	hypothetical protein H101_03795 [Trichophyton interdigitale H6]	-	-	-	-	GO:0030430//host cell cytoplasm	-	GO:0019048//modulation by virus of host process;GO:0060967//negative regulation of gene silencing by RNA
MSTRG.1976.2	Chr001	3353891	3356227	+	g1168	3358462	3360388	+	UPSTREAM	2234	g1165	--	--	-	hypothetical protein H101_03791 [Trichophyton interdigitale H6]	-	-	-	-	-	GO:0005515//protein binding	-
MSTRG.2000.1	Chr001	3382742	3383289	+	g1176	3384573	3386002	-	DOWNSTREAM	1283	g1175	--	--	rny1	ribonuclease M [Trichophyton tonsurans CBS 112818]	-	-	-	-	GO:0000323//lytic vacuole;GO:0005575//cellular_component;GO:0005576//extracellular region;GO:0005615//extracellular space;GO:0005622//intracellular anatomical structure;GO:0005737//cytoplasm;GO:0005764//lysosome;GO:0005773//vacuole;GO:0005775//vacuolar lumen;GO:0005783//endoplasmic reticulum;GO:0005788//endoplasmic reticulum lumen;GO:0012505//endomembrane system;GO:0031974//membrane-enclosed lume…	GO:0003674//molecular_function;GO:0003676//nucleic acid binding;GO:0003723//RNA binding;GO:0003824//catalytic activity;GO:0004518//nuclease activity;GO:0004519//endonuclease activity;GO:0004521//endoribonuclease activity;GO:0004540//ribonuclease activity;GO:0005488//binding;GO:0016787//hydrolase activity;GO:0016788//hydrolase activity, acting on ester bonds;GO:0016892//endoribonuclease activity, …	GO:0006139//nucleobase-containing compound metabolic process;GO:0006401//RNA catabolic process;GO:0006725//cellular aromatic compound metabolic process;GO:0006807//nitrogen compound metabolic process;GO:0008150//biological_process;GO:0008152//metabolic process;GO:0009056//catabolic process;GO:0009057//macromolecule catabolic process;GO:0009987//cellular process;GO:0016070//RNA metabolic process;G…
MSTRG.2031.1	Chr001	3427145	3428193	-	g1190	3425103	3426343	-	UPSTREAM	801	g1191	--	--	seh1	hypothetical protein H101_03921 [Trichophyton interdigitale H6]	Genetic Information Processing	Translation	ko03013//Nucleocytoplasmic transport	K14299	GO:0000306//extrinsic component of vacuolar membrane;GO:0000322//storage vacuole;GO:0000323//lytic vacuole;GO:0000324//fungal-type vacuole;GO:0000329//fungal-type vacuole membrane;GO:0005575//cellular_component;GO:0005622//intracellular anatomical structure;GO:0005634//nucleus;GO:0005635//nuclear envelope;GO:0005643//nuclear pore;GO:0005737//cytoplasm;GO:0005764//lysosome;GO:0005765//lysosomal me…	GO:0003674//molecular_function;GO:0005198//structural molecule activity;GO:0005515//protein binding;GO:0017056//structural constituent of nuclear pore	GO:0006403//RNA localization;GO:0006405//RNA export from nucleus;GO:0006407//rRNA export from nucleus;GO:0006611//protein export from nucleus;GO:0006810//transport;GO:0006886//intracellular protein transport;GO:0006913//nucleocytoplasmic transport;GO:0008104//protein localization;GO:0008150//biological_process;GO:0009966//regulation of signal transduction;GO:0009967//positive regulation of signal…
MSTRG.2031.1	Chr001	3427145	3428193	-	g1192	3428554	3431088	+	UPSTREAM	360	g1191	--	--	LEUA	3-isopropylmalate dehydratase, large subunit [Trichophyton interdigitale H6]	Metabolism;Metabolism;Metabolism;Metabolism;Metabolism	Global and overview maps;Global and overview maps;Global and overview maps;Global and overview maps;Amino acid metabolism	ko01100//Metabolic pathways;ko01110//Biosynthesis of secondary metabolites;ko01230//Biosynthesis of amino acids;ko01210//2-Oxocarboxylic acid metabolism;ko00290//Valine, leucine and isoleucine biosynthesis	K01702;K01702;K01702;K01702;K01702	GO:0005575//cellular_component;GO:0005622//intracellular anatomical structure;GO:0005737//cytoplasm;GO:0005829//cytosol;GO:0009316//3-isopropylmalate dehydratase complex;GO:0009507//chloroplast;GO:0009532//plastid stroma;GO:0009536//plastid;GO:0009570//chloroplast stroma;GO:0010494//cytoplasmic stress granule;GO:0032991//protein-containing complex;GO:0035770//ribonucleoprotein granule;GO:0036464/…	GO:0003674//molecular_function;GO:0003824//catalytic activity;GO:0003861//3-isopropylmalate dehydratase activity;GO:0003994//aconitate hydratase activity;GO:0005488//binding;GO:0016829//lyase activity;GO:0016835//carbon-oxygen lyase activity;GO:0016836//hydro-lyase activity;GO:0016853//isomerase activity;GO:0016866//intramolecular transferase activity;GO:0043167//ion binding;GO:0043169//cation bi…	GO:0006082//organic acid metabolic process;GO:0006099//tricarboxylic acid cycle;GO:0006520//cellular amino acid metabolic process;GO:0006551//leucine metabolic process;GO:0006790//sulfur compound metabolic process;GO:0006807//nitrogen compound metabolic process;GO:0008150//biological_process;GO:0008152//metabolic process;GO:0008652//cellular amino acid biosynthetic process;GO:0009058//biosyntheti…
MSTRG.2031.1	Chr001	3427145	3428193	-	g1194	3434184	3436233	+	UPSTREAM	5990	g1191	--	--	met9	methylenetetrahydrofolate reductase [Trichophyton interdigitale MR816]	Metabolism;Metabolism	Global and overview maps;Metabolism of cofactors and vitamins	ko01100//Metabolic pathways;ko00670//One carbon pool by folate	K25004;K25004	GO:0005575//cellular_component;GO:0005622//intracellular anatomical structure;GO:0005737//cytoplasm;GO:0005739//mitochondrion;GO:0005829//cytosol;GO:0043226//organelle;GO:0043227//membrane-bounded organelle;GO:0043229//intracellular organelle;GO:0043231//intracellular membrane-bounded organelle	GO:0003674//molecular_function;GO:0003824//catalytic activity;GO:0004489//methylenetetrahydrofolate reductase (NAD(P)H) activity;GO:0016491//oxidoreductase activity;GO:0016645//oxidoreductase activity, acting on the CH-NH group of donors;GO:0016646//oxidoreductase activity, acting on the CH-NH group of donors, NAD or NADP as acceptor;GO:0071949//FAD binding	GO:0000096//sulfur amino acid metabolic process;GO:0000097//sulfur amino acid biosynthetic process;GO:0006082//organic acid metabolic process;GO:0006520//cellular amino acid metabolic process;GO:0006555//methionine metabolic process;GO:0006575//cellular modified amino acid metabolic process;GO:0006725//cellular aromatic compound metabolic process;GO:0006730//one-carbon metabolic process;GO:000676…
MSTRG.2031.1	Chr001	3427145	3428193	-	g1195	3436849	3439213	-	DOWNSTREAM	8655	g1191	--	--	-	hypothetical protein H101_04778 [Trichophyton interdigitale H6]	-	-	-	-	-	-	-
MSTRG.2035.1	Chr001	3432046	3433479	+	g1190	3425103	3426343	-	UPSTREAM	5702	g1193	--	--	seh1	hypothetical protein H101_03921 [Trichophyton interdigitale H6]	Genetic Information Processing	Translation	ko03013//Nucleocytoplasmic transport	K14299	GO:0000306//extrinsic component of vacuolar membrane;GO:0000322//storage vacuole;GO:0000323//lytic vacuole;GO:0000324//fungal-type vacuole;GO:0000329//fungal-type vacuole membrane;GO:0005575//cellular_component;GO:0005622//intracellular anatomical structure;GO:0005634//nucleus;GO:0005635//nuclear envelope;GO:0005643//nuclear pore;GO:0005737//cytoplasm;GO:0005764//lysosome;GO:0005765//lysosomal me…	GO:0003674//molecular_function;GO:0005198//structural molecule activity;GO:0005515//protein binding;GO:0017056//structural constituent of nuclear pore	GO:0006403//RNA localization;GO:0006405//RNA export from nucleus;GO:0006407//rRNA export from nucleus;GO:0006611//protein export from nucleus;GO:0006810//transport;GO:0006886//intracellular protein transport;GO:0006913//nucleocytoplasmic transport;GO:0008104//protein localization;GO:0008150//biological_process;GO:0009966//regulation of signal transduction;GO:0009967//positive regulation of signal…
MSTRG.2035.1	Chr001	3432046	3433479	+	g1191	3426664	3428157	+	DOWNSTREAM	3888	g1193	--	--	ALG7	hypothetical protein H101_03920 [Trichophyton interdigitale H6]	Metabolism;Metabolism	Global and overview maps;Glycan biosynthesis and metabolism	ko01100//Metabolic pathways;ko00510//N-Glycan biosynthesis	K01001;K01001	GO:0005575//cellular_component;GO:0005622//intracellular anatomical structure;GO:0005737//cytoplasm;GO:0005783//endoplasmic reticulum;GO:0005789//endoplasmic reticulum membrane;GO:0012505//endomembrane system;GO:0016020//membrane;GO:0016021//integral component of membrane;GO:0030176//integral component of endoplasmic reticulum membrane;GO:0031224//intrinsic component of membrane;GO:0031227//intri…	GO:0003674//molecular_function;GO:0003824//catalytic activity;GO:0003975//UDP-N-acetylglucosamine-dolichyl-phosphate N-acetylglucosaminephosphotransferase activity;GO:0003976//UDP-N-acetylglucosamine-lysosomal-enzyme N-acetylglucosaminephosphotransferase activity;GO:0008963//phospho-N-acetylmuramoyl-pentapeptide-transferase activity;GO:0016740//transferase activity;GO:0016757//glycosyltransferase…	GO:0006040//amino sugar metabolic process;GO:0006047//UDP-N-acetylglucosamine metabolic process;GO:0006066//alcohol metabolic process;GO:0006091//generation of precursor metabolites and energy;GO:0006139//nucleobase-containing compound metabolic process;GO:0006464//cellular protein modification process;GO:0006486//protein glycosylation;GO:0006487//protein N-linked glycosylation;GO:0006488//dolich…
MSTRG.2035.1	Chr001	3432046	3433479	+	g1192	3428554	3431088	+	DOWNSTREAM	957	g1193	--	--	LEUA	3-isopropylmalate dehydratase, large subunit [Trichophyton interdigitale H6]	Metabolism;Metabolism;Metabolism;Metabolism;Metabolism	Global and overview maps;Global and overview maps;Global and overview maps;Global and overview maps;Amino acid metabolism	ko01100//Metabolic pathways;ko01110//Biosynthesis of secondary metabolites;ko01230//Biosynthesis of amino acids;ko01210//2-Oxocarboxylic acid metabolism;ko00290//Valine, leucine and isoleucine biosynthesis	K01702;K01702;K01702;K01702;K01702	GO:0005575//cellular_component;GO:0005622//intracellular anatomical structure;GO:0005737//cytoplasm;GO:0005829//cytosol;GO:0009316//3-isopropylmalate dehydratase complex;GO:0009507//chloroplast;GO:0009532//plastid stroma;GO:0009536//plastid;GO:0009570//chloroplast stroma;GO:0010494//cytoplasmic stress granule;GO:0032991//protein-containing complex;GO:0035770//ribonucleoprotein granule;GO:0036464/…	GO:0003674//molecular_function;GO:0003824//catalytic activity;GO:0003861//3-isopropylmalate dehydratase activity;GO:0003994//aconitate hydratase activity;GO:0005488//binding;GO:0016829//lyase activity;GO:0016835//carbon-oxygen lyase activity;GO:0016836//hydro-lyase activity;GO:0016853//isomerase activity;GO:0016866//intramolecular transferase activity;GO:0043167//ion binding;GO:0043169//cation bi…	GO:0006082//organic acid metabolic process;GO:0006099//tricarboxylic acid cycle;GO:0006520//cellular amino acid metabolic process;GO:0006551//leucine metabolic process;GO:0006790//sulfur compound metabolic process;GO:0006807//nitrogen compound metabolic process;GO:0008150//biological_process;GO:0008152//metabolic process;GO:0008652//cellular amino acid biosynthetic process;GO:0009058//biosyntheti…
MSTRG.2035.1	Chr001	3432046	3433479	+	g1194	3434184	3436233	+	UPSTREAM	704	g1193	--	--	met9	methylenetetrahydrofolate reductase [Trichophyton interdigitale MR816]	Metabolism;Metabolism	Global and overview maps;Metabolism of cofactors and vitamins	ko01100//Metabolic pathways;ko00670//One carbon pool by folate	K25004;K25004	GO:0005575//cellular_component;GO:0005622//intracellular anatomical structure;GO:0005737//cytoplasm;GO:0005739//mitochondrion;GO:0005829//cytosol;GO:0043226//organelle;GO:0043227//membrane-bounded organelle;GO:0043229//intracellular organelle;GO:0043231//intracellular membrane-bounded organelle	GO:0003674//molecular_function;GO:0003824//catalytic activity;GO:0004489//methylenetetrahydrofolate reductase (NAD(P)H) activity;GO:0016491//oxidoreductase activity;GO:0016645//oxidoreductase activity, acting on the CH-NH group of donors;GO:0016646//oxidoreductase activity, acting on the CH-NH group of donors, NAD or NADP as acceptor;GO:0071949//FAD binding	GO:0000096//sulfur amino acid metabolic process;GO:0000097//sulfur amino acid biosynthetic process;GO:0006082//organic acid metabolic process;GO:0006520//cellular amino acid metabolic process;GO:0006555//methionine metabolic process;GO:0006575//cellular modified amino acid metabolic process;GO:0006725//cellular aromatic compound metabolic process;GO:0006730//one-carbon metabolic process;GO:000676…
MSTRG.2035.1	Chr001	3432046	3433479	+	g1195	3436849	3439213	-	DOWNSTREAM	3369	g1193	--	--	-	hypothetical protein H101_04778 [Trichophyton interdigitale H6]	-	-	-	-	-	-	-
MSTRG.2035.1	Chr001	3432046	3433479	+	g1197	3441807	3442486	+	UPSTREAM	8327	g1193	--	--	vma7	vacuolar ATP synthase subunit F [Trichophyton tonsurans CBS 112818]	Metabolism;Metabolism;Cellular Processes	Global and overview maps;Energy metabolism;Transport and catabolism	ko01100//Metabolic pathways;ko00190//Oxidative phosphorylation;ko04145//Phagosome	K02151;K02151;K02151	GO:0000221//vacuolar proton-transporting V-type ATPase, V1 domain;GO:0000322//storage vacuole;GO:0000323//lytic vacuole;GO:0000324//fungal-type vacuole;GO:0000329//fungal-type vacuole membrane;GO:0000331//contractile vacuole;GO:0005575//cellular_component;GO:0005622//intracellular anatomical structure;GO:0005737//cytoplasm;GO:0005773//vacuole;GO:0005774//vacuolar membrane;GO:0005794//Golgi appara…	GO:0003674//molecular_function;GO:0003824//catalytic activity;GO:0005215//transporter activity;GO:0008324//cation transmembrane transporter activity;GO:0008553//P-type proton-exporting transporter activity;GO:0015075//ion transmembrane transporter activity;GO:0015078//proton transmembrane transporter activity;GO:0015318//inorganic molecular entity transmembrane transporter activity;GO:0015399//pr…	GO:0000041//transition metal ion transport;GO:0006810//transport;GO:0006811//ion transport;GO:0006812//cation transport;GO:0006826//iron ion transport;GO:0006873//cellular ion homeostasis;GO:0006885//regulation of pH;GO:0007035//vacuolar acidification;GO:0007154//cell communication;GO:0007165//signal transduction;GO:0007166//cell surface receptor signaling pathway;GO:0007167//enzyme linked recept…
MSTRG.2035.1	Chr001	3432046	3433479	+	g1198	3443141	3443823	-	DOWNSTREAM	9661	g1193	--	--	ARB_01325	hypothetical protein H109_02470 [Trichophyton interdigitale MR816]	-	-	-	-	GO:0000322//storage vacuole;GO:0000323//lytic vacuole;GO:0000324//fungal-type vacuole;GO:0000328//fungal-type vacuole lumen;GO:0005575//cellular_component;GO:0005576//extracellular region;GO:0005622//intracellular anatomical structure;GO:0005737//cytoplasm;GO:0005773//vacuole;GO:0005775//vacuolar lumen;GO:0005794//Golgi apparatus;GO:0012505//endomembrane system;GO:0031410//cytoplasmic vesicle;GO:…	GO:0003674//molecular_function;GO:0005507//copper ion binding	GO:0006810//transport;GO:0006869//lipid transport;GO:0008150//biological_process;GO:0009987//cellular process;GO:0010876//lipid localization;GO:0015850//organic hydroxy compound transport;GO:0015918//sterol transport;GO:0016043//cellular component organization;GO:0032365//intracellular lipid transport;GO:0032366//intracellular sterol transport;GO:0033036//macromolecule localization;GO:0046688//re…
MSTRG.2035.1	Chr001	3432046	3433479	+	g1196	3439666	3441117	-	DOWNSTREAM	6186	g1193	--	--	-	hypothetical protein H101_04777 [Trichophyton interdigitale H6]	-	-	-	-	GO:0000228//nuclear chromosome;GO:0000775//chromosome, centromeric region;GO:0000785//chromatin;GO:0005575//cellular_component;GO:0005622//intracellular anatomical structure;GO:0005634//nucleus;GO:0005694//chromosome;GO:0005737//cytoplasm;GO:0005783//endoplasmic reticulum;GO:0005789//endoplasmic reticulum membrane;GO:0012505//endomembrane system;GO:0016020//membrane;GO:0016021//integral component…	-	GO:0000003//reproduction;GO:0000183//rDNA heterochromatin assembly;GO:0006139//nucleobase-containing compound metabolic process;GO:0006259//DNA metabolic process;GO:0006325//chromatin organization;GO:0006355//regulation of transcription, DNA-templated;GO:0006725//cellular aromatic compound metabolic process;GO:0006807//nitrogen compound metabolic process;GO:0006996//organelle organization;GO:0007…
MSTRG.2224.1	Chr001	3731296	3732013	-	g1299	3726037	3726948	-	UPSTREAM	4347	g1302	--	--	-	hypothetical protein H101_00937 [Trichophyton interdigitale H6]	-	-	-	-	-	-	-
MSTRG.2224.1	Chr001	3731296	3732013	-	g1305	3741831	3742604	-	DOWNSTREAM	9817	g1302	--	--	MT2054	hypothetical protein H101_02723 [Trichophyton interdigitale H6]	-	-	-	-	-	GO:0008807//carboxyvinyl-carboxyphosphonate phosphorylmutase activity;GO:0033978//phosphonopyruvate hydrolase activity;GO:0046421//methylisocitrate lyase activity;GO:0050188//phosphoenolpyruvate mutase activity	GO:0019629//propionate catabolic process, 2-methylcitrate cycle;GO:0019634//organic phosphonate metabolic process
MSTRG.2224.1	Chr001	3731296	3732013	-	g1296	3719086	3722912	+	DOWNSTREAM	8383	g1302	--	--	msh6	hypothetical protein H101_00934 [Trichophyton interdigitale H6]	Genetic Information Processing	Replication and repair	ko03430//Mismatch repair	K08737	GO:0000228//nuclear chromosome;GO:0000785//chromatin;GO:0005575//cellular_component;GO:0005622//intracellular anatomical structure;GO:0005634//nucleus;GO:0005654//nucleoplasm;GO:0005694//chromosome;GO:0005737//cytoplasm;GO:0005794//Golgi apparatus;GO:0005829//cytosol;GO:0012505//endomembrane system;GO:0031974//membrane-enclosed lumen;GO:0031981//nuclear lumen;GO:0032300//mismatch repair complex;G…	GO:0000166//nucleotide binding;GO:0000217//DNA secondary structure binding;GO:0000287//magnesium ion binding;GO:0000400//four-way junction DNA binding;GO:0000403//Y-form DNA binding;GO:0000404//heteroduplex DNA loop binding;GO:0000406//double-strand/single-strand DNA junction binding;GO:0003674//molecular_function;GO:0003676//nucleic acid binding;GO:0003677//DNA binding;GO:0003682//chromatin bind…	GO:0000003//reproduction;GO:0000018//regulation of DNA recombination;GO:0000075//cell cycle checkpoint signaling;GO:0000077//DNA damage checkpoint signaling;GO:0000278//mitotic cell cycle;GO:0000710//meiotic mismatch repair;GO:0001775//cell activation;GO:0002200//somatic diversification of immune receptors;GO:0002204//somatic recombination of immunoglobulin genes involved in immune response;GO:00…
MSTRG.2226.1	Chr001	3737609	3738823	-	g1305	3741831	3742604	-	DOWNSTREAM	3007	g1304	--	--	MT2054	hypothetical protein H101_02723 [Trichophyton interdigitale H6]	-	-	-	-	-	GO:0008807//carboxyvinyl-carboxyphosphonate phosphorylmutase activity;GO:0033978//phosphonopyruvate hydrolase activity;GO:0046421//methylisocitrate lyase activity;GO:0050188//phosphoenolpyruvate mutase activity	GO:0019629//propionate catabolic process, 2-methylcitrate cycle;GO:0019634//organic phosphonate metabolic process
MSTRG.2244.1	Chr001	3765138	3765423	-	g1310	3758293	3758601	-	UPSTREAM	6536	MSTRG.2244	--	--	cnxG	hypothetical protein H101_00941 [Trichophyton interdigitale H6]	Genetic Information Processing	Folding, sorting and degradation	ko04122//Sulfur relay system	K21232	-	GO:0003824//catalytic activity	GO:0006777//Mo-molybdopterin cofactor biosynthetic process
MSTRG.2244.1	Chr001	3765138	3765423	-	g1311	3758887	3760186	-	UPSTREAM	4951	MSTRG.2244	--	--	YHR112C	hypothetical protein H101_00942 [Trichophyton interdigitale H6]	-	-	-	-	GO:0005575//cellular_component;GO:0005622//intracellular anatomical structure;GO:0005634//nucleus;GO:0005737//cytoplasm;GO:0043226//organelle;GO:0043227//membrane-bounded organelle;GO:0043229//intracellular organelle;GO:0043231//intracellular membrane-bounded organelle	GO:0003674//molecular_function;GO:0003824//catalytic activity;GO:0003961//O-acetylhomoserine aminocarboxypropyltransferase activity;GO:0003962//cystathionine gamma-synthase activity;GO:0004121//cystathionine beta-lyase activity;GO:0004123//cystathionine gamma-lyase activity;GO:0004124//cysteine synthase activity;GO:0005488//binding;GO:0016740//transferase activity;GO:0016765//transferase activity…	GO:0000096//sulfur amino acid metabolic process;GO:0000097//sulfur amino acid biosynthetic process;GO:0006082//organic acid metabolic process;GO:0006520//cellular amino acid metabolic process;GO:0006534//cysteine metabolic process;GO:0006555//methionine metabolic process;GO:0006790//sulfur compound metabolic process;GO:0006807//nitrogen compound metabolic process;GO:0008150//biological_process;GO…
MSTRG.2244.1	Chr001	3765138	3765423	-	g1314	3771267	3773199	+	UPSTREAM	5843	MSTRG.2244	--	--	UPA1	hypothetical protein H109_01527 [Trichophyton interdigitale MR816]	-	-	-	-	GO:0000322//storage vacuole;GO:0000323//lytic vacuole;GO:0000324//fungal-type vacuole;GO:0000329//fungal-type vacuole membrane;GO:0005575//cellular_component;GO:0005622//intracellular anatomical structure;GO:0005737//cytoplasm;GO:0005768//endosome;GO:0005770//late endosome;GO:0005773//vacuole;GO:0005774//vacuolar membrane;GO:0010008//endosome membrane;GO:0012505//endomembrane system;GO:0016020//m…	GO:0003674//molecular_function;GO:0003824//catalytic activity;GO:0004842//ubiquitin-protein transferase activity;GO:0005488//binding;GO:0005515//protein binding;GO:0005543//phospholipid binding;GO:0008270//zinc ion binding;GO:0008289//lipid binding;GO:0016740//transferase activity;GO:0019787//ubiquitin-like protein transferase activity;GO:0032266//phosphatidylinositol-3-phosphate binding;GO:00350…	GO:0006464//cellular protein modification process;GO:0006508//proteolysis;GO:0006511//ubiquitin-dependent protein catabolic process;GO:0006515//protein quality control for misfolded or incompletely synthesized proteins;GO:0006807//nitrogen compound metabolic process;GO:0006950//response to stress;GO:0008150//biological_process;GO:0008152//metabolic process;GO:0009056//catabolic process;GO:0009057…
MSTRG.2244.1	Chr001	3765138	3765423	-	g1316	3774309	3777344	+	UPSTREAM	8885	MSTRG.2244	--	--	pbcR	hypothetical protein H101_00947 [Trichophyton interdigitale H6]	-	-	-	-	-	GO:0000981//DNA-binding transcription factor activity, RNA polymerase II-specific;GO:0003677//DNA binding;GO:0008270//zinc ion binding	GO:0006351//transcription, DNA-templated;GO:0006355//regulation of transcription, DNA-templated
MSTRG.2292.1	Chr001	3860529	3860992	+	g1345	3855441	3856505	+	DOWNSTREAM	4023	MSTRG.2292	--	--	-	hypothetical protein H109_01495 [Trichophyton interdigitale MR816]	-	-	-	-	-	-	-
MSTRG.2292.1	Chr001	3860529	3860992	+	g1346	3857124	3858690	-	UPSTREAM	1838	MSTRG.2292	--	--	asaE	Fujikurins efflux protein [Trichophyton interdigitale]	-	-	-	-	GO:0005886//plasma membrane;GO:0016020//membrane	GO:0008028//monocarboxylic acid transmembrane transporter activity;GO:0015295//solute:proton symporter activity;GO:0015297//antiporter activity;GO:0015486//glycoside-pentoside-hexuronide:cation symporter activity;GO:0019531//oxalate transmembrane transporter activity;GO:0022857//transmembrane transporter activity;GO:0042910//xenobiotic transmembrane transporter activity	GO:0006810//transport;GO:0006812//cation transport;GO:0008643//carbohydrate transport;GO:0015718//monocarboxylic acid transport;GO:0015724//formate transport;GO:0019532//oxalate transport;GO:0042908//xenobiotic transport;GO:0055085//transmembrane transport
MSTRG.2292.1	Chr001	3860529	3860992	+	g1349	3866456	3871904	-	DOWNSTREAM	5463	MSTRG.2292	--	--	rng2	Ras GTPase-activating-like protein [Trichophyton mentagrophytes]	-	-	-	-	GO:0000142//cellular bud neck contractile ring;GO:0005575//cellular_component;GO:0005622//intracellular anatomical structure;GO:0005634//nucleus;GO:0005635//nuclear envelope;GO:0005737//cytoplasm;GO:0005815//microtubule organizing center;GO:0005816//spindle pole body;GO:0005826//actomyosin contractile ring;GO:0005856//cytoskeleton;GO:0005933//cellular bud;GO:0005935//cellular bud neck;GO:0005938/…	GO:0003674//molecular_function;GO:0003779//actin binding;GO:0005096//GTPase activator activity;GO:0005488//binding;GO:0005515//protein binding;GO:0005516//calmodulin binding;GO:0008047//enzyme activator activity;GO:0008092//cytoskeletal protein binding;GO:0030234//enzyme regulator activity;GO:0030695//GTPase regulator activity;GO:0044877//protein-containing complex binding;GO:0051015//actin filam…	GO:0000278//mitotic cell cycle;GO:0000281//mitotic cytokinesis;GO:0000910//cytokinesis;GO:0000912//assembly of actomyosin apparatus involved in cytokinesis;GO:0000915//actomyosin contractile ring assembly;GO:0000917//division septum assembly;GO:0000920//septum digestion after cytokinesis;GO:0006950//response to stress;GO:0006970//response to osmotic stress;GO:0006996//organelle organization;GO:00…
MSTRG.2311.1	Chr001	3890291	3896799	+	g1355	3889096	3889953	-	UPSTREAM	337	g1356	--	--	-	hypothetical protein H101_07825 [Trichophyton interdigitale H6]	-	-	-	-	-	-	-
MSTRG.2311.1	Chr001	3890291	3896799	+	g1359	3904589	3907291	+	UPSTREAM	7789	g1356	--	--	-	hypothetical protein H101_07208 [Trichophyton interdigitale H6]	-	-	-	-	-	-	-
MSTRG.2363.1	Chr001	4135632	4137080	+	g1386	4131761	4134661	-	UPSTREAM	970	MSTRG.2363	--	--	PKAR	hypothetical protein H101_02692 [Trichophyton interdigitale H6]	-	-	-	-	-	GO:0005515//protein binding	-
MSTRG.2363.1	Chr001	4135632	4137080	+	g1387	4137395	4138195	-	DOWNSTREAM	314	MSTRG.2363	--	--	-	hypothetical protein H101_05911 [Trichophyton interdigitale H6]	-	-	-	-	-	-	-
MSTRG.2363.1	Chr001	4135632	4137080	+	g1390	4140736	4143802	+	UPSTREAM	3655	MSTRG.2363	--	--	klp6	hypothetical protein H109_01462 [Trichophyton interdigitale MR816]	Cellular Processes	Cell motility	ko04814//Motor proteins	K10401	GO:0000775//chromosome, centromeric region;GO:0000776//kinetochore;GO:0005575//cellular_component;GO:0005622//intracellular anatomical structure;GO:0005634//nucleus;GO:0005694//chromosome;GO:0005737//cytoplasm;GO:0005819//spindle;GO:0005828//kinetochore microtubule;GO:0005856//cytoskeleton;GO:0005871//kinesin complex;GO:0005874//microtubule;GO:0005875//microtubule associated complex;GO:0005876//s…	GO:0000166//nucleotide binding;GO:0003674//molecular_function;GO:0003774//cytoskeletal motor activity;GO:0003777//microtubule motor activity;GO:0003824//catalytic activity;GO:0005488//binding;GO:0005515//protein binding;GO:0005524//ATP binding;GO:0008017//microtubule binding;GO:0008092//cytoskeletal protein binding;GO:0008574//plus-end-directed microtubule motor activity;GO:0015631//tubulin bindi…	GO:0000003//reproduction;GO:0000070//mitotic sister chromatid segregation;GO:0000132//establishment of mitotic spindle orientation;GO:0000212//meiotic spindle organization;GO:0000226//microtubule cytoskeleton organization;GO:0000278//mitotic cell cycle;GO:0000280//nuclear division;GO:0000819//sister chromatid segregation;GO:0000910//cytokinesis;GO:0006810//transport;GO:0006928//movement of cell o…
MSTRG.2444.2	Chr001	4257065	4258108	-	MSTRG.2437	4246406	4248368	+	DOWNSTREAM	8696	g1435	--	--	--	XP_003175138.1 taxid=535722 hypothetical protein MGYG_02668 [Nannizzia gypsea CBS 118893]	-	-	-	-	-	-	-
MSTRG.2444.2	Chr001	4257065	4258108	-	g1433	4253236	4254051	+	DOWNSTREAM	3013	g1435	--	--	erg2	C-8 sterol isomerase [Trichophyton tonsurans CBS 112818]	Metabolism;Metabolism;Metabolism	Global and overview maps;Global and overview maps;Lipid metabolism	ko01100//Metabolic pathways;ko01110//Biosynthesis of secondary metabolites;ko00100//Steroid biosynthesis	K09829;K09829;K09829	GO:0005575//cellular_component;GO:0005622//intracellular anatomical structure;GO:0005634//nucleus;GO:0005635//nuclear envelope;GO:0005637//nuclear inner membrane;GO:0005640//nuclear outer membrane;GO:0005737//cytoplasm;GO:0005783//endoplasmic reticulum;GO:0005789//endoplasmic reticulum membrane;GO:0005811//lipid droplet;GO:0005886//plasma membrane;GO:0005887//integral component of plasma membrane…	GO:0000247//C-8 sterol isomerase activity;GO:0001653//peptide receptor activity;GO:0003674//molecular_function;GO:0003824//catalytic activity;GO:0004888//transmembrane signaling receptor activity;GO:0004930//G protein-coupled receptor activity;GO:0004985//G protein-coupled opioid receptor activity;GO:0005488//binding;GO:0005515//protein binding;GO:0008528//G protein-coupled peptide receptor activ…	GO:0000302//response to reactive oxygen species;GO:0006066//alcohol metabolic process;GO:0006629//lipid metabolic process;GO:0006694//steroid biosynthetic process;GO:0006696//ergosterol biosynthetic process;GO:0006810//transport;GO:0006869//lipid transport;GO:0006950//response to stress;GO:0006979//response to oxidative stress;GO:0007154//cell communication;GO:0007165//signal transduction;GO:0007…
MSTRG.2444.2	Chr001	4257065	4258108	-	g1439	4265649	4266418	+	UPSTREAM	7540	g1435	--	--	-	hypothetical protein H101_07437 [Trichophyton interdigitale H6]	-	-	-	-	-	GO:0004672//protein kinase activity;GO:0005524//ATP binding	GO:0006468//protein phosphorylation
MSTRG.2444.2	Chr001	4257065	4258108	-	g1440	4267838	4268755	+	UPSTREAM	9729	g1435	--	--	-	hypothetical protein H101_07438 [Trichophyton interdigitale H6]	-	-	-	-	-	-	-
MSTRG.2464.1	Chr001	4282729	4283158	-	g1444	4280587	4281897	-	UPSTREAM	831	MSTRG.2464	--	--	FBA1	fructose-bisphosphate aldolase 1 [Trichophyton interdigitale H6]	Metabolism;Metabolism;Metabolism;Metabolism;Metabolism;Metabolism;Metabolism;Metabolism;Metabolism	Global and overview maps;Global and overview maps;Global and overview maps;Global and overview maps;Carbohydrate metabolism;Carbohydrate metabolism;Carbohydrate metabolism;Energy metabolism;Energy metabolism	ko01100//Metabolic pathways;ko01110//Biosynthesis of secondary metabolites;ko01230//Biosynthesis of amino acids;ko01200//Carbon metabolism;ko00010//Glycolysis / Gluconeogenesis;ko00030//Pentose phosphate pathway;ko00051//Fructose and mannose metabolism;ko00710//Carbon fixation by Calvin cycle;ko00680//Methane metabolism	K01624;K01624;K01624;K01624;K01624;K01624;K01624;K01624;K01624	GO:0005575//cellular_component;GO:0005618//cell wall;GO:0005622//intracellular anatomical structure;GO:0005737//cytoplasm;GO:0005739//mitochondrion;GO:0005829//cytosol;GO:0005886//plasma membrane;GO:0009277//fungal-type cell wall;GO:0009986//cell surface;GO:0016020//membrane;GO:0030312//external encapsulating structure;GO:0030446//hyphal cell wall;GO:0043226//organelle;GO:0043227//membrane-bounde…	GO:0003674//molecular_function;GO:0003824//catalytic activity;GO:0004332//fructose-bisphosphate aldolase activity;GO:0005488//binding;GO:0008270//zinc ion binding;GO:0009025//tagatose-bisphosphate aldolase activity;GO:0016829//lyase activity;GO:0016830//carbon-carbon lyase activity;GO:0016832//aldehyde-lyase activity;GO:0043167//ion binding;GO:0043169//cation binding;GO:0046872//metal ion binding…	GO:0005975//carbohydrate metabolic process;GO:0005996//monosaccharide metabolic process;GO:0006006//glucose metabolic process;GO:0006007//glucose catabolic process;GO:0006082//organic acid metabolic process;GO:0006090//pyruvate metabolic process;GO:0006091//generation of precursor metabolites and energy;GO:0006094//gluconeogenesis;GO:0006096//glycolytic process;GO:0006139//nucleobase-containing c…
MSTRG.2464.1	Chr001	4282729	4283158	-	g1446	4287676	4288504	-	DOWNSTREAM	4517	MSTRG.2464	--	--	-	hypothetical protein TMEN_9569 [Trichophyton mentagrophytes]	-	-	-	-	-	-	-
MSTRG.2464.1	Chr001	4282729	4283158	-	g1447	4289285	4289879	-	DOWNSTREAM	6126	MSTRG.2464	--	--	-	hypothetical protein H101_04799 [Trichophyton interdigitale H6]	-	-	-	-	-	-	-
MSTRG.2464.1	Chr001	4282729	4283158	-	g1448	4290645	4291913	-	DOWNSTREAM	7486	MSTRG.2464	--	--	-	hypothetical protein H101_04798 [Trichophyton interdigitale H6]	-	-	-	-	-	-	GO:0009306//protein secretion
MSTRG.2464.1	Chr001	4282729	4283158	-	g1443	4275826	4278782	-	UPSTREAM	3946	MSTRG.2464	--	--	SPBC354.08c	hypothetical protein H109_01417 [Trichophyton interdigitale MR816]	-	-	-	-	GO:0005575//cellular_component;GO:0005886//plasma membrane;GO:0005887//integral component of plasma membrane;GO:0016020//membrane;GO:0016021//integral component of membrane;GO:0031224//intrinsic component of membrane;GO:0031226//intrinsic component of plasma membrane;GO:0071944//cell periphery	-	GO:0006810//transport;GO:0006811//ion transport;GO:0006892//post-Golgi vesicle-mediated transport;GO:0006893//Golgi to plasma membrane transport;GO:0008150//biological_process;GO:0016192//vesicle-mediated transport;GO:0048193//Golgi vesicle transport;GO:0051179//localization;GO:0051234//establishment of localization;GO:0098876//vesicle-mediated transport to the plasma membrane
MSTRG.2464.1	Chr001	4282729	4283158	-	g1449	4292509	4295416	+	UPSTREAM	9350	MSTRG.2464	--	--	SPBC354.10	hypothetical protein H109_01411 [Trichophyton interdigitale MR816]	-	-	-	-	GO:0000781//chromosome, telomeric region;GO:0005575//cellular_component;GO:0005622//intracellular anatomical structure;GO:0005634//nucleus;GO:0005694//chromosome;GO:0043226//organelle;GO:0043227//membrane-bounded organelle;GO:0043228//non-membrane-bounded organelle;GO:0043229//intracellular organelle;GO:0043231//intracellular membrane-bounded organelle;GO:0043232//intracellular non-membrane-bound…	GO:0003674//molecular_function;GO:0003676//nucleic acid binding;GO:0003677//DNA binding;GO:0005488//binding;GO:0043130//ubiquitin binding;GO:0097159//organic cyclic compound binding;GO:1901363//heterocyclic compound binding	GO:0000723//telomere maintenance;GO:0006139//nucleobase-containing compound metabolic process;GO:0006259//DNA metabolic process;GO:0006281//DNA repair;GO:0006283//transcription-coupled nucleotide-excision repair;GO:0006289//nucleotide-excision repair;GO:0006464//cellular protein modification process;GO:0006508//proteolysis;GO:0006511//ubiquitin-dependent protein catabolic process;GO:0006725//cell…
MSTRG.2544.1	Chr001	4405881	4407023	-	g1489	4395133	4397730	+	DOWNSTREAM	8150	g1492	--	--	-	hypothetical protein H109_01368 [Trichophyton interdigitale MR816]	-	-	-	-	-	-	-
MSTRG.2544.1	Chr001	4405881	4407023	-	g1491	4402986	4404431	-	UPSTREAM	1449	g1492	--	--	RYP3	hypothetical protein H101_02149 [Trichophyton interdigitale H6]	-	-	-	-	GO:0005575//cellular_component;GO:0005622//intracellular anatomical structure;GO:0005634//nucleus;GO:0005737//cytoplasm;GO:0043226//organelle;GO:0043227//membrane-bounded organelle;GO:0043229//intracellular organelle;GO:0043231//intracellular membrane-bounded organelle	-	GO:0000003//reproduction;GO:0003006//developmental process involved in reproduction;GO:0005975//carbohydrate metabolic process;GO:0005984//disaccharide metabolic process;GO:0005991//trehalose metabolic process;GO:0005992//trehalose biosynthetic process;GO:0006139//nucleobase-containing compound metabolic process;GO:0006351//transcription, DNA-templated;GO:0006355//regulation of transcription, DNA…
MSTRG.2544.1	Chr001	4405881	4407023	-	g1493	4407667	4408560	-	DOWNSTREAM	643	g1492	--	--	RSB1	sphingoid long-chain base transporter RSB1 [Trichophyton equinum CBS 127.97]	-	-	-	-	GO:0016020//membrane	-	-
MSTRG.2544.1	Chr001	4405881	4407023	-	g1495	4412062	4412934	-	DOWNSTREAM	5038	g1492	--	--	CIMG_05755	fructose-bisphosphate aldolase [Trichophyton tonsurans CBS 112818]	Metabolism;Metabolism;Metabolism;Metabolism;Metabolism;Metabolism;Metabolism;Metabolism;Metabolism	Global and overview maps;Global and overview maps;Global and overview maps;Global and overview maps;Carbohydrate metabolism;Carbohydrate metabolism;Carbohydrate metabolism;Energy metabolism;Energy metabolism	ko01100//Metabolic pathways;ko01110//Biosynthesis of secondary metabolites;ko01230//Biosynthesis of amino acids;ko01200//Carbon metabolism;ko00010//Glycolysis / Gluconeogenesis;ko00030//Pentose phosphate pathway;ko00051//Fructose and mannose metabolism;ko00710//Carbon fixation by Calvin cycle;ko00680//Methane metabolism	K01624;K01624;K01624;K01624;K01624;K01624;K01624;K01624;K01624	-	GO:0003674//molecular_function;GO:0003824//catalytic activity;GO:0004332//fructose-bisphosphate aldolase activity;GO:0005488//binding;GO:0008270//zinc ion binding;GO:0009025//tagatose-bisphosphate aldolase activity;GO:0016829//lyase activity;GO:0016830//carbon-carbon lyase activity;GO:0016832//aldehyde-lyase activity;GO:0043167//ion binding;GO:0043169//cation binding;GO:0046872//metal ion binding…	GO:0005975//carbohydrate metabolic process;GO:0006082//organic acid metabolic process;GO:0006090//pyruvate metabolic process;GO:0006091//generation of precursor metabolites and energy;GO:0006096//glycolytic process;GO:0006139//nucleobase-containing compound metabolic process;GO:0006163//purine nucleotide metabolic process;GO:0006164//purine nucleotide biosynthetic process;GO:0006165//nucleoside d…
MSTRG.2544.1	Chr001	4405881	4407023	-	g1496	4413346	4414795	-	DOWNSTREAM	6322	g1492	--	--	ltnD	hypothetical protein H101_02154 [Trichophyton interdigitale H6]	Metabolism;Metabolism	Global and overview maps;Amino acid metabolism	ko01100//Metabolic pathways;ko00280//Valine, leucine and isoleucine degradation	K00020;K00020	GO:0005634//nucleus;GO:0005737//cytoplasm	GO:0004616//phosphogluconate dehydrogenase (decarboxylating) activity;GO:0005515//protein binding;GO:0008270//zinc ion binding;GO:0008442//3-hydroxyisobutyrate dehydrogenase activity;GO:0008679//2-hydroxy-3-oxopropionate reductase activity;GO:0016616//oxidoreductase activity, acting on the CH-OH group of donors, NAD or NADP as acceptor;GO:0042054//histone methyltransferase activity;GO:0050661//NA…	GO:0000271//polysaccharide biosynthetic process;GO:0006098//pentose-phosphate shunt;GO:0006574//valine catabolic process;GO:0006631//fatty acid metabolic process;GO:0008652//cellular amino acid biosynthetic process;GO:0019580//galactarate metabolic process
MSTRG.2599.1	Chr001	4500194	4500614	-	g1528	4496637	4500152	-	UPSTREAM	41	MSTRG.2599	--	--	IRE1	IRE protein kinase [Trichophyton interdigitale MR816]	Genetic Information Processing	Folding, sorting and degradation	ko04141//Protein processing in endoplasmic reticulum	K08852	GO:0005575//cellular_component;GO:0005622//intracellular anatomical structure;GO:0005634//nucleus;GO:0005737//cytoplasm;GO:0005783//endoplasmic reticulum;GO:0005789//endoplasmic reticulum membrane;GO:0012505//endomembrane system;GO:0016020//membrane;GO:0016021//integral component of membrane;GO:0030176//integral component of endoplasmic reticulum membrane;GO:0031224//intrinsic component of membra…	GO:0000166//nucleotide binding;GO:0003674//molecular_function;GO:0003824//catalytic activity;GO:0004518//nuclease activity;GO:0004519//endonuclease activity;GO:0004521//endoribonuclease activity;GO:0004540//ribonuclease activity;GO:0004672//protein kinase activity;GO:0004674//protein serine/threonine kinase activity;GO:0005488//binding;GO:0005515//protein binding;GO:0005524//ATP binding;GO:001630…	GO:0000902//cell morphogenesis;GO:0000904//cell morphogenesis involved in differentiation;GO:0000956//nuclear-transcribed mRNA catabolic process;GO:0001654//eye development;GO:0001666//response to hypoxia;GO:0001745//compound eye morphogenesis;GO:0001751//compound eye photoreceptor cell differentiation;GO:0001754//eye photoreceptor cell differentiation;GO:0002119//nematode larval development;GO:0…
MSTRG.2599.1	Chr001	4500194	4500614	-	g1531	4506839	4508813	-	DOWNSTREAM	6224	MSTRG.2599	--	--	otaC	cyrochrome P450 [Trichophyton mentagrophytes]	-	-	-	-	-	GO:0004497//monooxygenase activity;GO:0005506//iron ion binding;GO:0016705//oxidoreductase activity, acting on paired donors, with incorporation or reduction of molecular oxygen;GO:0020037//heme binding	GO:0046148//pigment biosynthetic process
MSTRG.2599.1	Chr001	4500194	4500614	-	g1530	4505127	4506171	+	UPSTREAM	4512	MSTRG.2599	--	--	gloN	Amt4 [Trichophyton equinum CBS 127.97]	-	-	-	-	-	GO:0052689//carboxylic ester hydrolase activity	GO:0009058//biosynthetic process;GO:0009102//biotin biosynthetic process
MSTRG.2615.1	Chr001	4524286	4526836	+	g1534	4519426	4520525	+	DOWNSTREAM	3760	MSTRG.2615	--	--	-	Alpha/beta superfamily hydrolase [Trichophyton interdigitale]	-	-	-	-	-	GO:0004806//triglyceride lipase activity;GO:0008236//serine-type peptidase activity;GO:0016787//hydrolase activity	GO:0006508//proteolysis;GO:0016042//lipid catabolic process
MSTRG.2615.1	Chr001	4524286	4526836	+	g1536	4527060	4528390	+	UPSTREAM	223	MSTRG.2615	--	--	-	fluoroacetate dehalogenase [Trichophyton mentagrophytes]	-	-	-	-	-	GO:0047570//3-oxoadipate enol-lactonase activity;GO:0052689//carboxylic ester hydrolase activity;GO:0070205//2-succinyl-6-hydroxy-2,4-cyclohexadiene-1-carboxylate synthase activity	GO:0009102//biotin biosynthetic process;GO:0009234//menaquinone biosynthetic process;GO:0015979//photosynthesis;GO:0042952//beta-ketoadipate pathway
MSTRG.2615.1	Chr001	4524286	4526836	+	g1537	4529633	4531038	+	UPSTREAM	2796	MSTRG.2615	--	--	YPL057C	mannosyl phosphorylinositol ceramide synthase SUR1 [Trichophyton equinum CBS 127.97]	-	-	-	-	-	-	-
MSTRG.2631.1	Chr001	4558312	4559923	+	g1545	4561527	4562305	-	DOWNSTREAM	1603	g1543	--	--	pi063	hypothetical protein TESG_07813 [Trichophyton tonsurans CBS 112818]	-	-	-	-	GO:0000322//storage vacuole;GO:0000323//lytic vacuole;GO:0000324//fungal-type vacuole;GO:0000329//fungal-type vacuole membrane;GO:0005575//cellular_component;GO:0005622//intracellular anatomical structure;GO:0005737//cytoplasm;GO:0005739//mitochondrion;GO:0005768//endosome;GO:0005773//vacuole;GO:0005774//vacuolar membrane;GO:0010008//endosome membrane;GO:0012505//endomembrane system;GO:0016020//m…	GO:0003674//molecular_function	GO:0006071//glycerol metabolic process;GO:0006355//regulation of transcription, DNA-templated;GO:0006605//protein targeting;GO:0006623//protein targeting to vacuole;GO:0006810//transport;GO:0006886//intracellular protein transport;GO:0007034//vacuolar transport;GO:0008104//protein localization;GO:0008150//biological_process;GO:0015031//protein transport;GO:0015833//peptide transport;GO:0016192//v…
MSTRG.2631.1	Chr001	4558312	4559923	+	g1547	4566694	4567235	-	DOWNSTREAM	6770	g1543	--	--	vps55	hypothetical protein ARB_04096 [Trichophyton benhamiae CBS 112371]	-	-	-	-	GO:0000139//Golgi membrane;GO:0005575//cellular_component;GO:0005622//intracellular anatomical structure;GO:0005737//cytoplasm;GO:0005768//endosome;GO:0005770//late endosome;GO:0005794//Golgi apparatus;GO:0010008//endosome membrane;GO:0012505//endomembrane system;GO:0016020//membrane;GO:0016021//integral component of membrane;GO:0031090//organelle membrane;GO:0031224//intrinsic component of membr…	GO:0003674//molecular_function;GO:0005102//signaling receptor binding;GO:0005488//binding;GO:0005515//protein binding	GO:0006810//transport;GO:0006886//intracellular protein transport;GO:0007034//vacuolar transport;GO:0008104//protein localization;GO:0008150//biological_process;GO:0009966//regulation of signal transduction;GO:0009968//negative regulation of signal transduction;GO:0010646//regulation of cell communication;GO:0010648//negative regulation of cell communication;GO:0015031//protein transport;GO:00158…
MSTRG.2631.1	Chr001	4558312	4559923	+	g1548	4567714	4568636	+	UPSTREAM	7790	g1543	--	--	SPAC6G10.04c	proteasome component PRE5 [Trichophyton equinum CBS 127.97]	Genetic Information Processing	Folding, sorting and degradation	ko03050//Proteasome	K02725	GO:0000502//proteasome complex;GO:0005575//cellular_component;GO:0005622//intracellular anatomical structure;GO:0005634//nucleus;GO:0005654//nucleoplasm;GO:0005737//cytoplasm;GO:0005813//centrosome;GO:0005815//microtubule organizing center;GO:0005829//cytosol;GO:0005839//proteasome core complex;GO:0005844//polysome;GO:0005856//cytoskeleton;GO:0005886//plasma membrane;GO:0005911//cell-cell junctio…	GO:0001530//lipopolysaccharide binding;GO:0003674//molecular_function;GO:0003676//nucleic acid binding;GO:0003723//RNA binding;GO:0003824//catalytic activity;GO:0004175//endopeptidase activity;GO:0004298//threonine-type endopeptidase activity;GO:0005488//binding;GO:0005515//protein binding;GO:0008233//peptidase activity;GO:0008289//lipid binding;GO:0016787//hydrolase activity;GO:0070003//threonin…	GO:0002376//immune system process;GO:0002682//regulation of immune system process;GO:0002683//negative regulation of immune system process;GO:0002861//regulation of inflammatory response to antigenic stimulus;GO:0002862//negative regulation of inflammatory response to antigenic stimulus;GO:0006464//cellular protein modification process;GO:0006508//proteolysis;GO:0006511//ubiquitin-dependent prote…
MSTRG.2651.1	Chr001	4594857	4595670	-	g1558	4597089	4597879	+	UPSTREAM	1418	g1556	--	--	nuo14.8	uncharacterized protein TERG_06620 [Trichophyton rubrum CBS 118892]	Metabolism;Metabolism	Global and overview maps;Energy metabolism	ko01100//Metabolic pathways;ko00190//Oxidative phosphorylation	K03950;K03950	GO:0005575//cellular_component;GO:0005622//intracellular anatomical structure;GO:0005737//cytoplasm;GO:0005739//mitochondrion;GO:0005740//mitochondrial envelope;GO:0005743//mitochondrial inner membrane;GO:0005746//mitochondrial respirasome;GO:0005747//mitochondrial respiratory chain complex I;GO:0016020//membrane;GO:0019866//organelle inner membrane;GO:0030964//NADH dehydrogenase complex;GO:00310…	GO:0003674//molecular_function;GO:0003824//catalytic activity;GO:0003954//NADH dehydrogenase activity;GO:0008137//NADH dehydrogenase (ubiquinone) activity;GO:0016491//oxidoreductase activity;GO:0016651//oxidoreductase activity, acting on NAD(P)H;GO:0016655//oxidoreductase activity, acting on NAD(P)H, quinone or similar compound as acceptor;GO:0050136//NADH dehydrogenase (quinone) activity	GO:0006091//generation of precursor metabolites and energy;GO:0006119//oxidative phosphorylation;GO:0006120//mitochondrial electron transport, NADH to ubiquinone;GO:0006139//nucleobase-containing compound metabolic process;GO:0006163//purine nucleotide metabolic process;GO:0006725//cellular aromatic compound metabolic process;GO:0006753//nucleoside phosphate metabolic process;GO:0006793//phosphor…
MSTRG.2667.1	Chr001	4627578	4629153	+	g1570	4633417	4635935	+	UPSTREAM	4263	g1568	--	--	-	hypothetical protein H101_06051 [Trichophyton interdigitale H6]	-	-	-	-	-	-	-
MSTRG.2667.1	Chr001	4627578	4629153	+	g1571	4636987	4638964	-	DOWNSTREAM	7833	g1568	--	--	ale1	hypothetical protein H101_06052 [Trichophyton interdigitale H6]	Metabolism;Metabolism;Metabolism;Metabolism;Metabolism	Global and overview maps;Global and overview maps;Lipid metabolism;Lipid metabolism;Lipid metabolism	ko01100//Metabolic pathways;ko01110//Biosynthesis of secondary metabolites;ko00564//Glycerophospholipid metabolism;ko00561//Glycerolipid metabolism;ko00565//Ether lipid metabolism	K13519;K13519;K13519;K13519;K13519	GO:0005575//cellular_component;GO:0005622//intracellular anatomical structure;GO:0005737//cytoplasm;GO:0005783//endoplasmic reticulum;GO:0005789//endoplasmic reticulum membrane;GO:0012505//endomembrane system;GO:0016020//membrane;GO:0016021//integral component of membrane;GO:0031090//organelle membrane;GO:0031224//intrinsic component of membrane;GO:0031984//organelle subcompartment;GO:0042175//nu…	GO:0003674//molecular_function;GO:0003824//catalytic activity;GO:0003841//1-acylglycerol-3-phosphate O-acyltransferase activity;GO:0008374//O-acyltransferase activity;GO:0016411//acylglycerol O-acyltransferase activity;GO:0016740//transferase activity;GO:0016746//acyltransferase activity;GO:0016747//acyltransferase activity, transferring groups other than amino-acyl groups;GO:0042171//lysophospha…	GO:0000003//reproduction;GO:0003006//developmental process involved in reproduction;GO:0006629//lipid metabolic process;GO:0006644//phospholipid metabolic process;GO:0006646//phosphatidylethanolamine biosynthetic process;GO:0006650//glycerophospholipid metabolic process;GO:0006793//phosphorus metabolic process;GO:0006796//phosphate-containing compound metabolic process;GO:0006928//movement of cel…
MSTRG.2710.1	Chr001	4697381	4702213	-	g1593	4690431	4691534	-	UPSTREAM	5846	MSTRG.2710	--	--	RRP36	rRNA biogenesis protein RRP36 [Trichophyton interdigitale H6]	-	-	-	-	GO:0005575//cellular_component;GO:0005622//intracellular anatomical structure;GO:0005634//nucleus;GO:0005654//nucleoplasm;GO:0005730//nucleolus;GO:0005737//cytoplasm;GO:0030684//preribosome;GO:0030686//90S preribosome;GO:0031974//membrane-enclosed lumen;GO:0031981//nuclear lumen;GO:0032991//protein-containing complex;GO:0043226//organelle;GO:0043227//membrane-bounded organelle;GO:0043228//non-mem…	GO:0003674//molecular_function	GO:0000003//reproduction;GO:0000462//maturation of SSU-rRNA from tricistronic rRNA transcript (SSU-rRNA, 5.8S rRNA, LSU-rRNA);GO:0000469//cleavage involved in rRNA processing;GO:0006139//nucleobase-containing compound metabolic process;GO:0006364//rRNA processing;GO:0006396//RNA processing;GO:0006725//cellular aromatic compound metabolic process;GO:0006807//nitrogen compound metabolic process;GO:…
MSTRG.2710.1	Chr001	4697381	4702213	-	g1594	4692121	4693703	+	DOWNSTREAM	3677	MSTRG.2710	--	--	SPBC1271.03c	hypothetical protein H101_07316 [Trichophyton interdigitale H6]	-	-	-	-	GO:0005575//cellular_component;GO:0005886//plasma membrane;GO:0016020//membrane;GO:0071944//cell periphery	GO:0003674//molecular_function;GO:0003824//catalytic activity;GO:0004721//phosphoprotein phosphatase activity;GO:0016787//hydrolase activity;GO:0016788//hydrolase activity, acting on ester bonds;GO:0016791//phosphatase activity;GO:0042578//phosphoric ester hydrolase activity;GO:0140096//catalytic activity, acting on a protein	GO:0006464//cellular protein modification process;GO:0006470//protein dephosphorylation;GO:0006793//phosphorus metabolic process;GO:0006796//phosphate-containing compound metabolic process;GO:0006807//nitrogen compound metabolic process;GO:0008150//biological_process;GO:0008152//metabolic process;GO:0009987//cellular process;GO:0016311//dephosphorylation;GO:0019538//protein metabolic process;GO:0…
MSTRG.2710.1	Chr001	4697381	4702213	-	g1597	4704432	4705733	+	UPSTREAM	2218	MSTRG.2710	--	--	-	hypothetical protein H101_02145 [Trichophyton interdigitale H6]	-	-	-	-	-	-	-
MSTRG.2710.1	Chr001	4697381	4702213	-	g1598	4709555	4710499	-	DOWNSTREAM	7341	MSTRG.2710	--	--	cnb-1	calcineurin regulatory subunit B [Trichophyton tonsurans CBS 112818]	-	-	-	-	GO:0005575//cellular_component;GO:0005622//intracellular anatomical structure;GO:0005634//nucleus;GO:0005737//cytoplasm;GO:0005829//cytosol;GO:0005886//plasma membrane;GO:0005955//calcineurin complex;GO:0008287//protein serine/threonine phosphatase complex;GO:0009898//cytoplasmic side of plasma membrane;GO:0016020//membrane;GO:0032153//cell division site;GO:0032991//protein-containing complex;GO:…	GO:0003674//molecular_function;GO:0003824//catalytic activity;GO:0004721//phosphoprotein phosphatase activity;GO:0004722//protein serine/threonine phosphatase activity;GO:0004723//calcium-dependent protein serine/threonine phosphatase activity;GO:0005488//binding;GO:0005509//calcium ion binding;GO:0005515//protein binding;GO:0008597//calcium-dependent protein serine/threonine phosphatase regulato…	GO:0000749//response to pheromone triggering conjugation with cellular fusion;GO:0000754//adaptation of signaling pathway by response to pheromone involved in conjugation with cellular fusion;GO:0001525//angiogenesis;GO:0001568//blood vessel development;GO:0001569//branching involved in blood vessel morphogenesis;GO:0001763//morphogenesis of a branching structure;GO:0001837//epithelial to mesench…
MSTRG.2710.2	Chr001	4697410	4699215	-	g1593	4690431	4691534	-	UPSTREAM	5875	MSTRG.2710	--	--	RRP36	rRNA biogenesis protein RRP36 [Trichophyton interdigitale H6]	-	-	-	-	GO:0005575//cellular_component;GO:0005622//intracellular anatomical structure;GO:0005634//nucleus;GO:0005654//nucleoplasm;GO:0005730//nucleolus;GO:0005737//cytoplasm;GO:0030684//preribosome;GO:0030686//90S preribosome;GO:0031974//membrane-enclosed lumen;GO:0031981//nuclear lumen;GO:0032991//protein-containing complex;GO:0043226//organelle;GO:0043227//membrane-bounded organelle;GO:0043228//non-mem…	GO:0003674//molecular_function	GO:0000003//reproduction;GO:0000462//maturation of SSU-rRNA from tricistronic rRNA transcript (SSU-rRNA, 5.8S rRNA, LSU-rRNA);GO:0000469//cleavage involved in rRNA processing;GO:0006139//nucleobase-containing compound metabolic process;GO:0006364//rRNA processing;GO:0006396//RNA processing;GO:0006725//cellular aromatic compound metabolic process;GO:0006807//nitrogen compound metabolic process;GO:…
MSTRG.2710.2	Chr001	4697410	4699215	-	g1594	4692121	4693703	+	DOWNSTREAM	3706	MSTRG.2710	--	--	SPBC1271.03c	hypothetical protein H101_07316 [Trichophyton interdigitale H6]	-	-	-	-	GO:0005575//cellular_component;GO:0005886//plasma membrane;GO:0016020//membrane;GO:0071944//cell periphery	GO:0003674//molecular_function;GO:0003824//catalytic activity;GO:0004721//phosphoprotein phosphatase activity;GO:0016787//hydrolase activity;GO:0016788//hydrolase activity, acting on ester bonds;GO:0016791//phosphatase activity;GO:0042578//phosphoric ester hydrolase activity;GO:0140096//catalytic activity, acting on a protein	GO:0006464//cellular protein modification process;GO:0006470//protein dephosphorylation;GO:0006793//phosphorus metabolic process;GO:0006796//phosphate-containing compound metabolic process;GO:0006807//nitrogen compound metabolic process;GO:0008150//biological_process;GO:0008152//metabolic process;GO:0009987//cellular process;GO:0016311//dephosphorylation;GO:0019538//protein metabolic process;GO:0…
MSTRG.2710.2	Chr001	4697410	4699215	-	g1597	4704432	4705733	+	UPSTREAM	5216	MSTRG.2710	--	--	-	hypothetical protein H101_02145 [Trichophyton interdigitale H6]	-	-	-	-	-	-	-
MSTRG.2806.1	Chr001	4841452	4842775	-	g1647	4833898	4835913	-	UPSTREAM	5538	g1650	--	--	TSTA_043820	hypothetical protein H101_04946 [Trichophyton interdigitale H6]	-	-	-	-	-	GO:0003824//catalytic activity;GO:0003938//IMP dehydrogenase activity;GO:0004452//isopentenyl-diphosphate delta-isomerase activity;GO:0010181//FMN binding;GO:0015930//glutamate synthase activity;GO:0016491//oxidoreductase activity;GO:0016638//oxidoreductase activity, acting on the CH-NH2 group of donors;GO:0016857//racemase and epimerase activity, acting on carbohydrates and derivatives;GO:001858…	GO:0000105//histidine biosynthetic process;GO:0005975//carbohydrate metabolic process;GO:0006164//purine nucleotide biosynthetic process;GO:0006537//glutamate biosynthetic process;GO:0008299//isoprenoid biosynthetic process;GO:0140604//mycofactocin biosynthetic process
MSTRG.2806.1	Chr001	4841452	4842775	-	g1648	4837048	4837764	+	DOWNSTREAM	3687	g1650	--	--	-	hypothetical protein H101_04947 [Trichophyton interdigitale H6]	-	-	-	-	-	GO:0005515//protein binding;GO:0008270//zinc ion binding	-
MSTRG.2806.1	Chr001	4841452	4842775	-	g1649	4838250	4838767	+	DOWNSTREAM	2684	g1650	--	--	-	hypothetical protein TEQG_06248 [Trichophyton equinum CBS 127.97]	-	-	-	-	GO:0016020//membrane	-	-
MSTRG.2806.1	Chr001	4841452	4842775	-	g1651	4843498	4846104	-	DOWNSTREAM	722	g1650	--	--	VTC2	hypothetical protein H101_01141 [Trichophyton interdigitale H6]	-	-	-	-	GO:0000322//storage vacuole;GO:0000323//lytic vacuole;GO:0000324//fungal-type vacuole;GO:0000329//fungal-type vacuole membrane;GO:0005575//cellular_component;GO:0005622//intracellular anatomical structure;GO:0005737//cytoplasm;GO:0005773//vacuole;GO:0005774//vacuolar membrane;GO:0005794//Golgi apparatus;GO:0005886//plasma membrane;GO:0012505//endomembrane system;GO:0016020//membrane;GO:0016021//i…	-	GO:0006810//transport;GO:0006914//autophagy;GO:0006996//organelle organization;GO:0007033//vacuole organization;GO:0007034//vacuolar transport;GO:0008150//biological_process;GO:0008152//metabolic process;GO:0009056//catabolic process;GO:0009987//cellular process;GO:0016043//cellular component organization;GO:0042144//vacuole fusion, non-autophagic;GO:0044237//cellular metabolic process;GO:0044248…
MSTRG.2806.1	Chr001	4841452	4842775	-	g1653	4850879	4852329	+	UPSTREAM	8103	g1650	--	--	Mfsd10	hypothetical protein H101_01143 [Trichophyton interdigitale H6]	-	-	-	-	GO:0005575//cellular_component;GO:0005622//intracellular anatomical structure;GO:0005737//cytoplasm;GO:0005886//plasma membrane;GO:0005903//brush border;GO:0012506//vesicle membrane;GO:0016020//membrane;GO:0016021//integral component of membrane;GO:0030659//cytoplasmic vesicle membrane;GO:0031090//organelle membrane;GO:0031224//intrinsic component of membrane;GO:0031253//cell projection membrane;…	GO:0003674//molecular_function;GO:0005215//transporter activity;GO:0005351//carbohydrate:proton symporter activity;GO:0008493//tetracycline transmembrane transporter activity;GO:0008509//anion transmembrane transporter activity;GO:0008514//organic anion transmembrane transporter activity;GO:0015075//ion transmembrane transporter activity;GO:0015098//molybdate ion transmembrane transporter activit…	GO:0000003//reproduction;GO:0003006//developmental process involved in reproduction;GO:0006810//transport;GO:0006811//ion transport;GO:0006820//anion transport;GO:0006855//xenobiotic transmembrane transport;GO:0006915//apoptotic process;GO:0007276//gamete generation;GO:0007281//germ cell development;GO:0007292//female gamete generation;GO:0008150//biological_process;GO:0008219//cell death;GO:0008…
MSTRG.2814.1	Chr001	4857613	4858323	+	g1653	4850879	4852329	+	DOWNSTREAM	5283	g1656	--	--	Mfsd10	hypothetical protein H101_01143 [Trichophyton interdigitale H6]	-	-	-	-	GO:0005575//cellular_component;GO:0005622//intracellular anatomical structure;GO:0005737//cytoplasm;GO:0005886//plasma membrane;GO:0005903//brush border;GO:0012506//vesicle membrane;GO:0016020//membrane;GO:0016021//integral component of membrane;GO:0030659//cytoplasmic vesicle membrane;GO:0031090//organelle membrane;GO:0031224//intrinsic component of membrane;GO:0031253//cell projection membrane;…	GO:0003674//molecular_function;GO:0005215//transporter activity;GO:0005351//carbohydrate:proton symporter activity;GO:0008493//tetracycline transmembrane transporter activity;GO:0008509//anion transmembrane transporter activity;GO:0008514//organic anion transmembrane transporter activity;GO:0015075//ion transmembrane transporter activity;GO:0015098//molybdate ion transmembrane transporter activit…	GO:0000003//reproduction;GO:0003006//developmental process involved in reproduction;GO:0006810//transport;GO:0006811//ion transport;GO:0006820//anion transport;GO:0006855//xenobiotic transmembrane transport;GO:0006915//apoptotic process;GO:0007276//gamete generation;GO:0007281//germ cell development;GO:0007292//female gamete generation;GO:0008150//biological_process;GO:0008219//cell death;GO:0008…
MSTRG.2814.1	Chr001	4857613	4858323	+	g1654	4852802	4853943	-	UPSTREAM	3669	g1656	--	--	-	hypothetical protein H101_01144 [Trichophyton interdigitale H6]	-	-	-	-	GO:0005575//cellular_component	GO:0003674//molecular_function	GO:0008150//biological_process
MSTRG.2814.1	Chr001	4857613	4858323	+	g1655	4854304	4857314	-	UPSTREAM	298	g1656	--	--	mcl1	hypothetical protein H101_01145 [Trichophyton interdigitale H6]	-	-	-	-	GO:0000228//nuclear chromosome;GO:0000775//chromosome, centromeric region;GO:0000785//chromatin;GO:0005575//cellular_component;GO:0005622//intracellular anatomical structure;GO:0005634//nucleus;GO:0005654//nucleoplasm;GO:0005657//replication fork;GO:0005694//chromosome;GO:0005737//cytoplasm;GO:0030117//membrane coat;GO:0031298//replication fork protection complex;GO:0031974//membrane-enclosed lum…	GO:0000981//DNA-binding transcription factor activity, RNA polymerase II-specific;GO:0003674//molecular_function;GO:0003676//nucleic acid binding;GO:0003677//DNA binding;GO:0003682//chromatin binding;GO:0003700//DNA-binding transcription factor activity;GO:0003723//RNA binding;GO:0005198//structural molecule activity;GO:0005488//binding;GO:0005515//protein binding;GO:0019899//enzyme binding;GO:00…	GO:0000070//mitotic sister chromatid segregation;GO:0000278//mitotic cell cycle;GO:0000280//nuclear division;GO:0000724//double-strand break repair via homologous recombination;GO:0000725//recombinational repair;GO:0000727//double-strand break repair via break-induced replication;GO:0000819//sister chromatid segregation;GO:0002098//tRNA wobble uridine modification;GO:0006139//nucleobase-containin…
MSTRG.2814.1	Chr001	4857613	4858323	+	g1659	4865030	4865722	+	UPSTREAM	6706	g1656	--	--	-	hypothetical protein H101_01149 [Trichophyton interdigitale H6]	-	-	-	-	GO:0005575//cellular_component	GO:0003674//molecular_function	GO:0000003//reproduction;GO:0003006//developmental process involved in reproduction;GO:0006355//regulation of transcription, DNA-templated;GO:0006357//regulation of transcription by RNA polymerase II;GO:0006996//organelle organization;GO:0007005//mitochondrion organization;GO:0007049//cell cycle;GO:0008150//biological_process;GO:0009653//anatomical structure morphogenesis;GO:0009889//regulation o…
MSTRG.2814.1	Chr001	4857613	4858323	+	g1660	4866324	4872928	-	DOWNSTREAM	8000	g1656	--	--	glt1	hypothetical protein H101_01150 [Trichophyton interdigitale H6]	Metabolism;Metabolism;Metabolism;Metabolism;Metabolism	Global and overview maps;Global and overview maps;Global and overview maps;Amino acid metabolism;Energy metabolism	ko01100//Metabolic pathways;ko01110//Biosynthesis of secondary metabolites;ko01230//Biosynthesis of amino acids;ko00250//Alanine, aspartate and glutamate metabolism;ko00910//Nitrogen metabolism	K00264;K00264;K00264;K00264;K00264	GO:0005575//cellular_component;GO:0005622//intracellular anatomical structure;GO:0005737//cytoplasm;GO:0005739//mitochondrion;GO:0009342//glutamate synthase complex (NADPH);GO:0043226//organelle;GO:0043227//membrane-bounded organelle;GO:0043229//intracellular organelle;GO:0043231//intracellular membrane-bounded organelle	GO:0000166//nucleotide binding;GO:0003674//molecular_function;GO:0003756//protein disulfide isomerase activity;GO:0003824//catalytic activity;GO:0004148//dihydrolipoyl dehydrogenase activity;GO:0004355//glutamate synthase (NADPH) activity;GO:0004452//isopentenyl-diphosphate delta-isomerase activity;GO:0004729//oxygen-dependent protoporphyrinogen oxidase activity;GO:0004791//thioredoxin-disulfide …	GO:0000302//response to reactive oxygen species;GO:0001505//regulation of neurotransmitter levels;GO:0006082//organic acid metabolic process;GO:0006520//cellular amino acid metabolic process;GO:0006536//glutamate metabolic process;GO:0006537//glutamate biosynthetic process;GO:0006541//glutamine metabolic process;GO:0006779//porphyrin-containing compound biosynthetic process;GO:0006790//sulfur com…
MSTRG.2825.3	Chr001	4875689	4877437	-	g1659	4865030	4865722	+	DOWNSTREAM	9966	g1661	--	--	-	hypothetical protein H101_01149 [Trichophyton interdigitale H6]	-	-	-	-	GO:0005575//cellular_component	GO:0003674//molecular_function	GO:0000003//reproduction;GO:0003006//developmental process involved in reproduction;GO:0006355//regulation of transcription, DNA-templated;GO:0006357//regulation of transcription by RNA polymerase II;GO:0006996//organelle organization;GO:0007005//mitochondrion organization;GO:0007049//cell cycle;GO:0008150//biological_process;GO:0009653//anatomical structure morphogenesis;GO:0009889//regulation o…
MSTRG.2825.3	Chr001	4875689	4877437	-	g1660	4866324	4872928	-	UPSTREAM	2760	g1661	--	--	glt1	hypothetical protein H101_01150 [Trichophyton interdigitale H6]	Metabolism;Metabolism;Metabolism;Metabolism;Metabolism	Global and overview maps;Global and overview maps;Global and overview maps;Amino acid metabolism;Energy metabolism	ko01100//Metabolic pathways;ko01110//Biosynthesis of secondary metabolites;ko01230//Biosynthesis of amino acids;ko00250//Alanine, aspartate and glutamate metabolism;ko00910//Nitrogen metabolism	K00264;K00264;K00264;K00264;K00264	GO:0005575//cellular_component;GO:0005622//intracellular anatomical structure;GO:0005737//cytoplasm;GO:0005739//mitochondrion;GO:0009342//glutamate synthase complex (NADPH);GO:0043226//organelle;GO:0043227//membrane-bounded organelle;GO:0043229//intracellular organelle;GO:0043231//intracellular membrane-bounded organelle	GO:0000166//nucleotide binding;GO:0003674//molecular_function;GO:0003756//protein disulfide isomerase activity;GO:0003824//catalytic activity;GO:0004148//dihydrolipoyl dehydrogenase activity;GO:0004355//glutamate synthase (NADPH) activity;GO:0004452//isopentenyl-diphosphate delta-isomerase activity;GO:0004729//oxygen-dependent protoporphyrinogen oxidase activity;GO:0004791//thioredoxin-disulfide …	GO:0000302//response to reactive oxygen species;GO:0001505//regulation of neurotransmitter levels;GO:0006082//organic acid metabolic process;GO:0006520//cellular amino acid metabolic process;GO:0006536//glutamate metabolic process;GO:0006537//glutamate biosynthetic process;GO:0006541//glutamine metabolic process;GO:0006779//porphyrin-containing compound biosynthetic process;GO:0006790//sulfur com…
MSTRG.2825.3	Chr001	4875689	4877437	-	g1662	4878001	4879078	-	DOWNSTREAM	563	g1661	--	--	frbA	hypothetical protein H101_06244 [Trichophyton interdigitale H6]	-	-	-	-	-	-	-
MSTRG.2825.3	Chr001	4875689	4877437	-	g1663	4880234	4881866	+	UPSTREAM	2796	g1661	--	--	SPAC25B8.11	hypothetical protein H101_06245 [Trichophyton interdigitale H6]	-	-	-	-	-	GO:0000981//DNA-binding transcription factor activity, RNA polymerase II-specific;GO:0003677//DNA binding;GO:0008270//zinc ion binding	GO:0006351//transcription, DNA-templated;GO:0006355//regulation of transcription, DNA-templated
MSTRG.2825.3	Chr001	4875689	4877437	-	g1664	4882523	4884744	-	DOWNSTREAM	5085	g1661	--	--	HSP70	hsp70-like protein [Trichophyton interdigitale H6]	Genetic Information Processing;Genetic Information Processing;Cellular Processes;Organismal Systems	Transcription;Folding, sorting and degradation;Transport and catabolism;Aging	ko03040//Spliceosome;ko04141//Protein processing in endoplasmic reticulum;ko04144//Endocytosis;ko04213//Longevity regulating pathway - multiple species	K03283;K03283;K03283;K03283	GO:0005575//cellular_component;GO:0005576//extracellular region;GO:0005622//intracellular anatomical structure	GO:0000166//nucleotide binding;GO:0003674//molecular_function;GO:0004856//xylulokinase activity;GO:0005488//binding;GO:0005515//protein binding;GO:0005524//ATP binding;GO:0016301//kinase activity;GO:0016787//hydrolase activity;GO:0016887//ATP hydrolysis activity;GO:0017076//purine nucleotide binding;GO:0030554//adenyl nucleotide binding;GO:0032553//ribonucleotide binding;GO:0032555//purine ribonu…	GO:0000902//cell morphogenesis;GO:0005975//carbohydrate metabolic process;GO:0005997//xylulose metabolic process;GO:0006457//protein folding;GO:0006950//response to stress;GO:0006970//response to osmotic stress;GO:0008150//biological_process;GO:0009628//response to abiotic stimulus;GO:0009987//cellular process;GO:0010033//response to organic substance;GO:0016226//iron-sulfur cluster assembly;GO:0…
MSTRG.2825.3	Chr001	4875689	4877437	-	g1666	4886962	4887711	+	UPSTREAM	9524	g1661	--	--	-	SNARE complex subunit Bet1 [Trichophyton tonsurans CBS 112818]	Genetic Information Processing	Folding, sorting and degradation	ko04130//SNARE interactions in vesicular transport	K08504	-	-	-
MSTRG.2827.1	Chr001	4879557	4881588	-	g1660	4866324	4872928	-	UPSTREAM	6628	g1663	--	--	glt1	hypothetical protein H101_01150 [Trichophyton interdigitale H6]	Metabolism;Metabolism;Metabolism;Metabolism;Metabolism	Global and overview maps;Global and overview maps;Global and overview maps;Amino acid metabolism;Energy metabolism	ko01100//Metabolic pathways;ko01110//Biosynthesis of secondary metabolites;ko01230//Biosynthesis of amino acids;ko00250//Alanine, aspartate and glutamate metabolism;ko00910//Nitrogen metabolism	K00264;K00264;K00264;K00264;K00264	GO:0005575//cellular_component;GO:0005622//intracellular anatomical structure;GO:0005737//cytoplasm;GO:0005739//mitochondrion;GO:0009342//glutamate synthase complex (NADPH);GO:0043226//organelle;GO:0043227//membrane-bounded organelle;GO:0043229//intracellular organelle;GO:0043231//intracellular membrane-bounded organelle	GO:0000166//nucleotide binding;GO:0003674//molecular_function;GO:0003756//protein disulfide isomerase activity;GO:0003824//catalytic activity;GO:0004148//dihydrolipoyl dehydrogenase activity;GO:0004355//glutamate synthase (NADPH) activity;GO:0004452//isopentenyl-diphosphate delta-isomerase activity;GO:0004729//oxygen-dependent protoporphyrinogen oxidase activity;GO:0004791//thioredoxin-disulfide …	GO:0000302//response to reactive oxygen species;GO:0001505//regulation of neurotransmitter levels;GO:0006082//organic acid metabolic process;GO:0006520//cellular amino acid metabolic process;GO:0006536//glutamate metabolic process;GO:0006537//glutamate biosynthetic process;GO:0006541//glutamine metabolic process;GO:0006779//porphyrin-containing compound biosynthetic process;GO:0006790//sulfur com…
MSTRG.2827.1	Chr001	4879557	4881588	-	g1661	4874771	4877042	-	UPSTREAM	2514	g1663	--	--	aclS	hypothetical protein H109_01197 [Trichophyton interdigitale MR816]	-	-	-	-	GO:0016020//membrane	GO:0022857//transmembrane transporter activity	GO:0055085//transmembrane transport
MSTRG.2827.1	Chr001	4879557	4881588	-	g1662	4878001	4879078	-	UPSTREAM	478	g1663	--	--	frbA	hypothetical protein H101_06244 [Trichophyton interdigitale H6]	-	-	-	-	-	-	-
MSTRG.2827.1	Chr001	4879557	4881588	-	g1664	4882523	4884744	-	DOWNSTREAM	934	g1663	--	--	HSP70	hsp70-like protein [Trichophyton interdigitale H6]	Genetic Information Processing;Genetic Information Processing;Cellular Processes;Organismal Systems	Transcription;Folding, sorting and degradation;Transport and catabolism;Aging	ko03040//Spliceosome;ko04141//Protein processing in endoplasmic reticulum;ko04144//Endocytosis;ko04213//Longevity regulating pathway - multiple species	K03283;K03283;K03283;K03283	GO:0005575//cellular_component;GO:0005576//extracellular region;GO:0005622//intracellular anatomical structure	GO:0000166//nucleotide binding;GO:0003674//molecular_function;GO:0004856//xylulokinase activity;GO:0005488//binding;GO:0005515//protein binding;GO:0005524//ATP binding;GO:0016301//kinase activity;GO:0016787//hydrolase activity;GO:0016887//ATP hydrolysis activity;GO:0017076//purine nucleotide binding;GO:0030554//adenyl nucleotide binding;GO:0032553//ribonucleotide binding;GO:0032555//purine ribonu…	GO:0000902//cell morphogenesis;GO:0005975//carbohydrate metabolic process;GO:0005997//xylulose metabolic process;GO:0006457//protein folding;GO:0006950//response to stress;GO:0006970//response to osmotic stress;GO:0008150//biological_process;GO:0009628//response to abiotic stimulus;GO:0009987//cellular process;GO:0010033//response to organic substance;GO:0016226//iron-sulfur cluster assembly;GO:0…
MSTRG.2827.1	Chr001	4879557	4881588	-	g1666	4886962	4887711	+	UPSTREAM	5373	g1663	--	--	-	SNARE complex subunit Bet1 [Trichophyton tonsurans CBS 112818]	Genetic Information Processing	Folding, sorting and degradation	ko04130//SNARE interactions in vesicular transport	K08504	-	-	-
MSTRG.2851.1	Chr001	4917362	4918181	-	g1676	4908867	4909788	-	UPSTREAM	7573	MSTRG.2851	--	--	-	hypothetical protein TMEN_2998 [Trichophyton mentagrophytes]	-	-	-	-	-	GO:0020037//heme binding	GO:0015948//methanogenesis;GO:0022904//respiratory electron transport chain
MSTRG.2851.1	Chr001	4917362	4918181	-	MSTRG.2854	4919622	4929604	-	DOWNSTREAM	1440	MSTRG.2851	--	--	--	EGD96250.1 taxid=647933 hypothetical protein TESG_03701 [Trichophyton tonsurans CBS 112818]	-	-	-	-	-	-	-
MSTRG.2851.1	Chr001	4917362	4918181	-	MSTRG.2857	4925355	4927418	+	UPSTREAM	7173	MSTRG.2851	--	--	--	XP_003024726.1 taxid=663202 uncharacterized protein TRV_01075, partial [Trichophyton verrucosum HKI 0517]	-	-	-	-	-	-	-
MSTRG.2855.1	Chr001	4924253	4924616	+	MSTRG.2857	4925355	4927418	+	UPSTREAM	738	MSTRG.2855	--	--	--	XP_003024726.1 taxid=663202 uncharacterized protein TRV_01075, partial [Trichophyton verrucosum HKI 0517]	-	-	-	-	-	-	-
MSTRG.2855.1	Chr001	4924253	4924616	+	g1681	4930603	4931578	+	UPSTREAM	5986	MSTRG.2855	--	--	-	hypothetical protein H101_04388 [Trichophyton interdigitale H6]	-	-	-	-	-	-	-
MSTRG.2855.1	Chr001	4924253	4924616	+	g1683	4934208	4935105	-	DOWNSTREAM	9591	MSTRG.2855	--	--	trm9	hypothetical protein H101_04390 [Trichophyton interdigitale H6]	-	-	-	-	GO:0005575//cellular_component;GO:0005622//intracellular anatomical structure;GO:0005634//nucleus;GO:0005654//nucleoplasm;GO:0005737//cytoplasm;GO:0005829//cytosol;GO:0016604//nuclear body;GO:0031974//membrane-enclosed lumen;GO:0031981//nuclear lumen;GO:0043226//organelle;GO:0043227//membrane-bounded organelle;GO:0043229//intracellular organelle;GO:0043231//intracellular membrane-bounded organell…	GO:0000049//tRNA binding;GO:0000166//nucleotide binding;GO:0003674//molecular_function;GO:0003676//nucleic acid binding;GO:0003723//RNA binding;GO:0003824//catalytic activity;GO:0005488//binding;GO:0005506//iron ion binding;GO:0005524//ATP binding;GO:0008168//methyltransferase activity;GO:0008173//RNA methyltransferase activity;GO:0008175//tRNA methyltransferase activity;GO:0008198//ferrous iron …	GO:0001510//RNA methylation;GO:0002097//tRNA wobble base modification;GO:0002098//tRNA wobble uridine modification;GO:0006139//nucleobase-containing compound metabolic process;GO:0006396//RNA processing;GO:0006399//tRNA metabolic process;GO:0006400//tRNA modification;GO:0006417//regulation of translation;GO:0006448//regulation of translational elongation;GO:0006725//cellular aromatic compound met…
MSTRG.2870.3	Chr001	4947914	4949943	+	g1685	4936828	4939105	-	UPSTREAM	8808	g1690	--	--	-	hypothetical protein H101_04392 [Trichophyton interdigitale H6]	-	-	-	-	GO:0000228//nuclear chromosome;GO:0000775//chromosome, centromeric region;GO:0000776//kinetochore;GO:0000779//condensed chromosome, centromeric region;GO:0000793//condensed chromosome;GO:0000794//condensed nuclear chromosome;GO:0005575//cellular_component;GO:0005622//intracellular anatomical structure;GO:0005634//nucleus;GO:0005654//nucleoplasm;GO:0005694//chromosome;GO:0031974//membrane-enclosed…	GO:0003674//molecular_function;GO:0003676//nucleic acid binding;GO:0003677//DNA binding;GO:0003690//double-stranded DNA binding;GO:0005488//binding;GO:0019237//centromeric DNA binding;GO:0043565//sequence-specific DNA binding;GO:0097159//organic cyclic compound binding;GO:1901363//heterocyclic compound binding;GO:1990837//sequence-specific double-stranded DNA binding	GO:0000003//reproduction;GO:0000070//mitotic sister chromatid segregation;GO:0000278//mitotic cell cycle;GO:0000280//nuclear division;GO:0000819//sister chromatid segregation;GO:0006996//organelle organization;GO:0007049//cell cycle;GO:0007059//chromosome segregation;GO:0007080//mitotic metaphase plate congression;GO:0007127//meiosis I;GO:0008104//protein localization;GO:0008150//biological_proce…
MSTRG.2870.3	Chr001	4947914	4949943	+	g1694	4958685	4961369	+	UPSTREAM	8741	g1690	--	--	-	hypothetical protein H101_02883 [Trichophyton interdigitale H6]	-	-	-	-	-	-	-
MSTRG.2908.1	Chr001	5015062	5016131	+	g1712	5006007	5007057	-	UPSTREAM	8004	g1715	--	--	fcf2	hypothetical protein H109_01933 [Trichophyton interdigitale MR816]	-	-	-	-	GO:0005575//cellular_component;GO:0005622//intracellular anatomical structure;GO:0005634//nucleus;GO:0005730//nucleolus;GO:0031974//membrane-enclosed lumen;GO:0031981//nuclear lumen;GO:0043226//organelle;GO:0043227//membrane-bounded organelle;GO:0043228//non-membrane-bounded organelle;GO:0043229//intracellular organelle;GO:0043231//intracellular membrane-bounded organelle;GO:0043232//intracellula…	GO:0003674//molecular_function;GO:0003676//nucleic acid binding;GO:0003723//RNA binding;GO:0005488//binding;GO:0097159//organic cyclic compound binding;GO:1901363//heterocyclic compound binding	GO:0000447//endonucleolytic cleavage in ITS1 to separate SSU-rRNA from 5.8S rRNA and LSU-rRNA from tricistronic rRNA transcript (SSU-rRNA, 5.8S rRNA, LSU-rRNA);GO:0000460//maturation of 5.8S rRNA;GO:0000462//maturation of SSU-rRNA from tricistronic rRNA transcript (SSU-rRNA, 5.8S rRNA, LSU-rRNA);GO:0000466//maturation of 5.8S rRNA from tricistronic rRNA transcript (SSU-rRNA, 5.8S rRNA, LSU-rRNA);…
MSTRG.2908.1	Chr001	5015062	5016131	+	g1713	5008657	5010052	+	DOWNSTREAM	5009	g1715	--	--	HAP5	hypothetical protein H109_01932 [Trichophyton interdigitale MR816]	-	-	-	-	GO:0005575//cellular_component;GO:0005622//intracellular anatomical structure;GO:0005634//nucleus;GO:0005654//nucleoplasm;GO:0005667//transcription regulator complex;GO:0016602//CCAAT-binding factor complex;GO:0031974//membrane-enclosed lumen;GO:0031981//nuclear lumen;GO:0032991//protein-containing complex;GO:0032993//protein-DNA complex;GO:0043226//organelle;GO:0043227//membrane-bounded organell…	GO:0000976//transcription cis-regulatory region binding;GO:0000977//RNA polymerase II transcription regulatory region sequence-specific DNA binding;GO:0000978//RNA polymerase II cis-regulatory region sequence-specific DNA binding;GO:0000981//DNA-binding transcription factor activity, RNA polymerase II-specific;GO:0000987//cis-regulatory region sequence-specific DNA binding;GO:0001067//transcripti…	GO:0000429//carbon catabolite regulation of transcription from RNA polymerase II promoter;GO:0000436//carbon catabolite activation of transcription from RNA polymerase II promoter;GO:0000902//cell morphogenesis;GO:0000904//cell morphogenesis involved in differentiation;GO:0006139//nucleobase-containing compound metabolic process;GO:0006281//DNA repair;GO:0006351//transcription, DNA-templated;GO:0…
MSTRG.2908.1	Chr001	5015062	5016131	+	g1716	5016732	5019549	+	UPSTREAM	600	g1715	--	--	mei2	hypothetical protein H101_04346 [Trichophyton interdigitale H6]	-	-	-	-	GO:0000228//nuclear chromosome;GO:0005575//cellular_component;GO:0005622//intracellular anatomical structure;GO:0005634//nucleus;GO:0005694//chromosome;GO:0005737//cytoplasm;GO:0031974//membrane-enclosed lumen;GO:0031981//nuclear lumen;GO:0032991//protein-containing complex;GO:0033620//Mei2 nuclear dot complex;GO:0034064//Tor2-Mei2-Ste11 complex;GO:0043226//organelle;GO:0043227//membrane-bounded …	GO:0003674//molecular_function;GO:0003676//nucleic acid binding;GO:0003723//RNA binding;GO:0005488//binding;GO:0097159//organic cyclic compound binding;GO:1901363//heterocyclic compound binding	GO:0000003//reproduction;GO:0000280//nuclear division;GO:0006275//regulation of DNA replication;GO:0006996//organelle organization;GO:0007049//cell cycle;GO:0007127//meiosis I;GO:0007154//cell communication;GO:0007165//signal transduction;GO:0007346//regulation of mitotic cell cycle;GO:0008150//biological_process;GO:0009889//regulation of biosynthetic process;GO:0009891//positive regulation of bi…
MSTRG.2926.1	Chr001	5057100	5058137	+	g1729	5046672	5048777	-	UPSTREAM	8322	MSTRG.2926	--	--	AZF1	hypothetical protein H109_01915 [Trichophyton interdigitale MR816]	-	-	-	-	GO:0005575//cellular_component;GO:0005622//intracellular anatomical structure;GO:0005634//nucleus;GO:0005737//cytoplasm;GO:0005829//cytosol;GO:0043226//organelle;GO:0043227//membrane-bounded organelle;GO:0043229//intracellular organelle;GO:0043231//intracellular membrane-bounded organelle	GO:0000976//transcription cis-regulatory region binding;GO:0000977//RNA polymerase II transcription regulatory region sequence-specific DNA binding;GO:0000978//RNA polymerase II cis-regulatory region sequence-specific DNA binding;GO:0000981//DNA-binding transcription factor activity, RNA polymerase II-specific;GO:0000987//cis-regulatory region sequence-specific DNA binding;GO:0001067//transcripti…	GO:0006139//nucleobase-containing compound metabolic process;GO:0006281//DNA repair;GO:0006351//transcription, DNA-templated;GO:0006355//regulation of transcription, DNA-templated;GO:0006357//regulation of transcription by RNA polymerase II;GO:0006366//transcription by RNA polymerase II;GO:0006725//cellular aromatic compound metabolic process;GO:0006807//nitrogen compound metabolic process;GO:000…
MSTRG.2926.1	Chr001	5057100	5058137	+	g1731	5063595	5064729	+	UPSTREAM	5457	MSTRG.2926	--	--	erg3A	hypothetical protein H101_04771 [Trichophyton interdigitale H6]	Metabolism;Metabolism;Metabolism	Global and overview maps;Global and overview maps;Lipid metabolism	ko01100//Metabolic pathways;ko01110//Biosynthesis of secondary metabolites;ko00100//Steroid biosynthesis	K00227;K00227;K00227	GO:0005575//cellular_component;GO:0005622//intracellular anatomical structure;GO:0005737//cytoplasm;GO:0005783//endoplasmic reticulum;GO:0005788//endoplasmic reticulum lumen;GO:0005789//endoplasmic reticulum membrane;GO:0012505//endomembrane system;GO:0016020//membrane;GO:0016021//integral component of membrane;GO:0031224//intrinsic component of membrane;GO:0031974//membrane-enclosed lumen;GO:003…	GO:0000248//C-5 sterol desaturase activity;GO:0003674//molecular_function;GO:0003824//catalytic activity;GO:0005488//binding;GO:0005506//iron ion binding;GO:0016491//oxidoreductase activity;GO:0016705//oxidoreductase activity, acting on paired donors, with incorporation or reduction of molecular oxygen;GO:0016717//oxidoreductase activity, acting on paired donors, with oxidation of a pair of donor…	GO:0006066//alcohol metabolic process;GO:0006629//lipid metabolic process;GO:0006694//steroid biosynthetic process;GO:0006696//ergosterol biosynthetic process;GO:0008150//biological_process;GO:0008152//metabolic process;GO:0008202//steroid metabolic process;GO:0008204//ergosterol metabolic process;GO:0008610//lipid biosynthetic process;GO:0009058//biosynthetic process;GO:0009987//cellular process…
MSTRG.2971.1	Chr001	5133882	5134646	+	MSTRG.2973	5136133	5136793	+	UPSTREAM	1486	g1760	--	--	--	EGE05683.1 taxid=559882 hypothetical protein TEQG_04691 [Trichophyton equinum CBS 127.97]	-	-	-	-	-	-	-
MSTRG.2971.1	Chr001	5133882	5134646	+	g1761	5137214	5138644	+	UPSTREAM	2567	g1760	--	--	-	hypothetical protein H101_01604 [Trichophyton interdigitale H6]	-	-	-	-	-	GO:0016747//acyltransferase activity, transferring groups other than amino-acyl groups	-
MSTRG.3012.1	Chr001	5211851	5213172	+	g1779	5206817	5208710	+	DOWNSTREAM	3140	g1782	--	--	-	hypothetical protein TMEN_4167 [Trichophyton mentagrophytes]	-	-	-	-	-	-	-
MSTRG.3012.1	Chr001	5211851	5213172	+	g1784	5217586	5219568	+	UPSTREAM	4413	g1782	--	--	lcb2	Serine palmitoyltransferase component [Trichophyton interdigitale]	Metabolism;Cellular Processes;Metabolism	Global and overview maps;Transport and catabolism;Lipid metabolism	ko01100//Metabolic pathways;ko04138//Autophagy - yeast;ko00600//Sphingolipid metabolism	K00654;K00654;K00654	GO:0002178//palmitoyltransferase complex;GO:0005575//cellular_component;GO:0005622//intracellular anatomical structure;GO:0005737//cytoplasm;GO:0005783//endoplasmic reticulum;GO:0005789//endoplasmic reticulum membrane;GO:0005886//plasma membrane;GO:0012505//endomembrane system;GO:0016020//membrane;GO:0016021//integral component of membrane;GO:0017059//serine C-palmitoyltransferase complex;GO:0031…	GO:0003674//molecular_function;GO:0003824//catalytic activity;GO:0003870//5-aminolevulinate synthase activity;GO:0004758//serine C-palmitoyltransferase activity;GO:0005488//binding;GO:0008710//8-amino-7-oxononanoate synthase activity;GO:0008890//glycine C-acetyltransferase activity;GO:0016408//C-acyltransferase activity;GO:0016409//palmitoyltransferase activity;GO:0016454//C-palmitoyltransferase …	GO:0006520//cellular amino acid metabolic process;GO:0006567//threonine catabolic process;GO:0006629//lipid metabolic process;GO:0006643//membrane lipid metabolic process;GO:0006665//sphingolipid metabolic process;GO:0006807//nitrogen compound metabolic process;GO:0007275//multicellular organism development;GO:0007444//imaginal disc development;GO:0008150//biological_process;GO:0008152//metabolic…
MSTRG.3032.1	Chr001	5248036	5248972	+	g1791	5243439	5244828	+	DOWNSTREAM	3207	g1793	--	--	rio2	Atypical/RIO/RIO2 protein kinase [Trichophyton interdigitale H6]	Genetic Information Processing	Translation	ko03008//Ribosome biogenesis in eukaryotes	K07179	GO:0005575//cellular_component;GO:0005622//intracellular anatomical structure;GO:0005634//nucleus;GO:0005654//nucleoplasm;GO:0005737//cytoplasm;GO:0005829//cytosol;GO:0010494//cytoplasmic stress granule;GO:0030684//preribosome;GO:0030688//preribosome, small subunit precursor;GO:0031974//membrane-enclosed lumen;GO:0031981//nuclear lumen;GO:0032991//protein-containing complex;GO:0035770//ribonucleo…	GO:0000166//nucleotide binding;GO:0003674//molecular_function;GO:0003824//catalytic activity;GO:0004672//protein kinase activity;GO:0004674//protein serine/threonine kinase activity;GO:0005488//binding;GO:0005524//ATP binding;GO:0016301//kinase activity;GO:0016740//transferase activity;GO:0016772//transferase activity, transferring phosphorus-containing groups;GO:0016773//phosphotransferase activ…	GO:0000462//maturation of SSU-rRNA from tricistronic rRNA transcript (SSU-rRNA, 5.8S rRNA, LSU-rRNA);GO:0002119//nematode larval development;GO:0002164//larval development;GO:0006139//nucleobase-containing compound metabolic process;GO:0006364//rRNA processing;GO:0006396//RNA processing;GO:0006464//cellular protein modification process;GO:0006468//protein phosphorylation;GO:0006725//cellular arom…
MSTRG.3032.1	Chr001	5248036	5248972	+	g1792	5245180	5245993	+	DOWNSTREAM	2042	g1793	--	--	mrp20	hypothetical protein H101_00050 [Trichophyton interdigitale H6]	Genetic Information Processing	Translation	ko03010//Ribosome	K02892	GO:0000313//organellar ribosome;GO:0000315//organellar large ribosomal subunit;GO:0005575//cellular_component;GO:0005622//intracellular anatomical structure;GO:0005737//cytoplasm;GO:0005739//mitochondrion;GO:0005759//mitochondrial matrix;GO:0005761//mitochondrial ribosome;GO:0005762//mitochondrial large ribosomal subunit;GO:0005840//ribosome;GO:0015934//large ribosomal subunit;GO:0031974//membran…	GO:0003674//molecular_function;GO:0003676//nucleic acid binding;GO:0003723//RNA binding;GO:0003735//structural constituent of ribosome;GO:0005198//structural molecule activity;GO:0005488//binding;GO:0097159//organic cyclic compound binding;GO:1901363//heterocyclic compound binding	GO:0006412//translation;GO:0006518//peptide metabolic process;GO:0006807//nitrogen compound metabolic process;GO:0008150//biological_process;GO:0008152//metabolic process;GO:0009058//biosynthetic process;GO:0009059//macromolecule biosynthetic process;GO:0009987//cellular process;GO:0010467//gene expression;GO:0019538//protein metabolic process;GO:0032543//mitochondrial translation;GO:0034641//cel…
MSTRG.3134.1	Chr001	5446609	5447905	+	MSTRG.3123	5429684	5437872	-	UPSTREAM	8736	MSTRG.3134	--	--	--	EZF31195.1 taxid=1215336 hypothetical protein H101_05185 [Trichophyton interdigitale H6]	-	-	-	-	-	-	-
MSTRG.3134.1	Chr001	5446609	5447905	+	g1851	5444992	5446331	+	DOWNSTREAM	277	MSTRG.3134	--	--	-	hypothetical protein H109_01832 [Trichophyton interdigitale MR816]	-	-	-	-	-	GO:0003677//DNA binding	-
MSTRG.3146.1	Chr001	5469994	5471597	+	g1857	5468232	5469083	-	UPSTREAM	910	g1858	--	--	-	hypothetical protein H101_07226 [Trichophyton interdigitale H6]	-	-	-	-	GO:0000346//transcription export complex;GO:0005575//cellular_component;GO:0005622//intracellular anatomical structure;GO:0005634//nucleus;GO:0005654//nucleoplasm;GO:0005737//cytoplasm;GO:0016604//nuclear body;GO:0016607//nuclear speck;GO:0031974//membrane-enclosed lumen;GO:0031981//nuclear lumen;GO:0032991//protein-containing complex;GO:0035770//ribonucleoprotein granule;GO:0036464//cytoplasmic …	GO:0003674//molecular_function;GO:0003676//nucleic acid binding;GO:0003677//DNA binding;GO:0003723//RNA binding;GO:0005488//binding;GO:0097159//organic cyclic compound binding;GO:1901363//heterocyclic compound binding	GO:0002164//larval development;GO:0002376//immune system process;GO:0002520//immune system development;GO:0003002//regionalization;GO:0006139//nucleobase-containing compound metabolic process;GO:0006351//transcription, DNA-templated;GO:0006355//regulation of transcription, DNA-templated;GO:0006403//RNA localization;GO:0006405//RNA export from nucleus;GO:0006406//mRNA export from nucleus;GO:000641…
MSTRG.3146.1	Chr001	5469994	5471597	+	g1859	5473835	5477708	+	UPSTREAM	2237	g1858	--	--	L1	hypothetical protein H101_03863 [Trichophyton interdigitale H6]	-	-	-	-	GO:0005575//cellular_component;GO:0005618//cell wall;GO:0005621//cellular bud scar;GO:0005622//intracellular anatomical structure;GO:0005737//cytoplasm;GO:0005739//mitochondrion;GO:0005783//endoplasmic reticulum;GO:0005886//plasma membrane;GO:0005933//cellular bud;GO:0005934//cellular bud tip;GO:0005935//cellular bud neck;GO:0009277//fungal-type cell wall;GO:0009898//cytoplasmic side of plasma me…	GO:0003674//molecular_function;GO:0005515//protein binding	GO:0000278//mitotic cell cycle;GO:0000281//mitotic cytokinesis;GO:0000282//cellular bud site selection;GO:0000910//cytokinesis;GO:0006996//organelle organization;GO:0007010//cytoskeleton organization;GO:0007015//actin filament organization;GO:0007049//cell cycle;GO:0007163//establishment or maintenance of cell polarity;GO:0008150//biological_process;GO:0008360//regulation of cell shape;GO:0009987…
MSTRG.3146.1	Chr001	5469994	5471597	+	g1860	5478672	5481214	+	UPSTREAM	7074	g1858	--	--	AMTR1	hypothetical protein H101_03862 [Trichophyton interdigitale H6]	-	-	-	-	-	GO:0000981//DNA-binding transcription factor activity, RNA polymerase II-specific;GO:0008270//zinc ion binding	GO:0006355//regulation of transcription, DNA-templated
MSTRG.3202.1	Chr001	5567626	5568665	-	g1887	5557671	5558268	-	UPSTREAM	9357	g1891	--	--	-	hypothetical protein H101_04216 [Trichophyton interdigitale H6]	-	-	-	-	-	-	-
MSTRG.3202.1	Chr001	5567626	5568665	-	g1892	5571278	5572622	-	DOWNSTREAM	2612	g1891	--	--	POGLUT3	DUF821 domain-containing protein [Trichophyton equinum CBS 127.97]	-	-	-	-	-	-	-
MSTRG.3206.1	Chr001	5577163	5577810	+	g1891	5568200	5568614	-	UPSTREAM	8548	MSTRG.3206	--	--	-	hypothetical protein TESG_08603 [Trichophyton tonsurans CBS 112818]	-	-	-	-	-	-	-
MSTRG.3206.1	Chr001	5577163	5577810	+	g1892	5571278	5572622	-	UPSTREAM	4540	MSTRG.3206	--	--	POGLUT3	DUF821 domain-containing protein [Trichophyton equinum CBS 127.97]	-	-	-	-	-	-	-
MSTRG.3206.1	Chr001	5577163	5577810	+	g1894	5579128	5579829	+	UPSTREAM	1317	MSTRG.3206	--	--	-	hypothetical protein H101_05232 [Trichophyton interdigitale H6]	-	-	-	-	GO:0005737//cytoplasm	GO:0016034//maleylacetoacetate isomerase activity	GO:0006559//L-phenylalanine catabolic process;GO:0006572//tyrosine catabolic process
MSTRG.3206.1	Chr001	5577163	5577810	+	g1895	5582120	5583555	+	UPSTREAM	4309	MSTRG.3206	--	--	ARB_04467	glucan 1,3-beta-glucosidase [Trichophyton equinum CBS 127.97]	Metabolism;Metabolism	Global and overview maps;Carbohydrate metabolism	ko01100//Metabolic pathways;ko00500//Starch and sucrose metabolism	K01210;K01210	GO:0000935//division septum;GO:0005575//cellular_component;GO:0005576//extracellular region;GO:0005618//cell wall;GO:0005622//intracellular anatomical structure;GO:0005856//cytoskeleton;GO:0005937//mating projection;GO:0009986//cell surface;GO:0015629//actin cytoskeleton;GO:0030312//external encapsulating structure;GO:0030427//site of polarized growth;GO:0030428//cell septum;GO:0032153//cell divi…	GO:0003674//molecular_function;GO:0003824//catalytic activity;GO:0004338//glucan exo-1,3-beta-glucosidase activity;GO:0004553//hydrolase activity, hydrolyzing O-glycosyl compounds;GO:0005488//binding;GO:0005515//protein binding;GO:0008422//beta-glucosidase activity;GO:0015926//glucosidase activity;GO:0016740//transferase activity;GO:0016787//hydrolase activity;GO:0016798//hydrolase activity, acti…	GO:0000003//reproduction;GO:0000272//polysaccharide catabolic process;GO:0000746//conjugation;GO:0000747//conjugation with cellular fusion;GO:0005975//carbohydrate metabolic process;GO:0005976//polysaccharide metabolic process;GO:0006073//cellular glucan metabolic process;GO:0007155//cell adhesion;GO:0008150//biological_process;GO:0008152//metabolic process;GO:0009056//catabolic process;GO:000905…
ncRNA16	Chr001	5794580	5794792	+	g1956	5785245	5786157	+	DOWNSTREAM	8422	ncRNA16_gene	--	--	LCL3	hypothetical protein H101_02584 [Trichophyton interdigitale H6]	-	-	-	-	GO:0005575//cellular_component;GO:0005622//intracellular anatomical structure;GO:0005634//nucleus;GO:0005737//cytoplasm;GO:0005739//mitochondrion;GO:0016020//membrane;GO:0016021//integral component of membrane;GO:0031224//intrinsic component of membrane;GO:0043226//organelle;GO:0043227//membrane-bounded organelle;GO:0043229//intracellular organelle;GO:0043231//intracellular membrane-bounded organ…	GO:0003674//molecular_function;GO:0003824//catalytic activity;GO:0004518//nuclease activity;GO:0004519//endonuclease activity;GO:0005488//binding;GO:0016787//hydrolase activity;GO:0016788//hydrolase activity, acting on ester bonds;GO:0043167//ion binding;GO:0043169//cation binding;GO:0046872//metal ion binding	GO:0006139//nucleobase-containing compound metabolic process;GO:0006401//RNA catabolic process;GO:0006725//cellular aromatic compound metabolic process;GO:0006807//nitrogen compound metabolic process;GO:0008150//biological_process;GO:0008152//metabolic process;GO:0009056//catabolic process;GO:0009057//macromolecule catabolic process;GO:0009987//cellular process;GO:0016070//RNA metabolic process;G…
MSTRG.3319.3	Chr001	5811879	5812482	+	g1962	5814808	5816016	+	UPSTREAM	2325	MSTRG.3319	--	--	rca-1	hypothetical protein H109_01718 [Trichophyton interdigitale MR816]	-	-	-	-	GO:0005575//cellular_component;GO:0005622//intracellular anatomical structure;GO:0005634//nucleus;GO:0043226//organelle;GO:0043227//membrane-bounded organelle;GO:0043229//intracellular organelle;GO:0043231//intracellular membrane-bounded organelle	GO:0000981//DNA-binding transcription factor activity, RNA polymerase II-specific;GO:0001067//transcription regulatory region nucleic acid binding;GO:0003674//molecular_function;GO:0003676//nucleic acid binding;GO:0003677//DNA binding;GO:0003700//DNA-binding transcription factor activity;GO:0005488//binding;GO:0043565//sequence-specific DNA binding;GO:0097159//organic cyclic compound binding;GO:0…	GO:0000278//mitotic cell cycle;GO:0006355//regulation of transcription, DNA-templated;GO:0006357//regulation of transcription by RNA polymerase II;GO:0007049//cell cycle;GO:0008150//biological_process;GO:0009889//regulation of biosynthetic process;GO:0009891//positive regulation of biosynthetic process;GO:0009893//positive regulation of metabolic process;GO:0009987//cellular process;GO:0010468//r…
MSTRG.3329.1	Chr001	5827429	5827986	+	g1966	5834377	5835451	+	UPSTREAM	6390	g1964	--	--	des	hypothetical protein H101_04401 [Trichophyton interdigitale H6]	Metabolism;Metabolism	Global and overview maps;Energy metabolism	ko01100//Metabolic pathways;ko00190//Oxidative phosphorylation	K02134;K02134	GO:0000275//mitochondrial proton-transporting ATP synthase complex, catalytic sector F(1);GO:0005575//cellular_component;GO:0005618//cell wall;GO:0005622//intracellular anatomical structure;GO:0005737//cytoplasm;GO:0005739//mitochondrion;GO:0005740//mitochondrial envelope;GO:0005743//mitochondrial inner membrane;GO:0005753//mitochondrial proton-transporting ATP synthase complex;GO:0005756//mitoch…	GO:0000166//nucleotide binding;GO:0003674//molecular_function;GO:0003824//catalytic activity;GO:0005215//transporter activity;GO:0005488//binding;GO:0005524//ATP binding;GO:0008270//zinc ion binding;GO:0008324//cation transmembrane transporter activity;GO:0015075//ion transmembrane transporter activity;GO:0015078//proton transmembrane transporter activity;GO:0015318//inorganic molecular entity tr…	GO:0002376//immune system process;GO:0006091//generation of precursor metabolites and energy;GO:0006119//oxidative phosphorylation;GO:0006139//nucleobase-containing compound metabolic process;GO:0006163//purine nucleotide metabolic process;GO:0006164//purine nucleotide biosynthetic process;GO:0006725//cellular aromatic compound metabolic process;GO:0006753//nucleoside phosphate metabolic process;…
MSTRG.3329.1	Chr001	5827429	5827986	+	g1967	5836174	5838526	-	DOWNSTREAM	8187	g1964	--	--	-	hypothetical protein H101_06902 [Trichophyton interdigitale H6]	-	-	-	-	GO:0005575//cellular_component;GO:0005886//plasma membrane;GO:0016020//membrane;GO:0016021//integral component of membrane;GO:0019013//viral nucleocapsid;GO:0030054//cell junction;GO:0031224//intrinsic component of membrane;GO:0045202//synapse;GO:0071944//cell periphery	GO:0003723//RNA binding	GO:0008150//biological_process;GO:0009966//regulation of signal transduction;GO:0010646//regulation of cell communication;GO:0023051//regulation of signaling;GO:0048583//regulation of response to stimulus;GO:0050789//regulation of biological process;GO:0050794//regulation of cellular process;GO:0065007//biological regulation;GO:1900449//regulation of glutamate receptor signaling pathway
MSTRG.3332.1	Chr001	5832733	5834054	-	g1966	5834377	5835451	+	UPSTREAM	322	MSTRG.3332	--	--	des	hypothetical protein H101_04401 [Trichophyton interdigitale H6]	Metabolism;Metabolism	Global and overview maps;Energy metabolism	ko01100//Metabolic pathways;ko00190//Oxidative phosphorylation	K02134;K02134	GO:0000275//mitochondrial proton-transporting ATP synthase complex, catalytic sector F(1);GO:0005575//cellular_component;GO:0005618//cell wall;GO:0005622//intracellular anatomical structure;GO:0005737//cytoplasm;GO:0005739//mitochondrion;GO:0005740//mitochondrial envelope;GO:0005743//mitochondrial inner membrane;GO:0005753//mitochondrial proton-transporting ATP synthase complex;GO:0005756//mitoch…	GO:0000166//nucleotide binding;GO:0003674//molecular_function;GO:0003824//catalytic activity;GO:0005215//transporter activity;GO:0005488//binding;GO:0005524//ATP binding;GO:0008270//zinc ion binding;GO:0008324//cation transmembrane transporter activity;GO:0015075//ion transmembrane transporter activity;GO:0015078//proton transmembrane transporter activity;GO:0015318//inorganic molecular entity tr…	GO:0002376//immune system process;GO:0006091//generation of precursor metabolites and energy;GO:0006119//oxidative phosphorylation;GO:0006139//nucleobase-containing compound metabolic process;GO:0006163//purine nucleotide metabolic process;GO:0006164//purine nucleotide biosynthetic process;GO:0006725//cellular aromatic compound metabolic process;GO:0006753//nucleoside phosphate metabolic process;…
MSTRG.3332.1	Chr001	5832733	5834054	-	g1967	5836174	5838526	-	DOWNSTREAM	2119	MSTRG.3332	--	--	-	hypothetical protein H101_06902 [Trichophyton interdigitale H6]	-	-	-	-	GO:0005575//cellular_component;GO:0005886//plasma membrane;GO:0016020//membrane;GO:0016021//integral component of membrane;GO:0019013//viral nucleocapsid;GO:0030054//cell junction;GO:0031224//intrinsic component of membrane;GO:0045202//synapse;GO:0071944//cell periphery	GO:0003723//RNA binding	GO:0008150//biological_process;GO:0009966//regulation of signal transduction;GO:0010646//regulation of cell communication;GO:0023051//regulation of signaling;GO:0048583//regulation of response to stimulus;GO:0050789//regulation of biological process;GO:0050794//regulation of cellular process;GO:0065007//biological regulation;GO:1900449//regulation of glutamate receptor signaling pathway
MSTRG.3382.1	Chr001	5907436	5908235	-	g1986	5903790	5906292	-	UPSTREAM	1143	g1987	--	--	mesA	hypothetical protein H101_03263 [Trichophyton interdigitale H6]	-	-	-	-	GO:0005575//cellular_component;GO:0005622//intracellular anatomical structure;GO:0005634//nucleus;GO:0005737//cytoplasm;GO:0005886//plasma membrane;GO:0005933//cellular bud;GO:0005935//cellular bud neck;GO:0005938//cell cortex;GO:0016020//membrane;GO:0030427//site of polarized growth;GO:0043226//organelle;GO:0043227//membrane-bounded organelle;GO:0043229//intracellular organelle;GO:0043231//intra…	GO:0003674//molecular_function	GO:0000278//mitotic cell cycle;GO:0000281//mitotic cytokinesis;GO:0000282//cellular bud site selection;GO:0000910//cytokinesis;GO:0007049//cell cycle;GO:0007163//establishment or maintenance of cell polarity;GO:0008150//biological_process;GO:0009987//cellular process;GO:0022402//cell cycle process;GO:0030010//establishment of cell polarity;GO:0030447//filamentous growth;GO:0030448//hyphal growth;…
MSTRG.3382.1	Chr001	5907436	5908235	-	g1990	5913235	5913621	+	UPSTREAM	4999	g1987	--	--	-	hypothetical protein H101_03267 [Trichophyton interdigitale H6]	-	-	-	-	-	-	-
MSTRG.3400.1	Chr001	5930523	5930881	+	g1995	5925724	5926848	+	DOWNSTREAM	3674	g1997	--	--	-	hypothetical protein H101_07847 [Trichophyton interdigitale H6]	-	-	-	-	-	-	-
MSTRG.3400.1	Chr001	5930523	5930881	+	g1999	5933723	5934848	-	DOWNSTREAM	2841	g1997	--	--	-	hypothetical protein H101_04298 [Trichophyton interdigitale H6]	-	-	-	-	-	GO:0004553//hydrolase activity, hydrolyzing O-glycosyl compounds	GO:0005975//carbohydrate metabolic process
MSTRG.3405.2	Chr001	5933654	5935185	+	g1995	5925724	5926848	+	DOWNSTREAM	6805	g1999	--	--	-	hypothetical protein H101_07847 [Trichophyton interdigitale H6]	-	-	-	-	-	-	-
MSTRG.3405.2	Chr001	5933654	5935185	+	g1997	5930728	5932501	-	UPSTREAM	1152	g1999	--	--	-	indoleamine 2,3-dioxygenase [Trichophyton tonsurans CBS 112818]	Metabolism;Metabolism;Metabolism	Global and overview maps;Global and overview maps;Amino acid metabolism	ko01100//Metabolic pathways;ko01240//Biosynthesis of cofactors;ko00380//Tryptophan metabolism	K00463;K00463;K00463	-	GO:0020037//heme binding	-
MSTRG.3501.1	Chr001	6088861	6091629	+	g2040	6078807	6079898	+	DOWNSTREAM	8962	g2044	--	--	atp12	hypothetical protein H101_05087 [Trichophyton interdigitale H6]	-	-	-	-	GO:0005575//cellular_component;GO:0005622//intracellular anatomical structure;GO:0005634//nucleus;GO:0005654//nucleoplasm;GO:0005737//cytoplasm;GO:0005739//mitochondrion;GO:0005759//mitochondrial matrix;GO:0005829//cytosol;GO:0016604//nuclear body;GO:0016607//nuclear speck;GO:0031974//membrane-enclosed lumen;GO:0031981//nuclear lumen;GO:0043226//organelle;GO:0043227//membrane-bounded organelle;GO…	GO:0003674//molecular_function;GO:0005488//binding;GO:0005515//protein binding;GO:0019904//protein domain specific binding;GO:0051082//unfolded protein binding	GO:0006996//organelle organization;GO:0007005//mitochondrion organization;GO:0008150//biological_process;GO:0009987//cellular process;GO:0016043//cellular component organization;GO:0022607//cellular component assembly;GO:0033615//mitochondrial proton-transporting ATP synthase complex assembly;GO:0034622//cellular protein-containing complex assembly;GO:0043461//proton-transporting ATP synthase com…
MSTRG.3501.1	Chr001	6088861	6091629	+	g2042	6085158	6086764	+	DOWNSTREAM	2096	g2044	--	--	MSS51	hypothetical protein H101_05085 [Trichophyton interdigitale H6]	-	-	-	-	GO:0005575//cellular_component;GO:0005622//intracellular anatomical structure;GO:0005737//cytoplasm;GO:0005739//mitochondrion;GO:0005740//mitochondrial envelope;GO:0005743//mitochondrial inner membrane;GO:0016020//membrane;GO:0019866//organelle inner membrane;GO:0019898//extrinsic component of membrane;GO:0031090//organelle membrane;GO:0031312//extrinsic component of organelle membrane;GO:0031314…	GO:0003674//molecular_function;GO:0045182//translation regulator activity	GO:0006139//nucleobase-containing compound metabolic process;GO:0006396//RNA processing;GO:0006397//mRNA processing;GO:0006417//regulation of translation;GO:0006725//cellular aromatic compound metabolic process;GO:0006807//nitrogen compound metabolic process;GO:0008150//biological_process;GO:0008152//metabolic process;GO:0008380//RNA splicing;GO:0009889//regulation of biosynthetic process;GO:0009…
MSTRG.3501.1	Chr001	6088861	6091629	+	g2043	6087221	6088147	-	UPSTREAM	713	g2044	--	--	-	hypothetical protein H101_05084 [Trichophyton interdigitale H6]	-	-	-	-	-	-	-
MSTRG.3501.1	Chr001	6088861	6091629	+	MSTRG.3503	6094491	6095577	+	UPSTREAM	2861	g2044	--	--	--	EZF31598.1 taxid=1215336 hypothetical protein H101_04792 [Trichophyton interdigitale H6]	-	-	-	-	-	-	-
MSTRG.3534.1	Chr001	6158576	6161066	+	g2065	6148093	6148912	+	DOWNSTREAM	9663	g2068	--	--	BET3	hypothetical protein TRV_07284 [Trichophyton verrucosum HKI 0517]	-	-	-	-	GO:0000139//Golgi membrane;GO:0000407//phagophore assembly site;GO:0005575//cellular_component;GO:0005622//intracellular anatomical structure;GO:0005737//cytoplasm;GO:0005768//endosome;GO:0005783//endoplasmic reticulum;GO:0005793//endoplasmic reticulum-Golgi intermediate compartment;GO:0005794//Golgi apparatus;GO:0005801//cis-Golgi network;GO:0005829//cytosol;GO:0012505//endomembrane system;GO:00…	GO:0003674//molecular_function;GO:0005488//binding;GO:0005515//protein binding	GO:0002790//peptide secretion;GO:0006403//RNA localization;GO:0006810//transport;GO:0006886//intracellular protein transport;GO:0006888//endoplasmic reticulum to Golgi vesicle-mediated transport;GO:0006891//intra-Golgi vesicle-mediated transport;GO:0006914//autophagy;GO:0007275//multicellular organism development;GO:0008104//protein localization;GO:0008150//biological_process;GO:0008152//metaboli…
MSTRG.3534.1	Chr001	6158576	6161066	+	g2067	6155168	6157796	-	UPSTREAM	779	g2068	--	--	-	hypothetical protein H101_03373 [Trichophyton interdigitale H6]	-	-	-	-	-	-	-
MSTRG.3534.1	Chr001	6158576	6161066	+	g2070	6167240	6168054	-	DOWNSTREAM	6173	g2068	--	--	-	Ribosomal RNA-processing protein 7 [Trichophyton interdigitale]	-	-	-	-	GO:0000428//DNA-directed RNA polymerase complex;GO:0000775//chromosome, centromeric region;GO:0005575//cellular_component;GO:0005622//intracellular anatomical structure;GO:0005634//nucleus;GO:0005654//nucleoplasm;GO:0005667//transcription regulator complex;GO:0005675//transcription factor TFIIH holo complex;GO:0005737//cytoplasm;GO:0016591//RNA polymerase II, holoenzyme;GO:0030880//RNA polymerase…	GO:0003674//molecular_function;GO:0003677//DNA binding;GO:0003682//chromatin binding	GO:0008150//biological_process
MSTRG.3559.1	Chr001	6195723	6196501	+	g2080	6188045	6188821	-	UPSTREAM	6901	g2084	--	--	Nor1	hypothetical protein TESG_07898 [Trichophyton tonsurans CBS 112818]	-	-	-	-	GO:0005575//cellular_component;GO:0005622//intracellular anatomical structure;GO:0005737//cytoplasm;GO:0016020//membrane;GO:0016021//integral component of membrane;GO:0031224//intrinsic component of membrane	GO:0003674//molecular_function;GO:0003824//catalytic activity;GO:0003858//3-hydroxybutyrate dehydrogenase activity;GO:0004316//3-oxoacyl-[acyl-carrier-protein] reductase (NADPH) activity;GO:0004757//sepiapterin reductase activity;GO:0008667//2,3-dihydro-2,3-dihydroxybenzoate dehydrogenase activity;GO:0016491//oxidoreductase activity;GO:0016630//protochlorophyllide reductase activity;GO:0018454//a…	GO:0000272//polysaccharide catabolic process;GO:0006633//fatty acid biosynthetic process;GO:0006729//tetrahydrobiopterin biosynthetic process;GO:0008150//biological_process;GO:0008152//metabolic process;GO:0015995//chlorophyll biosynthetic process;GO:0019290//siderophore biosynthetic process;GO:0042619//poly-hydroxybutyrate biosynthetic process;GO:0045150//acetoin catabolic process
MSTRG.3559.1	Chr001	6195723	6196501	+	g2081	6189958	6191842	+	DOWNSTREAM	3880	g2084	--	--	SED3	hypothetical protein H101_02641 [Trichophyton interdigitale H6]	-	-	-	-	GO:0005575//cellular_component;GO:0005576//extracellular region;GO:0005615//extracellular space	GO:0003674//molecular_function;GO:0003824//catalytic activity;GO:0004175//endopeptidase activity;GO:0004252//serine-type endopeptidase activity;GO:0005488//binding;GO:0008233//peptidase activity;GO:0008236//serine-type peptidase activity;GO:0016787//hydrolase activity;GO:0017171//serine hydrolase activity;GO:0043167//ion binding;GO:0043169//cation binding;GO:0046872//metal ion binding;GO:0140096/…	GO:0006508//proteolysis;GO:0006807//nitrogen compound metabolic process;GO:0008150//biological_process;GO:0008152//metabolic process;GO:0019538//protein metabolic process;GO:0043170//macromolecule metabolic process;GO:0044238//primary metabolic process;GO:0044419//biological process involved in interspecies interaction between organisms;GO:0051704//multi-organism process;GO:0071704//organic subst…
MSTRG.3559.1	Chr001	6195723	6196501	+	g2085	6197124	6198193	-	DOWNSTREAM	622	g2084	--	--	vps51	hypothetical protein TEQG_07025 [Trichophyton equinum CBS 127.97]	-	-	-	-	GO:0000139//Golgi membrane;GO:0000938//GARP complex;GO:0005575//cellular_component;GO:0005622//intracellular anatomical structure;GO:0005634//nucleus;GO:0005730//nucleolus;GO:0005737//cytoplasm;GO:0005768//endosome;GO:0005794//Golgi apparatus;GO:0005802//trans-Golgi network;GO:0005829//cytosol;GO:0010008//endosome membrane;GO:0012505//endomembrane system;GO:0016020//membrane;GO:0016021//integral …	GO:0000149//SNARE binding;GO:0003674//molecular_function;GO:0005488//binding;GO:0005515//protein binding;GO:0019899//enzyme binding;GO:0019905//syntaxin binding;GO:0031267//small GTPase binding;GO:0051020//GTPase binding	GO:0006810//transport;GO:0006869//lipid transport;GO:0006892//post-Golgi vesicle-mediated transport;GO:0006896//Golgi to vacuole transport;GO:0006914//autophagy;GO:0006996//organelle organization;GO:0007030//Golgi organization;GO:0007034//vacuolar transport;GO:0007041//lysosomal transport;GO:0007586//digestion;GO:0008104//protein localization;GO:0008150//biological_process;GO:0008152//metabolic p…
MSTRG.3559.1	Chr001	6195723	6196501	+	g2087	6199336	6203706	-	DOWNSTREAM	2834	g2084	--	--	ski3	hypothetical protein H109_01592 [Trichophyton interdigitale MR816]	Genetic Information Processing	Folding, sorting and degradation	ko03018//RNA degradation	K12600	GO:0000785//chromatin;GO:0005575//cellular_component;GO:0005622//intracellular anatomical structure;GO:0005634//nucleus;GO:0005654//nucleoplasm;GO:0005694//chromosome;GO:0005737//cytoplasm;GO:0005829//cytosol;GO:0009279//cell outer membrane;GO:0016020//membrane;GO:0031974//membrane-enclosed lumen;GO:0031981//nuclear lumen;GO:0032991//protein-containing complex;GO:0035327//transcriptionally active…	GO:0003674//molecular_function;GO:0003676//nucleic acid binding;GO:0003677//DNA binding;GO:0005488//binding;GO:0005515//protein binding;GO:0097159//organic cyclic compound binding;GO:1901363//heterocyclic compound binding;GO:1901515//poly-beta-1,6-N-acetyl-D-glucosamine transmembrane transporter activity	GO:0000184//nuclear-transcribed mRNA catabolic process, nonsense-mediated decay;GO:0000288//nuclear-transcribed mRNA catabolic process, deadenylation-dependent decay;GO:0000291//nuclear-transcribed mRNA catabolic process, exonucleolytic;GO:0000956//nuclear-transcribed mRNA catabolic process;GO:0002252//immune effector process;GO:0002376//immune system process;GO:0006139//nucleobase-containing com…
MSTRG.3559.1	Chr001	6195723	6196501	+	g2082	6192165	6193160	-	UPSTREAM	2562	g2084	--	--	-	hypothetical protein H101_02642 [Trichophyton interdigitale H6]	-	-	-	-	-	GO:0016758//hexosyltransferase activity	-
MSTRG.3563.1	Chr001	6199924	6201003	+	g2081	6189958	6191842	+	DOWNSTREAM	8081	g2087	--	--	SED3	hypothetical protein H101_02641 [Trichophyton interdigitale H6]	-	-	-	-	GO:0005575//cellular_component;GO:0005576//extracellular region;GO:0005615//extracellular space	GO:0003674//molecular_function;GO:0003824//catalytic activity;GO:0004175//endopeptidase activity;GO:0004252//serine-type endopeptidase activity;GO:0005488//binding;GO:0008233//peptidase activity;GO:0008236//serine-type peptidase activity;GO:0016787//hydrolase activity;GO:0017171//serine hydrolase activity;GO:0043167//ion binding;GO:0043169//cation binding;GO:0046872//metal ion binding;GO:0140096/…	GO:0006508//proteolysis;GO:0006807//nitrogen compound metabolic process;GO:0008150//biological_process;GO:0008152//metabolic process;GO:0019538//protein metabolic process;GO:0043170//macromolecule metabolic process;GO:0044238//primary metabolic process;GO:0044419//biological process involved in interspecies interaction between organisms;GO:0051704//multi-organism process;GO:0071704//organic subst…
MSTRG.3563.1	Chr001	6199924	6201003	+	g2084	6195384	6196715	-	UPSTREAM	3208	g2087	--	--	DPH7	hypothetical protein H101_02644 [Trichophyton interdigitale H6]	-	-	-	-	GO:0005575//cellular_component;GO:0005622//intracellular anatomical structure;GO:0005737//cytoplasm;GO:0005768//endosome;GO:0012505//endomembrane system;GO:0031410//cytoplasmic vesicle;GO:0031982//vesicle;GO:0032991//protein-containing complex;GO:0043226//organelle;GO:0043227//membrane-bounded organelle;GO:0043229//intracellular organelle;GO:0097708//intracellular vesicle	GO:0003674//molecular_function;GO:0003824//catalytic activity;GO:0005515//protein binding;GO:0016787//hydrolase activity;GO:0016788//hydrolase activity, acting on ester bonds;GO:0032451//demethylase activity;GO:0052689//carboxylic ester hydrolase activity;GO:0061685//diphthine methylesterase activity	GO:0006417//regulation of translation;GO:0006448//regulation of translational elongation;GO:0006464//cellular protein modification process;GO:0006807//nitrogen compound metabolic process;GO:0006810//transport;GO:0008150//biological_process;GO:0008152//metabolic process;GO:0009058//biosynthetic process;GO:0009889//regulation of biosynthetic process;GO:0009987//cellular process;GO:0010468//regulati…
MSTRG.3563.1	Chr001	6199924	6201003	+	g2085	6197124	6198193	-	UPSTREAM	1730	g2087	--	--	vps51	hypothetical protein TEQG_07025 [Trichophyton equinum CBS 127.97]	-	-	-	-	GO:0000139//Golgi membrane;GO:0000938//GARP complex;GO:0005575//cellular_component;GO:0005622//intracellular anatomical structure;GO:0005634//nucleus;GO:0005730//nucleolus;GO:0005737//cytoplasm;GO:0005768//endosome;GO:0005794//Golgi apparatus;GO:0005802//trans-Golgi network;GO:0005829//cytosol;GO:0010008//endosome membrane;GO:0012505//endomembrane system;GO:0016020//membrane;GO:0016021//integral …	GO:0000149//SNARE binding;GO:0003674//molecular_function;GO:0005488//binding;GO:0005515//protein binding;GO:0019899//enzyme binding;GO:0019905//syntaxin binding;GO:0031267//small GTPase binding;GO:0051020//GTPase binding	GO:0006810//transport;GO:0006869//lipid transport;GO:0006892//post-Golgi vesicle-mediated transport;GO:0006896//Golgi to vacuole transport;GO:0006914//autophagy;GO:0006996//organelle organization;GO:0007030//Golgi organization;GO:0007034//vacuolar transport;GO:0007041//lysosomal transport;GO:0007586//digestion;GO:0008104//protein localization;GO:0008150//biological_process;GO:0008152//metabolic p…
MSTRG.3563.1	Chr001	6199924	6201003	+	g2082	6192165	6193160	-	UPSTREAM	6763	g2087	--	--	-	hypothetical protein H101_02642 [Trichophyton interdigitale H6]	-	-	-	-	-	GO:0016758//hexosyltransferase activity	-
MSTRG.3563.1	Chr001	6199924	6201003	+	g2089	6207825	6212137	+	UPSTREAM	6821	g2087	--	--	MSN5	hypothetical protein H101_02986 [Trichophyton interdigitale H6]	Genetic Information Processing	Translation	ko03013//Nucleocytoplasmic transport	K14289	GO:0005575//cellular_component;GO:0005622//intracellular anatomical structure;GO:0005634//nucleus;GO:0005635//nuclear envelope;GO:0005643//nuclear pore;GO:0005654//nucleoplasm;GO:0005737//cytoplasm;GO:0005829//cytosol;GO:0012505//endomembrane system;GO:0016020//membrane;GO:0016021//integral component of membrane;GO:0031074//nucleocytoplasmic transport complex;GO:0031224//intrinsic component of me…	GO:0000049//tRNA binding;GO:0000166//nucleotide binding;GO:0001882//nucleoside binding;GO:0001883//purine nucleoside binding;GO:0003674//molecular_function;GO:0003676//nucleic acid binding;GO:0003723//RNA binding;GO:0003729//mRNA binding;GO:0005049//nuclear export signal receptor activity;GO:0005215//transporter activity;GO:0005488//binding;GO:0005515//protein binding;GO:0005525//GTP binding;GO:0…	GO:0006139//nucleobase-containing compound metabolic process;GO:0006403//RNA localization;GO:0006405//RNA export from nucleus;GO:0006409//tRNA export from nucleus;GO:0006611//protein export from nucleus;GO:0006725//cellular aromatic compound metabolic process;GO:0006807//nitrogen compound metabolic process;GO:0006810//transport;GO:0006886//intracellular protein transport;GO:0006913//nucleocytopla…
MSTRG.3606.1	Chr001	6397018	6398062	+	MSTRG.3608	6404817	6405933	-	DOWNSTREAM	6754	MSTRG.3606	--	--	CDY1	KAG5201291.1 taxid=101480 hypothetical protein GY631_7573 [Trichophyton interdigitale]	-	-	-	-	-	GO:0000981//DNA-binding transcription factor activity, RNA polymerase II-specific;GO:0003700//DNA-binding transcription factor activity;GO:0008270//zinc ion binding;GO:0031005//filamin binding	GO:0006355//regulation of transcription, DNA-templated;GO:0015074//DNA integration;GO:0061181//regulation of chondrocyte development;GO:0061572//actin filament bundle organization
MSTRG.3727.1	Chr001	6652822	6653335	+	g2180	6642701	6644133	-	UPSTREAM	8688	g2184	--	--	SPBC2G2.13c	deoxycytidylate deaminase [Trichophyton tonsurans CBS 112818]	Metabolism;Metabolism;Metabolism	Global and overview maps;Global and overview maps;Nucleotide metabolism	ko01100//Metabolic pathways;ko01232//Nucleotide metabolism;ko00240//Pyrimidine metabolism	K01493;K01493;K01493	GO:0005575//cellular_component;GO:0005622//intracellular anatomical structure;GO:0005737//cytoplasm;GO:0005829//cytosol	GO:0003674//molecular_function;GO:0003824//catalytic activity;GO:0004132//dCMP deaminase activity;GO:0004140//dephospho-CoA kinase activity;GO:0005488//binding;GO:0005515//protein binding;GO:0005524//ATP binding;GO:0008251//tRNA-specific adenosine deaminase activity;GO:0008270//zinc ion binding;GO:0008703//5-amino-6-(5-phosphoribosylamino)uracil reductase activity;GO:0008835//diaminohydroxyphosph…	GO:0002100//tRNA wobble adenosine to inosine editing;GO:0006139//nucleobase-containing compound metabolic process;GO:0006220//pyrimidine nucleotide metabolic process;GO:0006221//pyrimidine nucleotide biosynthetic process;GO:0006226//dUMP biosynthetic process;GO:0006231//dTMP biosynthetic process;GO:0006725//cellular aromatic compound metabolic process;GO:0006753//nucleoside phosphate metabolic pr…
MSTRG.3727.1	Chr001	6652822	6653335	+	g2182	6647754	6648978	-	UPSTREAM	3843	g2184	--	--	YGL136C	ribosomal RNA methyltransferase MRM2 [Trichophyton equinum CBS 127.97]	-	-	-	-	GO:0005575//cellular_component;GO:0005622//intracellular anatomical structure;GO:0005737//cytoplasm;GO:0005739//mitochondrion;GO:0043226//organelle;GO:0043227//membrane-bounded organelle;GO:0043229//intracellular organelle;GO:0043231//intracellular membrane-bounded organelle	GO:0003674//molecular_function;GO:0003824//catalytic activity;GO:0008168//methyltransferase activity;GO:0008171//O-methyltransferase activity;GO:0008173//RNA methyltransferase activity;GO:0008649//rRNA methyltransferase activity;GO:0008650//rRNA (uridine-2'-O-)-methyltransferase activity;GO:0008757//S-adenosylmethionine-dependent methyltransferase activity;GO:0016436//rRNA (uridine) methyltransfe…	GO:0000154//rRNA modification;GO:0000959//mitochondrial RNA metabolic process;GO:0001510//RNA methylation;GO:0006139//nucleobase-containing compound metabolic process;GO:0006364//rRNA processing;GO:0006370//7-methylguanosine mRNA capping;GO:0006396//RNA processing;GO:0006725//cellular aromatic compound metabolic process;GO:0006807//nitrogen compound metabolic process;GO:0008150//biological_proces…
MSTRG.3727.1	Chr001	6652822	6653335	+	g2187	6658134	6658852	+	UPSTREAM	4798	g2184	--	--	ISU1	iron sulfur cluster assembly protein [Trichophyton tonsurans CBS 112818]	-	-	-	-	GO:0005575//cellular_component;GO:0005622//intracellular anatomical structure;GO:0005634//nucleus;GO:0005737//cytoplasm;GO:0005739//mitochondrion;GO:0005759//mitochondrial matrix;GO:0005829//cytosol;GO:0031974//membrane-enclosed lumen;GO:0032991//protein-containing complex;GO:0043226//organelle;GO:0043227//membrane-bounded organelle;GO:0043229//intracellular organelle;GO:0043231//intracellular me…	GO:0003674//molecular_function;GO:0003824//catalytic activity;GO:0005198//structural molecule activity;GO:0005488//binding;GO:0005506//iron ion binding;GO:0005515//protein binding;GO:0008198//ferrous iron binding;GO:0016740//transferase activity;GO:0016782//transferase activity, transferring sulphur-containing groups;GO:0036455//iron-sulfur transferase activity;GO:0043167//ion binding;GO:0043169/…	GO:0006790//sulfur compound metabolic process;GO:0006807//nitrogen compound metabolic process;GO:0006873//cellular ion homeostasis;GO:0006875//cellular metal ion homeostasis;GO:0006879//cellular iron ion homeostasis;GO:0008150//biological_process;GO:0008152//metabolic process;GO:0009399//nitrogen fixation;GO:0009987//cellular process;GO:0010467//gene expression;GO:0016043//cellular component orga…
MSTRG.3761.1	Chr001	6702261	6702920	-	g2208	6692681	6696400	-	UPSTREAM	5860	MSTRG.3761	--	--	-	hypothetical protein H101_07463 [Trichophyton interdigitale H6]	-	-	-	-	-	GO:0005096//GTPase activator activity	GO:1902412//regulation of mitotic cytokinesis
MSTRG.3825.2	Chr001	6816588	6817291	+	g2251	6811325	6813063	-	UPSTREAM	3524	MSTRG.3825	--	--	GDH	NADP-specific glutamate dehydrogenase [Trichophyton interdigitale MR816]	Metabolism;Metabolism;Metabolism;Metabolism	Global and overview maps;Amino acid metabolism;Amino acid metabolism;Energy metabolism	ko01100//Metabolic pathways;ko00250//Alanine, aspartate and glutamate metabolism;ko00220//Arginine biosynthesis;ko00910//Nitrogen metabolism	K00262;K00262;K00262;K00262	GO:0005575//cellular_component;GO:0005576//extracellular region;GO:0005622//intracellular anatomical structure;GO:0005634//nucleus;GO:0005737//cytoplasm;GO:0005739//mitochondrion;GO:0005829//cytosol;GO:0043226//organelle;GO:0043227//membrane-bounded organelle;GO:0043229//intracellular organelle;GO:0043231//intracellular membrane-bounded organelle	GO:0003674//molecular_function;GO:0003824//catalytic activity;GO:0004353//glutamate dehydrogenase [NAD(P)+] activity;GO:0004354//glutamate dehydrogenase (NADP+) activity;GO:0016491//oxidoreductase activity;GO:0016638//oxidoreductase activity, acting on the CH-NH2 group of donors;GO:0016639//oxidoreductase activity, acting on the CH-NH2 group of donors, NAD or NADP as acceptor	GO:0001505//regulation of neurotransmitter levels;GO:0006082//organic acid metabolic process;GO:0006520//cellular amino acid metabolic process;GO:0006536//glutamate metabolic process;GO:0006537//glutamate biosynthetic process;GO:0006541//glutamine metabolic process;GO:0006807//nitrogen compound metabolic process;GO:0008150//biological_process;GO:0008152//metabolic process;GO:0008652//cellular ami…
MSTRG.3825.2	Chr001	6816588	6817291	+	g2252	6820287	6820964	+	UPSTREAM	2995	MSTRG.3825	--	--	verU3	hypothetical protein TESG_01500 [Trichophyton tonsurans CBS 112818]	-	-	-	-	-	-	-
MSTRG.3838.1	Chr001	6845464	6846306	-	g2256	6834350	6838056	+	DOWNSTREAM	7407	MSTRG.3838	--	--	CaO19.14188	Ras guanine nucleotide exchange factor A [Trichophyton interdigitale]	-	-	-	-	GO:0000131//incipient cellular bud site;GO:0005575//cellular_component;GO:0005622//intracellular anatomical structure;GO:0005737//cytoplasm;GO:0005933//cellular bud;GO:0005935//cellular bud neck;GO:0005938//cell cortex;GO:0030427//site of polarized growth;GO:0071944//cell periphery;GO:0099568//cytoplasmic region	GO:0003674//molecular_function;GO:0005085//guanyl-nucleotide exchange factor activity;GO:0005488//binding;GO:0005515//protein binding;GO:0019899//enzyme binding;GO:0031267//small GTPase binding;GO:0051020//GTPase binding;GO:0098772//molecular function regulator	GO:0000003//reproduction;GO:0000278//mitotic cell cycle;GO:0000281//mitotic cytokinesis;GO:0000282//cellular bud site selection;GO:0000910//cytokinesis;GO:0007049//cell cycle;GO:0007114//cell budding;GO:0007120//axial cellular bud site selection;GO:0007121//bipolar cellular bud site selection;GO:0007154//cell communication;GO:0007163//establishment or maintenance of cell polarity;GO:0007165//sign…
MSTRG.3964.1	Chr001	7071954	7073263	-	g2333	7064968	7065334	+	DOWNSTREAM	6619	g2336	--	--	cox-15	hypothetical protein H101_01690 [Trichophyton interdigitale H6]	Metabolism;Metabolism	Global and overview maps;Energy metabolism	ko01100//Metabolic pathways;ko00190//Oxidative phosphorylation	K02272;K02272	GO:0005751//mitochondrial respiratory chain complex IV	-	GO:0006123//mitochondrial electron transport, cytochrome c to oxygen
MSTRG.3964.1	Chr001	7071954	7073263	-	g2337	7073596	7074438	+	UPSTREAM	332	g2336	--	--	SPAC24C9.02c	hypothetical protein H101_01694 [Trichophyton interdigitale H6]	Metabolism;Metabolism	Global and overview maps;Metabolism of cofactors and vitamins	ko01100//Metabolic pathways;ko00860//Porphyrin metabolism	K01764;K01764	GO:0005575//cellular_component;GO:0005622//intracellular anatomical structure;GO:0005737//cytoplasm;GO:0005739//mitochondrion;GO:0005740//mitochondrial envelope;GO:0005743//mitochondrial inner membrane;GO:0005758//mitochondrial intermembrane space;GO:0016020//membrane;GO:0019866//organelle inner membrane;GO:0031090//organelle membrane;GO:0031966//mitochondrial membrane;GO:0031967//organelle envel…	GO:0003674//molecular_function;GO:0003824//catalytic activity;GO:0004408//holocytochrome-c synthase activity;GO:0005488//binding;GO:0016829//lyase activity;GO:0016846//carbon-sulfur lyase activity;GO:0043167//ion binding;GO:0043169//cation binding;GO:0046872//metal ion binding	GO:0006464//cellular protein modification process;GO:0006807//nitrogen compound metabolic process;GO:0006996//organelle organization;GO:0007005//mitochondrion organization;GO:0007275//multicellular organism development;GO:0008150//biological_process;GO:0008152//metabolic process;GO:0009653//anatomical structure morphogenesis;GO:0009887//animal organ morphogenesis;GO:0009987//cellular process;GO:0…
MSTRG.3964.1	Chr001	7071954	7073263	-	g2340	7079031	7080433	-	DOWNSTREAM	5767	g2336	--	--	-	hypothetical protein TESG_01402 [Trichophyton tonsurans CBS 112818]	-	-	-	-	-	-	-
MSTRG.3964.1	Chr001	7071954	7073263	-	g2341	7080938	7082017	-	DOWNSTREAM	7674	g2336	--	--	CIMG_04084	ornithine carbamoyltransferase, mitochondrial [Trichophyton interdigitale H6]	Metabolism;Metabolism;Metabolism;Metabolism	Global and overview maps;Global and overview maps;Global and overview maps;Amino acid metabolism	ko01100//Metabolic pathways;ko01110//Biosynthesis of secondary metabolites;ko01230//Biosynthesis of amino acids;ko00220//Arginine biosynthesis	K00611;K00611;K00611;K00611	GO:0005575//cellular_component;GO:0005622//intracellular anatomical structure;GO:0005737//cytoplasm;GO:0005739//mitochondrion;GO:0005740//mitochondrial envelope;GO:0005743//mitochondrial inner membrane;GO:0005759//mitochondrial matrix;GO:0005829//cytosol;GO:0016020//membrane;GO:0019866//organelle inner membrane;GO:0031090//organelle membrane;GO:0031966//mitochondrial membrane;GO:0031967//organell…	GO:0003674//molecular_function;GO:0003824//catalytic activity;GO:0004070//aspartate carbamoyltransferase activity;GO:0004585//ornithine carbamoyltransferase activity;GO:0005488//binding;GO:0005543//phospholipid binding;GO:0008289//lipid binding;GO:0016597//amino acid binding;GO:0016740//transferase activity;GO:0016741//transferase activity, transferring one-carbon groups;GO:0016743//carboxyl- or …	GO:0000050//urea cycle;GO:0000052//citrulline metabolic process;GO:0001101//response to acid chemical;GO:0001889//liver development;GO:0006082//organic acid metabolic process;GO:0006207//'de novo' pyrimidine nucleobase biosynthetic process;GO:0006520//cellular amino acid metabolic process;GO:0006525//arginine metabolic process;GO:0006526//arginine biosynthetic process;GO:0006591//ornithine metabo…
MSTRG.3964.1	Chr001	7071954	7073263	-	g2332	7060977	7064509	-	UPSTREAM	7444	g2336	--	--	mtr4	ATP-dependent RNA helicase DOB1 [Trichophyton tonsurans CBS 112818]	Genetic Information Processing	Folding, sorting and degradation	ko03018//RNA degradation	K12598	GO:0000178//exosome (RNase complex);GO:0005575//cellular_component;GO:0005622//intracellular anatomical structure;GO:0005634//nucleus;GO:0005654//nucleoplasm;GO:0005681//spliceosomal complex;GO:0005730//nucleolus;GO:0031499//TRAMP complex;GO:0031974//membrane-enclosed lumen;GO:0031981//nuclear lumen;GO:0032991//protein-containing complex;GO:0043226//organelle;GO:0043227//membrane-bounded organell…	GO:0000166//nucleotide binding;GO:0003674//molecular_function;GO:0003676//nucleic acid binding;GO:0003677//DNA binding;GO:0003678//DNA helicase activity;GO:0003684//damaged DNA binding;GO:0003723//RNA binding;GO:0003724//RNA helicase activity;GO:0003727//single-stranded RNA binding;GO:0003729//mRNA binding;GO:0003824//catalytic activity;GO:0004386//helicase activity;GO:0005488//binding;GO:0005524…	GO:0000375//RNA splicing, via transesterification reactions;GO:0000377//RNA splicing, via transesterification reactions with bulged adenosine as nucleophile;GO:0000398//mRNA splicing, via spliceosome;GO:0000459//exonucleolytic trimming involved in rRNA processing;GO:0000460//maturation of 5.8S rRNA;GO:0000466//maturation of 5.8S rRNA from tricistronic rRNA transcript (SSU-rRNA, 5.8S rRNA, LSU-rRN…
MSTRG.4025.1	Chr001	7173705	7175120	+	MSTRG.4021	7168328	7169169	-	UPSTREAM	4535	MSTRG.4025	--	--	--	OAL67418.1 taxid=5551 histone chaperone [Trichophyton rubrum]	-	-	-	-	-	-	-
MSTRG.4025.1	Chr001	7173705	7175120	+	g2376	7178925	7180079	-	DOWNSTREAM	3804	MSTRG.4025	--	--	-	hypothetical protein H109_07162 [Trichophyton interdigitale MR816]	-	-	-	-	-	-	-
MSTRG.4120.1	Chr001	7325388	7326996	+	g2422	7313185	7316065	-	UPSTREAM	9322	g2426	--	--	creB	hypothetical protein H101_02500 [Trichophyton interdigitale H6]	-	-	-	-	GO:0005575//cellular_component;GO:0005622//intracellular anatomical structure;GO:0005634//nucleus;GO:0005737//cytoplasm;GO:0005768//endosome;GO:0012505//endomembrane system;GO:0030428//cell septum;GO:0031410//cytoplasmic vesicle;GO:0031982//vesicle;GO:0036477//somatodendritic compartment;GO:0043025//neuronal cell body;GO:0043204//perikaryon;GO:0043226//organelle;GO:0043227//membrane-bounded organ…	GO:0003674//molecular_function;GO:0003824//catalytic activity;GO:0004520//endodeoxyribonuclease activity;GO:0004843//thiol-dependent deubiquitinase;GO:0005102//signaling receptor binding;GO:0005215//transporter activity;GO:0005488//binding;GO:0005515//protein binding;GO:0008233//peptidase activity;GO:0008234//cysteine-type peptidase activity;GO:0016787//hydrolase activity;GO:0019783//ubiquitin-li…	GO:0000578//embryonic axis specification;GO:0003002//regionalization;GO:0006298//mismatch repair;GO:0006355//regulation of transcription, DNA-templated;GO:0006464//cellular protein modification process;GO:0006508//proteolysis;GO:0006511//ubiquitin-dependent protein catabolic process;GO:0006807//nitrogen compound metabolic process;GO:0006810//transport;GO:0006897//endocytosis;GO:0007154//cell comm…
MSTRG.4120.1	Chr001	7325388	7326996	+	g2423	7318539	7319084	-	UPSTREAM	6303	g2426	--	--	dut	deoxycytidine triphosphate deaminase [Trichophyton interdigitale H6]	Metabolism;Metabolism;Metabolism	Global and overview maps;Global and overview maps;Nucleotide metabolism	ko01100//Metabolic pathways;ko01232//Nucleotide metabolism;ko00240//Pyrimidine metabolism	K01520;K01520;K01520	-	GO:0000287//magnesium ion binding;GO:0004170//dUTP diphosphatase activity;GO:0008829//dCTP deaminase activity	GO:0006226//dUMP biosynthetic process;GO:0006229//dUTP biosynthetic process;GO:0046081//dUTP catabolic process
MSTRG.4120.1	Chr001	7325388	7326996	+	g2428	7330842	7331837	+	UPSTREAM	3845	g2426	--	--	rglC	hypothetical protein H101_04318 [Trichophyton interdigitale H6]	-	-	-	-	-	GO:0016787//hydrolase activity	-
MSTRG.4122.1	Chr001	7329055	7329919	+	g2423	7318539	7319084	-	UPSTREAM	9970	MSTRG.4122	--	--	dut	deoxycytidine triphosphate deaminase [Trichophyton interdigitale H6]	Metabolism;Metabolism;Metabolism	Global and overview maps;Global and overview maps;Nucleotide metabolism	ko01100//Metabolic pathways;ko01232//Nucleotide metabolism;ko00240//Pyrimidine metabolism	K01520;K01520;K01520	-	GO:0000287//magnesium ion binding;GO:0004170//dUTP diphosphatase activity;GO:0008829//dCTP deaminase activity	GO:0006226//dUMP biosynthetic process;GO:0006229//dUTP biosynthetic process;GO:0046081//dUTP catabolic process
MSTRG.4122.1	Chr001	7329055	7329919	+	g2426	7325570	7326018	-	UPSTREAM	3036	MSTRG.4122	--	--	-	hypothetical protein H109_00723 [Trichophyton interdigitale MR816]	-	-	-	-	-	-	-
MSTRG.4122.1	Chr001	7329055	7329919	+	g2428	7330842	7331837	+	UPSTREAM	922	MSTRG.4122	--	--	rglC	hypothetical protein H101_04318 [Trichophyton interdigitale H6]	-	-	-	-	-	GO:0016787//hydrolase activity	-
MSTRG.4188.1	Chr001	7423775	7427518	+	g2457	7413575	7414237	+	DOWNSTREAM	9537	g2463	--	--	rnhA	hypothetical protein H101_05949 [Trichophyton interdigitale H6]	Genetic Information Processing	Replication and repair	ko03030//DNA replication	K03469	-	GO:0003676//nucleic acid binding;GO:0004523//RNA-DNA hybrid ribonuclease activity	-
MSTRG.4188.1	Chr001	7423775	7427518	+	g2460	7416446	7417588	+	DOWNSTREAM	6186	g2463	--	--	-	hypothetical protein H101_05947 [Trichophyton interdigitale H6]	-	-	-	-	-	-	-
MSTRG.4188.1	Chr001	7423775	7427518	+	g2461	7418524	7420118	+	DOWNSTREAM	3656	g2463	--	--	SPAC22E12.01	sugar phosphate/phosphate translocator At4g32390 [Trichophyton mentagrophytes]	-	-	-	-	GO:0016020//membrane	-	GO:0055085//transmembrane transport
MSTRG.4188.1	Chr001	7423775	7427518	+	g2465	7432623	7434613	-	DOWNSTREAM	5104	g2463	--	--	mus81	hypothetical protein H101_01671 [Trichophyton interdigitale H6]	Genetic Information Processing	Replication and repair	ko03440//Homologous recombination	K08991	GO:0005575//cellular_component;GO:0005622//intracellular anatomical structure;GO:0005634//nucleus;GO:0005654//nucleoplasm;GO:0005730//nucleolus;GO:0009379//Holliday junction helicase complex;GO:0031974//membrane-enclosed lumen;GO:0031981//nuclear lumen;GO:0032991//protein-containing complex;GO:0043226//organelle;GO:0043227//membrane-bounded organelle;GO:0043228//non-membrane-bounded organelle;GO:…	GO:0003674//molecular_function;GO:0003676//nucleic acid binding;GO:0003677//DNA binding;GO:0003678//DNA helicase activity;GO:0003824//catalytic activity;GO:0004518//nuclease activity;GO:0004519//endonuclease activity;GO:0004520//endodeoxyribonuclease activity;GO:0004536//deoxyribonuclease activity;GO:0004857//enzyme inhibitor activity;GO:0005488//binding;GO:0008821//crossover junction endodeoxyri…	GO:0000003//reproduction;GO:0000018//regulation of DNA recombination;GO:0000075//cell cycle checkpoint signaling;GO:0000076//DNA replication checkpoint signaling;GO:0000077//DNA damage checkpoint signaling;GO:0000278//mitotic cell cycle;GO:0000280//nuclear division;GO:0000709//meiotic joint molecule formation;GO:0000712//resolution of meiotic recombination intermediates;GO:0000724//double-strand …
MSTRG.4188.1	Chr001	7423775	7427518	+	g2466	7435158	7436202	+	UPSTREAM	7639	g2463	--	--	prtT	hypothetical protein H109_00684 [Trichophyton interdigitale MR816]	-	-	-	-	GO:0005575//cellular_component;GO:0005622//intracellular anatomical structure;GO:0005634//nucleus;GO:0043226//organelle;GO:0043227//membrane-bounded organelle;GO:0043229//intracellular organelle;GO:0043231//intracellular membrane-bounded organelle	GO:0000981//DNA-binding transcription factor activity, RNA polymerase II-specific;GO:0003674//molecular_function;GO:0003676//nucleic acid binding;GO:0003677//DNA binding;GO:0003700//DNA-binding transcription factor activity;GO:0005488//binding;GO:0008270//zinc ion binding;GO:0043167//ion binding;GO:0043169//cation binding;GO:0046872//metal ion binding;GO:0046914//transition metal ion binding;GO:0…	GO:0006139//nucleobase-containing compound metabolic process;GO:0006351//transcription, DNA-templated;GO:0006355//regulation of transcription, DNA-templated;GO:0006357//regulation of transcription by RNA polymerase II;GO:0006725//cellular aromatic compound metabolic process;GO:0006807//nitrogen compound metabolic process;GO:0008150//biological_process;GO:0008152//metabolic process;GO:0009058//bio…
MSTRG.4188.1	Chr001	7423775	7427518	+	g2467	7436266	7437307	+	UPSTREAM	8747	g2463	--	--	prtT	hypothetical protein H109_00683 [Trichophyton interdigitale MR816]	-	-	-	-	GO:0005575//cellular_component;GO:0005622//intracellular anatomical structure;GO:0005634//nucleus;GO:0043226//organelle;GO:0043227//membrane-bounded organelle;GO:0043229//intracellular organelle;GO:0043231//intracellular membrane-bounded organelle	GO:0000981//DNA-binding transcription factor activity, RNA polymerase II-specific;GO:0003674//molecular_function;GO:0003676//nucleic acid binding;GO:0003677//DNA binding;GO:0003700//DNA-binding transcription factor activity;GO:0005488//binding;GO:0008270//zinc ion binding;GO:0043167//ion binding;GO:0043169//cation binding;GO:0046872//metal ion binding;GO:0046914//transition metal ion binding;GO:0…	GO:0006139//nucleobase-containing compound metabolic process;GO:0006351//transcription, DNA-templated;GO:0006355//regulation of transcription, DNA-templated;GO:0006357//regulation of transcription by RNA polymerase II;GO:0006725//cellular aromatic compound metabolic process;GO:0006807//nitrogen compound metabolic process;GO:0008150//biological_process;GO:0008152//metabolic process;GO:0009058//bio…
MSTRG.4188.1	Chr001	7423775	7427518	+	g2462	7421454	7422596	+	DOWNSTREAM	1178	g2463	--	--	-	hypothetical protein H101_01674 [Trichophyton interdigitale H6]	-	-	-	-	-	-	-
MSTRG.4237.2	Chr001	7512868	7513354	-	g2492	7504996	7506834	+	DOWNSTREAM	6033	g2495	--	--	-	hypothetical protein H101_07161 [Trichophyton interdigitale H6]	-	-	-	-	-	-	-
MSTRG.4237.2	Chr001	7512868	7513354	-	g2493	7508634	7509488	-	UPSTREAM	3379	g2495	--	--	YBR1204	hypothetical protein H101_07855 [Trichophyton interdigitale H6]	Genetic Information Processing;Genetic Information Processing	Replication and repair;Transcription	ko03420//Nucleotide excision repair;ko03020//RNA polymerase	K03013;K03013	GO:0000428//DNA-directed RNA polymerase complex;GO:0005575//cellular_component;GO:0005622//intracellular anatomical structure;GO:0005634//nucleus;GO:0005654//nucleoplasm;GO:0005665//RNA polymerase II, core complex;GO:0005666//RNA polymerase III complex;GO:0005730//nucleolus;GO:0005736//RNA polymerase I complex;GO:0005737//cytoplasm;GO:0005829//cytosol;GO:0016591//RNA polymerase II, holoenzyme;GO:…	GO:0001054//RNA polymerase I activity;GO:0001055//RNA polymerase II activity;GO:0001056//RNA polymerase III activity;GO:0003674//molecular_function;GO:0003676//nucleic acid binding;GO:0003677//DNA binding;GO:0003824//catalytic activity;GO:0003899//DNA-directed 5'-3' RNA polymerase activity;GO:0003968//RNA-directed 5'-3' RNA polymerase activity;GO:0004519//endonuclease activity;GO:0005488//binding…	GO:0000375//RNA splicing, via transesterification reactions;GO:0000377//RNA splicing, via transesterification reactions with bulged adenosine as nucleophile;GO:0000398//mRNA splicing, via spliceosome;GO:0001172//transcription, RNA-templated;GO:0006139//nucleobase-containing compound metabolic process;GO:0006259//DNA metabolic process;GO:0006281//DNA repair;GO:0006283//transcription-coupled nucleo…
MSTRG.4237.2	Chr001	7512868	7513354	-	g2496	7514067	7514699	-	DOWNSTREAM	712	g2495	--	--	-	hypothetical protein H101_05667 [Trichophyton interdigitale H6]	-	-	-	-	-	-	-
MSTRG.4237.2	Chr001	7512868	7513354	-	g2499	7521354	7521923	+	UPSTREAM	7999	g2495	--	--	-	hypothetical protein H101_05670 [Trichophyton interdigitale H6]	-	-	-	-	-	-	-
MSTRG.4237.2	Chr001	7512868	7513354	-	g2500	7522496	7523487	+	UPSTREAM	9141	g2495	--	--	mug14	hypothetical protein H101_05671 [Trichophyton interdigitale H6]	-	-	-	-	GO:0005737//cytoplasm	GO:0008270//zinc ion binding;GO:0008738//L-fuculose-phosphate aldolase activity;GO:0008742//L-ribulose-phosphate 4-epimerase activity;GO:0046872//metal ion binding	GO:0006004//fucose metabolic process;GO:0019509//L-methionine salvage from methylthioadenosine;GO:0019568//arabinose catabolic process
MSTRG.4300.1	Chr001	7657088	7657487	-	g2526	7646635	7649362	+	DOWNSTREAM	7725	MSTRG.4300	--	--	his-3	histidinol dehydrogenase [Trichophyton interdigitale H6]	Metabolism;Metabolism;Metabolism;Metabolism	Global and overview maps;Global and overview maps;Global and overview maps;Amino acid metabolism	ko01100//Metabolic pathways;ko01110//Biosynthesis of secondary metabolites;ko01230//Biosynthesis of amino acids;ko00340//Histidine metabolism	K14152;K14152;K14152;K14152	GO:0005575//cellular_component;GO:0005622//intracellular anatomical structure;GO:0005737//cytoplasm;GO:0005829//cytosol;GO:0009507//chloroplast;GO:0009532//plastid stroma;GO:0009536//plastid;GO:0009570//chloroplast stroma;GO:0043226//organelle;GO:0043227//membrane-bounded organelle;GO:0043229//intracellular organelle;GO:0043231//intracellular membrane-bounded organelle	GO:0000166//nucleotide binding;GO:0003674//molecular_function;GO:0003824//catalytic activity;GO:0004399//histidinol dehydrogenase activity;GO:0004635//phosphoribosyl-AMP cyclohydrolase activity;GO:0004636//phosphoribosyl-ATP diphosphatase activity;GO:0005488//binding;GO:0005524//ATP binding;GO:0008270//zinc ion binding;GO:0016462//pyrophosphatase activity;GO:0016491//oxidoreductase activity;GO:00…	GO:0000105//histidine biosynthetic process;GO:0006082//organic acid metabolic process;GO:0006520//cellular amino acid metabolic process;GO:0006547//histidine metabolic process;GO:0006725//cellular aromatic compound metabolic process;GO:0006807//nitrogen compound metabolic process;GO:0007275//multicellular organism development;GO:0008150//biological_process;GO:0008152//metabolic process;GO:0008652…
MSTRG.4300.1	Chr001	7657088	7657487	-	g2527	7649613	7650468	-	UPSTREAM	6619	MSTRG.4300	--	--	UTP11	hypothetical protein H101_03136 [Trichophyton interdigitale H6]	-	-	-	-	GO:0005575//cellular_component;GO:0005576//extracellular region;GO:0005615//extracellular space;GO:0005622//intracellular anatomical structure;GO:0005634//nucleus;GO:0005654//nucleoplasm;GO:0005730//nucleolus;GO:0005737//cytoplasm;GO:0030684//preribosome;GO:0031974//membrane-enclosed lumen;GO:0031981//nuclear lumen;GO:0032040//small-subunit processome;GO:0032991//protein-containing complex;GO:004…	GO:0003674//molecular_function;GO:0003676//nucleic acid binding;GO:0003723//RNA binding;GO:0005488//binding;GO:0030515//snoRNA binding;GO:0097159//organic cyclic compound binding;GO:1901363//heterocyclic compound binding	GO:0000447//endonucleolytic cleavage in ITS1 to separate SSU-rRNA from 5.8S rRNA and LSU-rRNA from tricistronic rRNA transcript (SSU-rRNA, 5.8S rRNA, LSU-rRNA);GO:0000460//maturation of 5.8S rRNA;GO:0000462//maturation of SSU-rRNA from tricistronic rRNA transcript (SSU-rRNA, 5.8S rRNA, LSU-rRNA);GO:0000466//maturation of 5.8S rRNA from tricistronic rRNA transcript (SSU-rRNA, 5.8S rRNA, LSU-rRNA);…
MSTRG.4345.1	Chr001	7747550	7749378	+	g2558	7743554	7745384	+	DOWNSTREAM	2165	g2559	--	--	SSN3	CMGC/CDK/CDK8 protein kinase [Trichophyton tonsurans CBS 112818]	-	-	-	-	GO:0000228//nuclear chromosome;GO:0000785//chromatin;GO:0000791//euchromatin;GO:0005575//cellular_component;GO:0005622//intracellular anatomical structure;GO:0005634//nucleus;GO:0005654//nucleoplasm;GO:0005694//chromosome;GO:0016592//mediator complex;GO:0031974//membrane-enclosed lumen;GO:0031981//nuclear lumen;GO:0032991//protein-containing complex;GO:0043226//organelle;GO:0043227//membrane-boun…	GO:0000166//nucleotide binding;GO:0003674//molecular_function;GO:0003824//catalytic activity;GO:0004672//protein kinase activity;GO:0004674//protein serine/threonine kinase activity;GO:0004693//cyclin-dependent protein serine/threonine kinase activity;GO:0005488//binding;GO:0005524//ATP binding;GO:0008353//RNA polymerase II CTD heptapeptide repeat kinase activity;GO:0016301//kinase activity;GO:00…	GO:0000003//reproduction;GO:0000122//negative regulation of transcription by RNA polymerase II;GO:0000409//regulation of transcription by galactose;GO:0000411//positive regulation of transcription by galactose;GO:0000429//carbon catabolite regulation of transcription from RNA polymerase II promoter;GO:0000431//regulation of transcription from RNA polymerase II promoter by galactose;GO:0000435//po…
MSTRG.4345.1	Chr001	7747550	7749378	+	g2562	7752541	7753859	-	DOWNSTREAM	3162	g2559	--	--	mus-18	UV damage endonuclease UvdE [Trichophyton interdigitale MR816]	-	-	-	-	GO:0005575//cellular_component;GO:0005622//intracellular anatomical structure;GO:0005634//nucleus;GO:0005737//cytoplasm;GO:0005739//mitochondrion;GO:0043226//organelle;GO:0043227//membrane-bounded organelle;GO:0043229//intracellular organelle;GO:0043231//intracellular membrane-bounded organelle	GO:0000217//DNA secondary structure binding;GO:0000404//heteroduplex DNA loop binding;GO:0003674//molecular_function;GO:0003676//nucleic acid binding;GO:0003677//DNA binding;GO:0003690//double-stranded DNA binding;GO:0003824//catalytic activity;GO:0004518//nuclease activity;GO:0004519//endonuclease activity;GO:0004520//endodeoxyribonuclease activity;GO:0004536//deoxyribonuclease activity;GO:00054…	GO:0000002//mitochondrial genome maintenance;GO:0006139//nucleobase-containing compound metabolic process;GO:0006259//DNA metabolic process;GO:0006281//DNA repair;GO:0006289//nucleotide-excision repair;GO:0006290//pyrimidine dimer repair;GO:0006298//mismatch repair;GO:0006725//cellular aromatic compound metabolic process;GO:0006807//nitrogen compound metabolic process;GO:0006950//response to stre…
MSTRG.4354.2	Chr001	7769831	7770704	-	g2567	7771709	7773368	+	UPSTREAM	1004	g2566	--	--	rpn7	hypothetical protein H101_06911 [Trichophyton interdigitale H6]	Genetic Information Processing	Folding, sorting and degradation	ko03050//Proteasome	K03037	GO:0000502//proteasome complex;GO:0005575//cellular_component;GO:0005576//extracellular region;GO:0005622//intracellular anatomical structure;GO:0005634//nucleus;GO:0005654//nucleoplasm;GO:0005737//cytoplasm;GO:0005829//cytosol;GO:0005838//proteasome regulatory particle;GO:0005886//plasma membrane;GO:0008541//proteasome regulatory particle, lid subcomplex;GO:0012505//endomembrane system;GO:001602…	GO:0003674//molecular_function;GO:0003824//catalytic activity;GO:0005198//structural molecule activity;GO:0005488//binding;GO:0005515//protein binding;GO:0016462//pyrophosphatase activity;GO:0016787//hydrolase activity;GO:0016817//hydrolase activity, acting on acid anhydrides;GO:0016818//hydrolase activity, acting on acid anhydrides, in phosphorus-containing anhydrides;GO:0016887//ATP hydrolysis …	GO:0001775//cell activation;GO:0002252//immune effector process;GO:0002263//cell activation involved in immune response;GO:0002274//myeloid leukocyte activation;GO:0002275//myeloid cell activation involved in immune response;GO:0002283//neutrophil activation involved in immune response;GO:0002366//leukocyte activation involved in immune response;GO:0002376//immune system process;GO:0002443//leuko…
MSTRG.4376.1	Chr001	7799070	7799964	+	g2572	7787900	7789854	+	DOWNSTREAM	9215	g2578	--	--	ARB_02965	hypothetical protein H101_03827 [Trichophyton interdigitale H6]	Metabolism;Metabolism;Metabolism;Metabolism	Global and overview maps;Amino acid metabolism;Amino acid metabolism;Amino acid metabolism	ko01100//Metabolic pathways;ko00380//Tryptophan metabolism;ko00330//Arginine and proline metabolism;ko00360//Phenylalanine metabolism	K01426;K01426;K01426;K01426	GO:0005575//cellular_component;GO:0005576//extracellular region;GO:0030956//glutamyl-tRNA(Gln) amidotransferase complex	GO:0003674//molecular_function;GO:0003824//catalytic activity;GO:0004039//allophanate hydrolase activity;GO:0016787//hydrolase activity;GO:0016811//hydrolase activity, acting on carbon-nitrogen (but not peptide) bonds, in linear amides;GO:0050567//glutaminyl-tRNA synthase (glutamine-hydrolyzing) activity	GO:0006412//translation;GO:0006424//glutamyl-tRNA aminoacylation;GO:0019627//urea metabolic process
MSTRG.4376.1	Chr001	7799070	7799964	+	g2573	7790655	7791324	+	DOWNSTREAM	7745	g2578	--	--	-	ARID domain-containing protein [Trichophyton interdigitale]	-	-	-	-	-	GO:0003677//DNA binding	-
MSTRG.4376.1	Chr001	7799070	7799964	+	g2575	7794185	7794914	+	DOWNSTREAM	4155	g2578	--	--	inhA	hypothetical protein H101_03829 [Trichophyton interdigitale H6]	-	-	-	-	-	GO:0008234//cysteine-type peptidase activity	GO:0006508//proteolysis
MSTRG.4376.1	Chr001	7799070	7799964	+	g2581	7804862	7806958	-	DOWNSTREAM	4897	g2578	--	--	gem1	mitochondrial Rho GTPase 1 [Trichophyton interdigitale H6]	-	-	-	-	GO:0005575//cellular_component;GO:0005622//intracellular anatomical structure;GO:0005737//cytoplasm;GO:0005739//mitochondrion;GO:0005740//mitochondrial envelope;GO:0005741//mitochondrial outer membrane;GO:0005783//endoplasmic reticulum;GO:0009898//cytoplasmic side of plasma membrane;GO:0012505//endomembrane system;GO:0016020//membrane;GO:0016021//integral component of membrane;GO:0019867//outer m…	GO:0000166//nucleotide binding;GO:0000287//magnesium ion binding;GO:0001882//nucleoside binding;GO:0001883//purine nucleoside binding;GO:0003674//molecular_function;GO:0003677//DNA binding;GO:0003723//RNA binding;GO:0003724//RNA helicase activity;GO:0003824//catalytic activity;GO:0003924//GTPase activity;GO:0005488//binding;GO:0005509//calcium ion binding;GO:0005515//protein binding;GO:0005524//A…	GO:0000001//mitochondrion inheritance;GO:0000226//microtubule cytoskeleton organization;GO:0006015//5-phosphoribose 1-diphosphate biosynthetic process;GO:0006302//double-strand break repair;GO:0006810//transport;GO:0006839//mitochondrial transport;GO:0006915//apoptotic process;GO:0006928//movement of cell or subcellular component;GO:0006996//organelle organization;GO:0007005//mitochondrion organi…
MSTRG.4413.1	Chr001	7866672	7867350	+	g2599	7873858	7875914	-	DOWNSTREAM	6507	MSTRG.4413	--	--	SPAC1420.01c	hypothetical protein H101_07652 [Trichophyton interdigitale H6]	-	-	-	-	GO:0005575//cellular_component;GO:0005622//intracellular anatomical structure;GO:0005672//transcription factor TFIIA complex;GO:0005737//cytoplasm	-	GO:0000122//negative regulation of transcription by RNA polymerase II;GO:0006355//regulation of transcription, DNA-templated;GO:0006357//regulation of transcription by RNA polymerase II;GO:0006367//transcription initiation from RNA polymerase II promoter;GO:0006808//regulation of nitrogen utilization;GO:0007154//cell communication;GO:0007165//signal transduction;GO:0008150//biological_process;GO:…
MSTRG.4457.1	Chr001	7936465	7936901	-	g2622	7941968	7944752	-	DOWNSTREAM	5066	MSTRG.4457	--	--	bioDA	dethiobiotin synthase [Trichophyton interdigitale H6]	Metabolism;Metabolism;Metabolism	Global and overview maps;Global and overview maps;Metabolism of cofactors and vitamins	ko01100//Metabolic pathways;ko01240//Biosynthesis of cofactors;ko00780//Biotin metabolism	K19562;K19562;K19562	GO:0005575//cellular_component;GO:0005622//intracellular anatomical structure;GO:0005737//cytoplasm;GO:0005739//mitochondrion;GO:0043226//organelle;GO:0043227//membrane-bounded organelle;GO:0043229//intracellular organelle;GO:0043231//intracellular membrane-bounded organelle	GO:0000166//nucleotide binding;GO:0000287//magnesium ion binding;GO:0003674//molecular_function;GO:0003824//catalytic activity;GO:0003867//4-aminobutyrate transaminase activity;GO:0004015//adenosylmethionine-8-amino-7-oxononanoate transaminase activity;GO:0004141//dethiobiotin synthase activity;GO:0004587//ornithine-oxo-acid transaminase activity;GO:0005488//binding;GO:0005524//ATP binding;GO:000…	GO:0006082//organic acid metabolic process;GO:0006520//cellular amino acid metabolic process;GO:0006525//arginine metabolic process;GO:0006766//vitamin metabolic process;GO:0006767//water-soluble vitamin metabolic process;GO:0006768//biotin metabolic process;GO:0006790//sulfur compound metabolic process;GO:0006807//nitrogen compound metabolic process;GO:0008150//biological_process;GO:0008152//met…
MSTRG.4457.1	Chr001	7936465	7936901	-	g2615	7928852	7930246	-	UPSTREAM	6218	MSTRG.4457	--	--	TCRP	4-hydroxyphenylpyruvate dioxygenase [Trichophyton interdigitale]	Metabolism;Metabolism;Metabolism;Metabolism;Metabolism	Global and overview maps;Global and overview maps;Amino acid metabolism;Amino acid metabolism;Metabolism of cofactors and vitamins	ko01100//Metabolic pathways;ko01240//Biosynthesis of cofactors;ko00350//Tyrosine metabolism;ko00360//Phenylalanine metabolism;ko00130//Ubiquinone and other terpenoid-quinone biosynthesis	K00457;K00457;K00457;K00457;K00457	-	GO:0003674//molecular_function;GO:0003824//catalytic activity;GO:0003868//4-hydroxyphenylpyruvate dioxygenase activity;GO:0004462//lactoylglutathione lyase activity;GO:0005488//binding;GO:0008687//3,4-dihydroxyphenylacetate 2,3-dioxygenase activity;GO:0016491//oxidoreductase activity;GO:0016701//oxidoreductase activity, acting on single donors with incorporation of molecular oxygen;GO:0016702//ox…	GO:0006082//organic acid metabolic process;GO:0006520//cellular amino acid metabolic process;GO:0006558//L-phenylalanine metabolic process;GO:0006559//L-phenylalanine catabolic process;GO:0006570//tyrosine metabolic process;GO:0006572//tyrosine catabolic process;GO:0006582//melanin metabolic process;GO:0006725//cellular aromatic compound metabolic process;GO:0006807//nitrogen compound metabolic p…
MSTRG.4457.1	Chr001	7936465	7936901	-	g2623	7945980	7947396	+	UPSTREAM	9078	MSTRG.4457	--	--	bioF	hypothetical protein H101_07880 [Trichophyton interdigitale H6]	Metabolism;Metabolism;Metabolism	Global and overview maps;Global and overview maps;Metabolism of cofactors and vitamins	ko01100//Metabolic pathways;ko01240//Biosynthesis of cofactors;ko00780//Biotin metabolism	K00652;K00652;K00652	-	GO:0003870//5-aminolevulinate synthase activity;GO:0008710//8-amino-7-oxononanoate synthase activity;GO:0008890//glycine C-acetyltransferase activity;GO:0030170//pyridoxal phosphate binding	GO:0006567//threonine catabolic process;GO:0009058//biosynthetic process;GO:0009102//biotin biosynthetic process;GO:0019346//transsulfuration;GO:0033014//tetrapyrrole biosynthetic process
MSTRG.4472.1	Chr001	7972346	7973056	+	g2631	7967528	7971329	-	UPSTREAM	1016	g2632	--	--	-	hypothetical protein H101_05321 [Trichophyton interdigitale H6]	-	-	-	-	GO:0016592//mediator complex	GO:0003712//transcription coregulator activity;GO:0005524//ATP binding;GO:0008134//transcription factor binding;GO:0042803//protein homodimerization activity;GO:0070840//dynein complex binding	GO:0006357//regulation of transcription by RNA polymerase II;GO:0007059//chromosome segregation;GO:0016032//viral process;GO:0030261//chromosome condensation
MSTRG.4472.1	Chr001	7972346	7973056	+	g2633	7974989	7976483	+	UPSTREAM	1932	g2632	--	--	rrd1	hypothetical protein H101_07275 [Trichophyton interdigitale H6]	-	-	-	-	GO:0000159//protein phosphatase type 2A complex;GO:0000228//nuclear chromosome;GO:0000785//chromatin;GO:0005575//cellular_component;GO:0005622//intracellular anatomical structure;GO:0005634//nucleus;GO:0005694//chromosome;GO:0005737//cytoplasm;GO:0008287//protein serine/threonine phosphatase complex;GO:0031974//membrane-enclosed lumen;GO:0031981//nuclear lumen;GO:0032991//protein-containing compl…	GO:0003674//molecular_function;GO:0003755//peptidyl-prolyl cis-trans isomerase activity;GO:0003824//catalytic activity;GO:0008047//enzyme activator activity;GO:0008160//protein tyrosine phosphatase activator activity;GO:0016853//isomerase activity;GO:0016859//cis-trans isomerase activity;GO:0019208//phosphatase regulator activity;GO:0019211//phosphatase activator activity;GO:0019888//protein phos…	GO:0000082//G1/S transition of mitotic cell cycle;GO:0000226//microtubule cytoskeleton organization;GO:0000278//mitotic cell cycle;GO:0000413//protein peptidyl-prolyl isomerization;GO:0006139//nucleobase-containing compound metabolic process;GO:0006259//DNA metabolic process;GO:0006281//DNA repair;GO:0006355//regulation of transcription, DNA-templated;GO:0006357//regulation of transcription by RN…
MSTRG.4472.1	Chr001	7972346	7973056	+	g2634	7976726	7978090	-	DOWNSTREAM	3669	g2632	--	--	saf4	hypothetical protein H101_05768 [Trichophyton interdigitale H6]	-	-	-	-	GO:0005575//cellular_component;GO:0005622//intracellular anatomical structure;GO:0005634//nucleus;GO:0005681//spliceosomal complex;GO:0005684//U2-type spliceosomal complex;GO:0032991//protein-containing complex;GO:0043226//organelle;GO:0043227//membrane-bounded organelle;GO:0043229//intracellular organelle;GO:0043231//intracellular membrane-bounded organelle;GO:0071014//post-mRNA release spliceos…	GO:0003674//molecular_function;GO:0005488//binding;GO:0005515//protein binding	GO:0000375//RNA splicing, via transesterification reactions;GO:0000377//RNA splicing, via transesterification reactions with bulged adenosine as nucleophile;GO:0000398//mRNA splicing, via spliceosome;GO:0006139//nucleobase-containing compound metabolic process;GO:0006396//RNA processing;GO:0006397//mRNA processing;GO:0006725//cellular aromatic compound metabolic process;GO:0006807//nitrogen compo…
MSTRG.4481.2	Chr001	7988194	7989777	+	g2637	7983931	7985287	-	UPSTREAM	2906	g2639	--	--	BUD22	hypothetical protein H109_05242 [Trichophyton interdigitale MR816]	-	-	-	-	GO:0005575//cellular_component;GO:0005622//intracellular anatomical structure;GO:0005634//nucleus;GO:0005730//nucleolus;GO:0030684//preribosome;GO:0030686//90S preribosome;GO:0031974//membrane-enclosed lumen;GO:0031981//nuclear lumen;GO:0032991//protein-containing complex;GO:0043226//organelle;GO:0043227//membrane-bounded organelle;GO:0043228//non-membrane-bounded organelle;GO:0043229//intracellu…	GO:0003674//molecular_function	GO:0006139//nucleobase-containing compound metabolic process;GO:0006364//rRNA processing;GO:0006396//RNA processing;GO:0006725//cellular aromatic compound metabolic process;GO:0006807//nitrogen compound metabolic process;GO:0008150//biological_process;GO:0008152//metabolic process;GO:0009987//cellular process;GO:0010467//gene expression;GO:0016070//RNA metabolic process;GO:0016072//rRNA metabolic…
MSTRG.4481.2	Chr001	7988194	7989777	+	g2638	7985726	7987252	-	UPSTREAM	941	g2639	--	--	jhp_1324	hypothetical protein H101_05764 [Trichophyton interdigitale H6]	-	-	-	-	GO:0005575//cellular_component;GO:0005622//intracellular anatomical structure;GO:0005737//cytoplasm	GO:0000166//nucleotide binding;GO:0003674//molecular_function;GO:0003824//catalytic activity;GO:0003938//IMP dehydrogenase activity;GO:0005488//binding;GO:0005524//ATP binding;GO:0016491//oxidoreductase activity;GO:0016614//oxidoreductase activity, acting on CH-OH group of donors;GO:0016616//oxidoreductase activity, acting on the CH-OH group of donors, NAD or NADP as acceptor;GO:0016835//carbon-o…	GO:0005975//carbohydrate metabolic process;GO:0006139//nucleobase-containing compound metabolic process;GO:0006163//purine nucleotide metabolic process;GO:0006164//purine nucleotide biosynthetic process;GO:0006183//GTP biosynthetic process;GO:0006725//cellular aromatic compound metabolic process;GO:0006753//nucleoside phosphate metabolic process;GO:0006793//phosphorus metabolic process;GO:0006796…
MSTRG.4481.2	Chr001	7988194	7989777	+	g2640	7992088	7993691	+	UPSTREAM	2310	g2639	--	--	Bckdha	hypothetical protein H101_02943 [Trichophyton interdigitale H6]	Metabolism;Metabolism;Metabolism;Metabolism;Metabolism;Metabolism	Global and overview maps;Global and overview maps;Global and overview maps;Amino acid metabolism;Carbohydrate metabolism;Metabolism of cofactors and vitamins	ko01100//Metabolic pathways;ko01110//Biosynthesis of secondary metabolites;ko01210//2-Oxocarboxylic acid metabolism;ko00280//Valine, leucine and isoleucine degradation;ko00640//Propanoate metabolism;ko00785//Lipoic acid metabolism	K00166;K00166;K00166;K00166;K00166;K00166	GO:0005575//cellular_component;GO:0005622//intracellular anatomical structure;GO:0005737//cytoplasm;GO:0005739//mitochondrion;GO:0005759//mitochondrial matrix;GO:0005947//mitochondrial alpha-ketoglutarate dehydrogenase complex;GO:0017086//3-methyl-2-oxobutanoate dehydrogenase (lipoamide) complex;GO:0030062//mitochondrial tricarboxylic acid cycle enzyme complex;GO:0031974//membrane-enclosed lumen;…	GO:0003674//molecular_function;GO:0003824//catalytic activity;GO:0003863//3-methyl-2-oxobutanoate dehydrogenase (2-methylpropanoyl-transferring) activity;GO:0004739//pyruvate dehydrogenase (acetyl-transferring) activity;GO:0005488//binding;GO:0008661//1-deoxy-D-xylulose-5-phosphate synthase activity;GO:0016491//oxidoreductase activity;GO:0016620//oxidoreductase activity, acting on the aldehyde or…	GO:0006082//organic acid metabolic process;GO:0006086//acetyl-CoA biosynthetic process from pyruvate;GO:0006139//nucleobase-containing compound metabolic process;GO:0006163//purine nucleotide metabolic process;GO:0006164//purine nucleotide biosynthetic process;GO:0006520//cellular amino acid metabolic process;GO:0006637//acyl-CoA metabolic process;GO:0006725//cellular aromatic compound metabolic …
MSTRG.4481.2	Chr001	7988194	7989777	+	g2641	7994339	8000118	-	DOWNSTREAM	4561	g2639	--	--	SPAC16C9.04c	hypothetical protein H101_02942 [Trichophyton interdigitale H6]	Genetic Information Processing	Folding, sorting and degradation	ko03018//RNA degradation	K10643	GO:0005575//cellular_component;GO:0005622//intracellular anatomical structure;GO:0005634//nucleus;GO:0005737//cytoplasm;GO:0005829//cytosol;GO:0030014//CCR4-NOT complex;GO:0030015//CCR4-NOT core complex;GO:0032991//protein-containing complex;GO:0043226//organelle;GO:0043227//membrane-bounded organelle;GO:0043229//intracellular organelle;GO:0043231//intracellular membrane-bounded organelle	GO:0003674//molecular_function;GO:0003676//nucleic acid binding;GO:0003677//DNA binding;GO:0003723//RNA binding;GO:0003824//catalytic activity;GO:0004842//ubiquitin-protein transferase activity;GO:0005488//binding;GO:0005515//protein binding;GO:0008270//zinc ion binding;GO:0016740//transferase activity;GO:0019787//ubiquitin-like protein transferase activity;GO:0043167//ion binding;GO:0043169//cat…	GO:0000075//cell cycle checkpoint signaling;GO:0000077//DNA damage checkpoint signaling;GO:0000209//protein polyubiquitination;GO:0000278//mitotic cell cycle;GO:0000288//nuclear-transcribed mRNA catabolic process, deadenylation-dependent decay;GO:0000289//nuclear-transcribed mRNA poly(A) tail shortening;GO:0000956//nuclear-transcribed mRNA catabolic process;GO:0002682//regulation of immune system…
MSTRG.4506.3	Chr001	8039181	8040229	+	g2654	8031286	8032232	-	UPSTREAM	6948	g2657	--	--	FMP10	hypothetical protein TEQG_08766 [Trichophyton equinum CBS 127.97]	-	-	-	-	-	GO:0016790//thiolester hydrolase activity	-
MSTRG.4506.3	Chr001	8039181	8040229	+	MSTRG.4510	8046829	8051503	-	DOWNSTREAM	6599	g2657	--	--	--	EGD98899.1 taxid=647933 hypothetical protein TESG_06261 [Trichophyton tonsurans CBS 112818]	-	-	-	-	-	-	-
MSTRG.4520.1	Chr001	8062411	8064360	+	MSTRG.4515	8053531	8055476	-	UPSTREAM	6934	g2661	--	--	--	XP_047605007.1 taxid=559305 uncharacterized protein TERG_11516 [Trichophyton rubrum CBS 118892]	-	-	-	-	-	-	-
MSTRG.4520.1	Chr001	8062411	8064360	+	g2664	8073352	8076018	-	DOWNSTREAM	8991	g2661	--	--	POP1	hypothetical protein H101_02128 [Trichophyton interdigitale H6]	Genetic Information Processing	Translation	ko03008//Ribosome biogenesis in eukaryotes	K01164	GO:0000172//ribonuclease MRP complex;GO:0005575//cellular_component;GO:0005622//intracellular anatomical structure;GO:0005634//nucleus;GO:0005654//nucleoplasm;GO:0005655//nucleolar ribonuclease P complex;GO:0005697//telomerase holoenzyme complex;GO:0005730//nucleolus;GO:0005732//sno(s)RNA-containing ribonucleoprotein complex;GO:0005737//cytoplasm;GO:0030677//ribonuclease P complex;GO:0030681//mul…	GO:0000049//tRNA binding;GO:0000171//ribonuclease MRP activity;GO:0003674//molecular_function;GO:0003676//nucleic acid binding;GO:0003723//RNA binding;GO:0003824//catalytic activity;GO:0004518//nuclease activity;GO:0004519//endonuclease activity;GO:0004521//endoribonuclease activity;GO:0004526//ribonuclease P activity;GO:0004540//ribonuclease activity;GO:0004549//tRNA-specific ribonuclease activi…	GO:0000294//nuclear-transcribed mRNA catabolic process, endonucleolytic cleavage-dependent decay;GO:0000447//endonucleolytic cleavage in ITS1 to separate SSU-rRNA from 5.8S rRNA and LSU-rRNA from tricistronic rRNA transcript (SSU-rRNA, 5.8S rRNA, LSU-rRNA);GO:0000460//maturation of 5.8S rRNA;GO:0000462//maturation of SSU-rRNA from tricistronic rRNA transcript (SSU-rRNA, 5.8S rRNA, LSU-rRNA);GO:00…
MSTRG.4540.1	Chr001	8094936	8096541	+	g2670	8085265	8086815	-	UPSTREAM	8120	g2675	--	--	-	hypothetical protein H101_02122 [Trichophyton interdigitale H6]	-	-	-	-	GO:0016020//membrane	GO:0016757//glycosyltransferase activity	-
MSTRG.4540.1	Chr001	8094936	8096541	+	g2677	8099635	8100753	-	DOWNSTREAM	3093	g2675	--	--	-	hypothetical protein H101_06781 [Trichophyton interdigitale H6]	-	-	-	-	-	GO:0008999//ribosomal-protein-alanine N-acetyltransferase activity;GO:0016747//acyltransferase activity, transferring groups other than amino-acyl groups	GO:0036211//protein modification process;GO:0042254//ribosome biogenesis
MSTRG.4540.1	Chr001	8094936	8096541	+	g2678	8101879	8102949	+	UPSTREAM	5337	g2675	--	--	-	hypothetical protein H101_06780 [Trichophyton interdigitale H6]	-	-	-	-	-	-	-
MSTRG.4540.1	Chr001	8094936	8096541	+	g2679	8103789	8104719	-	DOWNSTREAM	7247	g2675	--	--	-	hypothetical protein H101_07475 [Trichophyton interdigitale H6]	-	-	-	-	GO:0016020//membrane	-	-
MSTRG.4591.1	Chr001	8185378	8186080	-	g2702	8175927	8178069	+	DOWNSTREAM	7308	MSTRG.4591	--	--	SPBC215.06c	zf-LYAR domain-containing protein [Trichophyton interdigitale]	-	-	-	-	GO:0001750//photoreceptor outer segment;GO:0005575//cellular_component;GO:0005622//intracellular anatomical structure;GO:0005634//nucleus;GO:0005730//nucleolus;GO:0005737//cytoplasm;GO:0005929//cilium;GO:0031974//membrane-enclosed lumen;GO:0031981//nuclear lumen;GO:0042995//cell projection;GO:0043005//neuron projection;GO:0043226//organelle;GO:0043227//membrane-bounded organelle;GO:0043228//non-m…	GO:0003674//molecular_function;GO:0003676//nucleic acid binding;GO:0003677//DNA binding;GO:0003723//RNA binding;GO:0005488//binding;GO:0043167//ion binding;GO:0043169//cation binding;GO:0046872//metal ion binding;GO:0097159//organic cyclic compound binding;GO:1901363//heterocyclic compound binding	GO:0000122//negative regulation of transcription by RNA polymerase II;GO:0002262//myeloid cell homeostasis;GO:0002376//immune system process;GO:0002520//immune system development;GO:0006139//nucleobase-containing compound metabolic process;GO:0006351//transcription, DNA-templated;GO:0006355//regulation of transcription, DNA-templated;GO:0006357//regulation of transcription by RNA polymerase II;GO…
MSTRG.4591.1	Chr001	8185378	8186080	-	g2705	8186886	8190152	+	UPSTREAM	805	MSTRG.4591	--	--	-	hypothetical protein H109_05314 [Trichophyton interdigitale MR816]	-	-	-	-	GO:0000228//nuclear chromosome;GO:0000785//chromatin;GO:0000796//condensin complex;GO:0005575//cellular_component;GO:0005622//intracellular anatomical structure;GO:0005634//nucleus;GO:0005694//chromosome;GO:0016020//membrane;GO:0016514//SWI/SNF complex;GO:0031974//membrane-enclosed lumen;GO:0031981//nuclear lumen;GO:0032991//protein-containing complex;GO:0043226//organelle;GO:0043227//membrane-bo…	GO:0003674//molecular_function;GO:0003676//nucleic acid binding;GO:0003677//DNA binding;GO:0005488//binding;GO:0005515//protein binding;GO:0008134//transcription factor binding;GO:0015079//potassium ion transmembrane transporter activity;GO:0042500//aspartic endopeptidase activity, intramembrane cleaving;GO:0043167//ion binding;GO:0043169//cation binding;GO:0046872//metal ion binding;GO:0097159//…	GO:0000429//carbon catabolite regulation of transcription from RNA polymerase II promoter;GO:0000436//carbon catabolite activation of transcription from RNA polymerase II promoter;GO:0005975//carbohydrate metabolic process;GO:0005984//disaccharide metabolic process;GO:0005985//sucrose metabolic process;GO:0005987//sucrose catabolic process;GO:0006066//alcohol metabolic process;GO:0006139//nucleob…
MSTRG.4591.1	Chr001	8185378	8186080	-	g2706	8191271	8191978	-	DOWNSTREAM	5190	MSTRG.4591	--	--	IMG2	hypothetical protein TEQG_05496 [Trichophyton equinum CBS 127.97]	-	-	-	-	GO:0000313//organellar ribosome;GO:0000315//organellar large ribosomal subunit;GO:0005575//cellular_component;GO:0005622//intracellular anatomical structure;GO:0005737//cytoplasm;GO:0005739//mitochondrion;GO:0005759//mitochondrial matrix;GO:0005761//mitochondrial ribosome;GO:0005762//mitochondrial large ribosomal subunit;GO:0005840//ribosome;GO:0015934//large ribosomal subunit;GO:0031974//membran…	GO:0003674//molecular_function;GO:0003735//structural constituent of ribosome;GO:0005198//structural molecule activity	GO:0006412//translation;GO:0006518//peptide metabolic process;GO:0006807//nitrogen compound metabolic process;GO:0008150//biological_process;GO:0008152//metabolic process;GO:0009058//biosynthetic process;GO:0009059//macromolecule biosynthetic process;GO:0009987//cellular process;GO:0010467//gene expression;GO:0019538//protein metabolic process;GO:0032543//mitochondrial translation;GO:0034641//cel…
MSTRG.4680.1	Chr001	8343212	8347250	-	MSTRG.4674	8334505	8335565	+	DOWNSTREAM	7646	MSTRG.4680	--	--	--	-	-	-	-	-	-	-	-
MSTRG.4680.1	Chr001	8343212	8347250	-	MSTRG.4675	8336202	8337137	-	UPSTREAM	6074	MSTRG.4680	--	--	--	XP_003020553.1 taxid=663202 uncharacterized protein TRV_05352 [Trichophyton verrucosum HKI 0517]	-	-	-	-	GO:0001772//immunological synapse;GO:0005576//extracellular region;GO:0016020//membrane;GO:0030123//AP-3 adaptor complex;GO:0097197//tetraspanin-enriched microdomain	GO:0005375//copper ion transmembrane transporter activity;GO:0008200//ion channel inhibitor activity	GO:0007411//axon guidance;GO:0015031//protein transport;GO:0035434//copper ion transmembrane transport
MSTRG.4680.1	Chr001	8343212	8347250	-	g2755	8349272	8352117	-	DOWNSTREAM	2021	MSTRG.4680	--	--	SPAC607.06c	Zinc metallo proteinase [Trichophyton interdigitale]	-	-	-	-	GO:0005575//cellular_component;GO:0005622//intracellular anatomical structure;GO:0005737//cytoplasm;GO:0009986//cell surface	GO:0003674//molecular_function;GO:0003824//catalytic activity;GO:0005488//binding;GO:0005524//ATP binding;GO:0008233//peptidase activity;GO:0008237//metallopeptidase activity;GO:0016787//hydrolase activity;GO:0016881//acid-amino acid ligase activity;GO:0030246//carbohydrate binding;GO:0043167//ion binding;GO:0043169//cation binding;GO:0046872//metal ion binding;GO:0140096//catalytic activity, act…	GO:0003008//system process;GO:0006508//proteolysis;GO:0006807//nitrogen compound metabolic process;GO:0007600//sensory perception;GO:0008150//biological_process;GO:0008152//metabolic process;GO:0008360//regulation of cell shape;GO:0019233//sensory perception of pain;GO:0019538//protein metabolic process;GO:0030254//protein secretion by the type III secretion system;GO:0032501//multicellular organ…
MSTRG.4692.1	Chr001	8358761	8359887	+	g2755	8349272	8352117	-	UPSTREAM	6643	g2759	--	--	SPAC607.06c	Zinc metallo proteinase [Trichophyton interdigitale]	-	-	-	-	GO:0005575//cellular_component;GO:0005622//intracellular anatomical structure;GO:0005737//cytoplasm;GO:0009986//cell surface	GO:0003674//molecular_function;GO:0003824//catalytic activity;GO:0005488//binding;GO:0005524//ATP binding;GO:0008233//peptidase activity;GO:0008237//metallopeptidase activity;GO:0016787//hydrolase activity;GO:0016881//acid-amino acid ligase activity;GO:0030246//carbohydrate binding;GO:0043167//ion binding;GO:0043169//cation binding;GO:0046872//metal ion binding;GO:0140096//catalytic activity, act…	GO:0003008//system process;GO:0006508//proteolysis;GO:0006807//nitrogen compound metabolic process;GO:0007600//sensory perception;GO:0008150//biological_process;GO:0008152//metabolic process;GO:0008360//regulation of cell shape;GO:0019233//sensory perception of pain;GO:0019538//protein metabolic process;GO:0030254//protein secretion by the type III secretion system;GO:0032501//multicellular organ…
MSTRG.4692.1	Chr001	8358761	8359887	+	g2758	8357606	8358328	-	UPSTREAM	432	g2759	--	--	CaO19.251	hypothetical protein TESG_07748 [Trichophyton tonsurans CBS 112818]	Metabolism;Metabolism	Global and overview maps;Carbohydrate metabolism	ko01100//Metabolic pathways;ko00620//Pyruvate metabolism	K22211;K22211	GO:0005575//cellular_component;GO:0005576//extracellular region;GO:0005618//cell wall;GO:0009277//fungal-type cell wall;GO:0030312//external encapsulating structure;GO:0030445//yeast-form cell wall;GO:0030446//hyphal cell wall;GO:0031012//extracellular matrix;GO:0062039//biofilm matrix;GO:0062040//fungal biofilm matrix;GO:0071944//cell periphery	GO:0003674//molecular_function;GO:0003824//catalytic activity;GO:0008234//cysteine-type peptidase activity;GO:0016829//lyase activity;GO:0016835//carbon-oxygen lyase activity;GO:0016836//hydro-lyase activity;GO:0019172//glyoxalase III activity	GO:0006081//cellular aldehyde metabolic process;GO:0006082//organic acid metabolic process;GO:0006089//lactate metabolic process;GO:0006508//proteolysis;GO:0008150//biological_process;GO:0008152//metabolic process;GO:0009056//catabolic process;GO:0009058//biosynthetic process;GO:0009438//methylglyoxal metabolic process;GO:0009987//cellular process;GO:0016053//organic acid biosynthetic process;GO:…
MSTRG.4742.1	Chr001	8434300	8435348	+	MSTRG.4738	8429134	8431819	+	DOWNSTREAM	2480	MSTRG.4742	--	--	--	XP_003016039.1 taxid=663331 uncharacterized protein ARB_05436 [Trichophyton benhamiae CBS 112371]	-	-	-	-	GO:0016020//membrane	-	-
MSTRG.4742.1	Chr001	8434300	8435348	+	g2791	8441692	8442888	+	UPSTREAM	6343	MSTRG.4742	--	--	-	hypothetical protein H101_04870 [Trichophyton interdigitale H6]	-	-	-	-	-	GO:0008233//peptidase activity;GO:0008236//serine-type peptidase activity	GO:0006508//proteolysis
MSTRG.4742.1	Chr001	8434300	8435348	+	g2792	8443725	8445415	+	UPSTREAM	8376	MSTRG.4742	--	--	-	hypothetical protein H101_04871 [Trichophyton interdigitale H6]	-	-	-	-	-	GO:0000981//DNA-binding transcription factor activity, RNA polymerase II-specific;GO:0008270//zinc ion binding	GO:0006355//regulation of transcription, DNA-templated
MSTRG.4742.1	Chr001	8434300	8435348	+	g2789	8436291	8438063	+	UPSTREAM	942	MSTRG.4742	--	--	mug80	hypothetical protein H109_07691 [Trichophyton interdigitale MR816]	-	-	-	-	GO:0000307//cyclin-dependent protein kinase holoenzyme complex;GO:0005575//cellular_component;GO:0005622//intracellular anatomical structure;GO:0005672//transcription factor TFIIA complex;GO:0005778//peroxisomal membrane;GO:0016020//membrane;GO:0032991//protein-containing complex;GO:0061695//transferase complex, transferring phosphorus-containing groups;GO:1902494//catalytic complex;GO:1902554//s…	GO:0003674//molecular_function;GO:0003924//GTPase activity;GO:0005525//GTP binding;GO:0016538//cyclin-dependent protein serine/threonine kinase regulator activity;GO:0019207//kinase regulator activity;GO:0019887//protein kinase regulator activity;GO:0019901//protein kinase binding;GO:0030234//enzyme regulator activity;GO:0042500//aspartic endopeptidase activity, intramembrane cleaving;GO:0044877/…	GO:0000079//regulation of cyclin-dependent protein serine/threonine kinase activity;GO:0001932//regulation of protein phosphorylation;GO:0006367//transcription initiation from RNA polymerase II promoter;GO:0008150//biological_process;GO:0009893//positive regulation of metabolic process;GO:0009894//regulation of catabolic process;GO:0009896//positive regulation of catabolic process;GO:0010506//reg…
MSTRG.4771.1	Chr001	8485740	8487512	+	g2807	8479216	8481480	-	UPSTREAM	4259	g2810	--	--	ndc80	hypothetical protein H101_04423 [Trichophyton interdigitale H6]	-	-	-	-	GO:0000228//nuclear chromosome;GO:0000775//chromosome, centromeric region;GO:0000776//kinetochore;GO:0000779//condensed chromosome, centromeric region;GO:0000793//condensed chromosome;GO:0000794//condensed nuclear chromosome;GO:0000940//outer kinetochore;GO:0005575//cellular_component;GO:0005622//intracellular anatomical structure;GO:0005634//nucleus;GO:0005654//nucleoplasm;GO:0005694//chromosome…	GO:0003674//molecular_function;GO:0005198//structural molecule activity;GO:0005200//structural constituent of cytoskeleton;GO:0005488//binding;GO:0005515//protein binding;GO:0005524//ATP binding;GO:0019904//protein domain specific binding;GO:0042802//identical protein binding	GO:0000003//reproduction;GO:0000070//mitotic sister chromatid segregation;GO:0000132//establishment of mitotic spindle orientation;GO:0000226//microtubule cytoskeleton organization;GO:0000278//mitotic cell cycle;GO:0000280//nuclear division;GO:0000819//sister chromatid segregation;GO:0003006//developmental process involved in reproduction;GO:0006928//movement of cell or subcellular component;GO:0…
MSTRG.4771.1	Chr001	8485740	8487512	+	g2809	8483911	8485268	+	DOWNSTREAM	471	g2810	--	--	-	hypothetical protein H101_04425 [Trichophyton interdigitale H6]	-	-	-	-	GO:0016020//membrane	GO:0015079//potassium ion transmembrane transporter activity	-
MSTRG.4802.2	Chr001	8548215	8548832	+	g2827	8541725	8542366	+	DOWNSTREAM	5848	g2831	--	--	-	hypothetical protein H101_05976 [Trichophyton interdigitale H6]	-	-	-	-	-	-	-
MSTRG.4802.2	Chr001	8548215	8548832	+	g2829	8545587	8546709	+	DOWNSTREAM	1505	g2831	--	--	sidJ	Siderophore biosynthesis lipase esterase [Trichophyton interdigitale]	-	-	-	-	-	GO:0003674//molecular_function;GO:0003824//catalytic activity;GO:0016787//hydrolase activity	-
MSTRG.4802.2	Chr001	8548215	8548832	+	g2830	8546968	8547925	-	UPSTREAM	289	g2831	--	--	dpm1	dolichol-phosphate mannosyltransferase [Trichophyton tonsurans CBS 112818]	Metabolism;Metabolism	Global and overview maps;Glycan biosynthesis and metabolism	ko01100//Metabolic pathways;ko00510//N-Glycan biosynthesis	K00721;K00721	GO:0005575//cellular_component;GO:0005622//intracellular anatomical structure;GO:0005737//cytoplasm;GO:0005739//mitochondrion;GO:0005740//mitochondrial envelope;GO:0005741//mitochondrial outer membrane;GO:0005783//endoplasmic reticulum;GO:0005789//endoplasmic reticulum membrane;GO:0012505//endomembrane system;GO:0016020//membrane;GO:0016021//integral component of membrane;GO:0019867//outer membra…	GO:0000030//mannosyltransferase activity;GO:0003674//molecular_function;GO:0003824//catalytic activity;GO:0003864//3-methyl-2-oxobutanoate hydroxymethyltransferase activity;GO:0004169//dolichyl-phosphate-mannose-protein mannosyltransferase activity;GO:0004582//dolichyl-phosphate beta-D-mannosyltransferase activity;GO:0005488//binding;GO:0005537//mannose binding;GO:0008375//acetylglucosaminyltrans…	GO:0006011//UDP-glucose metabolic process;GO:0006066//alcohol metabolic process;GO:0006139//nucleobase-containing compound metabolic process;GO:0006464//cellular protein modification process;GO:0006486//protein glycosylation;GO:0006487//protein N-linked glycosylation;GO:0006488//dolichol-linked oligosaccharide biosynthetic process;GO:0006490//oligosaccharide-lipid intermediate biosynthetic proces…
MSTRG.4802.2	Chr001	8548215	8548832	+	g2834	8553250	8554444	+	UPSTREAM	4417	g2831	--	--	fabG	3-oxoacyl-(acyl-carrier-protein) reductase [Trichophyton tonsurans CBS 112818]	Metabolism;Metabolism;Metabolism;Metabolism;Metabolism;Metabolism	Global and overview maps;Global and overview maps;Global and overview maps;Global and overview maps;Lipid metabolism;Metabolism of cofactors and vitamins	ko01100//Metabolic pathways;ko01110//Biosynthesis of secondary metabolites;ko01240//Biosynthesis of cofactors;ko01212//Fatty acid metabolism;ko00061//Fatty acid biosynthesis;ko00780//Biotin metabolism	K00059;K00059;K00059;K00059;K00059;K00059	GO:0005737//cytoplasm	GO:0003677//DNA binding;GO:0003858//3-hydroxybutyrate dehydrogenase activity;GO:0003978//UDP-glucose 4-epimerase activity;GO:0004316//3-oxoacyl-[acyl-carrier-protein] reductase (NADPH) activity;GO:0004757//sepiapterin reductase activity;GO:0004803//transposase activity;GO:0008667//2,3-dihydro-2,3-dihydroxybenzoate dehydrogenase activity;GO:0016491//oxidoreductase activity;GO:0016628//oxidoreducta…	GO:0000272//polysaccharide catabolic process;GO:0006012//galactose metabolic process;GO:0006313//transposition, DNA-mediated;GO:0006631//fatty acid metabolic process;GO:0006633//fatty acid biosynthetic process;GO:0006729//tetrahydrobiopterin biosynthetic process;GO:0015995//chlorophyll biosynthetic process;GO:0019290//siderophore biosynthetic process;GO:0042619//poly-hydroxybutyrate biosynthetic …
MSTRG.4802.2	Chr001	8548215	8548832	+	g2833	8551759	8552763	+	UPSTREAM	2926	g2831	--	--	SPBC12C2.09c	hypothetical protein H109_05435 [Trichophyton interdigitale MR816]	-	-	-	-	GO:0000322//storage vacuole;GO:0000323//lytic vacuole;GO:0000324//fungal-type vacuole;GO:0005575//cellular_component;GO:0005622//intracellular anatomical structure;GO:0005737//cytoplasm;GO:0005773//vacuole;GO:0005886//plasma membrane;GO:0016020//membrane;GO:0016021//integral component of membrane;GO:0031224//intrinsic component of membrane;GO:0043226//organelle;GO:0043227//membrane-bounded organe…	GO:0003674//molecular_function;GO:0003677//DNA binding;GO:0005488//binding;GO:0005515//protein binding;GO:0043167//ion binding;GO:0043169//cation binding;GO:0046872//metal ion binding	GO:0000122//negative regulation of transcription by RNA polymerase II;GO:0006082//organic acid metabolic process;GO:0006355//regulation of transcription, DNA-templated;GO:0006357//regulation of transcription by RNA polymerase II;GO:0006629//lipid metabolic process;GO:0006631//fatty acid metabolic process;GO:0006873//cellular ion homeostasis;GO:0006875//cellular metal ion homeostasis;GO:0006882//c…
MSTRG.4810.1	Chr001	8560138	8563112	+	g2834	8553250	8554444	+	DOWNSTREAM	5693	MSTRG.4810	--	--	fabG	3-oxoacyl-(acyl-carrier-protein) reductase [Trichophyton tonsurans CBS 112818]	Metabolism;Metabolism;Metabolism;Metabolism;Metabolism;Metabolism	Global and overview maps;Global and overview maps;Global and overview maps;Global and overview maps;Lipid metabolism;Metabolism of cofactors and vitamins	ko01100//Metabolic pathways;ko01110//Biosynthesis of secondary metabolites;ko01240//Biosynthesis of cofactors;ko01212//Fatty acid metabolism;ko00061//Fatty acid biosynthesis;ko00780//Biotin metabolism	K00059;K00059;K00059;K00059;K00059;K00059	GO:0005737//cytoplasm	GO:0003677//DNA binding;GO:0003858//3-hydroxybutyrate dehydrogenase activity;GO:0003978//UDP-glucose 4-epimerase activity;GO:0004316//3-oxoacyl-[acyl-carrier-protein] reductase (NADPH) activity;GO:0004757//sepiapterin reductase activity;GO:0004803//transposase activity;GO:0008667//2,3-dihydro-2,3-dihydroxybenzoate dehydrogenase activity;GO:0016491//oxidoreductase activity;GO:0016628//oxidoreducta…	GO:0000272//polysaccharide catabolic process;GO:0006012//galactose metabolic process;GO:0006313//transposition, DNA-mediated;GO:0006631//fatty acid metabolic process;GO:0006633//fatty acid biosynthetic process;GO:0006729//tetrahydrobiopterin biosynthetic process;GO:0015995//chlorophyll biosynthetic process;GO:0019290//siderophore biosynthetic process;GO:0042619//poly-hydroxybutyrate biosynthetic …
MSTRG.4810.1	Chr001	8560138	8563112	+	MSTRG.4813	8564678	8565652	-	DOWNSTREAM	1565	MSTRG.4810	--	--	--	EGD94997.1 taxid=647933 hypothetical protein TESG_08363 [Trichophyton tonsurans CBS 112818]	-	-	-	-	-	-	-
MSTRG.4810.1	Chr001	8560138	8563112	+	g2836	8569445	8570418	-	DOWNSTREAM	6332	MSTRG.4810	--	--	-	hypothetical protein TESG_02490 [Trichophyton tonsurans CBS 112818]	-	-	-	-	-	-	-
MSTRG.4810.1	Chr001	8560138	8563112	+	g2833	8551759	8552763	+	DOWNSTREAM	7374	MSTRG.4810	--	--	SPBC12C2.09c	hypothetical protein H109_05435 [Trichophyton interdigitale MR816]	-	-	-	-	GO:0000322//storage vacuole;GO:0000323//lytic vacuole;GO:0000324//fungal-type vacuole;GO:0005575//cellular_component;GO:0005622//intracellular anatomical structure;GO:0005737//cytoplasm;GO:0005773//vacuole;GO:0005886//plasma membrane;GO:0016020//membrane;GO:0016021//integral component of membrane;GO:0031224//intrinsic component of membrane;GO:0043226//organelle;GO:0043227//membrane-bounded organe…	GO:0003674//molecular_function;GO:0003677//DNA binding;GO:0005488//binding;GO:0005515//protein binding;GO:0043167//ion binding;GO:0043169//cation binding;GO:0046872//metal ion binding	GO:0000122//negative regulation of transcription by RNA polymerase II;GO:0006082//organic acid metabolic process;GO:0006355//regulation of transcription, DNA-templated;GO:0006357//regulation of transcription by RNA polymerase II;GO:0006629//lipid metabolic process;GO:0006631//fatty acid metabolic process;GO:0006873//cellular ion homeostasis;GO:0006875//cellular metal ion homeostasis;GO:0006882//c…
MSTRG.4885.1	Chr001	8688099	8689225	+	g2871	8680026	8681524	+	DOWNSTREAM	6574	g2874	--	--	-	MeaB protein [Trichophyton equinum CBS 127.97]	-	-	-	-	-	GO:0003700//DNA-binding transcription factor activity	GO:0006355//regulation of transcription, DNA-templated
MSTRG.4885.1	Chr001	8688099	8689225	+	g2873	8685178	8686146	+	DOWNSTREAM	1952	g2874	--	--	-	hypothetical protein H109_05475 [Trichophyton interdigitale MR816]	-	-	-	-	-	-	-
MSTRG.4885.1	Chr001	8688099	8689225	+	g2878	8697344	8698173	+	UPSTREAM	8118	g2874	--	--	-	hypothetical protein H101_04194 [Trichophyton interdigitale H6]	-	-	-	-	-	-	-
MSTRG.4892.1	Chr001	8696875	8697764	-	g2874	8686970	8689785	-	UPSTREAM	7089	g2878	--	--	ARB_05535/05536	hypothetical protein H101_04198 [Trichophyton interdigitale H6]	-	-	-	-	GO:0005575//cellular_component;GO:0005576//extracellular region	GO:0003674//molecular_function;GO:0003824//catalytic activity;GO:0004359//glutaminase activity;GO:0016787//hydrolase activity;GO:0016810//hydrolase activity, acting on carbon-nitrogen (but not peptide) bonds;GO:0016811//hydrolase activity, acting on carbon-nitrogen (but not peptide) bonds, in linear amides	-
MSTRG.4892.1	Chr001	8696875	8697764	-	g2880	8700289	8702337	-	DOWNSTREAM	2524	g2878	--	--	SPBC543.05c	Bicarbonate transporter, eukaryotic [Trichophyton interdigitale]	-	-	-	-	GO:0000322//storage vacuole;GO:0000323//lytic vacuole;GO:0000324//fungal-type vacuole;GO:0005575//cellular_component;GO:0005622//intracellular anatomical structure;GO:0005737//cytoplasm;GO:0005773//vacuole;GO:0005774//vacuolar membrane;GO:0005886//plasma membrane;GO:0005887//integral component of plasma membrane;GO:0016020//membrane;GO:0016021//integral component of membrane;GO:0031090//organelle…	GO:0003674//molecular_function;GO:0005215//transporter activity;GO:0005452//inorganic anion exchanger activity;GO:0008509//anion transmembrane transporter activity;GO:0015075//ion transmembrane transporter activity;GO:0015103//inorganic anion transmembrane transporter activity;GO:0015291//secondary active transmembrane transporter activity;GO:0015297//antiporter activity;GO:0015301//anion:anion a…	GO:0006605//protein targeting;GO:0006623//protein targeting to vacuole;GO:0006810//transport;GO:0006811//ion transport;GO:0006820//anion transport;GO:0006855//xenobiotic transmembrane transport;GO:0006873//cellular ion homeostasis;GO:0006885//regulation of pH;GO:0006886//intracellular protein transport;GO:0007034//vacuolar transport;GO:0008104//protein localization;GO:0008150//biological_process;…
MSTRG.4892.1	Chr001	8696875	8697764	-	g2881	8702908	8705271	-	DOWNSTREAM	5143	g2878	--	--	bbp	branchpoint-bridging protein [Trichophyton interdigitale H6]	-	-	-	-	GO:0000243//commitment complex;GO:0005575//cellular_component;GO:0005622//intracellular anatomical structure;GO:0005634//nucleus;GO:0005654//nucleoplasm;GO:0005681//spliceosomal complex;GO:0005684//U2-type spliceosomal complex;GO:0005737//cytoplasm;GO:0005829//cytosol;GO:0005840//ribosome;GO:0016604//nuclear body;GO:0031974//membrane-enclosed lumen;GO:0031981//nuclear lumen;GO:0032991//protein-co…	GO:0003674//molecular_function;GO:0003676//nucleic acid binding;GO:0003712//transcription coregulator activity;GO:0003714//transcription corepressor activity;GO:0003723//RNA binding;GO:0004654//polyribonucleotide nucleotidyltransferase activity;GO:0005488//binding;GO:0005515//protein binding;GO:0008270//zinc ion binding;GO:0036002//pre-mRNA binding;GO:0042802//identical protein binding;GO:0043167…	GO:0000003//reproduction;GO:0000245//spliceosomal complex assembly;GO:0000375//RNA splicing, via transesterification reactions;GO:0000377//RNA splicing, via transesterification reactions with bulged adenosine as nucleophile;GO:0000380//alternative mRNA splicing, via spliceosome;GO:0000389//mRNA 3'-splice site recognition;GO:0000398//mRNA splicing, via spliceosome;GO:0003006//developmental process…
MSTRG.4892.1	Chr001	8696875	8697764	-	g2882	8705634	8706609	-	DOWNSTREAM	7869	g2878	--	--	gedE	Theta class glutathione S-transferase [Trichophyton interdigitale]	Metabolism;Metabolism	Global and overview maps;Metabolism of other amino acids	ko01100//Metabolic pathways;ko00480//Glutathione metabolism	K00799;K00799	GO:0005737//cytoplasm	GO:0005524//ATP binding;GO:0016034//maleylacetoacetate isomerase activity;GO:0046872//metal ion binding	GO:0006559//L-phenylalanine catabolic process;GO:0006572//tyrosine catabolic process
MSTRG.4892.1	Chr001	8696875	8697764	-	g2883	8707506	8709478	-	DOWNSTREAM	9741	g2878	--	--	-	hypothetical protein H109_05485 [Trichophyton interdigitale MR816]	-	-	-	-	-	GO:0016491//oxidoreductase activity	-
MSTRG.5023.1	Chr001	8918274	8919117	-	g2948	8914699	8917052	-	UPSTREAM	1221	g2949	--	--	-	hypothetical protein H109_05525 [Trichophyton interdigitale MR816]	-	-	-	-	GO:0005575//cellular_component;GO:0005622//intracellular anatomical structure;GO:0005634//nucleus;GO:0005654//nucleoplasm;GO:0005737//cytoplasm;GO:0005773//vacuole;GO:0016020//membrane;GO:0016604//nuclear body;GO:0019898//extrinsic component of membrane;GO:0031410//cytoplasmic vesicle;GO:0031974//membrane-enclosed lumen;GO:0031981//nuclear lumen;GO:0031982//vesicle;GO:0032991//protein-containing …	GO:0003674//molecular_function;GO:0005488//binding;GO:0005515//protein binding;GO:0042802//identical protein binding;GO:0042803//protein homodimerization activity;GO:0046983//protein dimerization activity	GO:0006109//regulation of carbohydrate metabolic process;GO:0006111//regulation of gluconeogenesis;GO:0006139//nucleobase-containing compound metabolic process;GO:0006325//chromatin organization;GO:0006351//transcription, DNA-templated;GO:0006355//regulation of transcription, DNA-templated;GO:0006508//proteolysis;GO:0006511//ubiquitin-dependent protein catabolic process;GO:0006605//protein target…
MSTRG.5027.1	Chr001	8923452	8923793	+	g2948	8914699	8917052	-	UPSTREAM	6399	g2951	--	--	-	hypothetical protein H109_05525 [Trichophyton interdigitale MR816]	-	-	-	-	GO:0005575//cellular_component;GO:0005622//intracellular anatomical structure;GO:0005634//nucleus;GO:0005654//nucleoplasm;GO:0005737//cytoplasm;GO:0005773//vacuole;GO:0016020//membrane;GO:0016604//nuclear body;GO:0019898//extrinsic component of membrane;GO:0031410//cytoplasmic vesicle;GO:0031974//membrane-enclosed lumen;GO:0031981//nuclear lumen;GO:0031982//vesicle;GO:0032991//protein-containing …	GO:0003674//molecular_function;GO:0005488//binding;GO:0005515//protein binding;GO:0042802//identical protein binding;GO:0042803//protein homodimerization activity;GO:0046983//protein dimerization activity	GO:0006109//regulation of carbohydrate metabolic process;GO:0006111//regulation of gluconeogenesis;GO:0006139//nucleobase-containing compound metabolic process;GO:0006325//chromatin organization;GO:0006351//transcription, DNA-templated;GO:0006355//regulation of transcription, DNA-templated;GO:0006508//proteolysis;GO:0006511//ubiquitin-dependent protein catabolic process;GO:0006605//protein target…
MSTRG.5041.1	Chr001	8941291	8942253	+	g2954	8943443	8944531	+	UPSTREAM	1189	g2953	--	--	CDO1	RecName: Full=Cysteine dioxygenase; Short=CDO [Trichophyton benhamiae]	Metabolism;Metabolism;Metabolism	Global and overview maps;Amino acid metabolism;Metabolism of other amino acids	ko01100//Metabolic pathways;ko00270//Cysteine and methionine metabolism;ko00430//Taurine and hypotaurine metabolism	K00456;K00456;K00456	GO:0005575//cellular_component;GO:0005622//intracellular anatomical structure;GO:0005737//cytoplasm;GO:0005829//cytosol;GO:0005886//plasma membrane;GO:0016020//membrane;GO:0071944//cell periphery	GO:0003674//molecular_function;GO:0003824//catalytic activity;GO:0005488//binding;GO:0005506//iron ion binding;GO:0008198//ferrous iron binding;GO:0016491//oxidoreductase activity;GO:0016701//oxidoreductase activity, acting on single donors with incorporation of molecular oxygen;GO:0016702//oxidoreductase activity, acting on single donors with incorporation of molecular oxygen, incorporation of t…	GO:0000096//sulfur amino acid metabolic process;GO:0000097//sulfur amino acid biosynthetic process;GO:0000098//sulfur amino acid catabolic process;GO:0001101//response to acid chemical;GO:0006082//organic acid metabolic process;GO:0006090//pyruvate metabolic process;GO:0006520//cellular amino acid metabolic process;GO:0006534//cysteine metabolic process;GO:0006790//sulfur compound metabolic proce…
MSTRG.5041.1	Chr001	8941291	8942253	+	g2956	8947043	8948951	+	UPSTREAM	4789	g2953	--	--	-	hypothetical protein H101_02750 [Trichophyton interdigitale H6]	-	-	-	-	-	-	-
MSTRG.5087.1	Chr001	9013294	9013576	+	MSTRG.5092	9016142	9020374	+	UPSTREAM	2565	MSTRG.5087	--	--	--	KAG5209849.1 taxid=101480 Emopamil-binding [Trichophyton interdigitale]	-	-	-	-	GO:0005576//extracellular region	GO:0008200//ion channel inhibitor activity;GO:0019871//sodium channel inhibitor activity	-
MSTRG.5182.1	Chr001	9167572	9168299	+	MSTRG.5184	9168605	9170759	+	UPSTREAM	305	MSTRG.5182	--	--	--	EGE03595.1 taxid=559882 hypothetical protein TEQG_02625 [Trichophyton equinum CBS 127.97]	-	-	-	-	-	-	-
MSTRG.5182.1	Chr001	9167572	9168299	+	g3040	9174257	9174550	+	UPSTREAM	5957	MSTRG.5182	--	--	-	hypothetical protein TESG_02184 [Trichophyton tonsurans CBS 112818]	-	-	-	-	GO:0005575//cellular_component;GO:0005622//intracellular anatomical structure;GO:0005634//nucleus;GO:0043226//organelle;GO:0043227//membrane-bounded organelle;GO:0043229//intracellular organelle;GO:0043231//intracellular membrane-bounded organelle	-	GO:0000278//mitotic cell cycle;GO:0006139//nucleobase-containing compound metabolic process;GO:0006259//DNA metabolic process;GO:0006260//DNA replication;GO:0006261//DNA-dependent DNA replication;GO:0006274//DNA replication termination;GO:0006725//cellular aromatic compound metabolic process;GO:0006807//nitrogen compound metabolic process;GO:0007049//cell cycle;GO:0008150//biological_process;GO:0…
MSTRG.5182.1	Chr001	9167572	9168299	+	g3042	9176798	9177747	-	DOWNSTREAM	8498	MSTRG.5182	--	--	-	hypothetical protein TEQG_02621 [Trichophyton equinum CBS 127.97]	-	-	-	-	-	-	-
MSTRG.5182.1	Chr001	9167572	9168299	+	g3041	9174996	9176293	-	DOWNSTREAM	6696	MSTRG.5182	--	--	-	hypothetical protein H101_04110 [Trichophyton interdigitale H6]	-	-	-	-	GO:0005739//mitochondrion	-	-
MSTRG.5216.1	Chr001	9223177	9224883	+	g3060	9228782	9230283	-	DOWNSTREAM	3898	g3057	--	--	BNA5	kynureninase [Trichophyton interdigitale H6]	Metabolism;Metabolism;Metabolism	Global and overview maps;Global and overview maps;Amino acid metabolism	ko01100//Metabolic pathways;ko01240//Biosynthesis of cofactors;ko00380//Tryptophan metabolism	K01556;K01556;K01556	GO:0005575//cellular_component;GO:0005622//intracellular anatomical structure;GO:0005634//nucleus;GO:0005654//nucleoplasm;GO:0005737//cytoplasm;GO:0005739//mitochondrion;GO:0005829//cytosol;GO:0031974//membrane-enclosed lumen;GO:0031981//nuclear lumen;GO:0043226//organelle;GO:0043227//membrane-bounded organelle;GO:0043229//intracellular organelle;GO:0043231//intracellular membrane-bounded organel…	GO:0003674//molecular_function;GO:0003824//catalytic activity;GO:0005488//binding;GO:0005515//protein binding;GO:0016787//hydrolase activity;GO:0016822//hydrolase activity, acting on acid carbon-carbon bonds;GO:0016823//hydrolase activity, acting on acid carbon-carbon bonds, in ketonic substances;GO:0018826//methionine gamma-lyase activity;GO:0019842//vitamin binding;GO:0030170//pyridoxal phospha…	GO:0002376//immune system process;GO:0006082//organic acid metabolic process;GO:0006084//acetyl-CoA metabolic process;GO:0006139//nucleobase-containing compound metabolic process;GO:0006163//purine nucleotide metabolic process;GO:0006520//cellular amino acid metabolic process;GO:0006534//cysteine metabolic process;GO:0006568//tryptophan metabolic process;GO:0006569//tryptophan catabolic process;G…
MSTRG.5216.1	Chr001	9223177	9224883	+	g3063	9233203	9234186	+	UPSTREAM	8319	g3057	--	--	isa2	hypothetical protein H101_04273 [Trichophyton interdigitale H6]	-	-	-	-	-	GO:0051536//iron-sulfur cluster binding;GO:0051539//4 iron, 4 sulfur cluster binding	GO:0016226//iron-sulfur cluster assembly;GO:0051604//protein maturation
MSTRG.5216.1	Chr001	9223177	9224883	+	g3064	9234752	9236258	-	DOWNSTREAM	9868	g3057	--	--	CIMG_04353	eukaryotic translation initiation factor 3 subunit L [Trichophyton interdigitale H6]	-	-	-	-	GO:0001650//fibrillar center;GO:0005575//cellular_component;GO:0005622//intracellular anatomical structure;GO:0005634//nucleus;GO:0005654//nucleoplasm;GO:0005730//nucleolus;GO:0005737//cytoplasm;GO:0005829//cytosol;GO:0005852//eukaryotic translation initiation factor 3 complex;GO:0031974//membrane-enclosed lumen;GO:0031981//nuclear lumen;GO:0032991//protein-containing complex;GO:0043226//organell…	GO:0003674//molecular_function;GO:0003676//nucleic acid binding;GO:0003723//RNA binding;GO:0003743//translation initiation factor activity;GO:0005488//binding;GO:0008135//translation factor activity, RNA binding;GO:0097159//organic cyclic compound binding;GO:1901363//heterocyclic compound binding	GO:0006412//translation;GO:0006413//translational initiation;GO:0006518//peptide metabolic process;GO:0006807//nitrogen compound metabolic process;GO:0008150//biological_process;GO:0008152//metabolic process;GO:0009058//biosynthetic process;GO:0009059//macromolecule biosynthetic process;GO:0009987//cellular process;GO:0010467//gene expression;GO:0016032//viral process;GO:0019080//viral gene expre…
MSTRG.5255.1	Chr001	9277159	9278280	+	g3077	9266637	9267511	+	DOWNSTREAM	9647	g3081	--	--	ARL1	ADP-ribosylation factor 1 [Microsporum canis CBS 113480]	-	-	-	-	GO:0000139//Golgi membrane;GO:0005575//cellular_component;GO:0005622//intracellular anatomical structure;GO:0005737//cytoplasm;GO:0005794//Golgi apparatus;GO:0005802//trans-Golgi network;GO:0005829//cytosol;GO:0012505//endomembrane system;GO:0016020//membrane;GO:0031090//organelle membrane;GO:0031984//organelle subcompartment;GO:0032588//trans-Golgi network membrane;GO:0043226//organelle;GO:00432…	GO:0000166//nucleotide binding;GO:0000287//magnesium ion binding;GO:0001882//nucleoside binding;GO:0001883//purine nucleoside binding;GO:0003674//molecular_function;GO:0003824//catalytic activity;GO:0003924//GTPase activity;GO:0005488//binding;GO:0005515//protein binding;GO:0005525//GTP binding;GO:0008047//enzyme activator activity;GO:0016462//pyrophosphatase activity;GO:0016772//transferase acti…	GO:0000045//autophagosome assembly;GO:0001505//regulation of neurotransmitter levels;GO:0006403//RNA localization;GO:0006605//protein targeting;GO:0006623//protein targeting to vacuole;GO:0006810//transport;GO:0006836//neurotransmitter transport;GO:0006886//intracellular protein transport;GO:0006892//post-Golgi vesicle-mediated transport;GO:0006893//Golgi to plasma membrane transport;GO:0006897//…
MSTRG.5255.1	Chr001	9277159	9278280	+	g3078	9268372	9270034	-	UPSTREAM	7124	g3081	--	--	gel1	hypothetical protein H101_02422 [Trichophyton interdigitale H6]	-	-	-	-	GO:0005575//cellular_component;GO:0005576//extracellular region;GO:0005618//cell wall;GO:0005622//intracellular anatomical structure;GO:0005737//cytoplasm;GO:0005783//endoplasmic reticulum;GO:0005886//plasma membrane;GO:0009277//fungal-type cell wall;GO:0009897//external side of plasma membrane;GO:0009986//cell surface;GO:0012505//endomembrane system;GO:0016020//membrane;GO:0016021//integral comp…	GO:0003674//molecular_function;GO:0003824//catalytic activity;GO:0004553//hydrolase activity, hydrolyzing O-glycosyl compounds;GO:0016740//transferase activity;GO:0042123//glucanosyltransferase activity;GO:0042124//1,3-beta-glucanosyltransferase activity	GO:0000271//polysaccharide biosynthetic process;GO:0005975//carbohydrate metabolic process;GO:0005976//polysaccharide metabolic process;GO:0006073//cellular glucan metabolic process;GO:0006074//(1->3)-beta-D-glucan metabolic process;GO:0006075//(1->3)-beta-D-glucan biosynthetic process;GO:0008150//biological_process;GO:0008152//metabolic process;GO:0009058//biosynthetic process;GO:0009059//macrom…
MSTRG.5255.1	Chr001	9277159	9278280	+	g3079	9271037	9273653	-	UPSTREAM	3505	g3081	--	--	bzz1	hypothetical protein H109_05669 [Trichophyton interdigitale MR816]	-	-	-	-	GO:0005575//cellular_component;GO:0005622//intracellular anatomical structure;GO:0005737//cytoplasm;GO:0005856//cytoskeleton;GO:0005886//plasma membrane;GO:0005933//cellular bud;GO:0005935//cellular bud neck;GO:0005937//mating projection;GO:0005938//cell cortex;GO:0015629//actin cytoskeleton;GO:0016020//membrane;GO:0030427//site of polarized growth;GO:0030428//cell septum;GO:0030479//actin cortic…	GO:0003674//molecular_function;GO:0005488//binding;GO:0005515//protein binding;GO:0008047//enzyme activator activity;GO:0008289//lipid binding;GO:0019992//diacylglycerol binding;GO:0030234//enzyme regulator activity;GO:0043167//ion binding;GO:0043169//cation binding;GO:0046872//metal ion binding;GO:0098772//molecular function regulator	GO:0006810//transport;GO:0006897//endocytosis;GO:0006898//receptor-mediated endocytosis;GO:0006950//response to stress;GO:0006970//response to osmotic stress;GO:0006996//organelle organization;GO:0007010//cytoskeleton organization;GO:0007015//actin filament organization;GO:0007154//cell communication;GO:0007165//signal transduction;GO:0008064//regulation of actin polymerization or depolymerizatio…
MSTRG.5264.1	Chr001	9289420	9290034	-	g3088	9295461	9298670	-	DOWNSTREAM	5426	MSTRG.5264	--	--	sre1	hypothetical protein H101_06801 [Trichophyton interdigitale H6]	-	-	-	-	GO:0000228//nuclear chromosome;GO:0000785//chromatin;GO:0005575//cellular_component;GO:0005622//intracellular anatomical structure;GO:0005634//nucleus;GO:0005635//nuclear envelope;GO:0005694//chromosome;GO:0005737//cytoplasm;GO:0005783//endoplasmic reticulum;GO:0005789//endoplasmic reticulum membrane;GO:0012505//endomembrane system;GO:0016020//membrane;GO:0016021//integral component of membrane;G…	GO:0000976//transcription cis-regulatory region binding;GO:0000977//RNA polymerase II transcription regulatory region sequence-specific DNA binding;GO:0000978//RNA polymerase II cis-regulatory region sequence-specific DNA binding;GO:0000981//DNA-binding transcription factor activity, RNA polymerase II-specific;GO:0000987//cis-regulatory region sequence-specific DNA binding;GO:0001067//transcripti…	GO:0000122//negative regulation of transcription by RNA polymerase II;GO:0000902//cell morphogenesis;GO:0001666//response to hypoxia;GO:0006082//organic acid metabolic process;GO:0006139//nucleobase-containing compound metabolic process;GO:0006351//transcription, DNA-templated;GO:0006355//regulation of transcription, DNA-templated;GO:0006357//regulation of transcription by RNA polymerase II;GO:00…
MSTRG.5264.1	Chr001	9289420	9290034	-	g3089	9299893	9300834	-	DOWNSTREAM	9858	MSTRG.5264	--	--	CIMG_00151	hypothetical protein H101_06800 [Trichophyton interdigitale H6]	Metabolism;Metabolism;Metabolism	Global and overview maps;Carbohydrate metabolism;Amino acid metabolism	ko01100//Metabolic pathways;ko00630//Glyoxylate and dicarboxylate metabolism;ko00330//Arginine and proline metabolism	K18123;K18123;K18123	GO:0005737//cytoplasm	GO:0008747//N-acetylneuraminate lyase activity;GO:0008840//4-hydroxy-tetrahydrodipicolinate synthase activity;GO:0016829//lyase activity;GO:0047448//5-dehydro-4-deoxyglucarate dehydratase activity	GO:0005975//carbohydrate metabolic process;GO:0009089//lysine biosynthetic process via diaminopimelate;GO:0016052//carbohydrate catabolic process;GO:0019877//diaminopimelate biosynthetic process
MSTRG.5303.1	Chr001	9352299	9353658	+	g3104	9342742	9343731	+	DOWNSTREAM	8567	g3108	--	--	nvfD	hypothetical protein H101_01876 [Trichophyton interdigitale H6]	-	-	-	-	-	GO:0016787//hydrolase activity	GO:0016042//lipid catabolic process
MSTRG.5303.1	Chr001	9352299	9353658	+	g3105	9344216	9345032	-	UPSTREAM	7266	g3108	--	--	-	hypothetical protein H101_01877 [Trichophyton interdigitale H6]	-	-	-	-	-	-	-
MSTRG.5303.1	Chr001	9352299	9353658	+	g3107	9347868	9349922	-	UPSTREAM	2376	g3108	--	--	-	putative myosin heavy chain, embryonic smooth muscle isoform [Trichophyton interdigitale]	-	-	-	-	GO:0039679//viral occlusion body	GO:0005524//ATP binding	GO:0006357//regulation of transcription by RNA polymerase II;GO:0007059//chromosome segregation;GO:0030261//chromosome condensation
MSTRG.5303.1	Chr001	9352299	9353658	+	g3110	9355715	9356638	-	DOWNSTREAM	2056	g3108	--	--	BUD32	BUD32 protein kinase [Trichophyton interdigitale H6]	-	-	-	-	GO:0000408//EKC/KEOPS complex;GO:0000781//chromosome, telomeric region;GO:0005575//cellular_component;GO:0005622//intracellular anatomical structure;GO:0005634//nucleus;GO:0005654//nucleoplasm;GO:0005694//chromosome;GO:0005737//cytoplasm;GO:0005829//cytosol;GO:0016020//membrane;GO:0031974//membrane-enclosed lumen;GO:0031981//nuclear lumen;GO:0032991//protein-containing complex;GO:0043226//organel…	GO:0000166//nucleotide binding;GO:0002039//p53 binding;GO:0003674//molecular_function;GO:0003824//catalytic activity;GO:0004672//protein kinase activity;GO:0004674//protein serine/threonine kinase activity;GO:0005488//binding;GO:0005515//protein binding;GO:0005524//ATP binding;GO:0016301//kinase activity;GO:0016462//pyrophosphatase activity;GO:0016740//transferase activity;GO:0016772//transferase…	GO:0000003//reproduction;GO:0000278//mitotic cell cycle;GO:0000281//mitotic cytokinesis;GO:0000282//cellular bud site selection;GO:0000722//telomere maintenance via recombination;GO:0000723//telomere maintenance;GO:0000910//cytokinesis;GO:0001558//regulation of cell growth;GO:0002949//tRNA threonylcarbamoyladenosine modification;GO:0006139//nucleobase-containing compound metabolic process;GO:0006…
MSTRG.5303.1	Chr001	9352299	9353658	+	g3111	9357417	9358236	+	UPSTREAM	3758	g3108	--	--	-	hypothetical protein H101_01883 [Trichophyton interdigitale H6]	-	-	-	-	-	-	-
MSTRG.5303.1	Chr001	9352299	9353658	+	g3112	9358448	9359266	+	UPSTREAM	4789	g3108	--	--	-	hypothetical protein H101_01884 [Trichophyton interdigitale H6]	-	-	-	-	-	GO:0016787//hydrolase activity	-
MSTRG.5303.1	Chr001	9352299	9353658	+	g3113	9361108	9362281	+	UPSTREAM	7449	g3108	--	--	-	hypothetical protein H101_01885 [Trichophyton interdigitale H6]	Environmental Information Processing	Signal transduction	ko04011//MAPK signaling pathway - yeast	K11213	GO:0005575//cellular_component;GO:0005622//intracellular anatomical structure;GO:0005737//cytoplasm;GO:0005886//plasma membrane;GO:0005887//integral component of plasma membrane;GO:0005937//mating projection;GO:0005938//cell cortex;GO:0016020//membrane;GO:0016021//integral component of membrane;GO:0031224//intrinsic component of membrane;GO:0031226//intrinsic component of plasma membrane;GO:00312…	GO:0001653//peptide receptor activity;GO:0003674//molecular_function;GO:0004888//transmembrane signaling receptor activity;GO:0004930//G protein-coupled receptor activity;GO:0004932//mating-type factor pheromone receptor activity;GO:0004934//mating-type alpha-factor pheromone receptor activity;GO:0005488//binding;GO:0005549//odorant binding;GO:0005550//pheromone binding;GO:0008528//G protein-coup…	GO:0000003//reproduction;GO:0000746//conjugation;GO:0000747//conjugation with cellular fusion;GO:0000749//response to pheromone triggering conjugation with cellular fusion;GO:0000750//pheromone-dependent signal transduction involved in conjugation with cellular fusion;GO:0000755//cytogamy;GO:0007154//cell communication;GO:0007165//signal transduction;GO:0007186//G protein-coupled receptor signali…
MSTRG.5303.1	Chr001	9352299	9353658	+	g3114	9363138	9364355	+	UPSTREAM	9479	g3108	--	--	poxJ	hypothetical protein H109_05631 [Trichophyton interdigitale MR816]	Genetic Information Processing	Translation	ko03013//Nucleocytoplasmic transport	K14298	-	GO:0005515//protein binding	-
MSTRG.5339.1	Chr001	9407299	9408555	-	g3133	9411031	9412932	+	UPSTREAM	2475	g3132	--	--	-	hypothetical protein H101_00432 [Trichophyton interdigitale H6]	-	-	-	-	-	GO:0005125//cytokine activity	GO:0007259//receptor signaling pathway via JAK-STAT;GO:0050778//positive regulation of immune response;GO:0051607//defense response to virus
MSTRG.5339.1	Chr001	9407299	9408555	-	g3136	9418090	9418998	+	UPSTREAM	9534	g3132	--	--	-	hypothetical protein H101_00429 [Trichophyton interdigitale H6]	-	-	-	-	-	-	-
MSTRG.5357.1	Chr001	9446115	9446670	+	g3148	9455712	9457687	+	UPSTREAM	9041	g3145	--	--	-	hypothetical protein TESG_05329 [Trichophyton tonsurans CBS 112818]	-	-	-	-	GO:0016020//membrane	GO:0022857//transmembrane transporter activity	GO:0055085//transmembrane transport
MSTRG.5400.1	Chr001	9516056	9516677	+	g3169	9506534	9509508	-	UPSTREAM	6547	MSTRG.5400	--	--	SPBC24C6.09c	phosphoketolase [Trichophyton tonsurans CBS 112818]	Metabolism	Carbohydrate metabolism	ko00030//Pentose phosphate pathway	K01621	-	GO:0003674//molecular_function;GO:0003824//catalytic activity;GO:0004802//transketolase activity;GO:0016829//lyase activity;GO:0016830//carbon-carbon lyase activity;GO:0016832//aldehyde-lyase activity	GO:0005975//carbohydrate metabolic process;GO:0008150//biological_process;GO:0008152//metabolic process;GO:0044238//primary metabolic process;GO:0071704//organic substance metabolic process
MSTRG.5400.1	Chr001	9516056	9516677	+	g3170	9509888	9511534	+	DOWNSTREAM	4521	MSTRG.5400	--	--	AN4914	acetate kinase [Trichophyton equinum CBS 127.97]	Metabolism;Metabolism;Metabolism;Metabolism;Metabolism;Metabolism	Global and overview maps;Global and overview maps;Carbohydrate metabolism;Carbohydrate metabolism;Energy metabolism;Metabolism of other amino acids	ko01100//Metabolic pathways;ko01200//Carbon metabolism;ko00620//Pyruvate metabolism;ko00640//Propanoate metabolism;ko00680//Methane metabolism;ko00430//Taurine and hypotaurine metabolism	K00925;K00925;K00925;K00925;K00925;K00925	GO:0005575//cellular_component;GO:0005622//intracellular anatomical structure;GO:0005737//cytoplasm	GO:0000166//nucleotide binding;GO:0003674//molecular_function;GO:0003824//catalytic activity;GO:0005488//binding;GO:0005524//ATP binding;GO:0008776//acetate kinase activity;GO:0016301//kinase activity;GO:0016740//transferase activity;GO:0016772//transferase activity, transferring phosphorus-containing groups;GO:0016774//phosphotransferase activity, carboxyl group as acceptor;GO:0017076//purine nu…	GO:0006082//organic acid metabolic process;GO:0006084//acetyl-CoA metabolic process;GO:0006085//acetyl-CoA biosynthetic process;GO:0006113//fermentation;GO:0006139//nucleobase-containing compound metabolic process;GO:0006163//purine nucleotide metabolic process;GO:0006164//purine nucleotide biosynthetic process;GO:0006637//acyl-CoA metabolic process;GO:0006725//cellular aromatic compound metaboli…
MSTRG.5425.1	Chr001	9555904	9556341	-	MSTRG.5415	9544953	9545905	-	UPSTREAM	9998	MSTRG.5425	--	--	--	EZF69645.1 taxid=1215331 hypothetical protein H105_07941 [Trichophyton soudanense CBS 452.61]	-	-	-	-	GO:0005576//extracellular region;GO:0016020//membrane	GO:0008083//growth factor activity	GO:0007275//multicellular organism development;GO:0030178//negative regulation of Wnt signaling pathway
MSTRG.5425.1	Chr001	9555904	9556341	-	g3178	9550482	9552962	+	DOWNSTREAM	2941	MSTRG.5425	--	--	SPBC543.02c	hypothetical protein H101_07697 [Trichophyton interdigitale H6]	-	-	-	-	GO:0005575//cellular_component;GO:0005622//intracellular anatomical structure;GO:0005634//nucleus;GO:0005654//nucleoplasm;GO:0005737//cytoplasm;GO:0005829//cytosol;GO:0005840//ribosome;GO:0005856//cytoskeleton;GO:0009279//cell outer membrane;GO:0016020//membrane;GO:0031974//membrane-enclosed lumen;GO:0031981//nuclear lumen;GO:0043226//organelle;GO:0043227//membrane-bounded organelle;GO:0043228//n…	GO:0001671//ATPase activator activity;GO:0003674//molecular_function;GO:0003735//structural constituent of ribosome;GO:0005488//binding;GO:0005515//protein binding;GO:0005524//ATP binding;GO:0008047//enzyme activator activity;GO:0030234//enzyme regulator activity;GO:0030544//Hsp70 protein binding;GO:0031072//heat shock protein binding;GO:0042802//identical protein binding;GO:0051082//unfolded pro…	GO:0006412//translation;GO:0006457//protein folding;GO:0006458//'de novo' protein folding;GO:0008150//biological_process;GO:0009408//response to heat;GO:0009987//cellular process;GO:0032781//positive regulation of ATPase activity;GO:0042168//heme metabolic process;GO:0043085//positive regulation of catalytic activity;GO:0043462//regulation of ATPase activity;GO:0044093//positive regulation of mol…
MSTRG.5460.1	Chr001	9604523	9606400	+	MSTRG.5459	9602720	9604252	+	DOWNSTREAM	270	MSTRG.5460	--	--	--	EZF28604.1 taxid=1215336 hypothetical protein H101_07716 [Trichophyton interdigitale H6]	-	-	-	-	GO:0000775//chromosome, centromeric region;GO:0016020//membrane;GO:0019031//viral envelope;GO:0030123//AP-3 adaptor complex	GO:0003677//DNA binding;GO:0003682//chromatin binding;GO:0003700//DNA-binding transcription factor activity;GO:0005219//ryanodine-sensitive calcium-release channel activity;GO:0005249//voltage-gated potassium channel activity;GO:0005525//GTP binding;GO:0015093//ferrous iron transmembrane transporter activity;GO:0030955//potassium ion binding;GO:0042500//aspartic endopeptidase activity, intramembr…	GO:0006270//DNA replication initiation;GO:0006355//regulation of transcription, DNA-templated;GO:0006383//transcription by RNA polymerase III;GO:0006813//potassium ion transport;GO:0006826//iron ion transport;GO:0006874//cellular calcium ion homeostasis;GO:0008643//carbohydrate transport;GO:0015031//protein transport;GO:0016485//protein processing
MSTRG.5460.1	Chr001	9604523	9606400	+	g3194	9599809	9601893	-	UPSTREAM	2629	MSTRG.5460	--	--	stuA	cell pattern formation-associated protein [Trichophyton tonsurans CBS 112818]	Cellular Processes	Cell growth and death	ko04113//Meiosis - yeast	K12763	GO:0000228//nuclear chromosome;GO:0000785//chromatin;GO:0005575//cellular_component;GO:0005622//intracellular anatomical structure;GO:0005634//nucleus;GO:0005694//chromosome;GO:0031974//membrane-enclosed lumen;GO:0031981//nuclear lumen;GO:0043226//organelle;GO:0043227//membrane-bounded organelle;GO:0043228//non-membrane-bounded organelle;GO:0043229//intracellular organelle;GO:0043231//intracellul…	GO:0003674//molecular_function;GO:0003676//nucleic acid binding;GO:0003677//DNA binding;GO:0003700//DNA-binding transcription factor activity;GO:0005488//binding;GO:0043565//sequence-specific DNA binding;GO:0097159//organic cyclic compound binding;GO:0140110//transcription regulator activity;GO:1901363//heterocyclic compound binding	GO:0000003//reproduction;GO:0000122//negative regulation of transcription by RNA polymerase II;GO:0000128//flocculation;GO:0000902//cell morphogenesis;GO:0000905//sporocarp development involved in asexual reproduction;GO:0001410//chlamydospore formation;GO:0001558//regulation of cell growth;GO:0002831//regulation of response to biotic stimulus;GO:0002833//positive regulation of response to biotic…
MSTRG.5461.1	Chr001	9604544	9605478	-	MSTRG.5459	9602720	9604252	+	DOWNSTREAM	291	MSTRG.5461	--	--	--	EZF28604.1 taxid=1215336 hypothetical protein H101_07716 [Trichophyton interdigitale H6]	-	-	-	-	GO:0000775//chromosome, centromeric region;GO:0016020//membrane;GO:0019031//viral envelope;GO:0030123//AP-3 adaptor complex	GO:0003677//DNA binding;GO:0003682//chromatin binding;GO:0003700//DNA-binding transcription factor activity;GO:0005219//ryanodine-sensitive calcium-release channel activity;GO:0005249//voltage-gated potassium channel activity;GO:0005525//GTP binding;GO:0015093//ferrous iron transmembrane transporter activity;GO:0030955//potassium ion binding;GO:0042500//aspartic endopeptidase activity, intramembr…	GO:0006270//DNA replication initiation;GO:0006355//regulation of transcription, DNA-templated;GO:0006383//transcription by RNA polymerase III;GO:0006813//potassium ion transport;GO:0006826//iron ion transport;GO:0006874//cellular calcium ion homeostasis;GO:0008643//carbohydrate transport;GO:0015031//protein transport;GO:0016485//protein processing
MSTRG.5461.1	Chr001	9604544	9605478	-	g3194	9599809	9601893	-	UPSTREAM	2650	MSTRG.5461	--	--	stuA	cell pattern formation-associated protein [Trichophyton tonsurans CBS 112818]	Cellular Processes	Cell growth and death	ko04113//Meiosis - yeast	K12763	GO:0000228//nuclear chromosome;GO:0000785//chromatin;GO:0005575//cellular_component;GO:0005622//intracellular anatomical structure;GO:0005634//nucleus;GO:0005694//chromosome;GO:0031974//membrane-enclosed lumen;GO:0031981//nuclear lumen;GO:0043226//organelle;GO:0043227//membrane-bounded organelle;GO:0043228//non-membrane-bounded organelle;GO:0043229//intracellular organelle;GO:0043231//intracellul…	GO:0003674//molecular_function;GO:0003676//nucleic acid binding;GO:0003677//DNA binding;GO:0003700//DNA-binding transcription factor activity;GO:0005488//binding;GO:0043565//sequence-specific DNA binding;GO:0097159//organic cyclic compound binding;GO:0140110//transcription regulator activity;GO:1901363//heterocyclic compound binding	GO:0000003//reproduction;GO:0000122//negative regulation of transcription by RNA polymerase II;GO:0000128//flocculation;GO:0000902//cell morphogenesis;GO:0000905//sporocarp development involved in asexual reproduction;GO:0001410//chlamydospore formation;GO:0001558//regulation of cell growth;GO:0002831//regulation of response to biotic stimulus;GO:0002833//positive regulation of response to biotic…
MSTRG.5462.1	Chr001	9606128	9606545	-	MSTRG.5459	9602720	9604252	+	DOWNSTREAM	1875	MSTRG.5462	--	--	--	EZF28604.1 taxid=1215336 hypothetical protein H101_07716 [Trichophyton interdigitale H6]	-	-	-	-	GO:0000775//chromosome, centromeric region;GO:0016020//membrane;GO:0019031//viral envelope;GO:0030123//AP-3 adaptor complex	GO:0003677//DNA binding;GO:0003682//chromatin binding;GO:0003700//DNA-binding transcription factor activity;GO:0005219//ryanodine-sensitive calcium-release channel activity;GO:0005249//voltage-gated potassium channel activity;GO:0005525//GTP binding;GO:0015093//ferrous iron transmembrane transporter activity;GO:0030955//potassium ion binding;GO:0042500//aspartic endopeptidase activity, intramembr…	GO:0006270//DNA replication initiation;GO:0006355//regulation of transcription, DNA-templated;GO:0006383//transcription by RNA polymerase III;GO:0006813//potassium ion transport;GO:0006826//iron ion transport;GO:0006874//cellular calcium ion homeostasis;GO:0008643//carbohydrate transport;GO:0015031//protein transport;GO:0016485//protein processing
MSTRG.5462.1	Chr001	9606128	9606545	-	g3194	9599809	9601893	-	UPSTREAM	4234	MSTRG.5462	--	--	stuA	cell pattern formation-associated protein [Trichophyton tonsurans CBS 112818]	Cellular Processes	Cell growth and death	ko04113//Meiosis - yeast	K12763	GO:0000228//nuclear chromosome;GO:0000785//chromatin;GO:0005575//cellular_component;GO:0005622//intracellular anatomical structure;GO:0005634//nucleus;GO:0005694//chromosome;GO:0031974//membrane-enclosed lumen;GO:0031981//nuclear lumen;GO:0043226//organelle;GO:0043227//membrane-bounded organelle;GO:0043228//non-membrane-bounded organelle;GO:0043229//intracellular organelle;GO:0043231//intracellul…	GO:0003674//molecular_function;GO:0003676//nucleic acid binding;GO:0003677//DNA binding;GO:0003700//DNA-binding transcription factor activity;GO:0005488//binding;GO:0043565//sequence-specific DNA binding;GO:0097159//organic cyclic compound binding;GO:0140110//transcription regulator activity;GO:1901363//heterocyclic compound binding	GO:0000003//reproduction;GO:0000122//negative regulation of transcription by RNA polymerase II;GO:0000128//flocculation;GO:0000902//cell morphogenesis;GO:0000905//sporocarp development involved in asexual reproduction;GO:0001410//chlamydospore formation;GO:0001558//regulation of cell growth;GO:0002831//regulation of response to biotic stimulus;GO:0002833//positive regulation of response to biotic…
MSTRG.5463.1	Chr001	9606407	9608485	+	MSTRG.5459	9602720	9604252	+	DOWNSTREAM	2154	MSTRG.5463	--	--	--	EZF28604.1 taxid=1215336 hypothetical protein H101_07716 [Trichophyton interdigitale H6]	-	-	-	-	GO:0000775//chromosome, centromeric region;GO:0016020//membrane;GO:0019031//viral envelope;GO:0030123//AP-3 adaptor complex	GO:0003677//DNA binding;GO:0003682//chromatin binding;GO:0003700//DNA-binding transcription factor activity;GO:0005219//ryanodine-sensitive calcium-release channel activity;GO:0005249//voltage-gated potassium channel activity;GO:0005525//GTP binding;GO:0015093//ferrous iron transmembrane transporter activity;GO:0030955//potassium ion binding;GO:0042500//aspartic endopeptidase activity, intramembr…	GO:0006270//DNA replication initiation;GO:0006355//regulation of transcription, DNA-templated;GO:0006383//transcription by RNA polymerase III;GO:0006813//potassium ion transport;GO:0006826//iron ion transport;GO:0006874//cellular calcium ion homeostasis;GO:0008643//carbohydrate transport;GO:0015031//protein transport;GO:0016485//protein processing
MSTRG.5463.1	Chr001	9606407	9608485	+	g3194	9599809	9601893	-	UPSTREAM	4513	MSTRG.5463	--	--	stuA	cell pattern formation-associated protein [Trichophyton tonsurans CBS 112818]	Cellular Processes	Cell growth and death	ko04113//Meiosis - yeast	K12763	GO:0000228//nuclear chromosome;GO:0000785//chromatin;GO:0005575//cellular_component;GO:0005622//intracellular anatomical structure;GO:0005634//nucleus;GO:0005694//chromosome;GO:0031974//membrane-enclosed lumen;GO:0031981//nuclear lumen;GO:0043226//organelle;GO:0043227//membrane-bounded organelle;GO:0043228//non-membrane-bounded organelle;GO:0043229//intracellular organelle;GO:0043231//intracellul…	GO:0003674//molecular_function;GO:0003676//nucleic acid binding;GO:0003677//DNA binding;GO:0003700//DNA-binding transcription factor activity;GO:0005488//binding;GO:0043565//sequence-specific DNA binding;GO:0097159//organic cyclic compound binding;GO:0140110//transcription regulator activity;GO:1901363//heterocyclic compound binding	GO:0000003//reproduction;GO:0000122//negative regulation of transcription by RNA polymerase II;GO:0000128//flocculation;GO:0000902//cell morphogenesis;GO:0000905//sporocarp development involved in asexual reproduction;GO:0001410//chlamydospore formation;GO:0001558//regulation of cell growth;GO:0002831//regulation of response to biotic stimulus;GO:0002833//positive regulation of response to biotic…
MSTRG.5464.2	Chr001	9607048	9610696	-	MSTRG.5459	9602720	9604252	+	DOWNSTREAM	2795	MSTRG.5464	--	--	--	EZF28604.1 taxid=1215336 hypothetical protein H101_07716 [Trichophyton interdigitale H6]	-	-	-	-	GO:0000775//chromosome, centromeric region;GO:0016020//membrane;GO:0019031//viral envelope;GO:0030123//AP-3 adaptor complex	GO:0003677//DNA binding;GO:0003682//chromatin binding;GO:0003700//DNA-binding transcription factor activity;GO:0005219//ryanodine-sensitive calcium-release channel activity;GO:0005249//voltage-gated potassium channel activity;GO:0005525//GTP binding;GO:0015093//ferrous iron transmembrane transporter activity;GO:0030955//potassium ion binding;GO:0042500//aspartic endopeptidase activity, intramembr…	GO:0006270//DNA replication initiation;GO:0006355//regulation of transcription, DNA-templated;GO:0006383//transcription by RNA polymerase III;GO:0006813//potassium ion transport;GO:0006826//iron ion transport;GO:0006874//cellular calcium ion homeostasis;GO:0008643//carbohydrate transport;GO:0015031//protein transport;GO:0016485//protein processing
MSTRG.5464.2	Chr001	9607048	9610696	-	g3194	9599809	9601893	-	UPSTREAM	5154	MSTRG.5464	--	--	stuA	cell pattern formation-associated protein [Trichophyton tonsurans CBS 112818]	Cellular Processes	Cell growth and death	ko04113//Meiosis - yeast	K12763	GO:0000228//nuclear chromosome;GO:0000785//chromatin;GO:0005575//cellular_component;GO:0005622//intracellular anatomical structure;GO:0005634//nucleus;GO:0005694//chromosome;GO:0031974//membrane-enclosed lumen;GO:0031981//nuclear lumen;GO:0043226//organelle;GO:0043227//membrane-bounded organelle;GO:0043228//non-membrane-bounded organelle;GO:0043229//intracellular organelle;GO:0043231//intracellul…	GO:0003674//molecular_function;GO:0003676//nucleic acid binding;GO:0003677//DNA binding;GO:0003700//DNA-binding transcription factor activity;GO:0005488//binding;GO:0043565//sequence-specific DNA binding;GO:0097159//organic cyclic compound binding;GO:0140110//transcription regulator activity;GO:1901363//heterocyclic compound binding	GO:0000003//reproduction;GO:0000122//negative regulation of transcription by RNA polymerase II;GO:0000128//flocculation;GO:0000902//cell morphogenesis;GO:0000905//sporocarp development involved in asexual reproduction;GO:0001410//chlamydospore formation;GO:0001558//regulation of cell growth;GO:0002831//regulation of response to biotic stimulus;GO:0002833//positive regulation of response to biotic…
MSTRG.5532.2	Chr001	9739918	9740641	+	g3225	9746850	9747615	-	DOWNSTREAM	6208	MSTRG.5532	--	--	-	hypothetical protein H101_07332 [Trichophyton interdigitale H6]	-	-	-	-	-	GO:0005515//protein binding	-
MSTRG.5590.1	Chr001	9845424	9847709	+	g3257	9848043	9850193	+	UPSTREAM	333	MSTRG.5590	--	--	wetA	hypothetical protein H109_05820 [Trichophyton interdigitale MR816]	-	-	-	-	-	-	-
MSTRG.5590.1	Chr001	9845424	9847709	+	g3258	9851394	9852086	-	DOWNSTREAM	3684	MSTRG.5590	--	--	-	hypothetical protein H101_03687 [Trichophyton interdigitale H6]	-	-	-	-	GO:0005575//cellular_component;GO:0005622//intracellular anatomical structure;GO:0005737//cytoplasm;GO:0005739//mitochondrion;GO:0016020//membrane;GO:0043226//organelle;GO:0043227//membrane-bounded organelle;GO:0043229//intracellular organelle;GO:0043231//intracellular membrane-bounded organelle	GO:0003674//molecular_function;GO:0003824//catalytic activity;GO:0003954//NADH dehydrogenase activity;GO:0008137//NADH dehydrogenase (ubiquinone) activity;GO:0009055//electron transfer activity;GO:0016491//oxidoreductase activity;GO:0016651//oxidoreductase activity, acting on NAD(P)H;GO:0016655//oxidoreductase activity, acting on NAD(P)H, quinone or similar compound as acceptor;GO:0050136//NADH d…	GO:0006091//generation of precursor metabolites and energy;GO:0008150//biological_process;GO:0008152//metabolic process;GO:0009987//cellular process;GO:0015980//energy derivation by oxidation of organic compounds;GO:0022900//electron transport chain;GO:0032981//mitochondrial respiratory chain complex I assembly;GO:0044237//cellular metabolic process;GO:0045333//cellular respiration
MSTRG.5611.1	Chr001	9874899	9876792	-	g3264	9864897	9865884	-	UPSTREAM	9014	MSTRG.5611	--	--	-	hypothetical protein H101_03693 [Trichophyton interdigitale H6]	-	-	-	-	GO:0005575//cellular_component;GO:0005622//intracellular anatomical structure;GO:0005634//nucleus;GO:0005737//cytoplasm;GO:0009507//chloroplast;GO:0009536//plastid;GO:0030288//outer membrane-bounded periplasmic space;GO:0043226//organelle;GO:0043227//membrane-bounded organelle;GO:0043229//intracellular organelle;GO:0043231//intracellular membrane-bounded organelle;GO:0055052//ATP-binding cassette…	GO:0000287//magnesium ion binding;GO:0003674//molecular_function;GO:0003824//catalytic activity;GO:0005488//binding;GO:0008253//5'-nucleotidase activity;GO:0008801//beta-phosphoglucomutase activity;GO:0008962//phosphatidylglycerophosphatase activity;GO:0008967//phosphoglycolate phosphatase activity;GO:0016787//hydrolase activity;GO:0016788//hydrolase activity, acting on ester bonds;GO:0016791//ph…	GO:0005975//carbohydrate metabolic process;GO:0006564//L-serine biosynthetic process;GO:0006793//phosphorus metabolic process;GO:0006796//phosphate-containing compound metabolic process;GO:0008150//biological_process;GO:0008152//metabolic process;GO:0009853//photorespiration;GO:0009987//cellular process;GO:0015671//oxygen transport;GO:0015888//thiamine transport;GO:0016311//dephosphorylation;GO:0…
MSTRG.5611.1	Chr001	9874899	9876792	-	g3266	9867655	9868059	-	UPSTREAM	6839	MSTRG.5611	--	--	-	hypothetical protein H101_03695 [Trichophyton interdigitale H6]	-	-	-	-	-	-	-
MSTRG.5611.1	Chr001	9874899	9876792	-	g3268	9876810	9879299	+	UPSTREAM	17	MSTRG.5611	--	--	FLC2	hypothetical protein H101_03586 [Trichophyton interdigitale H6]	-	-	-	-	GO:0000139//Golgi membrane;GO:0005575//cellular_component;GO:0005622//intracellular anatomical structure;GO:0005737//cytoplasm;GO:0005794//Golgi apparatus;GO:0005886//plasma membrane;GO:0005887//integral component of plasma membrane;GO:0012505//endomembrane system;GO:0016020//membrane;GO:0016021//integral component of membrane;GO:0031090//organelle membrane;GO:0031224//intrinsic component of memb…	GO:0003674//molecular_function;GO:0005215//transporter activity;GO:0005216//ion channel activity;GO:0005261//cation channel activity;GO:0005262//calcium channel activity;GO:0008324//cation transmembrane transporter activity;GO:0015075//ion transmembrane transporter activity;GO:0015085//calcium ion transmembrane transporter activity;GO:0015267//channel activity;GO:0015318//inorganic molecular enti…	GO:0006810//transport;GO:0006811//ion transport;GO:0006812//cation transport;GO:0006816//calcium ion transport;GO:0006873//cellular ion homeostasis;GO:0006874//cellular calcium ion homeostasis;GO:0006875//cellular metal ion homeostasis;GO:0007204//positive regulation of cytosolic calcium ion concentration;GO:0008150//biological_process;GO:0009987//cellular process;GO:0017157//regulation of exocyt…
MSTRG.5715.1	Chr001	10063608	10066245	+	g3324	10058396	10058775	-	UPSTREAM	4832	g3326	--	--	-	hypothetical protein GY631_5484 [Trichophyton interdigitale]	-	-	-	-	-	-	-
MSTRG.5715.1	Chr001	10063608	10066245	+	g3325	10059992	10062682	-	UPSTREAM	925	g3326	--	--	SPAC7D4.12c	hypothetical protein H101_06542 [Trichophyton interdigitale H6]	-	-	-	-	-	GO:0022857//transmembrane transporter activity	GO:0055085//transmembrane transport
MSTRG.5715.1	Chr001	10063608	10066245	+	g3327	10066557	10068344	-	DOWNSTREAM	311	g3326	--	--	-	hypothetical protein TEQG_01007 [Trichophyton equinum CBS 127.97]	-	-	-	-	-	-	-
MSTRG.5715.1	Chr001	10063608	10066245	+	g3328	10070438	10072882	-	DOWNSTREAM	4192	g3326	--	--	res2	hypothetical protein H109_05875 [Trichophyton interdigitale MR816]	Cellular Processes	Cell growth and death	ko04111//Cell cycle - yeast	K06647	GO:0000228//nuclear chromosome;GO:0000785//chromatin;GO:0005575//cellular_component;GO:0005622//intracellular anatomical structure;GO:0005634//nucleus;GO:0005667//transcription regulator complex;GO:0005694//chromosome;GO:0005737//cytoplasm;GO:0030907//MBF transcription complex;GO:0031974//membrane-enclosed lumen;GO:0031981//nuclear lumen;GO:0032991//protein-containing complex;GO:0043226//organell…	GO:0000981//DNA-binding transcription factor activity, RNA polymerase II-specific;GO:0001228//DNA-binding transcription activator activity, RNA polymerase II-specific;GO:0003674//molecular_function;GO:0003676//nucleic acid binding;GO:0003677//DNA binding;GO:0003700//DNA-binding transcription factor activity;GO:0005488//binding;GO:0005515//protein binding;GO:0043565//sequence-specific DNA binding;…	GO:0000082//G1/S transition of mitotic cell cycle;GO:0000083//regulation of transcription involved in G1/S transition of mitotic cell cycle;GO:0000278//mitotic cell cycle;GO:0006139//nucleobase-containing compound metabolic process;GO:0006351//transcription, DNA-templated;GO:0006355//regulation of transcription, DNA-templated;GO:0006357//regulation of transcription by RNA polymerase II;GO:0006366…
MSTRG.5715.1	Chr001	10063608	10066245	+	MSTRG.5721	10073499	10074675	-	DOWNSTREAM	7253	g3326	--	--	At2g02050	KAG5209757.1 taxid=1215336 NADH-ubiquinone oxidoreductase B18 subunit [Trichophyton interdigitale]	Metabolism;Metabolism	Global and overview maps;Energy metabolism	ko01100//Metabolic pathways;ko00190//Oxidative phosphorylation	K03963;K03963	GO:0005739//mitochondrion	-	GO:0044660//viral release by cytolysis via pore formation in host cell membrane
MSTRG.5715.1	Chr001	10063608	10066245	+	g3329	10074963	10077416	+	UPSTREAM	8717	g3326	--	--	gcs-1	glutamate-cysteine ligase [Trichophyton interdigitale H6]	Metabolism;Metabolism;Metabolism;Metabolism	Global and overview maps;Global and overview maps;Amino acid metabolism;Metabolism of other amino acids	ko01100//Metabolic pathways;ko01240//Biosynthesis of cofactors;ko00270//Cysteine and methionine metabolism;ko00480//Glutathione metabolism	K11204;K11204;K11204;K11204	GO:0005575//cellular_component;GO:0005622//intracellular anatomical structure;GO:0005634//nucleus;GO:0005737//cytoplasm;GO:0005829//cytosol;GO:0005840//ribosome;GO:0017109//glutamate-cysteine ligase complex;GO:0032991//protein-containing complex;GO:0043226//organelle;GO:0043227//membrane-bounded organelle;GO:0043229//intracellular organelle;GO:0043231//intracellular membrane-bounded organelle;GO:…	GO:0000166//nucleotide binding;GO:0000287//magnesium ion binding;GO:0003674//molecular_function;GO:0003723//RNA binding;GO:0003735//structural constituent of ribosome;GO:0003824//catalytic activity;GO:0004357//glutamate-cysteine ligase activity;GO:0005488//binding;GO:0005515//protein binding;GO:0005524//ATP binding;GO:0016595//glutamate binding;GO:0016597//amino acid binding;GO:0016874//ligase ac…	GO:0000096//sulfur amino acid metabolic process;GO:0000302//response to reactive oxygen species;GO:0000303//response to superoxide;GO:0000305//response to oxygen radical;GO:0000902//cell morphogenesis;GO:0000904//cell morphogenesis involved in differentiation;GO:0001101//response to acid chemical;GO:0001678//cellular glucose homeostasis;GO:0002009//morphogenesis of an epithelium;GO:0002165//insta…
MSTRG.5726.2	Chr001	10082169	10083727	+	g3328	10070438	10072882	-	UPSTREAM	9286	g3332	--	--	res2	hypothetical protein H109_05875 [Trichophyton interdigitale MR816]	Cellular Processes	Cell growth and death	ko04111//Cell cycle - yeast	K06647	GO:0000228//nuclear chromosome;GO:0000785//chromatin;GO:0005575//cellular_component;GO:0005622//intracellular anatomical structure;GO:0005634//nucleus;GO:0005667//transcription regulator complex;GO:0005694//chromosome;GO:0005737//cytoplasm;GO:0030907//MBF transcription complex;GO:0031974//membrane-enclosed lumen;GO:0031981//nuclear lumen;GO:0032991//protein-containing complex;GO:0043226//organell…	GO:0000981//DNA-binding transcription factor activity, RNA polymerase II-specific;GO:0001228//DNA-binding transcription activator activity, RNA polymerase II-specific;GO:0003674//molecular_function;GO:0003676//nucleic acid binding;GO:0003677//DNA binding;GO:0003700//DNA-binding transcription factor activity;GO:0005488//binding;GO:0005515//protein binding;GO:0043565//sequence-specific DNA binding;…	GO:0000082//G1/S transition of mitotic cell cycle;GO:0000083//regulation of transcription involved in G1/S transition of mitotic cell cycle;GO:0000278//mitotic cell cycle;GO:0006139//nucleobase-containing compound metabolic process;GO:0006351//transcription, DNA-templated;GO:0006355//regulation of transcription, DNA-templated;GO:0006357//regulation of transcription by RNA polymerase II;GO:0006366…
MSTRG.5726.2	Chr001	10082169	10083727	+	MSTRG.5721	10073499	10074675	-	UPSTREAM	7493	g3332	--	--	At2g02050	KAG5209757.1 taxid=1215336 NADH-ubiquinone oxidoreductase B18 subunit [Trichophyton interdigitale]	Metabolism;Metabolism	Global and overview maps;Energy metabolism	ko01100//Metabolic pathways;ko00190//Oxidative phosphorylation	K03963;K03963	GO:0005739//mitochondrion	-	GO:0044660//viral release by cytolysis via pore formation in host cell membrane
MSTRG.5726.2	Chr001	10082169	10083727	+	g3331	10080665	10081914	-	UPSTREAM	254	g3332	--	--	-	hypothetical protein H101_04702 [Trichophyton interdigitale H6]	-	-	-	-	-	GO:0042393//histone binding	GO:0006355//regulation of transcription, DNA-templated
MSTRG.5726.2	Chr001	10082169	10083727	+	g3329	10074963	10077416	+	DOWNSTREAM	4752	g3332	--	--	gcs-1	glutamate-cysteine ligase [Trichophyton interdigitale H6]	Metabolism;Metabolism;Metabolism;Metabolism	Global and overview maps;Global and overview maps;Amino acid metabolism;Metabolism of other amino acids	ko01100//Metabolic pathways;ko01240//Biosynthesis of cofactors;ko00270//Cysteine and methionine metabolism;ko00480//Glutathione metabolism	K11204;K11204;K11204;K11204	GO:0005575//cellular_component;GO:0005622//intracellular anatomical structure;GO:0005634//nucleus;GO:0005737//cytoplasm;GO:0005829//cytosol;GO:0005840//ribosome;GO:0017109//glutamate-cysteine ligase complex;GO:0032991//protein-containing complex;GO:0043226//organelle;GO:0043227//membrane-bounded organelle;GO:0043229//intracellular organelle;GO:0043231//intracellular membrane-bounded organelle;GO:…	GO:0000166//nucleotide binding;GO:0000287//magnesium ion binding;GO:0003674//molecular_function;GO:0003723//RNA binding;GO:0003735//structural constituent of ribosome;GO:0003824//catalytic activity;GO:0004357//glutamate-cysteine ligase activity;GO:0005488//binding;GO:0005515//protein binding;GO:0005524//ATP binding;GO:0016595//glutamate binding;GO:0016597//amino acid binding;GO:0016874//ligase ac…	GO:0000096//sulfur amino acid metabolic process;GO:0000302//response to reactive oxygen species;GO:0000303//response to superoxide;GO:0000305//response to oxygen radical;GO:0000902//cell morphogenesis;GO:0000904//cell morphogenesis involved in differentiation;GO:0001101//response to acid chemical;GO:0001678//cellular glucose homeostasis;GO:0002009//morphogenesis of an epithelium;GO:0002165//insta…
MSTRG.5726.2	Chr001	10082169	10083727	+	g3336	10091708	10092974	-	DOWNSTREAM	7980	g3332	--	--	vps74	vacuolar protein sorting-associated protein 74 [Trichophyton tonsurans CBS 112818]	-	-	-	-	GO:0000139//Golgi membrane;GO:0005575//cellular_component;GO:0005622//intracellular anatomical structure;GO:0005634//nucleus;GO:0005737//cytoplasm;GO:0005794//Golgi apparatus;GO:0005795//Golgi stack;GO:0005797//Golgi medial cisterna;GO:0005802//trans-Golgi network;GO:0005829//cytosol;GO:0005886//plasma membrane;GO:0012505//endomembrane system;GO:0016020//membrane;GO:0019898//extrinsic component o…	GO:0003674//molecular_function;GO:0005488//binding;GO:0005515//protein binding;GO:0005543//phospholipid binding;GO:0008289//lipid binding;GO:0010314//phosphatidylinositol-5-phosphate binding;GO:0019899//enzyme binding;GO:0031267//small GTPase binding;GO:0032266//phosphatidylinositol-3-phosphate binding;GO:0035091//phosphatidylinositol binding;GO:0043167//ion binding;GO:0043168//anion binding;GO:0…	GO:0000003//reproduction;GO:0000212//meiotic spindle organization;GO:0000226//microtubule cytoskeleton organization;GO:0000278//mitotic cell cycle;GO:0000280//nuclear division;GO:0000281//mitotic cytokinesis;GO:0000301//retrograde transport, vesicle recycling within Golgi;GO:0000910//cytokinesis;GO:0000912//assembly of actomyosin apparatus involved in cytokinesis;GO:0000915//actomyosin contractil…
MSTRG.5762.1	Chr001	10131493	10133762	-	g3352	10127502	10129912	-	UPSTREAM	1580	g3353	--	--	Os01g0624000	hypothetical protein H101_00972 [Trichophyton interdigitale H6]	Metabolism;Metabolism	Global and overview maps;Lipid metabolism	ko01100//Metabolic pathways;ko00600//Sphingolipid metabolism	K12349;K12349	GO:0000139//Golgi membrane;GO:0005575//cellular_component;GO:0005576//extracellular region;GO:0005622//intracellular anatomical structure;GO:0005737//cytoplasm;GO:0005783//endoplasmic reticulum;GO:0005789//endoplasmic reticulum membrane;GO:0005794//Golgi apparatus;GO:0005886//plasma membrane;GO:0005887//integral component of plasma membrane;GO:0012505//endomembrane system;GO:0016020//membrane;GO:…	GO:0003674//molecular_function;GO:0003824//catalytic activity;GO:0005488//binding;GO:0005509//calcium ion binding;GO:0008270//zinc ion binding;GO:0016787//hydrolase activity;GO:0016810//hydrolase activity, acting on carbon-nitrogen (but not peptide) bonds;GO:0016811//hydrolase activity, acting on carbon-nitrogen (but not peptide) bonds, in linear amides;GO:0017040//N-acylsphingosine amidohydrolas…	GO:0001505//regulation of neurotransmitter levels;GO:0001894//tissue homeostasis;GO:0001895//retina homeostasis;GO:0006066//alcohol metabolic process;GO:0006629//lipid metabolic process;GO:0006643//membrane lipid metabolic process;GO:0006665//sphingolipid metabolic process;GO:0006670//sphingosine metabolic process;GO:0006672//ceramide metabolic process;GO:0006807//nitrogen compound metabolic proc…
MSTRG.5762.1	Chr001	10131493	10133762	-	g3354	10133787	10135961	+	UPSTREAM	24	g3353	--	--	ARB_01230	hypothetical protein H101_07777 [Trichophyton interdigitale H6]	-	-	-	-	GO:0005575//cellular_component;GO:0005576//extracellular region;GO:0016020//membrane;GO:0016021//integral component of membrane;GO:0031224//intrinsic component of membrane	GO:0005515//protein binding	-
MSTRG.5762.1	Chr001	10131493	10133762	-	g3356	10137526	10138425	+	UPSTREAM	3763	g3353	--	--	SNF7	hypothetical protein ARB_01229 [Trichophyton benhamiae CBS 112371]	Cellular Processes;Genetic Information Processing	Transport and catabolism;Information processing in viruses	ko04144//Endocytosis;ko03250//Viral life cycle - HIV-1	K12194;K12194	GO:0000815//ESCRT III complex;GO:0005575//cellular_component;GO:0005622//intracellular anatomical structure;GO:0005634//nucleus;GO:0005635//nuclear envelope;GO:0005737//cytoplasm;GO:0005768//endosome;GO:0005770//late endosome;GO:0005771//multivesicular body;GO:0005829//cytosol;GO:0005886//plasma membrane;GO:0009898//cytoplasmic side of plasma membrane;GO:0010008//endosome membrane;GO:0012505//end…	GO:0003674//molecular_function;GO:0005215//transporter activity;GO:0005488//binding;GO:0005515//protein binding;GO:0016791//phosphatase activity;GO:0042802//identical protein binding;GO:0042803//protein homodimerization activity;GO:0046983//protein dimerization activity	GO:0000003//reproduction;GO:0000070//mitotic sister chromatid segregation;GO:0000278//mitotic cell cycle;GO:0000280//nuclear division;GO:0000281//mitotic cytokinesis;GO:0000819//sister chromatid segregation;GO:0000902//cell morphogenesis;GO:0000904//cell morphogenesis involved in differentiation;GO:0000910//cytokinesis;GO:0000920//septum digestion after cytokinesis;GO:0001894//tissue homeostasis;…
MSTRG.5762.1	Chr001	10131493	10133762	-	g3351	10124752	10125966	-	UPSTREAM	5526	g3353	--	--	-	hypothetical protein H101_00971 [Trichophyton interdigitale H6]	-	-	-	-	-	-	-
MSTRG.5762.1	Chr001	10131493	10133762	-	g3357	10139435	10143270	-	DOWNSTREAM	5672	g3353	--	--	-	hypothetical protein H101_05717 [Trichophyton interdigitale H6]	-	-	-	-	GO:0005575//cellular_component;GO:0005622//intracellular anatomical structure;GO:0005634//nucleus;GO:0043226//organelle;GO:0043227//membrane-bounded organelle;GO:0043229//intracellular organelle;GO:0043231//intracellular membrane-bounded organelle	GO:0003674//molecular_function;GO:0003676//nucleic acid binding;GO:0003677//DNA binding;GO:0003700//DNA-binding transcription factor activity;GO:0005488//binding;GO:0005515//protein binding;GO:0043565//sequence-specific DNA binding;GO:0097159//organic cyclic compound binding;GO:0140110//transcription regulator activity;GO:1901363//heterocyclic compound binding	GO:0003008//system process;GO:0006139//nucleobase-containing compound metabolic process;GO:0006351//transcription, DNA-templated;GO:0006355//regulation of transcription, DNA-templated;GO:0006357//regulation of transcription by RNA polymerase II;GO:0006725//cellular aromatic compound metabolic process;GO:0006807//nitrogen compound metabolic process;GO:0006950//response to stress;GO:0007275//multic…
MSTRG.5763.1	Chr001	10132614	10133404	+	g3352	10127502	10129912	-	UPSTREAM	2701	MSTRG.5763	--	--	Os01g0624000	hypothetical protein H101_00972 [Trichophyton interdigitale H6]	Metabolism;Metabolism	Global and overview maps;Lipid metabolism	ko01100//Metabolic pathways;ko00600//Sphingolipid metabolism	K12349;K12349	GO:0000139//Golgi membrane;GO:0005575//cellular_component;GO:0005576//extracellular region;GO:0005622//intracellular anatomical structure;GO:0005737//cytoplasm;GO:0005783//endoplasmic reticulum;GO:0005789//endoplasmic reticulum membrane;GO:0005794//Golgi apparatus;GO:0005886//plasma membrane;GO:0005887//integral component of plasma membrane;GO:0012505//endomembrane system;GO:0016020//membrane;GO:…	GO:0003674//molecular_function;GO:0003824//catalytic activity;GO:0005488//binding;GO:0005509//calcium ion binding;GO:0008270//zinc ion binding;GO:0016787//hydrolase activity;GO:0016810//hydrolase activity, acting on carbon-nitrogen (but not peptide) bonds;GO:0016811//hydrolase activity, acting on carbon-nitrogen (but not peptide) bonds, in linear amides;GO:0017040//N-acylsphingosine amidohydrolas…	GO:0001505//regulation of neurotransmitter levels;GO:0001894//tissue homeostasis;GO:0001895//retina homeostasis;GO:0006066//alcohol metabolic process;GO:0006629//lipid metabolic process;GO:0006643//membrane lipid metabolic process;GO:0006665//sphingolipid metabolic process;GO:0006670//sphingosine metabolic process;GO:0006672//ceramide metabolic process;GO:0006807//nitrogen compound metabolic proc…
MSTRG.5763.1	Chr001	10132614	10133404	+	g3354	10133787	10135961	+	UPSTREAM	382	MSTRG.5763	--	--	ARB_01230	hypothetical protein H101_07777 [Trichophyton interdigitale H6]	-	-	-	-	GO:0005575//cellular_component;GO:0005576//extracellular region;GO:0016020//membrane;GO:0016021//integral component of membrane;GO:0031224//intrinsic component of membrane	GO:0005515//protein binding	-
MSTRG.5763.1	Chr001	10132614	10133404	+	g3356	10137526	10138425	+	UPSTREAM	4121	MSTRG.5763	--	--	SNF7	hypothetical protein ARB_01229 [Trichophyton benhamiae CBS 112371]	Cellular Processes;Genetic Information Processing	Transport and catabolism;Information processing in viruses	ko04144//Endocytosis;ko03250//Viral life cycle - HIV-1	K12194;K12194	GO:0000815//ESCRT III complex;GO:0005575//cellular_component;GO:0005622//intracellular anatomical structure;GO:0005634//nucleus;GO:0005635//nuclear envelope;GO:0005737//cytoplasm;GO:0005768//endosome;GO:0005770//late endosome;GO:0005771//multivesicular body;GO:0005829//cytosol;GO:0005886//plasma membrane;GO:0009898//cytoplasmic side of plasma membrane;GO:0010008//endosome membrane;GO:0012505//end…	GO:0003674//molecular_function;GO:0005215//transporter activity;GO:0005488//binding;GO:0005515//protein binding;GO:0016791//phosphatase activity;GO:0042802//identical protein binding;GO:0042803//protein homodimerization activity;GO:0046983//protein dimerization activity	GO:0000003//reproduction;GO:0000070//mitotic sister chromatid segregation;GO:0000278//mitotic cell cycle;GO:0000280//nuclear division;GO:0000281//mitotic cytokinesis;GO:0000819//sister chromatid segregation;GO:0000902//cell morphogenesis;GO:0000904//cell morphogenesis involved in differentiation;GO:0000910//cytokinesis;GO:0000920//septum digestion after cytokinesis;GO:0001894//tissue homeostasis;…
MSTRG.5763.1	Chr001	10132614	10133404	+	g3351	10124752	10125966	-	UPSTREAM	6647	MSTRG.5763	--	--	-	hypothetical protein H101_00971 [Trichophyton interdigitale H6]	-	-	-	-	-	-	-
MSTRG.5763.1	Chr001	10132614	10133404	+	g3357	10139435	10143270	-	DOWNSTREAM	6030	MSTRG.5763	--	--	-	hypothetical protein H101_05717 [Trichophyton interdigitale H6]	-	-	-	-	GO:0005575//cellular_component;GO:0005622//intracellular anatomical structure;GO:0005634//nucleus;GO:0043226//organelle;GO:0043227//membrane-bounded organelle;GO:0043229//intracellular organelle;GO:0043231//intracellular membrane-bounded organelle	GO:0003674//molecular_function;GO:0003676//nucleic acid binding;GO:0003677//DNA binding;GO:0003700//DNA-binding transcription factor activity;GO:0005488//binding;GO:0005515//protein binding;GO:0043565//sequence-specific DNA binding;GO:0097159//organic cyclic compound binding;GO:0140110//transcription regulator activity;GO:1901363//heterocyclic compound binding	GO:0003008//system process;GO:0006139//nucleobase-containing compound metabolic process;GO:0006351//transcription, DNA-templated;GO:0006355//regulation of transcription, DNA-templated;GO:0006357//regulation of transcription by RNA polymerase II;GO:0006725//cellular aromatic compound metabolic process;GO:0006807//nitrogen compound metabolic process;GO:0006950//response to stress;GO:0007275//multic…
MSTRG.5776.1	Chr001	10156623	10158082	-	g3359	10145463	10146695	-	UPSTREAM	9927	g3364	--	--	pkaR	Camp-dependent protein kinase regulatory subunit pkaR [Trichophyton interdigitale]	-	-	-	-	GO:0000228//nuclear chromosome;GO:0000785//chromatin;GO:0001674//female germ cell nucleus;GO:0005575//cellular_component;GO:0005622//intracellular anatomical structure;GO:0005634//nucleus;GO:0005694//chromosome;GO:0005737//cytoplasm;GO:0005886//plasma membrane;GO:0005952//cAMP-dependent protein kinase complex;GO:0016020//membrane;GO:0031974//membrane-enclosed lumen;GO:0031981//nuclear lumen;GO:00…	GO:0000166//nucleotide binding;GO:0003674//molecular_function;GO:0004857//enzyme inhibitor activity;GO:0004860//protein kinase inhibitor activity;GO:0004862//cAMP-dependent protein kinase inhibitor activity;GO:0005488//binding;GO:0005515//protein binding;GO:0008603//cAMP-dependent protein kinase regulator activity;GO:0017076//purine nucleotide binding;GO:0019207//kinase regulator activity;GO:0019…	GO:0000003//reproduction;GO:0000902//cell morphogenesis;GO:0000904//cell morphogenesis involved in differentiation;GO:0001932//regulation of protein phosphorylation;GO:0001933//negative regulation of protein phosphorylation;GO:0002831//regulation of response to biotic stimulus;GO:0002832//negative regulation of response to biotic stimulus;GO:0006355//regulation of transcription, DNA-templated;GO:…
MSTRG.5776.1	Chr001	10156623	10158082	-	g3367	10163275	10163937	+	UPSTREAM	5192	g3364	--	--	MIMI_R617	hypothetical protein H101_04358 [Trichophyton interdigitale H6]	-	-	-	-	-	-	-
MSTRG.5776.1	Chr001	10156623	10158082	-	g3370	10167411	10168985	+	UPSTREAM	9328	g3364	--	--	HI_0418	hypothetical protein H101_07894 [Trichophyton interdigitale H6]	-	-	-	-	GO:0005886//plasma membrane;GO:0016020//membrane	GO:0008028//monocarboxylic acid transmembrane transporter activity;GO:0015295//solute:proton symporter activity;GO:0015297//antiporter activity;GO:0019531//oxalate transmembrane transporter activity;GO:0022857//transmembrane transporter activity;GO:0042910//xenobiotic transmembrane transporter activity;GO:0051119//sugar transmembrane transporter activity	GO:0006810//transport;GO:0008643//carbohydrate transport;GO:0015718//monocarboxylic acid transport;GO:0015724//formate transport;GO:0019532//oxalate transport;GO:0042908//xenobiotic transport;GO:0055085//transmembrane transport
MSTRG.5890.2	Chr001	10331948	10333197	+	g3423	10325387	10329318	+	DOWNSTREAM	2629	g3425	--	--	pcp1	hypothetical protein H101_02031 [Trichophyton interdigitale H6]	-	-	-	-	GO:0005575//cellular_component;GO:0005622//intracellular anatomical structure;GO:0005634//nucleus;GO:0005737//cytoplasm;GO:0005815//microtubule organizing center;GO:0005816//spindle pole body;GO:0005823//central plaque of spindle pole body;GO:0005856//cytoskeleton;GO:0015630//microtubule cytoskeleton;GO:0043226//organelle;GO:0043227//membrane-bounded organelle;GO:0043228//non-membrane-bounded org…	GO:0003674//molecular_function;GO:0005488//binding;GO:0005515//protein binding;GO:0005516//calmodulin binding;GO:0005524//ATP binding;GO:0008134//transcription factor binding;GO:0042803//protein homodimerization activity;GO:0070840//dynein complex binding	GO:0007059//chromosome segregation;GO:0030261//chromosome condensation;GO:0070206//protein trimerization
MSTRG.5890.2	Chr001	10331948	10333197	+	g3427	10335046	10335585	+	UPSTREAM	1848	g3425	--	--	-	hypothetical protein H101_02027 [Trichophyton interdigitale H6]	-	-	-	-	GO:0016592//mediator complex	GO:0003712//transcription coregulator activity	GO:0006357//regulation of transcription by RNA polymerase II
MSTRG.5890.2	Chr001	10331948	10333197	+	g3428	10336092	10337747	-	DOWNSTREAM	2894	g3425	--	--	for	serine hydroxymethyltransferase, cytosolic [Trichophyton interdigitale H6]	Metabolism;Metabolism;Metabolism;Metabolism;Metabolism;Metabolism;Metabolism;Metabolism;Metabolism;Metabolism	Global and overview maps;Global and overview maps;Global and overview maps;Global and overview maps;Global and overview maps;Amino acid metabolism;Carbohydrate metabolism;Energy metabolism;Metabolism of cofactors and vitamins;Metabolism of other amino acids	ko01100//Metabolic pathways;ko01110//Biosynthesis of secondary metabolites;ko01240//Biosynthesis of cofactors;ko01230//Biosynthesis of amino acids;ko01200//Carbon metabolism;ko00260//Glycine, serine and threonine metabolism;ko00630//Glyoxylate and dicarboxylate metabolism;ko00680//Methane metabolism;ko00670//One carbon pool by folate;ko00460//Cyanoamino acid metabolism	K00600;K00600;K00600;K00600;K00600;K00600;K00600;K00600;K00600;K00600	GO:0005575//cellular_component;GO:0005622//intracellular anatomical structure;GO:0005737//cytoplasm;GO:0005886//plasma membrane;GO:0005937//mating projection;GO:0016020//membrane;GO:0030427//site of polarized growth;GO:0042995//cell projection;GO:0043332//mating projection tip;GO:0051286//cell tip;GO:0071944//cell periphery;GO:0120025//plasma membrane bounded cell projection	GO:0003674//molecular_function;GO:0003824//catalytic activity;GO:0004372//glycine hydroxymethyltransferase activity;GO:0005488//binding;GO:0008710//8-amino-7-oxononanoate synthase activity;GO:0016740//transferase activity;GO:0016741//transferase activity, transferring one-carbon groups;GO:0016742//hydroxymethyl-, formyl- and related transferase activity;GO:0016829//lyase activity;GO:0019842//vita…	GO:0001505//regulation of neurotransmitter levels;GO:0006082//organic acid metabolic process;GO:0006520//cellular amino acid metabolic process;GO:0006544//glycine metabolic process;GO:0006545//glycine biosynthetic process;GO:0006563//L-serine metabolic process;GO:0006575//cellular modified amino acid metabolic process;GO:0006725//cellular aromatic compound metabolic process;GO:0006730//one-carbon…
MSTRG.5890.2	Chr001	10331948	10333197	+	g3430	10339734	10342372	+	UPSTREAM	6536	g3425	--	--	grc3	hypothetical protein H101_00863 [Trichophyton interdigitale H6]	-	-	-	-	GO:0000228//nuclear chromosome;GO:0000775//chromosome, centromeric region;GO:0000781//chromosome, telomeric region;GO:0000785//chromatin;GO:0000792//heterochromatin;GO:0005575//cellular_component;GO:0005622//intracellular anatomical structure;GO:0005634//nucleus;GO:0005654//nucleoplasm;GO:0005694//chromosome;GO:0005721//pericentric heterochromatin;GO:0005730//nucleolus;GO:0005737//cytoplasm;GO:00…	GO:0000166//nucleotide binding;GO:0003674//molecular_function;GO:0003676//nucleic acid binding;GO:0003723//RNA binding;GO:0003824//catalytic activity;GO:0003924//GTPase activity;GO:0005488//binding;GO:0005524//ATP binding;GO:0016301//kinase activity;GO:0016462//pyrophosphatase activity;GO:0016740//transferase activity;GO:0016772//transferase activity, transferring phosphorus-containing groups;GO:…	GO:0000394//RNA splicing, via endonucleolytic cleavage and ligation;GO:0000448//cleavage in ITS2 between 5.8S rRNA and LSU-rRNA of tricistronic rRNA transcript (SSU-rRNA, 5.8S rRNA, LSU-rRNA);GO:0000460//maturation of 5.8S rRNA;GO:0000463//maturation of LSU-rRNA from tricistronic rRNA transcript (SSU-rRNA, 5.8S rRNA, LSU-rRNA);GO:0000466//maturation of 5.8S rRNA from tricistronic rRNA transcript …
MSTRG.5890.2	Chr001	10331948	10333197	+	g3429	10338226	10339333	-	DOWNSTREAM	5028	g3425	--	--	-	hypothetical protein H101_02025 [Trichophyton interdigitale H6]	-	-	-	-	-	-	GO:0006360//transcription by RNA polymerase I
MSTRG.5918.1	Chr001	10383430	10384449	-	g3441	10373756	10375304	-	UPSTREAM	8125	MSTRG.5918	--	--	DAL1	allantoinase [Trichophyton interdigitale MR816]	Metabolism;Metabolism	Global and overview maps;Nucleotide metabolism	ko01100//Metabolic pathways;ko00230//Purine metabolism	K01466;K01466	GO:0005575//cellular_component;GO:0005622//intracellular anatomical structure;GO:0005737//cytoplasm;GO:0005783//endoplasmic reticulum;GO:0012505//endomembrane system;GO:0043226//organelle;GO:0043227//membrane-bounded organelle;GO:0043229//intracellular organelle;GO:0043231//intracellular membrane-bounded organelle	GO:0003674//molecular_function;GO:0003824//catalytic activity;GO:0004038//allantoinase activity;GO:0004151//dihydroorotase activity;GO:0004157//dihydropyrimidinase activity;GO:0004518//nuclease activity;GO:0004519//endonuclease activity;GO:0004520//endodeoxyribonuclease activity;GO:0004536//deoxyribonuclease activity;GO:0005488//binding;GO:0008270//zinc ion binding;GO:0008448//N-acetylglucosamine…	GO:0000255//allantoin metabolic process;GO:0000256//allantoin catabolic process;GO:0006044//N-acetylglucosamine metabolic process;GO:0006139//nucleobase-containing compound metabolic process;GO:0006144//purine nucleobase metabolic process;GO:0006145//purine nucleobase catabolic process;GO:0006147//guanine catabolic process;GO:0006259//DNA metabolic process;GO:0006725//cellular aromatic compound m…
MSTRG.5918.1	Chr001	10383430	10384449	-	g3442	10375612	10380370	-	UPSTREAM	3059	MSTRG.5918	--	--	gpt1	hypothetical protein H101_00850 [Trichophyton interdigitale H6]	Genetic Information Processing	Folding, sorting and degradation	ko04141//Protein processing in endoplasmic reticulum	K11718	GO:0005575//cellular_component;GO:0005622//intracellular anatomical structure;GO:0005634//nucleus;GO:0005635//nuclear envelope;GO:0005737//cytoplasm;GO:0005783//endoplasmic reticulum;GO:0005788//endoplasmic reticulum lumen;GO:0005791//rough endoplasmic reticulum;GO:0005793//endoplasmic reticulum-Golgi intermediate compartment;GO:0012505//endomembrane system;GO:0031967//organelle envelope;GO:00319…	GO:0003674//molecular_function;GO:0003824//catalytic activity;GO:0003980//UDP-glucose:glycoprotein glucosyltransferase activity;GO:0005488//binding;GO:0005509//calcium ion binding;GO:0005515//protein binding;GO:0005537//mannose binding;GO:0008194//UDP-glycosyltransferase activity;GO:0016740//transferase activity;GO:0016757//glycosyltransferase activity;GO:0016758//hexosyltransferase activity;GO:0…	GO:0000271//polysaccharide biosynthetic process;GO:0005975//carbohydrate metabolic process;GO:0005976//polysaccharide metabolic process;GO:0006011//UDP-glucose metabolic process;GO:0006073//cellular glucan metabolic process;GO:0006139//nucleobase-containing compound metabolic process;GO:0006457//protein folding;GO:0006458//'de novo' protein folding;GO:0006464//cellular protein modification proces…
MSTRG.5955.1	Chr001	10424033	10424617	-	g3457	10414343	10414708	-	UPSTREAM	9324	g3460	--	--	-	hypothetical protein H101_01534 [Trichophyton interdigitale H6]	-	-	-	-	GO:0005634//nucleus	GO:0003700//DNA-binding transcription factor activity	GO:0006355//regulation of transcription, DNA-templated
MSTRG.5955.1	Chr001	10424033	10424617	-	g3462	10430955	10433330	+	UPSTREAM	6337	g3460	--	--	ARB_03442	LysM domain-containing protein [Trichophyton mentagrophytes]	-	-	-	-	-	GO:0008061//chitin binding	GO:0030436//asexual sporulation
MSTRG.5955.1	Chr001	10424033	10424617	-	g3463	10433796	10434786	-	DOWNSTREAM	9178	g3460	--	--	-	hypothetical protein TESG_06196 [Trichophyton tonsurans CBS 112818]	-	-	-	-	GO:0005575//cellular_component;GO:0005618//cell wall;GO:0005619//ascospore wall;GO:0005622//intracellular anatomical structure;GO:0005628//prospore membrane;GO:0005811//lipid droplet;GO:0009277//fungal-type cell wall;GO:0016020//membrane;GO:0016021//integral component of membrane;GO:0030312//external encapsulating structure;GO:0031160//spore wall;GO:0031224//intrinsic component of membrane;GO:004…	GO:0003674//molecular_function	GO:0000003//reproduction;GO:0003006//developmental process involved in reproduction;GO:0007049//cell cycle;GO:0008150//biological_process;GO:0009272//fungal-type cell wall biogenesis;GO:0009653//anatomical structure morphogenesis;GO:0009987//cellular process;GO:0010927//cellular component assembly involved in morphogenesis;GO:0016043//cellular component organization;GO:0019953//sexual reproductio…
MSTRG.5957.1	Chr001	10427623	10428159	+	g3462	10430955	10433330	+	UPSTREAM	2795	MSTRG.5957	--	--	ARB_03442	LysM domain-containing protein [Trichophyton mentagrophytes]	-	-	-	-	-	GO:0008061//chitin binding	GO:0030436//asexual sporulation
MSTRG.5957.1	Chr001	10427623	10428159	+	g3463	10433796	10434786	-	DOWNSTREAM	5636	MSTRG.5957	--	--	-	hypothetical protein TESG_06196 [Trichophyton tonsurans CBS 112818]	-	-	-	-	GO:0005575//cellular_component;GO:0005618//cell wall;GO:0005619//ascospore wall;GO:0005622//intracellular anatomical structure;GO:0005628//prospore membrane;GO:0005811//lipid droplet;GO:0009277//fungal-type cell wall;GO:0016020//membrane;GO:0016021//integral component of membrane;GO:0030312//external encapsulating structure;GO:0031160//spore wall;GO:0031224//intrinsic component of membrane;GO:004…	GO:0003674//molecular_function	GO:0000003//reproduction;GO:0003006//developmental process involved in reproduction;GO:0007049//cell cycle;GO:0008150//biological_process;GO:0009272//fungal-type cell wall biogenesis;GO:0009653//anatomical structure morphogenesis;GO:0009987//cellular process;GO:0010927//cellular component assembly involved in morphogenesis;GO:0016043//cellular component organization;GO:0019953//sexual reproductio…
MSTRG.5960.1	Chr001	10431734	10432676	-	g3463	10433796	10434786	-	DOWNSTREAM	1119	g3462	--	--	-	hypothetical protein TESG_06196 [Trichophyton tonsurans CBS 112818]	-	-	-	-	GO:0005575//cellular_component;GO:0005618//cell wall;GO:0005619//ascospore wall;GO:0005622//intracellular anatomical structure;GO:0005628//prospore membrane;GO:0005811//lipid droplet;GO:0009277//fungal-type cell wall;GO:0016020//membrane;GO:0016021//integral component of membrane;GO:0030312//external encapsulating structure;GO:0031160//spore wall;GO:0031224//intrinsic component of membrane;GO:004…	GO:0003674//molecular_function	GO:0000003//reproduction;GO:0003006//developmental process involved in reproduction;GO:0007049//cell cycle;GO:0008150//biological_process;GO:0009272//fungal-type cell wall biogenesis;GO:0009653//anatomical structure morphogenesis;GO:0009987//cellular process;GO:0010927//cellular component assembly involved in morphogenesis;GO:0016043//cellular component organization;GO:0019953//sexual reproductio…
MSTRG.6024.1	Chr001	10534127	10535227	-	g3500	10535733	10538441	+	UPSTREAM	505	g3499	--	--	SLM1	hypothetical protein H101_06623 [Trichophyton interdigitale H6]	-	-	-	-	-	-	-
MSTRG.6031.1	Chr001	10543626	10544486	-	g3500	10535733	10538441	+	DOWNSTREAM	5184	MSTRG.6031	--	--	SLM1	hypothetical protein H101_06623 [Trichophyton interdigitale H6]	-	-	-	-	-	-	-
MSTRG.6031.1	Chr001	10543626	10544486	-	MSTRG.6033	10548644	10550753	-	DOWNSTREAM	4157	MSTRG.6031	--	--	--	KDB22056.1 taxid=1215338 hypothetical protein H109_06005 [Trichophyton interdigitale MR816]	-	-	-	-	-	-	GO:0016032//viral process
MSTRG.6031.1	Chr001	10543626	10544486	-	g3502	10551000	10551992	+	UPSTREAM	6513	MSTRG.6031	--	--	SPAC869.04	hypothetical protein H101_06319 [Trichophyton interdigitale H6]	-	-	-	-	-	GO:0016811//hydrolase activity, acting on carbon-nitrogen (but not peptide) bonds, in linear amides	-
MSTRG.6041.1	Chr001	10560439	10562526	-	MSTRG.6033	10548644	10550753	-	UPSTREAM	9685	g3504	--	--	--	KDB22056.1 taxid=1215338 hypothetical protein H109_06005 [Trichophyton interdigitale MR816]	-	-	-	-	-	-	GO:0016032//viral process
MSTRG.6041.1	Chr001	10560439	10562526	-	g3506	10564015	10565358	-	DOWNSTREAM	1488	g3504	--	--	-	hypothetical protein H101_06254 [Trichophyton interdigitale H6]	-	-	-	-	GO:0005739//mitochondrion	-	-
MSTRG.6041.1	Chr001	10560439	10562526	-	g3502	10551000	10551992	+	DOWNSTREAM	8446	g3504	--	--	SPAC869.04	hypothetical protein H101_06319 [Trichophyton interdigitale H6]	-	-	-	-	-	GO:0016811//hydrolase activity, acting on carbon-nitrogen (but not peptide) bonds, in linear amides	-
MSTRG.6092.1	Chr001	10638623	10640987	+	g3533	10637563	10638314	-	UPSTREAM	308	g3534	--	--	SPBP8B7.31	magnesium-dependent phosphatase [Trichophyton equinum CBS 127.97]	-	-	-	-	GO:0005575//cellular_component;GO:0005622//intracellular anatomical structure;GO:0005634//nucleus;GO:0005737//cytoplasm;GO:0043226//organelle;GO:0043227//membrane-bounded organelle;GO:0043229//intracellular organelle;GO:0043231//intracellular membrane-bounded organelle	GO:0003674//molecular_function;GO:0003824//catalytic activity;GO:0003993//acid phosphatase activity;GO:0004721//phosphoprotein phosphatase activity;GO:0004725//protein tyrosine phosphatase activity;GO:0005488//binding;GO:0016787//hydrolase activity;GO:0016788//hydrolase activity, acting on ester bonds;GO:0016791//phosphatase activity;GO:0030946//protein tyrosine phosphatase activity, metal-depend…	GO:0006040//amino sugar metabolic process;GO:0006464//cellular protein modification process;GO:0006470//protein dephosphorylation;GO:0006793//phosphorus metabolic process;GO:0006796//phosphate-containing compound metabolic process;GO:0006807//nitrogen compound metabolic process;GO:0008150//biological_process;GO:0008152//metabolic process;GO:0009987//cellular process;GO:0016311//dephosphorylation;…
MSTRG.6146.1	Chr001	10731747	10732420	-	g3564	10721126	10722578	+	DOWNSTREAM	9168	MSTRG.6146	--	--	-	hypothetical protein H101_05589 [Trichophyton interdigitale H6]	-	-	-	-	-	GO:0004540//ribonuclease activity	-
MSTRG.6146.1	Chr001	10731747	10732420	-	g3565	10723742	10724769	+	DOWNSTREAM	6977	MSTRG.6146	--	--	-	hypothetical protein H101_05590 [Trichophyton interdigitale H6]	-	-	-	-	GO:0005575//cellular_component;GO:0005622//intracellular anatomical structure;GO:0005634//nucleus;GO:0005654//nucleoplasm;GO:0005737//cytoplasm;GO:0005783//endoplasmic reticulum;GO:0005791//rough endoplasmic reticulum;GO:0005829//cytosol;GO:0005886//plasma membrane;GO:0005901//caveola;GO:0005911//cell-cell junction;GO:0012505//endomembrane system;GO:0014704//intercalated disc;GO:0016020//membrane…	GO:0003674//molecular_function;GO:0005085//guanyl-nucleotide exchange factor activity;GO:0005215//transporter activity;GO:0005488//binding;GO:0005515//protein binding;GO:0016247//channel regulator activity;GO:0017080//sodium channel regulator activity;GO:0019899//enzyme binding;GO:0031267//small GTPase binding;GO:0044325//transmembrane transporter binding;GO:0051020//GTPase binding;GO:0098772//mo…	GO:0001947//heart looping;GO:0002009//morphogenesis of an epithelium;GO:0002027//regulation of heart rate;GO:0002028//regulation of sodium ion transport;GO:0003007//heart morphogenesis;GO:0003008//system process;GO:0003013//circulatory system process;GO:0003015//heart process;GO:0003143//embryonic heart tube morphogenesis;GO:0003254//regulation of membrane depolarization;GO:0006403//RNA localizat…
MSTRG.6146.1	Chr001	10731747	10732420	-	g3567	10728253	10730151	-	UPSTREAM	1595	MSTRG.6146	--	--	ARB_07487	hypothetical protein H101_05533 [Trichophyton interdigitale H6]	-	-	-	-	GO:0005575//cellular_component;GO:0005576//extracellular region;GO:0005618//cell wall;GO:0005886//plasma membrane;GO:0016020//membrane;GO:0030288//outer membrane-bounded periplasmic space;GO:0030312//external encapsulating structure;GO:0031224//intrinsic component of membrane;GO:0031225//anchored component of membrane;GO:0071944//cell periphery	GO:0003674//molecular_function;GO:0003824//catalytic activity;GO:0004553//hydrolase activity, hydrolyzing O-glycosyl compounds;GO:0015036//disulfide oxidoreductase activity;GO:0016740//transferase activity	GO:0005975//carbohydrate metabolic process;GO:0008150//biological_process;GO:0009987//cellular process;GO:0016043//cellular component organization;GO:0017004//cytochrome complex assembly;GO:0045229//external encapsulating structure organization;GO:0071554//cell wall organization or biogenesis;GO:0071555//cell wall organization;GO:0071704//organic substance metabolic process;GO:0071840//cellular c…
MSTRG.6174.1	Chr001	10815683	10816792	-	g3576	10809750	10810884	+	DOWNSTREAM	4798	MSTRG.6174	--	--	ARB_07495	hypothetical protein H101_01756 [Trichophyton interdigitale H6]	-	-	-	-	GO:0005575//cellular_component;GO:0005576//extracellular region;GO:0031012//extracellular matrix	GO:0003674//molecular_function;GO:0003824//catalytic activity;GO:0004222//metalloendopeptidase activity;GO:0005488//binding;GO:0008233//peptidase activity;GO:0008237//metallopeptidase activity;GO:0008270//zinc ion binding;GO:0016787//hydrolase activity;GO:0043167//ion binding;GO:0043169//cation binding;GO:0046872//metal ion binding;GO:0140096//catalytic activity, acting on a protein	GO:0006508//proteolysis;GO:0006807//nitrogen compound metabolic process;GO:0008150//biological_process;GO:0008152//metabolic process;GO:0019538//protein metabolic process;GO:0043170//macromolecule metabolic process;GO:0044238//primary metabolic process;GO:0044419//biological process involved in interspecies interaction between organisms;GO:0051704//multi-organism process;GO:0071704//organic subst…
MSTRG.6174.1	Chr001	10815683	10816792	-	g3577	10811282	10812184	+	DOWNSTREAM	3498	MSTRG.6174	--	--	-	hypothetical protein H101_01757 [Trichophyton interdigitale H6]	-	-	-	-	-	-	-
MSTRG.6174.1	Chr001	10815683	10816792	-	g3579	10814593	10815542	+	DOWNSTREAM	140	MSTRG.6174	--	--	-	hypothetical protein H101_01759 [Trichophyton interdigitale H6]	-	-	-	-	-	GO:0003700//DNA-binding transcription factor activity;GO:0016829//lyase activity	GO:0006099//tricarboxylic acid cycle;GO:0006355//regulation of transcription, DNA-templated;GO:0006357//regulation of transcription by RNA polymerase II
MSTRG.6174.1	Chr001	10815683	10816792	-	g3580	10817256	10818912	+	UPSTREAM	463	MSTRG.6174	--	--	FVEG_12626	hypothetical protein TEQG_08185 [Trichophyton equinum CBS 127.97]	-	-	-	-	GO:0016020//membrane	GO:0015112//nitrate transmembrane transporter activity;GO:0015113//nitrite transmembrane transporter activity;GO:0015297//antiporter activity;GO:0019531//oxalate transmembrane transporter activity;GO:0022857//transmembrane transporter activity;GO:0042910//xenobiotic transmembrane transporter activity	GO:0015706//nitrate transport;GO:0015707//nitrite transport;GO:0015724//formate transport;GO:0019532//oxalate transport;GO:0042908//xenobiotic transport;GO:0055085//transmembrane transport
MSTRG.6174.1	Chr001	10815683	10816792	-	g3581	10819733	10822168	+	UPSTREAM	2940	MSTRG.6174	--	--	klp5	hypothetical protein H101_01761 [Trichophyton interdigitale H6]	-	-	-	-	GO:0000775//chromosome, centromeric region;GO:0000776//kinetochore;GO:0000785//chromatin;GO:0005575//cellular_component;GO:0005622//intracellular anatomical structure;GO:0005634//nucleus;GO:0005654//nucleoplasm;GO:0005694//chromosome;GO:0005737//cytoplasm;GO:0005819//spindle;GO:0005829//cytosol;GO:0005856//cytoskeleton;GO:0005871//kinesin complex;GO:0005874//microtubule;GO:0005875//microtubule as…	GO:0000166//nucleotide binding;GO:0003674//molecular_function;GO:0003676//nucleic acid binding;GO:0003677//DNA binding;GO:0003774//cytoskeletal motor activity;GO:0003777//microtubule motor activity;GO:0003824//catalytic activity;GO:0005488//binding;GO:0005515//protein binding;GO:0005524//ATP binding;GO:0008017//microtubule binding;GO:0008092//cytoskeletal protein binding;GO:0015631//tubulin bindi…	GO:0000070//mitotic sister chromatid segregation;GO:0000278//mitotic cell cycle;GO:0000280//nuclear division;GO:0000819//sister chromatid segregation;GO:0000902//cell morphogenesis;GO:0000904//cell morphogenesis involved in differentiation;GO:0001654//eye development;GO:0001756//somitogenesis;GO:0001966//thigmotaxis;GO:0002376//immune system process;GO:0002478//antigen processing and presentation…
[truncated: 659 more rows]

## Sheet: cellular component
GO ID	Description	cis_diff (572)	All (4952)	pvalue	p.adjust	Genes
GO:0000328	fungal-type vacuole lumen	6	9	0.000143105	0.129366	g1198(ARB_01325);g5507(SUB8);g5950(CPYA);g7088(ATG15);g7569(-);g975(pmp3)
[truncated: 903 more rows]

## Sheet: molecular function
GO ID	Description	cis_diff (692)	All (6004)	pvalue	p.adjust	Genes
GO:0004332	fructose-bisphosphate aldolase activity	3	3	0.0015252	0.693891	g1444(FBA1);g1495(CIMG_05755);g5599(PA1024)
[truncated: 1,474 more rows]

## Sheet: biological process
GO ID	Description	cis_diff (674)	All (5795)	pvalue	p.adjust	Genes
[truncated: 5,444 more rows]

[truncated: 1 more sheets: KEGG enrichment]
