# Supplementary material for: ﻿Stage-specific RNA regulomes of Trichophyton mentagrophytes: mRNA-lncRNA-miRNA interplay in spore-hypha transition
Source: IMA Fungus. 2025 Nov 5;16:e166433. doi: 10.3897/imafungus.16.166433 (PMC12612851; doi:10.3897/imafungus.16.166433)
Supplement: Supplementary material 2 — Supplementary tables S1–S13 [file imafungus-16-e166433-s002.zip › 166433_0R-4-A_revised_Supplementary_Table_9.xlsx]

## Sheet: trans lncRNAs-mRNAs interaction
lncRNA_id	GeneID	cor	p_value	lnc-GeneID	lnc-Symbol	lnc-Description	Symbol	Description	KEGG_A_class	KEGG_B_class	Pathway	K_ID	GO Component	GO Function	GO Process
MSTRG.10133.1	MSTRG.10039	0.950522	0.00361161	MSTRG.10133	--	--	--	XP_047606096.1 taxid=559305 uncharacterized protein TERG_12072 [Trichophyton rubrum CBS 118892]	-	-	-	-	-	-	-
MSTRG.10157.1	MSTRG.10039	0.952757	0.0032951	g6006	--	--	--	XP_047606096.1 taxid=559305 uncharacterized protein TERG_12072 [Trichophyton rubrum CBS 118892]	-	-	-	-	-	-	-
MSTRG.10182.2	MSTRG.10039	0.962458	0.00208765	MSTRG.10182	--	--	--	XP_047606096.1 taxid=559305 uncharacterized protein TERG_12072 [Trichophyton rubrum CBS 118892]	-	-	-	-	-	-	-
MSTRG.10182.6	MSTRG.10039	0.960252	0.00233844	MSTRG.10182	--	--	--	XP_047606096.1 taxid=559305 uncharacterized protein TERG_12072 [Trichophyton rubrum CBS 118892]	-	-	-	-	-	-	-
MSTRG.10321.1	MSTRG.10039	0.966075	0.00170682	g6106	--	--	--	XP_047606096.1 taxid=559305 uncharacterized protein TERG_12072 [Trichophyton rubrum CBS 118892]	-	-	-	-	-	-	-
MSTRG.10604.3	MSTRG.10039	0.993674	5.99086e-05	MSTRG.10604	--	--	--	XP_047606096.1 taxid=559305 uncharacterized protein TERG_12072 [Trichophyton rubrum CBS 118892]	-	-	-	-	-	-	-
MSTRG.10611.1	MSTRG.10039	0.978501	0.000688333	g6268	--	--	--	XP_047606096.1 taxid=559305 uncharacterized protein TERG_12072 [Trichophyton rubrum CBS 118892]	-	-	-	-	-	-	-
MSTRG.10726.1	MSTRG.10039	0.963973	0.00192357	g6334	--	--	--	XP_047606096.1 taxid=559305 uncharacterized protein TERG_12072 [Trichophyton rubrum CBS 118892]	-	-	-	-	-	-	-
MSTRG.11487.1	MSTRG.10039	-0.982367	0.000463621	g6809	--	--	--	XP_047606096.1 taxid=559305 uncharacterized protein TERG_12072 [Trichophyton rubrum CBS 118892]	-	-	-	-	-	-	-
MSTRG.11639.1	MSTRG.10039	-0.962339	0.00210077	MSTRG.11639	--	--	--	XP_047606096.1 taxid=559305 uncharacterized protein TERG_12072 [Trichophyton rubrum CBS 118892]	-	-	-	-	-	-	-
MSTRG.11695.1	MSTRG.10039	0.981172	0.000528426	g6931	--	--	--	XP_047606096.1 taxid=559305 uncharacterized protein TERG_12072 [Trichophyton rubrum CBS 118892]	-	-	-	-	-	-	-
MSTRG.11818.4	MSTRG.10039	0.980489	0.000567297	g7006	--	--	--	XP_047606096.1 taxid=559305 uncharacterized protein TERG_12072 [Trichophyton rubrum CBS 118892]	-	-	-	-	-	-	-
MSTRG.11868.1	MSTRG.10039	0.995937	2.47242e-05	MSTRG.11868	--	--	--	XP_047606096.1 taxid=559305 uncharacterized protein TERG_12072 [Trichophyton rubrum CBS 118892]	-	-	-	-	-	-	-
MSTRG.11947.1	MSTRG.10039	0.962459	0.00208756	g7087	--	--	--	XP_047606096.1 taxid=559305 uncharacterized protein TERG_12072 [Trichophyton rubrum CBS 118892]	-	-	-	-	-	-	-
MSTRG.12873.1	MSTRG.10039	-0.971281	0.00122534	g7657	--	--	--	XP_047606096.1 taxid=559305 uncharacterized protein TERG_12072 [Trichophyton rubrum CBS 118892]	-	-	-	-	-	-	-
MSTRG.1874.1	MSTRG.10039	0.989448	0.000166414	g1107	--	--	--	XP_047606096.1 taxid=559305 uncharacterized protein TERG_12072 [Trichophyton rubrum CBS 118892]	-	-	-	-	-	-	-
MSTRG.2224.1	MSTRG.10039	0.956329	0.00281915	g1302	--	--	--	XP_047606096.1 taxid=559305 uncharacterized protein TERG_12072 [Trichophyton rubrum CBS 118892]	-	-	-	-	-	-	-
MSTRG.2444.2	MSTRG.10039	0.967543	0.0015631	g1435	--	--	--	XP_047606096.1 taxid=559305 uncharacterized protein TERG_12072 [Trichophyton rubrum CBS 118892]	-	-	-	-	-	-	-
MSTRG.2870.3	MSTRG.10039	0.989759	0.00015679	g1690	--	--	--	XP_047606096.1 taxid=559305 uncharacterized protein TERG_12072 [Trichophyton rubrum CBS 118892]	-	-	-	-	-	-	-
MSTRG.3075.1	MSTRG.10039	0.987291	0.000241239	MSTRG.3075	--	--	--	XP_047606096.1 taxid=559305 uncharacterized protein TERG_12072 [Trichophyton rubrum CBS 118892]	-	-	-	-	-	-	-
MSTRG.3638.1	MSTRG.10039	0.968644	0.00145938	MSTRG.3638	--	--	--	XP_047606096.1 taxid=559305 uncharacterized protein TERG_12072 [Trichophyton rubrum CBS 118892]	-	-	-	-	-	-	-
MSTRG.4300.1	MSTRG.10039	0.971706	0.00118947	MSTRG.4300	--	--	--	XP_047606096.1 taxid=559305 uncharacterized protein TERG_12072 [Trichophyton rubrum CBS 118892]	-	-	-	-	-	-	-
MSTRG.4413.1	MSTRG.10039	0.9687	0.00145423	MSTRG.4413	--	--	--	XP_047606096.1 taxid=559305 uncharacterized protein TERG_12072 [Trichophyton rubrum CBS 118892]	-	-	-	-	-	-	-
MSTRG.4457.1	MSTRG.10039	0.960303	0.00233244	MSTRG.4457	--	--	--	XP_047606096.1 taxid=559305 uncharacterized protein TERG_12072 [Trichophyton rubrum CBS 118892]	-	-	-	-	-	-	-
MSTRG.4810.1	MSTRG.10039	0.994826	4.00788e-05	MSTRG.4810	--	--	--	XP_047606096.1 taxid=559305 uncharacterized protein TERG_12072 [Trichophyton rubrum CBS 118892]	-	-	-	-	-	-	-
MSTRG.5255.1	MSTRG.10039	0.990542	0.000133759	g3081	--	--	--	XP_047606096.1 taxid=559305 uncharacterized protein TERG_12072 [Trichophyton rubrum CBS 118892]	-	-	-	-	-	-	-
MSTRG.5357.1	MSTRG.10039	0.954107	0.00311089	g3145	--	--	--	XP_047606096.1 taxid=559305 uncharacterized protein TERG_12072 [Trichophyton rubrum CBS 118892]	-	-	-	-	-	-	-
MSTRG.6194.1	MSTRG.10039	0.957361	0.00268831	MSTRG.6194	--	--	--	XP_047606096.1 taxid=559305 uncharacterized protein TERG_12072 [Trichophyton rubrum CBS 118892]	-	-	-	-	-	-	-
MSTRG.6265.1	MSTRG.10039	0.987665	0.000227305	g3641	--	--	--	XP_047606096.1 taxid=559305 uncharacterized protein TERG_12072 [Trichophyton rubrum CBS 118892]	-	-	-	-	-	-	-
MSTRG.6276.1	MSTRG.10039	0.996215	2.14592e-05	g3646	--	--	--	XP_047606096.1 taxid=559305 uncharacterized protein TERG_12072 [Trichophyton rubrum CBS 118892]	-	-	-	-	-	-	-
MSTRG.6408.1	MSTRG.10039	-0.969418	0.00138862	MSTRG.6408	--	--	--	XP_047606096.1 taxid=559305 uncharacterized protein TERG_12072 [Trichophyton rubrum CBS 118892]	-	-	-	-	-	-	-
MSTRG.7529.1	MSTRG.10039	0.951867	0.0034194	g4411	--	--	--	XP_047606096.1 taxid=559305 uncharacterized protein TERG_12072 [Trichophyton rubrum CBS 118892]	-	-	-	-	-	-	-
MSTRG.7715.1	MSTRG.10039	0.976756	0.000804124	g4521	--	--	--	XP_047606096.1 taxid=559305 uncharacterized protein TERG_12072 [Trichophyton rubrum CBS 118892]	-	-	-	-	-	-	-
MSTRG.7776.1	MSTRG.10039	-0.988744	0.000189344	MSTRG.7776	--	--	--	XP_047606096.1 taxid=559305 uncharacterized protein TERG_12072 [Trichophyton rubrum CBS 118892]	-	-	-	-	-	-	-
MSTRG.8150.1	MSTRG.10039	0.976942	0.000791372	MSTRG.8150	--	--	--	XP_047606096.1 taxid=559305 uncharacterized protein TERG_12072 [Trichophyton rubrum CBS 118892]	-	-	-	-	-	-	-
MSTRG.8231.1	MSTRG.10039	-0.969854	0.00134946	g4838	--	--	--	XP_047606096.1 taxid=559305 uncharacterized protein TERG_12072 [Trichophyton rubrum CBS 118892]	-	-	-	-	-	-	-
MSTRG.8241.1	MSTRG.10039	0.966345	0.00167995	g4846	--	--	--	XP_047606096.1 taxid=559305 uncharacterized protein TERG_12072 [Trichophyton rubrum CBS 118892]	-	-	-	-	-	-	-
MSTRG.8413.1	MSTRG.10039	0.976542	0.000818961	g4947	--	--	--	XP_047606096.1 taxid=559305 uncharacterized protein TERG_12072 [Trichophyton rubrum CBS 118892]	-	-	-	-	-	-	-
MSTRG.9047.2	MSTRG.10039	0.976729	0.000806037	MSTRG.9047	--	--	--	XP_047606096.1 taxid=559305 uncharacterized protein TERG_12072 [Trichophyton rubrum CBS 118892]	-	-	-	-	-	-	-
MSTRG.953.1	MSTRG.10039	0.966599	0.00165481	g549	--	--	--	XP_047606096.1 taxid=559305 uncharacterized protein TERG_12072 [Trichophyton rubrum CBS 118892]	-	-	-	-	-	-	-
MSTRG.9902.1	MSTRG.10039	0.987247	0.00024292	MSTRG.9902	--	--	--	XP_047606096.1 taxid=559305 uncharacterized protein TERG_12072 [Trichophyton rubrum CBS 118892]	-	-	-	-	-	-	-
MSTRG.9936.1	MSTRG.10039	0.988316	0.000203965	g5865	--	--	--	XP_047606096.1 taxid=559305 uncharacterized protein TERG_12072 [Trichophyton rubrum CBS 118892]	-	-	-	-	-	-	-
MSTRG.1003.2	MSTRG.10058	-0.953723	0.0031628	g587	--	--	--	KAF3892055.1 taxid=101480 MYND-type domain-containing protein [Trichophyton interdigitale]	-	-	-	-	-	GO:0003712//transcription coregulator activity	GO:0060962//regulation of ribosomal protein gene transcription by RNA polymerase II
MSTRG.10112.1	MSTRG.10058	-0.959418	0.00243698	MSTRG.10112	--	--	--	KAF3892055.1 taxid=101480 MYND-type domain-containing protein [Trichophyton interdigitale]	-	-	-	-	-	GO:0003712//transcription coregulator activity	GO:0060962//regulation of ribosomal protein gene transcription by RNA polymerase II
MSTRG.10182.3	MSTRG.10058	0.98857	0.000195224	MSTRG.10182	--	--	--	KAF3892055.1 taxid=101480 MYND-type domain-containing protein [Trichophyton interdigitale]	-	-	-	-	-	GO:0003712//transcription coregulator activity	GO:0060962//regulation of ribosomal protein gene transcription by RNA polymerase II
MSTRG.10187.1	MSTRG.10058	-0.979191	0.000645016	g6023	--	--	--	KAF3892055.1 taxid=101480 MYND-type domain-containing protein [Trichophyton interdigitale]	-	-	-	-	-	GO:0003712//transcription coregulator activity	GO:0060962//regulation of ribosomal protein gene transcription by RNA polymerase II
MSTRG.10311.2	MSTRG.10058	-0.969608	0.00137149	MSTRG.10311	--	--	--	KAF3892055.1 taxid=101480 MYND-type domain-containing protein [Trichophyton interdigitale]	-	-	-	-	-	GO:0003712//transcription coregulator activity	GO:0060962//regulation of ribosomal protein gene transcription by RNA polymerase II
MSTRG.10578.1	MSTRG.10058	0.989804	0.000155411	g6250	--	--	--	KAF3892055.1 taxid=101480 MYND-type domain-containing protein [Trichophyton interdigitale]	-	-	-	-	-	GO:0003712//transcription coregulator activity	GO:0060962//regulation of ribosomal protein gene transcription by RNA polymerase II
MSTRG.10629.1	MSTRG.10058	0.968485	0.00147412	g6277	--	--	--	KAF3892055.1 taxid=101480 MYND-type domain-containing protein [Trichophyton interdigitale]	-	-	-	-	-	GO:0003712//transcription coregulator activity	GO:0060962//regulation of ribosomal protein gene transcription by RNA polymerase II
MSTRG.10653.1	MSTRG.10058	-0.989971	0.000150368	g6289	--	--	--	KAF3892055.1 taxid=101480 MYND-type domain-containing protein [Trichophyton interdigitale]	-	-	-	-	-	GO:0003712//transcription coregulator activity	GO:0060962//regulation of ribosomal protein gene transcription by RNA polymerase II
MSTRG.1103.1	MSTRG.10058	-0.972222	0.0011467	g644	--	--	--	KAF3892055.1 taxid=101480 MYND-type domain-containing protein [Trichophyton interdigitale]	-	-	-	-	-	GO:0003712//transcription coregulator activity	GO:0060962//regulation of ribosomal protein gene transcription by RNA polymerase II
MSTRG.11086.1	MSTRG.10058	0.99001	0.000149187	g6548	--	--	--	KAF3892055.1 taxid=101480 MYND-type domain-containing protein [Trichophyton interdigitale]	-	-	-	-	-	GO:0003712//transcription coregulator activity	GO:0060962//regulation of ribosomal protein gene transcription by RNA polymerase II
MSTRG.11129.1	MSTRG.10058	-0.963754	0.00194682	g6579	--	--	--	KAF3892055.1 taxid=101480 MYND-type domain-containing protein [Trichophyton interdigitale]	-	-	-	-	-	GO:0003712//transcription coregulator activity	GO:0060962//regulation of ribosomal protein gene transcription by RNA polymerase II
MSTRG.11281.1	MSTRG.10058	-0.979317	0.000637247	g6685	--	--	--	KAF3892055.1 taxid=101480 MYND-type domain-containing protein [Trichophyton interdigitale]	-	-	-	-	-	GO:0003712//transcription coregulator activity	GO:0060962//regulation of ribosomal protein gene transcription by RNA polymerase II
MSTRG.11393.1	MSTRG.10058	-0.986249	0.000282333	g6758	--	--	--	KAF3892055.1 taxid=101480 MYND-type domain-containing protein [Trichophyton interdigitale]	-	-	-	-	-	GO:0003712//transcription coregulator activity	GO:0060962//regulation of ribosomal protein gene transcription by RNA polymerase II
MSTRG.1142.1	MSTRG.10058	0.989078	0.00017829	g665	--	--	--	KAF3892055.1 taxid=101480 MYND-type domain-containing protein [Trichophyton interdigitale]	-	-	-	-	-	GO:0003712//transcription coregulator activity	GO:0060962//regulation of ribosomal protein gene transcription by RNA polymerase II
MSTRG.11449.1	MSTRG.10058	0.951075	0.00353187	MSTRG.11449	--	--	--	KAF3892055.1 taxid=101480 MYND-type domain-containing protein [Trichophyton interdigitale]	-	-	-	-	-	GO:0003712//transcription coregulator activity	GO:0060962//regulation of ribosomal protein gene transcription by RNA polymerase II
MSTRG.11549.1	MSTRG.10058	0.965987	0.0017157	g6846	--	--	--	KAF3892055.1 taxid=101480 MYND-type domain-containing protein [Trichophyton interdigitale]	-	-	-	-	-	GO:0003712//transcription coregulator activity	GO:0060962//regulation of ribosomal protein gene transcription by RNA polymerase II
MSTRG.11563.1	MSTRG.10058	0.968511	0.00147173	g6858	--	--	--	KAF3892055.1 taxid=101480 MYND-type domain-containing protein [Trichophyton interdigitale]	-	-	-	-	-	GO:0003712//transcription coregulator activity	GO:0060962//regulation of ribosomal protein gene transcription by RNA polymerase II
MSTRG.11585.1	MSTRG.10058	-0.975098	0.000922431	g6868	--	--	--	KAF3892055.1 taxid=101480 MYND-type domain-containing protein [Trichophyton interdigitale]	-	-	-	-	-	GO:0003712//transcription coregulator activity	GO:0060962//regulation of ribosomal protein gene transcription by RNA polymerase II
MSTRG.11614.1	MSTRG.10058	-0.985561	0.000311225	g6879	--	--	--	KAF3892055.1 taxid=101480 MYND-type domain-containing protein [Trichophyton interdigitale]	-	-	-	-	-	GO:0003712//transcription coregulator activity	GO:0060962//regulation of ribosomal protein gene transcription by RNA polymerase II
MSTRG.11850.1	MSTRG.10058	0.994453	4.60633e-05	g7023	--	--	--	KAF3892055.1 taxid=101480 MYND-type domain-containing protein [Trichophyton interdigitale]	-	-	-	-	-	GO:0003712//transcription coregulator activity	GO:0060962//regulation of ribosomal protein gene transcription by RNA polymerase II
MSTRG.12012.1	MSTRG.10058	-0.981677	0.000500516	g7128	--	--	--	KAF3892055.1 taxid=101480 MYND-type domain-containing protein [Trichophyton interdigitale]	-	-	-	-	-	GO:0003712//transcription coregulator activity	GO:0060962//regulation of ribosomal protein gene transcription by RNA polymerase II
MSTRG.12032.1	MSTRG.10058	0.981477	0.000511464	MSTRG.12032	--	--	--	KAF3892055.1 taxid=101480 MYND-type domain-containing protein [Trichophyton interdigitale]	-	-	-	-	-	GO:0003712//transcription coregulator activity	GO:0060962//regulation of ribosomal protein gene transcription by RNA polymerase II
MSTRG.12230.4	MSTRG.10058	0.980615	0.00056002	g7249	--	--	--	KAF3892055.1 taxid=101480 MYND-type domain-containing protein [Trichophyton interdigitale]	-	-	-	-	-	GO:0003712//transcription coregulator activity	GO:0060962//regulation of ribosomal protein gene transcription by RNA polymerase II
MSTRG.12239.1	MSTRG.10058	0.980284	0.000579234	MSTRG.12239	--	--	--	KAF3892055.1 taxid=101480 MYND-type domain-containing protein [Trichophyton interdigitale]	-	-	-	-	-	GO:0003712//transcription coregulator activity	GO:0060962//regulation of ribosomal protein gene transcription by RNA polymerase II
MSTRG.12282.2	MSTRG.10058	0.984795	0.000345041	g7283	--	--	--	KAF3892055.1 taxid=101480 MYND-type domain-containing protein [Trichophyton interdigitale]	-	-	-	-	-	GO:0003712//transcription coregulator activity	GO:0060962//regulation of ribosomal protein gene transcription by RNA polymerase II
MSTRG.1243.1	MSTRG.10058	-0.981088	0.000533093	MSTRG.1243	--	--	--	KAF3892055.1 taxid=101480 MYND-type domain-containing protein [Trichophyton interdigitale]	-	-	-	-	-	GO:0003712//transcription coregulator activity	GO:0060962//regulation of ribosomal protein gene transcription by RNA polymerase II
MSTRG.12472.1	MSTRG.10058	-0.97329	0.00106057	g7403	--	--	--	KAF3892055.1 taxid=101480 MYND-type domain-containing protein [Trichophyton interdigitale]	-	-	-	-	-	GO:0003712//transcription coregulator activity	GO:0060962//regulation of ribosomal protein gene transcription by RNA polymerase II
MSTRG.12499.2	MSTRG.10058	0.959982	0.00237014	MSTRG.12499	--	--	--	KAF3892055.1 taxid=101480 MYND-type domain-containing protein [Trichophyton interdigitale]	-	-	-	-	-	GO:0003712//transcription coregulator activity	GO:0060962//regulation of ribosomal protein gene transcription by RNA polymerase II
MSTRG.12522.1	MSTRG.10058	-0.986363	0.000277688	g7432	--	--	--	KAF3892055.1 taxid=101480 MYND-type domain-containing protein [Trichophyton interdigitale]	-	-	-	-	-	GO:0003712//transcription coregulator activity	GO:0060962//regulation of ribosomal protein gene transcription by RNA polymerase II
MSTRG.1272.1	MSTRG.10058	0.962157	0.00212107	MSTRG.1272	--	--	--	KAF3892055.1 taxid=101480 MYND-type domain-containing protein [Trichophyton interdigitale]	-	-	-	-	-	GO:0003712//transcription coregulator activity	GO:0060962//regulation of ribosomal protein gene transcription by RNA polymerase II
MSTRG.12869.1	MSTRG.10058	0.984732	0.0003479	g7655	--	--	--	KAF3892055.1 taxid=101480 MYND-type domain-containing protein [Trichophyton interdigitale]	-	-	-	-	-	GO:0003712//transcription coregulator activity	GO:0060962//regulation of ribosomal protein gene transcription by RNA polymerase II
MSTRG.1435.1	MSTRG.10058	-0.960439	0.00231667	MSTRG.1435	--	--	--	KAF3892055.1 taxid=101480 MYND-type domain-containing protein [Trichophyton interdigitale]	-	-	-	-	-	GO:0003712//transcription coregulator activity	GO:0060962//regulation of ribosomal protein gene transcription by RNA polymerase II
MSTRG.1661.1	MSTRG.10058	-0.96631	0.00168341	MSTRG.1661	--	--	--	KAF3892055.1 taxid=101480 MYND-type domain-containing protein [Trichophyton interdigitale]	-	-	-	-	-	GO:0003712//transcription coregulator activity	GO:0060962//regulation of ribosomal protein gene transcription by RNA polymerase II
MSTRG.1727.1	MSTRG.10058	-0.971008	0.00124862	MSTRG.1727	--	--	--	KAF3892055.1 taxid=101480 MYND-type domain-containing protein [Trichophyton interdigitale]	-	-	-	-	-	GO:0003712//transcription coregulator activity	GO:0060962//regulation of ribosomal protein gene transcription by RNA polymerase II
MSTRG.1815.1	MSTRG.10058	0.979514	0.000625234	g1076	--	--	--	KAF3892055.1 taxid=101480 MYND-type domain-containing protein [Trichophyton interdigitale]	-	-	-	-	-	GO:0003712//transcription coregulator activity	GO:0060962//regulation of ribosomal protein gene transcription by RNA polymerase II
MSTRG.1824.3	MSTRG.10058	0.99232	8.82576e-05	g1084	--	--	--	KAF3892055.1 taxid=101480 MYND-type domain-containing protein [Trichophyton interdigitale]	-	-	-	-	-	GO:0003712//transcription coregulator activity	GO:0060962//regulation of ribosomal protein gene transcription by RNA polymerase II
MSTRG.1848.2	MSTRG.10058	0.963191	0.00200739	MSTRG.1848	--	--	--	KAF3892055.1 taxid=101480 MYND-type domain-containing protein [Trichophyton interdigitale]	-	-	-	-	-	GO:0003712//transcription coregulator activity	GO:0060962//regulation of ribosomal protein gene transcription by RNA polymerase II
MSTRG.1976.2	MSTRG.10058	-0.985115	0.000330714	g1165	--	--	--	KAF3892055.1 taxid=101480 MYND-type domain-containing protein [Trichophyton interdigitale]	-	-	-	-	-	GO:0003712//transcription coregulator activity	GO:0060962//regulation of ribosomal protein gene transcription by RNA polymerase II
MSTRG.2035.1	MSTRG.10058	-0.963148	0.00201203	g1193	--	--	--	KAF3892055.1 taxid=101480 MYND-type domain-containing protein [Trichophyton interdigitale]	-	-	-	-	-	GO:0003712//transcription coregulator activity	GO:0060962//regulation of ribosomal protein gene transcription by RNA polymerase II
MSTRG.2224.1	MSTRG.10058	0.953831	0.00314812	g1302	--	--	--	KAF3892055.1 taxid=101480 MYND-type domain-containing protein [Trichophyton interdigitale]	-	-	-	-	-	GO:0003712//transcription coregulator activity	GO:0060962//regulation of ribosomal protein gene transcription by RNA polymerase II
MSTRG.2292.1	MSTRG.10058	-0.986577	0.000269049	MSTRG.2292	--	--	--	KAF3892055.1 taxid=101480 MYND-type domain-containing protein [Trichophyton interdigitale]	-	-	-	-	-	GO:0003712//transcription coregulator activity	GO:0060962//regulation of ribosomal protein gene transcription by RNA polymerase II
MSTRG.2311.1	MSTRG.10058	-0.976774	0.000802925	g1356	--	--	--	KAF3892055.1 taxid=101480 MYND-type domain-containing protein [Trichophyton interdigitale]	-	-	-	-	-	GO:0003712//transcription coregulator activity	GO:0060962//regulation of ribosomal protein gene transcription by RNA polymerase II
MSTRG.2363.1	MSTRG.10058	-0.954931	0.00300101	MSTRG.2363	--	--	--	KAF3892055.1 taxid=101480 MYND-type domain-containing protein [Trichophyton interdigitale]	-	-	-	-	-	GO:0003712//transcription coregulator activity	GO:0060962//regulation of ribosomal protein gene transcription by RNA polymerase II
MSTRG.2599.1	MSTRG.10058	-0.965183	0.00179726	MSTRG.2599	--	--	--	KAF3892055.1 taxid=101480 MYND-type domain-containing protein [Trichophyton interdigitale]	-	-	-	-	-	GO:0003712//transcription coregulator activity	GO:0060962//regulation of ribosomal protein gene transcription by RNA polymerase II
MSTRG.2667.1	MSTRG.10058	-0.978255	0.000704112	g1568	--	--	--	KAF3892055.1 taxid=101480 MYND-type domain-containing protein [Trichophyton interdigitale]	-	-	-	-	-	GO:0003712//transcription coregulator activity	GO:0060962//regulation of ribosomal protein gene transcription by RNA polymerase II
MSTRG.2710.1	MSTRG.10058	-0.969674	0.00136554	MSTRG.2710	--	--	--	KAF3892055.1 taxid=101480 MYND-type domain-containing protein [Trichophyton interdigitale]	-	-	-	-	-	GO:0003712//transcription coregulator activity	GO:0060962//regulation of ribosomal protein gene transcription by RNA polymerase II
MSTRG.2814.1	MSTRG.10058	-0.974709	0.000951378	g1656	--	--	--	KAF3892055.1 taxid=101480 MYND-type domain-containing protein [Trichophyton interdigitale]	-	-	-	-	-	GO:0003712//transcription coregulator activity	GO:0060962//regulation of ribosomal protein gene transcription by RNA polymerase II
MSTRG.2825.3	MSTRG.10058	-0.973866	0.00101552	g1661	--	--	--	KAF3892055.1 taxid=101480 MYND-type domain-containing protein [Trichophyton interdigitale]	-	-	-	-	-	GO:0003712//transcription coregulator activity	GO:0060962//regulation of ribosomal protein gene transcription by RNA polymerase II
MSTRG.2827.1	MSTRG.10058	-0.9801	0.000590103	g1663	--	--	--	KAF3892055.1 taxid=101480 MYND-type domain-containing protein [Trichophyton interdigitale]	-	-	-	-	-	GO:0003712//transcription coregulator activity	GO:0060962//regulation of ribosomal protein gene transcription by RNA polymerase II
MSTRG.2851.1	MSTRG.10058	0.983205	0.00042075	MSTRG.2851	--	--	--	KAF3892055.1 taxid=101480 MYND-type domain-containing protein [Trichophyton interdigitale]	-	-	-	-	-	GO:0003712//transcription coregulator activity	GO:0060962//regulation of ribosomal protein gene transcription by RNA polymerase II
MSTRG.2855.1	MSTRG.10058	0.991141	0.000117387	MSTRG.2855	--	--	--	KAF3892055.1 taxid=101480 MYND-type domain-containing protein [Trichophyton interdigitale]	-	-	-	-	-	GO:0003712//transcription coregulator activity	GO:0060962//regulation of ribosomal protein gene transcription by RNA polymerase II
MSTRG.287.1	MSTRG.10058	-0.964434	0.00187494	MSTRG.287	--	--	--	KAF3892055.1 taxid=101480 MYND-type domain-containing protein [Trichophyton interdigitale]	-	-	-	-	-	GO:0003712//transcription coregulator activity	GO:0060962//regulation of ribosomal protein gene transcription by RNA polymerase II
MSTRG.290.1	MSTRG.10058	-0.987532	0.00023219	MSTRG.290	--	--	--	KAF3892055.1 taxid=101480 MYND-type domain-containing protein [Trichophyton interdigitale]	-	-	-	-	-	GO:0003712//transcription coregulator activity	GO:0060962//regulation of ribosomal protein gene transcription by RNA polymerase II
MSTRG.3012.1	MSTRG.10058	-0.971489	0.00120775	g1782	--	--	--	KAF3892055.1 taxid=101480 MYND-type domain-containing protein [Trichophyton interdigitale]	-	-	-	-	-	GO:0003712//transcription coregulator activity	GO:0060962//regulation of ribosomal protein gene transcription by RNA polymerase II
MSTRG.3146.1	MSTRG.10058	0.984909	0.000339874	g1858	--	--	--	KAF3892055.1 taxid=101480 MYND-type domain-containing protein [Trichophyton interdigitale]	-	-	-	-	-	GO:0003712//transcription coregulator activity	GO:0060962//regulation of ribosomal protein gene transcription by RNA polymerase II
MSTRG.3227.5	MSTRG.10058	-0.969877	0.00134744	MSTRG.3227	--	--	--	KAF3892055.1 taxid=101480 MYND-type domain-containing protein [Trichophyton interdigitale]	-	-	-	-	-	GO:0003712//transcription coregulator activity	GO:0060962//regulation of ribosomal protein gene transcription by RNA polymerase II
MSTRG.326.1	MSTRG.10058	0.968081	0.00151202	g197	--	--	--	KAF3892055.1 taxid=101480 MYND-type domain-containing protein [Trichophyton interdigitale]	-	-	-	-	-	GO:0003712//transcription coregulator activity	GO:0060962//regulation of ribosomal protein gene transcription by RNA polymerase II
MSTRG.3332.1	MSTRG.10058	-0.971584	0.00119971	MSTRG.3332	--	--	--	KAF3892055.1 taxid=101480 MYND-type domain-containing protein [Trichophyton interdigitale]	-	-	-	-	-	GO:0003712//transcription coregulator activity	GO:0060962//regulation of ribosomal protein gene transcription by RNA polymerase II
MSTRG.334.1	MSTRG.10058	-0.992557	8.28888e-05	MSTRG.334	--	--	--	KAF3892055.1 taxid=101480 MYND-type domain-containing protein [Trichophyton interdigitale]	-	-	-	-	-	GO:0003712//transcription coregulator activity	GO:0060962//regulation of ribosomal protein gene transcription by RNA polymerase II
MSTRG.3501.1	MSTRG.10058	-0.98162	0.000503612	g2044	--	--	--	KAF3892055.1 taxid=101480 MYND-type domain-containing protein [Trichophyton interdigitale]	-	-	-	-	-	GO:0003712//transcription coregulator activity	GO:0060962//regulation of ribosomal protein gene transcription by RNA polymerase II
MSTRG.3534.1	MSTRG.10058	-0.987074	0.000249531	g2068	--	--	--	KAF3892055.1 taxid=101480 MYND-type domain-containing protein [Trichophyton interdigitale]	-	-	-	-	-	GO:0003712//transcription coregulator activity	GO:0060962//regulation of ribosomal protein gene transcription by RNA polymerase II
MSTRG.3825.2	MSTRG.10058	-0.978826	0.000667741	MSTRG.3825	--	--	--	KAF3892055.1 taxid=101480 MYND-type domain-containing protein [Trichophyton interdigitale]	-	-	-	-	-	GO:0003712//transcription coregulator activity	GO:0060962//regulation of ribosomal protein gene transcription by RNA polymerase II
MSTRG.4120.1	MSTRG.10058	-0.977587	0.000747915	g2426	--	--	--	KAF3892055.1 taxid=101480 MYND-type domain-containing protein [Trichophyton interdigitale]	-	-	-	-	-	GO:0003712//transcription coregulator activity	GO:0060962//regulation of ribosomal protein gene transcription by RNA polymerase II
MSTRG.4237.2	MSTRG.10058	0.997747	7.60833e-06	g2495	--	--	--	KAF3892055.1 taxid=101480 MYND-type domain-containing protein [Trichophyton interdigitale]	-	-	-	-	-	GO:0003712//transcription coregulator activity	GO:0060962//regulation of ribosomal protein gene transcription by RNA polymerase II
MSTRG.4354.2	MSTRG.10058	0.984927	0.000339075	g2566	--	--	--	KAF3892055.1 taxid=101480 MYND-type domain-containing protein [Trichophyton interdigitale]	-	-	-	-	-	GO:0003712//transcription coregulator activity	GO:0060962//regulation of ribosomal protein gene transcription by RNA polymerase II
MSTRG.4472.1	MSTRG.10058	0.970103	0.00132735	g2632	--	--	--	KAF3892055.1 taxid=101480 MYND-type domain-containing protein [Trichophyton interdigitale]	-	-	-	-	-	GO:0003712//transcription coregulator activity	GO:0060962//regulation of ribosomal protein gene transcription by RNA polymerase II
MSTRG.4540.1	MSTRG.10058	-0.963521	0.00197182	g2675	--	--	--	KAF3892055.1 taxid=101480 MYND-type domain-containing protein [Trichophyton interdigitale]	-	-	-	-	-	GO:0003712//transcription coregulator activity	GO:0060962//regulation of ribosomal protein gene transcription by RNA polymerase II
MSTRG.4742.1	MSTRG.10058	-0.990781	0.000127093	MSTRG.4742	--	--	--	KAF3892055.1 taxid=101480 MYND-type domain-containing protein [Trichophyton interdigitale]	-	-	-	-	-	GO:0003712//transcription coregulator activity	GO:0060962//regulation of ribosomal protein gene transcription by RNA polymerase II
MSTRG.4802.2	MSTRG.10058	0.98904	0.000179516	g2831	--	--	--	KAF3892055.1 taxid=101480 MYND-type domain-containing protein [Trichophyton interdigitale]	-	-	-	-	-	GO:0003712//transcription coregulator activity	GO:0060962//regulation of ribosomal protein gene transcription by RNA polymerase II
MSTRG.4892.1	MSTRG.10058	-0.96073	0.00228286	g2878	--	--	--	KAF3892055.1 taxid=101480 MYND-type domain-containing protein [Trichophyton interdigitale]	-	-	-	-	-	GO:0003712//transcription coregulator activity	GO:0060962//regulation of ribosomal protein gene transcription by RNA polymerase II
MSTRG.5027.1	MSTRG.10058	0.989273	0.000171994	g2951	--	--	--	KAF3892055.1 taxid=101480 MYND-type domain-containing protein [Trichophyton interdigitale]	-	-	-	-	-	GO:0003712//transcription coregulator activity	GO:0060962//regulation of ribosomal protein gene transcription by RNA polymerase II
MSTRG.5182.1	MSTRG.10058	0.954623	0.00304194	MSTRG.5182	--	--	--	KAF3892055.1 taxid=101480 MYND-type domain-containing protein [Trichophyton interdigitale]	-	-	-	-	-	GO:0003712//transcription coregulator activity	GO:0060962//regulation of ribosomal protein gene transcription by RNA polymerase II
MSTRG.5264.1	MSTRG.10058	0.991575	0.000106162	MSTRG.5264	--	--	--	KAF3892055.1 taxid=101480 MYND-type domain-containing protein [Trichophyton interdigitale]	-	-	-	-	-	GO:0003712//transcription coregulator activity	GO:0060962//regulation of ribosomal protein gene transcription by RNA polymerase II
MSTRG.5400.1	MSTRG.10058	0.969252	0.00140361	MSTRG.5400	--	--	--	KAF3892055.1 taxid=101480 MYND-type domain-containing protein [Trichophyton interdigitale]	-	-	-	-	-	GO:0003712//transcription coregulator activity	GO:0060962//regulation of ribosomal protein gene transcription by RNA polymerase II
MSTRG.5460.1	MSTRG.10058	0.977232	0.000771689	MSTRG.5460	--	--	--	KAF3892055.1 taxid=101480 MYND-type domain-containing protein [Trichophyton interdigitale]	-	-	-	-	-	GO:0003712//transcription coregulator activity	GO:0060962//regulation of ribosomal protein gene transcription by RNA polymerase II
MSTRG.5462.1	MSTRG.10058	0.968568	0.00146643	MSTRG.5462	--	--	--	KAF3892055.1 taxid=101480 MYND-type domain-containing protein [Trichophyton interdigitale]	-	-	-	-	-	GO:0003712//transcription coregulator activity	GO:0060962//regulation of ribosomal protein gene transcription by RNA polymerase II
MSTRG.5463.1	MSTRG.10058	0.988156	0.000209594	MSTRG.5463	--	--	--	KAF3892055.1 taxid=101480 MYND-type domain-containing protein [Trichophyton interdigitale]	-	-	-	-	-	GO:0003712//transcription coregulator activity	GO:0060962//regulation of ribosomal protein gene transcription by RNA polymerase II
MSTRG.5464.2	MSTRG.10058	0.992982	7.37003e-05	MSTRG.5464	--	--	--	KAF3892055.1 taxid=101480 MYND-type domain-containing protein [Trichophyton interdigitale]	-	-	-	-	-	GO:0003712//transcription coregulator activity	GO:0060962//regulation of ribosomal protein gene transcription by RNA polymerase II
MSTRG.5532.2	MSTRG.10058	0.983568	0.000402804	MSTRG.5532	--	--	--	KAF3892055.1 taxid=101480 MYND-type domain-containing protein [Trichophyton interdigitale]	-	-	-	-	-	GO:0003712//transcription coregulator activity	GO:0060962//regulation of ribosomal protein gene transcription by RNA polymerase II
MSTRG.5590.1	MSTRG.10058	0.978857	0.000665834	MSTRG.5590	--	--	--	KAF3892055.1 taxid=101480 MYND-type domain-containing protein [Trichophyton interdigitale]	-	-	-	-	-	GO:0003712//transcription coregulator activity	GO:0060962//regulation of ribosomal protein gene transcription by RNA polymerase II
MSTRG.5726.2	MSTRG.10058	-0.97228	0.00114194	g3332	--	--	--	KAF3892055.1 taxid=101480 MYND-type domain-containing protein [Trichophyton interdigitale]	-	-	-	-	-	GO:0003712//transcription coregulator activity	GO:0060962//regulation of ribosomal protein gene transcription by RNA polymerase II
MSTRG.5776.1	MSTRG.10058	0.972152	0.00115251	g3364	--	--	--	KAF3892055.1 taxid=101480 MYND-type domain-containing protein [Trichophyton interdigitale]	-	-	-	-	-	GO:0003712//transcription coregulator activity	GO:0060962//regulation of ribosomal protein gene transcription by RNA polymerase II
MSTRG.590.1	MSTRG.10058	-0.978018	0.000719481	MSTRG.590	--	--	--	KAF3892055.1 taxid=101480 MYND-type domain-containing protein [Trichophyton interdigitale]	-	-	-	-	-	GO:0003712//transcription coregulator activity	GO:0060962//regulation of ribosomal protein gene transcription by RNA polymerase II
MSTRG.5918.1	MSTRG.10058	0.951586	0.00345911	MSTRG.5918	--	--	--	KAF3892055.1 taxid=101480 MYND-type domain-containing protein [Trichophyton interdigitale]	-	-	-	-	-	GO:0003712//transcription coregulator activity	GO:0060962//regulation of ribosomal protein gene transcription by RNA polymerase II
MSTRG.5955.1	MSTRG.10058	0.952996	0.00326212	g3460	--	--	--	KAF3892055.1 taxid=101480 MYND-type domain-containing protein [Trichophyton interdigitale]	-	-	-	-	-	GO:0003712//transcription coregulator activity	GO:0060962//regulation of ribosomal protein gene transcription by RNA polymerase II
MSTRG.6031.1	MSTRG.10058	-0.964298	0.00188924	MSTRG.6031	--	--	--	KAF3892055.1 taxid=101480 MYND-type domain-containing protein [Trichophyton interdigitale]	-	-	-	-	-	GO:0003712//transcription coregulator activity	GO:0060962//regulation of ribosomal protein gene transcription by RNA polymerase II
MSTRG.6224.1	MSTRG.10058	-0.968326	0.00148899	MSTRG.6224	--	--	--	KAF3892055.1 taxid=101480 MYND-type domain-containing protein [Trichophyton interdigitale]	-	-	-	-	-	GO:0003712//transcription coregulator activity	GO:0060962//regulation of ribosomal protein gene transcription by RNA polymerase II
MSTRG.6284.1	MSTRG.10058	0.988722	0.000190086	g3651	--	--	--	KAF3892055.1 taxid=101480 MYND-type domain-containing protein [Trichophyton interdigitale]	-	-	-	-	-	GO:0003712//transcription coregulator activity	GO:0060962//regulation of ribosomal protein gene transcription by RNA polymerase II
MSTRG.6324.3	MSTRG.10058	0.961282	0.00221958	MSTRG.6324	--	--	--	KAF3892055.1 taxid=101480 MYND-type domain-containing protein [Trichophyton interdigitale]	-	-	-	-	-	GO:0003712//transcription coregulator activity	GO:0060962//regulation of ribosomal protein gene transcription by RNA polymerase II
MSTRG.6419.1	MSTRG.10058	0.986616	0.000267511	MSTRG.6419	--	--	--	KAF3892055.1 taxid=101480 MYND-type domain-containing protein [Trichophyton interdigitale]	-	-	-	-	-	GO:0003712//transcription coregulator activity	GO:0060962//regulation of ribosomal protein gene transcription by RNA polymerase II
MSTRG.6431.1	MSTRG.10058	-0.991126	0.000117785	g3740	--	--	--	KAF3892055.1 taxid=101480 MYND-type domain-containing protein [Trichophyton interdigitale]	-	-	-	-	-	GO:0003712//transcription coregulator activity	GO:0060962//regulation of ribosomal protein gene transcription by RNA polymerase II
MSTRG.6696.1	MSTRG.10058	0.996992	1.35583e-05	g3875	--	--	--	KAF3892055.1 taxid=101480 MYND-type domain-containing protein [Trichophyton interdigitale]	-	-	-	-	-	GO:0003712//transcription coregulator activity	GO:0060962//regulation of ribosomal protein gene transcription by RNA polymerase II
MSTRG.6786.1	MSTRG.10058	-0.979028	0.000655143	MSTRG.6786	--	--	--	KAF3892055.1 taxid=101480 MYND-type domain-containing protein [Trichophyton interdigitale]	-	-	-	-	-	GO:0003712//transcription coregulator activity	GO:0060962//regulation of ribosomal protein gene transcription by RNA polymerase II
MSTRG.6819.1	MSTRG.10058	-0.953466	0.00319776	MSTRG.6819	--	--	--	KAF3892055.1 taxid=101480 MYND-type domain-containing protein [Trichophyton interdigitale]	-	-	-	-	-	GO:0003712//transcription coregulator activity	GO:0060962//regulation of ribosomal protein gene transcription by RNA polymerase II
MSTRG.6919.1	MSTRG.10058	0.952678	0.00330601	g4032	--	--	--	KAF3892055.1 taxid=101480 MYND-type domain-containing protein [Trichophyton interdigitale]	-	-	-	-	-	GO:0003712//transcription coregulator activity	GO:0060962//regulation of ribosomal protein gene transcription by RNA polymerase II
MSTRG.6961.1	MSTRG.10058	-0.959345	0.00244569	g4052	--	--	--	KAF3892055.1 taxid=101480 MYND-type domain-containing protein [Trichophyton interdigitale]	-	-	-	-	-	GO:0003712//transcription coregulator activity	GO:0060962//regulation of ribosomal protein gene transcription by RNA polymerase II
MSTRG.7119.1	MSTRG.10058	-0.974559	0.000962643	MSTRG.7119	--	--	--	KAF3892055.1 taxid=101480 MYND-type domain-containing protein [Trichophyton interdigitale]	-	-	-	-	-	GO:0003712//transcription coregulator activity	GO:0060962//regulation of ribosomal protein gene transcription by RNA polymerase II
MSTRG.7325.1	MSTRG.10058	-0.99203	9.50308e-05	MSTRG.7325	--	--	--	KAF3892055.1 taxid=101480 MYND-type domain-containing protein [Trichophyton interdigitale]	-	-	-	-	-	GO:0003712//transcription coregulator activity	GO:0060962//regulation of ribosomal protein gene transcription by RNA polymerase II
MSTRG.7445.1	MSTRG.10058	-0.952929	0.00327136	MSTRG.7445	--	--	--	KAF3892055.1 taxid=101480 MYND-type domain-containing protein [Trichophyton interdigitale]	-	-	-	-	-	GO:0003712//transcription coregulator activity	GO:0060962//regulation of ribosomal protein gene transcription by RNA polymerase II
MSTRG.7538.1	MSTRG.10058	-0.988913	0.000183685	MSTRG.7538	--	--	--	KAF3892055.1 taxid=101480 MYND-type domain-containing protein [Trichophyton interdigitale]	-	-	-	-	-	GO:0003712//transcription coregulator activity	GO:0060962//regulation of ribosomal protein gene transcription by RNA polymerase II
MSTRG.767.1	MSTRG.10058	0.986414	0.000275614	MSTRG.767	--	--	--	KAF3892055.1 taxid=101480 MYND-type domain-containing protein [Trichophyton interdigitale]	-	-	-	-	-	GO:0003712//transcription coregulator activity	GO:0060962//regulation of ribosomal protein gene transcription by RNA polymerase II
MSTRG.7815.1	MSTRG.10058	0.956556	0.00279006	MSTRG.7815	--	--	--	KAF3892055.1 taxid=101480 MYND-type domain-containing protein [Trichophyton interdigitale]	-	-	-	-	-	GO:0003712//transcription coregulator activity	GO:0060962//regulation of ribosomal protein gene transcription by RNA polymerase II
MSTRG.8002.1	MSTRG.10058	-0.982693	0.000446685	g4684	--	--	--	KAF3892055.1 taxid=101480 MYND-type domain-containing protein [Trichophyton interdigitale]	-	-	-	-	-	GO:0003712//transcription coregulator activity	GO:0060962//regulation of ribosomal protein gene transcription by RNA polymerase II
MSTRG.8055.1	MSTRG.10058	0.988458	0.000199044	g4724	--	--	--	KAF3892055.1 taxid=101480 MYND-type domain-containing protein [Trichophyton interdigitale]	-	-	-	-	-	GO:0003712//transcription coregulator activity	GO:0060962//regulation of ribosomal protein gene transcription by RNA polymerase II
MSTRG.8241.2	MSTRG.10058	-0.989701	0.000158557	g4846	--	--	--	KAF3892055.1 taxid=101480 MYND-type domain-containing protein [Trichophyton interdigitale]	-	-	-	-	-	GO:0003712//transcription coregulator activity	GO:0060962//regulation of ribosomal protein gene transcription by RNA polymerase II
MSTRG.8251.1	MSTRG.10058	0.974031	0.00100283	g4851	--	--	--	KAF3892055.1 taxid=101480 MYND-type domain-containing protein [Trichophyton interdigitale]	-	-	-	-	-	GO:0003712//transcription coregulator activity	GO:0060962//regulation of ribosomal protein gene transcription by RNA polymerase II
MSTRG.8374.1	MSTRG.10058	-0.952624	0.00331352	g4924	--	--	--	KAF3892055.1 taxid=101480 MYND-type domain-containing protein [Trichophyton interdigitale]	-	-	-	-	-	GO:0003712//transcription coregulator activity	GO:0060962//regulation of ribosomal protein gene transcription by RNA polymerase II
MSTRG.8525.1	MSTRG.10058	-0.97343	0.00104954	MSTRG.8525	--	--	--	KAF3892055.1 taxid=101480 MYND-type domain-containing protein [Trichophyton interdigitale]	-	-	-	-	-	GO:0003712//transcription coregulator activity	GO:0060962//regulation of ribosomal protein gene transcription by RNA polymerase II
MSTRG.8636.1	MSTRG.10058	0.959198	0.00246324	MSTRG.8636	--	--	--	KAF3892055.1 taxid=101480 MYND-type domain-containing protein [Trichophyton interdigitale]	-	-	-	-	-	GO:0003712//transcription coregulator activity	GO:0060962//regulation of ribosomal protein gene transcription by RNA polymerase II
MSTRG.8666.1	MSTRG.10058	0.996023	2.36918e-05	g5108	--	--	--	KAF3892055.1 taxid=101480 MYND-type domain-containing protein [Trichophyton interdigitale]	-	-	-	-	-	GO:0003712//transcription coregulator activity	GO:0060962//regulation of ribosomal protein gene transcription by RNA polymerase II
MSTRG.8770.2	MSTRG.10058	0.970308	0.00130932	MSTRG.8770	--	--	--	KAF3892055.1 taxid=101480 MYND-type domain-containing protein [Trichophyton interdigitale]	-	-	-	-	-	GO:0003712//transcription coregulator activity	GO:0060962//regulation of ribosomal protein gene transcription by RNA polymerase II
MSTRG.8979.1	MSTRG.10058	-0.956724	0.00276867	g5289	--	--	--	KAF3892055.1 taxid=101480 MYND-type domain-containing protein [Trichophyton interdigitale]	-	-	-	-	-	GO:0003712//transcription coregulator activity	GO:0060962//regulation of ribosomal protein gene transcription by RNA polymerase II
MSTRG.8990.1	MSTRG.10058	0.99337	6.5792e-05	MSTRG.8990	--	--	--	KAF3892055.1 taxid=101480 MYND-type domain-containing protein [Trichophyton interdigitale]	-	-	-	-	-	GO:0003712//transcription coregulator activity	GO:0060962//regulation of ribosomal protein gene transcription by RNA polymerase II
MSTRG.9043.2	MSTRG.10058	-0.955479	0.00292911	MSTRG.9043	--	--	--	KAF3892055.1 taxid=101480 MYND-type domain-containing protein [Trichophyton interdigitale]	-	-	-	-	-	GO:0003712//transcription coregulator activity	GO:0060962//regulation of ribosomal protein gene transcription by RNA polymerase II
MSTRG.9164.1	MSTRG.10058	-0.977677	0.000741901	MSTRG.9164	--	--	--	KAF3892055.1 taxid=101480 MYND-type domain-containing protein [Trichophyton interdigitale]	-	-	-	-	-	GO:0003712//transcription coregulator activity	GO:0060962//regulation of ribosomal protein gene transcription by RNA polymerase II
MSTRG.9220.4	MSTRG.10058	-0.992234	9.0224e-05	g5438	--	--	--	KAF3892055.1 taxid=101480 MYND-type domain-containing protein [Trichophyton interdigitale]	-	-	-	-	-	GO:0003712//transcription coregulator activity	GO:0060962//regulation of ribosomal protein gene transcription by RNA polymerase II
MSTRG.9318.1	MSTRG.10058	-0.984367	0.00036469	MSTRG.9318	--	--	--	KAF3892055.1 taxid=101480 MYND-type domain-containing protein [Trichophyton interdigitale]	-	-	-	-	-	GO:0003712//transcription coregulator activity	GO:0060962//regulation of ribosomal protein gene transcription by RNA polymerase II
MSTRG.9453.1	MSTRG.10058	-0.956741	0.00276653	g5597	--	--	--	KAF3892055.1 taxid=101480 MYND-type domain-containing protein [Trichophyton interdigitale]	-	-	-	-	-	GO:0003712//transcription coregulator activity	GO:0060962//regulation of ribosomal protein gene transcription by RNA polymerase II
MSTRG.9477.1	MSTRG.10058	-0.979168	0.000646448	g5608	--	--	--	KAF3892055.1 taxid=101480 MYND-type domain-containing protein [Trichophyton interdigitale]	-	-	-	-	-	GO:0003712//transcription coregulator activity	GO:0060962//regulation of ribosomal protein gene transcription by RNA polymerase II
MSTRG.961.1	MSTRG.10058	-0.970557	0.00128761	g556	--	--	--	KAF3892055.1 taxid=101480 MYND-type domain-containing protein [Trichophyton interdigitale]	-	-	-	-	-	GO:0003712//transcription coregulator activity	GO:0060962//regulation of ribosomal protein gene transcription by RNA polymerase II
MSTRG.9634.1	MSTRG.10058	-0.97691	0.000793593	g5692	--	--	--	KAF3892055.1 taxid=101480 MYND-type domain-containing protein [Trichophyton interdigitale]	-	-	-	-	-	GO:0003712//transcription coregulator activity	GO:0060962//regulation of ribosomal protein gene transcription by RNA polymerase II
MSTRG.9764.1	MSTRG.10058	-0.993253	6.81308e-05	g5769	--	--	--	KAF3892055.1 taxid=101480 MYND-type domain-containing protein [Trichophyton interdigitale]	-	-	-	-	-	GO:0003712//transcription coregulator activity	GO:0060962//regulation of ribosomal protein gene transcription by RNA polymerase II
MSTRG.9770.1	MSTRG.10058	0.963217	0.00200456	MSTRG.9770	--	--	--	KAF3892055.1 taxid=101480 MYND-type domain-containing protein [Trichophyton interdigitale]	-	-	-	-	-	GO:0003712//transcription coregulator activity	GO:0060962//regulation of ribosomal protein gene transcription by RNA polymerase II
MSTRG.9874.1	MSTRG.10058	0.961444	0.00220122	MSTRG.9874	--	--	--	KAF3892055.1 taxid=101480 MYND-type domain-containing protein [Trichophyton interdigitale]	-	-	-	-	-	GO:0003712//transcription coregulator activity	GO:0060962//regulation of ribosomal protein gene transcription by RNA polymerase II
MSTRG.9888.1	MSTRG.10058	-0.969936	0.0013422	g5845	--	--	--	KAF3892055.1 taxid=101480 MYND-type domain-containing protein [Trichophyton interdigitale]	-	-	-	-	-	GO:0003712//transcription coregulator activity	GO:0060962//regulation of ribosomal protein gene transcription by RNA polymerase II
MSTRG.9921.1	MSTRG.10058	-0.98659	0.000268541	MSTRG.9921	--	--	--	KAF3892055.1 taxid=101480 MYND-type domain-containing protein [Trichophyton interdigitale]	-	-	-	-	-	GO:0003712//transcription coregulator activity	GO:0060962//regulation of ribosomal protein gene transcription by RNA polymerase II
MSTRG.9982.1	MSTRG.10058	-0.964004	0.00192026	MSTRG.9982	--	--	--	KAF3892055.1 taxid=101480 MYND-type domain-containing protein [Trichophyton interdigitale]	-	-	-	-	-	GO:0003712//transcription coregulator activity	GO:0060962//regulation of ribosomal protein gene transcription by RNA polymerase II
ncRNA05	MSTRG.10058	-0.975731	0.000876305	ncRNA05_gene	--	--	--	KAF3892055.1 taxid=101480 MYND-type domain-containing protein [Trichophyton interdigitale]	-	-	-	-	-	GO:0003712//transcription coregulator activity	GO:0060962//regulation of ribosomal protein gene transcription by RNA polymerase II
ncRNA10	MSTRG.10058	0.979631	0.000618096	ncRNA10_gene	--	--	--	KAF3892055.1 taxid=101480 MYND-type domain-containing protein [Trichophyton interdigitale]	-	-	-	-	-	GO:0003712//transcription coregulator activity	GO:0060962//regulation of ribosomal protein gene transcription by RNA polymerase II
MSTRG.11391.1	MSTRG.10085	0.966177	0.00169661	g6758	--	--	--	-	-	-	-	-	-	-	GO:0033103//protein secretion by the type VI secretion system
MSTRG.4188.1	MSTRG.10085	0.9733	0.0010598	g2463	--	--	--	-	-	-	-	-	-	-	GO:0033103//protein secretion by the type VI secretion system
MSTRG.5715.1	MSTRG.10085	0.958851	0.00250507	g3326	--	--	--	-	-	-	-	-	-	-	GO:0033103//protein secretion by the type VI secretion system
MSTRG.7884.1	MSTRG.10085	0.950426	0.00362539	g4609	--	--	--	-	-	-	-	-	-	-	GO:0033103//protein secretion by the type VI secretion system
MSTRG.9453.1	MSTRG.10085	0.963519	0.00197205	g5597	--	--	--	-	-	-	-	-	-	-	GO:0033103//protein secretion by the type VI secretion system
MSTRG.9477.1	MSTRG.10085	0.964214	0.00189805	g5608	--	--	--	-	-	-	-	-	-	-	GO:0033103//protein secretion by the type VI secretion system
MSTRG.10276.1	MSTRG.10088	-0.954087	0.00311359	g6076	--	--	--	EGD97756.1 taxid=647933 hypothetical protein TESG_05158 [Trichophyton tonsurans CBS 112818]	-	-	-	-	-	-	-
MSTRG.10634.1	MSTRG.10088	-0.964936	0.00182268	g6279	--	--	--	EGD97756.1 taxid=647933 hypothetical protein TESG_05158 [Trichophyton tonsurans CBS 112818]	-	-	-	-	-	-	-
MSTRG.10941.4	MSTRG.10088	-0.962223	0.00211369	MSTRG.10941	--	--	--	EGD97756.1 taxid=647933 hypothetical protein TESG_05158 [Trichophyton tonsurans CBS 112818]	-	-	-	-	-	-	-
MSTRG.1123.1	MSTRG.10088	0.993963	5.45585e-05	g653	--	--	--	EGD97756.1 taxid=647933 hypothetical protein TESG_05158 [Trichophyton tonsurans CBS 112818]	-	-	-	-	-	-	-
MSTRG.11325.2	MSTRG.10088	-0.96575	0.00173949	MSTRG.11325	--	--	--	EGD97756.1 taxid=647933 hypothetical protein TESG_05158 [Trichophyton tonsurans CBS 112818]	-	-	-	-	-	-	-
MSTRG.11955.1	MSTRG.10088	-0.957166	0.00271287	MSTRG.11955	--	--	--	EGD97756.1 taxid=647933 hypothetical protein TESG_05158 [Trichophyton tonsurans CBS 112818]	-	-	-	-	-	-	-
MSTRG.12132.1	MSTRG.10088	-0.971578	0.00120024	MSTRG.12132	--	--	--	EGD97756.1 taxid=647933 hypothetical protein TESG_05158 [Trichophyton tonsurans CBS 112818]	-	-	-	-	-	-	-
MSTRG.12615.1	MSTRG.10088	-0.962422	0.00209158	MSTRG.12615	--	--	--	EGD97756.1 taxid=647933 hypothetical protein TESG_05158 [Trichophyton tonsurans CBS 112818]	-	-	-	-	-	-	-
MSTRG.3838.1	MSTRG.10088	-0.965455	0.00176938	MSTRG.3838	--	--	--	EGD97756.1 taxid=647933 hypothetical protein TESG_05158 [Trichophyton tonsurans CBS 112818]	-	-	-	-	-	-	-
MSTRG.4591.1	MSTRG.10088	-0.974159	0.000993042	MSTRG.4591	--	--	--	EGD97756.1 taxid=647933 hypothetical protein TESG_05158 [Trichophyton tonsurans CBS 112818]	-	-	-	-	-	-	-
MSTRG.5041.1	MSTRG.10088	-0.964143	0.00190548	g2953	--	--	--	EGD97756.1 taxid=647933 hypothetical protein TESG_05158 [Trichophyton tonsurans CBS 112818]	-	-	-	-	-	-	-
MSTRG.5216.1	MSTRG.10088	0.959781	0.00239377	g3057	--	--	--	EGD97756.1 taxid=647933 hypothetical protein TESG_05158 [Trichophyton tonsurans CBS 112818]	-	-	-	-	-	-	-
MSTRG.560.1	MSTRG.10088	-0.970308	0.00130936	g327	--	--	--	EGD97756.1 taxid=647933 hypothetical protein TESG_05158 [Trichophyton tonsurans CBS 112818]	-	-	-	-	-	-	-
MSTRG.6819.1	MSTRG.10088	0.952276	0.00336204	MSTRG.6819	--	--	--	EGD97756.1 taxid=647933 hypothetical protein TESG_05158 [Trichophyton tonsurans CBS 112818]	-	-	-	-	-	-	-
MSTRG.6912.1	MSTRG.10088	-0.986862	0.000257784	MSTRG.6912	--	--	--	EGD97756.1 taxid=647933 hypothetical protein TESG_05158 [Trichophyton tonsurans CBS 112818]	-	-	-	-	-	-	-
MSTRG.7658.1	MSTRG.10088	-0.968684	0.0014557	MSTRG.7658	--	--	--	EGD97756.1 taxid=647933 hypothetical protein TESG_05158 [Trichophyton tonsurans CBS 112818]	-	-	-	-	-	-	-
MSTRG.9405.1	MSTRG.10088	-0.969993	0.00133715	MSTRG.9405	--	--	--	EGD97756.1 taxid=647933 hypothetical protein TESG_05158 [Trichophyton tonsurans CBS 112818]	-	-	-	-	-	-	-
MSTRG.9487.1	MSTRG.10088	0.95717	0.00271237	g5613	--	--	--	EGD97756.1 taxid=647933 hypothetical protein TESG_05158 [Trichophyton tonsurans CBS 112818]	-	-	-	-	-	-	-
MSTRG.10112.1	MSTRG.10178	0.990214	0.000143189	MSTRG.10112	--	--	--	KAF5017460.1 taxid=2692428 hypothetical protein F66182_10609 [Fusarium sp. NRRL 66182]	-	-	-	-	-	GO:0003676//nucleic acid binding;GO:0008270//zinc ion binding	GO:0015074//DNA integration
MSTRG.10187.1	MSTRG.10178	0.962163	0.00212033	g6023	--	--	--	KAF5017460.1 taxid=2692428 hypothetical protein F66182_10609 [Fusarium sp. NRRL 66182]	-	-	-	-	-	GO:0003676//nucleic acid binding;GO:0008270//zinc ion binding	GO:0015074//DNA integration
MSTRG.10311.2	MSTRG.10178	0.977198	0.000773984	MSTRG.10311	--	--	--	KAF5017460.1 taxid=2692428 hypothetical protein F66182_10609 [Fusarium sp. NRRL 66182]	-	-	-	-	-	GO:0003676//nucleic acid binding;GO:0008270//zinc ion binding	GO:0015074//DNA integration
MSTRG.10450.1	MSTRG.10178	0.963174	0.00200922	g6181	--	--	--	KAF5017460.1 taxid=2692428 hypothetical protein F66182_10609 [Fusarium sp. NRRL 66182]	-	-	-	-	-	GO:0003676//nucleic acid binding;GO:0008270//zinc ion binding	GO:0015074//DNA integration
MSTRG.10578.1	MSTRG.10178	-0.964086	0.00191155	g6250	--	--	--	KAF5017460.1 taxid=2692428 hypothetical protein F66182_10609 [Fusarium sp. NRRL 66182]	-	-	-	-	-	GO:0003676//nucleic acid binding;GO:0008270//zinc ion binding	GO:0015074//DNA integration
MSTRG.10653.1	MSTRG.10178	0.950405	0.00362845	g6289	--	--	--	KAF5017460.1 taxid=2692428 hypothetical protein F66182_10609 [Fusarium sp. NRRL 66182]	-	-	-	-	-	GO:0003676//nucleic acid binding;GO:0008270//zinc ion binding	GO:0015074//DNA integration
MSTRG.1103.1	MSTRG.10178	0.963918	0.00192942	g644	--	--	--	KAF5017460.1 taxid=2692428 hypothetical protein F66182_10609 [Fusarium sp. NRRL 66182]	-	-	-	-	-	GO:0003676//nucleic acid binding;GO:0008270//zinc ion binding	GO:0015074//DNA integration
MSTRG.11086.1	MSTRG.10178	-0.964934	0.00182288	g6548	--	--	--	KAF5017460.1 taxid=2692428 hypothetical protein F66182_10609 [Fusarium sp. NRRL 66182]	-	-	-	-	-	GO:0003676//nucleic acid binding;GO:0008270//zinc ion binding	GO:0015074//DNA integration
MSTRG.11129.1	MSTRG.10178	0.95327	0.00322447	g6579	--	--	--	KAF5017460.1 taxid=2692428 hypothetical protein F66182_10609 [Fusarium sp. NRRL 66182]	-	-	-	-	-	GO:0003676//nucleic acid binding;GO:0008270//zinc ion binding	GO:0015074//DNA integration
MSTRG.1142.1	MSTRG.10178	-0.956802	0.00275882	g665	--	--	--	KAF5017460.1 taxid=2692428 hypothetical protein F66182_10609 [Fusarium sp. NRRL 66182]	-	-	-	-	-	GO:0003676//nucleic acid binding;GO:0008270//zinc ion binding	GO:0015074//DNA integration
MSTRG.11563.1	MSTRG.10178	-0.959624	0.00241241	g6858	--	--	--	KAF5017460.1 taxid=2692428 hypothetical protein F66182_10609 [Fusarium sp. NRRL 66182]	-	-	-	-	-	GO:0003676//nucleic acid binding;GO:0008270//zinc ion binding	GO:0015074//DNA integration
MSTRG.11585.1	MSTRG.10178	0.954953	0.00299815	g6868	--	--	--	KAF5017460.1 taxid=2692428 hypothetical protein F66182_10609 [Fusarium sp. NRRL 66182]	-	-	-	-	-	GO:0003676//nucleic acid binding;GO:0008270//zinc ion binding	GO:0015074//DNA integration
MSTRG.11614.1	MSTRG.10178	0.958523	0.00254483	g6879	--	--	--	KAF5017460.1 taxid=2692428 hypothetical protein F66182_10609 [Fusarium sp. NRRL 66182]	-	-	-	-	-	GO:0003676//nucleic acid binding;GO:0008270//zinc ion binding	GO:0015074//DNA integration
MSTRG.11850.1	MSTRG.10178	-0.957543	0.00266565	g7023	--	--	--	KAF5017460.1 taxid=2692428 hypothetical protein F66182_10609 [Fusarium sp. NRRL 66182]	-	-	-	-	-	GO:0003676//nucleic acid binding;GO:0008270//zinc ion binding	GO:0015074//DNA integration
MSTRG.12032.1	MSTRG.10178	-0.952018	0.00339818	MSTRG.12032	--	--	--	KAF5017460.1 taxid=2692428 hypothetical protein F66182_10609 [Fusarium sp. NRRL 66182]	-	-	-	-	-	GO:0003676//nucleic acid binding;GO:0008270//zinc ion binding	GO:0015074//DNA integration
MSTRG.12230.4	MSTRG.10178	-0.9617	0.00217221	g7249	--	--	--	KAF5017460.1 taxid=2692428 hypothetical protein F66182_10609 [Fusarium sp. NRRL 66182]	-	-	-	-	-	GO:0003676//nucleic acid binding;GO:0008270//zinc ion binding	GO:0015074//DNA integration
MSTRG.1243.1	MSTRG.10178	0.967506	0.0015666	MSTRG.1243	--	--	--	KAF5017460.1 taxid=2692428 hypothetical protein F66182_10609 [Fusarium sp. NRRL 66182]	-	-	-	-	-	GO:0003676//nucleic acid binding;GO:0008270//zinc ion binding	GO:0015074//DNA integration
MSTRG.12522.1	MSTRG.10178	0.967711	0.00154703	g7432	--	--	--	KAF5017460.1 taxid=2692428 hypothetical protein F66182_10609 [Fusarium sp. NRRL 66182]	-	-	-	-	-	GO:0003676//nucleic acid binding;GO:0008270//zinc ion binding	GO:0015074//DNA integration
MSTRG.12883.1	MSTRG.10178	0.953781	0.00315496	g7661	--	--	--	KAF5017460.1 taxid=2692428 hypothetical protein F66182_10609 [Fusarium sp. NRRL 66182]	-	-	-	-	-	GO:0003676//nucleic acid binding;GO:0008270//zinc ion binding	GO:0015074//DNA integration
MSTRG.12901.1	MSTRG.10178	0.966965	0.00161896	g7676	--	--	--	KAF5017460.1 taxid=2692428 hypothetical protein F66182_10609 [Fusarium sp. NRRL 66182]	-	-	-	-	-	GO:0003676//nucleic acid binding;GO:0008270//zinc ion binding	GO:0015074//DNA integration
MSTRG.1661.1	MSTRG.10178	0.994346	4.78606e-05	MSTRG.1661	--	--	--	KAF5017460.1 taxid=2692428 hypothetical protein F66182_10609 [Fusarium sp. NRRL 66182]	-	-	-	-	-	GO:0003676//nucleic acid binding;GO:0008270//zinc ion binding	GO:0015074//DNA integration
MSTRG.1669.1	MSTRG.10178	0.997935	6.3937e-06	g991	--	--	--	KAF5017460.1 taxid=2692428 hypothetical protein F66182_10609 [Fusarium sp. NRRL 66182]	-	-	-	-	-	GO:0003676//nucleic acid binding;GO:0008270//zinc ion binding	GO:0015074//DNA integration
MSTRG.1976.2	MSTRG.10178	0.980628	0.000559254	g1165	--	--	--	KAF5017460.1 taxid=2692428 hypothetical protein F66182_10609 [Fusarium sp. NRRL 66182]	-	-	-	-	-	GO:0003676//nucleic acid binding;GO:0008270//zinc ion binding	GO:0015074//DNA integration
MSTRG.2031.1	MSTRG.10178	0.956929	0.00274277	g1191	--	--	--	KAF5017460.1 taxid=2692428 hypothetical protein F66182_10609 [Fusarium sp. NRRL 66182]	-	-	-	-	-	GO:0003676//nucleic acid binding;GO:0008270//zinc ion binding	GO:0015074//DNA integration
MSTRG.2311.1	MSTRG.10178	0.960299	0.00233297	g1356	--	--	--	KAF5017460.1 taxid=2692428 hypothetical protein F66182_10609 [Fusarium sp. NRRL 66182]	-	-	-	-	-	GO:0003676//nucleic acid binding;GO:0008270//zinc ion binding	GO:0015074//DNA integration
MSTRG.2363.1	MSTRG.10178	0.987038	0.000250938	MSTRG.2363	--	--	--	KAF5017460.1 taxid=2692428 hypothetical protein F66182_10609 [Fusarium sp. NRRL 66182]	-	-	-	-	-	GO:0003676//nucleic acid binding;GO:0008270//zinc ion binding	GO:0015074//DNA integration
MSTRG.2710.1	MSTRG.10178	0.951376	0.00348894	MSTRG.2710	--	--	--	KAF5017460.1 taxid=2692428 hypothetical protein F66182_10609 [Fusarium sp. NRRL 66182]	-	-	-	-	-	GO:0003676//nucleic acid binding;GO:0008270//zinc ion binding	GO:0015074//DNA integration
MSTRG.2814.1	MSTRG.10178	0.958161	0.00258919	g1656	--	--	--	KAF5017460.1 taxid=2692428 hypothetical protein F66182_10609 [Fusarium sp. NRRL 66182]	-	-	-	-	-	GO:0003676//nucleic acid binding;GO:0008270//zinc ion binding	GO:0015074//DNA integration
MSTRG.2851.1	MSTRG.10178	-0.970186	0.00132005	MSTRG.2851	--	--	--	KAF5017460.1 taxid=2692428 hypothetical protein F66182_10609 [Fusarium sp. NRRL 66182]	-	-	-	-	-	GO:0003676//nucleic acid binding;GO:0008270//zinc ion binding	GO:0015074//DNA integration
MSTRG.2855.1	MSTRG.10178	-0.953675	0.00316927	MSTRG.2855	--	--	--	KAF5017460.1 taxid=2692428 hypothetical protein F66182_10609 [Fusarium sp. NRRL 66182]	-	-	-	-	-	GO:0003676//nucleic acid binding;GO:0008270//zinc ion binding	GO:0015074//DNA integration
MSTRG.287.1	MSTRG.10178	0.997604	8.60341e-06	MSTRG.287	--	--	--	KAF5017460.1 taxid=2692428 hypothetical protein F66182_10609 [Fusarium sp. NRRL 66182]	-	-	-	-	-	GO:0003676//nucleic acid binding;GO:0008270//zinc ion binding	GO:0015074//DNA integration
MSTRG.290.1	MSTRG.10178	0.963838	0.00193787	MSTRG.290	--	--	--	KAF5017460.1 taxid=2692428 hypothetical protein F66182_10609 [Fusarium sp. NRRL 66182]	-	-	-	-	-	GO:0003676//nucleic acid binding;GO:0008270//zinc ion binding	GO:0015074//DNA integration
MSTRG.3012.1	MSTRG.10178	0.984156	0.000374582	g1782	--	--	--	KAF5017460.1 taxid=2692428 hypothetical protein F66182_10609 [Fusarium sp. NRRL 66182]	-	-	-	-	-	GO:0003676//nucleic acid binding;GO:0008270//zinc ion binding	GO:0015074//DNA integration
MSTRG.3227.5	MSTRG.10178	0.959173	0.00246626	MSTRG.3227	--	--	--	KAF5017460.1 taxid=2692428 hypothetical protein F66182_10609 [Fusarium sp. NRRL 66182]	-	-	-	-	-	GO:0003676//nucleic acid binding;GO:0008270//zinc ion binding	GO:0015074//DNA integration
MSTRG.3332.1	MSTRG.10178	0.955884	0.00287634	MSTRG.3332	--	--	--	KAF5017460.1 taxid=2692428 hypothetical protein F66182_10609 [Fusarium sp. NRRL 66182]	-	-	-	-	-	GO:0003676//nucleic acid binding;GO:0008270//zinc ion binding	GO:0015074//DNA integration
MSTRG.3501.1	MSTRG.10178	0.988227	0.000207093	g2044	--	--	--	KAF5017460.1 taxid=2692428 hypothetical protein F66182_10609 [Fusarium sp. NRRL 66182]	-	-	-	-	-	GO:0003676//nucleic acid binding;GO:0008270//zinc ion binding	GO:0015074//DNA integration
MSTRG.3534.1	MSTRG.10178	0.983687	0.00039698	g2068	--	--	--	KAF5017460.1 taxid=2692428 hypothetical protein F66182_10609 [Fusarium sp. NRRL 66182]	-	-	-	-	-	GO:0003676//nucleic acid binding;GO:0008270//zinc ion binding	GO:0015074//DNA integration
MSTRG.4122.1	MSTRG.10178	0.969577	0.0013743	MSTRG.4122	--	--	--	KAF5017460.1 taxid=2692428 hypothetical protein F66182_10609 [Fusarium sp. NRRL 66182]	-	-	-	-	-	GO:0003676//nucleic acid binding;GO:0008270//zinc ion binding	GO:0015074//DNA integration
MSTRG.4472.1	MSTRG.10178	-0.965123	0.0018034	g2632	--	--	--	KAF5017460.1 taxid=2692428 hypothetical protein F66182_10609 [Fusarium sp. NRRL 66182]	-	-	-	-	-	GO:0003676//nucleic acid binding;GO:0008270//zinc ion binding	GO:0015074//DNA integration
MSTRG.4481.2	MSTRG.10178	0.966352	0.00167922	g2639	--	--	--	KAF5017460.1 taxid=2692428 hypothetical protein F66182_10609 [Fusarium sp. NRRL 66182]	-	-	-	-	-	GO:0003676//nucleic acid binding;GO:0008270//zinc ion binding	GO:0015074//DNA integration
MSTRG.4540.1	MSTRG.10178	0.96734	0.00158262	g2675	--	--	--	KAF5017460.1 taxid=2692428 hypothetical protein F66182_10609 [Fusarium sp. NRRL 66182]	-	-	-	-	-	GO:0003676//nucleic acid binding;GO:0008270//zinc ion binding	GO:0015074//DNA integration
MSTRG.4742.1	MSTRG.10178	0.971946	0.00116951	MSTRG.4742	--	--	--	KAF5017460.1 taxid=2692428 hypothetical protein F66182_10609 [Fusarium sp. NRRL 66182]	-	-	-	-	-	GO:0003676//nucleic acid binding;GO:0008270//zinc ion binding	GO:0015074//DNA integration
MSTRG.4771.1	MSTRG.10178	0.956253	0.00282882	g2810	--	--	--	KAF5017460.1 taxid=2692428 hypothetical protein F66182_10609 [Fusarium sp. NRRL 66182]	-	-	-	-	-	GO:0003676//nucleic acid binding;GO:0008270//zinc ion binding	GO:0015074//DNA integration
MSTRG.5264.1	MSTRG.10178	-0.959102	0.00247482	MSTRG.5264	--	--	--	KAF5017460.1 taxid=2692428 hypothetical protein F66182_10609 [Fusarium sp. NRRL 66182]	-	-	-	-	-	GO:0003676//nucleic acid binding;GO:0008270//zinc ion binding	GO:0015074//DNA integration
MSTRG.5462.1	MSTRG.10178	-0.963852	0.00193643	MSTRG.5462	--	--	--	KAF5017460.1 taxid=2692428 hypothetical protein F66182_10609 [Fusarium sp. NRRL 66182]	-	-	-	-	-	GO:0003676//nucleic acid binding;GO:0008270//zinc ion binding	GO:0015074//DNA integration
MSTRG.5463.1	MSTRG.10178	-0.957364	0.00268798	MSTRG.5463	--	--	--	KAF5017460.1 taxid=2692428 hypothetical protein F66182_10609 [Fusarium sp. NRRL 66182]	-	-	-	-	-	GO:0003676//nucleic acid binding;GO:0008270//zinc ion binding	GO:0015074//DNA integration
MSTRG.5464.2	MSTRG.10178	-0.956387	0.00281163	MSTRG.5464	--	--	--	KAF5017460.1 taxid=2692428 hypothetical protein F66182_10609 [Fusarium sp. NRRL 66182]	-	-	-	-	-	GO:0003676//nucleic acid binding;GO:0008270//zinc ion binding	GO:0015074//DNA integration
MSTRG.5776.1	MSTRG.10178	-0.95269	0.00330435	g3364	--	--	--	KAF5017460.1 taxid=2692428 hypothetical protein F66182_10609 [Fusarium sp. NRRL 66182]	-	-	-	-	-	GO:0003676//nucleic acid binding;GO:0008270//zinc ion binding	GO:0015074//DNA integration
MSTRG.5890.2	MSTRG.10178	0.966412	0.00167327	g3425	--	--	--	KAF5017460.1 taxid=2692428 hypothetical protein F66182_10609 [Fusarium sp. NRRL 66182]	-	-	-	-	-	GO:0003676//nucleic acid binding;GO:0008270//zinc ion binding	GO:0015074//DNA integration
MSTRG.590.1	MSTRG.10178	0.973202	0.0010676	MSTRG.590	--	--	--	KAF5017460.1 taxid=2692428 hypothetical protein F66182_10609 [Fusarium sp. NRRL 66182]	-	-	-	-	-	GO:0003676//nucleic acid binding;GO:0008270//zinc ion binding	GO:0015074//DNA integration
MSTRG.6174.1	MSTRG.10178	0.993022	7.28597e-05	MSTRG.6174	--	--	--	KAF5017460.1 taxid=2692428 hypothetical protein F66182_10609 [Fusarium sp. NRRL 66182]	-	-	-	-	-	GO:0003676//nucleic acid binding;GO:0008270//zinc ion binding	GO:0015074//DNA integration
MSTRG.6284.1	MSTRG.10178	-0.969363	0.00139352	g3651	--	--	--	KAF5017460.1 taxid=2692428 hypothetical protein F66182_10609 [Fusarium sp. NRRL 66182]	-	-	-	-	-	GO:0003676//nucleic acid binding;GO:0008270//zinc ion binding	GO:0015074//DNA integration
MSTRG.6696.1	MSTRG.10178	-0.958986	0.00248869	g3875	--	--	--	KAF5017460.1 taxid=2692428 hypothetical protein F66182_10609 [Fusarium sp. NRRL 66182]	-	-	-	-	-	GO:0003676//nucleic acid binding;GO:0008270//zinc ion binding	GO:0015074//DNA integration
MSTRG.6766.1	MSTRG.10178	0.981748	0.000496667	MSTRG.6766	--	--	--	KAF5017460.1 taxid=2692428 hypothetical protein F66182_10609 [Fusarium sp. NRRL 66182]	-	-	-	-	-	GO:0003676//nucleic acid binding;GO:0008270//zinc ion binding	GO:0015074//DNA integration
MSTRG.6819.1	MSTRG.10178	0.985049	0.000333629	MSTRG.6819	--	--	--	KAF5017460.1 taxid=2692428 hypothetical protein F66182_10609 [Fusarium sp. NRRL 66182]	-	-	-	-	-	GO:0003676//nucleic acid binding;GO:0008270//zinc ion binding	GO:0015074//DNA integration
MSTRG.6961.1	MSTRG.10178	0.971671	0.0011924	g4052	--	--	--	KAF5017460.1 taxid=2692428 hypothetical protein F66182_10609 [Fusarium sp. NRRL 66182]	-	-	-	-	-	GO:0003676//nucleic acid binding;GO:0008270//zinc ion binding	GO:0015074//DNA integration
MSTRG.7119.1	MSTRG.10178	0.970802	0.00126633	MSTRG.7119	--	--	--	KAF5017460.1 taxid=2692428 hypothetical protein F66182_10609 [Fusarium sp. NRRL 66182]	-	-	-	-	-	GO:0003676//nucleic acid binding;GO:0008270//zinc ion binding	GO:0015074//DNA integration
MSTRG.7325.1	MSTRG.10178	0.953678	0.00316888	MSTRG.7325	--	--	--	KAF5017460.1 taxid=2692428 hypothetical protein F66182_10609 [Fusarium sp. NRRL 66182]	-	-	-	-	-	GO:0003676//nucleic acid binding;GO:0008270//zinc ion binding	GO:0015074//DNA integration
MSTRG.7538.1	MSTRG.10178	0.965629	0.00175178	MSTRG.7538	--	--	--	KAF5017460.1 taxid=2692428 hypothetical protein F66182_10609 [Fusarium sp. NRRL 66182]	-	-	-	-	-	GO:0003676//nucleic acid binding;GO:0008270//zinc ion binding	GO:0015074//DNA integration
MSTRG.767.1	MSTRG.10178	-0.969027	0.00142409	MSTRG.767	--	--	--	KAF5017460.1 taxid=2692428 hypothetical protein F66182_10609 [Fusarium sp. NRRL 66182]	-	-	-	-	-	GO:0003676//nucleic acid binding;GO:0008270//zinc ion binding	GO:0015074//DNA integration
MSTRG.8002.1	MSTRG.10178	0.96364	0.00195908	g4684	--	--	--	KAF5017460.1 taxid=2692428 hypothetical protein F66182_10609 [Fusarium sp. NRRL 66182]	-	-	-	-	-	GO:0003676//nucleic acid binding;GO:0008270//zinc ion binding	GO:0015074//DNA integration
MSTRG.8055.1	MSTRG.10178	-0.967923	0.00152692	g4724	--	--	--	KAF5017460.1 taxid=2692428 hypothetical protein F66182_10609 [Fusarium sp. NRRL 66182]	-	-	-	-	-	GO:0003676//nucleic acid binding;GO:0008270//zinc ion binding	GO:0015074//DNA integration
MSTRG.8075.1	MSTRG.10178	0.972865	0.00109447	MSTRG.8075	--	--	--	KAF5017460.1 taxid=2692428 hypothetical protein F66182_10609 [Fusarium sp. NRRL 66182]	-	-	-	-	-	GO:0003676//nucleic acid binding;GO:0008270//zinc ion binding	GO:0015074//DNA integration
MSTRG.8289.5	MSTRG.10178	0.992297	8.87681e-05	g4878	--	--	--	KAF5017460.1 taxid=2692428 hypothetical protein F66182_10609 [Fusarium sp. NRRL 66182]	-	-	-	-	-	GO:0003676//nucleic acid binding;GO:0008270//zinc ion binding	GO:0015074//DNA integration
MSTRG.8374.1	MSTRG.10178	0.987403	0.000237016	g4924	--	--	--	KAF5017460.1 taxid=2692428 hypothetical protein F66182_10609 [Fusarium sp. NRRL 66182]	-	-	-	-	-	GO:0003676//nucleic acid binding;GO:0008270//zinc ion binding	GO:0015074//DNA integration
MSTRG.8525.1	MSTRG.10178	0.979445	0.000629396	MSTRG.8525	--	--	--	KAF5017460.1 taxid=2692428 hypothetical protein F66182_10609 [Fusarium sp. NRRL 66182]	-	-	-	-	-	GO:0003676//nucleic acid binding;GO:0008270//zinc ion binding	GO:0015074//DNA integration
MSTRG.8979.1	MSTRG.10178	0.959115	0.00247315	g5289	--	--	--	KAF5017460.1 taxid=2692428 hypothetical protein F66182_10609 [Fusarium sp. NRRL 66182]	-	-	-	-	-	GO:0003676//nucleic acid binding;GO:0008270//zinc ion binding	GO:0015074//DNA integration
MSTRG.9043.2	MSTRG.10178	0.985081	0.000332206	MSTRG.9043	--	--	--	KAF5017460.1 taxid=2692428 hypothetical protein F66182_10609 [Fusarium sp. NRRL 66182]	-	-	-	-	-	GO:0003676//nucleic acid binding;GO:0008270//zinc ion binding	GO:0015074//DNA integration
MSTRG.9220.4	MSTRG.10178	0.975087	0.000923259	g5438	--	--	--	KAF5017460.1 taxid=2692428 hypothetical protein F66182_10609 [Fusarium sp. NRRL 66182]	-	-	-	-	-	GO:0003676//nucleic acid binding;GO:0008270//zinc ion binding	GO:0015074//DNA integration
MSTRG.9318.1	MSTRG.10178	0.975281	0.000908964	MSTRG.9318	--	--	--	KAF5017460.1 taxid=2692428 hypothetical protein F66182_10609 [Fusarium sp. NRRL 66182]	-	-	-	-	-	GO:0003676//nucleic acid binding;GO:0008270//zinc ion binding	GO:0015074//DNA integration
MSTRG.9487.1	MSTRG.10178	0.957923	0.00261851	g5613	--	--	--	KAF5017460.1 taxid=2692428 hypothetical protein F66182_10609 [Fusarium sp. NRRL 66182]	-	-	-	-	-	GO:0003676//nucleic acid binding;GO:0008270//zinc ion binding	GO:0015074//DNA integration
MSTRG.9764.1	MSTRG.10178	0.961291	0.00221857	g5769	--	--	--	KAF5017460.1 taxid=2692428 hypothetical protein F66182_10609 [Fusarium sp. NRRL 66182]	-	-	-	-	-	GO:0003676//nucleic acid binding;GO:0008270//zinc ion binding	GO:0015074//DNA integration
MSTRG.9921.1	MSTRG.10178	0.97096	0.00125275	MSTRG.9921	--	--	--	KAF5017460.1 taxid=2692428 hypothetical protein F66182_10609 [Fusarium sp. NRRL 66182]	-	-	-	-	-	GO:0003676//nucleic acid binding;GO:0008270//zinc ion binding	GO:0015074//DNA integration
MSTRG.9982.1	MSTRG.10178	0.971292	0.00122436	MSTRG.9982	--	--	--	KAF5017460.1 taxid=2692428 hypothetical protein F66182_10609 [Fusarium sp. NRRL 66182]	-	-	-	-	-	GO:0003676//nucleic acid binding;GO:0008270//zinc ion binding	GO:0015074//DNA integration
ncRNA05	MSTRG.10178	0.98812	0.000210859	ncRNA05_gene	--	--	--	KAF5017460.1 taxid=2692428 hypothetical protein F66182_10609 [Fusarium sp. NRRL 66182]	-	-	-	-	-	GO:0003676//nucleic acid binding;GO:0008270//zinc ion binding	GO:0015074//DNA integration
ncRNA10	MSTRG.10178	-0.950867	0.00356179	ncRNA10_gene	--	--	--	KAF5017460.1 taxid=2692428 hypothetical protein F66182_10609 [Fusarium sp. NRRL 66182]	-	-	-	-	-	GO:0003676//nucleic acid binding;GO:0008270//zinc ion binding	GO:0015074//DNA integration
MSTRG.10112.1	MSTRG.10181	0.953098	0.00324812	MSTRG.10112	--	--	--	KDB20597.1 taxid=1215338 hypothetical protein H109_07449, partial [Trichophyton interdigitale MR816]	-	-	-	-	GO:0005886//plasma membrane	GO:0042910//xenobiotic transmembrane transporter activity	GO:1990961//xenobiotic detoxification by transmembrane export across the plasma membrane
MSTRG.10187.1	MSTRG.10181	0.963058	0.00202185	g6023	--	--	--	KDB20597.1 taxid=1215338 hypothetical protein H109_07449, partial [Trichophyton interdigitale MR816]	-	-	-	-	GO:0005886//plasma membrane	GO:0042910//xenobiotic transmembrane transporter activity	GO:1990961//xenobiotic detoxification by transmembrane export across the plasma membrane
MSTRG.10276.1	MSTRG.10181	-0.99117	0.0001166	g6076	--	--	--	KDB20597.1 taxid=1215338 hypothetical protein H109_07449, partial [Trichophyton interdigitale MR816]	-	-	-	-	GO:0005886//plasma membrane	GO:0042910//xenobiotic transmembrane transporter activity	GO:1990961//xenobiotic detoxification by transmembrane export across the plasma membrane
MSTRG.10578.1	MSTRG.10181	-0.966409	0.00167361	g6250	--	--	--	KDB20597.1 taxid=1215338 hypothetical protein H109_07449, partial [Trichophyton interdigitale MR816]	-	-	-	-	GO:0005886//plasma membrane	GO:0042910//xenobiotic transmembrane transporter activity	GO:1990961//xenobiotic detoxification by transmembrane export across the plasma membrane
MSTRG.10629.1	MSTRG.10181	-0.953674	0.00316941	g6277	--	--	--	KDB20597.1 taxid=1215338 hypothetical protein H109_07449, partial [Trichophyton interdigitale MR816]	-	-	-	-	GO:0005886//plasma membrane	GO:0042910//xenobiotic transmembrane transporter activity	GO:1990961//xenobiotic detoxification by transmembrane export across the plasma membrane
MSTRG.10634.1	MSTRG.10181	-0.984073	0.000378464	g6279	--	--	--	KDB20597.1 taxid=1215338 hypothetical protein H109_07449, partial [Trichophyton interdigitale MR816]	-	-	-	-	GO:0005886//plasma membrane	GO:0042910//xenobiotic transmembrane transporter activity	GO:1990961//xenobiotic detoxification by transmembrane export across the plasma membrane
MSTRG.10652.4	MSTRG.10181	-0.990358	0.000138995	MSTRG.10652	--	--	--	KDB20597.1 taxid=1215338 hypothetical protein H109_07449, partial [Trichophyton interdigitale MR816]	-	-	-	-	GO:0005886//plasma membrane	GO:0042910//xenobiotic transmembrane transporter activity	GO:1990961//xenobiotic detoxification by transmembrane export across the plasma membrane
MSTRG.10941.4	MSTRG.10181	-0.978149	0.000710956	MSTRG.10941	--	--	--	KDB20597.1 taxid=1215338 hypothetical protein H109_07449, partial [Trichophyton interdigitale MR816]	-	-	-	-	GO:0005886//plasma membrane	GO:0042910//xenobiotic transmembrane transporter activity	GO:1990961//xenobiotic detoxification by transmembrane export across the plasma membrane
MSTRG.10993.1	MSTRG.10181	-0.9957	2.76981e-05	MSTRG.10993	--	--	--	KDB20597.1 taxid=1215338 hypothetical protein H109_07449, partial [Trichophyton interdigitale MR816]	-	-	-	-	GO:0005886//plasma membrane	GO:0042910//xenobiotic transmembrane transporter activity	GO:1990961//xenobiotic detoxification by transmembrane export across the plasma membrane
MSTRG.11086.1	MSTRG.10181	-0.969152	0.00141275	g6548	--	--	--	KDB20597.1 taxid=1215338 hypothetical protein H109_07449, partial [Trichophyton interdigitale MR816]	-	-	-	-	GO:0005886//plasma membrane	GO:0042910//xenobiotic transmembrane transporter activity	GO:1990961//xenobiotic detoxification by transmembrane export across the plasma membrane
MSTRG.11325.2	MSTRG.10181	-0.989912	0.00015214	MSTRG.11325	--	--	--	KDB20597.1 taxid=1215338 hypothetical protein H109_07449, partial [Trichophyton interdigitale MR816]	-	-	-	-	GO:0005886//plasma membrane	GO:0042910//xenobiotic transmembrane transporter activity	GO:1990961//xenobiotic detoxification by transmembrane export across the plasma membrane
MSTRG.1142.1	MSTRG.10181	-0.957959	0.00261402	g665	--	--	--	KDB20597.1 taxid=1215338 hypothetical protein H109_07449, partial [Trichophyton interdigitale MR816]	-	-	-	-	GO:0005886//plasma membrane	GO:0042910//xenobiotic transmembrane transporter activity	GO:1990961//xenobiotic detoxification by transmembrane export across the plasma membrane
MSTRG.11563.1	MSTRG.10181	-0.960483	0.00231157	g6858	--	--	--	KDB20597.1 taxid=1215338 hypothetical protein H109_07449, partial [Trichophyton interdigitale MR816]	-	-	-	-	GO:0005886//plasma membrane	GO:0042910//xenobiotic transmembrane transporter activity	GO:1990961//xenobiotic detoxification by transmembrane export across the plasma membrane
MSTRG.11823.1	MSTRG.10181	-0.957462	0.00267578	MSTRG.11823	--	--	--	KDB20597.1 taxid=1215338 hypothetical protein H109_07449, partial [Trichophyton interdigitale MR816]	-	-	-	-	GO:0005886//plasma membrane	GO:0042910//xenobiotic transmembrane transporter activity	GO:1990961//xenobiotic detoxification by transmembrane export across the plasma membrane
MSTRG.11940.1	MSTRG.10181	0.970139	0.00132425	g7082	--	--	--	KDB20597.1 taxid=1215338 hypothetical protein H109_07449, partial [Trichophyton interdigitale MR816]	-	-	-	-	GO:0005886//plasma membrane	GO:0042910//xenobiotic transmembrane transporter activity	GO:1990961//xenobiotic detoxification by transmembrane export across the plasma membrane
MSTRG.11955.1	MSTRG.10181	-0.977925	0.000725577	MSTRG.11955	--	--	--	KDB20597.1 taxid=1215338 hypothetical protein H109_07449, partial [Trichophyton interdigitale MR816]	-	-	-	-	GO:0005886//plasma membrane	GO:0042910//xenobiotic transmembrane transporter activity	GO:1990961//xenobiotic detoxification by transmembrane export across the plasma membrane
MSTRG.12167.1	MSTRG.10181	-0.993204	6.91138e-05	MSTRG.12167	--	--	--	KDB20597.1 taxid=1215338 hypothetical protein H109_07449, partial [Trichophyton interdigitale MR816]	-	-	-	-	GO:0005886//plasma membrane	GO:0042910//xenobiotic transmembrane transporter activity	GO:1990961//xenobiotic detoxification by transmembrane export across the plasma membrane
MSTRG.12500.1	MSTRG.10181	-0.978045	0.000717729	MSTRG.12500	--	--	--	KDB20597.1 taxid=1215338 hypothetical protein H109_07449, partial [Trichophyton interdigitale MR816]	-	-	-	-	GO:0005886//plasma membrane	GO:0042910//xenobiotic transmembrane transporter activity	GO:1990961//xenobiotic detoxification by transmembrane export across the plasma membrane
MSTRG.12511.2	MSTRG.10181	0.96823	0.00149794	g7425	--	--	--	KDB20597.1 taxid=1215338 hypothetical protein H109_07449, partial [Trichophyton interdigitale MR816]	-	-	-	-	GO:0005886//plasma membrane	GO:0042910//xenobiotic transmembrane transporter activity	GO:1990961//xenobiotic detoxification by transmembrane export across the plasma membrane
MSTRG.12615.1	MSTRG.10181	-0.976257	0.000838879	MSTRG.12615	--	--	--	KDB20597.1 taxid=1215338 hypothetical protein H109_07449, partial [Trichophyton interdigitale MR816]	-	-	-	-	GO:0005886//plasma membrane	GO:0042910//xenobiotic transmembrane transporter activity	GO:1990961//xenobiotic detoxification by transmembrane export across the plasma membrane
MSTRG.12663.1	MSTRG.10181	-0.993477	6.36886e-05	MSTRG.12663	--	--	--	KDB20597.1 taxid=1215338 hypothetical protein H109_07449, partial [Trichophyton interdigitale MR816]	-	-	-	-	GO:0005886//plasma membrane	GO:0042910//xenobiotic transmembrane transporter activity	GO:1990961//xenobiotic detoxification by transmembrane export across the plasma membrane
MSTRG.12755.1	MSTRG.10181	-0.963299	0.00199572	g7570	--	--	--	KDB20597.1 taxid=1215338 hypothetical protein H109_07449, partial [Trichophyton interdigitale MR816]	-	-	-	-	GO:0005886//plasma membrane	GO:0042910//xenobiotic transmembrane transporter activity	GO:1990961//xenobiotic detoxification by transmembrane export across the plasma membrane
MSTRG.12869.1	MSTRG.10181	-0.973669	0.00103083	g7655	--	--	--	KDB20597.1 taxid=1215338 hypothetical protein H109_07449, partial [Trichophyton interdigitale MR816]	-	-	-	-	GO:0005886//plasma membrane	GO:0042910//xenobiotic transmembrane transporter activity	GO:1990961//xenobiotic detoxification by transmembrane export across the plasma membrane
MSTRG.1435.1	MSTRG.10181	0.961984	0.00214035	MSTRG.1435	--	--	--	KDB20597.1 taxid=1215338 hypothetical protein H109_07449, partial [Trichophyton interdigitale MR816]	-	-	-	-	GO:0005886//plasma membrane	GO:0042910//xenobiotic transmembrane transporter activity	GO:1990961//xenobiotic detoxification by transmembrane export across the plasma membrane
MSTRG.1785.1	MSTRG.10181	-0.963171	0.00200962	MSTRG.1785	--	--	--	KDB20597.1 taxid=1215338 hypothetical protein H109_07449, partial [Trichophyton interdigitale MR816]	-	-	-	-	GO:0005886//plasma membrane	GO:0042910//xenobiotic transmembrane transporter activity	GO:1990961//xenobiotic detoxification by transmembrane export across the plasma membrane
MSTRG.1976.2	MSTRG.10181	0.976161	0.000845645	g1165	--	--	--	KDB20597.1 taxid=1215338 hypothetical protein H109_07449, partial [Trichophyton interdigitale MR816]	-	-	-	-	GO:0005886//plasma membrane	GO:0042910//xenobiotic transmembrane transporter activity	GO:1990961//xenobiotic detoxification by transmembrane export across the plasma membrane
MSTRG.2292.1	MSTRG.10181	0.959085	0.00247684	MSTRG.2292	--	--	--	KDB20597.1 taxid=1215338 hypothetical protein H109_07449, partial [Trichophyton interdigitale MR816]	-	-	-	-	GO:0005886//plasma membrane	GO:0042910//xenobiotic transmembrane transporter activity	GO:1990961//xenobiotic detoxification by transmembrane export across the plasma membrane
MSTRG.2631.1	MSTRG.10181	-0.98121	0.00052627	g1543	--	--	--	KDB20597.1 taxid=1215338 hypothetical protein H109_07449, partial [Trichophyton interdigitale MR816]	-	-	-	-	GO:0005886//plasma membrane	GO:0042910//xenobiotic transmembrane transporter activity	GO:1990961//xenobiotic detoxification by transmembrane export across the plasma membrane
MSTRG.2710.1	MSTRG.10181	0.989683	0.000159124	MSTRG.2710	--	--	--	KDB20597.1 taxid=1215338 hypothetical protein H109_07449, partial [Trichophyton interdigitale MR816]	-	-	-	-	GO:0005886//plasma membrane	GO:0042910//xenobiotic transmembrane transporter activity	GO:1990961//xenobiotic detoxification by transmembrane export across the plasma membrane
MSTRG.2825.3	MSTRG.10181	0.962948	0.00203387	g1661	--	--	--	KDB20597.1 taxid=1215338 hypothetical protein H109_07449, partial [Trichophyton interdigitale MR816]	-	-	-	-	GO:0005886//plasma membrane	GO:0042910//xenobiotic transmembrane transporter activity	GO:1990961//xenobiotic detoxification by transmembrane export across the plasma membrane
MSTRG.2851.1	MSTRG.10181	-0.967077	0.001608	MSTRG.2851	--	--	--	KDB20597.1 taxid=1215338 hypothetical protein H109_07449, partial [Trichophyton interdigitale MR816]	-	-	-	-	GO:0005886//plasma membrane	GO:0042910//xenobiotic transmembrane transporter activity	GO:1990961//xenobiotic detoxification by transmembrane export across the plasma membrane
MSTRG.2855.1	MSTRG.10181	-0.973081	0.00107718	MSTRG.2855	--	--	--	KDB20597.1 taxid=1215338 hypothetical protein H109_07449, partial [Trichophyton interdigitale MR816]	-	-	-	-	GO:0005886//plasma membrane	GO:0042910//xenobiotic transmembrane transporter activity	GO:1990961//xenobiotic detoxification by transmembrane export across the plasma membrane
MSTRG.3012.1	MSTRG.10181	0.969745	0.00135919	g1782	--	--	--	KDB20597.1 taxid=1215338 hypothetical protein H109_07449, partial [Trichophyton interdigitale MR816]	-	-	-	-	GO:0005886//plasma membrane	GO:0042910//xenobiotic transmembrane transporter activity	GO:1990961//xenobiotic detoxification by transmembrane export across the plasma membrane
MSTRG.3146.1	MSTRG.10181	-0.9724	0.00113213	g1858	--	--	--	KDB20597.1 taxid=1215338 hypothetical protein H109_07449, partial [Trichophyton interdigitale MR816]	-	-	-	-	GO:0005886//plasma membrane	GO:0042910//xenobiotic transmembrane transporter activity	GO:1990961//xenobiotic detoxification by transmembrane export across the plasma membrane
MSTRG.3319.3	MSTRG.10181	-0.955694	0.00290106	MSTRG.3319	--	--	--	KDB20597.1 taxid=1215338 hypothetical protein H109_07449, partial [Trichophyton interdigitale MR816]	-	-	-	-	GO:0005886//plasma membrane	GO:0042910//xenobiotic transmembrane transporter activity	GO:1990961//xenobiotic detoxification by transmembrane export across the plasma membrane
MSTRG.3534.1	MSTRG.10181	0.967787	0.0015398	g2068	--	--	--	KDB20597.1 taxid=1215338 hypothetical protein H109_07449, partial [Trichophyton interdigitale MR816]	-	-	-	-	GO:0005886//plasma membrane	GO:0042910//xenobiotic transmembrane transporter activity	GO:1990961//xenobiotic detoxification by transmembrane export across the plasma membrane
MSTRG.3563.1	MSTRG.10181	-0.998116	5.32166e-06	g2087	--	--	--	KDB20597.1 taxid=1215338 hypothetical protein H109_07449, partial [Trichophyton interdigitale MR816]	-	-	-	-	GO:0005886//plasma membrane	GO:0042910//xenobiotic transmembrane transporter activity	GO:1990961//xenobiotic detoxification by transmembrane export across the plasma membrane
MSTRG.3838.1	MSTRG.10181	-0.977633	0.000744826	MSTRG.3838	--	--	--	KDB20597.1 taxid=1215338 hypothetical protein H109_07449, partial [Trichophyton interdigitale MR816]	-	-	-	-	GO:0005886//plasma membrane	GO:0042910//xenobiotic transmembrane transporter activity	GO:1990961//xenobiotic detoxification by transmembrane export across the plasma membrane
MSTRG.4345.1	MSTRG.10181	0.970071	0.00133022	g2559	--	--	--	KDB20597.1 taxid=1215338 hypothetical protein H109_07449, partial [Trichophyton interdigitale MR816]	-	-	-	-	GO:0005886//plasma membrane	GO:0042910//xenobiotic transmembrane transporter activity	GO:1990961//xenobiotic detoxification by transmembrane export across the plasma membrane
MSTRG.4520.1	MSTRG.10181	0.96637	0.00167749	g2661	--	--	--	KDB20597.1 taxid=1215338 hypothetical protein H109_07449, partial [Trichophyton interdigitale MR816]	-	-	-	-	GO:0005886//plasma membrane	GO:0042910//xenobiotic transmembrane transporter activity	GO:1990961//xenobiotic detoxification by transmembrane export across the plasma membrane
MSTRG.4540.1	MSTRG.10181	0.953185	0.00323612	g2675	--	--	--	KDB20597.1 taxid=1215338 hypothetical protein H109_07449, partial [Trichophyton interdigitale MR816]	-	-	-	-	GO:0005886//plasma membrane	GO:0042910//xenobiotic transmembrane transporter activity	GO:1990961//xenobiotic detoxification by transmembrane export across the plasma membrane
MSTRG.4591.1	MSTRG.10181	-0.975608	0.000885166	MSTRG.4591	--	--	--	KDB20597.1 taxid=1215338 hypothetical protein H109_07449, partial [Trichophyton interdigitale MR816]	-	-	-	-	GO:0005886//plasma membrane	GO:0042910//xenobiotic transmembrane transporter activity	GO:1990961//xenobiotic detoxification by transmembrane export across the plasma membrane
MSTRG.4802.2	MSTRG.10181	-0.954557	0.00305066	g2831	--	--	--	KDB20597.1 taxid=1215338 hypothetical protein H109_07449, partial [Trichophyton interdigitale MR816]	-	-	-	-	GO:0005886//plasma membrane	GO:0042910//xenobiotic transmembrane transporter activity	GO:1990961//xenobiotic detoxification by transmembrane export across the plasma membrane
MSTRG.4892.1	MSTRG.10181	0.976841	0.000798264	g2878	--	--	--	KDB20597.1 taxid=1215338 hypothetical protein H109_07449, partial [Trichophyton interdigitale MR816]	-	-	-	-	GO:0005886//plasma membrane	GO:0042910//xenobiotic transmembrane transporter activity	GO:1990961//xenobiotic detoxification by transmembrane export across the plasma membrane
MSTRG.5027.1	MSTRG.10181	-0.950389	0.00363077	g2951	--	--	--	KDB20597.1 taxid=1215338 hypothetical protein H109_07449, partial [Trichophyton interdigitale MR816]	-	-	-	-	GO:0005886//plasma membrane	GO:0042910//xenobiotic transmembrane transporter activity	GO:1990961//xenobiotic detoxification by transmembrane export across the plasma membrane
MSTRG.5182.1	MSTRG.10181	-0.990674	0.000130045	MSTRG.5182	--	--	--	KDB20597.1 taxid=1215338 hypothetical protein H109_07449, partial [Trichophyton interdigitale MR816]	-	-	-	-	GO:0005886//plasma membrane	GO:0042910//xenobiotic transmembrane transporter activity	GO:1990961//xenobiotic detoxification by transmembrane export across the plasma membrane
MSTRG.5303.1	MSTRG.10181	-0.950066	0.00367793	g3108	--	--	--	KDB20597.1 taxid=1215338 hypothetical protein H109_07449, partial [Trichophyton interdigitale MR816]	-	-	-	-	GO:0005886//plasma membrane	GO:0042910//xenobiotic transmembrane transporter activity	GO:1990961//xenobiotic detoxification by transmembrane export across the plasma membrane
MSTRG.5339.1	MSTRG.10181	-0.958414	0.00255817	g3132	--	--	--	KDB20597.1 taxid=1215338 hypothetical protein H109_07449, partial [Trichophyton interdigitale MR816]	-	-	-	-	GO:0005886//plasma membrane	GO:0042910//xenobiotic transmembrane transporter activity	GO:1990961//xenobiotic detoxification by transmembrane export across the plasma membrane
MSTRG.5460.1	MSTRG.10181	-0.986207	0.000284052	MSTRG.5460	--	--	--	KDB20597.1 taxid=1215338 hypothetical protein H109_07449, partial [Trichophyton interdigitale MR816]	-	-	-	-	GO:0005886//plasma membrane	GO:0042910//xenobiotic transmembrane transporter activity	GO:1990961//xenobiotic detoxification by transmembrane export across the plasma membrane
MSTRG.5462.1	MSTRG.10181	-0.975368	0.000902648	MSTRG.5462	--	--	--	KDB20597.1 taxid=1215338 hypothetical protein H109_07449, partial [Trichophyton interdigitale MR816]	-	-	-	-	GO:0005886//plasma membrane	GO:0042910//xenobiotic transmembrane transporter activity	GO:1990961//xenobiotic detoxification by transmembrane export across the plasma membrane
MSTRG.5463.1	MSTRG.10181	-0.975766	0.000873801	MSTRG.5463	--	--	--	KDB20597.1 taxid=1215338 hypothetical protein H109_07449, partial [Trichophyton interdigitale MR816]	-	-	-	-	GO:0005886//plasma membrane	GO:0042910//xenobiotic transmembrane transporter activity	GO:1990961//xenobiotic detoxification by transmembrane export across the plasma membrane
MSTRG.5464.2	MSTRG.10181	-0.969944	0.00134149	MSTRG.5464	--	--	--	KDB20597.1 taxid=1215338 hypothetical protein H109_07449, partial [Trichophyton interdigitale MR816]	-	-	-	-	GO:0005886//plasma membrane	GO:0042910//xenobiotic transmembrane transporter activity	GO:1990961//xenobiotic detoxification by transmembrane export across the plasma membrane
MSTRG.560.1	MSTRG.10181	-0.976786	0.000802111	g327	--	--	--	KDB20597.1 taxid=1215338 hypothetical protein H109_07449, partial [Trichophyton interdigitale MR816]	-	-	-	-	GO:0005886//plasma membrane	GO:0042910//xenobiotic transmembrane transporter activity	GO:1990961//xenobiotic detoxification by transmembrane export across the plasma membrane
MSTRG.590.1	MSTRG.10181	0.973754	0.00102421	MSTRG.590	--	--	--	KDB20597.1 taxid=1215338 hypothetical protein H109_07449, partial [Trichophyton interdigitale MR816]	-	-	-	-	GO:0005886//plasma membrane	GO:0042910//xenobiotic transmembrane transporter activity	GO:1990961//xenobiotic detoxification by transmembrane export across the plasma membrane
MSTRG.5918.1	MSTRG.10181	-0.967531	0.00156421	MSTRG.5918	--	--	--	KDB20597.1 taxid=1215338 hypothetical protein H109_07449, partial [Trichophyton interdigitale MR816]	-	-	-	-	GO:0005886//plasma membrane	GO:0042910//xenobiotic transmembrane transporter activity	GO:1990961//xenobiotic detoxification by transmembrane export across the plasma membrane
MSTRG.6324.3	MSTRG.10181	-0.991319	0.000112703	MSTRG.6324	--	--	--	KDB20597.1 taxid=1215338 hypothetical protein H109_07449, partial [Trichophyton interdigitale MR816]	-	-	-	-	GO:0005886//plasma membrane	GO:0042910//xenobiotic transmembrane transporter activity	GO:1990961//xenobiotic detoxification by transmembrane export across the plasma membrane
MSTRG.6419.1	MSTRG.10181	-0.964055	0.00191486	MSTRG.6419	--	--	--	KDB20597.1 taxid=1215338 hypothetical protein H109_07449, partial [Trichophyton interdigitale MR816]	-	-	-	-	GO:0005886//plasma membrane	GO:0042910//xenobiotic transmembrane transporter activity	GO:1990961//xenobiotic detoxification by transmembrane export across the plasma membrane
MSTRG.6671.1	MSTRG.10181	-0.995923	2.48994e-05	MSTRG.6671	--	--	--	KDB20597.1 taxid=1215338 hypothetical protein H109_07449, partial [Trichophyton interdigitale MR816]	-	-	-	-	GO:0005886//plasma membrane	GO:0042910//xenobiotic transmembrane transporter activity	GO:1990961//xenobiotic detoxification by transmembrane export across the plasma membrane
MSTRG.6786.1	MSTRG.10181	0.980356	0.00057502	MSTRG.6786	--	--	--	KDB20597.1 taxid=1215338 hypothetical protein H109_07449, partial [Trichophyton interdigitale MR816]	-	-	-	-	GO:0005886//plasma membrane	GO:0042910//xenobiotic transmembrane transporter activity	GO:1990961//xenobiotic detoxification by transmembrane export across the plasma membrane
MSTRG.6819.1	MSTRG.10181	0.97614	0.000847174	MSTRG.6819	--	--	--	KDB20597.1 taxid=1215338 hypothetical protein H109_07449, partial [Trichophyton interdigitale MR816]	-	-	-	-	GO:0005886//plasma membrane	GO:0042910//xenobiotic transmembrane transporter activity	GO:1990961//xenobiotic detoxification by transmembrane export across the plasma membrane
MSTRG.6912.1	MSTRG.10181	-0.97459	0.000960326	MSTRG.6912	--	--	--	KDB20597.1 taxid=1215338 hypothetical protein H109_07449, partial [Trichophyton interdigitale MR816]	-	-	-	-	GO:0005886//plasma membrane	GO:0042910//xenobiotic transmembrane transporter activity	GO:1990961//xenobiotic detoxification by transmembrane export across the plasma membrane
MSTRG.6919.1	MSTRG.10181	-0.994953	3.81502e-05	g4032	--	--	--	KDB20597.1 taxid=1215338 hypothetical protein H109_07449, partial [Trichophyton interdigitale MR816]	-	-	-	-	GO:0005886//plasma membrane	GO:0042910//xenobiotic transmembrane transporter activity	GO:1990961//xenobiotic detoxification by transmembrane export across the plasma membrane
MSTRG.7119.1	MSTRG.10181	0.978127	0.000712426	MSTRG.7119	--	--	--	KDB20597.1 taxid=1215338 hypothetical protein H109_07449, partial [Trichophyton interdigitale MR816]	-	-	-	-	GO:0005886//plasma membrane	GO:0042910//xenobiotic transmembrane transporter activity	GO:1990961//xenobiotic detoxification by transmembrane export across the plasma membrane
MSTRG.7538.1	MSTRG.10181	0.962458	0.00208767	MSTRG.7538	--	--	--	KDB20597.1 taxid=1215338 hypothetical protein H109_07449, partial [Trichophyton interdigitale MR816]	-	-	-	-	GO:0005886//plasma membrane	GO:0042910//xenobiotic transmembrane transporter activity	GO:1990961//xenobiotic detoxification by transmembrane export across the plasma membrane
MSTRG.7658.1	MSTRG.10181	-0.988683	0.000191403	MSTRG.7658	--	--	--	KDB20597.1 taxid=1215338 hypothetical protein H109_07449, partial [Trichophyton interdigitale MR816]	-	-	-	-	GO:0005886//plasma membrane	GO:0042910//xenobiotic transmembrane transporter activity	GO:1990961//xenobiotic detoxification by transmembrane export across the plasma membrane
MSTRG.7753.1	MSTRG.10181	-0.992369	8.71163e-05	g4545	--	--	--	KDB20597.1 taxid=1215338 hypothetical protein H109_07449, partial [Trichophyton interdigitale MR816]	-	-	-	-	GO:0005886//plasma membrane	GO:0042910//xenobiotic transmembrane transporter activity	GO:1990961//xenobiotic detoxification by transmembrane export across the plasma membrane
MSTRG.7978.1	MSTRG.10181	-0.967861	0.00153273	MSTRG.7978	--	--	--	KDB20597.1 taxid=1215338 hypothetical protein H109_07449, partial [Trichophyton interdigitale MR816]	-	-	-	-	GO:0005886//plasma membrane	GO:0042910//xenobiotic transmembrane transporter activity	GO:1990961//xenobiotic detoxification by transmembrane export across the plasma membrane
MSTRG.8002.1	MSTRG.10181	0.956767	0.00276325	g4684	--	--	--	KDB20597.1 taxid=1215338 hypothetical protein H109_07449, partial [Trichophyton interdigitale MR816]	-	-	-	-	GO:0005886//plasma membrane	GO:0042910//xenobiotic transmembrane transporter activity	GO:1990961//xenobiotic detoxification by transmembrane export across the plasma membrane
MSTRG.806.1	MSTRG.10181	-0.966659	0.00164892	MSTRG.806	--	--	--	KDB20597.1 taxid=1215338 hypothetical protein H109_07449, partial [Trichophyton interdigitale MR816]	-	-	-	-	GO:0005886//plasma membrane	GO:0042910//xenobiotic transmembrane transporter activity	GO:1990961//xenobiotic detoxification by transmembrane export across the plasma membrane
MSTRG.8251.1	MSTRG.10181	-0.971596	0.00119872	g4851	--	--	--	KDB20597.1 taxid=1215338 hypothetical protein H109_07449, partial [Trichophyton interdigitale MR816]	-	-	-	-	GO:0005886//plasma membrane	GO:0042910//xenobiotic transmembrane transporter activity	GO:1990961//xenobiotic detoxification by transmembrane export across the plasma membrane
MSTRG.8636.1	MSTRG.10181	-0.974871	0.000939231	MSTRG.8636	--	--	--	KDB20597.1 taxid=1215338 hypothetical protein H109_07449, partial [Trichophyton interdigitale MR816]	-	-	-	-	GO:0005886//plasma membrane	GO:0042910//xenobiotic transmembrane transporter activity	GO:1990961//xenobiotic detoxification by transmembrane export across the plasma membrane
MSTRG.8860.1	MSTRG.10181	0.954778	0.00302127	MSTRG.8860	--	--	--	KDB20597.1 taxid=1215338 hypothetical protein H109_07449, partial [Trichophyton interdigitale MR816]	-	-	-	-	GO:0005886//plasma membrane	GO:0042910//xenobiotic transmembrane transporter activity	GO:1990961//xenobiotic detoxification by transmembrane export across the plasma membrane
MSTRG.8990.1	MSTRG.10181	-0.950552	0.00360717	MSTRG.8990	--	--	--	KDB20597.1 taxid=1215338 hypothetical protein H109_07449, partial [Trichophyton interdigitale MR816]	-	-	-	-	GO:0005886//plasma membrane	GO:0042910//xenobiotic transmembrane transporter activity	GO:1990961//xenobiotic detoxification by transmembrane export across the plasma membrane
MSTRG.9043.2	MSTRG.10181	0.969887	0.00134655	MSTRG.9043	--	--	--	KDB20597.1 taxid=1215338 hypothetical protein H109_07449, partial [Trichophyton interdigitale MR816]	-	-	-	-	GO:0005886//plasma membrane	GO:0042910//xenobiotic transmembrane transporter activity	GO:1990961//xenobiotic detoxification by transmembrane export across the plasma membrane
MSTRG.9405.1	MSTRG.10181	-0.983647	0.000398928	MSTRG.9405	--	--	--	KDB20597.1 taxid=1215338 hypothetical protein H109_07449, partial [Trichophyton interdigitale MR816]	-	-	-	-	GO:0005886//plasma membrane	GO:0042910//xenobiotic transmembrane transporter activity	GO:1990961//xenobiotic detoxification by transmembrane export across the plasma membrane
MSTRG.9487.1	MSTRG.10181	0.959441	0.00243422	g5613	--	--	--	KDB20597.1 taxid=1215338 hypothetical protein H109_07449, partial [Trichophyton interdigitale MR816]	-	-	-	-	GO:0005886//plasma membrane	GO:0042910//xenobiotic transmembrane transporter activity	GO:1990961//xenobiotic detoxification by transmembrane export across the plasma membrane
MSTRG.9507.1	MSTRG.10181	-0.965554	0.00175938	g5624	--	--	--	KDB20597.1 taxid=1215338 hypothetical protein H109_07449, partial [Trichophyton interdigitale MR816]	-	-	-	-	GO:0005886//plasma membrane	GO:0042910//xenobiotic transmembrane transporter activity	GO:1990961//xenobiotic detoxification by transmembrane export across the plasma membrane
MSTRG.961.1	MSTRG.10181	0.984197	0.000372636	g556	--	--	--	KDB20597.1 taxid=1215338 hypothetical protein H109_07449, partial [Trichophyton interdigitale MR816]	-	-	-	-	GO:0005886//plasma membrane	GO:0042910//xenobiotic transmembrane transporter activity	GO:1990961//xenobiotic detoxification by transmembrane export across the plasma membrane
MSTRG.9640.1	MSTRG.10181	-0.973199	0.00106779	MSTRG.9640	--	--	--	KDB20597.1 taxid=1215338 hypothetical protein H109_07449, partial [Trichophyton interdigitale MR816]	-	-	-	-	GO:0005886//plasma membrane	GO:0042910//xenobiotic transmembrane transporter activity	GO:1990961//xenobiotic detoxification by transmembrane export across the plasma membrane
MSTRG.9770.1	MSTRG.10181	-0.96237	0.00209743	MSTRG.9770	--	--	--	KDB20597.1 taxid=1215338 hypothetical protein H109_07449, partial [Trichophyton interdigitale MR816]	-	-	-	-	GO:0005886//plasma membrane	GO:0042910//xenobiotic transmembrane transporter activity	GO:1990961//xenobiotic detoxification by transmembrane export across the plasma membrane
MSTRG.9874.1	MSTRG.10181	-0.97392	0.00101138	MSTRG.9874	--	--	--	KDB20597.1 taxid=1215338 hypothetical protein H109_07449, partial [Trichophyton interdigitale MR816]	-	-	-	-	GO:0005886//plasma membrane	GO:0042910//xenobiotic transmembrane transporter activity	GO:1990961//xenobiotic detoxification by transmembrane export across the plasma membrane
ncRNA10	MSTRG.10181	-0.985838	0.000299429	ncRNA10_gene	--	--	--	KDB20597.1 taxid=1215338 hypothetical protein H109_07449, partial [Trichophyton interdigitale MR816]	-	-	-	-	GO:0005886//plasma membrane	GO:0042910//xenobiotic transmembrane transporter activity	GO:1990961//xenobiotic detoxification by transmembrane export across the plasma membrane
ncRNA27	MSTRG.10181	-0.989695	0.000158733	ncRNA27_gene	--	--	--	KDB20597.1 taxid=1215338 hypothetical protein H109_07449, partial [Trichophyton interdigitale MR816]	-	-	-	-	GO:0005886//plasma membrane	GO:0042910//xenobiotic transmembrane transporter activity	GO:1990961//xenobiotic detoxification by transmembrane export across the plasma membrane
MSTRG.10133.1	MSTRG.10182	0.969695	0.00136371	MSTRG.10133	--	--	TAR1	KAK2731437.1 taxid=2135911 hypothetical protein FQN57_003442, partial [Myotisia sp. PD_48]	-	-	-	-	-	-	-
MSTRG.10157.1	MSTRG.10182	0.967134	0.00160247	g6006	--	--	TAR1	KAK2731437.1 taxid=2135911 hypothetical protein FQN57_003442, partial [Myotisia sp. PD_48]	-	-	-	-	-	-	-
MSTRG.10182.2	MSTRG.10182	0.971132	0.00123805	MSTRG.10182	--	--	TAR1	KAK2731437.1 taxid=2135911 hypothetical protein FQN57_003442, partial [Myotisia sp. PD_48]	-	-	-	-	-	-	-
MSTRG.10182.6	MSTRG.10182	0.973811	0.00101978	MSTRG.10182	--	--	TAR1	KAK2731437.1 taxid=2135911 hypothetical protein FQN57_003442, partial [Myotisia sp. PD_48]	-	-	-	-	-	-	-
MSTRG.10288.1	MSTRG.10182	0.954969	0.00299597	MSTRG.10288	--	--	TAR1	KAK2731437.1 taxid=2135911 hypothetical protein FQN57_003442, partial [Myotisia sp. PD_48]	-	-	-	-	-	-	-
MSTRG.10321.1	MSTRG.10182	0.974558	0.000962684	g6106	--	--	TAR1	KAK2731437.1 taxid=2135911 hypothetical protein FQN57_003442, partial [Myotisia sp. PD_48]	-	-	-	-	-	-	-
MSTRG.10375.1	MSTRG.10182	0.953765	0.0031571	MSTRG.10375	--	--	TAR1	KAK2731437.1 taxid=2135911 hypothetical protein FQN57_003442, partial [Myotisia sp. PD_48]	-	-	-	-	-	-	-
MSTRG.10604.3	MSTRG.10182	0.987432	0.000235953	MSTRG.10604	--	--	TAR1	KAK2731437.1 taxid=2135911 hypothetical protein FQN57_003442, partial [Myotisia sp. PD_48]	-	-	-	-	-	-	-
MSTRG.10611.1	MSTRG.10182	0.977127	0.000778785	g6268	--	--	TAR1	KAK2731437.1 taxid=2135911 hypothetical protein FQN57_003442, partial [Myotisia sp. PD_48]	-	-	-	-	-	-	-
MSTRG.10726.1	MSTRG.10182	0.977694	0.00074078	g6334	--	--	TAR1	KAK2731437.1 taxid=2135911 hypothetical protein FQN57_003442, partial [Myotisia sp. PD_48]	-	-	-	-	-	-	-
MSTRG.11487.1	MSTRG.10182	-0.98141	0.000515159	g6809	--	--	TAR1	KAK2731437.1 taxid=2135911 hypothetical protein FQN57_003442, partial [Myotisia sp. PD_48]	-	-	-	-	-	-	-
MSTRG.11639.1	MSTRG.10182	-0.975228	0.00091287	MSTRG.11639	--	--	TAR1	KAK2731437.1 taxid=2135911 hypothetical protein FQN57_003442, partial [Myotisia sp. PD_48]	-	-	-	-	-	-	-
MSTRG.11695.1	MSTRG.10182	0.984256	0.000369855	g6931	--	--	TAR1	KAK2731437.1 taxid=2135911 hypothetical protein FQN57_003442, partial [Myotisia sp. PD_48]	-	-	-	-	-	-	-
MSTRG.11818.4	MSTRG.10182	0.978532	0.00068639	g7006	--	--	TAR1	KAK2731437.1 taxid=2135911 hypothetical protein FQN57_003442, partial [Myotisia sp. PD_48]	-	-	-	-	-	-	-
MSTRG.11868.1	MSTRG.10182	0.997675	8.10023e-06	MSTRG.11868	--	--	TAR1	KAK2731437.1 taxid=2135911 hypothetical protein FQN57_003442, partial [Myotisia sp. PD_48]	-	-	-	-	-	-	-
MSTRG.11947.1	MSTRG.10182	0.972376	0.00113408	g7087	--	--	TAR1	KAK2731437.1 taxid=2135911 hypothetical protein FQN57_003442, partial [Myotisia sp. PD_48]	-	-	-	-	-	-	-
MSTRG.12873.1	MSTRG.10182	-0.977413	0.000759489	g7657	--	--	TAR1	KAK2731437.1 taxid=2135911 hypothetical protein FQN57_003442, partial [Myotisia sp. PD_48]	-	-	-	-	-	-	-
MSTRG.1874.1	MSTRG.10182	0.997139	1.22666e-05	g1107	--	--	TAR1	KAK2731437.1 taxid=2135911 hypothetical protein FQN57_003442, partial [Myotisia sp. PD_48]	-	-	-	-	-	-	-
MSTRG.2224.1	MSTRG.10182	0.965997	0.00171467	g1302	--	--	TAR1	KAK2731437.1 taxid=2135911 hypothetical protein FQN57_003442, partial [Myotisia sp. PD_48]	-	-	-	-	-	-	-
MSTRG.2444.2	MSTRG.10182	0.980881	0.000544829	g1435	--	--	TAR1	KAK2731437.1 taxid=2135911 hypothetical protein FQN57_003442, partial [Myotisia sp. PD_48]	-	-	-	-	-	-	-
MSTRG.2870.3	MSTRG.10182	0.997053	1.3017e-05	g1690	--	--	TAR1	KAK2731437.1 taxid=2135911 hypothetical protein FQN57_003442, partial [Myotisia sp. PD_48]	-	-	-	-	-	-	-
MSTRG.3075.1	MSTRG.10182	0.98612	0.000287635	MSTRG.3075	--	--	TAR1	KAK2731437.1 taxid=2135911 hypothetical protein FQN57_003442, partial [Myotisia sp. PD_48]	-	-	-	-	-	-	-
MSTRG.326.1	MSTRG.10182	0.952644	0.00331079	g197	--	--	TAR1	KAK2731437.1 taxid=2135911 hypothetical protein FQN57_003442, partial [Myotisia sp. PD_48]	-	-	-	-	-	-	-
MSTRG.3638.1	MSTRG.10182	0.963024	0.0020256	MSTRG.3638	--	--	TAR1	KAK2731437.1 taxid=2135911 hypothetical protein FQN57_003442, partial [Myotisia sp. PD_48]	-	-	-	-	-	-	-
MSTRG.4300.1	MSTRG.10182	0.961558	0.00218833	MSTRG.4300	--	--	TAR1	KAK2731437.1 taxid=2135911 hypothetical protein FQN57_003442, partial [Myotisia sp. PD_48]	-	-	-	-	-	-	-
MSTRG.4413.1	MSTRG.10182	0.983929	0.000385332	MSTRG.4413	--	--	TAR1	KAK2731437.1 taxid=2135911 hypothetical protein FQN57_003442, partial [Myotisia sp. PD_48]	-	-	-	-	-	-	-
MSTRG.4457.1	MSTRG.10182	0.963121	0.00201507	MSTRG.4457	--	--	TAR1	KAK2731437.1 taxid=2135911 hypothetical protein FQN57_003442, partial [Myotisia sp. PD_48]	-	-	-	-	-	-	-
MSTRG.4810.1	MSTRG.10182	0.998155	5.10416e-06	MSTRG.4810	--	--	TAR1	KAK2731437.1 taxid=2135911 hypothetical protein FQN57_003442, partial [Myotisia sp. PD_48]	-	-	-	-	-	-	-
MSTRG.5255.1	MSTRG.10182	0.997897	6.6274e-06	g3081	--	--	TAR1	KAK2731437.1 taxid=2135911 hypothetical protein FQN57_003442, partial [Myotisia sp. PD_48]	-	-	-	-	-	-	-
MSTRG.6265.1	MSTRG.10182	0.995048	3.67256e-05	g3641	--	--	TAR1	KAK2731437.1 taxid=2135911 hypothetical protein FQN57_003442, partial [Myotisia sp. PD_48]	-	-	-	-	-	-	-
MSTRG.6276.1	MSTRG.10182	0.997861	6.8556e-06	g3646	--	--	TAR1	KAK2731437.1 taxid=2135911 hypothetical protein FQN57_003442, partial [Myotisia sp. PD_48]	-	-	-	-	-	-	-
MSTRG.6408.1	MSTRG.10182	-0.980329	0.00057663	MSTRG.6408	--	--	TAR1	KAK2731437.1 taxid=2135911 hypothetical protein FQN57_003442, partial [Myotisia sp. PD_48]	-	-	-	-	-	-	-
MSTRG.7529.1	MSTRG.10182	0.957439	0.00267863	g4411	--	--	TAR1	KAK2731437.1 taxid=2135911 hypothetical protein FQN57_003442, partial [Myotisia sp. PD_48]	-	-	-	-	-	-	-
MSTRG.7715.1	MSTRG.10182	0.975386	0.000901321	g4521	--	--	TAR1	KAK2731437.1 taxid=2135911 hypothetical protein FQN57_003442, partial [Myotisia sp. PD_48]	-	-	-	-	-	-	-
MSTRG.7776.1	MSTRG.10182	-0.993281	6.75609e-05	MSTRG.7776	--	--	TAR1	KAK2731437.1 taxid=2135911 hypothetical protein FQN57_003442, partial [Myotisia sp. PD_48]	-	-	-	-	-	-	-
MSTRG.8150.1	MSTRG.10182	0.983871	0.000388114	MSTRG.8150	--	--	TAR1	KAK2731437.1 taxid=2135911 hypothetical protein FQN57_003442, partial [Myotisia sp. PD_48]	-	-	-	-	-	-	-
MSTRG.8231.1	MSTRG.10182	-0.979409	0.000631618	g4838	--	--	TAR1	KAK2731437.1 taxid=2135911 hypothetical protein FQN57_003442, partial [Myotisia sp. PD_48]	-	-	-	-	-	-	-
MSTRG.8241.1	MSTRG.10182	0.973647	0.00103257	g4846	--	--	TAR1	KAK2731437.1 taxid=2135911 hypothetical protein FQN57_003442, partial [Myotisia sp. PD_48]	-	-	-	-	-	-	-
MSTRG.8413.1	MSTRG.10182	0.980242	0.000581723	g4947	--	--	TAR1	KAK2731437.1 taxid=2135911 hypothetical protein FQN57_003442, partial [Myotisia sp. PD_48]	-	-	-	-	-	-	-
MSTRG.9047.2	MSTRG.10182	0.964307	0.00188826	MSTRG.9047	--	--	TAR1	KAK2731437.1 taxid=2135911 hypothetical protein FQN57_003442, partial [Myotisia sp. PD_48]	-	-	-	-	-	-	-
MSTRG.953.1	MSTRG.10182	0.975807	0.000870883	g549	--	--	TAR1	KAK2731437.1 taxid=2135911 hypothetical protein FQN57_003442, partial [Myotisia sp. PD_48]	-	-	-	-	-	-	-
MSTRG.9902.1	MSTRG.10182	0.99446	4.59585e-05	MSTRG.9902	--	--	TAR1	KAK2731437.1 taxid=2135911 hypothetical protein FQN57_003442, partial [Myotisia sp. PD_48]	-	-	-	-	-	-	-
MSTRG.9936.1	MSTRG.10182	0.996132	2.24171e-05	g5865	--	--	TAR1	KAK2731437.1 taxid=2135911 hypothetical protein FQN57_003442, partial [Myotisia sp. PD_48]	-	-	-	-	-	-	-
MSTRG.10121.1	MSTRG.10226	0.984439	0.000361343	g5983	--	--	--	KAG5201291.1 taxid=101480 hypothetical protein GY631_7573 [Trichophyton interdigitale]	-	-	-	-	-	GO:0000981//DNA-binding transcription factor activity, RNA polymerase II-specific;GO:0003700//DNA-binding transcription factor activity;GO:0008270//zinc ion binding	GO:0006355//regulation of transcription, DNA-templated;GO:0015074//DNA integration
MSTRG.10851.4	MSTRG.10226	0.989362	0.000169138	MSTRG.10851	--	--	--	KAG5201291.1 taxid=101480 hypothetical protein GY631_7573 [Trichophyton interdigitale]	-	-	-	-	-	GO:0000981//DNA-binding transcription factor activity, RNA polymerase II-specific;GO:0003700//DNA-binding transcription factor activity;GO:0008270//zinc ion binding	GO:0006355//regulation of transcription, DNA-templated;GO:0015074//DNA integration
MSTRG.11410.1	MSTRG.10226	0.984956	0.000337794	g6768	--	--	--	KAG5201291.1 taxid=101480 hypothetical protein GY631_7573 [Trichophyton interdigitale]	-	-	-	-	-	GO:0000981//DNA-binding transcription factor activity, RNA polymerase II-specific;GO:0003700//DNA-binding transcription factor activity;GO:0008270//zinc ion binding	GO:0006355//regulation of transcription, DNA-templated;GO:0015074//DNA integration
MSTRG.1320.1	MSTRG.10226	0.953831	0.00314822	g783	--	--	--	KAG5201291.1 taxid=101480 hypothetical protein GY631_7573 [Trichophyton interdigitale]	-	-	-	-	-	GO:0000981//DNA-binding transcription factor activity, RNA polymerase II-specific;GO:0003700//DNA-binding transcription factor activity;GO:0008270//zinc ion binding	GO:0006355//regulation of transcription, DNA-templated;GO:0015074//DNA integration
MSTRG.4376.1	MSTRG.10226	0.966675	0.00164732	g2578	--	--	--	KAG5201291.1 taxid=101480 hypothetical protein GY631_7573 [Trichophyton interdigitale]	-	-	-	-	-	GO:0000981//DNA-binding transcription factor activity, RNA polymerase II-specific;GO:0003700//DNA-binding transcription factor activity;GO:0008270//zinc ion binding	GO:0006355//regulation of transcription, DNA-templated;GO:0015074//DNA integration
MSTRG.4680.1	MSTRG.10226	0.961709	0.00217118	MSTRG.4680	--	--	--	KAG5201291.1 taxid=101480 hypothetical protein GY631_7573 [Trichophyton interdigitale]	-	-	-	-	-	GO:0000981//DNA-binding transcription factor activity, RNA polymerase II-specific;GO:0003700//DNA-binding transcription factor activity;GO:0008270//zinc ion binding	GO:0006355//regulation of transcription, DNA-templated;GO:0015074//DNA integration
MSTRG.4692.1	MSTRG.10226	0.999589	2.5335e-07	g2759	--	--	--	KAG5201291.1 taxid=101480 hypothetical protein GY631_7573 [Trichophyton interdigitale]	-	-	-	-	-	GO:0000981//DNA-binding transcription factor activity, RNA polymerase II-specific;GO:0003700//DNA-binding transcription factor activity;GO:0008270//zinc ion binding	GO:0006355//regulation of transcription, DNA-templated;GO:0015074//DNA integration
MSTRG.4885.1	MSTRG.10226	0.974251	0.000985974	g2874	--	--	--	KAG5201291.1 taxid=101480 hypothetical protein GY631_7573 [Trichophyton interdigitale]	-	-	-	-	-	GO:0000981//DNA-binding transcription factor activity, RNA polymerase II-specific;GO:0003700//DNA-binding transcription factor activity;GO:0008270//zinc ion binding	GO:0006355//regulation of transcription, DNA-templated;GO:0015074//DNA integration
MSTRG.732.1	MSTRG.10226	0.953772	0.00315619	g426	--	--	--	KAG5201291.1 taxid=101480 hypothetical protein GY631_7573 [Trichophyton interdigitale]	-	-	-	-	-	GO:0000981//DNA-binding transcription factor activity, RNA polymerase II-specific;GO:0003700//DNA-binding transcription factor activity;GO:0008270//zinc ion binding	GO:0006355//regulation of transcription, DNA-templated;GO:0015074//DNA integration
MSTRG.7623.1	MSTRG.10226	0.973575	0.00103822	g4466	--	--	--	KAG5201291.1 taxid=101480 hypothetical protein GY631_7573 [Trichophyton interdigitale]	-	-	-	-	-	GO:0000981//DNA-binding transcription factor activity, RNA polymerase II-specific;GO:0003700//DNA-binding transcription factor activity;GO:0008270//zinc ion binding	GO:0006355//regulation of transcription, DNA-templated;GO:0015074//DNA integration
MSTRG.8651.2	MSTRG.10226	0.973954	0.00100876	MSTRG.8651	--	--	--	KAG5201291.1 taxid=101480 hypothetical protein GY631_7573 [Trichophyton interdigitale]	-	-	-	-	-	GO:0000981//DNA-binding transcription factor activity, RNA polymerase II-specific;GO:0003700//DNA-binding transcription factor activity;GO:0008270//zinc ion binding	GO:0006355//regulation of transcription, DNA-templated;GO:0015074//DNA integration
MSTRG.9220.1	MSTRG.10226	0.978922	0.000661713	g5438	--	--	--	KAG5201291.1 taxid=101480 hypothetical protein GY631_7573 [Trichophyton interdigitale]	-	-	-	-	-	GO:0000981//DNA-binding transcription factor activity, RNA polymerase II-specific;GO:0003700//DNA-binding transcription factor activity;GO:0008270//zinc ion binding	GO:0006355//regulation of transcription, DNA-templated;GO:0015074//DNA integration
MSTRG.10187.1	MSTRG.10267	-0.972376	0.00113407	g6023	--	--	--	EGE06980.1 taxid=559882 hypothetical protein TEQG_05815 [Trichophyton equinum CBS 127.97]	-	-	-	-	-	-	-
MSTRG.10276.1	MSTRG.10267	0.987155	0.000246418	g6076	--	--	--	EGE06980.1 taxid=559882 hypothetical protein TEQG_05815 [Trichophyton equinum CBS 127.97]	-	-	-	-	-	-	-
MSTRG.10578.1	MSTRG.10267	0.975807	0.000870847	g6250	--	--	--	EGE06980.1 taxid=559882 hypothetical protein TEQG_05815 [Trichophyton equinum CBS 127.97]	-	-	-	-	-	-	-
MSTRG.10629.1	MSTRG.10267	0.96538	0.00177711	g6277	--	--	--	EGE06980.1 taxid=559882 hypothetical protein TEQG_05815 [Trichophyton equinum CBS 127.97]	-	-	-	-	-	-	-
MSTRG.10634.1	MSTRG.10267	0.984967	0.000337281	g6279	--	--	--	EGE06980.1 taxid=559882 hypothetical protein TEQG_05815 [Trichophyton equinum CBS 127.97]	-	-	-	-	-	-	-
MSTRG.10652.4	MSTRG.10267	0.987323	0.000240034	MSTRG.10652	--	--	--	EGE06980.1 taxid=559882 hypothetical protein TEQG_05815 [Trichophyton equinum CBS 127.97]	-	-	-	-	-	-	-
MSTRG.10941.4	MSTRG.10267	0.972615	0.00111464	MSTRG.10941	--	--	--	EGE06980.1 taxid=559882 hypothetical protein TEQG_05815 [Trichophyton equinum CBS 127.97]	-	-	-	-	-	-	-
MSTRG.10993.1	MSTRG.10267	0.997431	9.89235e-06	MSTRG.10993	--	--	--	EGE06980.1 taxid=559882 hypothetical protein TEQG_05815 [Trichophyton equinum CBS 127.97]	-	-	-	-	-	-	-
MSTRG.11086.1	MSTRG.10267	0.978178	0.000709096	g6548	--	--	--	EGE06980.1 taxid=559882 hypothetical protein TEQG_05815 [Trichophyton equinum CBS 127.97]	-	-	-	-	-	-	-
MSTRG.11325.2	MSTRG.10267	0.985271	0.000323816	MSTRG.11325	--	--	--	EGE06980.1 taxid=559882 hypothetical protein TEQG_05815 [Trichophyton equinum CBS 127.97]	-	-	-	-	-	-	-
MSTRG.11393.1	MSTRG.10267	-0.964078	0.00191245	g6758	--	--	--	EGE06980.1 taxid=559882 hypothetical protein TEQG_05815 [Trichophyton equinum CBS 127.97]	-	-	-	-	-	-	-
MSTRG.1142.1	MSTRG.10267	0.969725	0.00136098	g665	--	--	--	EGE06980.1 taxid=559882 hypothetical protein TEQG_05815 [Trichophyton equinum CBS 127.97]	-	-	-	-	-	-	-
MSTRG.11563.1	MSTRG.10267	0.966628	0.00165192	g6858	--	--	--	EGE06980.1 taxid=559882 hypothetical protein TEQG_05815 [Trichophyton equinum CBS 127.97]	-	-	-	-	-	-	-
MSTRG.11823.1	MSTRG.10267	0.959607	0.00241439	MSTRG.11823	--	--	--	EGE06980.1 taxid=559882 hypothetical protein TEQG_05815 [Trichophyton equinum CBS 127.97]	-	-	-	-	-	-	-
MSTRG.11940.1	MSTRG.10267	-0.973471	0.00104634	g7082	--	--	--	EGE06980.1 taxid=559882 hypothetical protein TEQG_05815 [Trichophyton equinum CBS 127.97]	-	-	-	-	-	-	-
MSTRG.11955.1	MSTRG.10267	0.981422	0.000514505	MSTRG.11955	--	--	--	EGE06980.1 taxid=559882 hypothetical protein TEQG_05815 [Trichophyton equinum CBS 127.97]	-	-	-	-	-	-	-
MSTRG.12167.1	MSTRG.10267	0.994488	4.54886e-05	MSTRG.12167	--	--	--	EGE06980.1 taxid=559882 hypothetical protein TEQG_05815 [Trichophyton equinum CBS 127.97]	-	-	-	-	-	-	-
MSTRG.12500.1	MSTRG.10267	0.983625	0.000400023	MSTRG.12500	--	--	--	EGE06980.1 taxid=559882 hypothetical protein TEQG_05815 [Trichophyton equinum CBS 127.97]	-	-	-	-	-	-	-
MSTRG.12511.2	MSTRG.10267	-0.982025	0.000481742	g7425	--	--	--	EGE06980.1 taxid=559882 hypothetical protein TEQG_05815 [Trichophyton equinum CBS 127.97]	-	-	-	-	-	-	-
MSTRG.12615.1	MSTRG.10267	0.977346	0.000763992	MSTRG.12615	--	--	--	EGE06980.1 taxid=559882 hypothetical protein TEQG_05815 [Trichophyton equinum CBS 127.97]	-	-	-	-	-	-	-
MSTRG.12663.1	MSTRG.10267	0.992176	9.15875e-05	MSTRG.12663	--	--	--	EGE06980.1 taxid=559882 hypothetical protein TEQG_05815 [Trichophyton equinum CBS 127.97]	-	-	-	-	-	-	-
MSTRG.12755.1	MSTRG.10267	0.962085	0.00212912	g7570	--	--	--	EGE06980.1 taxid=559882 hypothetical protein TEQG_05815 [Trichophyton equinum CBS 127.97]	-	-	-	-	-	-	-
MSTRG.12869.1	MSTRG.10267	0.984754	0.000346883	g7655	--	--	--	EGE06980.1 taxid=559882 hypothetical protein TEQG_05815 [Trichophyton equinum CBS 127.97]	-	-	-	-	-	-	-
MSTRG.1354.1	MSTRG.10267	-0.961736	0.0021682	g801	--	--	--	EGE06980.1 taxid=559882 hypothetical protein TEQG_05815 [Trichophyton equinum CBS 127.97]	-	-	-	-	-	-	-
MSTRG.1435.1	MSTRG.10267	-0.967115	0.00160435	MSTRG.1435	--	--	--	EGE06980.1 taxid=559882 hypothetical protein TEQG_05815 [Trichophyton equinum CBS 127.97]	-	-	-	-	-	-	-
MSTRG.1785.1	MSTRG.10267	0.961849	0.00215543	MSTRG.1785	--	--	--	EGE06980.1 taxid=559882 hypothetical protein TEQG_05815 [Trichophyton equinum CBS 127.97]	-	-	-	-	-	-	-
MSTRG.1815.1	MSTRG.10267	0.957516	0.00266894	g1076	--	--	--	EGE06980.1 taxid=559882 hypothetical protein TEQG_05815 [Trichophyton equinum CBS 127.97]	-	-	-	-	-	-	-
MSTRG.1976.2	MSTRG.10267	-0.978948	0.00066012	g1165	--	--	--	EGE06980.1 taxid=559882 hypothetical protein TEQG_05815 [Trichophyton equinum CBS 127.97]	-	-	-	-	-	-	-
MSTRG.2292.1	MSTRG.10267	-0.973401	0.00105183	MSTRG.2292	--	--	--	EGE06980.1 taxid=559882 hypothetical protein TEQG_05815 [Trichophyton equinum CBS 127.97]	-	-	-	-	-	-	-
MSTRG.2631.1	MSTRG.10267	0.988683	0.00019138	g1543	--	--	--	EGE06980.1 taxid=559882 hypothetical protein TEQG_05815 [Trichophyton equinum CBS 127.97]	-	-	-	-	-	-	-
MSTRG.2710.1	MSTRG.10267	-0.994955	3.81203e-05	MSTRG.2710	--	--	--	EGE06980.1 taxid=559882 hypothetical protein TEQG_05815 [Trichophyton equinum CBS 127.97]	-	-	-	-	-	-	-
MSTRG.2825.3	MSTRG.10267	-0.974722	0.000950359	g1661	--	--	--	EGE06980.1 taxid=559882 hypothetical protein TEQG_05815 [Trichophyton equinum CBS 127.97]	-	-	-	-	-	-	-
MSTRG.2851.1	MSTRG.10267	0.973721	0.00102679	MSTRG.2851	--	--	--	EGE06980.1 taxid=559882 hypothetical protein TEQG_05815 [Trichophyton equinum CBS 127.97]	-	-	-	-	-	-	-
MSTRG.2855.1	MSTRG.10267	0.983342	0.000413942	MSTRG.2855	--	--	--	EGE06980.1 taxid=559882 hypothetical protein TEQG_05815 [Trichophyton equinum CBS 127.97]	-	-	-	-	-	-	-
MSTRG.3012.1	MSTRG.10267	-0.969133	0.00141447	g1782	--	--	--	EGE06980.1 taxid=559882 hypothetical protein TEQG_05815 [Trichophyton equinum CBS 127.97]	-	-	-	-	-	-	-
MSTRG.3146.1	MSTRG.10267	0.984216	0.000371715	g1858	--	--	--	EGE06980.1 taxid=559882 hypothetical protein TEQG_05815 [Trichophyton equinum CBS 127.97]	-	-	-	-	-	-	-
MSTRG.3206.1	MSTRG.10267	0.953878	0.00314175	MSTRG.3206	--	--	--	EGE06980.1 taxid=559882 hypothetical protein TEQG_05815 [Trichophyton equinum CBS 127.97]	-	-	-	-	-	-	-
MSTRG.334.1	MSTRG.10267	-0.96137	0.0022096	MSTRG.334	--	--	--	EGE06980.1 taxid=559882 hypothetical protein TEQG_05815 [Trichophyton equinum CBS 127.97]	-	-	-	-	-	-	-
MSTRG.3534.1	MSTRG.10267	-0.971926	0.00117116	g2068	--	--	--	EGE06980.1 taxid=559882 hypothetical protein TEQG_05815 [Trichophyton equinum CBS 127.97]	-	-	-	-	-	-	-
MSTRG.3563.1	MSTRG.10267	0.997936	6.38446e-06	g2087	--	--	--	EGE06980.1 taxid=559882 hypothetical protein TEQG_05815 [Trichophyton equinum CBS 127.97]	-	-	-	-	-	-	-
MSTRG.3838.1	MSTRG.10267	0.978419	0.000693615	MSTRG.3838	--	--	--	EGE06980.1 taxid=559882 hypothetical protein TEQG_05815 [Trichophyton equinum CBS 127.97]	-	-	-	-	-	-	-
MSTRG.4345.1	MSTRG.10267	-0.979317	0.000637238	g2559	--	--	--	EGE06980.1 taxid=559882 hypothetical protein TEQG_05815 [Trichophyton equinum CBS 127.97]	-	-	-	-	-	-	-
MSTRG.4520.1	MSTRG.10267	-0.969089	0.00141851	g2661	--	--	--	EGE06980.1 taxid=559882 hypothetical protein TEQG_05815 [Trichophyton equinum CBS 127.97]	-	-	-	-	-	-	-
MSTRG.4540.1	MSTRG.10267	-0.951165	0.00351908	g2675	--	--	--	EGE06980.1 taxid=559882 hypothetical protein TEQG_05815 [Trichophyton equinum CBS 127.97]	-	-	-	-	-	-	-
MSTRG.4591.1	MSTRG.10267	0.974674	0.000954004	MSTRG.4591	--	--	--	EGE06980.1 taxid=559882 hypothetical protein TEQG_05815 [Trichophyton equinum CBS 127.97]	-	-	-	-	-	-	-
MSTRG.4802.2	MSTRG.10267	0.96753	0.00156432	g2831	--	--	--	EGE06980.1 taxid=559882 hypothetical protein TEQG_05815 [Trichophyton equinum CBS 127.97]	-	-	-	-	-	-	-
MSTRG.4892.1	MSTRG.10267	-0.987382	0.000237798	g2878	--	--	--	EGE06980.1 taxid=559882 hypothetical protein TEQG_05815 [Trichophyton equinum CBS 127.97]	-	-	-	-	-	-	-
MSTRG.5027.1	MSTRG.10267	0.9665	0.00166455	g2951	--	--	--	EGE06980.1 taxid=559882 hypothetical protein TEQG_05815 [Trichophyton equinum CBS 127.97]	-	-	-	-	-	-	-
MSTRG.5182.1	MSTRG.10267	0.997922	6.47319e-06	MSTRG.5182	--	--	--	EGE06980.1 taxid=559882 hypothetical protein TEQG_05815 [Trichophyton equinum CBS 127.97]	-	-	-	-	-	-	-
MSTRG.5264.1	MSTRG.10267	0.958933	0.00249506	MSTRG.5264	--	--	--	EGE06980.1 taxid=559882 hypothetical protein TEQG_05815 [Trichophyton equinum CBS 127.97]	-	-	-	-	-	-	-
MSTRG.5303.1	MSTRG.10267	0.951134	0.00352353	g3108	--	--	--	EGE06980.1 taxid=559882 hypothetical protein TEQG_05815 [Trichophyton equinum CBS 127.97]	-	-	-	-	-	-	-
MSTRG.5339.1	MSTRG.10267	0.959373	0.0024423	g3132	--	--	--	EGE06980.1 taxid=559882 hypothetical protein TEQG_05815 [Trichophyton equinum CBS 127.97]	-	-	-	-	-	-	-
MSTRG.5460.1	MSTRG.10267	0.993997	5.39427e-05	MSTRG.5460	--	--	--	EGE06980.1 taxid=559882 hypothetical protein TEQG_05815 [Trichophyton equinum CBS 127.97]	-	-	-	-	-	-	-
MSTRG.5462.1	MSTRG.10267	0.97976	0.00061035	MSTRG.5462	--	--	--	EGE06980.1 taxid=559882 hypothetical protein TEQG_05815 [Trichophyton equinum CBS 127.97]	-	-	-	-	-	-	-
MSTRG.5463.1	MSTRG.10267	0.985437	0.000316572	MSTRG.5463	--	--	--	EGE06980.1 taxid=559882 hypothetical protein TEQG_05815 [Trichophyton equinum CBS 127.97]	-	-	-	-	-	-	-
MSTRG.5464.2	MSTRG.10267	0.980779	0.00055062	MSTRG.5464	--	--	--	EGE06980.1 taxid=559882 hypothetical protein TEQG_05815 [Trichophyton equinum CBS 127.97]	-	-	-	-	-	-	-
MSTRG.560.1	MSTRG.10267	0.967727	0.0015455	g327	--	--	--	EGE06980.1 taxid=559882 hypothetical protein TEQG_05815 [Trichophyton equinum CBS 127.97]	-	-	-	-	-	-	-
MSTRG.5611.1	MSTRG.10267	0.950252	0.00365072	MSTRG.5611	--	--	--	EGE06980.1 taxid=559882 hypothetical protein TEQG_05815 [Trichophyton equinum CBS 127.97]	-	-	-	-	-	-	-
MSTRG.590.1	MSTRG.10267	-0.977965	0.000722933	MSTRG.590	--	--	--	EGE06980.1 taxid=559882 hypothetical protein TEQG_05815 [Trichophyton equinum CBS 127.97]	-	-	-	-	-	-	-
MSTRG.5918.1	MSTRG.10267	0.975496	0.000893312	MSTRG.5918	--	--	--	EGE06980.1 taxid=559882 hypothetical protein TEQG_05815 [Trichophyton equinum CBS 127.97]	-	-	-	-	-	-	-
MSTRG.6146.1	MSTRG.10267	0.952945	0.00326917	MSTRG.6146	--	--	--	EGE06980.1 taxid=559882 hypothetical protein TEQG_05815 [Trichophyton equinum CBS 127.97]	-	-	-	-	-	-	-
MSTRG.6324.3	MSTRG.10267	0.99706	1.29515e-05	MSTRG.6324	--	--	--	EGE06980.1 taxid=559882 hypothetical protein TEQG_05815 [Trichophyton equinum CBS 127.97]	-	-	-	-	-	-	-
MSTRG.6419.1	MSTRG.10267	0.975564	0.00088835	MSTRG.6419	--	--	--	EGE06980.1 taxid=559882 hypothetical protein TEQG_05815 [Trichophyton equinum CBS 127.97]	-	-	-	-	-	-	-
MSTRG.6431.1	MSTRG.10267	-0.954087	0.00311362	g3740	--	--	--	EGE06980.1 taxid=559882 hypothetical protein TEQG_05815 [Trichophyton equinum CBS 127.97]	-	-	-	-	-	-	-
MSTRG.6671.1	MSTRG.10267	0.996362	1.98233e-05	MSTRG.6671	--	--	--	EGE06980.1 taxid=559882 hypothetical protein TEQG_05815 [Trichophyton equinum CBS 127.97]	-	-	-	-	-	-	-
MSTRG.6696.1	MSTRG.10267	0.950536	0.00360947	g3875	--	--	--	EGE06980.1 taxid=559882 hypothetical protein TEQG_05815 [Trichophyton equinum CBS 127.97]	-	-	-	-	-	-	-
MSTRG.6786.1	MSTRG.10267	-0.98835	0.000202791	MSTRG.6786	--	--	--	EGE06980.1 taxid=559882 hypothetical protein TEQG_05815 [Trichophyton equinum CBS 127.97]	-	-	-	-	-	-	-
MSTRG.6819.1	MSTRG.10267	-0.969834	0.00135129	MSTRG.6819	--	--	--	EGE06980.1 taxid=559882 hypothetical protein TEQG_05815 [Trichophyton equinum CBS 127.97]	-	-	-	-	-	-	-
MSTRG.6912.1	MSTRG.10267	0.96829	0.00149231	MSTRG.6912	--	--	--	EGE06980.1 taxid=559882 hypothetical protein TEQG_05815 [Trichophyton equinum CBS 127.97]	-	-	-	-	-	-	-
MSTRG.6919.1	MSTRG.10267	0.999413	5.17343e-07	g4032	--	--	--	EGE06980.1 taxid=559882 hypothetical protein TEQG_05815 [Trichophyton equinum CBS 127.97]	-	-	-	-	-	-	-
MSTRG.7119.1	MSTRG.10267	-0.978902	0.000663022	MSTRG.7119	--	--	--	EGE06980.1 taxid=559882 hypothetical protein TEQG_05815 [Trichophyton equinum CBS 127.97]	-	-	-	-	-	-	-
MSTRG.7538.1	MSTRG.10267	-0.971373	0.00121754	MSTRG.7538	--	--	--	EGE06980.1 taxid=559882 hypothetical protein TEQG_05815 [Trichophyton equinum CBS 127.97]	-	-	-	-	-	-	-
MSTRG.7658.1	MSTRG.10267	0.986815	0.000259617	MSTRG.7658	--	--	--	EGE06980.1 taxid=559882 hypothetical protein TEQG_05815 [Trichophyton equinum CBS 127.97]	-	-	-	-	-	-	-
MSTRG.7753.1	MSTRG.10267	0.990991	0.000121374	g4545	--	--	--	EGE06980.1 taxid=559882 hypothetical protein TEQG_05815 [Trichophyton equinum CBS 127.97]	-	-	-	-	-	-	-
MSTRG.7978.1	MSTRG.10267	0.974865	0.000939697	MSTRG.7978	--	--	--	EGE06980.1 taxid=559882 hypothetical protein TEQG_05815 [Trichophyton equinum CBS 127.97]	-	-	-	-	-	-	-
MSTRG.8002.1	MSTRG.10267	-0.960761	0.00227937	g4684	--	--	--	EGE06980.1 taxid=559882 hypothetical protein TEQG_05815 [Trichophyton equinum CBS 127.97]	-	-	-	-	-	-	-
MSTRG.806.1	MSTRG.10267	0.974	0.00100525	MSTRG.806	--	--	--	EGE06980.1 taxid=559882 hypothetical protein TEQG_05815 [Trichophyton equinum CBS 127.97]	-	-	-	-	-	-	-
MSTRG.8067.1	MSTRG.10267	0.954887	0.00300685	g4729	--	--	--	EGE06980.1 taxid=559882 hypothetical protein TEQG_05815 [Trichophyton equinum CBS 127.97]	-	-	-	-	-	-	-
MSTRG.8241.2	MSTRG.10267	-0.950904	0.00355638	g4846	--	--	--	EGE06980.1 taxid=559882 hypothetical protein TEQG_05815 [Trichophyton equinum CBS 127.97]	-	-	-	-	-	-	-
MSTRG.8251.1	MSTRG.10267	0.981362	0.000517822	g4851	--	--	--	EGE06980.1 taxid=559882 hypothetical protein TEQG_05815 [Trichophyton equinum CBS 127.97]	-	-	-	-	-	-	-
MSTRG.8636.1	MSTRG.10267	0.979725	0.000612469	MSTRG.8636	--	--	--	EGE06980.1 taxid=559882 hypothetical protein TEQG_05815 [Trichophyton equinum CBS 127.97]	-	-	-	-	-	-	-
MSTRG.8666.1	MSTRG.10267	0.953878	0.00314182	g5108	--	--	--	EGE06980.1 taxid=559882 hypothetical protein TEQG_05815 [Trichophyton equinum CBS 127.97]	-	-	-	-	-	-	-
MSTRG.8860.1	MSTRG.10267	-0.959853	0.00238536	MSTRG.8860	--	--	--	EGE06980.1 taxid=559882 hypothetical protein TEQG_05815 [Trichophyton equinum CBS 127.97]	-	-	-	-	-	-	-
MSTRG.8990.1	MSTRG.10267	0.964291	0.00188993	MSTRG.8990	--	--	--	EGE06980.1 taxid=559882 hypothetical protein TEQG_05815 [Trichophyton equinum CBS 127.97]	-	-	-	-	-	-	-
MSTRG.9043.2	MSTRG.10267	-0.966997	0.0016158	MSTRG.9043	--	--	--	EGE06980.1 taxid=559882 hypothetical protein TEQG_05815 [Trichophyton equinum CBS 127.97]	-	-	-	-	-	-	-
MSTRG.9220.4	MSTRG.10267	-0.955663	0.00290506	g5438	--	--	--	EGE06980.1 taxid=559882 hypothetical protein TEQG_05815 [Trichophyton equinum CBS 127.97]	-	-	-	-	-	-	-
MSTRG.9318.1	MSTRG.10267	-0.955971	0.00286514	MSTRG.9318	--	--	--	EGE06980.1 taxid=559882 hypothetical protein TEQG_05815 [Trichophyton equinum CBS 127.97]	-	-	-	-	-	-	-
MSTRG.9405.1	MSTRG.10267	0.98335	0.00041354	MSTRG.9405	--	--	--	EGE06980.1 taxid=559882 hypothetical protein TEQG_05815 [Trichophyton equinum CBS 127.97]	-	-	-	-	-	-	-
MSTRG.9487.1	MSTRG.10267	-0.952325	0.00335511	g5613	--	--	--	EGE06980.1 taxid=559882 hypothetical protein TEQG_05815 [Trichophyton equinum CBS 127.97]	-	-	-	-	-	-	-
MSTRG.9507.1	MSTRG.10267	0.973781	0.00102211	g5624	--	--	--	EGE06980.1 taxid=559882 hypothetical protein TEQG_05815 [Trichophyton equinum CBS 127.97]	-	-	-	-	-	-	-
MSTRG.961.1	MSTRG.10267	-0.989808	0.000155292	g556	--	--	--	EGE06980.1 taxid=559882 hypothetical protein TEQG_05815 [Trichophyton equinum CBS 127.97]	-	-	-	-	-	-	-
MSTRG.9640.1	MSTRG.10267	0.977119	0.000779293	MSTRG.9640	--	--	--	EGE06980.1 taxid=559882 hypothetical protein TEQG_05815 [Trichophyton equinum CBS 127.97]	-	-	-	-	-	-	-
MSTRG.9764.1	MSTRG.10267	-0.957176	0.0027116	g5769	--	--	--	EGE06980.1 taxid=559882 hypothetical protein TEQG_05815 [Trichophyton equinum CBS 127.97]	-	-	-	-	-	-	-
MSTRG.9770.1	MSTRG.10267	0.970216	0.0013174	MSTRG.9770	--	--	--	EGE06980.1 taxid=559882 hypothetical protein TEQG_05815 [Trichophyton equinum CBS 127.97]	-	-	-	-	-	-	-
MSTRG.9874.1	MSTRG.10267	0.981221	0.000525665	MSTRG.9874	--	--	--	EGE06980.1 taxid=559882 hypothetical protein TEQG_05815 [Trichophyton equinum CBS 127.97]	-	-	-	-	-	-	-
MSTRG.9888.1	MSTRG.10267	-0.96638	0.00167641	g5845	--	--	--	EGE06980.1 taxid=559882 hypothetical protein TEQG_05815 [Trichophyton equinum CBS 127.97]	-	-	-	-	-	-	-
MSTRG.9921.1	MSTRG.10267	-0.954769	0.00302244	MSTRG.9921	--	--	--	EGE06980.1 taxid=559882 hypothetical protein TEQG_05815 [Trichophyton equinum CBS 127.97]	-	-	-	-	-	-	-
ncRNA10	MSTRG.10267	0.993249	6.82019e-05	ncRNA10_gene	--	--	--	EGE06980.1 taxid=559882 hypothetical protein TEQG_05815 [Trichophyton equinum CBS 127.97]	-	-	-	-	-	-	-
ncRNA27	MSTRG.10267	0.989331	0.00017014	ncRNA27_gene	--	--	--	EGE06980.1 taxid=559882 hypothetical protein TEQG_05815 [Trichophyton equinum CBS 127.97]	-	-	-	-	-	-	-
MSTRG.10133.1	MSTRG.1031	0.957886	0.00262309	MSTRG.10133	--	--	--	EGD96652.1 taxid=647933 hypothetical protein TESG_08452 [Trichophyton tonsurans CBS 112818]	-	-	-	-	GO:0005634//nucleus;GO:0030123//AP-3 adaptor complex	-	GO:0015031//protein transport
MSTRG.10157.1	MSTRG.1031	0.978884	0.000664146	g6006	--	--	--	EGD96652.1 taxid=647933 hypothetical protein TESG_08452 [Trichophyton tonsurans CBS 112818]	-	-	-	-	GO:0005634//nucleus;GO:0030123//AP-3 adaptor complex	-	GO:0015031//protein transport
MSTRG.10182.6	MSTRG.1031	0.96832	0.0014895	MSTRG.10182	--	--	--	EGD96652.1 taxid=647933 hypothetical protein TESG_08452 [Trichophyton tonsurans CBS 112818]	-	-	-	-	GO:0005634//nucleus;GO:0030123//AP-3 adaptor complex	-	GO:0015031//protein transport
MSTRG.10375.1	MSTRG.1031	0.955485	0.00292826	MSTRG.10375	--	--	--	EGD96652.1 taxid=647933 hypothetical protein TESG_08452 [Trichophyton tonsurans CBS 112818]	-	-	-	-	GO:0005634//nucleus;GO:0030123//AP-3 adaptor complex	-	GO:0015031//protein transport
MSTRG.10450.1	MSTRG.1031	-0.970202	0.00131865	g6181	--	--	--	EGD96652.1 taxid=647933 hypothetical protein TESG_08452 [Trichophyton tonsurans CBS 112818]	-	-	-	-	GO:0005634//nucleus;GO:0030123//AP-3 adaptor complex	-	GO:0015031//protein transport
MSTRG.1142.1	MSTRG.1031	0.950611	0.00359869	g665	--	--	--	EGD96652.1 taxid=647933 hypothetical protein TESG_08452 [Trichophyton tonsurans CBS 112818]	-	-	-	-	GO:0005634//nucleus;GO:0030123//AP-3 adaptor complex	-	GO:0015031//protein transport
MSTRG.11549.1	MSTRG.1031	0.978958	0.000659515	g6846	--	--	--	EGD96652.1 taxid=647933 hypothetical protein TESG_08452 [Trichophyton tonsurans CBS 112818]	-	-	-	-	GO:0005634//nucleus;GO:0030123//AP-3 adaptor complex	-	GO:0015031//protein transport
MSTRG.11563.1	MSTRG.1031	0.97187	0.00117584	g6858	--	--	--	EGD96652.1 taxid=647933 hypothetical protein TESG_08452 [Trichophyton tonsurans CBS 112818]	-	-	-	-	GO:0005634//nucleus;GO:0030123//AP-3 adaptor complex	-	GO:0015031//protein transport
MSTRG.11803.1	MSTRG.1031	-0.97205	0.00116087	g6997	--	--	--	EGD96652.1 taxid=647933 hypothetical protein TESG_08452 [Trichophyton tonsurans CBS 112818]	-	-	-	-	GO:0005634//nucleus;GO:0030123//AP-3 adaptor complex	-	GO:0015031//protein transport
MSTRG.12032.1	MSTRG.1031	0.958323	0.00256925	MSTRG.12032	--	--	--	EGD96652.1 taxid=647933 hypothetical protein TESG_08452 [Trichophyton tonsurans CBS 112818]	-	-	-	-	GO:0005634//nucleus;GO:0030123//AP-3 adaptor complex	-	GO:0015031//protein transport
MSTRG.12230.4	MSTRG.1031	0.972278	0.00114212	g7249	--	--	--	EGD96652.1 taxid=647933 hypothetical protein TESG_08452 [Trichophyton tonsurans CBS 112818]	-	-	-	-	GO:0005634//nucleus;GO:0030123//AP-3 adaptor complex	-	GO:0015031//protein transport
MSTRG.12239.1	MSTRG.1031	0.957975	0.00261204	MSTRG.12239	--	--	--	EGD96652.1 taxid=647933 hypothetical protein TESG_08452 [Trichophyton tonsurans CBS 112818]	-	-	-	-	GO:0005634//nucleus;GO:0030123//AP-3 adaptor complex	-	GO:0015031//protein transport
MSTRG.12615.1	MSTRG.1031	0.955129	0.00297491	MSTRG.12615	--	--	--	EGD96652.1 taxid=647933 hypothetical protein TESG_08452 [Trichophyton tonsurans CBS 112818]	-	-	-	-	GO:0005634//nucleus;GO:0030123//AP-3 adaptor complex	-	GO:0015031//protein transport
MSTRG.12873.1	MSTRG.1031	-0.953545	0.00318703	g7657	--	--	--	EGD96652.1 taxid=647933 hypothetical protein TESG_08452 [Trichophyton tonsurans CBS 112818]	-	-	-	-	GO:0005634//nucleus;GO:0030123//AP-3 adaptor complex	-	GO:0015031//protein transport
MSTRG.1727.1	MSTRG.1031	-0.950829	0.00356719	MSTRG.1727	--	--	--	EGD96652.1 taxid=647933 hypothetical protein TESG_08452 [Trichophyton tonsurans CBS 112818]	-	-	-	-	GO:0005634//nucleus;GO:0030123//AP-3 adaptor complex	-	GO:0015031//protein transport
MSTRG.1815.1	MSTRG.1031	0.968121	0.0015082	g1076	--	--	--	EGD96652.1 taxid=647933 hypothetical protein TESG_08452 [Trichophyton tonsurans CBS 112818]	-	-	-	-	GO:0005634//nucleus;GO:0030123//AP-3 adaptor complex	-	GO:0015031//protein transport
MSTRG.1848.1	MSTRG.1031	0.985842	0.000299256	MSTRG.1848	--	--	--	EGD96652.1 taxid=647933 hypothetical protein TESG_08452 [Trichophyton tonsurans CBS 112818]	-	-	-	-	GO:0005634//nucleus;GO:0030123//AP-3 adaptor complex	-	GO:0015031//protein transport
MSTRG.1870.1	MSTRG.1031	0.995825	2.61119e-05	g1105	--	--	--	EGD96652.1 taxid=647933 hypothetical protein TESG_08452 [Trichophyton tonsurans CBS 112818]	-	-	-	-	GO:0005634//nucleus;GO:0030123//AP-3 adaptor complex	-	GO:0015031//protein transport
MSTRG.2224.1	MSTRG.1031	0.961642	0.00217878	g1302	--	--	--	EGD96652.1 taxid=647933 hypothetical protein TESG_08452 [Trichophyton tonsurans CBS 112818]	-	-	-	-	GO:0005634//nucleus;GO:0030123//AP-3 adaptor complex	-	GO:0015031//protein transport
MSTRG.2825.3	MSTRG.1031	-0.951741	0.00343724	g1661	--	--	--	EGD96652.1 taxid=647933 hypothetical protein TESG_08452 [Trichophyton tonsurans CBS 112818]	-	-	-	-	GO:0005634//nucleus;GO:0030123//AP-3 adaptor complex	-	GO:0015031//protein transport
MSTRG.2827.1	MSTRG.1031	-0.957029	0.00273006	g1663	--	--	--	EGD96652.1 taxid=647933 hypothetical protein TESG_08452 [Trichophyton tonsurans CBS 112818]	-	-	-	-	GO:0005634//nucleus;GO:0030123//AP-3 adaptor complex	-	GO:0015031//protein transport
MSTRG.2851.1	MSTRG.1031	0.954455	0.0030643	MSTRG.2851	--	--	--	EGD96652.1 taxid=647933 hypothetical protein TESG_08452 [Trichophyton tonsurans CBS 112818]	-	-	-	-	GO:0005634//nucleus;GO:0030123//AP-3 adaptor complex	-	GO:0015031//protein transport
MSTRG.3237.1	MSTRG.1031	0.989776	0.000156274	g1914	--	--	--	EGD96652.1 taxid=647933 hypothetical protein TESG_08452 [Trichophyton tonsurans CBS 112818]	-	-	-	-	GO:0005634//nucleus;GO:0030123//AP-3 adaptor complex	-	GO:0015031//protein transport
MSTRG.3838.1	MSTRG.1031	0.95431	0.00308372	MSTRG.3838	--	--	--	EGD96652.1 taxid=647933 hypothetical protein TESG_08452 [Trichophyton tonsurans CBS 112818]	-	-	-	-	GO:0005634//nucleus;GO:0030123//AP-3 adaptor complex	-	GO:0015031//protein transport
MSTRG.3964.1	MSTRG.1031	-0.970695	0.00127563	g2336	--	--	--	EGD96652.1 taxid=647933 hypothetical protein TESG_08452 [Trichophyton tonsurans CBS 112818]	-	-	-	-	GO:0005634//nucleus;GO:0030123//AP-3 adaptor complex	-	GO:0015031//protein transport
MSTRG.4413.1	MSTRG.1031	0.95517	0.0029696	MSTRG.4413	--	--	--	EGD96652.1 taxid=647933 hypothetical protein TESG_08452 [Trichophyton tonsurans CBS 112818]	-	-	-	-	GO:0005634//nucleus;GO:0030123//AP-3 adaptor complex	-	GO:0015031//protein transport
MSTRG.4472.1	MSTRG.1031	0.980835	0.000547434	g2632	--	--	--	EGD96652.1 taxid=647933 hypothetical protein TESG_08452 [Trichophyton tonsurans CBS 112818]	-	-	-	-	GO:0005634//nucleus;GO:0030123//AP-3 adaptor complex	-	GO:0015031//protein transport
MSTRG.5264.1	MSTRG.1031	0.950146	0.00366623	MSTRG.5264	--	--	--	EGD96652.1 taxid=647933 hypothetical protein TESG_08452 [Trichophyton tonsurans CBS 112818]	-	-	-	-	GO:0005634//nucleus;GO:0030123//AP-3 adaptor complex	-	GO:0015031//protein transport
MSTRG.5462.1	MSTRG.1031	0.956936	0.00274182	MSTRG.5462	--	--	--	EGD96652.1 taxid=647933 hypothetical protein TESG_08452 [Trichophyton tonsurans CBS 112818]	-	-	-	-	GO:0005634//nucleus;GO:0030123//AP-3 adaptor complex	-	GO:0015031//protein transport
MSTRG.5776.1	MSTRG.1031	0.978345	0.000698362	g3364	--	--	--	EGD96652.1 taxid=647933 hypothetical protein TESG_08452 [Trichophyton tonsurans CBS 112818]	-	-	-	-	GO:0005634//nucleus;GO:0030123//AP-3 adaptor complex	-	GO:0015031//protein transport
MSTRG.582.1	MSTRG.1031	-0.974141	0.000994412	MSTRG.582	--	--	--	EGD96652.1 taxid=647933 hypothetical protein TESG_08452 [Trichophyton tonsurans CBS 112818]	-	-	-	-	GO:0005634//nucleus;GO:0030123//AP-3 adaptor complex	-	GO:0015031//protein transport
MSTRG.5890.2	MSTRG.1031	-0.967345	0.00158213	g3425	--	--	--	EGD96652.1 taxid=647933 hypothetical protein TESG_08452 [Trichophyton tonsurans CBS 112818]	-	-	-	-	GO:0005634//nucleus;GO:0030123//AP-3 adaptor complex	-	GO:0015031//protein transport
MSTRG.590.1	MSTRG.1031	-0.951775	0.00343239	MSTRG.590	--	--	--	EGD96652.1 taxid=647933 hypothetical protein TESG_08452 [Trichophyton tonsurans CBS 112818]	-	-	-	-	GO:0005634//nucleus;GO:0030123//AP-3 adaptor complex	-	GO:0015031//protein transport
MSTRG.611.1	MSTRG.1031	0.995956	2.45024e-05	MSTRG.611	--	--	--	EGD96652.1 taxid=647933 hypothetical protein TESG_08452 [Trichophyton tonsurans CBS 112818]	-	-	-	-	GO:0005634//nucleus;GO:0030123//AP-3 adaptor complex	-	GO:0015031//protein transport
MSTRG.6284.1	MSTRG.1031	0.955891	0.00287549	g3651	--	--	--	EGD96652.1 taxid=647933 hypothetical protein TESG_08452 [Trichophyton tonsurans CBS 112818]	-	-	-	-	GO:0005634//nucleus;GO:0030123//AP-3 adaptor complex	-	GO:0015031//protein transport
MSTRG.8055.1	MSTRG.1031	0.959206	0.00246232	g4724	--	--	--	EGD96652.1 taxid=647933 hypothetical protein TESG_08452 [Trichophyton tonsurans CBS 112818]	-	-	-	-	GO:0005634//nucleus;GO:0030123//AP-3 adaptor complex	-	GO:0015031//protein transport
MSTRG.8636.1	MSTRG.1031	0.957746	0.00264037	MSTRG.8636	--	--	--	EGD96652.1 taxid=647933 hypothetical protein TESG_08452 [Trichophyton tonsurans CBS 112818]	-	-	-	-	GO:0005634//nucleus;GO:0030123//AP-3 adaptor complex	-	GO:0015031//protein transport
MSTRG.9121.1	MSTRG.1031	-0.954855	0.00301109	MSTRG.9121	--	--	--	EGD96652.1 taxid=647933 hypothetical protein TESG_08452 [Trichophyton tonsurans CBS 112818]	-	-	-	-	GO:0005634//nucleus;GO:0030123//AP-3 adaptor complex	-	GO:0015031//protein transport
MSTRG.9291.1	MSTRG.1031	-0.975902	0.000864049	MSTRG.9291	--	--	--	EGD96652.1 taxid=647933 hypothetical protein TESG_08452 [Trichophyton tonsurans CBS 112818]	-	-	-	-	GO:0005634//nucleus;GO:0030123//AP-3 adaptor complex	-	GO:0015031//protein transport
MSTRG.9318.1	MSTRG.1031	-0.960913	0.00226183	MSTRG.9318	--	--	--	EGD96652.1 taxid=647933 hypothetical protein TESG_08452 [Trichophyton tonsurans CBS 112818]	-	-	-	-	GO:0005634//nucleus;GO:0030123//AP-3 adaptor complex	-	GO:0015031//protein transport
MSTRG.9874.1	MSTRG.1031	0.951829	0.00342476	MSTRG.9874	--	--	--	EGD96652.1 taxid=647933 hypothetical protein TESG_08452 [Trichophyton tonsurans CBS 112818]	-	-	-	-	GO:0005634//nucleus;GO:0030123//AP-3 adaptor complex	-	GO:0015031//protein transport
ncRNA28	MSTRG.1031	0.99557	2.93965e-05	ncRNA28_gene	--	--	--	EGD96652.1 taxid=647933 hypothetical protein TESG_08452 [Trichophyton tonsurans CBS 112818]	-	-	-	-	GO:0005634//nucleus;GO:0030123//AP-3 adaptor complex	-	GO:0015031//protein transport
MSTRG.10450.1	MSTRG.10681	0.983248	0.000418569	g6181	--	--	--	EZF26388.1 taxid=1215337 hypothetical protein H100_01452 [Trichophyton rubrum MR850]	-	-	-	-	-	-	-
MSTRG.10634.1	MSTRG.10681	-0.970662	0.00127845	g6279	--	--	--	EZF26388.1 taxid=1215337 hypothetical protein H100_01452 [Trichophyton rubrum MR850]	-	-	-	-	-	-	-
MSTRG.10636.1	MSTRG.10681	0.956473	0.00280068	MSTRG.10636	--	--	--	EZF26388.1 taxid=1215337 hypothetical protein H100_01452 [Trichophyton rubrum MR850]	-	-	-	-	-	-	-
MSTRG.11233.1	MSTRG.10681	0.983637	0.000399421	MSTRG.11233	--	--	--	EZF26388.1 taxid=1215337 hypothetical protein H100_01452 [Trichophyton rubrum MR850]	-	-	-	-	-	-	-
MSTRG.1142.1	MSTRG.10681	-0.950901	0.00355694	g665	--	--	--	EZF26388.1 taxid=1215337 hypothetical protein H100_01452 [Trichophyton rubrum MR850]	-	-	-	-	-	-	-
MSTRG.11549.1	MSTRG.10681	-0.952515	0.00332873	g6846	--	--	--	EZF26388.1 taxid=1215337 hypothetical protein H100_01452 [Trichophyton rubrum MR850]	-	-	-	-	-	-	-
MSTRG.11563.1	MSTRG.10681	-0.97592	0.000862754	g6858	--	--	--	EZF26388.1 taxid=1215337 hypothetical protein H100_01452 [Trichophyton rubrum MR850]	-	-	-	-	-	-	-
MSTRG.11614.1	MSTRG.10681	0.950081	0.00367573	g6879	--	--	--	EZF26388.1 taxid=1215337 hypothetical protein H100_01452 [Trichophyton rubrum MR850]	-	-	-	-	-	-	-
MSTRG.11803.1	MSTRG.10681	0.955916	0.00287229	g6997	--	--	--	EZF26388.1 taxid=1215337 hypothetical protein H100_01452 [Trichophyton rubrum MR850]	-	-	-	-	-	-	-
MSTRG.11955.1	MSTRG.10681	-0.975553	0.000889156	MSTRG.11955	--	--	--	EZF26388.1 taxid=1215337 hypothetical protein H100_01452 [Trichophyton rubrum MR850]	-	-	-	-	-	-	-
MSTRG.12012.1	MSTRG.10681	0.951047	0.00353591	g7128	--	--	--	EZF26388.1 taxid=1215337 hypothetical protein H100_01452 [Trichophyton rubrum MR850]	-	-	-	-	-	-	-
MSTRG.12230.4	MSTRG.10681	-0.963712	0.00195135	g7249	--	--	--	EZF26388.1 taxid=1215337 hypothetical protein H100_01452 [Trichophyton rubrum MR850]	-	-	-	-	-	-	-
MSTRG.12615.1	MSTRG.10681	-0.966571	0.00165755	MSTRG.12615	--	--	--	EZF26388.1 taxid=1215337 hypothetical protein H100_01452 [Trichophyton rubrum MR850]	-	-	-	-	-	-	-
MSTRG.1435.1	MSTRG.10681	0.967834	0.00153536	MSTRG.1435	--	--	--	EZF26388.1 taxid=1215337 hypothetical protein H100_01452 [Trichophyton rubrum MR850]	-	-	-	-	-	-	-
MSTRG.1727.1	MSTRG.10681	0.964208	0.00189868	MSTRG.1727	--	--	--	EZF26388.1 taxid=1215337 hypothetical protein H100_01452 [Trichophyton rubrum MR850]	-	-	-	-	-	-	-
MSTRG.1815.1	MSTRG.10681	-0.965554	0.00175934	g1076	--	--	--	EZF26388.1 taxid=1215337 hypothetical protein H100_01452 [Trichophyton rubrum MR850]	-	-	-	-	-	-	-
MSTRG.1848.1	MSTRG.10681	-0.981715	0.000498464	MSTRG.1848	--	--	--	EZF26388.1 taxid=1215337 hypothetical protein H100_01452 [Trichophyton rubrum MR850]	-	-	-	-	-	-	-
MSTRG.1870.1	MSTRG.10681	-0.956446	0.00280412	g1105	--	--	--	EZF26388.1 taxid=1215337 hypothetical protein H100_01452 [Trichophyton rubrum MR850]	-	-	-	-	-	-	-
MSTRG.2464.1	MSTRG.10681	0.968722	0.0014522	MSTRG.2464	--	--	--	EZF26388.1 taxid=1215337 hypothetical protein H100_01452 [Trichophyton rubrum MR850]	-	-	-	-	-	-	-
MSTRG.2599.1	MSTRG.10681	0.956561	0.00278949	MSTRG.2599	--	--	--	EZF26388.1 taxid=1215337 hypothetical protein H100_01452 [Trichophyton rubrum MR850]	-	-	-	-	-	-	-
MSTRG.2825.3	MSTRG.10681	0.967345	0.0015821	g1661	--	--	--	EZF26388.1 taxid=1215337 hypothetical protein H100_01452 [Trichophyton rubrum MR850]	-	-	-	-	-	-	-
MSTRG.2851.1	MSTRG.10681	-0.959134	0.00247094	MSTRG.2851	--	--	--	EZF26388.1 taxid=1215337 hypothetical protein H100_01452 [Trichophyton rubrum MR850]	-	-	-	-	-	-	-
MSTRG.3012.1	MSTRG.10681	0.960544	0.00230446	g1782	--	--	--	EZF26388.1 taxid=1215337 hypothetical protein H100_01452 [Trichophyton rubrum MR850]	-	-	-	-	-	-	-
MSTRG.3237.1	MSTRG.10681	-0.987269	0.000242088	g1914	--	--	--	EZF26388.1 taxid=1215337 hypothetical protein H100_01452 [Trichophyton rubrum MR850]	-	-	-	-	-	-	-
MSTRG.3838.1	MSTRG.10681	-0.978236	0.000705358	MSTRG.3838	--	--	--	EZF26388.1 taxid=1215337 hypothetical protein H100_01452 [Trichophyton rubrum MR850]	-	-	-	-	-	-	-
MSTRG.3964.1	MSTRG.10681	0.950414	0.00362715	g2336	--	--	--	EZF26388.1 taxid=1215337 hypothetical protein H100_01452 [Trichophyton rubrum MR850]	-	-	-	-	-	-	-
MSTRG.4472.1	MSTRG.10681	-0.967053	0.00161033	g2632	--	--	--	EZF26388.1 taxid=1215337 hypothetical protein H100_01452 [Trichophyton rubrum MR850]	-	-	-	-	-	-	-
MSTRG.4520.1	MSTRG.10681	0.96189	0.00215092	g2661	--	--	--	EZF26388.1 taxid=1215337 hypothetical protein H100_01452 [Trichophyton rubrum MR850]	-	-	-	-	-	-	-
MSTRG.4591.1	MSTRG.10681	-0.960425	0.00231824	MSTRG.4591	--	--	--	EZF26388.1 taxid=1215337 hypothetical protein H100_01452 [Trichophyton rubrum MR850]	-	-	-	-	-	-	-
MSTRG.4892.1	MSTRG.10681	0.953217	0.00323179	g2878	--	--	--	EZF26388.1 taxid=1215337 hypothetical protein H100_01452 [Trichophyton rubrum MR850]	-	-	-	-	-	-	-
MSTRG.5462.1	MSTRG.10681	-0.964839	0.00183269	MSTRG.5462	--	--	--	EZF26388.1 taxid=1215337 hypothetical protein H100_01452 [Trichophyton rubrum MR850]	-	-	-	-	-	-	-
MSTRG.5776.1	MSTRG.10681	-0.955131	0.00297468	g3364	--	--	--	EZF26388.1 taxid=1215337 hypothetical protein H100_01452 [Trichophyton rubrum MR850]	-	-	-	-	-	-	-
MSTRG.582.1	MSTRG.10681	0.956014	0.00285958	MSTRG.582	--	--	--	EZF26388.1 taxid=1215337 hypothetical protein H100_01452 [Trichophyton rubrum MR850]	-	-	-	-	-	-	-
MSTRG.5890.2	MSTRG.10681	0.969962	0.00133983	g3425	--	--	--	EZF26388.1 taxid=1215337 hypothetical protein H100_01452 [Trichophyton rubrum MR850]	-	-	-	-	-	-	-
MSTRG.590.1	MSTRG.10681	0.959978	0.00237063	MSTRG.590	--	--	--	EZF26388.1 taxid=1215337 hypothetical protein H100_01452 [Trichophyton rubrum MR850]	-	-	-	-	-	-	-
MSTRG.611.1	MSTRG.10681	-0.974336	0.000979477	MSTRG.611	--	--	--	EZF26388.1 taxid=1215337 hypothetical protein H100_01452 [Trichophyton rubrum MR850]	-	-	-	-	-	-	-
MSTRG.6819.1	MSTRG.10681	0.954504	0.00305774	MSTRG.6819	--	--	--	EZF26388.1 taxid=1215337 hypothetical protein H100_01452 [Trichophyton rubrum MR850]	-	-	-	-	-	-	-
MSTRG.6912.1	MSTRG.10681	-0.973657	0.0010318	MSTRG.6912	--	--	--	EZF26388.1 taxid=1215337 hypothetical protein H100_01452 [Trichophyton rubrum MR850]	-	-	-	-	-	-	-
MSTRG.7119.1	MSTRG.10681	0.95204	0.00339504	MSTRG.7119	--	--	--	EZF26388.1 taxid=1215337 hypothetical protein H100_01452 [Trichophyton rubrum MR850]	-	-	-	-	-	-	-
MSTRG.7123.2	MSTRG.10681	0.966389	0.00167557	g4158	--	--	--	EZF26388.1 taxid=1215337 hypothetical protein H100_01452 [Trichophyton rubrum MR850]	-	-	-	-	-	-	-
MSTRG.7538.1	MSTRG.10681	0.954713	0.00302993	MSTRG.7538	--	--	--	EZF26388.1 taxid=1215337 hypothetical protein H100_01452 [Trichophyton rubrum MR850]	-	-	-	-	-	-	-
MSTRG.8636.1	MSTRG.10681	-0.977103	0.000780438	MSTRG.8636	--	--	--	EZF26388.1 taxid=1215337 hypothetical protein H100_01452 [Trichophyton rubrum MR850]	-	-	-	-	-	-	-
MSTRG.9121.1	MSTRG.10681	0.980522	0.000565416	MSTRG.9121	--	--	--	EZF26388.1 taxid=1215337 hypothetical protein H100_01452 [Trichophyton rubrum MR850]	-	-	-	-	-	-	-
MSTRG.9291.1	MSTRG.10681	0.981743	0.000496931	MSTRG.9291	--	--	--	EZF26388.1 taxid=1215337 hypothetical protein H100_01452 [Trichophyton rubrum MR850]	-	-	-	-	-	-	-
MSTRG.9405.1	MSTRG.10681	-0.970121	0.00132581	MSTRG.9405	--	--	--	EZF26388.1 taxid=1215337 hypothetical protein H100_01452 [Trichophyton rubrum MR850]	-	-	-	-	-	-	-
MSTRG.9487.1	MSTRG.10681	0.978245	0.000704783	g5613	--	--	--	EZF26388.1 taxid=1215337 hypothetical protein H100_01452 [Trichophyton rubrum MR850]	-	-	-	-	-	-	-
MSTRG.961.1	MSTRG.10681	0.956706	0.00277093	g556	--	--	--	EZF26388.1 taxid=1215337 hypothetical protein H100_01452 [Trichophyton rubrum MR850]	-	-	-	-	-	-	-
MSTRG.9628.1	MSTRG.10681	0.951766	0.00343372	MSTRG.9628	--	--	--	EZF26388.1 taxid=1215337 hypothetical protein H100_01452 [Trichophyton rubrum MR850]	-	-	-	-	-	-	-
MSTRG.9874.1	MSTRG.10681	-0.956784	0.00276105	MSTRG.9874	--	--	--	EZF26388.1 taxid=1215337 hypothetical protein H100_01452 [Trichophyton rubrum MR850]	-	-	-	-	-	-	-
ncRNA28	MSTRG.10681	-0.975963	0.000859748	ncRNA28_gene	--	--	--	EZF26388.1 taxid=1215337 hypothetical protein H100_01452 [Trichophyton rubrum MR850]	-	-	-	-	-	-	-
MSTRG.10133.1	MSTRG.11206	-0.976273	0.000837802	MSTRG.10133	--	--	ARB_05157	GBF67149.1 taxid=523103 LysM domain-containing protein [Trichophyton mentagrophytes]	-	-	-	-	GO:0005575//cellular_component;GO:0005576//extracellular region;GO:0005840//ribosome;GO:0022627//cytosolic small ribosomal subunit;GO:0042470//melanosome	GO:0003674//molecular_function;GO:0003735//structural constituent of ribosome;GO:0005488//binding;GO:0008061//chitin binding;GO:0008740//L-rhamnose isomerase activity;GO:0016491//oxidoreductase activity;GO:0030145//manganese ion binding;GO:0097367//carbohydrate derivative binding	GO:0006412//translation;GO:0008150//biological_process;GO:0015995//chlorophyll biosynthetic process;GO:0019299//rhamnose metabolic process;GO:0019685//photosynthesis, dark reaction;GO:0030436//asexual sporulation;GO:0044419//biological process involved in interspecies interaction between organisms;GO:0051704//multi-organism process
MSTRG.10157.1	MSTRG.11206	-0.957975	0.00261205	g6006	--	--	ARB_05157	GBF67149.1 taxid=523103 LysM domain-containing protein [Trichophyton mentagrophytes]	-	-	-	-	GO:0005575//cellular_component;GO:0005576//extracellular region;GO:0005840//ribosome;GO:0022627//cytosolic small ribosomal subunit;GO:0042470//melanosome	GO:0003674//molecular_function;GO:0003735//structural constituent of ribosome;GO:0005488//binding;GO:0008061//chitin binding;GO:0008740//L-rhamnose isomerase activity;GO:0016491//oxidoreductase activity;GO:0030145//manganese ion binding;GO:0097367//carbohydrate derivative binding	GO:0006412//translation;GO:0008150//biological_process;GO:0015995//chlorophyll biosynthetic process;GO:0019299//rhamnose metabolic process;GO:0019685//photosynthesis, dark reaction;GO:0030436//asexual sporulation;GO:0044419//biological process involved in interspecies interaction between organisms;GO:0051704//multi-organism process
MSTRG.10182.2	MSTRG.11206	-0.951283	0.00350214	MSTRG.10182	--	--	ARB_05157	GBF67149.1 taxid=523103 LysM domain-containing protein [Trichophyton mentagrophytes]	-	-	-	-	GO:0005575//cellular_component;GO:0005576//extracellular region;GO:0005840//ribosome;GO:0022627//cytosolic small ribosomal subunit;GO:0042470//melanosome	GO:0003674//molecular_function;GO:0003735//structural constituent of ribosome;GO:0005488//binding;GO:0008061//chitin binding;GO:0008740//L-rhamnose isomerase activity;GO:0016491//oxidoreductase activity;GO:0030145//manganese ion binding;GO:0097367//carbohydrate derivative binding	GO:0006412//translation;GO:0008150//biological_process;GO:0015995//chlorophyll biosynthetic process;GO:0019299//rhamnose metabolic process;GO:0019685//photosynthesis, dark reaction;GO:0030436//asexual sporulation;GO:0044419//biological process involved in interspecies interaction between organisms;GO:0051704//multi-organism process
MSTRG.10182.6	MSTRG.11206	-0.960393	0.00232206	MSTRG.10182	--	--	ARB_05157	GBF67149.1 taxid=523103 LysM domain-containing protein [Trichophyton mentagrophytes]	-	-	-	-	GO:0005575//cellular_component;GO:0005576//extracellular region;GO:0005840//ribosome;GO:0022627//cytosolic small ribosomal subunit;GO:0042470//melanosome	GO:0003674//molecular_function;GO:0003735//structural constituent of ribosome;GO:0005488//binding;GO:0008061//chitin binding;GO:0008740//L-rhamnose isomerase activity;GO:0016491//oxidoreductase activity;GO:0030145//manganese ion binding;GO:0097367//carbohydrate derivative binding	GO:0006412//translation;GO:0008150//biological_process;GO:0015995//chlorophyll biosynthetic process;GO:0019299//rhamnose metabolic process;GO:0019685//photosynthesis, dark reaction;GO:0030436//asexual sporulation;GO:0044419//biological process involved in interspecies interaction between organisms;GO:0051704//multi-organism process
MSTRG.10288.1	MSTRG.11206	-0.957729	0.00264253	MSTRG.10288	--	--	ARB_05157	GBF67149.1 taxid=523103 LysM domain-containing protein [Trichophyton mentagrophytes]	-	-	-	-	GO:0005575//cellular_component;GO:0005576//extracellular region;GO:0005840//ribosome;GO:0022627//cytosolic small ribosomal subunit;GO:0042470//melanosome	GO:0003674//molecular_function;GO:0003735//structural constituent of ribosome;GO:0005488//binding;GO:0008061//chitin binding;GO:0008740//L-rhamnose isomerase activity;GO:0016491//oxidoreductase activity;GO:0030145//manganese ion binding;GO:0097367//carbohydrate derivative binding	GO:0006412//translation;GO:0008150//biological_process;GO:0015995//chlorophyll biosynthetic process;GO:0019299//rhamnose metabolic process;GO:0019685//photosynthesis, dark reaction;GO:0030436//asexual sporulation;GO:0044419//biological process involved in interspecies interaction between organisms;GO:0051704//multi-organism process
MSTRG.10321.1	MSTRG.11206	-0.953362	0.00321195	g6106	--	--	ARB_05157	GBF67149.1 taxid=523103 LysM domain-containing protein [Trichophyton mentagrophytes]	-	-	-	-	GO:0005575//cellular_component;GO:0005576//extracellular region;GO:0005840//ribosome;GO:0022627//cytosolic small ribosomal subunit;GO:0042470//melanosome	GO:0003674//molecular_function;GO:0003735//structural constituent of ribosome;GO:0005488//binding;GO:0008061//chitin binding;GO:0008740//L-rhamnose isomerase activity;GO:0016491//oxidoreductase activity;GO:0030145//manganese ion binding;GO:0097367//carbohydrate derivative binding	GO:0006412//translation;GO:0008150//biological_process;GO:0015995//chlorophyll biosynthetic process;GO:0019299//rhamnose metabolic process;GO:0019685//photosynthesis, dark reaction;GO:0030436//asexual sporulation;GO:0044419//biological process involved in interspecies interaction between organisms;GO:0051704//multi-organism process
MSTRG.10375.1	MSTRG.11206	-0.966277	0.00168666	MSTRG.10375	--	--	ARB_05157	GBF67149.1 taxid=523103 LysM domain-containing protein [Trichophyton mentagrophytes]	-	-	-	-	GO:0005575//cellular_component;GO:0005576//extracellular region;GO:0005840//ribosome;GO:0022627//cytosolic small ribosomal subunit;GO:0042470//melanosome	GO:0003674//molecular_function;GO:0003735//structural constituent of ribosome;GO:0005488//binding;GO:0008061//chitin binding;GO:0008740//L-rhamnose isomerase activity;GO:0016491//oxidoreductase activity;GO:0030145//manganese ion binding;GO:0097367//carbohydrate derivative binding	GO:0006412//translation;GO:0008150//biological_process;GO:0015995//chlorophyll biosynthetic process;GO:0019299//rhamnose metabolic process;GO:0019685//photosynthesis, dark reaction;GO:0030436//asexual sporulation;GO:0044419//biological process involved in interspecies interaction between organisms;GO:0051704//multi-organism process
MSTRG.10726.1	MSTRG.11206	-0.970768	0.00126928	g6334	--	--	ARB_05157	GBF67149.1 taxid=523103 LysM domain-containing protein [Trichophyton mentagrophytes]	-	-	-	-	GO:0005575//cellular_component;GO:0005576//extracellular region;GO:0005840//ribosome;GO:0022627//cytosolic small ribosomal subunit;GO:0042470//melanosome	GO:0003674//molecular_function;GO:0003735//structural constituent of ribosome;GO:0005488//binding;GO:0008061//chitin binding;GO:0008740//L-rhamnose isomerase activity;GO:0016491//oxidoreductase activity;GO:0030145//manganese ion binding;GO:0097367//carbohydrate derivative binding	GO:0006412//translation;GO:0008150//biological_process;GO:0015995//chlorophyll biosynthetic process;GO:0019299//rhamnose metabolic process;GO:0019685//photosynthesis, dark reaction;GO:0030436//asexual sporulation;GO:0044419//biological process involved in interspecies interaction between organisms;GO:0051704//multi-organism process
MSTRG.11452.1	MSTRG.11206	0.953465	0.00319783	MSTRG.11452	--	--	ARB_05157	GBF67149.1 taxid=523103 LysM domain-containing protein [Trichophyton mentagrophytes]	-	-	-	-	GO:0005575//cellular_component;GO:0005576//extracellular region;GO:0005840//ribosome;GO:0022627//cytosolic small ribosomal subunit;GO:0042470//melanosome	GO:0003674//molecular_function;GO:0003735//structural constituent of ribosome;GO:0005488//binding;GO:0008061//chitin binding;GO:0008740//L-rhamnose isomerase activity;GO:0016491//oxidoreductase activity;GO:0030145//manganese ion binding;GO:0097367//carbohydrate derivative binding	GO:0006412//translation;GO:0008150//biological_process;GO:0015995//chlorophyll biosynthetic process;GO:0019299//rhamnose metabolic process;GO:0019685//photosynthesis, dark reaction;GO:0030436//asexual sporulation;GO:0044419//biological process involved in interspecies interaction between organisms;GO:0051704//multi-organism process
MSTRG.11868.1	MSTRG.11206	-0.953491	0.00319439	MSTRG.11868	--	--	ARB_05157	GBF67149.1 taxid=523103 LysM domain-containing protein [Trichophyton mentagrophytes]	-	-	-	-	GO:0005575//cellular_component;GO:0005576//extracellular region;GO:0005840//ribosome;GO:0022627//cytosolic small ribosomal subunit;GO:0042470//melanosome	GO:0003674//molecular_function;GO:0003735//structural constituent of ribosome;GO:0005488//binding;GO:0008061//chitin binding;GO:0008740//L-rhamnose isomerase activity;GO:0016491//oxidoreductase activity;GO:0030145//manganese ion binding;GO:0097367//carbohydrate derivative binding	GO:0006412//translation;GO:0008150//biological_process;GO:0015995//chlorophyll biosynthetic process;GO:0019299//rhamnose metabolic process;GO:0019685//photosynthesis, dark reaction;GO:0030436//asexual sporulation;GO:0044419//biological process involved in interspecies interaction between organisms;GO:0051704//multi-organism process
MSTRG.11947.1	MSTRG.11206	-0.959799	0.00239168	g7087	--	--	ARB_05157	GBF67149.1 taxid=523103 LysM domain-containing protein [Trichophyton mentagrophytes]	-	-	-	-	GO:0005575//cellular_component;GO:0005576//extracellular region;GO:0005840//ribosome;GO:0022627//cytosolic small ribosomal subunit;GO:0042470//melanosome	GO:0003674//molecular_function;GO:0003735//structural constituent of ribosome;GO:0005488//binding;GO:0008061//chitin binding;GO:0008740//L-rhamnose isomerase activity;GO:0016491//oxidoreductase activity;GO:0030145//manganese ion binding;GO:0097367//carbohydrate derivative binding	GO:0006412//translation;GO:0008150//biological_process;GO:0015995//chlorophyll biosynthetic process;GO:0019299//rhamnose metabolic process;GO:0019685//photosynthesis, dark reaction;GO:0030436//asexual sporulation;GO:0044419//biological process involved in interspecies interaction between organisms;GO:0051704//multi-organism process
MSTRG.12873.1	MSTRG.11206	0.961186	0.00223054	g7657	--	--	ARB_05157	GBF67149.1 taxid=523103 LysM domain-containing protein [Trichophyton mentagrophytes]	-	-	-	-	GO:0005575//cellular_component;GO:0005576//extracellular region;GO:0005840//ribosome;GO:0022627//cytosolic small ribosomal subunit;GO:0042470//melanosome	GO:0003674//molecular_function;GO:0003735//structural constituent of ribosome;GO:0005488//binding;GO:0008061//chitin binding;GO:0008740//L-rhamnose isomerase activity;GO:0016491//oxidoreductase activity;GO:0030145//manganese ion binding;GO:0097367//carbohydrate derivative binding	GO:0006412//translation;GO:0008150//biological_process;GO:0015995//chlorophyll biosynthetic process;GO:0019299//rhamnose metabolic process;GO:0019685//photosynthesis, dark reaction;GO:0030436//asexual sporulation;GO:0044419//biological process involved in interspecies interaction between organisms;GO:0051704//multi-organism process
MSTRG.1870.1	MSTRG.11206	-0.955494	0.0029271	g1105	--	--	ARB_05157	GBF67149.1 taxid=523103 LysM domain-containing protein [Trichophyton mentagrophytes]	-	-	-	-	GO:0005575//cellular_component;GO:0005576//extracellular region;GO:0005840//ribosome;GO:0022627//cytosolic small ribosomal subunit;GO:0042470//melanosome	GO:0003674//molecular_function;GO:0003735//structural constituent of ribosome;GO:0005488//binding;GO:0008061//chitin binding;GO:0008740//L-rhamnose isomerase activity;GO:0016491//oxidoreductase activity;GO:0030145//manganese ion binding;GO:0097367//carbohydrate derivative binding	GO:0006412//translation;GO:0008150//biological_process;GO:0015995//chlorophyll biosynthetic process;GO:0019299//rhamnose metabolic process;GO:0019685//photosynthesis, dark reaction;GO:0030436//asexual sporulation;GO:0044419//biological process involved in interspecies interaction between organisms;GO:0051704//multi-organism process
MSTRG.1874.1	MSTRG.11206	-0.971875	0.0011754	g1107	--	--	ARB_05157	GBF67149.1 taxid=523103 LysM domain-containing protein [Trichophyton mentagrophytes]	-	-	-	-	GO:0005575//cellular_component;GO:0005576//extracellular region;GO:0005840//ribosome;GO:0022627//cytosolic small ribosomal subunit;GO:0042470//melanosome	GO:0003674//molecular_function;GO:0003735//structural constituent of ribosome;GO:0005488//binding;GO:0008061//chitin binding;GO:0008740//L-rhamnose isomerase activity;GO:0016491//oxidoreductase activity;GO:0030145//manganese ion binding;GO:0097367//carbohydrate derivative binding	GO:0006412//translation;GO:0008150//biological_process;GO:0015995//chlorophyll biosynthetic process;GO:0019299//rhamnose metabolic process;GO:0019685//photosynthesis, dark reaction;GO:0030436//asexual sporulation;GO:0044419//biological process involved in interspecies interaction between organisms;GO:0051704//multi-organism process
MSTRG.2444.2	MSTRG.11206	-0.972628	0.00111362	g1435	--	--	ARB_05157	GBF67149.1 taxid=523103 LysM domain-containing protein [Trichophyton mentagrophytes]	-	-	-	-	GO:0005575//cellular_component;GO:0005576//extracellular region;GO:0005840//ribosome;GO:0022627//cytosolic small ribosomal subunit;GO:0042470//melanosome	GO:0003674//molecular_function;GO:0003735//structural constituent of ribosome;GO:0005488//binding;GO:0008061//chitin binding;GO:0008740//L-rhamnose isomerase activity;GO:0016491//oxidoreductase activity;GO:0030145//manganese ion binding;GO:0097367//carbohydrate derivative binding	GO:0006412//translation;GO:0008150//biological_process;GO:0015995//chlorophyll biosynthetic process;GO:0019299//rhamnose metabolic process;GO:0019685//photosynthesis, dark reaction;GO:0030436//asexual sporulation;GO:0044419//biological process involved in interspecies interaction between organisms;GO:0051704//multi-organism process
MSTRG.2870.3	MSTRG.11206	-0.967229	0.00159329	g1690	--	--	ARB_05157	GBF67149.1 taxid=523103 LysM domain-containing protein [Trichophyton mentagrophytes]	-	-	-	-	GO:0005575//cellular_component;GO:0005576//extracellular region;GO:0005840//ribosome;GO:0022627//cytosolic small ribosomal subunit;GO:0042470//melanosome	GO:0003674//molecular_function;GO:0003735//structural constituent of ribosome;GO:0005488//binding;GO:0008061//chitin binding;GO:0008740//L-rhamnose isomerase activity;GO:0016491//oxidoreductase activity;GO:0030145//manganese ion binding;GO:0097367//carbohydrate derivative binding	GO:0006412//translation;GO:0008150//biological_process;GO:0015995//chlorophyll biosynthetic process;GO:0019299//rhamnose metabolic process;GO:0019685//photosynthesis, dark reaction;GO:0030436//asexual sporulation;GO:0044419//biological process involved in interspecies interaction between organisms;GO:0051704//multi-organism process
MSTRG.3134.1	MSTRG.11206	0.952069	0.00339108	MSTRG.3134	--	--	ARB_05157	GBF67149.1 taxid=523103 LysM domain-containing protein [Trichophyton mentagrophytes]	-	-	-	-	GO:0005575//cellular_component;GO:0005576//extracellular region;GO:0005840//ribosome;GO:0022627//cytosolic small ribosomal subunit;GO:0042470//melanosome	GO:0003674//molecular_function;GO:0003735//structural constituent of ribosome;GO:0005488//binding;GO:0008061//chitin binding;GO:0008740//L-rhamnose isomerase activity;GO:0016491//oxidoreductase activity;GO:0030145//manganese ion binding;GO:0097367//carbohydrate derivative binding	GO:0006412//translation;GO:0008150//biological_process;GO:0015995//chlorophyll biosynthetic process;GO:0019299//rhamnose metabolic process;GO:0019685//photosynthesis, dark reaction;GO:0030436//asexual sporulation;GO:0044419//biological process involved in interspecies interaction between organisms;GO:0051704//multi-organism process
MSTRG.3964.1	MSTRG.11206	0.958844	0.00250585	g2336	--	--	ARB_05157	GBF67149.1 taxid=523103 LysM domain-containing protein [Trichophyton mentagrophytes]	-	-	-	-	GO:0005575//cellular_component;GO:0005576//extracellular region;GO:0005840//ribosome;GO:0022627//cytosolic small ribosomal subunit;GO:0042470//melanosome	GO:0003674//molecular_function;GO:0003735//structural constituent of ribosome;GO:0005488//binding;GO:0008061//chitin binding;GO:0008740//L-rhamnose isomerase activity;GO:0016491//oxidoreductase activity;GO:0030145//manganese ion binding;GO:0097367//carbohydrate derivative binding	GO:0006412//translation;GO:0008150//biological_process;GO:0015995//chlorophyll biosynthetic process;GO:0019299//rhamnose metabolic process;GO:0019685//photosynthesis, dark reaction;GO:0030436//asexual sporulation;GO:0044419//biological process involved in interspecies interaction between organisms;GO:0051704//multi-organism process
MSTRG.4413.1	MSTRG.11206	-0.981622	0.000503527	MSTRG.4413	--	--	ARB_05157	GBF67149.1 taxid=523103 LysM domain-containing protein [Trichophyton mentagrophytes]	-	-	-	-	GO:0005575//cellular_component;GO:0005576//extracellular region;GO:0005840//ribosome;GO:0022627//cytosolic small ribosomal subunit;GO:0042470//melanosome	GO:0003674//molecular_function;GO:0003735//structural constituent of ribosome;GO:0005488//binding;GO:0008061//chitin binding;GO:0008740//L-rhamnose isomerase activity;GO:0016491//oxidoreductase activity;GO:0030145//manganese ion binding;GO:0097367//carbohydrate derivative binding	GO:0006412//translation;GO:0008150//biological_process;GO:0015995//chlorophyll biosynthetic process;GO:0019299//rhamnose metabolic process;GO:0019685//photosynthesis, dark reaction;GO:0030436//asexual sporulation;GO:0044419//biological process involved in interspecies interaction between organisms;GO:0051704//multi-organism process
MSTRG.4810.1	MSTRG.11206	-0.955499	0.00292639	MSTRG.4810	--	--	ARB_05157	GBF67149.1 taxid=523103 LysM domain-containing protein [Trichophyton mentagrophytes]	-	-	-	-	GO:0005575//cellular_component;GO:0005576//extracellular region;GO:0005840//ribosome;GO:0022627//cytosolic small ribosomal subunit;GO:0042470//melanosome	GO:0003674//molecular_function;GO:0003735//structural constituent of ribosome;GO:0005488//binding;GO:0008061//chitin binding;GO:0008740//L-rhamnose isomerase activity;GO:0016491//oxidoreductase activity;GO:0030145//manganese ion binding;GO:0097367//carbohydrate derivative binding	GO:0006412//translation;GO:0008150//biological_process;GO:0015995//chlorophyll biosynthetic process;GO:0019299//rhamnose metabolic process;GO:0019685//photosynthesis, dark reaction;GO:0030436//asexual sporulation;GO:0044419//biological process involved in interspecies interaction between organisms;GO:0051704//multi-organism process
MSTRG.5255.1	MSTRG.11206	-0.96656	0.00165861	g3081	--	--	ARB_05157	GBF67149.1 taxid=523103 LysM domain-containing protein [Trichophyton mentagrophytes]	-	-	-	-	GO:0005575//cellular_component;GO:0005576//extracellular region;GO:0005840//ribosome;GO:0022627//cytosolic small ribosomal subunit;GO:0042470//melanosome	GO:0003674//molecular_function;GO:0003735//structural constituent of ribosome;GO:0005488//binding;GO:0008061//chitin binding;GO:0008740//L-rhamnose isomerase activity;GO:0016491//oxidoreductase activity;GO:0030145//manganese ion binding;GO:0097367//carbohydrate derivative binding	GO:0006412//translation;GO:0008150//biological_process;GO:0015995//chlorophyll biosynthetic process;GO:0019299//rhamnose metabolic process;GO:0019685//photosynthesis, dark reaction;GO:0030436//asexual sporulation;GO:0044419//biological process involved in interspecies interaction between organisms;GO:0051704//multi-organism process
MSTRG.611.1	MSTRG.11206	-0.954321	0.00308227	MSTRG.611	--	--	ARB_05157	GBF67149.1 taxid=523103 LysM domain-containing protein [Trichophyton mentagrophytes]	-	-	-	-	GO:0005575//cellular_component;GO:0005576//extracellular region;GO:0005840//ribosome;GO:0022627//cytosolic small ribosomal subunit;GO:0042470//melanosome	GO:0003674//molecular_function;GO:0003735//structural constituent of ribosome;GO:0005488//binding;GO:0008061//chitin binding;GO:0008740//L-rhamnose isomerase activity;GO:0016491//oxidoreductase activity;GO:0030145//manganese ion binding;GO:0097367//carbohydrate derivative binding	GO:0006412//translation;GO:0008150//biological_process;GO:0015995//chlorophyll biosynthetic process;GO:0019299//rhamnose metabolic process;GO:0019685//photosynthesis, dark reaction;GO:0030436//asexual sporulation;GO:0044419//biological process involved in interspecies interaction between organisms;GO:0051704//multi-organism process
MSTRG.6265.1	MSTRG.11206	-0.959663	0.00240778	g3641	--	--	ARB_05157	GBF67149.1 taxid=523103 LysM domain-containing protein [Trichophyton mentagrophytes]	-	-	-	-	GO:0005575//cellular_component;GO:0005576//extracellular region;GO:0005840//ribosome;GO:0022627//cytosolic small ribosomal subunit;GO:0042470//melanosome	GO:0003674//molecular_function;GO:0003735//structural constituent of ribosome;GO:0005488//binding;GO:0008061//chitin binding;GO:0008740//L-rhamnose isomerase activity;GO:0016491//oxidoreductase activity;GO:0030145//manganese ion binding;GO:0097367//carbohydrate derivative binding	GO:0006412//translation;GO:0008150//biological_process;GO:0015995//chlorophyll biosynthetic process;GO:0019299//rhamnose metabolic process;GO:0019685//photosynthesis, dark reaction;GO:0030436//asexual sporulation;GO:0044419//biological process involved in interspecies interaction between organisms;GO:0051704//multi-organism process
MSTRG.6276.1	MSTRG.11206	-0.950618	0.00359771	g3646	--	--	ARB_05157	GBF67149.1 taxid=523103 LysM domain-containing protein [Trichophyton mentagrophytes]	-	-	-	-	GO:0005575//cellular_component;GO:0005576//extracellular region;GO:0005840//ribosome;GO:0022627//cytosolic small ribosomal subunit;GO:0042470//melanosome	GO:0003674//molecular_function;GO:0003735//structural constituent of ribosome;GO:0005488//binding;GO:0008061//chitin binding;GO:0008740//L-rhamnose isomerase activity;GO:0016491//oxidoreductase activity;GO:0030145//manganese ion binding;GO:0097367//carbohydrate derivative binding	GO:0006412//translation;GO:0008150//biological_process;GO:0015995//chlorophyll biosynthetic process;GO:0019299//rhamnose metabolic process;GO:0019685//photosynthesis, dark reaction;GO:0030436//asexual sporulation;GO:0044419//biological process involved in interspecies interaction between organisms;GO:0051704//multi-organism process
MSTRG.6408.1	MSTRG.11206	0.984022	0.000380925	MSTRG.6408	--	--	ARB_05157	GBF67149.1 taxid=523103 LysM domain-containing protein [Trichophyton mentagrophytes]	-	-	-	-	GO:0005575//cellular_component;GO:0005576//extracellular region;GO:0005840//ribosome;GO:0022627//cytosolic small ribosomal subunit;GO:0042470//melanosome	GO:0003674//molecular_function;GO:0003735//structural constituent of ribosome;GO:0005488//binding;GO:0008061//chitin binding;GO:0008740//L-rhamnose isomerase activity;GO:0016491//oxidoreductase activity;GO:0030145//manganese ion binding;GO:0097367//carbohydrate derivative binding	GO:0006412//translation;GO:0008150//biological_process;GO:0015995//chlorophyll biosynthetic process;GO:0019299//rhamnose metabolic process;GO:0019685//photosynthesis, dark reaction;GO:0030436//asexual sporulation;GO:0044419//biological process involved in interspecies interaction between organisms;GO:0051704//multi-organism process
MSTRG.8150.1	MSTRG.11206	-0.958055	0.00260215	MSTRG.8150	--	--	ARB_05157	GBF67149.1 taxid=523103 LysM domain-containing protein [Trichophyton mentagrophytes]	-	-	-	-	GO:0005575//cellular_component;GO:0005576//extracellular region;GO:0005840//ribosome;GO:0022627//cytosolic small ribosomal subunit;GO:0042470//melanosome	GO:0003674//molecular_function;GO:0003735//structural constituent of ribosome;GO:0005488//binding;GO:0008061//chitin binding;GO:0008740//L-rhamnose isomerase activity;GO:0016491//oxidoreductase activity;GO:0030145//manganese ion binding;GO:0097367//carbohydrate derivative binding	GO:0006412//translation;GO:0008150//biological_process;GO:0015995//chlorophyll biosynthetic process;GO:0019299//rhamnose metabolic process;GO:0019685//photosynthesis, dark reaction;GO:0030436//asexual sporulation;GO:0044419//biological process involved in interspecies interaction between organisms;GO:0051704//multi-organism process
MSTRG.8231.1	MSTRG.11206	0.986424	0.000275223	g4838	--	--	ARB_05157	GBF67149.1 taxid=523103 LysM domain-containing protein [Trichophyton mentagrophytes]	-	-	-	-	GO:0005575//cellular_component;GO:0005576//extracellular region;GO:0005840//ribosome;GO:0022627//cytosolic small ribosomal subunit;GO:0042470//melanosome	GO:0003674//molecular_function;GO:0003735//structural constituent of ribosome;GO:0005488//binding;GO:0008061//chitin binding;GO:0008740//L-rhamnose isomerase activity;GO:0016491//oxidoreductase activity;GO:0030145//manganese ion binding;GO:0097367//carbohydrate derivative binding	GO:0006412//translation;GO:0008150//biological_process;GO:0015995//chlorophyll biosynthetic process;GO:0019299//rhamnose metabolic process;GO:0019685//photosynthesis, dark reaction;GO:0030436//asexual sporulation;GO:0044419//biological process involved in interspecies interaction between organisms;GO:0051704//multi-organism process
MSTRG.8925.1	MSTRG.11206	0.975176	0.000916706	MSTRG.8925	--	--	ARB_05157	GBF67149.1 taxid=523103 LysM domain-containing protein [Trichophyton mentagrophytes]	-	-	-	-	GO:0005575//cellular_component;GO:0005576//extracellular region;GO:0005840//ribosome;GO:0022627//cytosolic small ribosomal subunit;GO:0042470//melanosome	GO:0003674//molecular_function;GO:0003735//structural constituent of ribosome;GO:0005488//binding;GO:0008061//chitin binding;GO:0008740//L-rhamnose isomerase activity;GO:0016491//oxidoreductase activity;GO:0030145//manganese ion binding;GO:0097367//carbohydrate derivative binding	GO:0006412//translation;GO:0008150//biological_process;GO:0015995//chlorophyll biosynthetic process;GO:0019299//rhamnose metabolic process;GO:0019685//photosynthesis, dark reaction;GO:0030436//asexual sporulation;GO:0044419//biological process involved in interspecies interaction between organisms;GO:0051704//multi-organism process
MSTRG.953.1	MSTRG.11206	-0.956573	0.00278797	g549	--	--	ARB_05157	GBF67149.1 taxid=523103 LysM domain-containing protein [Trichophyton mentagrophytes]	-	-	-	-	GO:0005575//cellular_component;GO:0005576//extracellular region;GO:0005840//ribosome;GO:0022627//cytosolic small ribosomal subunit;GO:0042470//melanosome	GO:0003674//molecular_function;GO:0003735//structural constituent of ribosome;GO:0005488//binding;GO:0008061//chitin binding;GO:0008740//L-rhamnose isomerase activity;GO:0016491//oxidoreductase activity;GO:0030145//manganese ion binding;GO:0097367//carbohydrate derivative binding	GO:0006412//translation;GO:0008150//biological_process;GO:0015995//chlorophyll biosynthetic process;GO:0019299//rhamnose metabolic process;GO:0019685//photosynthesis, dark reaction;GO:0030436//asexual sporulation;GO:0044419//biological process involved in interspecies interaction between organisms;GO:0051704//multi-organism process
MSTRG.9847.1	MSTRG.11206	-0.956955	0.00273948	g5820	--	--	ARB_05157	GBF67149.1 taxid=523103 LysM domain-containing protein [Trichophyton mentagrophytes]	-	-	-	-	GO:0005575//cellular_component;GO:0005576//extracellular region;GO:0005840//ribosome;GO:0022627//cytosolic small ribosomal subunit;GO:0042470//melanosome	GO:0003674//molecular_function;GO:0003735//structural constituent of ribosome;GO:0005488//binding;GO:0008061//chitin binding;GO:0008740//L-rhamnose isomerase activity;GO:0016491//oxidoreductase activity;GO:0030145//manganese ion binding;GO:0097367//carbohydrate derivative binding	GO:0006412//translation;GO:0008150//biological_process;GO:0015995//chlorophyll biosynthetic process;GO:0019299//rhamnose metabolic process;GO:0019685//photosynthesis, dark reaction;GO:0030436//asexual sporulation;GO:0044419//biological process involved in interspecies interaction between organisms;GO:0051704//multi-organism process
MSTRG.9902.1	MSTRG.11206	-0.962426	0.00209119	MSTRG.9902	--	--	ARB_05157	GBF67149.1 taxid=523103 LysM domain-containing protein [Trichophyton mentagrophytes]	-	-	-	-	GO:0005575//cellular_component;GO:0005576//extracellular region;GO:0005840//ribosome;GO:0022627//cytosolic small ribosomal subunit;GO:0042470//melanosome	GO:0003674//molecular_function;GO:0003735//structural constituent of ribosome;GO:0005488//binding;GO:0008061//chitin binding;GO:0008740//L-rhamnose isomerase activity;GO:0016491//oxidoreductase activity;GO:0030145//manganese ion binding;GO:0097367//carbohydrate derivative binding	GO:0006412//translation;GO:0008150//biological_process;GO:0015995//chlorophyll biosynthetic process;GO:0019299//rhamnose metabolic process;GO:0019685//photosynthesis, dark reaction;GO:0030436//asexual sporulation;GO:0044419//biological process involved in interspecies interaction between organisms;GO:0051704//multi-organism process
MSTRG.9936.1	MSTRG.11206	-0.964687	0.00184854	g5865	--	--	ARB_05157	GBF67149.1 taxid=523103 LysM domain-containing protein [Trichophyton mentagrophytes]	-	-	-	-	GO:0005575//cellular_component;GO:0005576//extracellular region;GO:0005840//ribosome;GO:0022627//cytosolic small ribosomal subunit;GO:0042470//melanosome	GO:0003674//molecular_function;GO:0003735//structural constituent of ribosome;GO:0005488//binding;GO:0008061//chitin binding;GO:0008740//L-rhamnose isomerase activity;GO:0016491//oxidoreductase activity;GO:0030145//manganese ion binding;GO:0097367//carbohydrate derivative binding	GO:0006412//translation;GO:0008150//biological_process;GO:0015995//chlorophyll biosynthetic process;GO:0019299//rhamnose metabolic process;GO:0019685//photosynthesis, dark reaction;GO:0030436//asexual sporulation;GO:0044419//biological process involved in interspecies interaction between organisms;GO:0051704//multi-organism process
ncRNA28	MSTRG.11206	-0.952252	0.00336544	ncRNA28_gene	--	--	ARB_05157	GBF67149.1 taxid=523103 LysM domain-containing protein [Trichophyton mentagrophytes]	-	-	-	-	GO:0005575//cellular_component;GO:0005576//extracellular region;GO:0005840//ribosome;GO:0022627//cytosolic small ribosomal subunit;GO:0042470//melanosome	GO:0003674//molecular_function;GO:0003735//structural constituent of ribosome;GO:0005488//binding;GO:0008061//chitin binding;GO:0008740//L-rhamnose isomerase activity;GO:0016491//oxidoreductase activity;GO:0030145//manganese ion binding;GO:0097367//carbohydrate derivative binding	GO:0006412//translation;GO:0008150//biological_process;GO:0015995//chlorophyll biosynthetic process;GO:0019299//rhamnose metabolic process;GO:0019685//photosynthesis, dark reaction;GO:0030436//asexual sporulation;GO:0044419//biological process involved in interspecies interaction between organisms;GO:0051704//multi-organism process
MSTRG.10133.1	MSTRG.11224	0.995735	2.72403e-05	MSTRG.10133	--	--	--	XP_003169023.1 taxid=535722 hypothetical protein MGYG_09215 [Nannizzia gypsea CBS 118893]	-	-	-	-	-	GO:0005515//protein binding	GO:0015074//DNA integration
MSTRG.10182.2	MSTRG.11224	0.97439	0.000975404	MSTRG.10182	--	--	--	XP_003169023.1 taxid=535722 hypothetical protein MGYG_09215 [Nannizzia gypsea CBS 118893]	-	-	-	-	-	GO:0005515//protein binding	GO:0015074//DNA integration
MSTRG.10288.1	MSTRG.11224	0.991865	9.90069e-05	MSTRG.10288	--	--	--	XP_003169023.1 taxid=535722 hypothetical protein MGYG_09215 [Nannizzia gypsea CBS 118893]	-	-	-	-	-	GO:0005515//protein binding	GO:0015074//DNA integration
MSTRG.10321.1	MSTRG.11224	0.972337	0.0011373	g6106	--	--	--	XP_003169023.1 taxid=535722 hypothetical protein MGYG_09215 [Nannizzia gypsea CBS 118893]	-	-	-	-	-	GO:0005515//protein binding	GO:0015074//DNA integration
MSTRG.10375.1	MSTRG.11224	0.998585	3.00385e-06	MSTRG.10375	--	--	--	XP_003169023.1 taxid=535722 hypothetical protein MGYG_09215 [Nannizzia gypsea CBS 118893]	-	-	-	-	-	GO:0005515//protein binding	GO:0015074//DNA integration
MSTRG.10726.1	MSTRG.11224	0.989741	0.000157324	g6334	--	--	--	XP_003169023.1 taxid=535722 hypothetical protein MGYG_09215 [Nannizzia gypsea CBS 118893]	-	-	-	-	-	GO:0005515//protein binding	GO:0015074//DNA integration
MSTRG.10739.1	MSTRG.11224	0.990718	0.000128827	MSTRG.10739	--	--	--	XP_003169023.1 taxid=535722 hypothetical protein MGYG_09215 [Nannizzia gypsea CBS 118893]	-	-	-	-	-	GO:0005515//protein binding	GO:0015074//DNA integration
MSTRG.11639.1	MSTRG.11224	-0.95432	0.0030823	MSTRG.11639	--	--	--	XP_003169023.1 taxid=535722 hypothetical protein MGYG_09215 [Nannizzia gypsea CBS 118893]	-	-	-	-	-	GO:0005515//protein binding	GO:0015074//DNA integration
MSTRG.11695.1	MSTRG.11224	0.951534	0.00346648	g6931	--	--	--	XP_003169023.1 taxid=535722 hypothetical protein MGYG_09215 [Nannizzia gypsea CBS 118893]	-	-	-	-	-	GO:0005515//protein binding	GO:0015074//DNA integration
MSTRG.11947.1	MSTRG.11224	0.974353	0.000978252	g7087	--	--	--	XP_003169023.1 taxid=535722 hypothetical protein MGYG_09215 [Nannizzia gypsea CBS 118893]	-	-	-	-	-	GO:0005515//protein binding	GO:0015074//DNA integration
MSTRG.12163.1	MSTRG.11224	0.975154	0.00091829	g7215	--	--	--	XP_003169023.1 taxid=535722 hypothetical protein MGYG_09215 [Nannizzia gypsea CBS 118893]	-	-	-	-	-	GO:0005515//protein binding	GO:0015074//DNA integration
MSTRG.12168.1	MSTRG.11224	0.960311	0.0023316	MSTRG.12168	--	--	--	XP_003169023.1 taxid=535722 hypothetical protein MGYG_09215 [Nannizzia gypsea CBS 118893]	-	-	-	-	-	GO:0005515//protein binding	GO:0015074//DNA integration
MSTRG.1870.1	MSTRG.11224	0.960753	0.00228025	g1105	--	--	--	XP_003169023.1 taxid=535722 hypothetical protein MGYG_09215 [Nannizzia gypsea CBS 118893]	-	-	-	-	-	GO:0005515//protein binding	GO:0015074//DNA integration
MSTRG.1874.1	MSTRG.11224	0.952775	0.00329268	g1107	--	--	--	XP_003169023.1 taxid=535722 hypothetical protein MGYG_09215 [Nannizzia gypsea CBS 118893]	-	-	-	-	-	GO:0005515//protein binding	GO:0015074//DNA integration
MSTRG.2444.2	MSTRG.11224	0.988824	0.000186671	g1435	--	--	--	XP_003169023.1 taxid=535722 hypothetical protein MGYG_09215 [Nannizzia gypsea CBS 118893]	-	-	-	-	-	GO:0005515//protein binding	GO:0015074//DNA integration
MSTRG.2870.3	MSTRG.11224	0.952062	0.00339204	g1690	--	--	--	XP_003169023.1 taxid=535722 hypothetical protein MGYG_09215 [Nannizzia gypsea CBS 118893]	-	-	-	-	-	GO:0005515//protein binding	GO:0015074//DNA integration
MSTRG.3727.1	MSTRG.11224	0.963184	0.00200821	g2184	--	--	--	XP_003169023.1 taxid=535722 hypothetical protein MGYG_09215 [Nannizzia gypsea CBS 118893]	-	-	-	-	-	GO:0005515//protein binding	GO:0015074//DNA integration
MSTRG.3761.1	MSTRG.11224	0.961014	0.00225018	MSTRG.3761	--	--	--	XP_003169023.1 taxid=535722 hypothetical protein MGYG_09215 [Nannizzia gypsea CBS 118893]	-	-	-	-	-	GO:0005515//protein binding	GO:0015074//DNA integration
MSTRG.4413.1	MSTRG.11224	0.98878	0.000188137	MSTRG.4413	--	--	--	XP_003169023.1 taxid=535722 hypothetical protein MGYG_09215 [Nannizzia gypsea CBS 118893]	-	-	-	-	-	GO:0005515//protein binding	GO:0015074//DNA integration
MSTRG.5255.1	MSTRG.11224	0.964902	0.00182619	g3081	--	--	--	XP_003169023.1 taxid=535722 hypothetical protein MGYG_09215 [Nannizzia gypsea CBS 118893]	-	-	-	-	-	GO:0005515//protein binding	GO:0015074//DNA integration
MSTRG.611.1	MSTRG.11224	0.951882	0.00341728	MSTRG.611	--	--	--	XP_003169023.1 taxid=535722 hypothetical protein MGYG_09215 [Nannizzia gypsea CBS 118893]	-	-	-	-	-	GO:0005515//protein binding	GO:0015074//DNA integration
MSTRG.6265.1	MSTRG.11224	0.969645	0.00136816	g3641	--	--	--	XP_003169023.1 taxid=535722 hypothetical protein MGYG_09215 [Nannizzia gypsea CBS 118893]	-	-	-	-	-	GO:0005515//protein binding	GO:0015074//DNA integration
MSTRG.7431.1	MSTRG.11224	0.962591	0.00207295	g4355	--	--	--	XP_003169023.1 taxid=535722 hypothetical protein MGYG_09215 [Nannizzia gypsea CBS 118893]	-	-	-	-	-	GO:0005515//protein binding	GO:0015074//DNA integration
MSTRG.8150.1	MSTRG.11224	0.972412	0.00113117	MSTRG.8150	--	--	--	XP_003169023.1 taxid=535722 hypothetical protein MGYG_09215 [Nannizzia gypsea CBS 118893]	-	-	-	-	-	GO:0005515//protein binding	GO:0015074//DNA integration
MSTRG.8241.1	MSTRG.11224	0.971856	0.00117697	g4846	--	--	--	XP_003169023.1 taxid=535722 hypothetical protein MGYG_09215 [Nannizzia gypsea CBS 118893]	-	-	-	-	-	GO:0005515//protein binding	GO:0015074//DNA integration
MSTRG.8413.1	MSTRG.11224	0.957926	0.00261808	g4947	--	--	--	XP_003169023.1 taxid=535722 hypothetical protein MGYG_09215 [Nannizzia gypsea CBS 118893]	-	-	-	-	-	GO:0005515//protein binding	GO:0015074//DNA integration
MSTRG.953.1	MSTRG.11224	0.975422	0.000898723	g549	--	--	--	XP_003169023.1 taxid=535722 hypothetical protein MGYG_09215 [Nannizzia gypsea CBS 118893]	-	-	-	-	-	GO:0005515//protein binding	GO:0015074//DNA integration
MSTRG.9847.1	MSTRG.11224	0.993662	6.01369e-05	g5820	--	--	--	XP_003169023.1 taxid=535722 hypothetical protein MGYG_09215 [Nannizzia gypsea CBS 118893]	-	-	-	-	-	GO:0005515//protein binding	GO:0015074//DNA integration
MSTRG.9936.1	MSTRG.11224	0.961138	0.00223601	g5865	--	--	--	XP_003169023.1 taxid=535722 hypothetical protein MGYG_09215 [Nannizzia gypsea CBS 118893]	-	-	-	-	-	GO:0005515//protein binding	GO:0015074//DNA integration
MSTRG.10133.1	MSTRG.1140	0.967965	0.00152294	MSTRG.10133	--	--	--	EGE04299.1 taxid=559882 hypothetical protein TEQG_03329 [Trichophyton equinum CBS 127.97]	-	-	-	-	-	-	-
MSTRG.10157.1	MSTRG.1140	0.955337	0.00294757	g6006	--	--	--	EGE04299.1 taxid=559882 hypothetical protein TEQG_03329 [Trichophyton equinum CBS 127.97]	-	-	-	-	-	-	-
MSTRG.10375.1	MSTRG.1140	0.96105	0.00224609	MSTRG.10375	--	--	--	EGE04299.1 taxid=559882 hypothetical protein TEQG_03329 [Trichophyton equinum CBS 127.97]	-	-	-	-	-	-	-
MSTRG.10450.1	MSTRG.1140	-0.963663	0.00195653	g6181	--	--	--	EGE04299.1 taxid=559882 hypothetical protein TEQG_03329 [Trichophyton equinum CBS 127.97]	-	-	-	-	-	-	-
MSTRG.10636.1	MSTRG.1140	-0.951819	0.00342622	MSTRG.10636	--	--	--	EGE04299.1 taxid=559882 hypothetical protein TEQG_03329 [Trichophyton equinum CBS 127.97]	-	-	-	-	-	-	-
MSTRG.11233.1	MSTRG.1140	-0.962894	0.00203976	MSTRG.11233	--	--	--	EGE04299.1 taxid=559882 hypothetical protein TEQG_03329 [Trichophyton equinum CBS 127.97]	-	-	-	-	-	-	-
MSTRG.11549.1	MSTRG.1140	0.954499	0.00305845	g6846	--	--	--	EGE04299.1 taxid=559882 hypothetical protein TEQG_03329 [Trichophyton equinum CBS 127.97]	-	-	-	-	-	-	-
MSTRG.11803.1	MSTRG.1140	-0.965891	0.00172527	g6997	--	--	--	EGE04299.1 taxid=559882 hypothetical protein TEQG_03329 [Trichophyton equinum CBS 127.97]	-	-	-	-	-	-	-
MSTRG.12163.1	MSTRG.1140	0.95207	0.00339093	g7215	--	--	--	EGE04299.1 taxid=559882 hypothetical protein TEQG_03329 [Trichophyton equinum CBS 127.97]	-	-	-	-	-	-	-
MSTRG.1848.1	MSTRG.1140	0.959164	0.00246735	MSTRG.1848	--	--	--	EGE04299.1 taxid=559882 hypothetical protein TEQG_03329 [Trichophyton equinum CBS 127.97]	-	-	-	-	-	-	-
MSTRG.1870.1	MSTRG.1140	0.977698	0.000740546	g1105	--	--	--	EGE04299.1 taxid=559882 hypothetical protein TEQG_03329 [Trichophyton equinum CBS 127.97]	-	-	-	-	-	-	-
MSTRG.3237.1	MSTRG.1140	0.968406	0.0014815	g1914	--	--	--	EGE04299.1 taxid=559882 hypothetical protein TEQG_03329 [Trichophyton equinum CBS 127.97]	-	-	-	-	-	-	-
MSTRG.3964.1	MSTRG.1140	-0.975008	0.000929071	g2336	--	--	--	EGE04299.1 taxid=559882 hypothetical protein TEQG_03329 [Trichophyton equinum CBS 127.97]	-	-	-	-	-	-	-
MSTRG.4413.1	MSTRG.1140	0.958069	0.00260045	MSTRG.4413	--	--	--	EGE04299.1 taxid=559882 hypothetical protein TEQG_03329 [Trichophyton equinum CBS 127.97]	-	-	-	-	-	-	-
MSTRG.4472.1	MSTRG.1140	0.950492	0.00361592	g2632	--	--	--	EGE04299.1 taxid=559882 hypothetical protein TEQG_03329 [Trichophyton equinum CBS 127.97]	-	-	-	-	-	-	-
MSTRG.5890.2	MSTRG.1140	-0.962251	0.00211055	g3425	--	--	--	EGE04299.1 taxid=559882 hypothetical protein TEQG_03329 [Trichophyton equinum CBS 127.97]	-	-	-	-	-	-	-
MSTRG.611.1	MSTRG.1140	0.98625	0.000282288	MSTRG.611	--	--	--	EGE04299.1 taxid=559882 hypothetical protein TEQG_03329 [Trichophyton equinum CBS 127.97]	-	-	-	-	-	-	-
MSTRG.9121.1	MSTRG.1140	-0.980201	0.000584101	MSTRG.9121	--	--	--	EGE04299.1 taxid=559882 hypothetical protein TEQG_03329 [Trichophyton equinum CBS 127.97]	-	-	-	-	-	-	-
MSTRG.9291.1	MSTRG.1140	-0.99382	5.71636e-05	MSTRG.9291	--	--	--	EGE04299.1 taxid=559882 hypothetical protein TEQG_03329 [Trichophyton equinum CBS 127.97]	-	-	-	-	-	-	-
ncRNA28	MSTRG.1140	0.980104	0.000589849	ncRNA28_gene	--	--	--	EGE04299.1 taxid=559882 hypothetical protein TEQG_03329 [Trichophyton equinum CBS 127.97]	-	-	-	-	-	-	-
MSTRG.10162.1	MSTRG.11580	-0.953222	0.0032311	MSTRG.10162	--	--	--	EZF33914.1 taxid=1215336 hypothetical protein H101_02532 [Trichophyton interdigitale H6]	-	-	-	-	-	-	GO:0006396//RNA processing
MSTRG.1354.1	MSTRG.11580	0.966705	0.00164436	g801	--	--	--	EZF33914.1 taxid=1215336 hypothetical protein H101_02532 [Trichophyton interdigitale H6]	-	-	-	-	-	-	GO:0006396//RNA processing
MSTRG.4188.1	MSTRG.11580	0.95439	0.003073	g2463	--	--	--	EZF33914.1 taxid=1215336 hypothetical protein H101_02532 [Trichophyton interdigitale H6]	-	-	-	-	-	-	GO:0006396//RNA processing
MSTRG.5715.1	MSTRG.11580	0.969261	0.00140277	g3326	--	--	--	EZF33914.1 taxid=1215336 hypothetical protein H101_02532 [Trichophyton interdigitale H6]	-	-	-	-	-	-	GO:0006396//RNA processing
MSTRG.6146.1	MSTRG.11580	-0.953785	0.00315436	MSTRG.6146	--	--	--	EZF33914.1 taxid=1215336 hypothetical protein H101_02532 [Trichophyton interdigitale H6]	-	-	-	-	-	-	GO:0006396//RNA processing
MSTRG.683.1	MSTRG.11580	0.96615	0.00169938	g403	--	--	--	EZF33914.1 taxid=1215336 hypothetical protein H101_02532 [Trichophyton interdigitale H6]	-	-	-	-	-	-	GO:0006396//RNA processing
MSTRG.7931.4	MSTRG.11580	0.974537	0.000964296	g4640	--	--	--	EZF33914.1 taxid=1215336 hypothetical protein H101_02532 [Trichophyton interdigitale H6]	-	-	-	-	-	-	GO:0006396//RNA processing
MSTRG.8067.1	MSTRG.11580	-0.950102	0.00367264	g4729	--	--	--	EZF33914.1 taxid=1215336 hypothetical protein H101_02532 [Trichophyton interdigitale H6]	-	-	-	-	-	-	GO:0006396//RNA processing
MSTRG.1003.2	MSTRG.11611	0.95209	0.003388	g587	--	--	--	XP_047605511.1 taxid=559305 uncharacterized protein TERG_11761 [Trichophyton rubrum CBS 118892]	-	-	-	-	-	-	-
MSTRG.10112.1	MSTRG.11611	0.978034	0.000718488	MSTRG.10112	--	--	--	XP_047605511.1 taxid=559305 uncharacterized protein TERG_11761 [Trichophyton rubrum CBS 118892]	-	-	-	-	-	-	-
MSTRG.10182.3	MSTRG.11611	-0.987182	0.0002454	MSTRG.10182	--	--	--	XP_047605511.1 taxid=559305 uncharacterized protein TERG_11761 [Trichophyton rubrum CBS 118892]	-	-	-	-	-	-	-
MSTRG.10187.1	MSTRG.11611	0.993937	5.50327e-05	g6023	--	--	--	XP_047605511.1 taxid=559305 uncharacterized protein TERG_11761 [Trichophyton rubrum CBS 118892]	-	-	-	-	-	-	-
MSTRG.10311.2	MSTRG.11611	0.958893	0.00249996	MSTRG.10311	--	--	--	XP_047605511.1 taxid=559305 uncharacterized protein TERG_11761 [Trichophyton rubrum CBS 118892]	-	-	-	-	-	-	-
MSTRG.10578.1	MSTRG.11611	-0.992137	9.24961e-05	g6250	--	--	--	XP_047605511.1 taxid=559305 uncharacterized protein TERG_11761 [Trichophyton rubrum CBS 118892]	-	-	-	-	-	-	-
MSTRG.10629.1	MSTRG.11611	-0.970163	0.0013221	g6277	--	--	--	XP_047605511.1 taxid=559305 uncharacterized protein TERG_11761 [Trichophyton rubrum CBS 118892]	-	-	-	-	-	-	-
MSTRG.10634.1	MSTRG.11611	-0.953441	0.00320121	g6279	--	--	--	XP_047605511.1 taxid=559305 uncharacterized protein TERG_11761 [Trichophyton rubrum CBS 118892]	-	-	-	-	-	-	-
MSTRG.10653.1	MSTRG.11611	0.974498	0.000967243	g6289	--	--	--	XP_047605511.1 taxid=559305 uncharacterized protein TERG_11761 [Trichophyton rubrum CBS 118892]	-	-	-	-	-	-	-
MSTRG.10941.3	MSTRG.11611	0.96003	0.00236445	MSTRG.10941	--	--	--	XP_047605511.1 taxid=559305 uncharacterized protein TERG_11761 [Trichophyton rubrum CBS 118892]	-	-	-	-	-	-	-
MSTRG.10993.1	MSTRG.11611	-0.962669	0.00206441	MSTRG.10993	--	--	--	XP_047605511.1 taxid=559305 uncharacterized protein TERG_11761 [Trichophyton rubrum CBS 118892]	-	-	-	-	-	-	-
MSTRG.1103.1	MSTRG.11611	0.956764	0.00276361	g644	--	--	--	XP_047605511.1 taxid=559305 uncharacterized protein TERG_11761 [Trichophyton rubrum CBS 118892]	-	-	-	-	-	-	-
MSTRG.11086.1	MSTRG.11611	-0.993229	6.86207e-05	g6548	--	--	--	XP_047605511.1 taxid=559305 uncharacterized protein TERG_11761 [Trichophyton rubrum CBS 118892]	-	-	-	-	-	-	-
MSTRG.11129.1	MSTRG.11611	0.965118	0.00180395	g6579	--	--	--	XP_047605511.1 taxid=559305 uncharacterized protein TERG_11761 [Trichophyton rubrum CBS 118892]	-	-	-	-	-	-	-
MSTRG.11281.1	MSTRG.11611	0.972951	0.00108757	g6685	--	--	--	XP_047605511.1 taxid=559305 uncharacterized protein TERG_11761 [Trichophyton rubrum CBS 118892]	-	-	-	-	-	-	-
MSTRG.11391.1	MSTRG.11611	0.952338	0.00335334	g6758	--	--	--	XP_047605511.1 taxid=559305 uncharacterized protein TERG_11761 [Trichophyton rubrum CBS 118892]	-	-	-	-	-	-	-
MSTRG.11393.1	MSTRG.11611	0.993158	7.00613e-05	g6758	--	--	--	XP_047605511.1 taxid=559305 uncharacterized protein TERG_11761 [Trichophyton rubrum CBS 118892]	-	-	-	-	-	-	-
MSTRG.1142.1	MSTRG.11611	-0.99017	0.000144478	g665	--	--	--	XP_047605511.1 taxid=559305 uncharacterized protein TERG_11761 [Trichophyton rubrum CBS 118892]	-	-	-	-	-	-	-
MSTRG.11549.1	MSTRG.11611	-0.959182	0.00246513	g6846	--	--	--	XP_047605511.1 taxid=559305 uncharacterized protein TERG_11761 [Trichophyton rubrum CBS 118892]	-	-	-	-	-	-	-
MSTRG.11563.1	MSTRG.11611	-0.974363	0.000977445	g6858	--	--	--	XP_047605511.1 taxid=559305 uncharacterized protein TERG_11761 [Trichophyton rubrum CBS 118892]	-	-	-	-	-	-	-
MSTRG.11585.1	MSTRG.11611	0.989484	0.00016531	g6868	--	--	--	XP_047605511.1 taxid=559305 uncharacterized protein TERG_11761 [Trichophyton rubrum CBS 118892]	-	-	-	-	-	-	-
MSTRG.11614.1	MSTRG.11611	0.971927	0.00117105	g6879	--	--	--	XP_047605511.1 taxid=559305 uncharacterized protein TERG_11761 [Trichophyton rubrum CBS 118892]	-	-	-	-	-	-	-
MSTRG.11850.1	MSTRG.11611	-0.988944	0.000182686	g7023	--	--	--	XP_047605511.1 taxid=559305 uncharacterized protein TERG_11761 [Trichophyton rubrum CBS 118892]	-	-	-	-	-	-	-
MSTRG.12012.1	MSTRG.11611	0.9631	0.00201729	g7128	--	--	--	XP_047605511.1 taxid=559305 uncharacterized protein TERG_11761 [Trichophyton rubrum CBS 118892]	-	-	-	-	-	-	-
MSTRG.12032.1	MSTRG.11611	-0.970806	0.00126596	MSTRG.12032	--	--	--	XP_047605511.1 taxid=559305 uncharacterized protein TERG_11761 [Trichophyton rubrum CBS 118892]	-	-	-	-	-	-	-
MSTRG.12230.4	MSTRG.11611	-0.979275	0.00063983	g7249	--	--	--	XP_047605511.1 taxid=559305 uncharacterized protein TERG_11761 [Trichophyton rubrum CBS 118892]	-	-	-	-	-	-	-
MSTRG.12239.1	MSTRG.11611	-0.969589	0.00137322	MSTRG.12239	--	--	--	XP_047605511.1 taxid=559305 uncharacterized protein TERG_11761 [Trichophyton rubrum CBS 118892]	-	-	-	-	-	-	-
MSTRG.12282.2	MSTRG.11611	-0.979105	0.000650338	g7283	--	--	--	XP_047605511.1 taxid=559305 uncharacterized protein TERG_11761 [Trichophyton rubrum CBS 118892]	-	-	-	-	-	-	-
MSTRG.1243.1	MSTRG.11611	0.968356	0.00148618	MSTRG.1243	--	--	--	XP_047605511.1 taxid=559305 uncharacterized protein TERG_11761 [Trichophyton rubrum CBS 118892]	-	-	-	-	-	-	-
MSTRG.12472.1	MSTRG.11611	0.961835	0.00215707	g7403	--	--	--	XP_047605511.1 taxid=559305 uncharacterized protein TERG_11761 [Trichophyton rubrum CBS 118892]	-	-	-	-	-	-	-
MSTRG.12500.1	MSTRG.11611	-0.951461	0.00347683	MSTRG.12500	--	--	--	XP_047605511.1 taxid=559305 uncharacterized protein TERG_11761 [Trichophyton rubrum CBS 118892]	-	-	-	-	-	-	-
MSTRG.12511.2	MSTRG.11611	0.964704	0.00184675	g7425	--	--	--	XP_047605511.1 taxid=559305 uncharacterized protein TERG_11761 [Trichophyton rubrum CBS 118892]	-	-	-	-	-	-	-
MSTRG.12522.1	MSTRG.11611	0.992735	7.89813e-05	g7432	--	--	--	XP_047605511.1 taxid=559305 uncharacterized protein TERG_11761 [Trichophyton rubrum CBS 118892]	-	-	-	-	-	-	-
MSTRG.12615.1	MSTRG.11611	-0.96068	0.00228871	MSTRG.12615	--	--	--	XP_047605511.1 taxid=559305 uncharacterized protein TERG_11761 [Trichophyton rubrum CBS 118892]	-	-	-	-	-	-	-
MSTRG.1272.1	MSTRG.11611	-0.959607	0.00241448	MSTRG.1272	--	--	--	XP_047605511.1 taxid=559305 uncharacterized protein TERG_11761 [Trichophyton rubrum CBS 118892]	-	-	-	-	-	-	-
MSTRG.12869.1	MSTRG.11611	-0.988261	0.000205893	g7655	--	--	--	XP_047605511.1 taxid=559305 uncharacterized protein TERG_11761 [Trichophyton rubrum CBS 118892]	-	-	-	-	-	-	-
MSTRG.1435.1	MSTRG.11611	0.950675	0.00358944	MSTRG.1435	--	--	--	XP_047605511.1 taxid=559305 uncharacterized protein TERG_11761 [Trichophyton rubrum CBS 118892]	-	-	-	-	-	-	-
MSTRG.1645.1	MSTRG.11611	-0.95131	0.00349841	g976	--	--	--	XP_047605511.1 taxid=559305 uncharacterized protein TERG_11761 [Trichophyton rubrum CBS 118892]	-	-	-	-	-	-	-
MSTRG.1661.1	MSTRG.11611	0.966504	0.00166416	MSTRG.1661	--	--	--	XP_047605511.1 taxid=559305 uncharacterized protein TERG_11761 [Trichophyton rubrum CBS 118892]	-	-	-	-	-	-	-
MSTRG.1669.1	MSTRG.11611	0.956733	0.00276758	g991	--	--	--	XP_047605511.1 taxid=559305 uncharacterized protein TERG_11761 [Trichophyton rubrum CBS 118892]	-	-	-	-	-	-	-
MSTRG.1727.1	MSTRG.11611	0.952038	0.0033953	MSTRG.1727	--	--	--	XP_047605511.1 taxid=559305 uncharacterized protein TERG_11761 [Trichophyton rubrum CBS 118892]	-	-	-	-	-	-	-
MSTRG.1815.1	MSTRG.11611	-0.9783	0.00070125	g1076	--	--	--	XP_047605511.1 taxid=559305 uncharacterized protein TERG_11761 [Trichophyton rubrum CBS 118892]	-	-	-	-	-	-	-
MSTRG.1824.3	MSTRG.11611	-0.984639	0.000352116	g1084	--	--	--	XP_047605511.1 taxid=559305 uncharacterized protein TERG_11761 [Trichophyton rubrum CBS 118892]	-	-	-	-	-	-	-
MSTRG.1976.2	MSTRG.11611	0.990828	0.000125803	g1165	--	--	--	XP_047605511.1 taxid=559305 uncharacterized protein TERG_11761 [Trichophyton rubrum CBS 118892]	-	-	-	-	-	-	-
MSTRG.2292.1	MSTRG.11611	0.987182	0.000245407	MSTRG.2292	--	--	--	XP_047605511.1 taxid=559305 uncharacterized protein TERG_11761 [Trichophyton rubrum CBS 118892]	-	-	-	-	-	-	-
MSTRG.2311.1	MSTRG.11611	0.958127	0.00259336	g1356	--	--	--	XP_047605511.1 taxid=559305 uncharacterized protein TERG_11761 [Trichophyton rubrum CBS 118892]	-	-	-	-	-	-	-
MSTRG.2363.1	MSTRG.11611	0.951066	0.00353328	MSTRG.2363	--	--	--	XP_047605511.1 taxid=559305 uncharacterized protein TERG_11761 [Trichophyton rubrum CBS 118892]	-	-	-	-	-	-	-
MSTRG.2599.1	MSTRG.11611	0.955826	0.00288388	MSTRG.2599	--	--	--	XP_047605511.1 taxid=559305 uncharacterized protein TERG_11761 [Trichophyton rubrum CBS 118892]	-	-	-	-	-	-	-
MSTRG.2631.1	MSTRG.11611	-0.956032	0.0028573	g1543	--	--	--	XP_047605511.1 taxid=559305 uncharacterized protein TERG_11761 [Trichophyton rubrum CBS 118892]	-	-	-	-	-	-	-
MSTRG.2667.1	MSTRG.11611	0.959205	0.00246241	g1568	--	--	--	XP_047605511.1 taxid=559305 uncharacterized protein TERG_11761 [Trichophyton rubrum CBS 118892]	-	-	-	-	-	-	-
MSTRG.2710.1	MSTRG.11611	0.980726	0.000553644	MSTRG.2710	--	--	--	XP_047605511.1 taxid=559305 uncharacterized protein TERG_11761 [Trichophyton rubrum CBS 118892]	-	-	-	-	-	-	-
MSTRG.2814.1	MSTRG.11611	0.957924	0.0026183	g1656	--	--	--	XP_047605511.1 taxid=559305 uncharacterized protein TERG_11761 [Trichophyton rubrum CBS 118892]	-	-	-	-	-	-	-
MSTRG.2825.3	MSTRG.11611	0.97334	0.00105668	g1661	--	--	--	XP_047605511.1 taxid=559305 uncharacterized protein TERG_11761 [Trichophyton rubrum CBS 118892]	-	-	-	-	-	-	-
MSTRG.2827.1	MSTRG.11611	0.987054	0.000250295	g1663	--	--	--	XP_047605511.1 taxid=559305 uncharacterized protein TERG_11761 [Trichophyton rubrum CBS 118892]	-	-	-	-	-	-	-
MSTRG.2851.1	MSTRG.11611	-0.98786	0.000220159	MSTRG.2851	--	--	--	XP_047605511.1 taxid=559305 uncharacterized protein TERG_11761 [Trichophyton rubrum CBS 118892]	-	-	-	-	-	-	-
MSTRG.2855.1	MSTRG.11611	-0.99277	7.82203e-05	MSTRG.2855	--	--	--	XP_047605511.1 taxid=559305 uncharacterized protein TERG_11761 [Trichophyton rubrum CBS 118892]	-	-	-	-	-	-	-
MSTRG.287.1	MSTRG.11611	0.976247	0.0008396	MSTRG.287	--	--	--	XP_047605511.1 taxid=559305 uncharacterized protein TERG_11761 [Trichophyton rubrum CBS 118892]	-	-	-	-	-	-	-
MSTRG.290.1	MSTRG.11611	0.974905	0.000936716	MSTRG.290	--	--	--	XP_047605511.1 taxid=559305 uncharacterized protein TERG_11761 [Trichophyton rubrum CBS 118892]	-	-	-	-	-	-	-
MSTRG.3012.1	MSTRG.11611	0.977711	0.000739674	g1782	--	--	--	XP_047605511.1 taxid=559305 uncharacterized protein TERG_11761 [Trichophyton rubrum CBS 118892]	-	-	-	-	-	-	-
MSTRG.3146.1	MSTRG.11611	-0.988761	0.000188776	g1858	--	--	--	XP_047605511.1 taxid=559305 uncharacterized protein TERG_11761 [Trichophyton rubrum CBS 118892]	-	-	-	-	-	-	-
MSTRG.3227.5	MSTRG.11611	0.97624	0.000840065	MSTRG.3227	--	--	--	XP_047605511.1 taxid=559305 uncharacterized protein TERG_11761 [Trichophyton rubrum CBS 118892]	-	-	-	-	-	-	-
MSTRG.326.1	MSTRG.11611	-0.952843	0.00328331	g197	--	--	--	XP_047605511.1 taxid=559305 uncharacterized protein TERG_11761 [Trichophyton rubrum CBS 118892]	-	-	-	-	-	-	-
MSTRG.3332.1	MSTRG.11611	0.980649	0.000558073	MSTRG.3332	--	--	--	XP_047605511.1 taxid=559305 uncharacterized protein TERG_11761 [Trichophyton rubrum CBS 118892]	-	-	-	-	-	-	-
MSTRG.334.1	MSTRG.11611	0.984796	0.000345004	MSTRG.334	--	--	--	XP_047605511.1 taxid=559305 uncharacterized protein TERG_11761 [Trichophyton rubrum CBS 118892]	-	-	-	-	-	-	-
MSTRG.3501.1	MSTRG.11611	0.979386	0.000633009	g2044	--	--	--	XP_047605511.1 taxid=559305 uncharacterized protein TERG_11761 [Trichophyton rubrum CBS 118892]	-	-	-	-	-	-	-
MSTRG.3534.1	MSTRG.11611	0.995674	2.80306e-05	g2068	--	--	--	XP_047605511.1 taxid=559305 uncharacterized protein TERG_11761 [Trichophyton rubrum CBS 118892]	-	-	-	-	-	-	-
MSTRG.3825.2	MSTRG.11611	0.962882	0.00204105	MSTRG.3825	--	--	--	XP_047605511.1 taxid=559305 uncharacterized protein TERG_11761 [Trichophyton rubrum CBS 118892]	-	-	-	-	-	-	-
MSTRG.3838.1	MSTRG.11611	-0.953285	0.00322242	MSTRG.3838	--	--	--	XP_047605511.1 taxid=559305 uncharacterized protein TERG_11761 [Trichophyton rubrum CBS 118892]	-	-	-	-	-	-	-
MSTRG.4120.1	MSTRG.11611	0.983362	0.000412921	g2426	--	--	--	XP_047605511.1 taxid=559305 uncharacterized protein TERG_11761 [Trichophyton rubrum CBS 118892]	-	-	-	-	-	-	-
MSTRG.4237.2	MSTRG.11611	-0.98917	0.000175313	g2495	--	--	--	XP_047605511.1 taxid=559305 uncharacterized protein TERG_11761 [Trichophyton rubrum CBS 118892]	-	-	-	-	-	-	-
MSTRG.4354.2	MSTRG.11611	-0.975156	0.000918198	g2566	--	--	--	XP_047605511.1 taxid=559305 uncharacterized protein TERG_11761 [Trichophyton rubrum CBS 118892]	-	-	-	-	-	-	-
MSTRG.4472.1	MSTRG.11611	-0.973131	0.00107321	g2632	--	--	--	XP_047605511.1 taxid=559305 uncharacterized protein TERG_11761 [Trichophyton rubrum CBS 118892]	-	-	-	-	-	-	-
MSTRG.4540.1	MSTRG.11611	0.966488	0.00166581	g2675	--	--	--	XP_047605511.1 taxid=559305 uncharacterized protein TERG_11761 [Trichophyton rubrum CBS 118892]	-	-	-	-	-	-	-
MSTRG.4742.1	MSTRG.11611	0.984607	0.000353594	MSTRG.4742	--	--	--	XP_047605511.1 taxid=559305 uncharacterized protein TERG_11761 [Trichophyton rubrum CBS 118892]	-	-	-	-	-	-	-
MSTRG.4802.2	MSTRG.11611	-0.990266	0.000141666	g2831	--	--	--	XP_047605511.1 taxid=559305 uncharacterized protein TERG_11761 [Trichophyton rubrum CBS 118892]	-	-	-	-	-	-	-
MSTRG.4892.1	MSTRG.11611	0.969832	0.00135139	g2878	--	--	--	XP_047605511.1 taxid=559305 uncharacterized protein TERG_11761 [Trichophyton rubrum CBS 118892]	-	-	-	-	-	-	-
MSTRG.5027.1	MSTRG.11611	-0.981965	0.000484943	g2951	--	--	--	XP_047605511.1 taxid=559305 uncharacterized protein TERG_11761 [Trichophyton rubrum CBS 118892]	-	-	-	-	-	-	-
MSTRG.5182.1	MSTRG.11611	-0.965712	0.00174331	MSTRG.5182	--	--	--	XP_047605511.1 taxid=559305 uncharacterized protein TERG_11761 [Trichophyton rubrum CBS 118892]	-	-	-	-	-	-	-
MSTRG.5264.1	MSTRG.11611	-0.992863	7.6225e-05	MSTRG.5264	--	--	--	XP_047605511.1 taxid=559305 uncharacterized protein TERG_11761 [Trichophyton rubrum CBS 118892]	-	-	-	-	-	-	-
MSTRG.5400.1	MSTRG.11611	-0.954692	0.00303274	MSTRG.5400	--	--	--	XP_047605511.1 taxid=559305 uncharacterized protein TERG_11761 [Trichophyton rubrum CBS 118892]	-	-	-	-	-	-	-
MSTRG.5460.1	MSTRG.11611	-0.985989	0.000293078	MSTRG.5460	--	--	--	XP_047605511.1 taxid=559305 uncharacterized protein TERG_11761 [Trichophyton rubrum CBS 118892]	-	-	-	-	-	-	-
MSTRG.5462.1	MSTRG.11611	-0.979961	0.000598294	MSTRG.5462	--	--	--	XP_047605511.1 taxid=559305 uncharacterized protein TERG_11761 [Trichophyton rubrum CBS 118892]	-	-	-	-	-	-	-
MSTRG.5463.1	MSTRG.11611	-0.993769	5.81117e-05	MSTRG.5463	--	--	--	XP_047605511.1 taxid=559305 uncharacterized protein TERG_11761 [Trichophyton rubrum CBS 118892]	-	-	-	-	-	-	-
MSTRG.5464.2	MSTRG.11611	-0.995329	3.26826e-05	MSTRG.5464	--	--	--	XP_047605511.1 taxid=559305 uncharacterized protein TERG_11761 [Trichophyton rubrum CBS 118892]	-	-	-	-	-	-	-
MSTRG.5532.2	MSTRG.11611	-0.972589	0.00111672	MSTRG.5532	--	--	--	XP_047605511.1 taxid=559305 uncharacterized protein TERG_11761 [Trichophyton rubrum CBS 118892]	-	-	-	-	-	-	-
MSTRG.5590.1	MSTRG.11611	-0.966262	0.00168821	MSTRG.5590	--	--	--	XP_047605511.1 taxid=559305 uncharacterized protein TERG_11761 [Trichophyton rubrum CBS 118892]	-	-	-	-	-	-	-
MSTRG.5726.2	MSTRG.11611	0.980679	0.000556371	g3332	--	--	--	XP_047605511.1 taxid=559305 uncharacterized protein TERG_11761 [Trichophyton rubrum CBS 118892]	-	-	-	-	-	-	-
MSTRG.5776.1	MSTRG.11611	-0.967822	0.00153651	g3364	--	--	--	XP_047605511.1 taxid=559305 uncharacterized protein TERG_11761 [Trichophyton rubrum CBS 118892]	-	-	-	-	-	-	-
MSTRG.590.1	MSTRG.11611	0.985726	0.000304161	MSTRG.590	--	--	--	XP_047605511.1 taxid=559305 uncharacterized protein TERG_11761 [Trichophyton rubrum CBS 118892]	-	-	-	-	-	-	-
MSTRG.5918.1	MSTRG.11611	-0.95894	0.00249423	MSTRG.5918	--	--	--	XP_047605511.1 taxid=559305 uncharacterized protein TERG_11761 [Trichophyton rubrum CBS 118892]	-	-	-	-	-	-	-
MSTRG.6031.1	MSTRG.11611	0.951551	0.00346408	MSTRG.6031	--	--	--	XP_047605511.1 taxid=559305 uncharacterized protein TERG_11761 [Trichophyton rubrum CBS 118892]	-	-	-	-	-	-	-
MSTRG.6224.1	MSTRG.11611	0.956067	0.00285279	MSTRG.6224	--	--	--	XP_047605511.1 taxid=559305 uncharacterized protein TERG_11761 [Trichophyton rubrum CBS 118892]	-	-	-	-	-	-	-
MSTRG.6284.1	MSTRG.11611	-0.987443	0.00023551	g3651	--	--	--	XP_047605511.1 taxid=559305 uncharacterized protein TERG_11761 [Trichophyton rubrum CBS 118892]	-	-	-	-	-	-	-
MSTRG.6324.3	MSTRG.11611	-0.973131	0.00107322	MSTRG.6324	--	--	--	XP_047605511.1 taxid=559305 uncharacterized protein TERG_11761 [Trichophyton rubrum CBS 118892]	-	-	-	-	-	-	-
MSTRG.6419.1	MSTRG.11611	-0.987143	0.000246878	MSTRG.6419	--	--	--	XP_047605511.1 taxid=559305 uncharacterized protein TERG_11761 [Trichophyton rubrum CBS 118892]	-	-	-	-	-	-	-
MSTRG.6431.1	MSTRG.11611	0.989043	0.000179434	g3740	--	--	--	XP_047605511.1 taxid=559305 uncharacterized protein TERG_11761 [Trichophyton rubrum CBS 118892]	-	-	-	-	-	-	-
MSTRG.6696.1	MSTRG.11611	-0.996002	2.39417e-05	g3875	--	--	--	XP_047605511.1 taxid=559305 uncharacterized protein TERG_11761 [Trichophyton rubrum CBS 118892]	-	-	-	-	-	-	-
MSTRG.6766.1	MSTRG.11611	0.964537	0.00186409	MSTRG.6766	--	--	--	XP_047605511.1 taxid=559305 uncharacterized protein TERG_11761 [Trichophyton rubrum CBS 118892]	-	-	-	-	-	-	-
MSTRG.6786.1	MSTRG.11611	0.980964	0.000540109	MSTRG.6786	--	--	--	XP_047605511.1 taxid=559305 uncharacterized protein TERG_11761 [Trichophyton rubrum CBS 118892]	-	-	-	-	-	-	-
MSTRG.6819.1	MSTRG.11611	0.965418	0.00177314	MSTRG.6819	--	--	--	XP_047605511.1 taxid=559305 uncharacterized protein TERG_11761 [Trichophyton rubrum CBS 118892]	-	-	-	-	-	-	-
MSTRG.6919.1	MSTRG.11611	-0.966979	0.00161754	g4032	--	--	--	XP_047605511.1 taxid=559305 uncharacterized protein TERG_11761 [Trichophyton rubrum CBS 118892]	-	-	-	-	-	-	-
MSTRG.6961.1	MSTRG.11611	0.961317	0.00221565	g4052	--	--	--	XP_047605511.1 taxid=559305 uncharacterized protein TERG_11761 [Trichophyton rubrum CBS 118892]	-	-	-	-	-	-	-
MSTRG.7119.1	MSTRG.11611	0.975093	0.000922833	MSTRG.7119	--	--	--	XP_047605511.1 taxid=559305 uncharacterized protein TERG_11761 [Trichophyton rubrum CBS 118892]	-	-	-	-	-	-	-
MSTRG.7325.1	MSTRG.11611	0.975586	0.000886787	MSTRG.7325	--	--	--	XP_047605511.1 taxid=559305 uncharacterized protein TERG_11761 [Trichophyton rubrum CBS 118892]	-	-	-	-	-	-	-
MSTRG.7538.1	MSTRG.11611	0.989356	0.000169335	MSTRG.7538	--	--	--	XP_047605511.1 taxid=559305 uncharacterized protein TERG_11761 [Trichophyton rubrum CBS 118892]	-	-	-	-	-	-	-
MSTRG.767.1	MSTRG.11611	-0.983173	0.000422333	MSTRG.767	--	--	--	XP_047605511.1 taxid=559305 uncharacterized protein TERG_11761 [Trichophyton rubrum CBS 118892]	-	-	-	-	-	-	-
MSTRG.8002.1	MSTRG.11611	0.973515	0.00104286	g4684	--	--	--	XP_047605511.1 taxid=559305 uncharacterized protein TERG_11761 [Trichophyton rubrum CBS 118892]	-	-	-	-	-	-	-
MSTRG.8055.1	MSTRG.11611	-0.984389	0.000363671	g4724	--	--	--	XP_047605511.1 taxid=559305 uncharacterized protein TERG_11761 [Trichophyton rubrum CBS 118892]	-	-	-	-	-	-	-
MSTRG.8241.2	MSTRG.11611	0.978382	0.000695937	g4846	--	--	--	XP_047605511.1 taxid=559305 uncharacterized protein TERG_11761 [Trichophyton rubrum CBS 118892]	-	-	-	-	-	-	-
MSTRG.8251.1	MSTRG.11611	-0.979599	0.000620068	g4851	--	--	--	XP_047605511.1 taxid=559305 uncharacterized protein TERG_11761 [Trichophyton rubrum CBS 118892]	-	-	-	-	-	-	-
MSTRG.8525.1	MSTRG.11611	0.964104	0.00190964	MSTRG.8525	--	--	--	XP_047605511.1 taxid=559305 uncharacterized protein TERG_11761 [Trichophyton rubrum CBS 118892]	-	-	-	-	-	-	-
MSTRG.8636.1	MSTRG.11611	-0.966821	0.00163299	MSTRG.8636	--	--	--	XP_047605511.1 taxid=559305 uncharacterized protein TERG_11761 [Trichophyton rubrum CBS 118892]	-	-	-	-	-	-	-
MSTRG.8666.1	MSTRG.11611	-0.991543	0.000106984	g5108	--	--	--	XP_047605511.1 taxid=559305 uncharacterized protein TERG_11761 [Trichophyton rubrum CBS 118892]	-	-	-	-	-	-	-
MSTRG.8770.2	MSTRG.11611	-0.950375	0.00363287	MSTRG.8770	--	--	--	XP_047605511.1 taxid=559305 uncharacterized protein TERG_11761 [Trichophyton rubrum CBS 118892]	-	-	-	-	-	-	-
MSTRG.8853.1	MSTRG.11611	0.956654	0.00277754	g5212	--	--	--	XP_047605511.1 taxid=559305 uncharacterized protein TERG_11761 [Trichophyton rubrum CBS 118892]	-	-	-	-	-	-	-
MSTRG.8979.1	MSTRG.11611	0.953104	0.00324732	g5289	--	--	--	XP_047605511.1 taxid=559305 uncharacterized protein TERG_11761 [Trichophyton rubrum CBS 118892]	-	-	-	-	-	-	-
MSTRG.8990.1	MSTRG.11611	-0.990125	0.000145781	MSTRG.8990	--	--	--	XP_047605511.1 taxid=559305 uncharacterized protein TERG_11761 [Trichophyton rubrum CBS 118892]	-	-	-	-	-	-	-
MSTRG.9043.2	MSTRG.11611	0.97677	0.000803178	MSTRG.9043	--	--	--	XP_047605511.1 taxid=559305 uncharacterized protein TERG_11761 [Trichophyton rubrum CBS 118892]	-	-	-	-	-	-	-
MSTRG.9164.1	MSTRG.11611	0.950248	0.00365139	MSTRG.9164	--	--	--	XP_047605511.1 taxid=559305 uncharacterized protein TERG_11761 [Trichophyton rubrum CBS 118892]	-	-	-	-	-	-	-
MSTRG.9220.4	MSTRG.11611	0.993643	6.04947e-05	g5438	--	--	--	XP_047605511.1 taxid=559305 uncharacterized protein TERG_11761 [Trichophyton rubrum CBS 118892]	-	-	-	-	-	-	-
MSTRG.9318.1	MSTRG.11611	0.988915	0.000183634	MSTRG.9318	--	--	--	XP_047605511.1 taxid=559305 uncharacterized protein TERG_11761 [Trichophyton rubrum CBS 118892]	-	-	-	-	-	-	-
MSTRG.9477.1	MSTRG.11611	0.979738	0.000611653	g5608	--	--	--	XP_047605511.1 taxid=559305 uncharacterized protein TERG_11761 [Trichophyton rubrum CBS 118892]	-	-	-	-	-	-	-
MSTRG.961.1	MSTRG.11611	0.972598	0.00111603	g556	--	--	--	XP_047605511.1 taxid=559305 uncharacterized protein TERG_11761 [Trichophyton rubrum CBS 118892]	-	-	-	-	-	-	-
MSTRG.9634.1	MSTRG.11611	0.985273	0.00032374	g5692	--	--	--	XP_047605511.1 taxid=559305 uncharacterized protein TERG_11761 [Trichophyton rubrum CBS 118892]	-	-	-	-	-	-	-
MSTRG.9764.1	MSTRG.11611	0.98829	0.000204871	g5769	--	--	--	XP_047605511.1 taxid=559305 uncharacterized protein TERG_11761 [Trichophyton rubrum CBS 118892]	-	-	-	-	-	-	-
MSTRG.9770.1	MSTRG.11611	-0.966743	0.00164065	MSTRG.9770	--	--	--	XP_047605511.1 taxid=559305 uncharacterized protein TERG_11761 [Trichophyton rubrum CBS 118892]	-	-	-	-	-	-	-
MSTRG.9874.1	MSTRG.11611	-0.97651	0.000821195	MSTRG.9874	--	--	--	XP_047605511.1 taxid=559305 uncharacterized protein TERG_11761 [Trichophyton rubrum CBS 118892]	-	-	-	-	-	-	-
MSTRG.9888.1	MSTRG.11611	0.974252	0.000985881	g5845	--	--	--	XP_047605511.1 taxid=559305 uncharacterized protein TERG_11761 [Trichophyton rubrum CBS 118892]	-	-	-	-	-	-	-
MSTRG.9921.1	MSTRG.11611	0.994104	5.20346e-05	MSTRG.9921	--	--	--	XP_047605511.1 taxid=559305 uncharacterized protein TERG_11761 [Trichophyton rubrum CBS 118892]	-	-	-	-	-	-	-
MSTRG.9982.1	MSTRG.11611	0.955612	0.00291176	MSTRG.9982	--	--	--	XP_047605511.1 taxid=559305 uncharacterized protein TERG_11761 [Trichophyton rubrum CBS 118892]	-	-	-	-	-	-	-
ncRNA05	MSTRG.11611	0.970944	0.00125412	ncRNA05_gene	--	--	--	XP_047605511.1 taxid=559305 uncharacterized protein TERG_11761 [Trichophyton rubrum CBS 118892]	-	-	-	-	-	-	-
ncRNA10	MSTRG.11611	-0.985766	0.000302461	ncRNA10_gene	--	--	--	XP_047605511.1 taxid=559305 uncharacterized protein TERG_11761 [Trichophyton rubrum CBS 118892]	-	-	-	-	-	-	-
MSTRG.10112.1	MSTRG.11627	0.964235	0.00189579	MSTRG.10112	--	--	--	XP_003237079.1 taxid=559305 uncharacterized protein TERG_01801 [Trichophyton rubrum CBS 118892]	-	-	-	-	-	-	-
MSTRG.1603.1	MSTRG.11627	0.977563	0.000749452	g959	--	--	--	XP_003237079.1 taxid=559305 uncharacterized protein TERG_01801 [Trichophyton rubrum CBS 118892]	-	-	-	-	-	-	-
MSTRG.1661.1	MSTRG.11627	0.964391	0.00187947	MSTRG.1661	--	--	--	XP_003237079.1 taxid=559305 uncharacterized protein TERG_01801 [Trichophyton rubrum CBS 118892]	-	-	-	-	-	-	-
MSTRG.1669.1	MSTRG.11627	0.986007	0.000292343	g991	--	--	--	XP_003237079.1 taxid=559305 uncharacterized protein TERG_01801 [Trichophyton rubrum CBS 118892]	-	-	-	-	-	-	-
MSTRG.2363.1	MSTRG.11627	0.953362	0.00321196	MSTRG.2363	--	--	--	XP_003237079.1 taxid=559305 uncharacterized protein TERG_01801 [Trichophyton rubrum CBS 118892]	-	-	-	-	-	-	-
MSTRG.287.1	MSTRG.11627	0.970269	0.00131276	MSTRG.287	--	--	--	XP_003237079.1 taxid=559305 uncharacterized protein TERG_01801 [Trichophyton rubrum CBS 118892]	-	-	-	-	-	-	-
MSTRG.2926.1	MSTRG.11627	0.986719	0.000263398	MSTRG.2926	--	--	--	XP_003237079.1 taxid=559305 uncharacterized protein TERG_01801 [Trichophyton rubrum CBS 118892]	-	-	-	-	-	-	-
MSTRG.4122.1	MSTRG.11627	0.960081	0.00235854	MSTRG.4122	--	--	--	XP_003237079.1 taxid=559305 uncharacterized protein TERG_01801 [Trichophyton rubrum CBS 118892]	-	-	-	-	-	-	-
MSTRG.4481.2	MSTRG.11627	0.956145	0.00284274	g2639	--	--	--	XP_003237079.1 taxid=559305 uncharacterized protein TERG_01801 [Trichophyton rubrum CBS 118892]	-	-	-	-	-	-	-
MSTRG.6174.1	MSTRG.11627	0.990401	0.00013776	MSTRG.6174	--	--	--	XP_003237079.1 taxid=559305 uncharacterized protein TERG_01801 [Trichophyton rubrum CBS 118892]	-	-	-	-	-	-	-
MSTRG.6766.1	MSTRG.11627	0.957312	0.00269455	MSTRG.6766	--	--	--	XP_003237079.1 taxid=559305 uncharacterized protein TERG_01801 [Trichophyton rubrum CBS 118892]	-	-	-	-	-	-	-
MSTRG.7561.1	MSTRG.11627	0.982264	0.00046905	MSTRG.7561	--	--	--	XP_003237079.1 taxid=559305 uncharacterized protein TERG_01801 [Trichophyton rubrum CBS 118892]	-	-	-	-	-	-	-
MSTRG.8075.1	MSTRG.11627	0.987253	0.000242693	MSTRG.8075	--	--	--	XP_003237079.1 taxid=559305 uncharacterized protein TERG_01801 [Trichophyton rubrum CBS 118892]	-	-	-	-	-	-	-
MSTRG.8289.5	MSTRG.11627	0.973621	0.00103459	g4878	--	--	--	XP_003237079.1 taxid=559305 uncharacterized protein TERG_01801 [Trichophyton rubrum CBS 118892]	-	-	-	-	-	-	-
MSTRG.8374.1	MSTRG.11627	0.963861	0.00193548	g4924	--	--	--	XP_003237079.1 taxid=559305 uncharacterized protein TERG_01801 [Trichophyton rubrum CBS 118892]	-	-	-	-	-	-	-
ncRNA05	MSTRG.11627	0.950291	0.00364508	ncRNA05_gene	--	--	--	XP_003237079.1 taxid=559305 uncharacterized protein TERG_01801 [Trichophyton rubrum CBS 118892]	-	-	-	-	-	-	-
MSTRG.10311.1	MSTRG.11768	0.961122	0.00223789	MSTRG.10311	--	--	--	XP_003024771.1 taxid=663202 uncharacterized protein TRV_01053 [Trichophyton verrucosum HKI 0517]	-	-	-	-	GO:0048500//signal recognition particle	GO:0008312//7S RNA binding	GO:0006614//SRP-dependent cotranslational protein targeting to membrane
MSTRG.10311.2	MSTRG.11768	0.97841	0.000694172	MSTRG.10311	--	--	--	XP_003024771.1 taxid=663202 uncharacterized protein TRV_01053 [Trichophyton verrucosum HKI 0517]	-	-	-	-	GO:0048500//signal recognition particle	GO:0008312//7S RNA binding	GO:0006614//SRP-dependent cotranslational protein targeting to membrane
MSTRG.10450.1	MSTRG.11768	0.985476	0.000314906	g6181	--	--	--	XP_003024771.1 taxid=663202 uncharacterized protein TRV_01053 [Trichophyton verrucosum HKI 0517]	-	-	-	-	GO:0048500//signal recognition particle	GO:0008312//7S RNA binding	GO:0006614//SRP-dependent cotranslational protein targeting to membrane
MSTRG.1103.1	MSTRG.11768	0.962725	0.00205829	g644	--	--	--	XP_003024771.1 taxid=663202 uncharacterized protein TRV_01053 [Trichophyton verrucosum HKI 0517]	-	-	-	-	GO:0048500//signal recognition particle	GO:0008312//7S RNA binding	GO:0006614//SRP-dependent cotranslational protein targeting to membrane
MSTRG.11549.1	MSTRG.11768	-0.953667	0.00317034	g6846	--	--	--	XP_003024771.1 taxid=663202 uncharacterized protein TRV_01053 [Trichophyton verrucosum HKI 0517]	-	-	-	-	GO:0048500//signal recognition particle	GO:0008312//7S RNA binding	GO:0006614//SRP-dependent cotranslational protein targeting to membrane
MSTRG.11639.1	MSTRG.11768	0.954982	0.00299436	MSTRG.11639	--	--	--	XP_003024771.1 taxid=663202 uncharacterized protein TRV_01053 [Trichophyton verrucosum HKI 0517]	-	-	-	-	GO:0048500//signal recognition particle	GO:0008312//7S RNA binding	GO:0006614//SRP-dependent cotranslational protein targeting to membrane
MSTRG.11803.1	MSTRG.11768	0.973747	0.00102475	g6997	--	--	--	XP_003024771.1 taxid=663202 uncharacterized protein TRV_01053 [Trichophyton verrucosum HKI 0517]	-	-	-	-	GO:0048500//signal recognition particle	GO:0008312//7S RNA binding	GO:0006614//SRP-dependent cotranslational protein targeting to membrane
MSTRG.12230.4	MSTRG.11768	-0.950678	0.00358905	g7249	--	--	--	XP_003024771.1 taxid=663202 uncharacterized protein TRV_01053 [Trichophyton verrucosum HKI 0517]	-	-	-	-	GO:0048500//signal recognition particle	GO:0008312//7S RNA binding	GO:0006614//SRP-dependent cotranslational protein targeting to membrane
MSTRG.1243.1	MSTRG.11768	0.960223	0.0023418	MSTRG.1243	--	--	--	XP_003024771.1 taxid=663202 uncharacterized protein TRV_01053 [Trichophyton verrucosum HKI 0517]	-	-	-	-	GO:0048500//signal recognition particle	GO:0008312//7S RNA binding	GO:0006614//SRP-dependent cotranslational protein targeting to membrane
MSTRG.12883.1	MSTRG.11768	0.969482	0.00138281	g7661	--	--	--	XP_003024771.1 taxid=663202 uncharacterized protein TRV_01053 [Trichophyton verrucosum HKI 0517]	-	-	-	-	GO:0048500//signal recognition particle	GO:0008312//7S RNA binding	GO:0006614//SRP-dependent cotranslational protein targeting to membrane
MSTRG.12901.1	MSTRG.11768	0.971071	0.00124323	g7676	--	--	--	XP_003024771.1 taxid=663202 uncharacterized protein TRV_01053 [Trichophyton verrucosum HKI 0517]	-	-	-	-	GO:0048500//signal recognition particle	GO:0008312//7S RNA binding	GO:0006614//SRP-dependent cotranslational protein targeting to membrane
MSTRG.1661.1	MSTRG.11768	0.973939	0.00100993	MSTRG.1661	--	--	--	XP_003024771.1 taxid=663202 uncharacterized protein TRV_01053 [Trichophyton verrucosum HKI 0517]	-	-	-	-	GO:0048500//signal recognition particle	GO:0008312//7S RNA binding	GO:0006614//SRP-dependent cotranslational protein targeting to membrane
MSTRG.1669.1	MSTRG.11768	0.965015	0.00181452	g991	--	--	--	XP_003024771.1 taxid=663202 uncharacterized protein TRV_01053 [Trichophyton verrucosum HKI 0517]	-	-	-	-	GO:0048500//signal recognition particle	GO:0008312//7S RNA binding	GO:0006614//SRP-dependent cotranslational protein targeting to membrane
MSTRG.2031.1	MSTRG.11768	0.965295	0.00178578	g1191	--	--	--	XP_003024771.1 taxid=663202 uncharacterized protein TRV_01053 [Trichophyton verrucosum HKI 0517]	-	-	-	-	GO:0048500//signal recognition particle	GO:0008312//7S RNA binding	GO:0006614//SRP-dependent cotranslational protein targeting to membrane
MSTRG.2363.1	MSTRG.11768	0.987344	0.000239262	MSTRG.2363	--	--	--	XP_003024771.1 taxid=663202 uncharacterized protein TRV_01053 [Trichophyton verrucosum HKI 0517]	-	-	-	-	GO:0048500//signal recognition particle	GO:0008312//7S RNA binding	GO:0006614//SRP-dependent cotranslational protein targeting to membrane
MSTRG.2814.1	MSTRG.11768	0.95744	0.00267849	g1656	--	--	--	XP_003024771.1 taxid=663202 uncharacterized protein TRV_01053 [Trichophyton verrucosum HKI 0517]	-	-	-	-	GO:0048500//signal recognition particle	GO:0008312//7S RNA binding	GO:0006614//SRP-dependent cotranslational protein targeting to membrane
MSTRG.287.1	MSTRG.11768	0.958203	0.00258392	MSTRG.287	--	--	--	XP_003024771.1 taxid=663202 uncharacterized protein TRV_01053 [Trichophyton verrucosum HKI 0517]	-	-	-	-	GO:0048500//signal recognition particle	GO:0008312//7S RNA binding	GO:0006614//SRP-dependent cotranslational protein targeting to membrane
MSTRG.290.1	MSTRG.11768	0.953681	0.00316849	MSTRG.290	--	--	--	XP_003024771.1 taxid=663202 uncharacterized protein TRV_01053 [Trichophyton verrucosum HKI 0517]	-	-	-	-	GO:0048500//signal recognition particle	GO:0008312//7S RNA binding	GO:0006614//SRP-dependent cotranslational protein targeting to membrane
MSTRG.3012.1	MSTRG.11768	0.965487	0.00176621	g1782	--	--	--	XP_003024771.1 taxid=663202 uncharacterized protein TRV_01053 [Trichophyton verrucosum HKI 0517]	-	-	-	-	GO:0048500//signal recognition particle	GO:0008312//7S RNA binding	GO:0006614//SRP-dependent cotranslational protein targeting to membrane
MSTRG.3237.1	MSTRG.11768	-0.951775	0.00343238	g1914	--	--	--	XP_003024771.1 taxid=663202 uncharacterized protein TRV_01053 [Trichophyton verrucosum HKI 0517]	-	-	-	-	GO:0048500//signal recognition particle	GO:0008312//7S RNA binding	GO:0006614//SRP-dependent cotranslational protein targeting to membrane
MSTRG.3501.1	MSTRG.11768	0.962941	0.00203463	g2044	--	--	--	XP_003024771.1 taxid=663202 uncharacterized protein TRV_01053 [Trichophyton verrucosum HKI 0517]	-	-	-	-	GO:0048500//signal recognition particle	GO:0008312//7S RNA binding	GO:0006614//SRP-dependent cotranslational protein targeting to membrane
MSTRG.3964.1	MSTRG.11768	0.969004	0.00142627	g2336	--	--	--	XP_003024771.1 taxid=663202 uncharacterized protein TRV_01053 [Trichophyton verrucosum HKI 0517]	-	-	-	-	GO:0048500//signal recognition particle	GO:0008312//7S RNA binding	GO:0006614//SRP-dependent cotranslational protein targeting to membrane
MSTRG.4472.1	MSTRG.11768	-0.958542	0.00254247	g2632	--	--	--	XP_003024771.1 taxid=663202 uncharacterized protein TRV_01053 [Trichophyton verrucosum HKI 0517]	-	-	-	-	GO:0048500//signal recognition particle	GO:0008312//7S RNA binding	GO:0006614//SRP-dependent cotranslational protein targeting to membrane
MSTRG.4481.2	MSTRG.11768	0.969597	0.00137244	g2639	--	--	--	XP_003024771.1 taxid=663202 uncharacterized protein TRV_01053 [Trichophyton verrucosum HKI 0517]	-	-	-	-	GO:0048500//signal recognition particle	GO:0008312//7S RNA binding	GO:0006614//SRP-dependent cotranslational protein targeting to membrane
MSTRG.4742.1	MSTRG.11768	0.952726	0.00329946	MSTRG.4742	--	--	--	XP_003024771.1 taxid=663202 uncharacterized protein TRV_01053 [Trichophyton verrucosum HKI 0517]	-	-	-	-	GO:0048500//signal recognition particle	GO:0008312//7S RNA binding	GO:0006614//SRP-dependent cotranslational protein targeting to membrane
MSTRG.5776.1	MSTRG.11768	-0.950418	0.00362663	g3364	--	--	--	XP_003024771.1 taxid=663202 uncharacterized protein TRV_01053 [Trichophyton verrucosum HKI 0517]	-	-	-	-	GO:0048500//signal recognition particle	GO:0008312//7S RNA binding	GO:0006614//SRP-dependent cotranslational protein targeting to membrane
MSTRG.5890.2	MSTRG.11768	0.993347	6.62424e-05	g3425	--	--	--	XP_003024771.1 taxid=663202 uncharacterized protein TRV_01053 [Trichophyton verrucosum HKI 0517]	-	-	-	-	GO:0048500//signal recognition particle	GO:0008312//7S RNA binding	GO:0006614//SRP-dependent cotranslational protein targeting to membrane
MSTRG.611.1	MSTRG.11768	-0.964184	0.00190118	MSTRG.611	--	--	--	XP_003024771.1 taxid=663202 uncharacterized protein TRV_01053 [Trichophyton verrucosum HKI 0517]	-	-	-	-	GO:0048500//signal recognition particle	GO:0008312//7S RNA binding	GO:0006614//SRP-dependent cotranslational protein targeting to membrane
MSTRG.6819.1	MSTRG.11768	0.96516	0.00179957	MSTRG.6819	--	--	--	XP_003024771.1 taxid=663202 uncharacterized protein TRV_01053 [Trichophyton verrucosum HKI 0517]	-	-	-	-	GO:0048500//signal recognition particle	GO:0008312//7S RNA binding	GO:0006614//SRP-dependent cotranslational protein targeting to membrane
MSTRG.8055.1	MSTRG.11768	-0.950565	0.00360531	g4724	--	--	--	XP_003024771.1 taxid=663202 uncharacterized protein TRV_01053 [Trichophyton verrucosum HKI 0517]	-	-	-	-	GO:0048500//signal recognition particle	GO:0008312//7S RNA binding	GO:0006614//SRP-dependent cotranslational protein targeting to membrane
MSTRG.8075.1	MSTRG.11768	0.963106	0.00201667	MSTRG.8075	--	--	--	XP_003024771.1 taxid=663202 uncharacterized protein TRV_01053 [Trichophyton verrucosum HKI 0517]	-	-	-	-	GO:0048500//signal recognition particle	GO:0008312//7S RNA binding	GO:0006614//SRP-dependent cotranslational protein targeting to membrane
MSTRG.8289.5	MSTRG.11768	0.978508	0.000687869	g4878	--	--	--	XP_003024771.1 taxid=663202 uncharacterized protein TRV_01053 [Trichophyton verrucosum HKI 0517]	-	-	-	-	GO:0048500//signal recognition particle	GO:0008312//7S RNA binding	GO:0006614//SRP-dependent cotranslational protein targeting to membrane
MSTRG.8374.1	MSTRG.11768	0.976406	0.00082845	g4924	--	--	--	XP_003024771.1 taxid=663202 uncharacterized protein TRV_01053 [Trichophyton verrucosum HKI 0517]	-	-	-	-	GO:0048500//signal recognition particle	GO:0008312//7S RNA binding	GO:0006614//SRP-dependent cotranslational protein targeting to membrane
MSTRG.8525.1	MSTRG.11768	0.970648	0.0012797	MSTRG.8525	--	--	--	XP_003024771.1 taxid=663202 uncharacterized protein TRV_01053 [Trichophyton verrucosum HKI 0517]	-	-	-	-	GO:0048500//signal recognition particle	GO:0008312//7S RNA binding	GO:0006614//SRP-dependent cotranslational protein targeting to membrane
MSTRG.9291.1	MSTRG.11768	0.966261	0.00168825	MSTRG.9291	--	--	--	XP_003024771.1 taxid=663202 uncharacterized protein TRV_01053 [Trichophyton verrucosum HKI 0517]	-	-	-	-	GO:0048500//signal recognition particle	GO:0008312//7S RNA binding	GO:0006614//SRP-dependent cotranslational protein targeting to membrane
MSTRG.9487.1	MSTRG.11768	0.970146	0.00132355	g5613	--	--	--	XP_003024771.1 taxid=663202 uncharacterized protein TRV_01053 [Trichophyton verrucosum HKI 0517]	-	-	-	-	GO:0048500//signal recognition particle	GO:0008312//7S RNA binding	GO:0006614//SRP-dependent cotranslational protein targeting to membrane
MSTRG.9628.1	MSTRG.11768	0.975888	0.000865105	MSTRG.9628	--	--	--	XP_003024771.1 taxid=663202 uncharacterized protein TRV_01053 [Trichophyton verrucosum HKI 0517]	-	-	-	-	GO:0048500//signal recognition particle	GO:0008312//7S RNA binding	GO:0006614//SRP-dependent cotranslational protein targeting to membrane
MSTRG.9982.1	MSTRG.11768	0.953755	0.00315844	MSTRG.9982	--	--	--	XP_003024771.1 taxid=663202 uncharacterized protein TRV_01053 [Trichophyton verrucosum HKI 0517]	-	-	-	-	GO:0048500//signal recognition particle	GO:0008312//7S RNA binding	GO:0006614//SRP-dependent cotranslational protein targeting to membrane
ncRNA05	MSTRG.11768	0.967643	0.00155355	ncRNA05_gene	--	--	--	XP_003024771.1 taxid=663202 uncharacterized protein TRV_01053 [Trichophyton verrucosum HKI 0517]	-	-	-	-	GO:0048500//signal recognition particle	GO:0008312//7S RNA binding	GO:0006614//SRP-dependent cotranslational protein targeting to membrane
ncRNA16	MSTRG.11768	0.969022	0.00142461	ncRNA16_gene	--	--	--	XP_003024771.1 taxid=663202 uncharacterized protein TRV_01053 [Trichophyton verrucosum HKI 0517]	-	-	-	-	GO:0048500//signal recognition particle	GO:0008312//7S RNA binding	GO:0006614//SRP-dependent cotranslational protein targeting to membrane
ncRNA28	MSTRG.11768	-0.956259	0.00282809	ncRNA28_gene	--	--	--	XP_003024771.1 taxid=663202 uncharacterized protein TRV_01053 [Trichophyton verrucosum HKI 0517]	-	-	-	-	GO:0048500//signal recognition particle	GO:0008312//7S RNA binding	GO:0006614//SRP-dependent cotranslational protein targeting to membrane
MSTRG.10058.5	MSTRG.12079	-0.955783	0.00288953	MSTRG.10058	--	--	--	EGE00982.1 taxid=559882 hypothetical protein TEQG_00037 [Trichophyton equinum CBS 127.97]	-	-	-	-	-	-	-
MSTRG.10222.1	MSTRG.12079	0.964822	0.00183442	MSTRG.10222	--	--	--	EGE00982.1 taxid=559882 hypothetical protein TEQG_00037 [Trichophyton equinum CBS 127.97]	-	-	-	-	-	-	-
MSTRG.10276.1	MSTRG.12079	-0.980245	0.00058156	g6076	--	--	--	EGE00982.1 taxid=559882 hypothetical protein TEQG_00037 [Trichophyton equinum CBS 127.97]	-	-	-	-	-	-	-
MSTRG.10578.1	MSTRG.12079	-0.965151	0.00180053	g6250	--	--	--	EGE00982.1 taxid=559882 hypothetical protein TEQG_00037 [Trichophyton equinum CBS 127.97]	-	-	-	-	-	-	-
MSTRG.10629.1	MSTRG.12079	-0.971263	0.00122683	g6277	--	--	--	EGE00982.1 taxid=559882 hypothetical protein TEQG_00037 [Trichophyton equinum CBS 127.97]	-	-	-	-	-	-	-
MSTRG.10634.1	MSTRG.12079	-0.968207	0.00150016	g6279	--	--	--	EGE00982.1 taxid=559882 hypothetical protein TEQG_00037 [Trichophyton equinum CBS 127.97]	-	-	-	-	-	-	-
MSTRG.10652.4	MSTRG.12079	-0.979149	0.000647627	MSTRG.10652	--	--	--	EGE00982.1 taxid=559882 hypothetical protein TEQG_00037 [Trichophyton equinum CBS 127.97]	-	-	-	-	-	-	-
MSTRG.10653.1	MSTRG.12079	0.951174	0.00351782	g6289	--	--	--	EGE00982.1 taxid=559882 hypothetical protein TEQG_00037 [Trichophyton equinum CBS 127.97]	-	-	-	-	-	-	-
MSTRG.10941.4	MSTRG.12079	-0.959787	0.00239306	MSTRG.10941	--	--	--	EGE00982.1 taxid=559882 hypothetical protein TEQG_00037 [Trichophyton equinum CBS 127.97]	-	-	-	-	-	-	-
MSTRG.10993.1	MSTRG.12079	-0.985771	0.000302249	MSTRG.10993	--	--	--	EGE00982.1 taxid=559882 hypothetical protein TEQG_00037 [Trichophyton equinum CBS 127.97]	-	-	-	-	-	-	-
MSTRG.11086.1	MSTRG.12079	-0.967841	0.00153464	g6548	--	--	--	EGE00982.1 taxid=559882 hypothetical protein TEQG_00037 [Trichophyton equinum CBS 127.97]	-	-	-	-	-	-	-
MSTRG.11325.2	MSTRG.12079	-0.97095	0.0012536	MSTRG.11325	--	--	--	EGE00982.1 taxid=559882 hypothetical protein TEQG_00037 [Trichophyton equinum CBS 127.97]	-	-	-	-	-	-	-
MSTRG.11388.1	MSTRG.12079	0.962661	0.00206528	g6757	--	--	--	EGE00982.1 taxid=559882 hypothetical protein TEQG_00037 [Trichophyton equinum CBS 127.97]	-	-	-	-	-	-	-
MSTRG.1142.1	MSTRG.12079	-0.956198	0.00283586	g665	--	--	--	EGE00982.1 taxid=559882 hypothetical protein TEQG_00037 [Trichophyton equinum CBS 127.97]	-	-	-	-	-	-	-
MSTRG.11614.1	MSTRG.12079	0.951991	0.00340196	g6879	--	--	--	EGE00982.1 taxid=559882 hypothetical protein TEQG_00037 [Trichophyton equinum CBS 127.97]	-	-	-	-	-	-	-
MSTRG.11823.1	MSTRG.12079	-0.968379	0.00148407	MSTRG.11823	--	--	--	EGE00982.1 taxid=559882 hypothetical protein TEQG_00037 [Trichophyton equinum CBS 127.97]	-	-	-	-	-	-	-
MSTRG.11940.1	MSTRG.12079	0.980786	0.000550211	g7082	--	--	--	EGE00982.1 taxid=559882 hypothetical protein TEQG_00037 [Trichophyton equinum CBS 127.97]	-	-	-	-	-	-	-
MSTRG.11955.1	MSTRG.12079	-0.966578	0.00165685	MSTRG.11955	--	--	--	EGE00982.1 taxid=559882 hypothetical protein TEQG_00037 [Trichophyton equinum CBS 127.97]	-	-	-	-	-	-	-
MSTRG.12167.1	MSTRG.12079	-0.992065	9.42075e-05	MSTRG.12167	--	--	--	EGE00982.1 taxid=559882 hypothetical protein TEQG_00037 [Trichophyton equinum CBS 127.97]	-	-	-	-	-	-	-
MSTRG.1243.1	MSTRG.12079	0.950511	0.00361312	MSTRG.1243	--	--	--	EGE00982.1 taxid=559882 hypothetical protein TEQG_00037 [Trichophyton equinum CBS 127.97]	-	-	-	-	-	-	-
MSTRG.12500.1	MSTRG.12079	-0.983517	0.000405285	MSTRG.12500	--	--	--	EGE00982.1 taxid=559882 hypothetical protein TEQG_00037 [Trichophyton equinum CBS 127.97]	-	-	-	-	-	-	-
MSTRG.12511.2	MSTRG.12079	0.959979	0.00237051	g7425	--	--	--	EGE00982.1 taxid=559882 hypothetical protein TEQG_00037 [Trichophyton equinum CBS 127.97]	-	-	-	-	-	-	-
MSTRG.12615.1	MSTRG.12079	-0.952324	0.00335536	MSTRG.12615	--	--	--	EGE00982.1 taxid=559882 hypothetical protein TEQG_00037 [Trichophyton equinum CBS 127.97]	-	-	-	-	-	-	-
MSTRG.12663.1	MSTRG.12079	-0.976621	0.000813487	MSTRG.12663	--	--	--	EGE00982.1 taxid=559882 hypothetical protein TEQG_00037 [Trichophyton equinum CBS 127.97]	-	-	-	-	-	-	-
MSTRG.12755.1	MSTRG.12079	-0.961673	0.00217527	g7570	--	--	--	EGE00982.1 taxid=559882 hypothetical protein TEQG_00037 [Trichophyton equinum CBS 127.97]	-	-	-	-	-	-	-
MSTRG.12869.1	MSTRG.12079	-0.981759	0.000496093	g7655	--	--	--	EGE00982.1 taxid=559882 hypothetical protein TEQG_00037 [Trichophyton equinum CBS 127.97]	-	-	-	-	-	-	-
MSTRG.1354.1	MSTRG.12079	0.953553	0.00318588	g801	--	--	--	EGE00982.1 taxid=559882 hypothetical protein TEQG_00037 [Trichophyton equinum CBS 127.97]	-	-	-	-	-	-	-
MSTRG.1435.1	MSTRG.12079	0.975661	0.000881346	MSTRG.1435	--	--	--	EGE00982.1 taxid=559882 hypothetical protein TEQG_00037 [Trichophyton equinum CBS 127.97]	-	-	-	-	-	-	-
MSTRG.1645.1	MSTRG.12079	-0.955888	0.00287583	g976	--	--	--	EGE00982.1 taxid=559882 hypothetical protein TEQG_00037 [Trichophyton equinum CBS 127.97]	-	-	-	-	-	-	-
MSTRG.1785.1	MSTRG.12079	-0.955339	0.00294732	MSTRG.1785	--	--	--	EGE00982.1 taxid=559882 hypothetical protein TEQG_00037 [Trichophyton equinum CBS 127.97]	-	-	-	-	-	-	-
MSTRG.1976.2	MSTRG.12079	0.975336	0.000904988	g1165	--	--	--	EGE00982.1 taxid=559882 hypothetical protein TEQG_00037 [Trichophyton equinum CBS 127.97]	-	-	-	-	-	-	-
MSTRG.2292.1	MSTRG.12079	0.959225	0.00246006	MSTRG.2292	--	--	--	EGE00982.1 taxid=559882 hypothetical protein TEQG_00037 [Trichophyton equinum CBS 127.97]	-	-	-	-	-	-	-
MSTRG.2464.1	MSTRG.12079	0.954187	0.00310021	MSTRG.2464	--	--	--	EGE00982.1 taxid=559882 hypothetical protein TEQG_00037 [Trichophyton equinum CBS 127.97]	-	-	-	-	-	-	-
MSTRG.2631.1	MSTRG.12079	-0.985768	0.000302374	g1543	--	--	--	EGE00982.1 taxid=559882 hypothetical protein TEQG_00037 [Trichophyton equinum CBS 127.97]	-	-	-	-	-	-	-
MSTRG.2667.1	MSTRG.12079	0.966609	0.00165381	g1568	--	--	--	EGE00982.1 taxid=559882 hypothetical protein TEQG_00037 [Trichophyton equinum CBS 127.97]	-	-	-	-	-	-	-
MSTRG.2710.1	MSTRG.12079	0.982862	0.000438069	MSTRG.2710	--	--	--	EGE00982.1 taxid=559882 hypothetical protein TEQG_00037 [Trichophyton equinum CBS 127.97]	-	-	-	-	-	-	-
MSTRG.2825.3	MSTRG.12079	0.962859	0.00204361	g1661	--	--	--	EGE00982.1 taxid=559882 hypothetical protein TEQG_00037 [Trichophyton equinum CBS 127.97]	-	-	-	-	-	-	-
MSTRG.2851.1	MSTRG.12079	-0.961193	0.0022298	MSTRG.2851	--	--	--	EGE00982.1 taxid=559882 hypothetical protein TEQG_00037 [Trichophyton equinum CBS 127.97]	-	-	-	-	-	-	-
MSTRG.2855.1	MSTRG.12079	-0.97937	0.000633987	MSTRG.2855	--	--	--	EGE00982.1 taxid=559882 hypothetical protein TEQG_00037 [Trichophyton equinum CBS 127.97]	-	-	-	-	-	-	-
MSTRG.3012.1	MSTRG.12079	0.962608	0.00207113	g1782	--	--	--	EGE00982.1 taxid=559882 hypothetical protein TEQG_00037 [Trichophyton equinum CBS 127.97]	-	-	-	-	-	-	-
MSTRG.3146.1	MSTRG.12079	-0.979885	0.000602865	g1858	--	--	--	EGE00982.1 taxid=559882 hypothetical protein TEQG_00037 [Trichophyton equinum CBS 127.97]	-	-	-	-	-	-	-
MSTRG.3206.1	MSTRG.12079	-0.962871	0.00204228	MSTRG.3206	--	--	--	EGE00982.1 taxid=559882 hypothetical protein TEQG_00037 [Trichophyton equinum CBS 127.97]	-	-	-	-	-	-	-
MSTRG.334.1	MSTRG.12079	0.956052	0.00285476	MSTRG.334	--	--	--	EGE00982.1 taxid=559882 hypothetical protein TEQG_00037 [Trichophyton equinum CBS 127.97]	-	-	-	-	-	-	-
MSTRG.3534.1	MSTRG.12079	0.962489	0.00208425	g2068	--	--	--	EGE00982.1 taxid=559882 hypothetical protein TEQG_00037 [Trichophyton equinum CBS 127.97]	-	-	-	-	-	-	-
MSTRG.3563.1	MSTRG.12079	-0.992266	8.94851e-05	g2087	--	--	--	EGE00982.1 taxid=559882 hypothetical protein TEQG_00037 [Trichophyton equinum CBS 127.97]	-	-	-	-	-	-	-
MSTRG.3838.1	MSTRG.12079	-0.960978	0.00225436	MSTRG.3838	--	--	--	EGE00982.1 taxid=559882 hypothetical protein TEQG_00037 [Trichophyton equinum CBS 127.97]	-	-	-	-	-	-	-
MSTRG.4345.1	MSTRG.12079	0.952287	0.00336049	g2559	--	--	--	EGE00982.1 taxid=559882 hypothetical protein TEQG_00037 [Trichophyton equinum CBS 127.97]	-	-	-	-	-	-	-
MSTRG.4520.1	MSTRG.12079	0.974802	0.000944415	g2661	--	--	--	EGE00982.1 taxid=559882 hypothetical protein TEQG_00037 [Trichophyton equinum CBS 127.97]	-	-	-	-	-	-	-
MSTRG.4540.1	MSTRG.12079	0.965158	0.00179975	g2675	--	--	--	EGE00982.1 taxid=559882 hypothetical protein TEQG_00037 [Trichophyton equinum CBS 127.97]	-	-	-	-	-	-	-
MSTRG.4591.1	MSTRG.12079	-0.952459	0.00333644	MSTRG.4591	--	--	--	EGE00982.1 taxid=559882 hypothetical protein TEQG_00037 [Trichophyton equinum CBS 127.97]	-	-	-	-	-	-	-
MSTRG.4802.2	MSTRG.12079	-0.965909	0.00172345	g2831	--	--	--	EGE00982.1 taxid=559882 hypothetical protein TEQG_00037 [Trichophyton equinum CBS 127.97]	-	-	-	-	-	-	-
MSTRG.4892.1	MSTRG.12079	0.969285	0.00140066	g2878	--	--	--	EGE00982.1 taxid=559882 hypothetical protein TEQG_00037 [Trichophyton equinum CBS 127.97]	-	-	-	-	-	-	-
MSTRG.5027.1	MSTRG.12079	-0.970342	0.00130633	g2951	--	--	--	EGE00982.1 taxid=559882 hypothetical protein TEQG_00037 [Trichophyton equinum CBS 127.97]	-	-	-	-	-	-	-
MSTRG.5182.1	MSTRG.12079	-0.990931	0.000122988	MSTRG.5182	--	--	--	EGE00982.1 taxid=559882 hypothetical protein TEQG_00037 [Trichophyton equinum CBS 127.97]	-	-	-	-	-	-	-
MSTRG.5303.1	MSTRG.12079	-0.954099	0.00311197	g3108	--	--	--	EGE00982.1 taxid=559882 hypothetical protein TEQG_00037 [Trichophyton equinum CBS 127.97]	-	-	-	-	-	-	-
MSTRG.5339.1	MSTRG.12079	-0.964043	0.00191614	g3132	--	--	--	EGE00982.1 taxid=559882 hypothetical protein TEQG_00037 [Trichophyton equinum CBS 127.97]	-	-	-	-	-	-	-
MSTRG.5460.1	MSTRG.12079	-0.983326	0.000414697	MSTRG.5460	--	--	--	EGE00982.1 taxid=559882 hypothetical protein TEQG_00037 [Trichophyton equinum CBS 127.97]	-	-	-	-	-	-	-
MSTRG.5462.1	MSTRG.12079	-0.961609	0.00218254	MSTRG.5462	--	--	--	EGE00982.1 taxid=559882 hypothetical protein TEQG_00037 [Trichophyton equinum CBS 127.97]	-	-	-	-	-	-	-
MSTRG.5463.1	MSTRG.12079	-0.974727	0.000950029	MSTRG.5463	--	--	--	EGE00982.1 taxid=559882 hypothetical protein TEQG_00037 [Trichophyton equinum CBS 127.97]	-	-	-	-	-	-	-
MSTRG.5464.2	MSTRG.12079	-0.974188	0.000990817	MSTRG.5464	--	--	--	EGE00982.1 taxid=559882 hypothetical protein TEQG_00037 [Trichophyton equinum CBS 127.97]	-	-	-	-	-	-	-
MSTRG.560.1	MSTRG.12079	-0.954293	0.00308595	g327	--	--	--	EGE00982.1 taxid=559882 hypothetical protein TEQG_00037 [Trichophyton equinum CBS 127.97]	-	-	-	-	-	-	-
MSTRG.5611.1	MSTRG.12079	-0.952649	0.00331013	MSTRG.5611	--	--	--	EGE00982.1 taxid=559882 hypothetical protein TEQG_00037 [Trichophyton equinum CBS 127.97]	-	-	-	-	-	-	-
MSTRG.5763.1	MSTRG.12079	-0.959474	0.0024302	MSTRG.5763	--	--	--	EGE00982.1 taxid=559882 hypothetical protein TEQG_00037 [Trichophyton equinum CBS 127.97]	-	-	-	-	-	-	-
MSTRG.590.1	MSTRG.12079	0.965164	0.00179921	MSTRG.590	--	--	--	EGE00982.1 taxid=559882 hypothetical protein TEQG_00037 [Trichophyton equinum CBS 127.97]	-	-	-	-	-	-	-
MSTRG.5918.1	MSTRG.12079	-0.98092	0.00054259	MSTRG.5918	--	--	--	EGE00982.1 taxid=559882 hypothetical protein TEQG_00037 [Trichophyton equinum CBS 127.97]	-	-	-	-	-	-	-
MSTRG.6146.1	MSTRG.12079	-0.964268	0.00189239	MSTRG.6146	--	--	--	EGE00982.1 taxid=559882 hypothetical protein TEQG_00037 [Trichophyton equinum CBS 127.97]	-	-	-	-	-	-	-
MSTRG.6324.3	MSTRG.12079	-0.99207	9.40811e-05	MSTRG.6324	--	--	--	EGE00982.1 taxid=559882 hypothetical protein TEQG_00037 [Trichophyton equinum CBS 127.97]	-	-	-	-	-	-	-
MSTRG.6419.1	MSTRG.12079	-0.976901	0.000794198	MSTRG.6419	--	--	--	EGE00982.1 taxid=559882 hypothetical protein TEQG_00037 [Trichophyton equinum CBS 127.97]	-	-	-	-	-	-	-
MSTRG.6671.1	MSTRG.12079	-0.989194	0.00017451	MSTRG.6671	--	--	--	EGE00982.1 taxid=559882 hypothetical protein TEQG_00037 [Trichophyton equinum CBS 127.97]	-	-	-	-	-	-	-
MSTRG.6786.1	MSTRG.12079	0.991167	0.000116694	MSTRG.6786	--	--	--	EGE00982.1 taxid=559882 hypothetical protein TEQG_00037 [Trichophyton equinum CBS 127.97]	-	-	-	-	-	-	-
MSTRG.6819.1	MSTRG.12079	0.964288	0.00189025	MSTRG.6819	--	--	--	EGE00982.1 taxid=559882 hypothetical protein TEQG_00037 [Trichophyton equinum CBS 127.97]	-	-	-	-	-	-	-
MSTRG.6912.1	MSTRG.12079	-0.951605	0.00345639	MSTRG.6912	--	--	--	EGE00982.1 taxid=559882 hypothetical protein TEQG_00037 [Trichophyton equinum CBS 127.97]	-	-	-	-	-	-	-
MSTRG.6919.1	MSTRG.12079	-0.98839	0.00020142	g4032	--	--	--	EGE00982.1 taxid=559882 hypothetical protein TEQG_00037 [Trichophyton equinum CBS 127.97]	-	-	-	-	-	-	-
MSTRG.7119.1	MSTRG.12079	0.982413	0.000461254	MSTRG.7119	--	--	--	EGE00982.1 taxid=559882 hypothetical protein TEQG_00037 [Trichophyton equinum CBS 127.97]	-	-	-	-	-	-	-
MSTRG.7123.2	MSTRG.12079	0.961885	0.00215142	g4158	--	--	--	EGE00982.1 taxid=559882 hypothetical protein TEQG_00037 [Trichophyton equinum CBS 127.97]	-	-	-	-	-	-	-
MSTRG.7234.1	MSTRG.12079	0.952968	0.00326599	MSTRG.7234	--	--	--	EGE00982.1 taxid=559882 hypothetical protein TEQG_00037 [Trichophyton equinum CBS 127.97]	-	-	-	-	-	-	-
MSTRG.7538.1	MSTRG.12079	0.962002	0.00213837	MSTRG.7538	--	--	--	EGE00982.1 taxid=559882 hypothetical protein TEQG_00037 [Trichophyton equinum CBS 127.97]	-	-	-	-	-	-	-
MSTRG.7658.1	MSTRG.12079	-0.9705	0.00129253	MSTRG.7658	--	--	--	EGE00982.1 taxid=559882 hypothetical protein TEQG_00037 [Trichophyton equinum CBS 127.97]	-	-	-	-	-	-	-
MSTRG.7753.1	MSTRG.12079	-0.982256	0.000469488	g4545	--	--	--	EGE00982.1 taxid=559882 hypothetical protein TEQG_00037 [Trichophyton equinum CBS 127.97]	-	-	-	-	-	-	-
MSTRG.7931.4	MSTRG.12079	0.958096	0.0025971	g4640	--	--	--	EGE00982.1 taxid=559882 hypothetical protein TEQG_00037 [Trichophyton equinum CBS 127.97]	-	-	-	-	-	-	-
MSTRG.7978.1	MSTRG.12079	-0.979941	0.000599484	MSTRG.7978	--	--	--	EGE00982.1 taxid=559882 hypothetical protein TEQG_00037 [Trichophyton equinum CBS 127.97]	-	-	-	-	-	-	-
MSTRG.8002.1	MSTRG.12079	0.974979	0.000931231	g4684	--	--	--	EGE00982.1 taxid=559882 hypothetical protein TEQG_00037 [Trichophyton equinum CBS 127.97]	-	-	-	-	-	-	-
MSTRG.806.1	MSTRG.12079	-0.97985	0.000604913	MSTRG.806	--	--	--	EGE00982.1 taxid=559882 hypothetical protein TEQG_00037 [Trichophyton equinum CBS 127.97]	-	-	-	-	-	-	-
MSTRG.8067.1	MSTRG.12079	-0.962807	0.00204929	g4729	--	--	--	EGE00982.1 taxid=559882 hypothetical protein TEQG_00037 [Trichophyton equinum CBS 127.97]	-	-	-	-	-	-	-
MSTRG.8251.1	MSTRG.12079	-0.981791	0.000494342	g4851	--	--	--	EGE00982.1 taxid=559882 hypothetical protein TEQG_00037 [Trichophyton equinum CBS 127.97]	-	-	-	-	-	-	-
MSTRG.8636.1	MSTRG.12079	-0.96496	0.00182016	MSTRG.8636	--	--	--	EGE00982.1 taxid=559882 hypothetical protein TEQG_00037 [Trichophyton equinum CBS 127.97]	-	-	-	-	-	-	-
MSTRG.8666.1	MSTRG.12079	-0.952824	0.00328581	g5108	--	--	--	EGE00982.1 taxid=559882 hypothetical protein TEQG_00037 [Trichophyton equinum CBS 127.97]	-	-	-	-	-	-	-
MSTRG.8700.2	MSTRG.12079	-0.953456	0.00319904	MSTRG.8700	--	--	--	EGE00982.1 taxid=559882 hypothetical protein TEQG_00037 [Trichophyton equinum CBS 127.97]	-	-	-	-	-	-	-
MSTRG.8860.1	MSTRG.12079	0.977652	0.000743574	MSTRG.8860	--	--	--	EGE00982.1 taxid=559882 hypothetical protein TEQG_00037 [Trichophyton equinum CBS 127.97]	-	-	-	-	-	-	-
MSTRG.8990.1	MSTRG.12079	-0.965422	0.00177274	MSTRG.8990	--	--	--	EGE00982.1 taxid=559882 hypothetical protein TEQG_00037 [Trichophyton equinum CBS 127.97]	-	-	-	-	-	-	-
MSTRG.9405.1	MSTRG.12079	-0.965909	0.00172344	MSTRG.9405	--	--	--	EGE00982.1 taxid=559882 hypothetical protein TEQG_00037 [Trichophyton equinum CBS 127.97]	-	-	-	-	-	-	-
MSTRG.9487.1	MSTRG.12079	0.955647	0.00290717	g5613	--	--	--	EGE00982.1 taxid=559882 hypothetical protein TEQG_00037 [Trichophyton equinum CBS 127.97]	-	-	-	-	-	-	-
MSTRG.9507.1	MSTRG.12079	-0.975701	0.000878479	g5624	--	--	--	EGE00982.1 taxid=559882 hypothetical protein TEQG_00037 [Trichophyton equinum CBS 127.97]	-	-	-	-	-	-	-
MSTRG.961.1	MSTRG.12079	0.987255	0.000242617	g556	--	--	--	EGE00982.1 taxid=559882 hypothetical protein TEQG_00037 [Trichophyton equinum CBS 127.97]	-	-	-	-	-	-	-
MSTRG.9640.1	MSTRG.12079	-0.980839	0.000547181	MSTRG.9640	--	--	--	EGE00982.1 taxid=559882 hypothetical protein TEQG_00037 [Trichophyton equinum CBS 127.97]	-	-	-	-	-	-	-
MSTRG.9770.1	MSTRG.12079	-0.978706	0.000675334	MSTRG.9770	--	--	--	EGE00982.1 taxid=559882 hypothetical protein TEQG_00037 [Trichophyton equinum CBS 127.97]	-	-	-	-	-	-	-
MSTRG.9874.1	MSTRG.12079	-0.956379	0.00281263	MSTRG.9874	--	--	--	EGE00982.1 taxid=559882 hypothetical protein TEQG_00037 [Trichophyton equinum CBS 127.97]	-	-	-	-	-	-	-
MSTRG.9982.1	MSTRG.12079	0.964598	0.00185782	MSTRG.9982	--	--	--	EGE00982.1 taxid=559882 hypothetical protein TEQG_00037 [Trichophyton equinum CBS 127.97]	-	-	-	-	-	-	-
ncRNA10	MSTRG.12079	-0.98649	0.000272547	ncRNA10_gene	--	--	--	EGE00982.1 taxid=559882 hypothetical protein TEQG_00037 [Trichophyton equinum CBS 127.97]	-	-	-	-	-	-	-
ncRNA27	MSTRG.12079	-0.978231	0.000705687	ncRNA27_gene	--	--	--	EGE00982.1 taxid=559882 hypothetical protein TEQG_00037 [Trichophyton equinum CBS 127.97]	-	-	-	-	-	-	-
MSTRG.10157.1	MSTRG.12107	0.989041	0.000179506	g6006	--	--	--	EZF28203.1 taxid=1215336 hypothetical protein H101_08115, partial [Trichophyton interdigitale H6]	-	-	-	-	-	-	-
MSTRG.10182.6	MSTRG.12107	0.988635	0.000193019	MSTRG.10182	--	--	--	EZF28203.1 taxid=1215336 hypothetical protein H101_08115, partial [Trichophyton interdigitale H6]	-	-	-	-	-	-	-
MSTRG.10187.1	MSTRG.12107	-0.960027	0.00236485	g6023	--	--	--	EZF28203.1 taxid=1215336 hypothetical protein H101_08115, partial [Trichophyton interdigitale H6]	-	-	-	-	-	-	-
MSTRG.10311.2	MSTRG.12107	-0.968343	0.00148738	MSTRG.10311	--	--	--	EZF28203.1 taxid=1215336 hypothetical protein H101_08115, partial [Trichophyton interdigitale H6]	-	-	-	-	-	-	-
MSTRG.10450.1	MSTRG.12107	-0.967057	0.00161	g6181	--	--	--	EZF28203.1 taxid=1215336 hypothetical protein H101_08115, partial [Trichophyton interdigitale H6]	-	-	-	-	-	-	-
MSTRG.10578.1	MSTRG.12107	0.974822	0.000942885	g6250	--	--	--	EZF28203.1 taxid=1215336 hypothetical protein H101_08115, partial [Trichophyton interdigitale H6]	-	-	-	-	-	-	-
MSTRG.10653.1	MSTRG.12107	-0.978795	0.000669696	g6289	--	--	--	EZF28203.1 taxid=1215336 hypothetical protein H101_08115, partial [Trichophyton interdigitale H6]	-	-	-	-	-	-	-
MSTRG.1103.1	MSTRG.12107	-0.960953	0.00225729	g644	--	--	--	EZF28203.1 taxid=1215336 hypothetical protein H101_08115, partial [Trichophyton interdigitale H6]	-	-	-	-	-	-	-
MSTRG.11086.1	MSTRG.12107	0.971362	0.00121848	g6548	--	--	--	EZF28203.1 taxid=1215336 hypothetical protein H101_08115, partial [Trichophyton interdigitale H6]	-	-	-	-	-	-	-
MSTRG.1142.1	MSTRG.12107	0.981349	0.000518558	g665	--	--	--	EZF28203.1 taxid=1215336 hypothetical protein H101_08115, partial [Trichophyton interdigitale H6]	-	-	-	-	-	-	-
MSTRG.11452.1	MSTRG.12107	-0.982374	0.000463272	MSTRG.11452	--	--	--	EZF28203.1 taxid=1215336 hypothetical protein H101_08115, partial [Trichophyton interdigitale H6]	-	-	-	-	-	-	-
MSTRG.11549.1	MSTRG.12107	0.99679	1.54411e-05	g6846	--	--	--	EZF28203.1 taxid=1215336 hypothetical protein H101_08115, partial [Trichophyton interdigitale H6]	-	-	-	-	-	-	-
MSTRG.11563.1	MSTRG.12107	0.977504	0.000753401	g6858	--	--	--	EZF28203.1 taxid=1215336 hypothetical protein H101_08115, partial [Trichophyton interdigitale H6]	-	-	-	-	-	-	-
MSTRG.11585.1	MSTRG.12107	-0.963434	0.00198114	g6868	--	--	--	EZF28203.1 taxid=1215336 hypothetical protein H101_08115, partial [Trichophyton interdigitale H6]	-	-	-	-	-	-	-
MSTRG.11614.1	MSTRG.12107	-0.97834	0.000698675	g6879	--	--	--	EZF28203.1 taxid=1215336 hypothetical protein H101_08115, partial [Trichophyton interdigitale H6]	-	-	-	-	-	-	-
MSTRG.11803.1	MSTRG.12107	-0.985476	0.000314895	g6997	--	--	--	EZF28203.1 taxid=1215336 hypothetical protein H101_08115, partial [Trichophyton interdigitale H6]	-	-	-	-	-	-	-
MSTRG.11850.1	MSTRG.12107	0.989145	0.000176117	g7023	--	--	--	EZF28203.1 taxid=1215336 hypothetical protein H101_08115, partial [Trichophyton interdigitale H6]	-	-	-	-	-	-	-
MSTRG.12012.1	MSTRG.12107	-0.98073	0.000553422	g7128	--	--	--	EZF28203.1 taxid=1215336 hypothetical protein H101_08115, partial [Trichophyton interdigitale H6]	-	-	-	-	-	-	-
MSTRG.12032.1	MSTRG.12107	0.99561	2.88604e-05	MSTRG.12032	--	--	--	EZF28203.1 taxid=1215336 hypothetical protein H101_08115, partial [Trichophyton interdigitale H6]	-	-	-	-	-	-	-
MSTRG.12230.4	MSTRG.12107	0.992048	9.45988e-05	g7249	--	--	--	EZF28203.1 taxid=1215336 hypothetical protein H101_08115, partial [Trichophyton interdigitale H6]	-	-	-	-	-	-	-
MSTRG.12239.1	MSTRG.12107	0.996108	2.26877e-05	MSTRG.12239	--	--	--	EZF28203.1 taxid=1215336 hypothetical protein H101_08115, partial [Trichophyton interdigitale H6]	-	-	-	-	-	-	-
MSTRG.12282.2	MSTRG.12107	0.989751	0.000157034	g7283	--	--	--	EZF28203.1 taxid=1215336 hypothetical protein H101_08115, partial [Trichophyton interdigitale H6]	-	-	-	-	-	-	-
MSTRG.1243.1	MSTRG.12107	-0.970647	0.00127976	MSTRG.1243	--	--	--	EZF28203.1 taxid=1215336 hypothetical protein H101_08115, partial [Trichophyton interdigitale H6]	-	-	-	-	-	-	-
MSTRG.12472.1	MSTRG.12107	-0.984561	0.000355695	g7403	--	--	--	EZF28203.1 taxid=1215336 hypothetical protein H101_08115, partial [Trichophyton interdigitale H6]	-	-	-	-	-	-	-
MSTRG.12873.1	MSTRG.12107	-0.962675	0.00206379	g7657	--	--	--	EZF28203.1 taxid=1215336 hypothetical protein H101_08115, partial [Trichophyton interdigitale H6]	-	-	-	-	-	-	-
MSTRG.1435.1	MSTRG.12107	-0.951857	0.00342086	MSTRG.1435	--	--	--	EZF28203.1 taxid=1215336 hypothetical protein H101_08115, partial [Trichophyton interdigitale H6]	-	-	-	-	-	-	-
MSTRG.1727.1	MSTRG.12107	-0.986597	0.000268271	MSTRG.1727	--	--	--	EZF28203.1 taxid=1215336 hypothetical protein H101_08115, partial [Trichophyton interdigitale H6]	-	-	-	-	-	-	-
MSTRG.1815.1	MSTRG.12107	0.989225	0.000173531	g1076	--	--	--	EZF28203.1 taxid=1215336 hypothetical protein H101_08115, partial [Trichophyton interdigitale H6]	-	-	-	-	-	-	-
MSTRG.1848.1	MSTRG.12107	0.958447	0.00255407	MSTRG.1848	--	--	--	EZF28203.1 taxid=1215336 hypothetical protein H101_08115, partial [Trichophyton interdigitale H6]	-	-	-	-	-	-	-
MSTRG.1870.1	MSTRG.12107	0.977233	0.000771584	g1105	--	--	--	EZF28203.1 taxid=1215336 hypothetical protein H101_08115, partial [Trichophyton interdigitale H6]	-	-	-	-	-	-	-
MSTRG.1874.1	MSTRG.12107	0.953163	0.00323917	g1107	--	--	--	EZF28203.1 taxid=1215336 hypothetical protein H101_08115, partial [Trichophyton interdigitale H6]	-	-	-	-	-	-	-
MSTRG.1976.2	MSTRG.12107	-0.952093	0.00338771	g1165	--	--	--	EZF28203.1 taxid=1215336 hypothetical protein H101_08115, partial [Trichophyton interdigitale H6]	-	-	-	-	-	-	-
MSTRG.2035.1	MSTRG.12107	-0.950235	0.00365325	g1193	--	--	--	EZF28203.1 taxid=1215336 hypothetical protein H101_08115, partial [Trichophyton interdigitale H6]	-	-	-	-	-	-	-
MSTRG.2224.1	MSTRG.12107	0.989899	0.000152527	g1302	--	--	--	EZF28203.1 taxid=1215336 hypothetical protein H101_08115, partial [Trichophyton interdigitale H6]	-	-	-	-	-	-	-
MSTRG.2292.1	MSTRG.12107	-0.976324	0.000834222	MSTRG.2292	--	--	--	EZF28203.1 taxid=1215336 hypothetical protein H101_08115, partial [Trichophyton interdigitale H6]	-	-	-	-	-	-	-
MSTRG.2599.1	MSTRG.12107	-0.979283	0.000639375	MSTRG.2599	--	--	--	EZF28203.1 taxid=1215336 hypothetical protein H101_08115, partial [Trichophyton interdigitale H6]	-	-	-	-	-	-	-
MSTRG.2814.1	MSTRG.12107	-0.965498	0.00176505	g1656	--	--	--	EZF28203.1 taxid=1215336 hypothetical protein H101_08115, partial [Trichophyton interdigitale H6]	-	-	-	-	-	-	-
MSTRG.2825.3	MSTRG.12107	-0.973653	0.00103211	g1661	--	--	--	EZF28203.1 taxid=1215336 hypothetical protein H101_08115, partial [Trichophyton interdigitale H6]	-	-	-	-	-	-	-
MSTRG.2827.1	MSTRG.12107	-0.982158	0.000474659	g1663	--	--	--	EZF28203.1 taxid=1215336 hypothetical protein H101_08115, partial [Trichophyton interdigitale H6]	-	-	-	-	-	-	-
MSTRG.2851.1	MSTRG.12107	0.975517	0.00089179	MSTRG.2851	--	--	--	EZF28203.1 taxid=1215336 hypothetical protein H101_08115, partial [Trichophyton interdigitale H6]	-	-	-	-	-	-	-
MSTRG.2855.1	MSTRG.12107	0.951948	0.00340795	MSTRG.2855	--	--	--	EZF28203.1 taxid=1215336 hypothetical protein H101_08115, partial [Trichophyton interdigitale H6]	-	-	-	-	-	-	-
MSTRG.2870.3	MSTRG.12107	0.956821	0.00275641	g1690	--	--	--	EZF28203.1 taxid=1215336 hypothetical protein H101_08115, partial [Trichophyton interdigitale H6]	-	-	-	-	-	-	-
MSTRG.290.1	MSTRG.12107	-0.986993	0.000252659	MSTRG.290	--	--	--	EZF28203.1 taxid=1215336 hypothetical protein H101_08115, partial [Trichophyton interdigitale H6]	-	-	-	-	-	-	-
MSTRG.3012.1	MSTRG.12107	-0.961096	0.00224084	g1782	--	--	--	EZF28203.1 taxid=1215336 hypothetical protein H101_08115, partial [Trichophyton interdigitale H6]	-	-	-	-	-	-	-
MSTRG.3134.1	MSTRG.12107	-0.979955	0.000598675	MSTRG.3134	--	--	--	EZF28203.1 taxid=1215336 hypothetical protein H101_08115, partial [Trichophyton interdigitale H6]	-	-	-	-	-	-	-
MSTRG.3237.1	MSTRG.12107	0.967696	0.00154848	g1914	--	--	--	EZF28203.1 taxid=1215336 hypothetical protein H101_08115, partial [Trichophyton interdigitale H6]	-	-	-	-	-	-	-
MSTRG.326.1	MSTRG.12107	0.980618	0.00055984	g197	--	--	--	EZF28203.1 taxid=1215336 hypothetical protein H101_08115, partial [Trichophyton interdigitale H6]	-	-	-	-	-	-	-
MSTRG.334.1	MSTRG.12107	-0.983152	0.000423406	MSTRG.334	--	--	--	EZF28203.1 taxid=1215336 hypothetical protein H101_08115, partial [Trichophyton interdigitale H6]	-	-	-	-	-	-	-
MSTRG.3382.1	MSTRG.12107	-0.962523	0.00208043	g1987	--	--	--	EZF28203.1 taxid=1215336 hypothetical protein H101_08115, partial [Trichophyton interdigitale H6]	-	-	-	-	-	-	-
MSTRG.3501.1	MSTRG.12107	-0.96637	0.00167747	g2044	--	--	--	EZF28203.1 taxid=1215336 hypothetical protein H101_08115, partial [Trichophyton interdigitale H6]	-	-	-	-	-	-	-
MSTRG.3534.1	MSTRG.12107	-0.955048	0.0029856	g2068	--	--	--	EZF28203.1 taxid=1215336 hypothetical protein H101_08115, partial [Trichophyton interdigitale H6]	-	-	-	-	-	-	-
MSTRG.3825.2	MSTRG.12107	-0.985577	0.000310546	MSTRG.3825	--	--	--	EZF28203.1 taxid=1215336 hypothetical protein H101_08115, partial [Trichophyton interdigitale H6]	-	-	-	-	-	-	-
MSTRG.3964.1	MSTRG.12107	-0.974583	0.000960842	g2336	--	--	--	EZF28203.1 taxid=1215336 hypothetical protein H101_08115, partial [Trichophyton interdigitale H6]	-	-	-	-	-	-	-
MSTRG.4120.1	MSTRG.12107	-0.974563	0.000962315	g2426	--	--	--	EZF28203.1 taxid=1215336 hypothetical protein H101_08115, partial [Trichophyton interdigitale H6]	-	-	-	-	-	-	-
MSTRG.4237.2	MSTRG.12107	0.957751	0.00263974	g2495	--	--	--	EZF28203.1 taxid=1215336 hypothetical protein H101_08115, partial [Trichophyton interdigitale H6]	-	-	-	-	-	-	-
MSTRG.4472.1	MSTRG.12107	0.988741	0.000189427	g2632	--	--	--	EZF28203.1 taxid=1215336 hypothetical protein H101_08115, partial [Trichophyton interdigitale H6]	-	-	-	-	-	-	-
MSTRG.4742.1	MSTRG.12107	-0.986613	0.000267637	MSTRG.4742	--	--	--	EZF28203.1 taxid=1215336 hypothetical protein H101_08115, partial [Trichophyton interdigitale H6]	-	-	-	-	-	-	-
MSTRG.5264.1	MSTRG.12107	0.984469	0.000359951	MSTRG.5264	--	--	--	EZF28203.1 taxid=1215336 hypothetical protein H101_08115, partial [Trichophyton interdigitale H6]	-	-	-	-	-	-	-
MSTRG.5462.1	MSTRG.12107	0.963953	0.00192567	MSTRG.5462	--	--	--	EZF28203.1 taxid=1215336 hypothetical protein H101_08115, partial [Trichophyton interdigitale H6]	-	-	-	-	-	-	-
MSTRG.5463.1	MSTRG.12107	0.959389	0.0024404	MSTRG.5463	--	--	--	EZF28203.1 taxid=1215336 hypothetical protein H101_08115, partial [Trichophyton interdigitale H6]	-	-	-	-	-	-	-
MSTRG.5464.2	MSTRG.12107	0.957141	0.00271596	MSTRG.5464	--	--	--	EZF28203.1 taxid=1215336 hypothetical protein H101_08115, partial [Trichophyton interdigitale H6]	-	-	-	-	-	-	-
MSTRG.5590.1	MSTRG.12107	0.992969	7.39723e-05	MSTRG.5590	--	--	--	EZF28203.1 taxid=1215336 hypothetical protein H101_08115, partial [Trichophyton interdigitale H6]	-	-	-	-	-	-	-
MSTRG.5726.2	MSTRG.12107	-0.968968	0.00142957	g3332	--	--	--	EZF28203.1 taxid=1215336 hypothetical protein H101_08115, partial [Trichophyton interdigitale H6]	-	-	-	-	-	-	-
MSTRG.5776.1	MSTRG.12107	0.996972	1.37399e-05	g3364	--	--	--	EZF28203.1 taxid=1215336 hypothetical protein H101_08115, partial [Trichophyton interdigitale H6]	-	-	-	-	-	-	-
MSTRG.582.1	MSTRG.12107	-0.965617	0.00175297	MSTRG.582	--	--	--	EZF28203.1 taxid=1215336 hypothetical protein H101_08115, partial [Trichophyton interdigitale H6]	-	-	-	-	-	-	-
MSTRG.590.1	MSTRG.12107	-0.967941	0.00152521	MSTRG.590	--	--	--	EZF28203.1 taxid=1215336 hypothetical protein H101_08115, partial [Trichophyton interdigitale H6]	-	-	-	-	-	-	-
MSTRG.6031.1	MSTRG.12107	-0.973057	0.00107908	MSTRG.6031	--	--	--	EZF28203.1 taxid=1215336 hypothetical protein H101_08115, partial [Trichophyton interdigitale H6]	-	-	-	-	-	-	-
MSTRG.611.1	MSTRG.12107	0.982167	0.000474198	MSTRG.611	--	--	--	EZF28203.1 taxid=1215336 hypothetical protein H101_08115, partial [Trichophyton interdigitale H6]	-	-	-	-	-	-	-
MSTRG.6224.1	MSTRG.12107	-0.975963	0.000859748	MSTRG.6224	--	--	--	EZF28203.1 taxid=1215336 hypothetical protein H101_08115, partial [Trichophyton interdigitale H6]	-	-	-	-	-	-	-
MSTRG.6284.1	MSTRG.12107	0.9888	0.000187463	g3651	--	--	--	EZF28203.1 taxid=1215336 hypothetical protein H101_08115, partial [Trichophyton interdigitale H6]	-	-	-	-	-	-	-
MSTRG.6408.1	MSTRG.12107	-0.958794	0.00251188	MSTRG.6408	--	--	--	EZF28203.1 taxid=1215336 hypothetical protein H101_08115, partial [Trichophyton interdigitale H6]	-	-	-	-	-	-	-
MSTRG.6431.1	MSTRG.12107	-0.985175	0.000328035	g3740	--	--	--	EZF28203.1 taxid=1215336 hypothetical protein H101_08115, partial [Trichophyton interdigitale H6]	-	-	-	-	-	-	-
MSTRG.6696.1	MSTRG.12107	0.954396	0.0030722	g3875	--	--	--	EZF28203.1 taxid=1215336 hypothetical protein H101_08115, partial [Trichophyton interdigitale H6]	-	-	-	-	-	-	-
MSTRG.6961.1	MSTRG.12107	-0.960523	0.00230689	g4052	--	--	--	EZF28203.1 taxid=1215336 hypothetical protein H101_08115, partial [Trichophyton interdigitale H6]	-	-	-	-	-	-	-
MSTRG.7325.1	MSTRG.12107	-0.961178	0.00223144	MSTRG.7325	--	--	--	EZF28203.1 taxid=1215336 hypothetical protein H101_08115, partial [Trichophyton interdigitale H6]	-	-	-	-	-	-	-
MSTRG.7533.1	MSTRG.12107	-0.962534	0.00207924	g4412	--	--	--	EZF28203.1 taxid=1215336 hypothetical protein H101_08115, partial [Trichophyton interdigitale H6]	-	-	-	-	-	-	-
MSTRG.7538.1	MSTRG.12107	-0.979009	0.000656339	MSTRG.7538	--	--	--	EZF28203.1 taxid=1215336 hypothetical protein H101_08115, partial [Trichophyton interdigitale H6]	-	-	-	-	-	-	-
MSTRG.767.1	MSTRG.12107	0.985319	0.000321714	MSTRG.767	--	--	--	EZF28203.1 taxid=1215336 hypothetical protein H101_08115, partial [Trichophyton interdigitale H6]	-	-	-	-	-	-	-
MSTRG.7715.1	MSTRG.12107	0.95698	0.00273624	g4521	--	--	--	EZF28203.1 taxid=1215336 hypothetical protein H101_08115, partial [Trichophyton interdigitale H6]	-	-	-	-	-	-	-
MSTRG.8055.1	MSTRG.12107	0.990886	0.000124227	g4724	--	--	--	EZF28203.1 taxid=1215336 hypothetical protein H101_08115, partial [Trichophyton interdigitale H6]	-	-	-	-	-	-	-
MSTRG.8241.2	MSTRG.12107	-0.987888	0.000219151	g4846	--	--	--	EZF28203.1 taxid=1215336 hypothetical protein H101_08115, partial [Trichophyton interdigitale H6]	-	-	-	-	-	-	-
MSTRG.8525.1	MSTRG.12107	-0.958095	0.00259727	MSTRG.8525	--	--	--	EZF28203.1 taxid=1215336 hypothetical protein H101_08115, partial [Trichophyton interdigitale H6]	-	-	-	-	-	-	-
MSTRG.8636.1	MSTRG.12107	0.961112	0.00223898	MSTRG.8636	--	--	--	EZF28203.1 taxid=1215336 hypothetical protein H101_08115, partial [Trichophyton interdigitale H6]	-	-	-	-	-	-	-
MSTRG.8763.1	MSTRG.12107	-0.96819	0.00150175	MSTRG.8763	--	--	--	EZF28203.1 taxid=1215336 hypothetical protein H101_08115, partial [Trichophyton interdigitale H6]	-	-	-	-	-	-	-
MSTRG.9164.1	MSTRG.12107	-0.978623	0.000680598	MSTRG.9164	--	--	--	EZF28203.1 taxid=1215336 hypothetical protein H101_08115, partial [Trichophyton interdigitale H6]	-	-	-	-	-	-	-
MSTRG.9220.4	MSTRG.12107	-0.980971	0.000539709	g5438	--	--	--	EZF28203.1 taxid=1215336 hypothetical protein H101_08115, partial [Trichophyton interdigitale H6]	-	-	-	-	-	-	-
MSTRG.9318.1	MSTRG.12107	-0.982715	0.000445555	MSTRG.9318	--	--	--	EZF28203.1 taxid=1215336 hypothetical protein H101_08115, partial [Trichophyton interdigitale H6]	-	-	-	-	-	-	-
MSTRG.9453.1	MSTRG.12107	-0.954166	0.00310302	g5597	--	--	--	EZF28203.1 taxid=1215336 hypothetical protein H101_08115, partial [Trichophyton interdigitale H6]	-	-	-	-	-	-	-
MSTRG.9634.1	MSTRG.12107	-0.97196	0.00116832	g5692	--	--	--	EZF28203.1 taxid=1215336 hypothetical protein H101_08115, partial [Trichophyton interdigitale H6]	-	-	-	-	-	-	-
MSTRG.9764.1	MSTRG.12107	-0.986597	0.000268253	g5769	--	--	--	EZF28203.1 taxid=1215336 hypothetical protein H101_08115, partial [Trichophyton interdigitale H6]	-	-	-	-	-	-	-
MSTRG.9874.1	MSTRG.12107	0.956848	0.00275292	MSTRG.9874	--	--	--	EZF28203.1 taxid=1215336 hypothetical protein H101_08115, partial [Trichophyton interdigitale H6]	-	-	-	-	-	-	-
MSTRG.9888.1	MSTRG.12107	-0.960482	0.00231169	g5845	--	--	--	EZF28203.1 taxid=1215336 hypothetical protein H101_08115, partial [Trichophyton interdigitale H6]	-	-	-	-	-	-	-
MSTRG.9902.1	MSTRG.12107	0.963085	0.00201892	MSTRG.9902	--	--	--	EZF28203.1 taxid=1215336 hypothetical protein H101_08115, partial [Trichophyton interdigitale H6]	-	-	-	-	-	-	-
MSTRG.9921.1	MSTRG.12107	-0.977413	0.000759494	MSTRG.9921	--	--	--	EZF28203.1 taxid=1215336 hypothetical protein H101_08115, partial [Trichophyton interdigitale H6]	-	-	-	-	-	-	-
MSTRG.9936.1	MSTRG.12107	0.954099	0.00311201	g5865	--	--	--	EZF28203.1 taxid=1215336 hypothetical protein H101_08115, partial [Trichophyton interdigitale H6]	-	-	-	-	-	-	-
ncRNA05	MSTRG.12107	-0.953286	0.00322239	ncRNA05_gene	--	--	--	EZF28203.1 taxid=1215336 hypothetical protein H101_08115, partial [Trichophyton interdigitale H6]	-	-	-	-	-	-	-
ncRNA28	MSTRG.12107	0.988891	0.000184436	ncRNA28_gene	--	--	--	EZF28203.1 taxid=1215336 hypothetical protein H101_08115, partial [Trichophyton interdigitale H6]	-	-	-	-	-	-	-
MSTRG.10022.1	MSTRG.12131	0.986329	0.000279084	g5918	--	--	--	-	-	-	-	-	-	-	-
MSTRG.10903.1	MSTRG.12131	0.973378	0.00105365	MSTRG.10903	--	--	--	-	-	-	-	-	-	-	-
MSTRG.11496.4	MSTRG.12131	0.996819	1.51635e-05	MSTRG.11496	--	--	--	-	-	-	-	-	-	-	-
MSTRG.11728.1	MSTRG.12131	0.995839	2.59287e-05	g6948	--	--	--	-	-	-	-	-	-	-	-
MSTRG.11801.1	MSTRG.12131	0.975441	0.000897292	MSTRG.11801	--	--	--	-	-	-	-	-	-	-	-
MSTRG.11823.1	MSTRG.12131	0.958242	0.00257918	MSTRG.11823	--	--	--	-	-	-	-	-	-	-	-
MSTRG.12063.1	MSTRG.12131	0.979904	0.000601699	MSTRG.12063	--	--	--	-	-	-	-	-	-	-	-
MSTRG.12755.1	MSTRG.12131	0.959452	0.00243292	g7570	--	--	--	-	-	-	-	-	-	-	-
MSTRG.12800.1	MSTRG.12131	0.966777	0.00163729	MSTRG.12800	--	--	--	-	-	-	-	-	-	-	-
MSTRG.1334.1	MSTRG.12131	0.988233	0.000206873	MSTRG.1334	--	--	--	-	-	-	-	-	-	-	-
MSTRG.1785.1	MSTRG.12131	0.95107	0.00353271	MSTRG.1785	--	--	--	-	-	-	-	-	-	-	-
MSTRG.1954.1	MSTRG.12131	0.996249	2.10745e-05	g1153	--	--	--	-	-	-	-	-	-	-	-
MSTRG.2244.1	MSTRG.12131	0.990533	0.000134023	MSTRG.2244	--	--	--	-	-	-	-	-	-	-	-
MSTRG.2908.1	MSTRG.12131	0.991567	0.00010638	g1715	--	--	--	-	-	-	-	-	-	-	-
MSTRG.3202.1	MSTRG.12131	0.984918	0.000339477	g1891	--	--	--	-	-	-	-	-	-	-	-
MSTRG.3400.1	MSTRG.12131	0.984009	0.000381505	g1997	--	--	--	-	-	-	-	-	-	-	-
MSTRG.345.1	MSTRG.12131	0.991666	0.000103901	MSTRG.345	--	--	--	-	-	-	-	-	-	-	-
MSTRG.368.1	MSTRG.12131	0.989057	0.000178961	MSTRG.368	--	--	--	-	-	-	-	-	-	-	-
MSTRG.4025.1	MSTRG.12131	0.986037	0.000291079	MSTRG.4025	--	--	--	-	-	-	-	-	-	-	-
MSTRG.5087.1	MSTRG.12131	0.990396	0.000137913	MSTRG.5087	--	--	--	-	-	-	-	-	-	-	-
MSTRG.5303.1	MSTRG.12131	0.96803	0.00151682	g3108	--	--	--	-	-	-	-	-	-	-	-
MSTRG.5339.1	MSTRG.12131	0.962431	0.00209067	g3132	--	--	--	-	-	-	-	-	-	-	-
MSTRG.5425.1	MSTRG.12131	0.970206	0.00131828	MSTRG.5425	--	--	--	-	-	-	-	-	-	-	-
MSTRG.5611.1	MSTRG.12131	0.970565	0.00128689	MSTRG.5611	--	--	--	-	-	-	-	-	-	-	-
MSTRG.5762.1	MSTRG.12131	0.986991	0.000252743	g3353	--	--	--	-	-	-	-	-	-	-	-
MSTRG.5960.1	MSTRG.12131	0.965627	0.00175194	g3462	--	--	--	-	-	-	-	-	-	-	-
MSTRG.6024.1	MSTRG.12131	0.990942	0.000122694	g3499	--	--	--	-	-	-	-	-	-	-	-
MSTRG.6375.1	MSTRG.12131	0.998415	3.76852e-06	MSTRG.6375	--	--	--	-	-	-	-	-	-	-	-
MSTRG.6453.1	MSTRG.12131	0.973208	0.00106714	MSTRG.6453	--	--	--	-	-	-	-	-	-	-	-
MSTRG.6485.1	MSTRG.12131	0.973049	0.00107971	MSTRG.6485	--	--	--	-	-	-	-	-	-	-	-
MSTRG.6923.1	MSTRG.12131	0.968799	0.00144502	MSTRG.6923	--	--	--	-	-	-	-	-	-	-	-
MSTRG.7131.4	MSTRG.12131	0.980381	0.000573593	MSTRG.7131	--	--	--	-	-	-	-	-	-	-	-
MSTRG.7402.1	MSTRG.12131	0.958724	0.00252036	g4338	--	--	--	-	-	-	-	-	-	-	-
MSTRG.7746.1	MSTRG.12131	0.990665	0.000130318	MSTRG.7746	--	--	--	-	-	-	-	-	-	-	-
MSTRG.8361.1	MSTRG.12131	0.981193	0.000527212	MSTRG.8361	--	--	--	-	-	-	-	-	-	-	-
MSTRG.843.1	MSTRG.12131	0.988749	0.000189171	g476	--	--	--	-	-	-	-	-	-	-	-
MSTRG.8697.1	MSTRG.12131	0.983407	0.000410683	g5129	--	--	--	-	-	-	-	-	-	-	-
MSTRG.8700.2	MSTRG.12131	0.963544	0.00196932	MSTRG.8700	--	--	--	-	-	-	-	-	-	-	-
MSTRG.9553.1	MSTRG.12131	0.978481	0.00068961	g5641	--	--	--	-	-	-	-	-	-	-	-
MSTRG.9556.2	MSTRG.12131	0.998923	1.74058e-06	g5643	--	--	--	-	-	-	-	-	-	-	-
MSTRG.9613.1	MSTRG.12131	0.958915	0.00249728	g5680	--	--	--	-	-	-	-	-	-	-	-
MSTRG.9615.1	MSTRG.12131	0.994322	4.82639e-05	g5681	--	--	--	-	-	-	-	-	-	-	-
MSTRG.10121.1	MSTRG.12199	0.953603	0.00317904	g5983	--	--	--	KDB23263.1 taxid=1215338 hypothetical protein H109_04861 [Trichophyton interdigitale MR816]	-	-	-	-	-	-	-
MSTRG.10311.1	MSTRG.12199	0.998846	1.99566e-06	MSTRG.10311	--	--	--	KDB23263.1 taxid=1215338 hypothetical protein H109_04861 [Trichophyton interdigitale MR816]	-	-	-	-	-	-	-
MSTRG.10311.2	MSTRG.12199	0.990954	0.00012237	MSTRG.10311	--	--	--	KDB23263.1 taxid=1215338 hypothetical protein H109_04861 [Trichophyton interdigitale MR816]	-	-	-	-	-	-	-
MSTRG.10450.1	MSTRG.12199	0.975857	0.000867279	g6181	--	--	--	KDB23263.1 taxid=1215338 hypothetical protein H109_04861 [Trichophyton interdigitale MR816]	-	-	-	-	-	-	-
MSTRG.10578.1	MSTRG.12199	-0.952249	0.00336582	g6250	--	--	--	KDB23263.1 taxid=1215338 hypothetical protein H109_04861 [Trichophyton interdigitale MR816]	-	-	-	-	-	-	-
MSTRG.10652.2	MSTRG.12199	0.961552	0.00218897	MSTRG.10652	--	--	--	KDB23263.1 taxid=1215338 hypothetical protein H109_04861 [Trichophyton interdigitale MR816]	-	-	-	-	-	-	-
MSTRG.10653.1	MSTRG.12199	0.9838	0.000391535	g6289	--	--	--	KDB23263.1 taxid=1215338 hypothetical protein H109_04861 [Trichophyton interdigitale MR816]	-	-	-	-	-	-	-
MSTRG.1103.1	MSTRG.12199	0.994121	5.17394e-05	g644	--	--	--	KDB23263.1 taxid=1215338 hypothetical protein H109_04861 [Trichophyton interdigitale MR816]	-	-	-	-	-	-	-
MSTRG.1142.1	MSTRG.12199	-0.950586	0.00360236	g665	--	--	--	KDB23263.1 taxid=1215338 hypothetical protein H109_04861 [Trichophyton interdigitale MR816]	-	-	-	-	-	-	-
MSTRG.11549.1	MSTRG.12199	-0.963161	0.00201063	g6846	--	--	--	KDB23263.1 taxid=1215338 hypothetical protein H109_04861 [Trichophyton interdigitale MR816]	-	-	-	-	-	-	-
MSTRG.11614.1	MSTRG.12199	0.987999	0.000215185	g6879	--	--	--	KDB23263.1 taxid=1215338 hypothetical protein H109_04861 [Trichophyton interdigitale MR816]	-	-	-	-	-	-	-
MSTRG.11803.1	MSTRG.12199	0.980054	0.000592784	g6997	--	--	--	KDB23263.1 taxid=1215338 hypothetical protein H109_04861 [Trichophyton interdigitale MR816]	-	-	-	-	-	-	-
MSTRG.11850.1	MSTRG.12199	-0.959824	0.00238871	g7023	--	--	--	KDB23263.1 taxid=1215338 hypothetical protein H109_04861 [Trichophyton interdigitale MR816]	-	-	-	-	-	-	-
MSTRG.12012.1	MSTRG.12199	0.980846	0.000546788	g7128	--	--	--	KDB23263.1 taxid=1215338 hypothetical protein H109_04861 [Trichophyton interdigitale MR816]	-	-	-	-	-	-	-
MSTRG.12032.1	MSTRG.12199	-0.969627	0.00136977	MSTRG.12032	--	--	--	KDB23263.1 taxid=1215338 hypothetical protein H109_04861 [Trichophyton interdigitale MR816]	-	-	-	-	-	-	-
MSTRG.12035.1	MSTRG.12199	0.976324	0.00083416	g7143	--	--	--	KDB23263.1 taxid=1215338 hypothetical protein H109_04861 [Trichophyton interdigitale MR816]	-	-	-	-	-	-	-
MSTRG.1223.1	MSTRG.12199	0.984446	0.000360989	g723	--	--	--	KDB23263.1 taxid=1215338 hypothetical protein H109_04861 [Trichophyton interdigitale MR816]	-	-	-	-	-	-	-
MSTRG.12230.4	MSTRG.12199	-0.963224	0.00200382	g7249	--	--	--	KDB23263.1 taxid=1215338 hypothetical protein H109_04861 [Trichophyton interdigitale MR816]	-	-	-	-	-	-	-
MSTRG.12239.1	MSTRG.12199	-0.964454	0.00187277	MSTRG.12239	--	--	--	KDB23263.1 taxid=1215338 hypothetical protein H109_04861 [Trichophyton interdigitale MR816]	-	-	-	-	-	-	-
MSTRG.1243.1	MSTRG.12199	0.990951	0.000122463	MSTRG.1243	--	--	--	KDB23263.1 taxid=1215338 hypothetical protein H109_04861 [Trichophyton interdigitale MR816]	-	-	-	-	-	-	-
MSTRG.12431.1	MSTRG.12199	0.989372	0.000168816	MSTRG.12431	--	--	--	KDB23263.1 taxid=1215338 hypothetical protein H109_04861 [Trichophyton interdigitale MR816]	-	-	-	-	-	-	-
MSTRG.12883.1	MSTRG.12199	0.953201	0.00323404	g7661	--	--	--	KDB23263.1 taxid=1215338 hypothetical protein H109_04861 [Trichophyton interdigitale MR816]	-	-	-	-	-	-	-
MSTRG.12901.1	MSTRG.12199	0.976769	0.000803229	g7676	--	--	--	KDB23263.1 taxid=1215338 hypothetical protein H109_04861 [Trichophyton interdigitale MR816]	-	-	-	-	-	-	-
MSTRG.1320.1	MSTRG.12199	0.98322	0.000420004	g783	--	--	--	KDB23263.1 taxid=1215338 hypothetical protein H109_04861 [Trichophyton interdigitale MR816]	-	-	-	-	-	-	-
MSTRG.1435.1	MSTRG.12199	0.967579	0.00155966	MSTRG.1435	--	--	--	KDB23263.1 taxid=1215338 hypothetical protein H109_04861 [Trichophyton interdigitale MR816]	-	-	-	-	-	-	-
MSTRG.1661.1	MSTRG.12199	0.969515	0.00137984	MSTRG.1661	--	--	--	KDB23263.1 taxid=1215338 hypothetical protein H109_04861 [Trichophyton interdigitale MR816]	-	-	-	-	-	-	-
MSTRG.1727.1	MSTRG.12199	0.978994	0.000657235	MSTRG.1727	--	--	--	KDB23263.1 taxid=1215338 hypothetical protein H109_04861 [Trichophyton interdigitale MR816]	-	-	-	-	-	-	-
MSTRG.1815.1	MSTRG.12199	-0.952722	0.0033	g1076	--	--	--	KDB23263.1 taxid=1215338 hypothetical protein H109_04861 [Trichophyton interdigitale MR816]	-	-	-	-	-	-	-
MSTRG.1976.2	MSTRG.12199	0.951163	0.00351938	g1165	--	--	--	KDB23263.1 taxid=1215338 hypothetical protein H109_04861 [Trichophyton interdigitale MR816]	-	-	-	-	-	-	-
MSTRG.2031.1	MSTRG.12199	0.991774	0.000101216	g1191	--	--	--	KDB23263.1 taxid=1215338 hypothetical protein H109_04861 [Trichophyton interdigitale MR816]	-	-	-	-	-	-	-
MSTRG.2035.1	MSTRG.12199	0.996006	2.38912e-05	g1193	--	--	--	KDB23263.1 taxid=1215338 hypothetical protein H109_04861 [Trichophyton interdigitale MR816]	-	-	-	-	-	-	-
MSTRG.2311.1	MSTRG.12199	0.983695	0.000396634	g1356	--	--	--	KDB23263.1 taxid=1215338 hypothetical protein H109_04861 [Trichophyton interdigitale MR816]	-	-	-	-	-	-	-
MSTRG.2363.1	MSTRG.12199	0.980411	0.000571824	MSTRG.2363	--	--	--	KDB23263.1 taxid=1215338 hypothetical protein H109_04861 [Trichophyton interdigitale MR816]	-	-	-	-	-	-	-
MSTRG.2464.1	MSTRG.12199	0.96115	0.00223462	MSTRG.2464	--	--	--	KDB23263.1 taxid=1215338 hypothetical protein H109_04861 [Trichophyton interdigitale MR816]	-	-	-	-	-	-	-
MSTRG.2615.1	MSTRG.12199	0.952511	0.00332932	MSTRG.2615	--	--	--	KDB23263.1 taxid=1215338 hypothetical protein H109_04861 [Trichophyton interdigitale MR816]	-	-	-	-	-	-	-
MSTRG.2667.1	MSTRG.12199	0.969629	0.00136959	g1568	--	--	--	KDB23263.1 taxid=1215338 hypothetical protein H109_04861 [Trichophyton interdigitale MR816]	-	-	-	-	-	-	-
MSTRG.2710.2	MSTRG.12199	0.982008	0.000482639	MSTRG.2710	--	--	--	KDB23263.1 taxid=1215338 hypothetical protein H109_04861 [Trichophyton interdigitale MR816]	-	-	-	-	-	-	-
MSTRG.2814.1	MSTRG.12199	0.994327	4.81783e-05	g1656	--	--	--	KDB23263.1 taxid=1215338 hypothetical protein H109_04861 [Trichophyton interdigitale MR816]	-	-	-	-	-	-	-
MSTRG.2851.1	MSTRG.12199	-0.954011	0.00312386	MSTRG.2851	--	--	--	KDB23263.1 taxid=1215338 hypothetical protein H109_04861 [Trichophyton interdigitale MR816]	-	-	-	-	-	-	-
MSTRG.290.1	MSTRG.12199	0.985007	0.00033548	MSTRG.290	--	--	--	KDB23263.1 taxid=1215338 hypothetical protein H109_04861 [Trichophyton interdigitale MR816]	-	-	-	-	-	-	-
MSTRG.3012.1	MSTRG.12199	0.960874	0.00226635	g1782	--	--	--	KDB23263.1 taxid=1215338 hypothetical protein H109_04861 [Trichophyton interdigitale MR816]	-	-	-	-	-	-	-
MSTRG.334.1	MSTRG.12199	0.962842	0.00204544	MSTRG.334	--	--	--	KDB23263.1 taxid=1215338 hypothetical protein H109_04861 [Trichophyton interdigitale MR816]	-	-	-	-	-	-	-
MSTRG.3501.1	MSTRG.12199	0.970034	0.00133348	g2044	--	--	--	KDB23263.1 taxid=1215338 hypothetical protein H109_04861 [Trichophyton interdigitale MR816]	-	-	-	-	-	-	-
MSTRG.3825.2	MSTRG.12199	0.953855	0.00314495	MSTRG.3825	--	--	--	KDB23263.1 taxid=1215338 hypothetical protein H109_04861 [Trichophyton interdigitale MR816]	-	-	-	-	-	-	-
MSTRG.3964.1	MSTRG.12199	0.969832	0.00135144	g2336	--	--	--	KDB23263.1 taxid=1215338 hypothetical protein H109_04861 [Trichophyton interdigitale MR816]	-	-	-	-	-	-	-
MSTRG.4376.1	MSTRG.12199	0.95861	0.00253423	g2578	--	--	--	KDB23263.1 taxid=1215338 hypothetical protein H109_04861 [Trichophyton interdigitale MR816]	-	-	-	-	-	-	-
MSTRG.4472.1	MSTRG.12199	-0.955747	0.00289422	g2632	--	--	--	KDB23263.1 taxid=1215338 hypothetical protein H109_04861 [Trichophyton interdigitale MR816]	-	-	-	-	-	-	-
MSTRG.4481.2	MSTRG.12199	0.967183	0.00159778	g2639	--	--	--	KDB23263.1 taxid=1215338 hypothetical protein H109_04861 [Trichophyton interdigitale MR816]	-	-	-	-	-	-	-
MSTRG.4742.1	MSTRG.12199	0.975332	0.000905279	MSTRG.4742	--	--	--	KDB23263.1 taxid=1215338 hypothetical protein H109_04861 [Trichophyton interdigitale MR816]	-	-	-	-	-	-	-
MSTRG.4885.1	MSTRG.12199	0.951609	0.0034559	g2874	--	--	--	KDB23263.1 taxid=1215338 hypothetical protein H109_04861 [Trichophyton interdigitale MR816]	-	-	-	-	-	-	-
MSTRG.5590.1	MSTRG.12199	-0.95919	0.0024642	MSTRG.5590	--	--	--	KDB23263.1 taxid=1215338 hypothetical protein H109_04861 [Trichophyton interdigitale MR816]	-	-	-	-	-	-	-
MSTRG.5776.1	MSTRG.12199	-0.960822	0.00227232	g3364	--	--	--	KDB23263.1 taxid=1215338 hypothetical protein H109_04861 [Trichophyton interdigitale MR816]	-	-	-	-	-	-	-
MSTRG.6284.1	MSTRG.12199	-0.959948	0.00237416	g3651	--	--	--	KDB23263.1 taxid=1215338 hypothetical protein H109_04861 [Trichophyton interdigitale MR816]	-	-	-	-	-	-	-
MSTRG.7119.1	MSTRG.12199	0.96371	0.00195154	MSTRG.7119	--	--	--	KDB23263.1 taxid=1215338 hypothetical protein H109_04861 [Trichophyton interdigitale MR816]	-	-	-	-	-	-	-
MSTRG.7123.2	MSTRG.12199	0.968235	0.00149751	g4158	--	--	--	KDB23263.1 taxid=1215338 hypothetical protein H109_04861 [Trichophyton interdigitale MR816]	-	-	-	-	-	-	-
MSTRG.7325.1	MSTRG.12199	0.977241	0.000771078	MSTRG.7325	--	--	--	KDB23263.1 taxid=1215338 hypothetical protein H109_04861 [Trichophyton interdigitale MR816]	-	-	-	-	-	-	-
MSTRG.7538.1	MSTRG.12199	0.95976	0.00239628	MSTRG.7538	--	--	--	KDB23263.1 taxid=1215338 hypothetical protein H109_04861 [Trichophyton interdigitale MR816]	-	-	-	-	-	-	-
MSTRG.7623.1	MSTRG.12199	0.955438	0.00293439	g4466	--	--	--	KDB23263.1 taxid=1215338 hypothetical protein H109_04861 [Trichophyton interdigitale MR816]	-	-	-	-	-	-	-
MSTRG.767.1	MSTRG.12199	-0.958688	0.00252481	MSTRG.767	--	--	--	KDB23263.1 taxid=1215338 hypothetical protein H109_04861 [Trichophyton interdigitale MR816]	-	-	-	-	-	-	-
MSTRG.8002.1	MSTRG.12199	0.972881	0.00109316	g4684	--	--	--	KDB23263.1 taxid=1215338 hypothetical protein H109_04861 [Trichophyton interdigitale MR816]	-	-	-	-	-	-	-
MSTRG.8055.1	MSTRG.12199	-0.969563	0.00137551	g4724	--	--	--	KDB23263.1 taxid=1215338 hypothetical protein H109_04861 [Trichophyton interdigitale MR816]	-	-	-	-	-	-	-
MSTRG.8241.2	MSTRG.12199	0.967433	0.00157369	g4846	--	--	--	KDB23263.1 taxid=1215338 hypothetical protein H109_04861 [Trichophyton interdigitale MR816]	-	-	-	-	-	-	-
MSTRG.8289.5	MSTRG.12199	0.961514	0.00219328	g4878	--	--	--	KDB23263.1 taxid=1215338 hypothetical protein H109_04861 [Trichophyton interdigitale MR816]	-	-	-	-	-	-	-
MSTRG.8374.1	MSTRG.12199	0.97389	0.00101371	g4924	--	--	--	KDB23263.1 taxid=1215338 hypothetical protein H109_04861 [Trichophyton interdigitale MR816]	-	-	-	-	-	-	-
MSTRG.8525.1	MSTRG.12199	0.988005	0.000214948	MSTRG.8525	--	--	--	KDB23263.1 taxid=1215338 hypothetical protein H109_04861 [Trichophyton interdigitale MR816]	-	-	-	-	-	-	-
MSTRG.8651.2	MSTRG.12199	0.970371	0.00130378	MSTRG.8651	--	--	--	KDB23263.1 taxid=1215338 hypothetical protein H109_04861 [Trichophyton interdigitale MR816]	-	-	-	-	-	-	-
MSTRG.9164.1	MSTRG.12199	0.959377	0.00244178	MSTRG.9164	--	--	--	KDB23263.1 taxid=1215338 hypothetical protein H109_04861 [Trichophyton interdigitale MR816]	-	-	-	-	-	-	-
MSTRG.9220.4	MSTRG.12199	0.957924	0.00261838	g5438	--	--	--	KDB23263.1 taxid=1215338 hypothetical protein H109_04861 [Trichophyton interdigitale MR816]	-	-	-	-	-	-	-
MSTRG.9275.1	MSTRG.12199	0.957623	0.00265572	g5473	--	--	--	KDB23263.1 taxid=1215338 hypothetical protein H109_04861 [Trichophyton interdigitale MR816]	-	-	-	-	-	-	-
MSTRG.9318.1	MSTRG.12199	0.954314	0.00308315	MSTRG.9318	--	--	--	KDB23263.1 taxid=1215338 hypothetical protein H109_04861 [Trichophyton interdigitale MR816]	-	-	-	-	-	-	-
MSTRG.9487.1	MSTRG.12199	0.959543	0.00242202	g5613	--	--	--	KDB23263.1 taxid=1215338 hypothetical protein H109_04861 [Trichophyton interdigitale MR816]	-	-	-	-	-	-	-
MSTRG.9628.1	MSTRG.12199	0.984886	0.000340906	MSTRG.9628	--	--	--	KDB23263.1 taxid=1215338 hypothetical protein H109_04861 [Trichophyton interdigitale MR816]	-	-	-	-	-	-	-
MSTRG.9764.1	MSTRG.12199	0.967372	0.00157951	g5769	--	--	--	KDB23263.1 taxid=1215338 hypothetical protein H109_04861 [Trichophyton interdigitale MR816]	-	-	-	-	-	-	-
MSTRG.9982.1	MSTRG.12199	0.977109	0.000779994	MSTRG.9982	--	--	--	KDB23263.1 taxid=1215338 hypothetical protein H109_04861 [Trichophyton interdigitale MR816]	-	-	-	-	-	-	-
ncRNA05	MSTRG.12199	0.977995	0.000721012	ncRNA05_gene	--	--	--	KDB23263.1 taxid=1215338 hypothetical protein H109_04861 [Trichophyton interdigitale MR816]	-	-	-	-	-	-	-
ncRNA28	MSTRG.12199	-0.950031	0.00368294	ncRNA28_gene	--	--	--	KDB23263.1 taxid=1215338 hypothetical protein H109_04861 [Trichophyton interdigitale MR816]	-	-	-	-	-	-	-
MSTRG.10133.1	MSTRG.1225	-0.962766	0.00205378	MSTRG.10133	--	--	--	XP_003023365.1 taxid=663202 uncharacterized protein TRV_02467 [Trichophyton verrucosum HKI 0517]	-	-	-	-	-	-	-
MSTRG.10288.1	MSTRG.1225	-0.958606	0.00253476	MSTRG.10288	--	--	--	XP_003023365.1 taxid=663202 uncharacterized protein TRV_02467 [Trichophyton verrucosum HKI 0517]	-	-	-	-	-	-	-
MSTRG.10726.1	MSTRG.1225	-0.95068	0.0035887	g6334	--	--	--	XP_003023365.1 taxid=663202 uncharacterized protein TRV_02467 [Trichophyton verrucosum HKI 0517]	-	-	-	-	-	-	-
MSTRG.11639.1	MSTRG.1225	0.988624	0.000193378	MSTRG.11639	--	--	--	XP_003023365.1 taxid=663202 uncharacterized protein TRV_02467 [Trichophyton verrucosum HKI 0517]	-	-	-	-	-	-	-
MSTRG.11803.1	MSTRG.1225	0.959746	0.00239801	g6997	--	--	--	XP_003023365.1 taxid=663202 uncharacterized protein TRV_02467 [Trichophyton verrucosum HKI 0517]	-	-	-	-	-	-	-
MSTRG.2444.2	MSTRG.1225	-0.952098	0.00338689	g1435	--	--	--	XP_003023365.1 taxid=663202 uncharacterized protein TRV_02467 [Trichophyton verrucosum HKI 0517]	-	-	-	-	-	-	-
MSTRG.3964.1	MSTRG.1225	0.971002	0.00124912	g2336	--	--	--	XP_003023365.1 taxid=663202 uncharacterized protein TRV_02467 [Trichophyton verrucosum HKI 0517]	-	-	-	-	-	-	-
MSTRG.4413.1	MSTRG.1225	-0.957475	0.0026741	MSTRG.4413	--	--	--	XP_003023365.1 taxid=663202 uncharacterized protein TRV_02467 [Trichophyton verrucosum HKI 0517]	-	-	-	-	-	-	-
MSTRG.5255.1	MSTRG.1225	-0.955119	0.00297631	g3081	--	--	--	XP_003023365.1 taxid=663202 uncharacterized protein TRV_02467 [Trichophyton verrucosum HKI 0517]	-	-	-	-	-	-	-
MSTRG.6265.1	MSTRG.1225	-0.961517	0.00219294	g3641	--	--	--	XP_003023365.1 taxid=663202 uncharacterized protein TRV_02467 [Trichophyton verrucosum HKI 0517]	-	-	-	-	-	-	-
MSTRG.9936.1	MSTRG.1225	-0.956805	0.00275844	g5865	--	--	--	XP_003023365.1 taxid=663202 uncharacterized protein TRV_02467 [Trichophyton verrucosum HKI 0517]	-	-	-	-	-	-	-
MSTRG.10133.1	MSTRG.12445	-0.959413	0.00243748	MSTRG.10133	--	--	--	EGD95502.1 taxid=647933 hypothetical protein TESG_02981 [Trichophyton tonsurans CBS 112818]	-	-	-	-	-	GO:0016719//carotene 7,8-desaturase activity	GO:0016117//carotenoid biosynthetic process
MSTRG.10157.1	MSTRG.12445	-0.993843	5.67459e-05	g6006	--	--	--	EGD95502.1 taxid=647933 hypothetical protein TESG_02981 [Trichophyton tonsurans CBS 112818]	-	-	-	-	-	GO:0016719//carotene 7,8-desaturase activity	GO:0016117//carotenoid biosynthetic process
MSTRG.10182.6	MSTRG.12445	-0.992336	8.78832e-05	MSTRG.10182	--	--	--	EGD95502.1 taxid=647933 hypothetical protein TESG_02981 [Trichophyton tonsurans CBS 112818]	-	-	-	-	-	GO:0016719//carotene 7,8-desaturase activity	GO:0016117//carotenoid biosynthetic process
MSTRG.10311.1	MSTRG.12445	0.951136	0.00352316	MSTRG.10311	--	--	--	EGD95502.1 taxid=647933 hypothetical protein TESG_02981 [Trichophyton tonsurans CBS 112818]	-	-	-	-	-	GO:0016719//carotene 7,8-desaturase activity	GO:0016117//carotenoid biosynthetic process
MSTRG.10311.2	MSTRG.12445	0.972252	0.00114423	MSTRG.10311	--	--	--	EGD95502.1 taxid=647933 hypothetical protein TESG_02981 [Trichophyton tonsurans CBS 112818]	-	-	-	-	-	GO:0016719//carotene 7,8-desaturase activity	GO:0016117//carotenoid biosynthetic process
MSTRG.10450.1	MSTRG.12445	0.980326	0.000576812	g6181	--	--	--	EGD95502.1 taxid=647933 hypothetical protein TESG_02981 [Trichophyton tonsurans CBS 112818]	-	-	-	-	-	GO:0016719//carotene 7,8-desaturase activity	GO:0016117//carotenoid biosynthetic process
MSTRG.10578.1	MSTRG.12445	-0.957944	0.00261581	g6250	--	--	--	EGD95502.1 taxid=647933 hypothetical protein TESG_02981 [Trichophyton tonsurans CBS 112818]	-	-	-	-	-	GO:0016719//carotene 7,8-desaturase activity	GO:0016117//carotenoid biosynthetic process
MSTRG.10653.1	MSTRG.12445	0.961662	0.00217651	g6289	--	--	--	EGD95502.1 taxid=647933 hypothetical protein TESG_02981 [Trichophyton tonsurans CBS 112818]	-	-	-	-	-	GO:0016719//carotene 7,8-desaturase activity	GO:0016117//carotenoid biosynthetic process
MSTRG.1103.1	MSTRG.12445	0.957146	0.00271534	g644	--	--	--	EGD95502.1 taxid=647933 hypothetical protein TESG_02981 [Trichophyton tonsurans CBS 112818]	-	-	-	-	-	GO:0016719//carotene 7,8-desaturase activity	GO:0016117//carotenoid biosynthetic process
MSTRG.11086.1	MSTRG.12445	-0.953667	0.00317037	g6548	--	--	--	EGD95502.1 taxid=647933 hypothetical protein TESG_02981 [Trichophyton tonsurans CBS 112818]	-	-	-	-	-	GO:0016719//carotene 7,8-desaturase activity	GO:0016117//carotenoid biosynthetic process
MSTRG.1142.1	MSTRG.12445	-0.963689	0.0019538	g665	--	--	--	EGD95502.1 taxid=647933 hypothetical protein TESG_02981 [Trichophyton tonsurans CBS 112818]	-	-	-	-	-	GO:0016719//carotene 7,8-desaturase activity	GO:0016117//carotenoid biosynthetic process
MSTRG.11452.1	MSTRG.12445	0.963705	0.00195206	MSTRG.11452	--	--	--	EGD95502.1 taxid=647933 hypothetical protein TESG_02981 [Trichophyton tonsurans CBS 112818]	-	-	-	-	-	GO:0016719//carotene 7,8-desaturase activity	GO:0016117//carotenoid biosynthetic process
MSTRG.11549.1	MSTRG.12445	-0.996518	1.81624e-05	g6846	--	--	--	EGD95502.1 taxid=647933 hypothetical protein TESG_02981 [Trichophyton tonsurans CBS 112818]	-	-	-	-	-	GO:0016719//carotene 7,8-desaturase activity	GO:0016117//carotenoid biosynthetic process
MSTRG.11563.1	MSTRG.12445	-0.972524	0.00112205	g6858	--	--	--	EGD95502.1 taxid=647933 hypothetical protein TESG_02981 [Trichophyton tonsurans CBS 112818]	-	-	-	-	-	GO:0016719//carotene 7,8-desaturase activity	GO:0016117//carotenoid biosynthetic process
MSTRG.11614.1	MSTRG.12445	0.966988	0.00161669	g6879	--	--	--	EGD95502.1 taxid=647933 hypothetical protein TESG_02981 [Trichophyton tonsurans CBS 112818]	-	-	-	-	-	GO:0016719//carotene 7,8-desaturase activity	GO:0016117//carotenoid biosynthetic process
MSTRG.11639.1	MSTRG.12445	0.97537	0.000902457	MSTRG.11639	--	--	--	EGD95502.1 taxid=647933 hypothetical protein TESG_02981 [Trichophyton tonsurans CBS 112818]	-	-	-	-	-	GO:0016719//carotene 7,8-desaturase activity	GO:0016117//carotenoid biosynthetic process
MSTRG.11803.1	MSTRG.12445	0.996224	2.13586e-05	g6997	--	--	--	EGD95502.1 taxid=647933 hypothetical protein TESG_02981 [Trichophyton tonsurans CBS 112818]	-	-	-	-	-	GO:0016719//carotene 7,8-desaturase activity	GO:0016117//carotenoid biosynthetic process
MSTRG.11850.1	MSTRG.12445	-0.971677	0.00119191	g7023	--	--	--	EGD95502.1 taxid=647933 hypothetical protein TESG_02981 [Trichophyton tonsurans CBS 112818]	-	-	-	-	-	GO:0016719//carotene 7,8-desaturase activity	GO:0016117//carotenoid biosynthetic process
MSTRG.12012.1	MSTRG.12445	0.962025	0.00213578	g7128	--	--	--	EGD95502.1 taxid=647933 hypothetical protein TESG_02981 [Trichophyton tonsurans CBS 112818]	-	-	-	-	-	GO:0016719//carotene 7,8-desaturase activity	GO:0016117//carotenoid biosynthetic process
MSTRG.12032.1	MSTRG.12445	-0.987195	0.000244912	MSTRG.12032	--	--	--	EGD95502.1 taxid=647933 hypothetical protein TESG_02981 [Trichophyton tonsurans CBS 112818]	-	-	-	-	-	GO:0016719//carotene 7,8-desaturase activity	GO:0016117//carotenoid biosynthetic process
MSTRG.12230.4	MSTRG.12445	-0.985149	0.000329191	g7249	--	--	--	EGD95502.1 taxid=647933 hypothetical protein TESG_02981 [Trichophyton tonsurans CBS 112818]	-	-	-	-	-	GO:0016719//carotene 7,8-desaturase activity	GO:0016117//carotenoid biosynthetic process
MSTRG.12239.1	MSTRG.12445	-0.98628	0.000281046	MSTRG.12239	--	--	--	EGD95502.1 taxid=647933 hypothetical protein TESG_02981 [Trichophyton tonsurans CBS 112818]	-	-	-	-	-	GO:0016719//carotene 7,8-desaturase activity	GO:0016117//carotenoid biosynthetic process
MSTRG.12282.2	MSTRG.12445	-0.973084	0.00107697	g7283	--	--	--	EGD95502.1 taxid=647933 hypothetical protein TESG_02981 [Trichophyton tonsurans CBS 112818]	-	-	-	-	-	GO:0016719//carotene 7,8-desaturase activity	GO:0016117//carotenoid biosynthetic process
MSTRG.1243.1	MSTRG.12445	0.964021	0.0019184	MSTRG.1243	--	--	--	EGD95502.1 taxid=647933 hypothetical protein TESG_02981 [Trichophyton tonsurans CBS 112818]	-	-	-	-	-	GO:0016719//carotene 7,8-desaturase activity	GO:0016117//carotenoid biosynthetic process
MSTRG.12472.1	MSTRG.12445	0.953188	0.00323575	g7403	--	--	--	EGD95502.1 taxid=647933 hypothetical protein TESG_02981 [Trichophyton tonsurans CBS 112818]	-	-	-	-	-	GO:0016719//carotene 7,8-desaturase activity	GO:0016117//carotenoid biosynthetic process
MSTRG.12873.1	MSTRG.12445	0.961846	0.00215587	g7657	--	--	--	EGD95502.1 taxid=647933 hypothetical protein TESG_02981 [Trichophyton tonsurans CBS 112818]	-	-	-	-	-	GO:0016719//carotene 7,8-desaturase activity	GO:0016117//carotenoid biosynthetic process
MSTRG.1727.1	MSTRG.12445	0.972504	0.00112366	MSTRG.1727	--	--	--	EGD95502.1 taxid=647933 hypothetical protein TESG_02981 [Trichophyton tonsurans CBS 112818]	-	-	-	-	-	GO:0016719//carotene 7,8-desaturase activity	GO:0016117//carotenoid biosynthetic process
MSTRG.1815.1	MSTRG.12445	-0.975733	0.000876163	g1076	--	--	--	EGD95502.1 taxid=647933 hypothetical protein TESG_02981 [Trichophyton tonsurans CBS 112818]	-	-	-	-	-	GO:0016719//carotene 7,8-desaturase activity	GO:0016117//carotenoid biosynthetic process
MSTRG.1848.1	MSTRG.12445	-0.962627	0.00206898	MSTRG.1848	--	--	--	EGD95502.1 taxid=647933 hypothetical protein TESG_02981 [Trichophyton tonsurans CBS 112818]	-	-	-	-	-	GO:0016719//carotene 7,8-desaturase activity	GO:0016117//carotenoid biosynthetic process
MSTRG.1870.1	MSTRG.12445	-0.991485	0.000108452	g1105	--	--	--	EGD95502.1 taxid=647933 hypothetical protein TESG_02981 [Trichophyton tonsurans CBS 112818]	-	-	-	-	-	GO:0016719//carotene 7,8-desaturase activity	GO:0016117//carotenoid biosynthetic process
MSTRG.1874.1	MSTRG.12445	-0.962361	0.00209833	g1107	--	--	--	EGD95502.1 taxid=647933 hypothetical protein TESG_02981 [Trichophyton tonsurans CBS 112818]	-	-	-	-	-	GO:0016719//carotene 7,8-desaturase activity	GO:0016117//carotenoid biosynthetic process
MSTRG.2224.1	MSTRG.12445	-0.98381	0.00039105	g1302	--	--	--	EGD95502.1 taxid=647933 hypothetical protein TESG_02981 [Trichophyton tonsurans CBS 112818]	-	-	-	-	-	GO:0016719//carotene 7,8-desaturase activity	GO:0016117//carotenoid biosynthetic process
MSTRG.2292.1	MSTRG.12445	0.952773	0.00329295	MSTRG.2292	--	--	--	EGD95502.1 taxid=647933 hypothetical protein TESG_02981 [Trichophyton tonsurans CBS 112818]	-	-	-	-	-	GO:0016719//carotene 7,8-desaturase activity	GO:0016117//carotenoid biosynthetic process
MSTRG.2363.1	MSTRG.12445	0.960727	0.00228326	MSTRG.2363	--	--	--	EGD95502.1 taxid=647933 hypothetical protein TESG_02981 [Trichophyton tonsurans CBS 112818]	-	-	-	-	-	GO:0016719//carotene 7,8-desaturase activity	GO:0016117//carotenoid biosynthetic process
MSTRG.2599.1	MSTRG.12445	0.953963	0.0031303	MSTRG.2599	--	--	--	EGD95502.1 taxid=647933 hypothetical protein TESG_02981 [Trichophyton tonsurans CBS 112818]	-	-	-	-	-	GO:0016719//carotene 7,8-desaturase activity	GO:0016117//carotenoid biosynthetic process
MSTRG.2814.1	MSTRG.12445	0.959031	0.00248337	g1656	--	--	--	EGD95502.1 taxid=647933 hypothetical protein TESG_02981 [Trichophyton tonsurans CBS 112818]	-	-	-	-	-	GO:0016719//carotene 7,8-desaturase activity	GO:0016117//carotenoid biosynthetic process
MSTRG.2825.3	MSTRG.12445	0.95534	0.00294726	g1661	--	--	--	EGD95502.1 taxid=647933 hypothetical protein TESG_02981 [Trichophyton tonsurans CBS 112818]	-	-	-	-	-	GO:0016719//carotene 7,8-desaturase activity	GO:0016117//carotenoid biosynthetic process
MSTRG.2827.1	MSTRG.12445	0.9657	0.00174458	g1663	--	--	--	EGD95502.1 taxid=647933 hypothetical protein TESG_02981 [Trichophyton tonsurans CBS 112818]	-	-	-	-	-	GO:0016719//carotene 7,8-desaturase activity	GO:0016117//carotenoid biosynthetic process
MSTRG.2851.1	MSTRG.12445	-0.965139	0.00180178	MSTRG.2851	--	--	--	EGD95502.1 taxid=647933 hypothetical protein TESG_02981 [Trichophyton tonsurans CBS 112818]	-	-	-	-	-	GO:0016719//carotene 7,8-desaturase activity	GO:0016117//carotenoid biosynthetic process
MSTRG.2870.3	MSTRG.12445	-0.966578	0.00165686	g1690	--	--	--	EGD95502.1 taxid=647933 hypothetical protein TESG_02981 [Trichophyton tonsurans CBS 112818]	-	-	-	-	-	GO:0016719//carotene 7,8-desaturase activity	GO:0016117//carotenoid biosynthetic process
MSTRG.290.1	MSTRG.12445	0.978211	0.000706995	MSTRG.290	--	--	--	EGD95502.1 taxid=647933 hypothetical protein TESG_02981 [Trichophyton tonsurans CBS 112818]	-	-	-	-	-	GO:0016719//carotene 7,8-desaturase activity	GO:0016117//carotenoid biosynthetic process
MSTRG.3012.1	MSTRG.12445	0.960637	0.00229363	g1782	--	--	--	EGD95502.1 taxid=647933 hypothetical protein TESG_02981 [Trichophyton tonsurans CBS 112818]	-	-	-	-	-	GO:0016719//carotene 7,8-desaturase activity	GO:0016117//carotenoid biosynthetic process
MSTRG.3134.1	MSTRG.12445	0.95604	0.00285629	MSTRG.3134	--	--	--	EGD95502.1 taxid=647933 hypothetical protein TESG_02981 [Trichophyton tonsurans CBS 112818]	-	-	-	-	-	GO:0016719//carotene 7,8-desaturase activity	GO:0016117//carotenoid biosynthetic process
MSTRG.3237.1	MSTRG.12445	-0.975824	0.000869658	g1914	--	--	--	EGD95502.1 taxid=647933 hypothetical protein TESG_02981 [Trichophyton tonsurans CBS 112818]	-	-	-	-	-	GO:0016719//carotene 7,8-desaturase activity	GO:0016117//carotenoid biosynthetic process
MSTRG.326.1	MSTRG.12445	-0.964419	0.00187652	g197	--	--	--	EGD95502.1 taxid=647933 hypothetical protein TESG_02981 [Trichophyton tonsurans CBS 112818]	-	-	-	-	-	GO:0016719//carotene 7,8-desaturase activity	GO:0016117//carotenoid biosynthetic process
MSTRG.334.1	MSTRG.12445	0.961151	0.00223455	MSTRG.334	--	--	--	EGD95502.1 taxid=647933 hypothetical protein TESG_02981 [Trichophyton tonsurans CBS 112818]	-	-	-	-	-	GO:0016719//carotene 7,8-desaturase activity	GO:0016117//carotenoid biosynthetic process
MSTRG.3501.1	MSTRG.12445	0.964192	0.00190036	g2044	--	--	--	EGD95502.1 taxid=647933 hypothetical protein TESG_02981 [Trichophyton tonsurans CBS 112818]	-	-	-	-	-	GO:0016719//carotene 7,8-desaturase activity	GO:0016117//carotenoid biosynthetic process
MSTRG.3825.2	MSTRG.12445	0.958576	0.00253834	MSTRG.3825	--	--	--	EGD95502.1 taxid=647933 hypothetical protein TESG_02981 [Trichophyton tonsurans CBS 112818]	-	-	-	-	-	GO:0016719//carotene 7,8-desaturase activity	GO:0016117//carotenoid biosynthetic process
MSTRG.3964.1	MSTRG.12445	0.992619	8.15269e-05	g2336	--	--	--	EGD95502.1 taxid=647933 hypothetical protein TESG_02981 [Trichophyton tonsurans CBS 112818]	-	-	-	-	-	GO:0016719//carotene 7,8-desaturase activity	GO:0016117//carotenoid biosynthetic process
MSTRG.4413.1	MSTRG.12445	-0.963703	0.00195227	MSTRG.4413	--	--	--	EGD95502.1 taxid=647933 hypothetical protein TESG_02981 [Trichophyton tonsurans CBS 112818]	-	-	-	-	-	GO:0016719//carotene 7,8-desaturase activity	GO:0016117//carotenoid biosynthetic process
MSTRG.4472.1	MSTRG.12445	-0.988281	0.000205208	g2632	--	--	--	EGD95502.1 taxid=647933 hypothetical protein TESG_02981 [Trichophyton tonsurans CBS 112818]	-	-	-	-	-	GO:0016719//carotene 7,8-desaturase activity	GO:0016117//carotenoid biosynthetic process
MSTRG.4742.1	MSTRG.12445	0.977313	0.000766184	MSTRG.4742	--	--	--	EGD95502.1 taxid=647933 hypothetical protein TESG_02981 [Trichophyton tonsurans CBS 112818]	-	-	-	-	-	GO:0016719//carotene 7,8-desaturase activity	GO:0016117//carotenoid biosynthetic process
MSTRG.5255.1	MSTRG.12445	-0.952795	0.00328988	g3081	--	--	--	EGD95502.1 taxid=647933 hypothetical protein TESG_02981 [Trichophyton tonsurans CBS 112818]	-	-	-	-	-	GO:0016719//carotene 7,8-desaturase activity	GO:0016117//carotenoid biosynthetic process
MSTRG.5264.1	MSTRG.12445	-0.966726	0.00164232	MSTRG.5264	--	--	--	EGD95502.1 taxid=647933 hypothetical protein TESG_02981 [Trichophyton tonsurans CBS 112818]	-	-	-	-	-	GO:0016719//carotene 7,8-desaturase activity	GO:0016117//carotenoid biosynthetic process
MSTRG.5462.1	MSTRG.12445	-0.95611	0.00284717	MSTRG.5462	--	--	--	EGD95502.1 taxid=647933 hypothetical protein TESG_02981 [Trichophyton tonsurans CBS 112818]	-	-	-	-	-	GO:0016719//carotene 7,8-desaturase activity	GO:0016117//carotenoid biosynthetic process
MSTRG.5590.1	MSTRG.12445	-0.980845	0.000546881	MSTRG.5590	--	--	--	EGD95502.1 taxid=647933 hypothetical protein TESG_02981 [Trichophyton tonsurans CBS 112818]	-	-	-	-	-	GO:0016719//carotene 7,8-desaturase activity	GO:0016117//carotenoid biosynthetic process
MSTRG.5776.1	MSTRG.12445	-0.993679	5.98055e-05	g3364	--	--	--	EGD95502.1 taxid=647933 hypothetical protein TESG_02981 [Trichophyton tonsurans CBS 112818]	-	-	-	-	-	GO:0016719//carotene 7,8-desaturase activity	GO:0016117//carotenoid biosynthetic process
MSTRG.582.1	MSTRG.12445	0.952723	0.00329982	MSTRG.582	--	--	--	EGD95502.1 taxid=647933 hypothetical protein TESG_02981 [Trichophyton tonsurans CBS 112818]	-	-	-	-	-	GO:0016719//carotene 7,8-desaturase activity	GO:0016117//carotenoid biosynthetic process
MSTRG.5890.2	MSTRG.12445	0.969335	0.00139609	g3425	--	--	--	EGD95502.1 taxid=647933 hypothetical protein TESG_02981 [Trichophyton tonsurans CBS 112818]	-	-	-	-	-	GO:0016719//carotene 7,8-desaturase activity	GO:0016117//carotenoid biosynthetic process
MSTRG.590.1	MSTRG.12445	0.959713	0.00240181	MSTRG.590	--	--	--	EGD95502.1 taxid=647933 hypothetical protein TESG_02981 [Trichophyton tonsurans CBS 112818]	-	-	-	-	-	GO:0016719//carotene 7,8-desaturase activity	GO:0016117//carotenoid biosynthetic process
MSTRG.611.1	MSTRG.12445	-0.996759	1.57352e-05	MSTRG.611	--	--	--	EGD95502.1 taxid=647933 hypothetical protein TESG_02981 [Trichophyton tonsurans CBS 112818]	-	-	-	-	-	GO:0016719//carotene 7,8-desaturase activity	GO:0016117//carotenoid biosynthetic process
MSTRG.6284.1	MSTRG.12445	-0.978915	0.000662179	g3651	--	--	--	EGD95502.1 taxid=647933 hypothetical protein TESG_02981 [Trichophyton tonsurans CBS 112818]	-	-	-	-	-	GO:0016719//carotene 7,8-desaturase activity	GO:0016117//carotenoid biosynthetic process
MSTRG.6408.1	MSTRG.12445	0.954903	0.00300481	MSTRG.6408	--	--	--	EGD95502.1 taxid=647933 hypothetical protein TESG_02981 [Trichophyton tonsurans CBS 112818]	-	-	-	-	-	GO:0016719//carotene 7,8-desaturase activity	GO:0016117//carotenoid biosynthetic process
MSTRG.6431.1	MSTRG.12445	0.961146	0.0022351	g3740	--	--	--	EGD95502.1 taxid=647933 hypothetical protein TESG_02981 [Trichophyton tonsurans CBS 112818]	-	-	-	-	-	GO:0016719//carotene 7,8-desaturase activity	GO:0016117//carotenoid biosynthetic process
MSTRG.6961.1	MSTRG.12445	0.963301	0.00199549	g4052	--	--	--	EGD95502.1 taxid=647933 hypothetical protein TESG_02981 [Trichophyton tonsurans CBS 112818]	-	-	-	-	-	GO:0016719//carotene 7,8-desaturase activity	GO:0016117//carotenoid biosynthetic process
MSTRG.7538.1	MSTRG.12445	0.964855	0.00183103	MSTRG.7538	--	--	--	EGD95502.1 taxid=647933 hypothetical protein TESG_02981 [Trichophyton tonsurans CBS 112818]	-	-	-	-	-	GO:0016719//carotene 7,8-desaturase activity	GO:0016117//carotenoid biosynthetic process
MSTRG.767.1	MSTRG.12445	-0.976441	0.000825981	MSTRG.767	--	--	--	EGD95502.1 taxid=647933 hypothetical protein TESG_02981 [Trichophyton tonsurans CBS 112818]	-	-	-	-	-	GO:0016719//carotene 7,8-desaturase activity	GO:0016117//carotenoid biosynthetic process
MSTRG.8055.1	MSTRG.12445	-0.981854	0.000490928	g4724	--	--	--	EGD95502.1 taxid=647933 hypothetical protein TESG_02981 [Trichophyton tonsurans CBS 112818]	-	-	-	-	-	GO:0016719//carotene 7,8-desaturase activity	GO:0016117//carotenoid biosynthetic process
MSTRG.8241.2	MSTRG.12445	0.966915	0.00162378	g4846	--	--	--	EGD95502.1 taxid=647933 hypothetical protein TESG_02981 [Trichophyton tonsurans CBS 112818]	-	-	-	-	-	GO:0016719//carotene 7,8-desaturase activity	GO:0016117//carotenoid biosynthetic process
MSTRG.8525.1	MSTRG.12445	0.957729	0.00264253	MSTRG.8525	--	--	--	EGD95502.1 taxid=647933 hypothetical protein TESG_02981 [Trichophyton tonsurans CBS 112818]	-	-	-	-	-	GO:0016719//carotene 7,8-desaturase activity	GO:0016117//carotenoid biosynthetic process
MSTRG.8636.1	MSTRG.12445	-0.952849	0.00328236	MSTRG.8636	--	--	--	EGD95502.1 taxid=647933 hypothetical protein TESG_02981 [Trichophyton tonsurans CBS 112818]	-	-	-	-	-	GO:0016719//carotene 7,8-desaturase activity	GO:0016117//carotenoid biosynthetic process
MSTRG.9220.4	MSTRG.12445	0.968713	0.00145301	g5438	--	--	--	EGD95502.1 taxid=647933 hypothetical protein TESG_02981 [Trichophyton tonsurans CBS 112818]	-	-	-	-	-	GO:0016719//carotene 7,8-desaturase activity	GO:0016117//carotenoid biosynthetic process
MSTRG.9291.1	MSTRG.12445	0.974667	0.000954504	MSTRG.9291	--	--	--	EGD95502.1 taxid=647933 hypothetical protein TESG_02981 [Trichophyton tonsurans CBS 112818]	-	-	-	-	-	GO:0016719//carotene 7,8-desaturase activity	GO:0016117//carotenoid biosynthetic process
MSTRG.9318.1	MSTRG.12445	0.975326	0.000905693	MSTRG.9318	--	--	--	EGD95502.1 taxid=647933 hypothetical protein TESG_02981 [Trichophyton tonsurans CBS 112818]	-	-	-	-	-	GO:0016719//carotene 7,8-desaturase activity	GO:0016117//carotenoid biosynthetic process
MSTRG.9764.1	MSTRG.12445	0.970888	0.00125894	g5769	--	--	--	EGD95502.1 taxid=647933 hypothetical protein TESG_02981 [Trichophyton tonsurans CBS 112818]	-	-	-	-	-	GO:0016719//carotene 7,8-desaturase activity	GO:0016117//carotenoid biosynthetic process
MSTRG.9902.1	MSTRG.12445	-0.969982	0.00133808	MSTRG.9902	--	--	--	EGD95502.1 taxid=647933 hypothetical protein TESG_02981 [Trichophyton tonsurans CBS 112818]	-	-	-	-	-	GO:0016719//carotene 7,8-desaturase activity	GO:0016117//carotenoid biosynthetic process
MSTRG.9921.1	MSTRG.12445	0.964632	0.00185418	MSTRG.9921	--	--	--	EGD95502.1 taxid=647933 hypothetical protein TESG_02981 [Trichophyton tonsurans CBS 112818]	-	-	-	-	-	GO:0016719//carotene 7,8-desaturase activity	GO:0016117//carotenoid biosynthetic process
MSTRG.9936.1	MSTRG.12445	-0.968656	0.00145827	g5865	--	--	--	EGD95502.1 taxid=647933 hypothetical protein TESG_02981 [Trichophyton tonsurans CBS 112818]	-	-	-	-	-	GO:0016719//carotene 7,8-desaturase activity	GO:0016117//carotenoid biosynthetic process
ncRNA05	MSTRG.12445	0.952678	0.00330601	ncRNA05_gene	--	--	--	EGD95502.1 taxid=647933 hypothetical protein TESG_02981 [Trichophyton tonsurans CBS 112818]	-	-	-	-	-	GO:0016719//carotene 7,8-desaturase activity	GO:0016117//carotenoid biosynthetic process
ncRNA28	MSTRG.12445	-0.996592	1.73998e-05	ncRNA28_gene	--	--	--	EGD95502.1 taxid=647933 hypothetical protein TESG_02981 [Trichophyton tonsurans CBS 112818]	-	-	-	-	-	GO:0016719//carotene 7,8-desaturase activity	GO:0016117//carotenoid biosynthetic process
MSTRG.10022.1	MSTRG.12483	0.970984	0.00125069	g5918	--	--	--	-	-	-	-	-	-	-	-
MSTRG.10058.5	MSTRG.12483	0.982103	0.000477571	MSTRG.10058	--	--	--	-	-	-	-	-	-	-	-
MSTRG.10162.1	MSTRG.12483	0.981266	0.000523141	MSTRG.10162	--	--	--	-	-	-	-	-	-	-	-
MSTRG.10629.1	MSTRG.12483	0.970005	0.00133608	g6277	--	--	--	-	-	-	-	-	-	-	-
MSTRG.10652.4	MSTRG.12483	0.958868	0.00250299	MSTRG.10652	--	--	--	-	-	-	-	-	-	-	-
MSTRG.10712.1	MSTRG.12483	0.962383	0.00209597	MSTRG.10712	--	--	--	-	-	-	-	-	-	-	-
MSTRG.11496.4	MSTRG.12483	0.963493	0.00197483	MSTRG.11496	--	--	--	-	-	-	-	-	-	-	-
MSTRG.11801.1	MSTRG.12483	0.973544	0.00104063	MSTRG.11801	--	--	--	-	-	-	-	-	-	-	-
MSTRG.11823.1	MSTRG.12483	0.995326	3.27168e-05	MSTRG.11823	--	--	--	-	-	-	-	-	-	-	-
MSTRG.11940.1	MSTRG.12483	-0.994966	3.79548e-05	g7082	--	--	--	-	-	-	-	-	-	-	-
MSTRG.12063.1	MSTRG.12483	0.957325	0.00269288	MSTRG.12063	--	--	--	-	-	-	-	-	-	-	-
MSTRG.12167.1	MSTRG.12483	0.97921	0.000643866	MSTRG.12167	--	--	--	-	-	-	-	-	-	-	-
MSTRG.12500.1	MSTRG.12483	0.986621	0.000267301	MSTRG.12500	--	--	--	-	-	-	-	-	-	-	-
MSTRG.12685.1	MSTRG.12483	0.98126	0.000523506	MSTRG.12685	--	--	--	-	-	-	-	-	-	-	-
MSTRG.1272.1	MSTRG.12483	0.952582	0.00331945	MSTRG.1272	--	--	--	-	-	-	-	-	-	-	-
MSTRG.12755.1	MSTRG.12483	0.983221	0.000419927	g7570	--	--	--	-	-	-	-	-	-	-	-
MSTRG.12800.1	MSTRG.12483	0.957523	0.00266812	MSTRG.12800	--	--	--	-	-	-	-	-	-	-	-
MSTRG.12869.1	MSTRG.12483	0.954414	0.0030697	g7655	--	--	--	-	-	-	-	-	-	-	-
MSTRG.1334.1	MSTRG.12483	0.95404	0.00311988	MSTRG.1334	--	--	--	-	-	-	-	-	-	-	-
MSTRG.1645.1	MSTRG.12483	0.971558	0.00120191	g976	--	--	--	-	-	-	-	-	-	-	-
MSTRG.1725.1	MSTRG.12483	-0.956372	0.00281363	MSTRG.1725	--	--	--	-	-	-	-	-	-	-	-
MSTRG.1785.1	MSTRG.12483	0.970307	0.00130941	MSTRG.1785	--	--	--	-	-	-	-	-	-	-	-
MSTRG.1954.1	MSTRG.12483	0.951292	0.0035009	g1153	--	--	--	-	-	-	-	-	-	-	-
MSTRG.2631.1	MSTRG.12483	0.981939	0.000486367	g1543	--	--	--	-	-	-	-	-	-	-	-
MSTRG.3146.1	MSTRG.12483	0.952253	0.00336529	g1858	--	--	--	-	-	-	-	-	-	-	-
MSTRG.3202.1	MSTRG.12483	0.982496	0.000456927	g1891	--	--	--	-	-	-	-	-	-	-	-
MSTRG.3206.1	MSTRG.12483	0.984929	0.000339013	MSTRG.3206	--	--	--	-	-	-	-	-	-	-	-
MSTRG.3563.1	MSTRG.12483	0.962797	0.00205035	g2087	--	--	--	-	-	-	-	-	-	-	-
MSTRG.4025.1	MSTRG.12483	0.966704	0.00164451	MSTRG.4025	--	--	--	-	-	-	-	-	-	-	-
MSTRG.5087.1	MSTRG.12483	0.964469	0.00187129	MSTRG.5087	--	--	--	-	-	-	-	-	-	-	-
MSTRG.5182.1	MSTRG.12483	0.963984	0.00192236	MSTRG.5182	--	--	--	-	-	-	-	-	-	-	-
MSTRG.5303.1	MSTRG.12483	0.986849	0.000258295	g3108	--	--	--	-	-	-	-	-	-	-	-
MSTRG.5339.1	MSTRG.12483	0.990552	0.00013348	g3132	--	--	--	-	-	-	-	-	-	-	-
MSTRG.5425.1	MSTRG.12483	0.977188	0.000774627	MSTRG.5425	--	--	--	-	-	-	-	-	-	-	-
MSTRG.5611.1	MSTRG.12483	0.984232	0.000371005	MSTRG.5611	--	--	--	-	-	-	-	-	-	-	-
MSTRG.5763.1	MSTRG.12483	0.986419	0.000275395	MSTRG.5763	--	--	--	-	-	-	-	-	-	-	-
MSTRG.5918.1	MSTRG.12483	0.985058	0.000333221	MSTRG.5918	--	--	--	-	-	-	-	-	-	-	-
MSTRG.6146.1	MSTRG.12483	0.980912	0.000543073	MSTRG.6146	--	--	--	-	-	-	-	-	-	-	-
MSTRG.6324.3	MSTRG.12483	0.968989	0.00142758	MSTRG.6324	--	--	--	-	-	-	-	-	-	-	-
MSTRG.6419.1	MSTRG.12483	0.954528	0.00305456	MSTRG.6419	--	--	--	-	-	-	-	-	-	-	-
MSTRG.6671.1	MSTRG.12483	0.968199	0.00150089	MSTRG.6671	--	--	--	-	-	-	-	-	-	-	-
MSTRG.6786.1	MSTRG.12483	-0.96456	0.00186178	MSTRG.6786	--	--	--	-	-	-	-	-	-	-	-
MSTRG.6922.1	MSTRG.12483	0.971657	0.0011936	MSTRG.6922	--	--	--	-	-	-	-	-	-	-	-
MSTRG.6923.1	MSTRG.12483	0.953066	0.00325245	MSTRG.6923	--	--	--	-	-	-	-	-	-	-	-
MSTRG.7131.4	MSTRG.12483	0.982942	0.000433989	MSTRG.7131	--	--	--	-	-	-	-	-	-	-	-
MSTRG.7234.1	MSTRG.12483	-0.991551	0.000106787	MSTRG.7234	--	--	--	-	-	-	-	-	-	-	-
MSTRG.7746.1	MSTRG.12483	0.963595	0.0019639	MSTRG.7746	--	--	--	-	-	-	-	-	-	-	-
MSTRG.7753.1	MSTRG.12483	0.963482	0.00197598	g4545	--	--	--	-	-	-	-	-	-	-	-
MSTRG.7931.4	MSTRG.12483	-0.951954	0.00340713	g4640	--	--	--	-	-	-	-	-	-	-	-
MSTRG.7978.1	MSTRG.12483	0.990714	0.000128953	MSTRG.7978	--	--	--	-	-	-	-	-	-	-	-
MSTRG.806.1	MSTRG.12483	0.992922	7.49624e-05	MSTRG.806	--	--	--	-	-	-	-	-	-	-	-
MSTRG.8067.1	MSTRG.12483	0.977722	0.000738911	g4729	--	--	--	-	-	-	-	-	-	-	-
MSTRG.8251.1	MSTRG.12483	0.968935	0.00143256	g4851	--	--	--	-	-	-	-	-	-	-	-
MSTRG.8361.1	MSTRG.12483	0.987445	0.00023546	MSTRG.8361	--	--	--	-	-	-	-	-	-	-	-
MSTRG.8453.1	MSTRG.12483	0.968674	0.00145658	MSTRG.8453	--	--	--	-	-	-	-	-	-	-	-
MSTRG.8697.1	MSTRG.12483	0.959922	0.00237721	g5129	--	--	--	-	-	-	-	-	-	-	-
MSTRG.8700.2	MSTRG.12483	0.991322	0.000112644	MSTRG.8700	--	--	--	-	-	-	-	-	-	-	-
MSTRG.8860.1	MSTRG.12483	-0.977399	0.000760466	MSTRG.8860	--	--	--	-	-	-	-	-	-	-	-
MSTRG.9507.1	MSTRG.12483	0.986847	0.000258348	g5624	--	--	--	-	-	-	-	-	-	-	-
MSTRG.9613.1	MSTRG.12483	0.964874	0.00182906	g5680	--	--	--	-	-	-	-	-	-	-	-
MSTRG.9615.1	MSTRG.12483	0.960715	0.00228465	g5681	--	--	--	-	-	-	-	-	-	-	-
MSTRG.9640.1	MSTRG.12483	0.993082	7.16223e-05	MSTRG.9640	--	--	--	-	-	-	-	-	-	-	-
MSTRG.9770.1	MSTRG.12483	0.977982	0.000721879	MSTRG.9770	--	--	--	-	-	-	-	-	-	-	-
MSTRG.10058.5	MSTRG.12502	-0.956571	0.00278811	MSTRG.10058	--	--	9G6.310	XP_003014776.1 taxid=663331 uncharacterized protein ARB_07337 [Trichophyton benhamiae CBS 112371]	Genetic Information Processing;Cellular Processes;Genetic Information Processing	Folding, sorting and degradation;Transport and catabolism;Folding, sorting and degradation	ko04141//Protein processing in endoplasmic reticulum;ko04145//Phagosome;ko03060//Protein export	K07342;K07342;K07342	GO:0005575//cellular_component;GO:0005622//intracellular anatomical structure;GO:0005737//cytoplasm;GO:0005783//endoplasmic reticulum;GO:0005784//Sec61 translocon complex;GO:0005789//endoplasmic reticulum membrane;GO:0005791//rough endoplasmic reticulum;GO:0005829//cytosol;GO:0012505//endomembrane system;GO:0016020//membrane;GO:0016021//integral component of membrane;GO:0030176//integral componen…	GO:0003674//molecular_function;GO:0005198//structural molecule activity;GO:0005215//transporter activity;GO:0005488//binding;GO:0005543//phospholipid binding;GO:0008289//lipid binding;GO:0008320//protein transmembrane transporter activity;GO:0015399//primary active transmembrane transporter activity;GO:0015450//protein-transporting ATPase activity;GO:0022804//active transmembrane transporter acti…	GO:0000003//reproduction;GO:0001555//oocyte growth;GO:0003006//developmental process involved in reproduction;GO:0006605//protein targeting;GO:0006612//protein targeting to membrane;GO:0006613//cotranslational protein targeting to membrane;GO:0006614//SRP-dependent cotranslational protein targeting to membrane;GO:0006616//SRP-dependent cotranslational protein targeting to membrane, translocation;…
MSTRG.10112.1	MSTRG.12502	0.977215	0.000772804	MSTRG.10112	--	--	9G6.310	XP_003014776.1 taxid=663331 uncharacterized protein ARB_07337 [Trichophyton benhamiae CBS 112371]	Genetic Information Processing;Cellular Processes;Genetic Information Processing	Folding, sorting and degradation;Transport and catabolism;Folding, sorting and degradation	ko04141//Protein processing in endoplasmic reticulum;ko04145//Phagosome;ko03060//Protein export	K07342;K07342;K07342	GO:0005575//cellular_component;GO:0005622//intracellular anatomical structure;GO:0005737//cytoplasm;GO:0005783//endoplasmic reticulum;GO:0005784//Sec61 translocon complex;GO:0005789//endoplasmic reticulum membrane;GO:0005791//rough endoplasmic reticulum;GO:0005829//cytosol;GO:0012505//endomembrane system;GO:0016020//membrane;GO:0016021//integral component of membrane;GO:0030176//integral componen…	GO:0003674//molecular_function;GO:0005198//structural molecule activity;GO:0005215//transporter activity;GO:0005488//binding;GO:0005543//phospholipid binding;GO:0008289//lipid binding;GO:0008320//protein transmembrane transporter activity;GO:0015399//primary active transmembrane transporter activity;GO:0015450//protein-transporting ATPase activity;GO:0022804//active transmembrane transporter acti…	GO:0000003//reproduction;GO:0001555//oocyte growth;GO:0003006//developmental process involved in reproduction;GO:0006605//protein targeting;GO:0006612//protein targeting to membrane;GO:0006613//cotranslational protein targeting to membrane;GO:0006614//SRP-dependent cotranslational protein targeting to membrane;GO:0006616//SRP-dependent cotranslational protein targeting to membrane, translocation;…
MSTRG.10182.3	MSTRG.12502	-0.983572	0.000402623	MSTRG.10182	--	--	9G6.310	XP_003014776.1 taxid=663331 uncharacterized protein ARB_07337 [Trichophyton benhamiae CBS 112371]	Genetic Information Processing;Cellular Processes;Genetic Information Processing	Folding, sorting and degradation;Transport and catabolism;Folding, sorting and degradation	ko04141//Protein processing in endoplasmic reticulum;ko04145//Phagosome;ko03060//Protein export	K07342;K07342;K07342	GO:0005575//cellular_component;GO:0005622//intracellular anatomical structure;GO:0005737//cytoplasm;GO:0005783//endoplasmic reticulum;GO:0005784//Sec61 translocon complex;GO:0005789//endoplasmic reticulum membrane;GO:0005791//rough endoplasmic reticulum;GO:0005829//cytosol;GO:0012505//endomembrane system;GO:0016020//membrane;GO:0016021//integral component of membrane;GO:0030176//integral componen…	GO:0003674//molecular_function;GO:0005198//structural molecule activity;GO:0005215//transporter activity;GO:0005488//binding;GO:0005543//phospholipid binding;GO:0008289//lipid binding;GO:0008320//protein transmembrane transporter activity;GO:0015399//primary active transmembrane transporter activity;GO:0015450//protein-transporting ATPase activity;GO:0022804//active transmembrane transporter acti…	GO:0000003//reproduction;GO:0001555//oocyte growth;GO:0003006//developmental process involved in reproduction;GO:0006605//protein targeting;GO:0006612//protein targeting to membrane;GO:0006613//cotranslational protein targeting to membrane;GO:0006614//SRP-dependent cotranslational protein targeting to membrane;GO:0006616//SRP-dependent cotranslational protein targeting to membrane, translocation;…
MSTRG.10187.1	MSTRG.12502	0.971866	0.00117618	g6023	--	--	9G6.310	XP_003014776.1 taxid=663331 uncharacterized protein ARB_07337 [Trichophyton benhamiae CBS 112371]	Genetic Information Processing;Cellular Processes;Genetic Information Processing	Folding, sorting and degradation;Transport and catabolism;Folding, sorting and degradation	ko04141//Protein processing in endoplasmic reticulum;ko04145//Phagosome;ko03060//Protein export	K07342;K07342;K07342	GO:0005575//cellular_component;GO:0005622//intracellular anatomical structure;GO:0005737//cytoplasm;GO:0005783//endoplasmic reticulum;GO:0005784//Sec61 translocon complex;GO:0005789//endoplasmic reticulum membrane;GO:0005791//rough endoplasmic reticulum;GO:0005829//cytosol;GO:0012505//endomembrane system;GO:0016020//membrane;GO:0016021//integral component of membrane;GO:0030176//integral componen…	GO:0003674//molecular_function;GO:0005198//structural molecule activity;GO:0005215//transporter activity;GO:0005488//binding;GO:0005543//phospholipid binding;GO:0008289//lipid binding;GO:0008320//protein transmembrane transporter activity;GO:0015399//primary active transmembrane transporter activity;GO:0015450//protein-transporting ATPase activity;GO:0022804//active transmembrane transporter acti…	GO:0000003//reproduction;GO:0001555//oocyte growth;GO:0003006//developmental process involved in reproduction;GO:0006605//protein targeting;GO:0006612//protein targeting to membrane;GO:0006613//cotranslational protein targeting to membrane;GO:0006614//SRP-dependent cotranslational protein targeting to membrane;GO:0006616//SRP-dependent cotranslational protein targeting to membrane, translocation;…
MSTRG.10311.2	MSTRG.12502	0.966941	0.00162126	MSTRG.10311	--	--	9G6.310	XP_003014776.1 taxid=663331 uncharacterized protein ARB_07337 [Trichophyton benhamiae CBS 112371]	Genetic Information Processing;Cellular Processes;Genetic Information Processing	Folding, sorting and degradation;Transport and catabolism;Folding, sorting and degradation	ko04141//Protein processing in endoplasmic reticulum;ko04145//Phagosome;ko03060//Protein export	K07342;K07342;K07342	GO:0005575//cellular_component;GO:0005622//intracellular anatomical structure;GO:0005737//cytoplasm;GO:0005783//endoplasmic reticulum;GO:0005784//Sec61 translocon complex;GO:0005789//endoplasmic reticulum membrane;GO:0005791//rough endoplasmic reticulum;GO:0005829//cytosol;GO:0012505//endomembrane system;GO:0016020//membrane;GO:0016021//integral component of membrane;GO:0030176//integral componen…	GO:0003674//molecular_function;GO:0005198//structural molecule activity;GO:0005215//transporter activity;GO:0005488//binding;GO:0005543//phospholipid binding;GO:0008289//lipid binding;GO:0008320//protein transmembrane transporter activity;GO:0015399//primary active transmembrane transporter activity;GO:0015450//protein-transporting ATPase activity;GO:0022804//active transmembrane transporter acti…	GO:0000003//reproduction;GO:0001555//oocyte growth;GO:0003006//developmental process involved in reproduction;GO:0006605//protein targeting;GO:0006612//protein targeting to membrane;GO:0006613//cotranslational protein targeting to membrane;GO:0006614//SRP-dependent cotranslational protein targeting to membrane;GO:0006616//SRP-dependent cotranslational protein targeting to membrane, translocation;…
MSTRG.10578.1	MSTRG.12502	-0.983646	0.000398989	g6250	--	--	9G6.310	XP_003014776.1 taxid=663331 uncharacterized protein ARB_07337 [Trichophyton benhamiae CBS 112371]	Genetic Information Processing;Cellular Processes;Genetic Information Processing	Folding, sorting and degradation;Transport and catabolism;Folding, sorting and degradation	ko04141//Protein processing in endoplasmic reticulum;ko04145//Phagosome;ko03060//Protein export	K07342;K07342;K07342	GO:0005575//cellular_component;GO:0005622//intracellular anatomical structure;GO:0005737//cytoplasm;GO:0005783//endoplasmic reticulum;GO:0005784//Sec61 translocon complex;GO:0005789//endoplasmic reticulum membrane;GO:0005791//rough endoplasmic reticulum;GO:0005829//cytosol;GO:0012505//endomembrane system;GO:0016020//membrane;GO:0016021//integral component of membrane;GO:0030176//integral componen…	GO:0003674//molecular_function;GO:0005198//structural molecule activity;GO:0005215//transporter activity;GO:0005488//binding;GO:0005543//phospholipid binding;GO:0008289//lipid binding;GO:0008320//protein transmembrane transporter activity;GO:0015399//primary active transmembrane transporter activity;GO:0015450//protein-transporting ATPase activity;GO:0022804//active transmembrane transporter acti…	GO:0000003//reproduction;GO:0001555//oocyte growth;GO:0003006//developmental process involved in reproduction;GO:0006605//protein targeting;GO:0006612//protein targeting to membrane;GO:0006613//cotranslational protein targeting to membrane;GO:0006614//SRP-dependent cotranslational protein targeting to membrane;GO:0006616//SRP-dependent cotranslational protein targeting to membrane, translocation;…
MSTRG.10629.1	MSTRG.12502	-0.983857	0.000388814	g6277	--	--	9G6.310	XP_003014776.1 taxid=663331 uncharacterized protein ARB_07337 [Trichophyton benhamiae CBS 112371]	Genetic Information Processing;Cellular Processes;Genetic Information Processing	Folding, sorting and degradation;Transport and catabolism;Folding, sorting and degradation	ko04141//Protein processing in endoplasmic reticulum;ko04145//Phagosome;ko03060//Protein export	K07342;K07342;K07342	GO:0005575//cellular_component;GO:0005622//intracellular anatomical structure;GO:0005737//cytoplasm;GO:0005783//endoplasmic reticulum;GO:0005784//Sec61 translocon complex;GO:0005789//endoplasmic reticulum membrane;GO:0005791//rough endoplasmic reticulum;GO:0005829//cytosol;GO:0012505//endomembrane system;GO:0016020//membrane;GO:0016021//integral component of membrane;GO:0030176//integral componen…	GO:0003674//molecular_function;GO:0005198//structural molecule activity;GO:0005215//transporter activity;GO:0005488//binding;GO:0005543//phospholipid binding;GO:0008289//lipid binding;GO:0008320//protein transmembrane transporter activity;GO:0015399//primary active transmembrane transporter activity;GO:0015450//protein-transporting ATPase activity;GO:0022804//active transmembrane transporter acti…	GO:0000003//reproduction;GO:0001555//oocyte growth;GO:0003006//developmental process involved in reproduction;GO:0006605//protein targeting;GO:0006612//protein targeting to membrane;GO:0006613//cotranslational protein targeting to membrane;GO:0006614//SRP-dependent cotranslational protein targeting to membrane;GO:0006616//SRP-dependent cotranslational protein targeting to membrane, translocation;…
MSTRG.10653.1	MSTRG.12502	0.980638	0.000558705	g6289	--	--	9G6.310	XP_003014776.1 taxid=663331 uncharacterized protein ARB_07337 [Trichophyton benhamiae CBS 112371]	Genetic Information Processing;Cellular Processes;Genetic Information Processing	Folding, sorting and degradation;Transport and catabolism;Folding, sorting and degradation	ko04141//Protein processing in endoplasmic reticulum;ko04145//Phagosome;ko03060//Protein export	K07342;K07342;K07342	GO:0005575//cellular_component;GO:0005622//intracellular anatomical structure;GO:0005737//cytoplasm;GO:0005783//endoplasmic reticulum;GO:0005784//Sec61 translocon complex;GO:0005789//endoplasmic reticulum membrane;GO:0005791//rough endoplasmic reticulum;GO:0005829//cytosol;GO:0012505//endomembrane system;GO:0016020//membrane;GO:0016021//integral component of membrane;GO:0030176//integral componen…	GO:0003674//molecular_function;GO:0005198//structural molecule activity;GO:0005215//transporter activity;GO:0005488//binding;GO:0005543//phospholipid binding;GO:0008289//lipid binding;GO:0008320//protein transmembrane transporter activity;GO:0015399//primary active transmembrane transporter activity;GO:0015450//protein-transporting ATPase activity;GO:0022804//active transmembrane transporter acti…	GO:0000003//reproduction;GO:0001555//oocyte growth;GO:0003006//developmental process involved in reproduction;GO:0006605//protein targeting;GO:0006612//protein targeting to membrane;GO:0006613//cotranslational protein targeting to membrane;GO:0006614//SRP-dependent cotranslational protein targeting to membrane;GO:0006616//SRP-dependent cotranslational protein targeting to membrane, translocation;…
MSTRG.10993.1	MSTRG.12502	-0.960004	0.00236756	MSTRG.10993	--	--	9G6.310	XP_003014776.1 taxid=663331 uncharacterized protein ARB_07337 [Trichophyton benhamiae CBS 112371]	Genetic Information Processing;Cellular Processes;Genetic Information Processing	Folding, sorting and degradation;Transport and catabolism;Folding, sorting and degradation	ko04141//Protein processing in endoplasmic reticulum;ko04145//Phagosome;ko03060//Protein export	K07342;K07342;K07342	GO:0005575//cellular_component;GO:0005622//intracellular anatomical structure;GO:0005737//cytoplasm;GO:0005783//endoplasmic reticulum;GO:0005784//Sec61 translocon complex;GO:0005789//endoplasmic reticulum membrane;GO:0005791//rough endoplasmic reticulum;GO:0005829//cytosol;GO:0012505//endomembrane system;GO:0016020//membrane;GO:0016021//integral component of membrane;GO:0030176//integral componen…	GO:0003674//molecular_function;GO:0005198//structural molecule activity;GO:0005215//transporter activity;GO:0005488//binding;GO:0005543//phospholipid binding;GO:0008289//lipid binding;GO:0008320//protein transmembrane transporter activity;GO:0015399//primary active transmembrane transporter activity;GO:0015450//protein-transporting ATPase activity;GO:0022804//active transmembrane transporter acti…	GO:0000003//reproduction;GO:0001555//oocyte growth;GO:0003006//developmental process involved in reproduction;GO:0006605//protein targeting;GO:0006612//protein targeting to membrane;GO:0006613//cotranslational protein targeting to membrane;GO:0006614//SRP-dependent cotranslational protein targeting to membrane;GO:0006616//SRP-dependent cotranslational protein targeting to membrane, translocation;…
MSTRG.1103.1	MSTRG.12502	0.974127	0.000995481	g644	--	--	9G6.310	XP_003014776.1 taxid=663331 uncharacterized protein ARB_07337 [Trichophyton benhamiae CBS 112371]	Genetic Information Processing;Cellular Processes;Genetic Information Processing	Folding, sorting and degradation;Transport and catabolism;Folding, sorting and degradation	ko04141//Protein processing in endoplasmic reticulum;ko04145//Phagosome;ko03060//Protein export	K07342;K07342;K07342	GO:0005575//cellular_component;GO:0005622//intracellular anatomical structure;GO:0005737//cytoplasm;GO:0005783//endoplasmic reticulum;GO:0005784//Sec61 translocon complex;GO:0005789//endoplasmic reticulum membrane;GO:0005791//rough endoplasmic reticulum;GO:0005829//cytosol;GO:0012505//endomembrane system;GO:0016020//membrane;GO:0016021//integral component of membrane;GO:0030176//integral componen…	GO:0003674//molecular_function;GO:0005198//structural molecule activity;GO:0005215//transporter activity;GO:0005488//binding;GO:0005543//phospholipid binding;GO:0008289//lipid binding;GO:0008320//protein transmembrane transporter activity;GO:0015399//primary active transmembrane transporter activity;GO:0015450//protein-transporting ATPase activity;GO:0022804//active transmembrane transporter acti…	GO:0000003//reproduction;GO:0001555//oocyte growth;GO:0003006//developmental process involved in reproduction;GO:0006605//protein targeting;GO:0006612//protein targeting to membrane;GO:0006613//cotranslational protein targeting to membrane;GO:0006614//SRP-dependent cotranslational protein targeting to membrane;GO:0006616//SRP-dependent cotranslational protein targeting to membrane, translocation;…
MSTRG.11086.1	MSTRG.12502	-0.985585	0.00031018	g6548	--	--	9G6.310	XP_003014776.1 taxid=663331 uncharacterized protein ARB_07337 [Trichophyton benhamiae CBS 112371]	Genetic Information Processing;Cellular Processes;Genetic Information Processing	Folding, sorting and degradation;Transport and catabolism;Folding, sorting and degradation	ko04141//Protein processing in endoplasmic reticulum;ko04145//Phagosome;ko03060//Protein export	K07342;K07342;K07342	GO:0005575//cellular_component;GO:0005622//intracellular anatomical structure;GO:0005737//cytoplasm;GO:0005783//endoplasmic reticulum;GO:0005784//Sec61 translocon complex;GO:0005789//endoplasmic reticulum membrane;GO:0005791//rough endoplasmic reticulum;GO:0005829//cytosol;GO:0012505//endomembrane system;GO:0016020//membrane;GO:0016021//integral component of membrane;GO:0030176//integral componen…	GO:0003674//molecular_function;GO:0005198//structural molecule activity;GO:0005215//transporter activity;GO:0005488//binding;GO:0005543//phospholipid binding;GO:0008289//lipid binding;GO:0008320//protein transmembrane transporter activity;GO:0015399//primary active transmembrane transporter activity;GO:0015450//protein-transporting ATPase activity;GO:0022804//active transmembrane transporter acti…	GO:0000003//reproduction;GO:0001555//oocyte growth;GO:0003006//developmental process involved in reproduction;GO:0006605//protein targeting;GO:0006612//protein targeting to membrane;GO:0006613//cotranslational protein targeting to membrane;GO:0006614//SRP-dependent cotranslational protein targeting to membrane;GO:0006616//SRP-dependent cotranslational protein targeting to membrane, translocation;…
MSTRG.11129.1	MSTRG.12502	0.976883	0.000795417	g6579	--	--	9G6.310	XP_003014776.1 taxid=663331 uncharacterized protein ARB_07337 [Trichophyton benhamiae CBS 112371]	Genetic Information Processing;Cellular Processes;Genetic Information Processing	Folding, sorting and degradation;Transport and catabolism;Folding, sorting and degradation	ko04141//Protein processing in endoplasmic reticulum;ko04145//Phagosome;ko03060//Protein export	K07342;K07342;K07342	GO:0005575//cellular_component;GO:0005622//intracellular anatomical structure;GO:0005737//cytoplasm;GO:0005783//endoplasmic reticulum;GO:0005784//Sec61 translocon complex;GO:0005789//endoplasmic reticulum membrane;GO:0005791//rough endoplasmic reticulum;GO:0005829//cytosol;GO:0012505//endomembrane system;GO:0016020//membrane;GO:0016021//integral component of membrane;GO:0030176//integral componen…	GO:0003674//molecular_function;GO:0005198//structural molecule activity;GO:0005215//transporter activity;GO:0005488//binding;GO:0005543//phospholipid binding;GO:0008289//lipid binding;GO:0008320//protein transmembrane transporter activity;GO:0015399//primary active transmembrane transporter activity;GO:0015450//protein-transporting ATPase activity;GO:0022804//active transmembrane transporter acti…	GO:0000003//reproduction;GO:0001555//oocyte growth;GO:0003006//developmental process involved in reproduction;GO:0006605//protein targeting;GO:0006612//protein targeting to membrane;GO:0006613//cotranslational protein targeting to membrane;GO:0006614//SRP-dependent cotranslational protein targeting to membrane;GO:0006616//SRP-dependent cotranslational protein targeting to membrane, translocation;…
MSTRG.11281.1	MSTRG.12502	0.988707	0.000190581	g6685	--	--	9G6.310	XP_003014776.1 taxid=663331 uncharacterized protein ARB_07337 [Trichophyton benhamiae CBS 112371]	Genetic Information Processing;Cellular Processes;Genetic Information Processing	Folding, sorting and degradation;Transport and catabolism;Folding, sorting and degradation	ko04141//Protein processing in endoplasmic reticulum;ko04145//Phagosome;ko03060//Protein export	K07342;K07342;K07342	GO:0005575//cellular_component;GO:0005622//intracellular anatomical structure;GO:0005737//cytoplasm;GO:0005783//endoplasmic reticulum;GO:0005784//Sec61 translocon complex;GO:0005789//endoplasmic reticulum membrane;GO:0005791//rough endoplasmic reticulum;GO:0005829//cytosol;GO:0012505//endomembrane system;GO:0016020//membrane;GO:0016021//integral component of membrane;GO:0030176//integral componen…	GO:0003674//molecular_function;GO:0005198//structural molecule activity;GO:0005215//transporter activity;GO:0005488//binding;GO:0005543//phospholipid binding;GO:0008289//lipid binding;GO:0008320//protein transmembrane transporter activity;GO:0015399//primary active transmembrane transporter activity;GO:0015450//protein-transporting ATPase activity;GO:0022804//active transmembrane transporter acti…	GO:0000003//reproduction;GO:0001555//oocyte growth;GO:0003006//developmental process involved in reproduction;GO:0006605//protein targeting;GO:0006612//protein targeting to membrane;GO:0006613//cotranslational protein targeting to membrane;GO:0006614//SRP-dependent cotranslational protein targeting to membrane;GO:0006616//SRP-dependent cotranslational protein targeting to membrane, translocation;…
MSTRG.11393.1	MSTRG.12502	0.974806	0.000944087	g6758	--	--	9G6.310	XP_003014776.1 taxid=663331 uncharacterized protein ARB_07337 [Trichophyton benhamiae CBS 112371]	Genetic Information Processing;Cellular Processes;Genetic Information Processing	Folding, sorting and degradation;Transport and catabolism;Folding, sorting and degradation	ko04141//Protein processing in endoplasmic reticulum;ko04145//Phagosome;ko03060//Protein export	K07342;K07342;K07342	GO:0005575//cellular_component;GO:0005622//intracellular anatomical structure;GO:0005737//cytoplasm;GO:0005783//endoplasmic reticulum;GO:0005784//Sec61 translocon complex;GO:0005789//endoplasmic reticulum membrane;GO:0005791//rough endoplasmic reticulum;GO:0005829//cytosol;GO:0012505//endomembrane system;GO:0016020//membrane;GO:0016021//integral component of membrane;GO:0030176//integral componen…	GO:0003674//molecular_function;GO:0005198//structural molecule activity;GO:0005215//transporter activity;GO:0005488//binding;GO:0005543//phospholipid binding;GO:0008289//lipid binding;GO:0008320//protein transmembrane transporter activity;GO:0015399//primary active transmembrane transporter activity;GO:0015450//protein-transporting ATPase activity;GO:0022804//active transmembrane transporter acti…	GO:0000003//reproduction;GO:0001555//oocyte growth;GO:0003006//developmental process involved in reproduction;GO:0006605//protein targeting;GO:0006612//protein targeting to membrane;GO:0006613//cotranslational protein targeting to membrane;GO:0006614//SRP-dependent cotranslational protein targeting to membrane;GO:0006616//SRP-dependent cotranslational protein targeting to membrane, translocation;…
MSTRG.1142.1	MSTRG.12502	-0.977218	0.000772601	g665	--	--	9G6.310	XP_003014776.1 taxid=663331 uncharacterized protein ARB_07337 [Trichophyton benhamiae CBS 112371]	Genetic Information Processing;Cellular Processes;Genetic Information Processing	Folding, sorting and degradation;Transport and catabolism;Folding, sorting and degradation	ko04141//Protein processing in endoplasmic reticulum;ko04145//Phagosome;ko03060//Protein export	K07342;K07342;K07342	GO:0005575//cellular_component;GO:0005622//intracellular anatomical structure;GO:0005737//cytoplasm;GO:0005783//endoplasmic reticulum;GO:0005784//Sec61 translocon complex;GO:0005789//endoplasmic reticulum membrane;GO:0005791//rough endoplasmic reticulum;GO:0005829//cytosol;GO:0012505//endomembrane system;GO:0016020//membrane;GO:0016021//integral component of membrane;GO:0030176//integral componen…	GO:0003674//molecular_function;GO:0005198//structural molecule activity;GO:0005215//transporter activity;GO:0005488//binding;GO:0005543//phospholipid binding;GO:0008289//lipid binding;GO:0008320//protein transmembrane transporter activity;GO:0015399//primary active transmembrane transporter activity;GO:0015450//protein-transporting ATPase activity;GO:0022804//active transmembrane transporter acti…	GO:0000003//reproduction;GO:0001555//oocyte growth;GO:0003006//developmental process involved in reproduction;GO:0006605//protein targeting;GO:0006612//protein targeting to membrane;GO:0006613//cotranslational protein targeting to membrane;GO:0006614//SRP-dependent cotranslational protein targeting to membrane;GO:0006616//SRP-dependent cotranslational protein targeting to membrane, translocation;…
MSTRG.11563.1	MSTRG.12502	-0.958791	0.00251234	g6858	--	--	9G6.310	XP_003014776.1 taxid=663331 uncharacterized protein ARB_07337 [Trichophyton benhamiae CBS 112371]	Genetic Information Processing;Cellular Processes;Genetic Information Processing	Folding, sorting and degradation;Transport and catabolism;Folding, sorting and degradation	ko04141//Protein processing in endoplasmic reticulum;ko04145//Phagosome;ko03060//Protein export	K07342;K07342;K07342	GO:0005575//cellular_component;GO:0005622//intracellular anatomical structure;GO:0005737//cytoplasm;GO:0005783//endoplasmic reticulum;GO:0005784//Sec61 translocon complex;GO:0005789//endoplasmic reticulum membrane;GO:0005791//rough endoplasmic reticulum;GO:0005829//cytosol;GO:0012505//endomembrane system;GO:0016020//membrane;GO:0016021//integral component of membrane;GO:0030176//integral componen…	GO:0003674//molecular_function;GO:0005198//structural molecule activity;GO:0005215//transporter activity;GO:0005488//binding;GO:0005543//phospholipid binding;GO:0008289//lipid binding;GO:0008320//protein transmembrane transporter activity;GO:0015399//primary active transmembrane transporter activity;GO:0015450//protein-transporting ATPase activity;GO:0022804//active transmembrane transporter acti…	GO:0000003//reproduction;GO:0001555//oocyte growth;GO:0003006//developmental process involved in reproduction;GO:0006605//protein targeting;GO:0006612//protein targeting to membrane;GO:0006613//cotranslational protein targeting to membrane;GO:0006614//SRP-dependent cotranslational protein targeting to membrane;GO:0006616//SRP-dependent cotranslational protein targeting to membrane, translocation;…
MSTRG.11585.1	MSTRG.12502	0.95739	0.00268478	g6868	--	--	9G6.310	XP_003014776.1 taxid=663331 uncharacterized protein ARB_07337 [Trichophyton benhamiae CBS 112371]	Genetic Information Processing;Cellular Processes;Genetic Information Processing	Folding, sorting and degradation;Transport and catabolism;Folding, sorting and degradation	ko04141//Protein processing in endoplasmic reticulum;ko04145//Phagosome;ko03060//Protein export	K07342;K07342;K07342	GO:0005575//cellular_component;GO:0005622//intracellular anatomical structure;GO:0005737//cytoplasm;GO:0005783//endoplasmic reticulum;GO:0005784//Sec61 translocon complex;GO:0005789//endoplasmic reticulum membrane;GO:0005791//rough endoplasmic reticulum;GO:0005829//cytosol;GO:0012505//endomembrane system;GO:0016020//membrane;GO:0016021//integral component of membrane;GO:0030176//integral componen…	GO:0003674//molecular_function;GO:0005198//structural molecule activity;GO:0005215//transporter activity;GO:0005488//binding;GO:0005543//phospholipid binding;GO:0008289//lipid binding;GO:0008320//protein transmembrane transporter activity;GO:0015399//primary active transmembrane transporter activity;GO:0015450//protein-transporting ATPase activity;GO:0022804//active transmembrane transporter acti…	GO:0000003//reproduction;GO:0001555//oocyte growth;GO:0003006//developmental process involved in reproduction;GO:0006605//protein targeting;GO:0006612//protein targeting to membrane;GO:0006613//cotranslational protein targeting to membrane;GO:0006614//SRP-dependent cotranslational protein targeting to membrane;GO:0006616//SRP-dependent cotranslational protein targeting to membrane, translocation;…
MSTRG.11614.1	MSTRG.12502	0.978833	0.000667307	g6879	--	--	9G6.310	XP_003014776.1 taxid=663331 uncharacterized protein ARB_07337 [Trichophyton benhamiae CBS 112371]	Genetic Information Processing;Cellular Processes;Genetic Information Processing	Folding, sorting and degradation;Transport and catabolism;Folding, sorting and degradation	ko04141//Protein processing in endoplasmic reticulum;ko04145//Phagosome;ko03060//Protein export	K07342;K07342;K07342	GO:0005575//cellular_component;GO:0005622//intracellular anatomical structure;GO:0005737//cytoplasm;GO:0005783//endoplasmic reticulum;GO:0005784//Sec61 translocon complex;GO:0005789//endoplasmic reticulum membrane;GO:0005791//rough endoplasmic reticulum;GO:0005829//cytosol;GO:0012505//endomembrane system;GO:0016020//membrane;GO:0016021//integral component of membrane;GO:0030176//integral componen…	GO:0003674//molecular_function;GO:0005198//structural molecule activity;GO:0005215//transporter activity;GO:0005488//binding;GO:0005543//phospholipid binding;GO:0008289//lipid binding;GO:0008320//protein transmembrane transporter activity;GO:0015399//primary active transmembrane transporter activity;GO:0015450//protein-transporting ATPase activity;GO:0022804//active transmembrane transporter acti…	GO:0000003//reproduction;GO:0001555//oocyte growth;GO:0003006//developmental process involved in reproduction;GO:0006605//protein targeting;GO:0006612//protein targeting to membrane;GO:0006613//cotranslational protein targeting to membrane;GO:0006614//SRP-dependent cotranslational protein targeting to membrane;GO:0006616//SRP-dependent cotranslational protein targeting to membrane, translocation;…
MSTRG.11850.1	MSTRG.12502	-0.975187	0.000915888	g7023	--	--	9G6.310	XP_003014776.1 taxid=663331 uncharacterized protein ARB_07337 [Trichophyton benhamiae CBS 112371]	Genetic Information Processing;Cellular Processes;Genetic Information Processing	Folding, sorting and degradation;Transport and catabolism;Folding, sorting and degradation	ko04141//Protein processing in endoplasmic reticulum;ko04145//Phagosome;ko03060//Protein export	K07342;K07342;K07342	GO:0005575//cellular_component;GO:0005622//intracellular anatomical structure;GO:0005737//cytoplasm;GO:0005783//endoplasmic reticulum;GO:0005784//Sec61 translocon complex;GO:0005789//endoplasmic reticulum membrane;GO:0005791//rough endoplasmic reticulum;GO:0005829//cytosol;GO:0012505//endomembrane system;GO:0016020//membrane;GO:0016021//integral component of membrane;GO:0030176//integral componen…	GO:0003674//molecular_function;GO:0005198//structural molecule activity;GO:0005215//transporter activity;GO:0005488//binding;GO:0005543//phospholipid binding;GO:0008289//lipid binding;GO:0008320//protein transmembrane transporter activity;GO:0015399//primary active transmembrane transporter activity;GO:0015450//protein-transporting ATPase activity;GO:0022804//active transmembrane transporter acti…	GO:0000003//reproduction;GO:0001555//oocyte growth;GO:0003006//developmental process involved in reproduction;GO:0006605//protein targeting;GO:0006612//protein targeting to membrane;GO:0006613//cotranslational protein targeting to membrane;GO:0006614//SRP-dependent cotranslational protein targeting to membrane;GO:0006616//SRP-dependent cotranslational protein targeting to membrane, translocation;…
MSTRG.11940.1	MSTRG.12502	0.954079	0.00311469	g7082	--	--	9G6.310	XP_003014776.1 taxid=663331 uncharacterized protein ARB_07337 [Trichophyton benhamiae CBS 112371]	Genetic Information Processing;Cellular Processes;Genetic Information Processing	Folding, sorting and degradation;Transport and catabolism;Folding, sorting and degradation	ko04141//Protein processing in endoplasmic reticulum;ko04145//Phagosome;ko03060//Protein export	K07342;K07342;K07342	GO:0005575//cellular_component;GO:0005622//intracellular anatomical structure;GO:0005737//cytoplasm;GO:0005783//endoplasmic reticulum;GO:0005784//Sec61 translocon complex;GO:0005789//endoplasmic reticulum membrane;GO:0005791//rough endoplasmic reticulum;GO:0005829//cytosol;GO:0012505//endomembrane system;GO:0016020//membrane;GO:0016021//integral component of membrane;GO:0030176//integral componen…	GO:0003674//molecular_function;GO:0005198//structural molecule activity;GO:0005215//transporter activity;GO:0005488//binding;GO:0005543//phospholipid binding;GO:0008289//lipid binding;GO:0008320//protein transmembrane transporter activity;GO:0015399//primary active transmembrane transporter activity;GO:0015450//protein-transporting ATPase activity;GO:0022804//active transmembrane transporter acti…	GO:0000003//reproduction;GO:0001555//oocyte growth;GO:0003006//developmental process involved in reproduction;GO:0006605//protein targeting;GO:0006612//protein targeting to membrane;GO:0006613//cotranslational protein targeting to membrane;GO:0006614//SRP-dependent cotranslational protein targeting to membrane;GO:0006616//SRP-dependent cotranslational protein targeting to membrane, translocation;…
MSTRG.12012.1	MSTRG.12502	0.967544	0.00156304	g7128	--	--	9G6.310	XP_003014776.1 taxid=663331 uncharacterized protein ARB_07337 [Trichophyton benhamiae CBS 112371]	Genetic Information Processing;Cellular Processes;Genetic Information Processing	Folding, sorting and degradation;Transport and catabolism;Folding, sorting and degradation	ko04141//Protein processing in endoplasmic reticulum;ko04145//Phagosome;ko03060//Protein export	K07342;K07342;K07342	GO:0005575//cellular_component;GO:0005622//intracellular anatomical structure;GO:0005737//cytoplasm;GO:0005783//endoplasmic reticulum;GO:0005784//Sec61 translocon complex;GO:0005789//endoplasmic reticulum membrane;GO:0005791//rough endoplasmic reticulum;GO:0005829//cytosol;GO:0012505//endomembrane system;GO:0016020//membrane;GO:0016021//integral component of membrane;GO:0030176//integral componen…	GO:0003674//molecular_function;GO:0005198//structural molecule activity;GO:0005215//transporter activity;GO:0005488//binding;GO:0005543//phospholipid binding;GO:0008289//lipid binding;GO:0008320//protein transmembrane transporter activity;GO:0015399//primary active transmembrane transporter activity;GO:0015450//protein-transporting ATPase activity;GO:0022804//active transmembrane transporter acti…	GO:0000003//reproduction;GO:0001555//oocyte growth;GO:0003006//developmental process involved in reproduction;GO:0006605//protein targeting;GO:0006612//protein targeting to membrane;GO:0006613//cotranslational protein targeting to membrane;GO:0006614//SRP-dependent cotranslational protein targeting to membrane;GO:0006616//SRP-dependent cotranslational protein targeting to membrane, translocation;…
MSTRG.12032.1	MSTRG.12502	-0.955124	0.00297554	MSTRG.12032	--	--	9G6.310	XP_003014776.1 taxid=663331 uncharacterized protein ARB_07337 [Trichophyton benhamiae CBS 112371]	Genetic Information Processing;Cellular Processes;Genetic Information Processing	Folding, sorting and degradation;Transport and catabolism;Folding, sorting and degradation	ko04141//Protein processing in endoplasmic reticulum;ko04145//Phagosome;ko03060//Protein export	K07342;K07342;K07342	GO:0005575//cellular_component;GO:0005622//intracellular anatomical structure;GO:0005737//cytoplasm;GO:0005783//endoplasmic reticulum;GO:0005784//Sec61 translocon complex;GO:0005789//endoplasmic reticulum membrane;GO:0005791//rough endoplasmic reticulum;GO:0005829//cytosol;GO:0012505//endomembrane system;GO:0016020//membrane;GO:0016021//integral component of membrane;GO:0030176//integral componen…	GO:0003674//molecular_function;GO:0005198//structural molecule activity;GO:0005215//transporter activity;GO:0005488//binding;GO:0005543//phospholipid binding;GO:0008289//lipid binding;GO:0008320//protein transmembrane transporter activity;GO:0015399//primary active transmembrane transporter activity;GO:0015450//protein-transporting ATPase activity;GO:0022804//active transmembrane transporter acti…	GO:0000003//reproduction;GO:0001555//oocyte growth;GO:0003006//developmental process involved in reproduction;GO:0006605//protein targeting;GO:0006612//protein targeting to membrane;GO:0006613//cotranslational protein targeting to membrane;GO:0006614//SRP-dependent cotranslational protein targeting to membrane;GO:0006616//SRP-dependent cotranslational protein targeting to membrane, translocation;…
MSTRG.12167.1	MSTRG.12502	-0.954777	0.00302142	MSTRG.12167	--	--	9G6.310	XP_003014776.1 taxid=663331 uncharacterized protein ARB_07337 [Trichophyton benhamiae CBS 112371]	Genetic Information Processing;Cellular Processes;Genetic Information Processing	Folding, sorting and degradation;Transport and catabolism;Folding, sorting and degradation	ko04141//Protein processing in endoplasmic reticulum;ko04145//Phagosome;ko03060//Protein export	K07342;K07342;K07342	GO:0005575//cellular_component;GO:0005622//intracellular anatomical structure;GO:0005737//cytoplasm;GO:0005783//endoplasmic reticulum;GO:0005784//Sec61 translocon complex;GO:0005789//endoplasmic reticulum membrane;GO:0005791//rough endoplasmic reticulum;GO:0005829//cytosol;GO:0012505//endomembrane system;GO:0016020//membrane;GO:0016021//integral component of membrane;GO:0030176//integral componen…	GO:0003674//molecular_function;GO:0005198//structural molecule activity;GO:0005215//transporter activity;GO:0005488//binding;GO:0005543//phospholipid binding;GO:0008289//lipid binding;GO:0008320//protein transmembrane transporter activity;GO:0015399//primary active transmembrane transporter activity;GO:0015450//protein-transporting ATPase activity;GO:0022804//active transmembrane transporter acti…	GO:0000003//reproduction;GO:0001555//oocyte growth;GO:0003006//developmental process involved in reproduction;GO:0006605//protein targeting;GO:0006612//protein targeting to membrane;GO:0006613//cotranslational protein targeting to membrane;GO:0006614//SRP-dependent cotranslational protein targeting to membrane;GO:0006616//SRP-dependent cotranslational protein targeting to membrane, translocation;…
MSTRG.12230.4	MSTRG.12502	-0.963108	0.00201646	g7249	--	--	9G6.310	XP_003014776.1 taxid=663331 uncharacterized protein ARB_07337 [Trichophyton benhamiae CBS 112371]	Genetic Information Processing;Cellular Processes;Genetic Information Processing	Folding, sorting and degradation;Transport and catabolism;Folding, sorting and degradation	ko04141//Protein processing in endoplasmic reticulum;ko04145//Phagosome;ko03060//Protein export	K07342;K07342;K07342	GO:0005575//cellular_component;GO:0005622//intracellular anatomical structure;GO:0005737//cytoplasm;GO:0005783//endoplasmic reticulum;GO:0005784//Sec61 translocon complex;GO:0005789//endoplasmic reticulum membrane;GO:0005791//rough endoplasmic reticulum;GO:0005829//cytosol;GO:0012505//endomembrane system;GO:0016020//membrane;GO:0016021//integral component of membrane;GO:0030176//integral componen…	GO:0003674//molecular_function;GO:0005198//structural molecule activity;GO:0005215//transporter activity;GO:0005488//binding;GO:0005543//phospholipid binding;GO:0008289//lipid binding;GO:0008320//protein transmembrane transporter activity;GO:0015399//primary active transmembrane transporter activity;GO:0015450//protein-transporting ATPase activity;GO:0022804//active transmembrane transporter acti…	GO:0000003//reproduction;GO:0001555//oocyte growth;GO:0003006//developmental process involved in reproduction;GO:0006605//protein targeting;GO:0006612//protein targeting to membrane;GO:0006613//cotranslational protein targeting to membrane;GO:0006614//SRP-dependent cotranslational protein targeting to membrane;GO:0006616//SRP-dependent cotranslational protein targeting to membrane, translocation;…
MSTRG.12239.1	MSTRG.12502	-0.951098	0.00352861	MSTRG.12239	--	--	9G6.310	XP_003014776.1 taxid=663331 uncharacterized protein ARB_07337 [Trichophyton benhamiae CBS 112371]	Genetic Information Processing;Cellular Processes;Genetic Information Processing	Folding, sorting and degradation;Transport and catabolism;Folding, sorting and degradation	ko04141//Protein processing in endoplasmic reticulum;ko04145//Phagosome;ko03060//Protein export	K07342;K07342;K07342	GO:0005575//cellular_component;GO:0005622//intracellular anatomical structure;GO:0005737//cytoplasm;GO:0005783//endoplasmic reticulum;GO:0005784//Sec61 translocon complex;GO:0005789//endoplasmic reticulum membrane;GO:0005791//rough endoplasmic reticulum;GO:0005829//cytosol;GO:0012505//endomembrane system;GO:0016020//membrane;GO:0016021//integral component of membrane;GO:0030176//integral componen…	GO:0003674//molecular_function;GO:0005198//structural molecule activity;GO:0005215//transporter activity;GO:0005488//binding;GO:0005543//phospholipid binding;GO:0008289//lipid binding;GO:0008320//protein transmembrane transporter activity;GO:0015399//primary active transmembrane transporter activity;GO:0015450//protein-transporting ATPase activity;GO:0022804//active transmembrane transporter acti…	GO:0000003//reproduction;GO:0001555//oocyte growth;GO:0003006//developmental process involved in reproduction;GO:0006605//protein targeting;GO:0006612//protein targeting to membrane;GO:0006613//cotranslational protein targeting to membrane;GO:0006614//SRP-dependent cotranslational protein targeting to membrane;GO:0006616//SRP-dependent cotranslational protein targeting to membrane, translocation;…
MSTRG.12282.2	MSTRG.12502	-0.955228	0.00296193	g7283	--	--	9G6.310	XP_003014776.1 taxid=663331 uncharacterized protein ARB_07337 [Trichophyton benhamiae CBS 112371]	Genetic Information Processing;Cellular Processes;Genetic Information Processing	Folding, sorting and degradation;Transport and catabolism;Folding, sorting and degradation	ko04141//Protein processing in endoplasmic reticulum;ko04145//Phagosome;ko03060//Protein export	K07342;K07342;K07342	GO:0005575//cellular_component;GO:0005622//intracellular anatomical structure;GO:0005737//cytoplasm;GO:0005783//endoplasmic reticulum;GO:0005784//Sec61 translocon complex;GO:0005789//endoplasmic reticulum membrane;GO:0005791//rough endoplasmic reticulum;GO:0005829//cytosol;GO:0012505//endomembrane system;GO:0016020//membrane;GO:0016021//integral component of membrane;GO:0030176//integral componen…	GO:0003674//molecular_function;GO:0005198//structural molecule activity;GO:0005215//transporter activity;GO:0005488//binding;GO:0005543//phospholipid binding;GO:0008289//lipid binding;GO:0008320//protein transmembrane transporter activity;GO:0015399//primary active transmembrane transporter activity;GO:0015450//protein-transporting ATPase activity;GO:0022804//active transmembrane transporter acti…	GO:0000003//reproduction;GO:0001555//oocyte growth;GO:0003006//developmental process involved in reproduction;GO:0006605//protein targeting;GO:0006612//protein targeting to membrane;GO:0006613//cotranslational protein targeting to membrane;GO:0006614//SRP-dependent cotranslational protein targeting to membrane;GO:0006616//SRP-dependent cotranslational protein targeting to membrane, translocation;…
MSTRG.1243.1	MSTRG.12502	0.979457	0.000628708	MSTRG.1243	--	--	9G6.310	XP_003014776.1 taxid=663331 uncharacterized protein ARB_07337 [Trichophyton benhamiae CBS 112371]	Genetic Information Processing;Cellular Processes;Genetic Information Processing	Folding, sorting and degradation;Transport and catabolism;Folding, sorting and degradation	ko04141//Protein processing in endoplasmic reticulum;ko04145//Phagosome;ko03060//Protein export	K07342;K07342;K07342	GO:0005575//cellular_component;GO:0005622//intracellular anatomical structure;GO:0005737//cytoplasm;GO:0005783//endoplasmic reticulum;GO:0005784//Sec61 translocon complex;GO:0005789//endoplasmic reticulum membrane;GO:0005791//rough endoplasmic reticulum;GO:0005829//cytosol;GO:0012505//endomembrane system;GO:0016020//membrane;GO:0016021//integral component of membrane;GO:0030176//integral componen…	GO:0003674//molecular_function;GO:0005198//structural molecule activity;GO:0005215//transporter activity;GO:0005488//binding;GO:0005543//phospholipid binding;GO:0008289//lipid binding;GO:0008320//protein transmembrane transporter activity;GO:0015399//primary active transmembrane transporter activity;GO:0015450//protein-transporting ATPase activity;GO:0022804//active transmembrane transporter acti…	GO:0000003//reproduction;GO:0001555//oocyte growth;GO:0003006//developmental process involved in reproduction;GO:0006605//protein targeting;GO:0006612//protein targeting to membrane;GO:0006613//cotranslational protein targeting to membrane;GO:0006614//SRP-dependent cotranslational protein targeting to membrane;GO:0006616//SRP-dependent cotranslational protein targeting to membrane, translocation;…
MSTRG.12499.2	MSTRG.12502	-0.957477	0.00267384	MSTRG.12499	--	--	9G6.310	XP_003014776.1 taxid=663331 uncharacterized protein ARB_07337 [Trichophyton benhamiae CBS 112371]	Genetic Information Processing;Cellular Processes;Genetic Information Processing	Folding, sorting and degradation;Transport and catabolism;Folding, sorting and degradation	ko04141//Protein processing in endoplasmic reticulum;ko04145//Phagosome;ko03060//Protein export	K07342;K07342;K07342	GO:0005575//cellular_component;GO:0005622//intracellular anatomical structure;GO:0005737//cytoplasm;GO:0005783//endoplasmic reticulum;GO:0005784//Sec61 translocon complex;GO:0005789//endoplasmic reticulum membrane;GO:0005791//rough endoplasmic reticulum;GO:0005829//cytosol;GO:0012505//endomembrane system;GO:0016020//membrane;GO:0016021//integral component of membrane;GO:0030176//integral componen…	GO:0003674//molecular_function;GO:0005198//structural molecule activity;GO:0005215//transporter activity;GO:0005488//binding;GO:0005543//phospholipid binding;GO:0008289//lipid binding;GO:0008320//protein transmembrane transporter activity;GO:0015399//primary active transmembrane transporter activity;GO:0015450//protein-transporting ATPase activity;GO:0022804//active transmembrane transporter acti…	GO:0000003//reproduction;GO:0001555//oocyte growth;GO:0003006//developmental process involved in reproduction;GO:0006605//protein targeting;GO:0006612//protein targeting to membrane;GO:0006613//cotranslational protein targeting to membrane;GO:0006614//SRP-dependent cotranslational protein targeting to membrane;GO:0006616//SRP-dependent cotranslational protein targeting to membrane, translocation;…
MSTRG.12500.1	MSTRG.12502	-0.963742	0.0019481	MSTRG.12500	--	--	9G6.310	XP_003014776.1 taxid=663331 uncharacterized protein ARB_07337 [Trichophyton benhamiae CBS 112371]	Genetic Information Processing;Cellular Processes;Genetic Information Processing	Folding, sorting and degradation;Transport and catabolism;Folding, sorting and degradation	ko04141//Protein processing in endoplasmic reticulum;ko04145//Phagosome;ko03060//Protein export	K07342;K07342;K07342	GO:0005575//cellular_component;GO:0005622//intracellular anatomical structure;GO:0005737//cytoplasm;GO:0005783//endoplasmic reticulum;GO:0005784//Sec61 translocon complex;GO:0005789//endoplasmic reticulum membrane;GO:0005791//rough endoplasmic reticulum;GO:0005829//cytosol;GO:0012505//endomembrane system;GO:0016020//membrane;GO:0016021//integral component of membrane;GO:0030176//integral componen…	GO:0003674//molecular_function;GO:0005198//structural molecule activity;GO:0005215//transporter activity;GO:0005488//binding;GO:0005543//phospholipid binding;GO:0008289//lipid binding;GO:0008320//protein transmembrane transporter activity;GO:0015399//primary active transmembrane transporter activity;GO:0015450//protein-transporting ATPase activity;GO:0022804//active transmembrane transporter acti…	GO:0000003//reproduction;GO:0001555//oocyte growth;GO:0003006//developmental process involved in reproduction;GO:0006605//protein targeting;GO:0006612//protein targeting to membrane;GO:0006613//cotranslational protein targeting to membrane;GO:0006614//SRP-dependent cotranslational protein targeting to membrane;GO:0006616//SRP-dependent cotranslational protein targeting to membrane, translocation;…
MSTRG.12522.1	MSTRG.12502	0.988369	0.000202137	g7432	--	--	9G6.310	XP_003014776.1 taxid=663331 uncharacterized protein ARB_07337 [Trichophyton benhamiae CBS 112371]	Genetic Information Processing;Cellular Processes;Genetic Information Processing	Folding, sorting and degradation;Transport and catabolism;Folding, sorting and degradation	ko04141//Protein processing in endoplasmic reticulum;ko04145//Phagosome;ko03060//Protein export	K07342;K07342;K07342	GO:0005575//cellular_component;GO:0005622//intracellular anatomical structure;GO:0005737//cytoplasm;GO:0005783//endoplasmic reticulum;GO:0005784//Sec61 translocon complex;GO:0005789//endoplasmic reticulum membrane;GO:0005791//rough endoplasmic reticulum;GO:0005829//cytosol;GO:0012505//endomembrane system;GO:0016020//membrane;GO:0016021//integral component of membrane;GO:0030176//integral componen…	GO:0003674//molecular_function;GO:0005198//structural molecule activity;GO:0005215//transporter activity;GO:0005488//binding;GO:0005543//phospholipid binding;GO:0008289//lipid binding;GO:0008320//protein transmembrane transporter activity;GO:0015399//primary active transmembrane transporter activity;GO:0015450//protein-transporting ATPase activity;GO:0022804//active transmembrane transporter acti…	GO:0000003//reproduction;GO:0001555//oocyte growth;GO:0003006//developmental process involved in reproduction;GO:0006605//protein targeting;GO:0006612//protein targeting to membrane;GO:0006613//cotranslational protein targeting to membrane;GO:0006614//SRP-dependent cotranslational protein targeting to membrane;GO:0006616//SRP-dependent cotranslational protein targeting to membrane, translocation;…
MSTRG.1272.1	MSTRG.12502	-0.974857	0.000940282	MSTRG.1272	--	--	9G6.310	XP_003014776.1 taxid=663331 uncharacterized protein ARB_07337 [Trichophyton benhamiae CBS 112371]	Genetic Information Processing;Cellular Processes;Genetic Information Processing	Folding, sorting and degradation;Transport and catabolism;Folding, sorting and degradation	ko04141//Protein processing in endoplasmic reticulum;ko04145//Phagosome;ko03060//Protein export	K07342;K07342;K07342	GO:0005575//cellular_component;GO:0005622//intracellular anatomical structure;GO:0005737//cytoplasm;GO:0005783//endoplasmic reticulum;GO:0005784//Sec61 translocon complex;GO:0005789//endoplasmic reticulum membrane;GO:0005791//rough endoplasmic reticulum;GO:0005829//cytosol;GO:0012505//endomembrane system;GO:0016020//membrane;GO:0016021//integral component of membrane;GO:0030176//integral componen…	GO:0003674//molecular_function;GO:0005198//structural molecule activity;GO:0005215//transporter activity;GO:0005488//binding;GO:0005543//phospholipid binding;GO:0008289//lipid binding;GO:0008320//protein transmembrane transporter activity;GO:0015399//primary active transmembrane transporter activity;GO:0015450//protein-transporting ATPase activity;GO:0022804//active transmembrane transporter acti…	GO:0000003//reproduction;GO:0001555//oocyte growth;GO:0003006//developmental process involved in reproduction;GO:0006605//protein targeting;GO:0006612//protein targeting to membrane;GO:0006613//cotranslational protein targeting to membrane;GO:0006614//SRP-dependent cotranslational protein targeting to membrane;GO:0006616//SRP-dependent cotranslational protein targeting to membrane, translocation;…
MSTRG.12869.1	MSTRG.12502	-0.991034	0.000120234	g7655	--	--	9G6.310	XP_003014776.1 taxid=663331 uncharacterized protein ARB_07337 [Trichophyton benhamiae CBS 112371]	Genetic Information Processing;Cellular Processes;Genetic Information Processing	Folding, sorting and degradation;Transport and catabolism;Folding, sorting and degradation	ko04141//Protein processing in endoplasmic reticulum;ko04145//Phagosome;ko03060//Protein export	K07342;K07342;K07342	GO:0005575//cellular_component;GO:0005622//intracellular anatomical structure;GO:0005737//cytoplasm;GO:0005783//endoplasmic reticulum;GO:0005784//Sec61 translocon complex;GO:0005789//endoplasmic reticulum membrane;GO:0005791//rough endoplasmic reticulum;GO:0005829//cytosol;GO:0012505//endomembrane system;GO:0016020//membrane;GO:0016021//integral component of membrane;GO:0030176//integral componen…	GO:0003674//molecular_function;GO:0005198//structural molecule activity;GO:0005215//transporter activity;GO:0005488//binding;GO:0005543//phospholipid binding;GO:0008289//lipid binding;GO:0008320//protein transmembrane transporter activity;GO:0015399//primary active transmembrane transporter activity;GO:0015450//protein-transporting ATPase activity;GO:0022804//active transmembrane transporter acti…	GO:0000003//reproduction;GO:0001555//oocyte growth;GO:0003006//developmental process involved in reproduction;GO:0006605//protein targeting;GO:0006612//protein targeting to membrane;GO:0006613//cotranslational protein targeting to membrane;GO:0006614//SRP-dependent cotranslational protein targeting to membrane;GO:0006616//SRP-dependent cotranslational protein targeting to membrane, translocation;…
MSTRG.1435.1	MSTRG.12502	0.963657	0.00195726	MSTRG.1435	--	--	9G6.310	XP_003014776.1 taxid=663331 uncharacterized protein ARB_07337 [Trichophyton benhamiae CBS 112371]	Genetic Information Processing;Cellular Processes;Genetic Information Processing	Folding, sorting and degradation;Transport and catabolism;Folding, sorting and degradation	ko04141//Protein processing in endoplasmic reticulum;ko04145//Phagosome;ko03060//Protein export	K07342;K07342;K07342	GO:0005575//cellular_component;GO:0005622//intracellular anatomical structure;GO:0005737//cytoplasm;GO:0005783//endoplasmic reticulum;GO:0005784//Sec61 translocon complex;GO:0005789//endoplasmic reticulum membrane;GO:0005791//rough endoplasmic reticulum;GO:0005829//cytosol;GO:0012505//endomembrane system;GO:0016020//membrane;GO:0016021//integral component of membrane;GO:0030176//integral componen…	GO:0003674//molecular_function;GO:0005198//structural molecule activity;GO:0005215//transporter activity;GO:0005488//binding;GO:0005543//phospholipid binding;GO:0008289//lipid binding;GO:0008320//protein transmembrane transporter activity;GO:0015399//primary active transmembrane transporter activity;GO:0015450//protein-transporting ATPase activity;GO:0022804//active transmembrane transporter acti…	GO:0000003//reproduction;GO:0001555//oocyte growth;GO:0003006//developmental process involved in reproduction;GO:0006605//protein targeting;GO:0006612//protein targeting to membrane;GO:0006613//cotranslational protein targeting to membrane;GO:0006614//SRP-dependent cotranslational protein targeting to membrane;GO:0006616//SRP-dependent cotranslational protein targeting to membrane, translocation;…
MSTRG.1645.1	MSTRG.12502	-0.967166	0.0015994	g976	--	--	9G6.310	XP_003014776.1 taxid=663331 uncharacterized protein ARB_07337 [Trichophyton benhamiae CBS 112371]	Genetic Information Processing;Cellular Processes;Genetic Information Processing	Folding, sorting and degradation;Transport and catabolism;Folding, sorting and degradation	ko04141//Protein processing in endoplasmic reticulum;ko04145//Phagosome;ko03060//Protein export	K07342;K07342;K07342	GO:0005575//cellular_component;GO:0005622//intracellular anatomical structure;GO:0005737//cytoplasm;GO:0005783//endoplasmic reticulum;GO:0005784//Sec61 translocon complex;GO:0005789//endoplasmic reticulum membrane;GO:0005791//rough endoplasmic reticulum;GO:0005829//cytosol;GO:0012505//endomembrane system;GO:0016020//membrane;GO:0016021//integral component of membrane;GO:0030176//integral componen…	GO:0003674//molecular_function;GO:0005198//structural molecule activity;GO:0005215//transporter activity;GO:0005488//binding;GO:0005543//phospholipid binding;GO:0008289//lipid binding;GO:0008320//protein transmembrane transporter activity;GO:0015399//primary active transmembrane transporter activity;GO:0015450//protein-transporting ATPase activity;GO:0022804//active transmembrane transporter acti…	GO:0000003//reproduction;GO:0001555//oocyte growth;GO:0003006//developmental process involved in reproduction;GO:0006605//protein targeting;GO:0006612//protein targeting to membrane;GO:0006613//cotranslational protein targeting to membrane;GO:0006614//SRP-dependent cotranslational protein targeting to membrane;GO:0006616//SRP-dependent cotranslational protein targeting to membrane, translocation;…
MSTRG.1661.1	MSTRG.12502	0.975434	0.000897821	MSTRG.1661	--	--	9G6.310	XP_003014776.1 taxid=663331 uncharacterized protein ARB_07337 [Trichophyton benhamiae CBS 112371]	Genetic Information Processing;Cellular Processes;Genetic Information Processing	Folding, sorting and degradation;Transport and catabolism;Folding, sorting and degradation	ko04141//Protein processing in endoplasmic reticulum;ko04145//Phagosome;ko03060//Protein export	K07342;K07342;K07342	GO:0005575//cellular_component;GO:0005622//intracellular anatomical structure;GO:0005737//cytoplasm;GO:0005783//endoplasmic reticulum;GO:0005784//Sec61 translocon complex;GO:0005789//endoplasmic reticulum membrane;GO:0005791//rough endoplasmic reticulum;GO:0005829//cytosol;GO:0012505//endomembrane system;GO:0016020//membrane;GO:0016021//integral component of membrane;GO:0030176//integral componen…	GO:0003674//molecular_function;GO:0005198//structural molecule activity;GO:0005215//transporter activity;GO:0005488//binding;GO:0005543//phospholipid binding;GO:0008289//lipid binding;GO:0008320//protein transmembrane transporter activity;GO:0015399//primary active transmembrane transporter activity;GO:0015450//protein-transporting ATPase activity;GO:0022804//active transmembrane transporter acti…	GO:0000003//reproduction;GO:0001555//oocyte growth;GO:0003006//developmental process involved in reproduction;GO:0006605//protein targeting;GO:0006612//protein targeting to membrane;GO:0006613//cotranslational protein targeting to membrane;GO:0006614//SRP-dependent cotranslational protein targeting to membrane;GO:0006616//SRP-dependent cotranslational protein targeting to membrane, translocation;…
MSTRG.1669.1	MSTRG.12502	0.959866	0.00238378	g991	--	--	9G6.310	XP_003014776.1 taxid=663331 uncharacterized protein ARB_07337 [Trichophyton benhamiae CBS 112371]	Genetic Information Processing;Cellular Processes;Genetic Information Processing	Folding, sorting and degradation;Transport and catabolism;Folding, sorting and degradation	ko04141//Protein processing in endoplasmic reticulum;ko04145//Phagosome;ko03060//Protein export	K07342;K07342;K07342	GO:0005575//cellular_component;GO:0005622//intracellular anatomical structure;GO:0005737//cytoplasm;GO:0005783//endoplasmic reticulum;GO:0005784//Sec61 translocon complex;GO:0005789//endoplasmic reticulum membrane;GO:0005791//rough endoplasmic reticulum;GO:0005829//cytosol;GO:0012505//endomembrane system;GO:0016020//membrane;GO:0016021//integral component of membrane;GO:0030176//integral componen…	GO:0003674//molecular_function;GO:0005198//structural molecule activity;GO:0005215//transporter activity;GO:0005488//binding;GO:0005543//phospholipid binding;GO:0008289//lipid binding;GO:0008320//protein transmembrane transporter activity;GO:0015399//primary active transmembrane transporter activity;GO:0015450//protein-transporting ATPase activity;GO:0022804//active transmembrane transporter acti…	GO:0000003//reproduction;GO:0001555//oocyte growth;GO:0003006//developmental process involved in reproduction;GO:0006605//protein targeting;GO:0006612//protein targeting to membrane;GO:0006613//cotranslational protein targeting to membrane;GO:0006614//SRP-dependent cotranslational protein targeting to membrane;GO:0006616//SRP-dependent cotranslational protein targeting to membrane, translocation;…
MSTRG.1725.1	MSTRG.12502	0.97102	0.00124758	MSTRG.1725	--	--	9G6.310	XP_003014776.1 taxid=663331 uncharacterized protein ARB_07337 [Trichophyton benhamiae CBS 112371]	Genetic Information Processing;Cellular Processes;Genetic Information Processing	Folding, sorting and degradation;Transport and catabolism;Folding, sorting and degradation	ko04141//Protein processing in endoplasmic reticulum;ko04145//Phagosome;ko03060//Protein export	K07342;K07342;K07342	GO:0005575//cellular_component;GO:0005622//intracellular anatomical structure;GO:0005737//cytoplasm;GO:0005783//endoplasmic reticulum;GO:0005784//Sec61 translocon complex;GO:0005789//endoplasmic reticulum membrane;GO:0005791//rough endoplasmic reticulum;GO:0005829//cytosol;GO:0012505//endomembrane system;GO:0016020//membrane;GO:0016021//integral component of membrane;GO:0030176//integral componen…	GO:0003674//molecular_function;GO:0005198//structural molecule activity;GO:0005215//transporter activity;GO:0005488//binding;GO:0005543//phospholipid binding;GO:0008289//lipid binding;GO:0008320//protein transmembrane transporter activity;GO:0015399//primary active transmembrane transporter activity;GO:0015450//protein-transporting ATPase activity;GO:0022804//active transmembrane transporter acti…	GO:0000003//reproduction;GO:0001555//oocyte growth;GO:0003006//developmental process involved in reproduction;GO:0006605//protein targeting;GO:0006612//protein targeting to membrane;GO:0006613//cotranslational protein targeting to membrane;GO:0006614//SRP-dependent cotranslational protein targeting to membrane;GO:0006616//SRP-dependent cotranslational protein targeting to membrane, translocation;…
MSTRG.1727.1	MSTRG.12502	0.950667	0.00359055	MSTRG.1727	--	--	9G6.310	XP_003014776.1 taxid=663331 uncharacterized protein ARB_07337 [Trichophyton benhamiae CBS 112371]	Genetic Information Processing;Cellular Processes;Genetic Information Processing	Folding, sorting and degradation;Transport and catabolism;Folding, sorting and degradation	ko04141//Protein processing in endoplasmic reticulum;ko04145//Phagosome;ko03060//Protein export	K07342;K07342;K07342	GO:0005575//cellular_component;GO:0005622//intracellular anatomical structure;GO:0005737//cytoplasm;GO:0005783//endoplasmic reticulum;GO:0005784//Sec61 translocon complex;GO:0005789//endoplasmic reticulum membrane;GO:0005791//rough endoplasmic reticulum;GO:0005829//cytosol;GO:0012505//endomembrane system;GO:0016020//membrane;GO:0016021//integral component of membrane;GO:0030176//integral componen…	GO:0003674//molecular_function;GO:0005198//structural molecule activity;GO:0005215//transporter activity;GO:0005488//binding;GO:0005543//phospholipid binding;GO:0008289//lipid binding;GO:0008320//protein transmembrane transporter activity;GO:0015399//primary active transmembrane transporter activity;GO:0015450//protein-transporting ATPase activity;GO:0022804//active transmembrane transporter acti…	GO:0000003//reproduction;GO:0001555//oocyte growth;GO:0003006//developmental process involved in reproduction;GO:0006605//protein targeting;GO:0006612//protein targeting to membrane;GO:0006613//cotranslational protein targeting to membrane;GO:0006614//SRP-dependent cotranslational protein targeting to membrane;GO:0006616//SRP-dependent cotranslational protein targeting to membrane, translocation;…
MSTRG.1815.1	MSTRG.12502	-0.960762	0.00227918	g1076	--	--	9G6.310	XP_003014776.1 taxid=663331 uncharacterized protein ARB_07337 [Trichophyton benhamiae CBS 112371]	Genetic Information Processing;Cellular Processes;Genetic Information Processing	Folding, sorting and degradation;Transport and catabolism;Folding, sorting and degradation	ko04141//Protein processing in endoplasmic reticulum;ko04145//Phagosome;ko03060//Protein export	K07342;K07342;K07342	GO:0005575//cellular_component;GO:0005622//intracellular anatomical structure;GO:0005737//cytoplasm;GO:0005783//endoplasmic reticulum;GO:0005784//Sec61 translocon complex;GO:0005789//endoplasmic reticulum membrane;GO:0005791//rough endoplasmic reticulum;GO:0005829//cytosol;GO:0012505//endomembrane system;GO:0016020//membrane;GO:0016021//integral component of membrane;GO:0030176//integral componen…	GO:0003674//molecular_function;GO:0005198//structural molecule activity;GO:0005215//transporter activity;GO:0005488//binding;GO:0005543//phospholipid binding;GO:0008289//lipid binding;GO:0008320//protein transmembrane transporter activity;GO:0015399//primary active transmembrane transporter activity;GO:0015450//protein-transporting ATPase activity;GO:0022804//active transmembrane transporter acti…	GO:0000003//reproduction;GO:0001555//oocyte growth;GO:0003006//developmental process involved in reproduction;GO:0006605//protein targeting;GO:0006612//protein targeting to membrane;GO:0006613//cotranslational protein targeting to membrane;GO:0006614//SRP-dependent cotranslational protein targeting to membrane;GO:0006616//SRP-dependent cotranslational protein targeting to membrane, translocation;…
MSTRG.1824.3	MSTRG.12502	-0.988442	0.000199615	g1084	--	--	9G6.310	XP_003014776.1 taxid=663331 uncharacterized protein ARB_07337 [Trichophyton benhamiae CBS 112371]	Genetic Information Processing;Cellular Processes;Genetic Information Processing	Folding, sorting and degradation;Transport and catabolism;Folding, sorting and degradation	ko04141//Protein processing in endoplasmic reticulum;ko04145//Phagosome;ko03060//Protein export	K07342;K07342;K07342	GO:0005575//cellular_component;GO:0005622//intracellular anatomical structure;GO:0005737//cytoplasm;GO:0005783//endoplasmic reticulum;GO:0005784//Sec61 translocon complex;GO:0005789//endoplasmic reticulum membrane;GO:0005791//rough endoplasmic reticulum;GO:0005829//cytosol;GO:0012505//endomembrane system;GO:0016020//membrane;GO:0016021//integral component of membrane;GO:0030176//integral componen…	GO:0003674//molecular_function;GO:0005198//structural molecule activity;GO:0005215//transporter activity;GO:0005488//binding;GO:0005543//phospholipid binding;GO:0008289//lipid binding;GO:0008320//protein transmembrane transporter activity;GO:0015399//primary active transmembrane transporter activity;GO:0015450//protein-transporting ATPase activity;GO:0022804//active transmembrane transporter acti…	GO:0000003//reproduction;GO:0001555//oocyte growth;GO:0003006//developmental process involved in reproduction;GO:0006605//protein targeting;GO:0006612//protein targeting to membrane;GO:0006613//cotranslational protein targeting to membrane;GO:0006614//SRP-dependent cotranslational protein targeting to membrane;GO:0006616//SRP-dependent cotranslational protein targeting to membrane, translocation;…
MSTRG.1976.2	MSTRG.12502	0.993141	7.04064e-05	g1165	--	--	9G6.310	XP_003014776.1 taxid=663331 uncharacterized protein ARB_07337 [Trichophyton benhamiae CBS 112371]	Genetic Information Processing;Cellular Processes;Genetic Information Processing	Folding, sorting and degradation;Transport and catabolism;Folding, sorting and degradation	ko04141//Protein processing in endoplasmic reticulum;ko04145//Phagosome;ko03060//Protein export	K07342;K07342;K07342	GO:0005575//cellular_component;GO:0005622//intracellular anatomical structure;GO:0005737//cytoplasm;GO:0005783//endoplasmic reticulum;GO:0005784//Sec61 translocon complex;GO:0005789//endoplasmic reticulum membrane;GO:0005791//rough endoplasmic reticulum;GO:0005829//cytosol;GO:0012505//endomembrane system;GO:0016020//membrane;GO:0016021//integral component of membrane;GO:0030176//integral componen…	GO:0003674//molecular_function;GO:0005198//structural molecule activity;GO:0005215//transporter activity;GO:0005488//binding;GO:0005543//phospholipid binding;GO:0008289//lipid binding;GO:0008320//protein transmembrane transporter activity;GO:0015399//primary active transmembrane transporter activity;GO:0015450//protein-transporting ATPase activity;GO:0022804//active transmembrane transporter acti…	GO:0000003//reproduction;GO:0001555//oocyte growth;GO:0003006//developmental process involved in reproduction;GO:0006605//protein targeting;GO:0006612//protein targeting to membrane;GO:0006613//cotranslational protein targeting to membrane;GO:0006614//SRP-dependent cotranslational protein targeting to membrane;GO:0006616//SRP-dependent cotranslational protein targeting to membrane, translocation;…
MSTRG.2031.1	MSTRG.12502	0.958385	0.00256167	g1191	--	--	9G6.310	XP_003014776.1 taxid=663331 uncharacterized protein ARB_07337 [Trichophyton benhamiae CBS 112371]	Genetic Information Processing;Cellular Processes;Genetic Information Processing	Folding, sorting and degradation;Transport and catabolism;Folding, sorting and degradation	ko04141//Protein processing in endoplasmic reticulum;ko04145//Phagosome;ko03060//Protein export	K07342;K07342;K07342	GO:0005575//cellular_component;GO:0005622//intracellular anatomical structure;GO:0005737//cytoplasm;GO:0005783//endoplasmic reticulum;GO:0005784//Sec61 translocon complex;GO:0005789//endoplasmic reticulum membrane;GO:0005791//rough endoplasmic reticulum;GO:0005829//cytosol;GO:0012505//endomembrane system;GO:0016020//membrane;GO:0016021//integral component of membrane;GO:0030176//integral componen…	GO:0003674//molecular_function;GO:0005198//structural molecule activity;GO:0005215//transporter activity;GO:0005488//binding;GO:0005543//phospholipid binding;GO:0008289//lipid binding;GO:0008320//protein transmembrane transporter activity;GO:0015399//primary active transmembrane transporter activity;GO:0015450//protein-transporting ATPase activity;GO:0022804//active transmembrane transporter acti…	GO:0000003//reproduction;GO:0001555//oocyte growth;GO:0003006//developmental process involved in reproduction;GO:0006605//protein targeting;GO:0006612//protein targeting to membrane;GO:0006613//cotranslational protein targeting to membrane;GO:0006614//SRP-dependent cotranslational protein targeting to membrane;GO:0006616//SRP-dependent cotranslational protein targeting to membrane, translocation;…
MSTRG.2035.1	MSTRG.12502	0.96382	0.00193979	g1193	--	--	9G6.310	XP_003014776.1 taxid=663331 uncharacterized protein ARB_07337 [Trichophyton benhamiae CBS 112371]	Genetic Information Processing;Cellular Processes;Genetic Information Processing	Folding, sorting and degradation;Transport and catabolism;Folding, sorting and degradation	ko04141//Protein processing in endoplasmic reticulum;ko04145//Phagosome;ko03060//Protein export	K07342;K07342;K07342	GO:0005575//cellular_component;GO:0005622//intracellular anatomical structure;GO:0005737//cytoplasm;GO:0005783//endoplasmic reticulum;GO:0005784//Sec61 translocon complex;GO:0005789//endoplasmic reticulum membrane;GO:0005791//rough endoplasmic reticulum;GO:0005829//cytosol;GO:0012505//endomembrane system;GO:0016020//membrane;GO:0016021//integral component of membrane;GO:0030176//integral componen…	GO:0003674//molecular_function;GO:0005198//structural molecule activity;GO:0005215//transporter activity;GO:0005488//binding;GO:0005543//phospholipid binding;GO:0008289//lipid binding;GO:0008320//protein transmembrane transporter activity;GO:0015399//primary active transmembrane transporter activity;GO:0015450//protein-transporting ATPase activity;GO:0022804//active transmembrane transporter acti…	GO:0000003//reproduction;GO:0001555//oocyte growth;GO:0003006//developmental process involved in reproduction;GO:0006605//protein targeting;GO:0006612//protein targeting to membrane;GO:0006613//cotranslational protein targeting to membrane;GO:0006614//SRP-dependent cotranslational protein targeting to membrane;GO:0006616//SRP-dependent cotranslational protein targeting to membrane, translocation;…
MSTRG.2292.1	MSTRG.12502	0.973486	0.00104519	MSTRG.2292	--	--	9G6.310	XP_003014776.1 taxid=663331 uncharacterized protein ARB_07337 [Trichophyton benhamiae CBS 112371]	Genetic Information Processing;Cellular Processes;Genetic Information Processing	Folding, sorting and degradation;Transport and catabolism;Folding, sorting and degradation	ko04141//Protein processing in endoplasmic reticulum;ko04145//Phagosome;ko03060//Protein export	K07342;K07342;K07342	GO:0005575//cellular_component;GO:0005622//intracellular anatomical structure;GO:0005737//cytoplasm;GO:0005783//endoplasmic reticulum;GO:0005784//Sec61 translocon complex;GO:0005789//endoplasmic reticulum membrane;GO:0005791//rough endoplasmic reticulum;GO:0005829//cytosol;GO:0012505//endomembrane system;GO:0016020//membrane;GO:0016021//integral component of membrane;GO:0030176//integral componen…	GO:0003674//molecular_function;GO:0005198//structural molecule activity;GO:0005215//transporter activity;GO:0005488//binding;GO:0005543//phospholipid binding;GO:0008289//lipid binding;GO:0008320//protein transmembrane transporter activity;GO:0015399//primary active transmembrane transporter activity;GO:0015450//protein-transporting ATPase activity;GO:0022804//active transmembrane transporter acti…	GO:0000003//reproduction;GO:0001555//oocyte growth;GO:0003006//developmental process involved in reproduction;GO:0006605//protein targeting;GO:0006612//protein targeting to membrane;GO:0006613//cotranslational protein targeting to membrane;GO:0006614//SRP-dependent cotranslational protein targeting to membrane;GO:0006616//SRP-dependent cotranslational protein targeting to membrane, translocation;…
MSTRG.2311.1	MSTRG.12502	0.978146	0.000711168	g1356	--	--	9G6.310	XP_003014776.1 taxid=663331 uncharacterized protein ARB_07337 [Trichophyton benhamiae CBS 112371]	Genetic Information Processing;Cellular Processes;Genetic Information Processing	Folding, sorting and degradation;Transport and catabolism;Folding, sorting and degradation	ko04141//Protein processing in endoplasmic reticulum;ko04145//Phagosome;ko03060//Protein export	K07342;K07342;K07342	GO:0005575//cellular_component;GO:0005622//intracellular anatomical structure;GO:0005737//cytoplasm;GO:0005783//endoplasmic reticulum;GO:0005784//Sec61 translocon complex;GO:0005789//endoplasmic reticulum membrane;GO:0005791//rough endoplasmic reticulum;GO:0005829//cytosol;GO:0012505//endomembrane system;GO:0016020//membrane;GO:0016021//integral component of membrane;GO:0030176//integral componen…	GO:0003674//molecular_function;GO:0005198//structural molecule activity;GO:0005215//transporter activity;GO:0005488//binding;GO:0005543//phospholipid binding;GO:0008289//lipid binding;GO:0008320//protein transmembrane transporter activity;GO:0015399//primary active transmembrane transporter activity;GO:0015450//protein-transporting ATPase activity;GO:0022804//active transmembrane transporter acti…	GO:0000003//reproduction;GO:0001555//oocyte growth;GO:0003006//developmental process involved in reproduction;GO:0006605//protein targeting;GO:0006612//protein targeting to membrane;GO:0006613//cotranslational protein targeting to membrane;GO:0006614//SRP-dependent cotranslational protein targeting to membrane;GO:0006616//SRP-dependent cotranslational protein targeting to membrane, translocation;…
MSTRG.2363.1	MSTRG.12502	0.961677	0.00217479	MSTRG.2363	--	--	9G6.310	XP_003014776.1 taxid=663331 uncharacterized protein ARB_07337 [Trichophyton benhamiae CBS 112371]	Genetic Information Processing;Cellular Processes;Genetic Information Processing	Folding, sorting and degradation;Transport and catabolism;Folding, sorting and degradation	ko04141//Protein processing in endoplasmic reticulum;ko04145//Phagosome;ko03060//Protein export	K07342;K07342;K07342	GO:0005575//cellular_component;GO:0005622//intracellular anatomical structure;GO:0005737//cytoplasm;GO:0005783//endoplasmic reticulum;GO:0005784//Sec61 translocon complex;GO:0005789//endoplasmic reticulum membrane;GO:0005791//rough endoplasmic reticulum;GO:0005829//cytosol;GO:0012505//endomembrane system;GO:0016020//membrane;GO:0016021//integral component of membrane;GO:0030176//integral componen…	GO:0003674//molecular_function;GO:0005198//structural molecule activity;GO:0005215//transporter activity;GO:0005488//binding;GO:0005543//phospholipid binding;GO:0008289//lipid binding;GO:0008320//protein transmembrane transporter activity;GO:0015399//primary active transmembrane transporter activity;GO:0015450//protein-transporting ATPase activity;GO:0022804//active transmembrane transporter acti…	GO:0000003//reproduction;GO:0001555//oocyte growth;GO:0003006//developmental process involved in reproduction;GO:0006605//protein targeting;GO:0006612//protein targeting to membrane;GO:0006613//cotranslational protein targeting to membrane;GO:0006614//SRP-dependent cotranslational protein targeting to membrane;GO:0006616//SRP-dependent cotranslational protein targeting to membrane, translocation;…
MSTRG.2631.1	MSTRG.12502	-0.964176	0.0019021	g1543	--	--	9G6.310	XP_003014776.1 taxid=663331 uncharacterized protein ARB_07337 [Trichophyton benhamiae CBS 112371]	Genetic Information Processing;Cellular Processes;Genetic Information Processing	Folding, sorting and degradation;Transport and catabolism;Folding, sorting and degradation	ko04141//Protein processing in endoplasmic reticulum;ko04145//Phagosome;ko03060//Protein export	K07342;K07342;K07342	GO:0005575//cellular_component;GO:0005622//intracellular anatomical structure;GO:0005737//cytoplasm;GO:0005783//endoplasmic reticulum;GO:0005784//Sec61 translocon complex;GO:0005789//endoplasmic reticulum membrane;GO:0005791//rough endoplasmic reticulum;GO:0005829//cytosol;GO:0012505//endomembrane system;GO:0016020//membrane;GO:0016021//integral component of membrane;GO:0030176//integral componen…	GO:0003674//molecular_function;GO:0005198//structural molecule activity;GO:0005215//transporter activity;GO:0005488//binding;GO:0005543//phospholipid binding;GO:0008289//lipid binding;GO:0008320//protein transmembrane transporter activity;GO:0015399//primary active transmembrane transporter activity;GO:0015450//protein-transporting ATPase activity;GO:0022804//active transmembrane transporter acti…	GO:0000003//reproduction;GO:0001555//oocyte growth;GO:0003006//developmental process involved in reproduction;GO:0006605//protein targeting;GO:0006612//protein targeting to membrane;GO:0006613//cotranslational protein targeting to membrane;GO:0006614//SRP-dependent cotranslational protein targeting to membrane;GO:0006616//SRP-dependent cotranslational protein targeting to membrane, translocation;…
MSTRG.2667.1	MSTRG.12502	0.985632	0.000308171	g1568	--	--	9G6.310	XP_003014776.1 taxid=663331 uncharacterized protein ARB_07337 [Trichophyton benhamiae CBS 112371]	Genetic Information Processing;Cellular Processes;Genetic Information Processing	Folding, sorting and degradation;Transport and catabolism;Folding, sorting and degradation	ko04141//Protein processing in endoplasmic reticulum;ko04145//Phagosome;ko03060//Protein export	K07342;K07342;K07342	GO:0005575//cellular_component;GO:0005622//intracellular anatomical structure;GO:0005737//cytoplasm;GO:0005783//endoplasmic reticulum;GO:0005784//Sec61 translocon complex;GO:0005789//endoplasmic reticulum membrane;GO:0005791//rough endoplasmic reticulum;GO:0005829//cytosol;GO:0012505//endomembrane system;GO:0016020//membrane;GO:0016021//integral component of membrane;GO:0030176//integral componen…	GO:0003674//molecular_function;GO:0005198//structural molecule activity;GO:0005215//transporter activity;GO:0005488//binding;GO:0005543//phospholipid binding;GO:0008289//lipid binding;GO:0008320//protein transmembrane transporter activity;GO:0015399//primary active transmembrane transporter activity;GO:0015450//protein-transporting ATPase activity;GO:0022804//active transmembrane transporter acti…	GO:0000003//reproduction;GO:0001555//oocyte growth;GO:0003006//developmental process involved in reproduction;GO:0006605//protein targeting;GO:0006612//protein targeting to membrane;GO:0006613//cotranslational protein targeting to membrane;GO:0006614//SRP-dependent cotranslational protein targeting to membrane;GO:0006616//SRP-dependent cotranslational protein targeting to membrane, translocation;…
MSTRG.2710.1	MSTRG.12502	0.975076	0.000924063	MSTRG.2710	--	--	9G6.310	XP_003014776.1 taxid=663331 uncharacterized protein ARB_07337 [Trichophyton benhamiae CBS 112371]	Genetic Information Processing;Cellular Processes;Genetic Information Processing	Folding, sorting and degradation;Transport and catabolism;Folding, sorting and degradation	ko04141//Protein processing in endoplasmic reticulum;ko04145//Phagosome;ko03060//Protein export	K07342;K07342;K07342	GO:0005575//cellular_component;GO:0005622//intracellular anatomical structure;GO:0005737//cytoplasm;GO:0005783//endoplasmic reticulum;GO:0005784//Sec61 translocon complex;GO:0005789//endoplasmic reticulum membrane;GO:0005791//rough endoplasmic reticulum;GO:0005829//cytosol;GO:0012505//endomembrane system;GO:0016020//membrane;GO:0016021//integral component of membrane;GO:0030176//integral componen…	GO:0003674//molecular_function;GO:0005198//structural molecule activity;GO:0005215//transporter activity;GO:0005488//binding;GO:0005543//phospholipid binding;GO:0008289//lipid binding;GO:0008320//protein transmembrane transporter activity;GO:0015399//primary active transmembrane transporter activity;GO:0015450//protein-transporting ATPase activity;GO:0022804//active transmembrane transporter acti…	GO:0000003//reproduction;GO:0001555//oocyte growth;GO:0003006//developmental process involved in reproduction;GO:0006605//protein targeting;GO:0006612//protein targeting to membrane;GO:0006613//cotranslational protein targeting to membrane;GO:0006614//SRP-dependent cotranslational protein targeting to membrane;GO:0006616//SRP-dependent cotranslational protein targeting to membrane, translocation;…
MSTRG.2814.1	MSTRG.12502	0.973874	0.0010149	g1656	--	--	9G6.310	XP_003014776.1 taxid=663331 uncharacterized protein ARB_07337 [Trichophyton benhamiae CBS 112371]	Genetic Information Processing;Cellular Processes;Genetic Information Processing	Folding, sorting and degradation;Transport and catabolism;Folding, sorting and degradation	ko04141//Protein processing in endoplasmic reticulum;ko04145//Phagosome;ko03060//Protein export	K07342;K07342;K07342	GO:0005575//cellular_component;GO:0005622//intracellular anatomical structure;GO:0005737//cytoplasm;GO:0005783//endoplasmic reticulum;GO:0005784//Sec61 translocon complex;GO:0005789//endoplasmic reticulum membrane;GO:0005791//rough endoplasmic reticulum;GO:0005829//cytosol;GO:0012505//endomembrane system;GO:0016020//membrane;GO:0016021//integral component of membrane;GO:0030176//integral componen…	GO:0003674//molecular_function;GO:0005198//structural molecule activity;GO:0005215//transporter activity;GO:0005488//binding;GO:0005543//phospholipid binding;GO:0008289//lipid binding;GO:0008320//protein transmembrane transporter activity;GO:0015399//primary active transmembrane transporter activity;GO:0015450//protein-transporting ATPase activity;GO:0022804//active transmembrane transporter acti…	GO:0000003//reproduction;GO:0001555//oocyte growth;GO:0003006//developmental process involved in reproduction;GO:0006605//protein targeting;GO:0006612//protein targeting to membrane;GO:0006613//cotranslational protein targeting to membrane;GO:0006614//SRP-dependent cotranslational protein targeting to membrane;GO:0006616//SRP-dependent cotranslational protein targeting to membrane, translocation;…
MSTRG.2825.3	MSTRG.12502	0.962722	0.00205862	g1661	--	--	9G6.310	XP_003014776.1 taxid=663331 uncharacterized protein ARB_07337 [Trichophyton benhamiae CBS 112371]	Genetic Information Processing;Cellular Processes;Genetic Information Processing	Folding, sorting and degradation;Transport and catabolism;Folding, sorting and degradation	ko04141//Protein processing in endoplasmic reticulum;ko04145//Phagosome;ko03060//Protein export	K07342;K07342;K07342	GO:0005575//cellular_component;GO:0005622//intracellular anatomical structure;GO:0005737//cytoplasm;GO:0005783//endoplasmic reticulum;GO:0005784//Sec61 translocon complex;GO:0005789//endoplasmic reticulum membrane;GO:0005791//rough endoplasmic reticulum;GO:0005829//cytosol;GO:0012505//endomembrane system;GO:0016020//membrane;GO:0016021//integral component of membrane;GO:0030176//integral componen…	GO:0003674//molecular_function;GO:0005198//structural molecule activity;GO:0005215//transporter activity;GO:0005488//binding;GO:0005543//phospholipid binding;GO:0008289//lipid binding;GO:0008320//protein transmembrane transporter activity;GO:0015399//primary active transmembrane transporter activity;GO:0015450//protein-transporting ATPase activity;GO:0022804//active transmembrane transporter acti…	GO:0000003//reproduction;GO:0001555//oocyte growth;GO:0003006//developmental process involved in reproduction;GO:0006605//protein targeting;GO:0006612//protein targeting to membrane;GO:0006613//cotranslational protein targeting to membrane;GO:0006614//SRP-dependent cotranslational protein targeting to membrane;GO:0006616//SRP-dependent cotranslational protein targeting to membrane, translocation;…
MSTRG.2827.1	MSTRG.12502	0.957353	0.00268937	g1663	--	--	9G6.310	XP_003014776.1 taxid=663331 uncharacterized protein ARB_07337 [Trichophyton benhamiae CBS 112371]	Genetic Information Processing;Cellular Processes;Genetic Information Processing	Folding, sorting and degradation;Transport and catabolism;Folding, sorting and degradation	ko04141//Protein processing in endoplasmic reticulum;ko04145//Phagosome;ko03060//Protein export	K07342;K07342;K07342	GO:0005575//cellular_component;GO:0005622//intracellular anatomical structure;GO:0005737//cytoplasm;GO:0005783//endoplasmic reticulum;GO:0005784//Sec61 translocon complex;GO:0005789//endoplasmic reticulum membrane;GO:0005791//rough endoplasmic reticulum;GO:0005829//cytosol;GO:0012505//endomembrane system;GO:0016020//membrane;GO:0016021//integral component of membrane;GO:0030176//integral componen…	GO:0003674//molecular_function;GO:0005198//structural molecule activity;GO:0005215//transporter activity;GO:0005488//binding;GO:0005543//phospholipid binding;GO:0008289//lipid binding;GO:0008320//protein transmembrane transporter activity;GO:0015399//primary active transmembrane transporter activity;GO:0015450//protein-transporting ATPase activity;GO:0022804//active transmembrane transporter acti…	GO:0000003//reproduction;GO:0001555//oocyte growth;GO:0003006//developmental process involved in reproduction;GO:0006605//protein targeting;GO:0006612//protein targeting to membrane;GO:0006613//cotranslational protein targeting to membrane;GO:0006614//SRP-dependent cotranslational protein targeting to membrane;GO:0006616//SRP-dependent cotranslational protein targeting to membrane, translocation;…
MSTRG.2851.1	MSTRG.12502	-0.977846	0.000730744	MSTRG.2851	--	--	9G6.310	XP_003014776.1 taxid=663331 uncharacterized protein ARB_07337 [Trichophyton benhamiae CBS 112371]	Genetic Information Processing;Cellular Processes;Genetic Information Processing	Folding, sorting and degradation;Transport and catabolism;Folding, sorting and degradation	ko04141//Protein processing in endoplasmic reticulum;ko04145//Phagosome;ko03060//Protein export	K07342;K07342;K07342	GO:0005575//cellular_component;GO:0005622//intracellular anatomical structure;GO:0005737//cytoplasm;GO:0005783//endoplasmic reticulum;GO:0005784//Sec61 translocon complex;GO:0005789//endoplasmic reticulum membrane;GO:0005791//rough endoplasmic reticulum;GO:0005829//cytosol;GO:0012505//endomembrane system;GO:0016020//membrane;GO:0016021//integral component of membrane;GO:0030176//integral componen…	GO:0003674//molecular_function;GO:0005198//structural molecule activity;GO:0005215//transporter activity;GO:0005488//binding;GO:0005543//phospholipid binding;GO:0008289//lipid binding;GO:0008320//protein transmembrane transporter activity;GO:0015399//primary active transmembrane transporter activity;GO:0015450//protein-transporting ATPase activity;GO:0022804//active transmembrane transporter acti…	GO:0000003//reproduction;GO:0001555//oocyte growth;GO:0003006//developmental process involved in reproduction;GO:0006605//protein targeting;GO:0006612//protein targeting to membrane;GO:0006613//cotranslational protein targeting to membrane;GO:0006614//SRP-dependent cotranslational protein targeting to membrane;GO:0006616//SRP-dependent cotranslational protein targeting to membrane, translocation;…
MSTRG.2855.1	MSTRG.12502	-0.993198	6.92412e-05	MSTRG.2855	--	--	9G6.310	XP_003014776.1 taxid=663331 uncharacterized protein ARB_07337 [Trichophyton benhamiae CBS 112371]	Genetic Information Processing;Cellular Processes;Genetic Information Processing	Folding, sorting and degradation;Transport and catabolism;Folding, sorting and degradation	ko04141//Protein processing in endoplasmic reticulum;ko04145//Phagosome;ko03060//Protein export	K07342;K07342;K07342	GO:0005575//cellular_component;GO:0005622//intracellular anatomical structure;GO:0005737//cytoplasm;GO:0005783//endoplasmic reticulum;GO:0005784//Sec61 translocon complex;GO:0005789//endoplasmic reticulum membrane;GO:0005791//rough endoplasmic reticulum;GO:0005829//cytosol;GO:0012505//endomembrane system;GO:0016020//membrane;GO:0016021//integral component of membrane;GO:0030176//integral componen…	GO:0003674//molecular_function;GO:0005198//structural molecule activity;GO:0005215//transporter activity;GO:0005488//binding;GO:0005543//phospholipid binding;GO:0008289//lipid binding;GO:0008320//protein transmembrane transporter activity;GO:0015399//primary active transmembrane transporter activity;GO:0015450//protein-transporting ATPase activity;GO:0022804//active transmembrane transporter acti…	GO:0000003//reproduction;GO:0001555//oocyte growth;GO:0003006//developmental process involved in reproduction;GO:0006605//protein targeting;GO:0006612//protein targeting to membrane;GO:0006613//cotranslational protein targeting to membrane;GO:0006614//SRP-dependent cotranslational protein targeting to membrane;GO:0006616//SRP-dependent cotranslational protein targeting to membrane, translocation;…
MSTRG.287.1	MSTRG.12502	0.969934	0.00134238	MSTRG.287	--	--	9G6.310	XP_003014776.1 taxid=663331 uncharacterized protein ARB_07337 [Trichophyton benhamiae CBS 112371]	Genetic Information Processing;Cellular Processes;Genetic Information Processing	Folding, sorting and degradation;Transport and catabolism;Folding, sorting and degradation	ko04141//Protein processing in endoplasmic reticulum;ko04145//Phagosome;ko03060//Protein export	K07342;K07342;K07342	GO:0005575//cellular_component;GO:0005622//intracellular anatomical structure;GO:0005737//cytoplasm;GO:0005783//endoplasmic reticulum;GO:0005784//Sec61 translocon complex;GO:0005789//endoplasmic reticulum membrane;GO:0005791//rough endoplasmic reticulum;GO:0005829//cytosol;GO:0012505//endomembrane system;GO:0016020//membrane;GO:0016021//integral component of membrane;GO:0030176//integral componen…	GO:0003674//molecular_function;GO:0005198//structural molecule activity;GO:0005215//transporter activity;GO:0005488//binding;GO:0005543//phospholipid binding;GO:0008289//lipid binding;GO:0008320//protein transmembrane transporter activity;GO:0015399//primary active transmembrane transporter activity;GO:0015450//protein-transporting ATPase activity;GO:0022804//active transmembrane transporter acti…	GO:0000003//reproduction;GO:0001555//oocyte growth;GO:0003006//developmental process involved in reproduction;GO:0006605//protein targeting;GO:0006612//protein targeting to membrane;GO:0006613//cotranslational protein targeting to membrane;GO:0006614//SRP-dependent cotranslational protein targeting to membrane;GO:0006616//SRP-dependent cotranslational protein targeting to membrane, translocation;…
MSTRG.290.1	MSTRG.12502	0.97334	0.00105669	MSTRG.290	--	--	9G6.310	XP_003014776.1 taxid=663331 uncharacterized protein ARB_07337 [Trichophyton benhamiae CBS 112371]	Genetic Information Processing;Cellular Processes;Genetic Information Processing	Folding, sorting and degradation;Transport and catabolism;Folding, sorting and degradation	ko04141//Protein processing in endoplasmic reticulum;ko04145//Phagosome;ko03060//Protein export	K07342;K07342;K07342	GO:0005575//cellular_component;GO:0005622//intracellular anatomical structure;GO:0005737//cytoplasm;GO:0005783//endoplasmic reticulum;GO:0005784//Sec61 translocon complex;GO:0005789//endoplasmic reticulum membrane;GO:0005791//rough endoplasmic reticulum;GO:0005829//cytosol;GO:0012505//endomembrane system;GO:0016020//membrane;GO:0016021//integral component of membrane;GO:0030176//integral componen…	GO:0003674//molecular_function;GO:0005198//structural molecule activity;GO:0005215//transporter activity;GO:0005488//binding;GO:0005543//phospholipid binding;GO:0008289//lipid binding;GO:0008320//protein transmembrane transporter activity;GO:0015399//primary active transmembrane transporter activity;GO:0015450//protein-transporting ATPase activity;GO:0022804//active transmembrane transporter acti…	GO:0000003//reproduction;GO:0001555//oocyte growth;GO:0003006//developmental process involved in reproduction;GO:0006605//protein targeting;GO:0006612//protein targeting to membrane;GO:0006613//cotranslational protein targeting to membrane;GO:0006614//SRP-dependent cotranslational protein targeting to membrane;GO:0006616//SRP-dependent cotranslational protein targeting to membrane, translocation;…
[truncated: 246,182+ more rows]

## Sheet: cellular component
GO ID	Description	trans (1900)	All (4952)	pvalue	p.adjust	Genes
GO:0009277	fungal-type cell wall	32	52	0.000564611	0.753756	g1085(ARB_01444);g1375(artA);g1444(FBA1);g1483(PEP2);g1859(L1);g1926(crf2);g2247(-);g2361(met26);g2758(CaO19.251);g3078(gel1);g3463(-);g3572(-);g3680(catA);g3825(gel2);g3874(ARB_02741);g3888(-);g3981(TEF3);g4146(CDC3);g4305(CaO19.11733);g4636(ARB_05253);g5043(ARB_02797);g5569(btgC);g5597(HYPA);g5991(ARB_01545);g618(TPI1);g6457(mpg1);g6583(ipp1);g6732(ARB_01017);g680(BQ2027_MB2977);g7078(cta1);g73…
GO:0005775	vacuolar lumen	18	26	0.00136889	0.913732	g1176(rny1);g1198(ARB_01325);g1483(PEP2);g1611(cct8);g2729(-);g3138(SPBC530.12c);g3451(ARB_03431);g3877(B14D6.310);g4651(bipA);g5360(asah-1);g5507(SUB8);g5950(CPYA);g6217(ucp10);g6371(dscC);g6592(dapA);g7088(ATG15);g7569(-);g975(pmp3)
GO:0031225	anchored component of membrane	17	25	0.00252255	0.922425	g1483(PEP2);g1486(ARB_02922);g1616(OPSB);g1926(crf2);g2247(-);g3078(gel1);g3567(ARB_07487);g3825(gel2);g3874(ARB_02741);g3888(-);g4636(ARB_05253);g5026(ARB_03674);g5791(SCPA);g58(SCPB);g5991(ARB_01545);g6732(ARB_01017);g7384(ARB_07371)
[truncated: 1,332 more rows]

## Sheet: molecular function
GO ID	Description	trans (2309)	All (6004)	pvalue	p.adjust	Genes
[truncated: 2,567 more rows]

[truncated: 2 more sheets: biological process, KEGG enrichment]
