# Supplementary material for: ﻿Stage-specific RNA regulomes of Trichophyton mentagrophytes: mRNA-lncRNA-miRNA interplay in spore-hypha transition
Source: IMA Fungus. 2025 Nov 5;16:e166433. doi: 10.3897/imafungus.16.166433 (PMC12612851; doi:10.3897/imafungus.16.166433)
Supplement: Supplementary material 2 — Supplementary tables S1–S13 [file imafungus-16-e166433-s002.zip › 166433_0R-4-A_revised_Supplementary_Table_10.xlsx]

## Sheet: know tags
id	length	seq	S1_count	S2_count	S3_count	H1_count	H2_count	H3_count	S1_TPM	S2_TPM	S3_TPM	H1_TPM	H2_TPM	H3_TPM
miR-122-x	23	TGGAGTGTGACAATGGTGTTTGT	14073	16423	990	10698	9499	14623	136978	138145	12574.3	125261	101108	110365
miR-26-x	22	TTCAAGTAATCCAGGATAGGCT	6281	7414	3657	5650	6179	11181	61135.5	62364.4	46448.7	66154.6	65769.7	84386.8
miR-100-x	22	AACCCGTAGATCCGAACTTGTG	6687	7422	1817	5087	4846	7043	65087.3	62431.7	23078.3	59562.6	51581.2	53155.9
miR-192-x	21	CTGACCTATGAATTGACAGCC	6478	8148	918	4500	4508	7123	63053	68538.6	11659.8	52689.5	47983.5	53759.7
let-7-x	22	TGAGGTAGTAGGTTGTATAGTT	4459	5065	4026	3584	3918	6269	43401.2	42605.3	51135.5	41964.3	41703.5	47314.3
miR-143-y	22	TGAGATGAAGCACTGTAGCTCT	3043	3258	5231	2452	3183	6207	29618.7	27405.3	66440.6	28709.9	33880.1	46846.3
miR-30-x	24	TGTAAACATCCTTGACTGGAAGCT	3215	3812	2142	2844	3686	6197	31292.9	32065.4	27206.2	33299.8	39234.1	46770.9
miR-125-x	22	TCCCTGAGACCCTAACTTGTGA	2776	2951	1935	4043	6252	3632	27019.9	24822.9	24577	47338.6	66546.7	27411.9
miR-750-y	23	CCAGATCTAACTCTTCCAGCTCA	4717	5292	12	3469	3167	4874	45912.5	44514.7	152.416	40617.8	33709.8	36785.7
miR-21-x	23	TAGCTTATCAGACTGATGTTGAC	2278	2955	6120	1760	1751	2930	22172.7	24856.6	77732.1	20607.5	18637.8	22113.7
miR-27-y	21	TTCACAGTGGCTAAGTTCTGC	1833	2030	1862	1616	2150	4700	17841.3	17075.8	23649.9	18921.4	22884.8	35472.5
miR166-y	21	TCTCGGACCAGGCTTCATTCC	349	483	12347	209	207	243	3396.96	4062.85	156823	2447.13	2203.32	1834
miR-191-x	22	CAACGGAATCCCAAAAGCAGCT	1844	2187	940	2178	2724	2796	17948.4	18396.4	11939.2	25501.7	28994.5	21102.4
miR-148-y	22	TCAGTGCACTACAGAACTTTGT	2109	2308	367	1701	1380	2481	20527.7	19414.2	4661.38	19916.6	14688.8	18725
miR-22-y	22	AAGCTGCCAGTTGAAGAACTGT	1661	1941	1197	1397	1340	2088	16167.2	16327.1	15203.5	16357.2	14263.1	15758.8
miR-124-y	20	TAAGGCACGCGGTGAATGCC	1807	2106	482	1315	1239	1852	17588.3	17715	6122.03	15397	13188	13977.7
miR-99-x	21	AACCCGTAGATCCGATCTTGT	1191	1323	995	1541	1708	1986	11592.5	11128.7	12637.8	18043.2	18180.1	14989
miR-194-x	22	TGTAACAGCAACTCCATGTGGA	1743	2144	246	1277	1196	1932	16965.3	18034.7	3124.52	14952.1	12730.3	14581.5
miR-181-x	23	AACATTCAACGCTGTCGGTGAGT	988	1016	1071	1089	2384	1665	9616.6	8546.29	13603.1	12750.9	25375.5	12566.3
miR-128-y	21	TCACAGTGAACCGGTCTCTTT	1794	1894	169	1318	1223	1794	17461.7	15931.8	2146.52	15432.2	13017.7	13539.9
miR-146-x	24	TGAGAACTGAATTCCATAGGCTGT	1105	1299	1646	828	872	1230	10755.4	10926.8	20906.4	9694.87	9281.63	9283.23
miR-92-y	22	TATTGCACTTGTCCCGGCCTGT	1013	1220	808	932	1149	1302	9859.94	10262.3	10262.7	10912.6	12230	9826.64
miR396-x	21	TCCACAGGCTTTCTTGAACTG	860	1664	2223	458	434	628	8370.73	13997.1	28235	5362.62	4619.53	4739.73
miR-200-y	23	TAATACTGCCGGGTAATGATGGA	1124	1356	342	889	1014	1281	10940.3	11406.3	4343.85	10409.1	10793.1	9668.14
miR-10-x	22	TACCCTGTAGATCCGAATTTGT	660	878	734	645	802	1351	6424.05	7385.47	9322.77	7552.16	8536.55	10196.5
miR-145-x	23	GTCCAGTTTTCCCAGGAATCCCT	198	215	363	875	2564	740	1927.21	1808.52	4610.58	10245.2	27291.4	5585.03
miR-126-y	22	TCGTACCGTGAGTAATAATGCG	334	361	1113	419	641	1440	3250.96	3036.62	14136.6	4905.98	6822.85	10868.2
miR-199-x	23	CCCAGTGTTCAGACTACCTGTTC	522	587	766	472	655	882	5080.84	4937.67	9729.21	5526.54	6971.87	6656.75
miR-127-y	20	TCGGATCCGTCTGAGCTTGG	774	902	385	553	512	732	7533.65	7587.36	4890.01	6474.95	5449.77	5524.65
miR-215-x	22	ATGACCTATGAATTGACAGACA	786	913	133	585	503	870	7650.45	7679.88	1689.28	6849.64	5353.97	6566.19
miR-184-y	21	TGGACGGAGAACTGATAAGGG	744	911	32	549	482	774	7241.65	7663.06	406.442	6428.12	5130.44	5841.64
miR-9-z	23	TCTTTGGTTATCTAGCTGTATGA	678	802	149	534	501	795	6599.25	6746.19	1892.5	6252.49	5332.68	6000.14
miR-275-y	23	TCAGGTACCTGATGTAGCGCGCG	763	818	2	511	540	782	7426.59	6880.77	25.4026	5983.19	5747.8	5902.02
miR-100-z	23	AACCCGTAGATCCGAACTTGTGA	617	683	237	510	516	664	6005.51	5745.19	3010.21	5971.48	5492.34	5011.43
miR5077-z	18	TTCGCACCGGGTTCACCA	244	576	643	317	555	860	2374.95	4845.14	8166.95	3711.68	5907.46	6490.71
miR-101-y	21	GTACAGTACTGTGATAACTGA	524	662	229	426	412	766	5100.3	5568.55	2908.6	4987.94	4385.36	5781.26
miR-151-x	21	TCGAGGAGCTCACAGTCTAGT	366	476	293	374	397	703	3562.43	4003.97	3721.49	4379.08	4225.7	5305.78
miR-995-z	21	TAGCACCACAGGATTCAGCAT	527	634	1	375	408	528	5129.5	5333.02	12.7013	4390.79	4342.78	3985
miR-1175-y	25	TGAGATTCAACTCCTCCAACTTAGT	544	639	0	412	328	545	5294.97	5375.08	0.01	4824.02	3491.26	4113.3
miR-23-y	21	ATCACATTGCCAGGGATTTCC	250	296	263	364	650	624	2433.35	2489.86	3340.45	4262	6918.65	4709.54
miR-24-y	20	TGGCTCAGTTCAGCAGGAAC	248	320	277	326	334	807	2413.88	2691.74	3518.26	3817.06	3555.12	6090.7
miR-125-z	23	TCCCTGAGACCCTAACTTGTGAA	216	285	242	327	654	371	2102.41	2397.34	3073.72	3828.77	6961.22	2800.06
miR-141-y	23	TAACACTGTCTGGTAAAGATGGC	402	524	36	309	314	508	3912.83	4407.73	457.247	3618.01	3342.24	3834.05
miR-28-z	21	TCGAGGAGCTCACAGTCTAGT	274	359	195	292	308	534	2666.95	3019.8	2476.76	3418.96	3278.37	4030.28
miR-126-x	21	CATTATTACTTTTGGTACGCG	259	331	94	260	341	622	2520.95	2784.27	1193.92	3044.28	3629.63	4694.45
miR-29-y	21	TAGCACCATCTGAAATCGGTT	246	264	272	202	239	423	2394.42	2220.69	3454.76	2365.17	2543.93	3192.53
miR-12286-x	21	TGGGGCTGTAGGGCTGGGAGG	104	125	100	256	288	669	1012.27	1051.46	1270.13	2997.45	3065.49	5049.17
bantam-y	23	TGAGATCATTGTGAAAGCTGATT	351	380	30	242	190	335	3416.42	3196.45	381.039	2833.52	2022.37	2528.36
miR-99-z	23	AACCCGTAGATCCGATCTTGTGA	122	162	154	238	354	435	1187.48	1362.7	1956	2786.69	3768	3283.09
miR-2004-y	18	ACATACGACCACAGGAAG	256	320	351	128	197	164	2491.75	2691.74	4458.16	1498.72	2096.88	1237.76
miR-103-y	23	AGCAGCATTGTACAGGGCTATGA	225	279	210	185	194	299	2190.02	2346.86	2667.28	2166.12	2064.95	2256.65
miR-423-y	23	AGCTCGGTCTGAGGCCCCTCAGT	194	246	207	188	327	196	1888.28	2069.28	2629.17	2201.25	3480.61	1479.28
miR-107-z	23	AGCAGCATTGTACAGGGCTATGA	207	262	198	168	180	275	2014.81	2203.87	2514.86	1967.07	1915.93	2075.52
miR5300-z	22	TCCCCAGTCCAGGCATTCCAAC	3	1	1236	0	1	5	29.2002	8.4117	15698.8	0.01	10.6441	37.7367
miR948-z	21	TCTGGCTGTGTGCGTTCCGGT	171	135	228	222	190	246	1664.41	1135.58	2895.9	2599.35	2022.37	1856.65
miR-378-y	22	ACTGGACTTGGAGTCAGAAGGC	234	245	85	175	188	263	2277.62	2060.87	1079.61	2049.04	2001.09	1984.95
miR-21-y	21	CAACACCAGTCGATGGGCTGT	157	165	423	103	89	143	1528.14	1387.93	5372.66	1206	947.322	1079.27
miR-434-y	22	TTTGAACCATCACTCGACTCCT	224	251	22	171	143	232	2180.28	2111.34	279.429	2002.2	1522.1	1750.98
miR-10174-y	21	ATCACATTGCCAGGGATTACC	93	129	87	171	287	266	905.206	1085.11	1105.01	2002.2	3054.85	2007.59
miR-16-x	22	TAGCAGCACGTAAATATTGGCG	140	155	208	124	120	277	1362.68	1303.81	2641.87	1451.89	1277.29	2090.61
miR-182-x	24	TTTGGCAATGGTAGAACTCACACT	211	250	44	148	126	217	2053.75	2102.93	558.858	1732.9	1341.15	1637.77
miR-199-y	21	ACAGTAGTCTGCACATTGGTT	118	143	179	103	115	268	1148.54	1202.87	2273.54	1206	1224.07	2022.69
miR-222-y	24	AGCTACATCTGGCTACTGGGTCTC	165	169	211	108	107	164	1606.01	1421.58	2679.98	1264.55	1138.92	1237.76
miR-12-z	23	TGAGTATTACATCAGGTACTGGT	198	195	0	158	151	213	1927.21	1640.28	0.01	1849.99	1607.26	1607.58
miR-2-y	23	TATCACAGCCAGCTTTGATGAGC	193	252	9	123	123	201	1878.55	2119.75	114.312	1440.18	1309.22	1517.02
miR-140-y	23	ACCACAGGGTAGAACCACGGACT	136	166	80	166	148	200	1323.74	1396.34	1016.11	1943.66	1575.32	1509.47
miR-142-x	21	CATAAAGTAGAAAGCACTACT	86	120	230	104	137	161	837.073	1009.4	2921.3	1217.71	1458.24	1215.12
miR482-y	22	TTACCGATTCCCCCCATTCCAA	13	5	804	1	1	4	126.534	42.0585	10211.9	11.7088	10.6441	30.1894
miR-317-y	25	TGAACACAGCTGGTGGTATCTCAGT	176	197	8	128	118	167	1713.08	1657.11	101.611	1498.72	1256	1260.41
miR156-x	21	TGACAAAAGAAAGAGAACACA	184	214	146	76	65	104	1790.95	1800.1	1854.39	889.867	691.865	784.923
miR-371-x	21	ACTCAAACTGTGGGGGCACTT	163	199	2	130	109	179	1586.54	1673.93	25.4026	1522.14	1160.2	1350.97
miR156-z	22	TGACAAAAGAAAGAGAACACAG	231	197	187	49	65	46	2248.42	1657.11	2375.15	573.73	691.865	347.178
miR-144-y	22	TACAGTATAGATGATGTACTCT	141	175	80	95	120	159	1372.41	1472.05	1016.11	1112.33	1277.29	1200.03
miR-25-y	22	CATTGCACTTGTCTCGGTCTGA	109	115	164	95	98	175	1060.94	967.346	2083.02	1112.33	1043.12	1320.78
miR-183-x	22	TATGGCACTGGTAGAATTCACT	128	177	45	93	107	184	1245.88	1488.87	571.559	1088.92	1138.92	1388.71
miR-363-y	23	AATTGCACGGTATCCATCTGTAA	156	158	1	114	115	187	1518.41	1329.05	12.7013	1334.8	1224.07	1411.35
miR-372-y	23	AAAGTGCTGCGACATTTGAGCGT	154	191	1	109	93	180	1498.94	1606.64	12.7013	1276.26	989.899	1358.52
miR162-y	21	TCGATAAACCTCTGCATCCAG	29	40	595	18	9	23	282.269	336.468	7557.28	210.758	95.7967	173.589
miR-200-x	22	CATCTTACCGGACAGCATTAGA	146	166	9	113	97	151	1421.08	1396.34	114.312	1323.09	1032.48	1139.65
miR-320-y	22	AAAAGCTGGGTTGAGAGGGCGA	83	107	100	87	173	108	807.872	900.052	1270.13	1018.66	1841.42	815.113
miR-305-x	23	ATTGTACTTCATCAGGTGCTCGG	133	156	1	93	100	149	1294.54	1312.23	12.7013	1088.92	1064.41	1124.55
miR-8-x	22	CATCTTACCGGACAGCATTAGA	135	151	0	95	80	138	1314.01	1270.17	0.01	1112.33	851.526	1041.53
miR-20-x	23	TAAAGTGCTTATAGTGCAGGTAG	104	135	83	86	62	126	1012.27	1135.58	1054.21	1006.96	659.933	950.965
miR-451-x	21	AAACCGTTACCATTACTGAGT	56	54	96	29	54	286	545.071	454.232	1219.33	339.555	574.78	2158.54
miR-1-y	22	TGGAATGTAAAGAAGTATGGAG	115	126	14	94	77	128	1119.34	1059.87	177.818	1100.63	819.594	966.06
miR-944-z	19	TATTGTATATCGGATGATA	95	106	99	80	77	96	924.673	891.64	1257.43	936.702	819.594	724.545
miR-425-x	25	AATGACACGATCACTCCCGCTGAGC	97	112	25	99	93	125	944.14	942.111	317.533	1159.17	989.899	943.418
miR-2478-z	18	ATCCCACTCCTGACACCA	122	89	80	72	91	90	1187.48	748.641	1016.11	843.032	968.611	679.261
miR-423-x	23	TGAGGGGCAGAGAGCGAGACTTT	57	89	90	66	136	101	554.804	748.641	1143.12	772.779	1447.59	762.281
miR-23-z	24	ATCACATTGCCAGGGATTACCACT	37	49	50	60	191	147	360.136	412.173	635.066	702.527	2033.02	1109.46
miR-375-y	22	TTTGTTCGTTCGGCTCGCGTGA	95	109	28	76	82	114	924.673	916.876	355.637	889.867	872.814	860.397
miR-4439-z	19	AGACTGATACCTTGGCGGC	115	124	112	49	54	31	1119.34	1043.05	1422.55	573.73	574.78	233.968
miR-145-y	21	ATTCCTGGAAATACTGTTCTT	76	69	111	60	55	111	739.739	580.408	1409.85	702.527	585.424	837.755
miR-136-y	22	CATCATCGTCTCAAATGAGTCT	90	111	34	62	51	79	876.006	933.699	431.845	725.944	542.848	596.24
miR-484-x	22	TCAGGCTCAGTCCCCTCCCGAT	35	59	137	47	66	63	340.669	496.29	1740.08	550.313	702.509	475.483
miR-210-z	22	CTGTGCGTGTGACAGCGGCTGA	82	93	18	66	58	84	798.139	782.288	228.624	772.779	617.356	633.977
miR-409-x	23	AGGTTACCCGAGCAACTTTGCAT	71	85	41	53	61	87	691.072	714.995	520.754	620.565	649.288	656.619
miR-76-y	19	TACGTTGTTGATGAAGGCT	89	110	125	12	7	48	866.273	925.287	1587.66	140.505	74.5085	362.272
miR-192-z	24	CTGACCTATGAATTGACAGCCAGT	74	93	13	62	66	82	720.272	782.288	165.117	725.944	702.509	618.882
miR-19-y	21	TGTGCAAATCCATGCAAAACT	69	78	37	57	73	75	671.605	656.113	469.949	667.4	777.017	566.051
miR-541-x	25	AAGGGATTCTGATGTTGGTCACACT	93	93	11	56	52	83	905.206	782.288	139.714	655.692	553.492	626.429
miR-300-y	22	TATGCAAGGGCAAGCTCTCTTC	91	90	7	66	51	80	885.74	757.053	88.9092	772.779	542.848	603.787
miR171-z	20	TTGGACCGTTCCAATATCAC	95	100	100	23	17	46	924.673	841.17	1270.13	269.302	180.949	347.178
miR-30-y	22	CTTTCAGTCGGATGTTTACAGC	45	61	51	68	61	89	438.003	513.114	647.767	796.197	649.288	671.713
miR-335-y	22	TTTTTCATTATTGCTCCTGACC	78	89	13	57	54	83	759.205	748.641	165.117	667.4	574.78	626.429
miR-276-y	22	TAGGAACTTCATACCGTGCTCT	69	90	41	39	52	77	671.605	757.053	520.754	456.642	553.492	581.145
miR-411-x	21	TAGTAGACCGTATAGCGTACG	69	65	47	59	51	77	671.605	546.761	596.962	690.818	542.848	581.145
miR-28-y	22	CACTAGATTGTGAGCTCCTGGA	46	52	59	50	75	83	447.736	437.409	749.378	585.439	798.306	626.429
miR-3968-z	18	ATCCCACTCCTGACACCA	76	55	64	51	55	62	739.739	462.644	812.884	597.148	585.424	467.935
let-7-z	23	TGAGGTAGTAGGTTGTATAGTTA	45	69	79	42	51	70	438.003	580.408	1003.4	491.769	542.848	528.314
miR-151-y	22	CTAGACTGAAGCTCCTTGAGGA	49	62	47	34	58	97	476.937	521.525	596.962	398.099	617.356	732.092
miR-152-y	21	TCAGTGCATGACAGAACTTGG	35	52	48	38	41	130	340.669	437.409	609.663	444.934	436.407	981.154
miR-15-x	22	TAGCAGCACATCATGGTTTACA	44	54	67	42	60	75	428.27	454.232	850.988	491.769	638.644	566.051
miR-361-x	22	TTATCAGAATCTCCAGGGGTAC	51	59	53	42	70	61	496.404	496.29	673.17	491.769	745.085	460.388
miR-381-y	22	TATACAAGGGCAAGCTCTCTGT	52	62	68	40	57	56	506.137	521.525	863.689	468.351	606.712	422.651
miR-17-x	23	CAAAGTGCTTACAGTGCAGGTAG	63	65	31	45	37	93	613.204	546.761	393.741	526.895	393.831	701.903
miR-186-x	22	CAAAGAATTCTCCTTTTGGGCT	35	32	82	33	62	90	340.669	269.175	1041.51	386.39	659.933	679.261
miR-374-x	21	TTATAATACAACCTGATAAGT	32	46	58	37	53	97	311.469	386.938	736.676	433.225	564.136	732.092
miR-150-x	22	TCTCCCAACCCTTGTACCAGTG	19	39	4	67	138	46	184.935	328.056	50.8053	784.488	1468.88	347.178
miR-132-y	22	TAACAGTCTACAGCCATGGTCG	71	75	5	45	53	55	691.072	630.878	63.5066	526.895	564.136	415.104
miR-221-y	23	AGCTACATTGTCTGCTGGGTTTC	58	69	33	35	38	71	564.537	580.408	419.143	409.807	404.475	535.861
miR-93-x	23	CAAAGTGCTGTTCGTGCAGGTAG	47	52	51	33	43	74	457.47	437.409	647.767	386.39	457.695	558.503
miR-434-x	22	GCTCGACTCATGGTTTGAACCA	69	70	2	48	40	70	671.605	588.819	25.4026	562.021	425.763	528.314
miR-224-x	22	CAAGTCACTAGTGGTTCCGTTT	52	48	89	31	29	45	506.137	403.762	1130.42	362.972	308.678	339.63
miR159-y	21	TTTGGATTGAAGGGAGCTCTA	3	5	284	0	1	0	29.2002	42.0585	3607.17	0.01	10.6441	0.01
miR-1307-x	21	TCGACCGGACCTCGACCGGCT	45	59	63	31	30	59	438.003	496.29	800.183	362.972	319.322	445.293
miR-96-x	23	TTTGGCACTAGCACATTTTTGCT	68	74	19	35	35	54	661.871	622.466	241.325	409.807	372.543	407.556
miR-71-x	24	TGAAAGACATGGGTAGTGAGATGT	46	99	14	39	37	43	447.736	832.759	177.818	456.642	393.831	324.536
miR-365-y	22	TAATGCCCCTAAAAATCCTTAT	32	37	34	51	74	49	311.469	311.233	431.845	597.148	787.661	369.82
miR-339-x	21	TCCCTGTCCTCCAGGAGCTCT	12	26	27	49	105	50	116.801	218.704	342.935	573.73	1117.63	377.367
miR-335-x	23	TCAAGAGCAATAACGAAAAATGT	45	60	17	42	45	58	438.003	504.702	215.922	491.769	478.983	437.746
miR-107-y	21	AGCAGCATTGTACAGGGCTAT	46	53	21	47	35	50	447.736	445.82	266.728	550.313	372.543	377.367
miR-302-y	18	TTCCATGGTTTTGTCGAA	73	84	86	0	6	3	710.538	706.583	1092.31	0.01	63.8644	22.642
miR-2954-y	23	CATCCCCATTCCACTCCTAGCAG	43	58	0	48	39	58	418.536	487.879	0.01	562.021	415.119	437.746
miR-744-x	21	TGCGGGGCTAGGGCTAACAGC	34	58	46	36	36	36	330.936	487.879	584.26	421.516	383.187	271.704
miR8699-z	19	TGGGCCATTTTGACAAAAA	14	21	20	58	54	78	136.268	176.646	254.026	679.109	574.78	588.693
miR-181-y	22	ACCATCGACCGTTGATTGTACC	32	37	51	31	38	48	311.469	311.233	647.767	362.972	404.475	362.272
miR167-x	22	TGAAGCTGCCAGCATGATCTGA	51	70	6	33	23	54	496.404	588.819	76.2079	386.39	244.814	407.556
miR-7-x	24	TGGAAGACTAGTGATTTTGTTGTT	52	43	14	40	28	57	506.137	361.703	177.818	468.351	298.034	430.198
miR-106-z	23	CAAAGTGCTTACAGTGCAGGTAG	43	42	30	25	25	65	418.536	353.291	381.039	292.719	266.102	490.577
miR-106-x	24	CAAAGTGCTTACAGTGCAGGTAGA	46	41	26	31	27	58	447.736	344.88	330.234	362.972	287.39	437.746
miR-1395-x	18	GCGGAACTGGCCTTTACT	33	36	43	37	50	25	321.202	302.821	546.157	433.225	532.204	188.684
miR-460-x	23	CCTGCATTGTACACACTGTGTGA	60	55	0	33	33	43	584.004	462.644	0.01	386.39	351.254	324.536
miR-342-y	23	TCTCACACAGAAATCGCACCCGT	31	41	14	51	37	48	301.736	344.88	177.818	597.148	393.831	362.272
miR-185-x	22	TGGAGAGAAAGGCAGTTCCTGA	27	42	43	33	30	46	262.802	353.291	546.157	386.39	319.322	347.178
miR-212-x	23	ACCTTGGCTCTAGACTGCTTACT	39	48	7	37	39	49	379.603	403.762	88.9092	433.225	415.119	369.82
miR-205-x	23	TCCTTCATTCCACCGGAGTCTGT	51	34	4	35	33	58	496.404	285.998	50.8053	409.807	351.254	437.746
miR-148-z	24	TCAGTGCACTACAGAACTTTGTTT	43	49	1	39	26	49	418.536	412.173	12.7013	456.642	276.746	369.82
miR-462-x	23	TAACGGAACCCATAATGCAGCTG	2	1	199	0	0	5	19.4668	8.4117	2527.56	0.01	0.01	37.7367
miR-9607-x	18	TTCTCTGTTCCTTTGCAA	45	67	72	9	8	6	438.003	563.584	914.495	105.379	85.1526	45.284
miR-9-x	23	TCTTTGGTGATCTAGCTGTGTGA	54	43	2	25	30	52	525.604	361.703	25.4026	292.719	319.322	392.462
miR-1307-y	23	ACTCGGCGTGGCGTCGGTCGTGG	34	37	48	21	31	34	330.936	311.233	609.663	245.884	329.966	256.61
miR-338-y	23	TCCAGCATCAGTGATTTTGTTGA	35	58	18	29	24	40	340.669	487.879	228.624	339.555	255.458	301.894
miR-750-z	24	CCAGATCTAACTCTTCCAGCTCAT	46	41	0	28	41	41	447.736	344.88	0.01	327.846	436.407	309.441
miR-1468-x	22	CTCCGTTTGCCTGTTTTGCTGA	1	1	0	38	59	97	9.7334	8.4117	0.01	444.934	628	732.092
miR-215-z	22	TGACCTATGAATTGACAGCCAT	39	52	9	37	14	45	379.603	437.409	114.312	433.225	149.017	339.63
miR-8-y	23	TAATACTGTCAGGTAAAGATGTA	43	47	2	31	25	47	418.536	395.35	25.4026	362.972	266.102	354.725
miR-1662-x	21	TTGACATCATCATACTTGGGA	48	38	0	35	27	42	467.203	319.645	0.01	409.807	287.39	316.988
miR-370-y	22	GCCTGCTGGGGTGGAACCTGGT	33	36	33	24	26	38	321.202	302.821	419.143	281.011	276.746	286.799
miR-203-y	22	TGAAATGTTTAGGACCACTAGA	34	41	0	24	31	57	330.936	344.88	0.01	281.011	329.966	430.198
miR-132-x	22	ACCGTGGCTTTCGATTGTTACT	38	50	3	30	30	35	369.869	420.585	38.1039	351.263	319.322	264.157
miR-143-x	21	GGTGCAGTGCTGCATCTCTGG	21	32	77	14	17	23	204.401	269.175	978.001	163.923	180.949	173.589
miR-455-y	22	GCAGTCCATGGGCATATACACT	17	15	56	25	38	30	165.468	126.175	711.274	292.719	404.475	226.42
miR-500-y	22	AATGCACCTGGGCAAGGATTCA	34	40	23	30	27	25	330.936	336.468	292.13	351.263	287.39	188.684
miR-28-x	21	AAGGAGCTCACAGTCTATTGA	21	31	22	14	25	59	204.401	260.763	279.429	163.923	266.102	445.293
let-7-y	22	CTATACGACCTGCTGCCTTTCT	23	32	17	24	37	35	223.868	269.175	215.922	281.011	393.831	264.157
miR-34-x	23	AGGCAGTGTAGTTAGCTGATTGC	15	22	13	19	25	74	146.001	185.058	165.117	222.467	266.102	558.503
miR-9158-z	18	TAAGTCCTTGGTAGAATT	42	31	87	1	3	4	408.803	260.763	1105.01	11.7088	31.9322	30.1894
miR-1260-z	18	ATCCCACCGCTGCCACCA	15	21	76	14	26	14	146.001	176.646	965.3	163.923	276.746	105.663
miR-139-x	23	TCTACAGTGCACGTGTCTCCAGT	32	33	8	28	27	37	311.469	277.586	101.611	327.846	287.39	279.252
miR319-y	21	TTGGACTGAAGGGAGCTCCCT	4	2	156	0	0	0	38.9336	16.8234	1981.41	0.01	0.01	0.01
miR-103-z	22	AGCAGCATTGTACAGGGCTATC	30	37	10	31	22	28	292.002	311.233	127.013	362.972	234.17	211.326
miR-340-x	22	TTATAAAGCAATGAGACTGATT	27	30	34	27	15	25	262.802	252.351	431.845	316.137	159.661	188.684
miR-2944-z	22	TATCACAGTCCTAGTTACCTAG	35	36	0	28	25	29	340.669	302.821	0.01	327.846	266.102	218.873
miR-194-y	18	TGGAGCGGCAGGTATAGT	21	24	25	23	24	35	204.401	201.881	317.533	269.302	255.458	264.157
miR-429-y	22	TAATACTGTCTGGTAAAACCGT	28	25	22	20	21	35	272.535	210.293	279.429	234.176	223.525	264.157
miR-1895-z	20	CCCGAGGACGACGAGGAGGA	34	47	42	16	6	5	330.936	395.35	533.455	187.34	63.8644	37.7367
miR-373-y	23	GAAGTGCTTCGATTTTGGGGTGT	24	46	0	27	19	34	233.602	386.938	0.01	316.137	202.237	256.61
miR-6489-x	19	GGCACCGGACTGGCGCCCT	29	31	0	32	22	34	282.269	260.763	0.01	374.681	234.17	256.61
miR-532-x	22	CATGCCTTGAGTGTAGGACCGT	26	36	8	16	23	38	253.069	302.821	101.611	187.34	244.814	286.799
miR168-y	21	CCCGCCTTGCACCAAGTGAAT	21	45	14	18	20	28	204.401	378.527	177.818	210.758	212.881	211.326
miR-379-x	21	TGGTAGACTATGGAACGTAGG	29	42	16	14	15	26	282.269	353.291	203.221	163.923	159.661	196.231
miR-19-z	21	TGTGCAAATCTATGCAAAACT	26	35	11	17	20	32	253.069	294.41	139.714	199.049	212.881	241.515
miR-501-y	22	AATGCACCCGGGCAAGGATTCT	27	24	17	19	18	32	262.802	201.881	215.922	222.467	191.593	241.515
miR-10232-x	18	TATTTCCGGTTCGTATGG	39	32	32	8	7	17	379.603	269.175	406.442	93.6702	74.5085	128.305
miR-17-y	23	ACTGCAGTGAAGGCACTTGTAGA	19	37	17	12	16	34	184.935	311.233	215.922	140.505	170.305	256.61
miR169-x	18	CCACGGATGACTGGCCTC	12	17	20	17	24	45	116.801	142.999	254.026	199.049	255.458	339.63
miR-B7-x	18	GGGCCCCGGGTTCGATTC	7	6	10	47	40	24	68.1338	50.4702	127.013	550.313	425.763	181.136
miR-34-y	22	AATCACTAATTCCACTGCCATC	3	2	0	27	37	64	29.2002	16.8234	0.01	316.137	393.831	483.03
miR-2995-z	18	TTGGCACTGTTCGTAGTC	21	35	55	8	7	6	204.401	294.41	698.572	93.6702	74.5085	45.284
miR-24-z	23	TGGCTCAGTTCAGCAGGAACAGA	18	22	23	7	18	43	175.201	185.058	292.13	81.9615	191.593	324.536
miR-2-z	23	TATCACAGCCACCTTTGATGAGC	27	34	0	28	13	27	262.802	285.998	0.01	327.846	138.373	203.778
miR-323-y	21	CACATTACACGGTCGACCTCT	34	25	9	22	13	26	330.936	210.293	114.312	257.593	138.373	196.231
miR-130-x	22	ACTCTTTCCCTGTTGCACTACT	17	25	23	9	27	25	165.468	210.293	292.13	105.379	287.39	188.684
miR-221-z	22	AGCTACATTGTCTGCTGGGTTT	22	33	28	12	12	17	214.135	277.586	355.637	140.505	127.729	128.305
miR-1388-x	21	AGGACTGTCCAACCTGAGAAT	11	10	72	10	7	13	107.067	84.117	914.495	117.088	74.5085	98.1154
miR-1271-x	22	CTTGGCACCTAGTAAGCACTCA	5	1	7	35	39	35	48.667	8.4117	88.9092	409.807	415.119	264.157
miR-98-x	22	TGAGGTAGTAAGTTGTATTGTT	24	19	6	20	20	33	233.602	159.822	76.2079	234.176	212.881	249.062
miR-281-x	22	AAGAGAGCTATCCGTCGACAGT	28	27	0	22	24	19	272.535	227.116	0.01	257.593	255.458	143.399
miR-306-x	21	TCAGGTACTATGTGACTCTGC	25	31	0	18	19	25	243.335	260.763	0.01	210.758	202.237	188.684
miR-136-x	22	ACTCCATTTGTTTTGATGATGG	25	23	7	24	15	21	243.335	193.469	88.9092	281.011	159.661	158.494
miR-455-x	22	TATGTGCCTTTGGACTACATCG	8	13	63	12	11	8	77.8672	109.352	800.183	140.505	117.085	60.3787
miR-125-y	22	ACGGGTTAGGCTCTTGGGAGCT	9	16	25	15	27	22	87.6006	134.587	317.533	175.632	287.39	166.042
miR-252-z	18	TAGTGGAGCGGCAGGTAT	17	24	36	9	13	14	165.468	201.881	457.247	105.379	138.373	105.663
miR-410-y	21	AATATAACACAGATGGCCTGT	23	28	6	13	18	23	223.868	235.528	76.2079	152.214	191.593	173.589
miR-4334-y	21	TCCCTGTCCTCCAGGAGCTCT	7	11	5	19	50	19	68.1338	92.5287	63.5066	222.467	532.204	143.399
miR-941-z	23	CACCCGGCTGTGTGCACATGTGC	13	16	43	8	14	15	126.534	134.587	546.157	93.6702	149.017	113.21
miR-122-y	21	AACGCCATTATCACACTAAAT	26	29	5	10	16	21	253.069	243.939	63.5066	117.088	170.305	158.494
miR-7134-y	21	ATGCGGAACCTGCGGATACGG	1	5	5	25	56	14	9.7334	42.0585	63.5066	292.719	596.068	105.663
miR-12295-x	22	ACAGGACGGGGCGGGACGGCAC	0	46	59	0	0	0	0.01	386.938	749.378	0.01	0.01	0.01
miR-196-x	22	TAGGTAGTTTCATGTTGTTGGG	23	20	2	15	24	21	223.868	168.234	25.4026	175.632	255.458	158.494
miR8155-z	18	TGTAACCTGGCTCCAATA	29	23	34	4	8	6	282.269	193.469	431.845	46.8351	85.1526	45.284
miR-153-y	22	TTGCATAGTCACAAAAGTGATC	18	22	6	15	16	25	175.201	185.058	76.2079	175.632	170.305	188.684
miR-221-x	22	ACCTGGCATACAATGTAGATTT	23	18	22	10	12	17	223.868	151.411	279.429	117.088	127.729	128.305
miR-279-y	21	TGACTAGAGTCTCACTTATCC	27	30	7	15	7	16	262.802	252.351	88.9092	175.632	74.5085	120.757
miR-483-y	22	CACTCCTCTCCTCCCGTCTTCT	15	21	25	10	10	21	146.001	176.646	317.533	117.088	106.441	158.494
miR-9277-z	18	GGTTCGAATCCGTCCGAC	6	24	16	16	25	15	58.4004	201.881	203.221	187.34	266.102	113.21
miR10407-z	18	TTACCGGATGAATGAATA	15	23	31	12	8	13	146.001	193.469	393.741	140.505	85.1526	98.1154
miR-235-y	20	TATTGCACTCGTCCCGGCCT	12	11	5	21	15	37	116.801	92.5287	63.5066	245.884	159.661	279.252
miR-277-z	23	TAAATGCATTGTCTGGTATGTCA	28	22	0	20	13	18	272.535	185.058	0.01	234.176	138.373	135.852
miR-411-y	21	TATGTAACACGGTCCACTAAC	13	15	8	14	18	33	126.534	126.175	101.611	163.923	191.593	249.062
miR-574-y	22	CACGCTCATGCACACACCCACA	2	7	26	21	29	15	19.4668	58.8819	330.234	245.884	308.678	113.21
miR-193-y	22	AACTGGCCCACAAAGTCCCGCT	12	25	20	6	24	12	116.801	210.293	254.026	70.2527	255.458	90.5681
miR-149-x	23	TCTGGCTCCGTGTCTTCACTCCC	21	22	5	18	12	19	204.401	185.058	63.5066	210.758	127.729	143.399
miR-376-y	21	ATCATGGAGGAACATCCACTT	20	23	1	20	15	18	194.668	193.469	12.7013	234.176	159.661	135.852
miR-486-x	22	TCCTGTACTGAGCTGCCCCGAG	10	16	2	15	30	24	97.334	134.587	25.4026	175.632	319.322	181.136
miR-31-x	21	AGGCAAGATGCTGGCATAGCT	19	27	12	6	8	23	184.935	227.116	152.416	70.2527	85.1526	173.589
miR-1296-x	20	TTAGGGCCCTGGCTCCATCT	12	18	16	23	6	19	116.801	151.411	203.221	269.302	63.8644	143.399
miR-338-x	21	AACAATATCCTGGTGCTGAGT	15	21	4	15	12	27	146.001	176.646	50.8053	175.632	127.729	203.778
miR-362-x	24	AATCCTTGGAACCTAGGTGTGAGT	13	23	10	13	13	22	126.534	193.469	127.013	152.214	138.373	166.042
miR-4615-z	19	TTCGTAACTATAGGAGTCC	29	35	26	1	0	1	282.269	294.41	330.234	11.7088	0.01	7.5473
miR-7977-z	18	TTCCCGGCCAATGCACCA	16	18	11	18	14	15	155.734	151.411	139.714	210.758	149.017	113.21
miR-195-x	22	TAGCAGCACAGAAATATTGGCA	8	6	7	14	18	38	77.8672	50.4702	88.9092	163.923	191.593	286.799
miR-331-y	22	GCCCCTGGGCCTATCCTAGAAT	9	12	17	14	24	15	87.6006	100.94	215.922	163.923	255.458	113.21
miR-502-z	21	ATGCACCTGGGCAAGGATTCT	14	18	14	15	15	15	136.268	151.411	177.818	175.632	159.661	113.21
miR-252-x	18	TAGTGGAGCGGCAGGTAA	16	26	42	2	3	1	155.734	218.704	533.455	23.4176	31.9322	7.5473
miR-315-x	21	TTTTGATTGTTGCTCAGAAGG	21	18	0	22	8	19	204.401	151.411	0.01	257.593	85.1526	143.399
miR-502-y	22	AATGCACCTGGGCAAGGATTCA	20	22	9	15	12	10	194.668	185.058	114.312	175.632	127.729	75.4734
miR-378-z	23	ACTGGACTTGGAGTCAGAAGGCT	13	23	3	8	19	19	126.534	193.469	38.1039	93.6702	202.237	143.399
miR-409-y	22	GAATGTTGCTCGGTGAACCCCT	8	24	28	9	5	11	77.8672	201.881	355.637	105.379	53.2204	83.0207
miR-214-y	22	ACAGCAGGCACAGACAGGCAGT	7	10	16	17	19	14	68.1338	84.117	203.221	199.049	202.237	105.663
miR-2188-x	22	AAGGTCCAACCTCACATGTCCT	12	10	36	7	6	12	116.801	84.117	457.247	81.9615	63.8644	90.5681
miR-223-x	20	TCCCTGTATTTGACAAGCTA	15	20	26	6	7	9	146.001	168.234	330.234	70.2527	74.5085	67.9261
miR6149-x	21	TTGCAACACACCTGAATCGTC	0	0	83	0	0	0	0.01	0.01	1054.21	0.01	0.01	0.01
miR-382-x	22	GAAGTTGTTCGTGGTGGATTCG	14	23	3	13	15	14	136.268	193.469	38.1039	152.214	159.661	105.663
miR-652-y	22	AATGGCGCCACTAGGGTTGTGT	12	13	7	14	16	20	116.801	109.352	88.9092	163.923	170.305	150.947
miR166-z	21	TCTCGGACCAGGCTTCATTCT	1	3	75	1	1	1	9.7334	25.2351	952.599	11.7088	10.6441	7.5473
miR-193-x	22	TGGGTCTTTGCGGGCGAGATGA	13	12	6	12	17	21	126.534	100.94	76.2079	140.505	180.949	158.494
miR-30-z	22	TGTAAACATCCTACACTCTCGG	4	8	48	5	10	5	38.9336	67.2936	609.663	58.5439	106.441	37.7367
miR-32-x	21	TATTGCACATTACTAAGTTGC	15	15	11	10	9	20	146.001	126.175	139.714	117.088	95.7967	150.947
miR-6757-x	18	TAGGGCTGGGAGGCCAGG	9	7	8	10	16	30	87.6006	58.8819	101.611	117.088	170.305	226.42
miR-1983-z	21	CTCACCTGGAGCATGTTTTCT	14	26	7	6	11	15	136.268	218.704	88.9092	70.2527	117.085	113.21
miR-433-y	22	ATCATGATGGGCTCCTCGGTGT	13	20	4	12	12	18	126.534	168.234	50.8053	140.505	127.729	135.852
miR11288-z	20	TGTCCATCGTTTTGGGACGC	12	12	14	13	10	15	116.801	100.94	177.818	152.214	106.441	113.21
miR168-x	22	TCGCTTGGTGCAGGTCGGGACC	5	21	34	5	3	8	48.667	176.646	431.845	58.5439	31.9322	60.3787
miR-263-x	23	AATGGCACTGGAAGAATTCACGG	13	19	2	8	9	24	126.534	159.822	25.4026	93.6702	95.7967	181.136
miR-341-y	21	TCGGTCGATCGGTCGGTCGGT	13	19	1	11	11	20	126.534	159.822	12.7013	128.797	117.085	150.947
miR-11980-z	18	GGAACGGGCTTGGCGGAC	3	4	5	9	21	32	29.2002	33.6468	63.5066	105.379	223.525	241.515
miR-130-y	22	CAGTGCAATAATGAAAGGGCGT	11	18	5	15	9	16	107.067	151.411	63.5066	175.632	95.7967	120.757
miR-129-x	21	CTTTTTGCGGTCTGGGCTTGC	17	18	2	9	11	16	165.468	151.411	25.4026	105.379	117.085	120.757
miR-129-y	22	AAGCCCTTACCCCAAAAAGCAT	13	16	0	10	17	16	126.534	134.587	0.01	117.088	180.949	120.757
miR-148-x	22	AAAGTTCTGAGACACTCCGACT	14	14	15	3	13	13	136.268	117.764	190.52	35.1263	138.373	98.1154
miR-1-z	22	TGGAATGTAAAGAAGTATGTAT	8	25	4	10	12	12	77.8672	210.293	50.8053	117.088	127.729	90.5681
miR-138-x	20	AGCTGGTGTTGTGAATCAGG	13	20	1	10	7	20	126.534	168.234	12.7013	117.088	74.5085	150.947
miR-328-y	22	CTGGCCCTCTCTGCCCTTCCGT	11	11	6	15	15	12	107.067	92.5287	76.2079	175.632	159.661	90.5681
miR-10938-z	18	TGTGTCTGTTGTCGGATA	16	14	34	1	3	1	155.734	117.764	431.845	11.7088	31.9322	7.5473
miR-155-x	23	TTAATGCTAATCGTGATAGGGGT	12	14	9	5	12	17	116.801	117.764	114.312	58.5439	127.729	128.305
miR-127-x	22	GAAGCTCAGAGGGCTCTGATTC	10	13	3	16	12	14	97.334	109.352	38.1039	187.34	127.729	105.663
miR-2970-x	21	GACAGTCAGCAGTTGGTCTGT	17	8	0	15	8	20	165.468	67.2936	0.01	175.632	85.1526	150.947
miR-494-y	23	TGAAACATACACGGGAAACCTCT	1	1	64	1	1	0	9.7334	8.4117	812.884	11.7088	10.6441	0.01
miR-770-x	23	AGCACCACGTGTCTGGGCCACGT	16	15	2	11	9	15	155.734	126.175	25.4026	128.797	95.7967	113.21
miR-218-x	21	TTGTGCTTGATCTAACCATGT	10	20	7	9	8	13	97.334	168.234	88.9092	105.379	85.1526	98.1154
miR-146-y	22	TGCCCTATGGATTCAGTTCTGC	9	15	3	10	12	17	87.6006	126.175	38.1039	117.088	127.729	128.305
miR-11615-x	20	TCGTCCTGTTCTGACTCGGA	15	21	20	3	0	5	146.001	176.646	254.026	35.1263	0.01	37.7367
miR-3397-z	20	TTGGGCTGAATATCTCGGGA	10	6	14	7	11	14	97.334	50.4702	177.818	81.9615	117.085	105.663
miR-106-y	21	CCGCACTGTGGGTACTTGCTG	11	9	4	11	11	15	107.067	75.7053	50.8053	128.797	117.085	113.21
miR-298-x	22	GGCAGAGGAGGGCTGTTCTTCC	17	15	0	11	8	10	165.468	126.175	0.01	128.797	85.1526	75.4734
miR-2184-x	22	AACAGTAAGAGTTGATGTGCGG	16	13	0	9	12	10	155.734	109.352	0.01	105.379	127.729	75.4734
miR-223-y	22	TGTCAGTTTGTCAAATACCCCA	2	5	35	4	10	4	19.4668	42.0585	444.546	46.8351	106.441	30.1894
miR-483-x	21	AAGACGGGAGGAAAGAAGGGA	8	13	11	7	6	15	77.8672	109.352	139.714	81.9615	63.8644	113.21
miR-615-y	21	TCCGAGCCTGGGTCTCCCTCT	9	13	0	6	15	17	87.6006	109.352	0.01	70.2527	159.661	128.305
miR-8316-x	18	TGCGAAGTCGGGCAATCC	4	6	13	6	5	26	38.9336	50.4702	165.117	70.2527	53.2204	196.231
miR-873-x	21	TGCAGGAACTTGTGAGTCTCC	17	10	0	12	8	13	165.468	84.117	0.01	140.505	85.1526	98.1154
miR1320-x	21	TGGAACGGAGGAATTTTATAG	15	17	0	11	5	12	146.001	142.999	0.01	128.797	53.2204	90.5681
miR530-x	21	TGCATTTGCACCTGCACCTAC	9	9	23	6	9	4	87.6006	75.7053	292.13	70.2527	95.7967	30.1894
miR-380-y	21	TATGTAGTATGGTCCACATCT	11	14	0	12	12	9	107.067	117.764	0.01	140.505	127.729	67.9261
miR-660-x	23	TACCCATTGCATATCGGAGTTGT	12	13	6	9	8	10	116.801	109.352	76.2079	105.379	85.1526	75.4734
miR9660-x	18	TTGCGAGCAACCGAAGAA	17	10	29	0	1	1	165.468	84.117	368.338	0.01	10.6441	7.5473
miR-204-x	22	TTCCCTTTGTCATCCTATGCCT	9	5	13	8	11	11	87.6006	42.0585	165.117	93.6702	117.085	83.0207
miR-211-z	22	TTCCCTTTGTCATCCTATGCCT	9	5	13	8	11	11	87.6006	42.0585	165.117	93.6702	117.085	83.0207
miR1432-y	19	TGGCACCTCTCCTGGACTT	11	25	14	0	3	3	107.067	210.293	177.818	0.01	31.9322	22.642
miR-425-y	22	CATCGGGAATGTCGTGTCCGCC	10	9	5	7	12	12	97.334	75.7053	63.5066	81.9615	127.729	90.5681
miR-79-y	22	ATAAAGCTAGATTACCAAAGTC	15	17	0	10	6	7	146.001	142.999	0.01	117.088	63.8644	52.8314
miR-9-y	22	ATAAAGCTAGATTACCAAAGTC	15	17	0	10	6	7	146.001	142.999	0.01	117.088	63.8644	52.8314
miR-371-y	23	AAGTGCCGCCATCTTTTGAGTGT	9	13	0	7	8	17	87.6006	109.352	0.01	81.9615	85.1526	128.305
miR1432-x	22	ATCAGGAGAGATGACACCGACA	8	14	0	8	8	16	77.8672	117.764	0.01	93.6702	85.1526	120.757
miR-15-z	21	TAGCAGCACGGAATGGTTTGT	0	2	50	0	0	1	0.01	16.8234	635.066	0.01	0.01	7.5473
miR-488-y	22	TTGAAAGGCTGTTTCTTGGTCT	12	11	3	5	7	15	116.801	92.5287	38.1039	58.5439	74.5085	113.21
miR10516-z	21	ATCCTCTGCAGACGACTGAAC	1	0	2	14	12	23	9.7334	0.01	25.4026	163.923	127.729	173.589
miR-330-y	22	CAAAGCACAGGGCCTGCAGAGA	6	6	7	7	11	13	58.4004	50.4702	88.9092	81.9615	117.085	98.1154
miR-666-x	19	AGCGGGCACAGCTGTGAGA	11	11	2	7	13	6	107.067	92.5287	25.4026	81.9615	138.373	45.284
miR-71-y	22	TCTCACTACCTTGTCTTTCACG	13	12	0	7	6	12	126.534	100.94	0.01	81.9615	63.8644	90.5681
miR-3484-x	18	TAGGTTTTGTTGTTTGAA	17	22	9	0	0	1	165.468	185.058	114.312	0.01	0.01	7.5473
miR-352-x	21	AGGACTGTCTAACCTGAGAAT	11	10	0	10	7	11	107.067	84.117	0.01	117.088	74.5085	83.0207
miR-1388-y	22	ATCTCAGGTTCGTCAGCCCATG	4	4	33	2	1	4	38.9336	33.6468	419.143	23.4176	10.6441	30.1894
miR-1839-x	22	AAGGTAGATAGAACAGGTCTTG	17	5	7	2	3	14	165.468	42.0585	88.9092	23.4176	31.9322	105.663
miR-769-x	22	TGAGACCTCTGGGTTCTGAGCT	8	6	16	3	7	8	77.8672	50.4702	203.221	35.1263	74.5085	60.3787
miR-10377-x	18	TTGGAGTTTGTAATTGAC	4	7	19	7	5	5	38.9336	58.8819	241.325	81.9615	53.2204	37.7367
miR-1338-x	21	AGGACTGTCCAACCTGAGAAT	0	0	45	0	0	2	0.01	0.01	571.559	0.01	0.01	15.0947
miR-551-x	20	TGAAATCAAGAATAGGTGGA	12	15	13	5	2	0	116.801	126.175	165.117	58.5439	21.2881	0.01
miR-10955-z	18	TCCCCGTACGGGCCACCA	5	7	7	9	14	4	48.667	58.8819	88.9092	105.379	149.017	30.1894
miR-4454-z	18	ATCCGAGTCACGGCACCA	7	4	10	8	9	7	68.1338	33.6468	127.013	93.6702	95.7967	52.8314
miR-619-z	18	TATCTGGACATATTTGTG	8	20	13	2	0	2	77.8672	168.234	165.117	23.4176	0.01	15.0947
miR-330-x	20	TCTCTGGGCCTGTGTCTTAG	3	8	5	13	4	11	29.2002	67.2936	63.5066	152.214	42.5763	83.0207
miR-456-y	22	CAGGCTGGTTAGATGGTTGTCT	5	7	2	12	11	7	48.667	58.8819	25.4026	140.505	117.085	52.8314
miR403-y	21	CTAGATTCACGCACAAACTCG	5	7	26	3	3	0	48.667	58.8819	330.234	35.1263	31.9322	0.01
miR894-z	18	TTCACGTCGGGTTCACCA	6	5	16	5	6	5	58.4004	42.0585	203.221	58.5439	63.8644	37.7367
miR-265-z	18	AGGGAGGGAGGAAGGGAA	2	3	6	14	11	5	19.4668	25.2351	76.2079	163.923	117.085	37.7367
miR-27-z	21	TTCACAGTGGCTAAGTTCTTC	1	2	27	2	2	7	9.7334	16.8234	342.935	23.4176	21.2881	52.8314
miR-3661-z	19	ACCTGGGACTCCGATGGCT	11	18	11	1	0	0	107.067	151.411	139.714	11.7088	0.01	0.01
miR-9993-y	18	ATCTCGGTGGGACCTCCA	8	5	9	1	12	6	77.8672	42.0585	114.312	11.7088	127.729	45.284
miR-21-z	23	TAGCTTATCAGACTGGTGTTGGA	0	0	37	3	0	0	0.01	0.01	469.949	35.1263	0.01	0.01
miR-708-y	23	CAACTAGACTGTGAGCTTCTAGT	11	6	1	6	5	11	107.067	50.4702	12.7013	70.2527	53.2204	83.0207
miR397-x	22	TTGAGTGCAGCGTTGATGAACC	8	16	0	5	7	4	77.8672	134.587	0.01	58.5439	74.5085	30.1894
miR-10040-x	19	AACAGCGACGGAGAAGAGC	2	4	3	14	16	0	19.4668	33.6468	38.1039	163.923	170.305	0.01
miR-24-x	22	GTGCCTACTGAGCTGAAACAGT	8	3	4	8	5	10	77.8672	25.2351	50.8053	93.6702	53.2204	75.4734
miR-383-x	22	AGATCAGAAGGTGACTGTGGCT	9	12	0	5	2	10	87.6006	100.94	0.01	58.5439	21.2881	75.4734
miR-452-x	24	AACTGTTTGCAGAGGAAACTGAGA	1	3	26	3	3	2	9.7334	25.2351	330.234	35.1263	31.9322	15.0947
miR-7134-x	21	ATGTCCGCGGGTTCCCTATCC	0	1	0	17	18	2	0.01	8.4117	0.01	199.049	191.593	15.0947
miR-135-x	23	TATGGCTTTTCATTCCTATGTGA	4	7	7	5	6	8	38.9336	58.8819	88.9092	58.5439	63.8644	60.3787
miR-487-y	22	AATCGTACAGGGTCATCCACTT	3	11	5	7	5	6	29.2002	92.5287	63.5066	81.9615	53.2204	45.284
miR166-x	21	GGAATGTTGTCTGGCTCGAGG	8	6	18	0	3	2	77.8672	50.4702	228.624	0.01	31.9322	15.0947
miR-18-x	24	TAAGGTGCATCTAGTGCAGATAGA	5	9	3	6	2	11	48.667	75.7053	38.1039	70.2527	21.2881	83.0207
miR-307-y	21	TCACAACCTCCTTGAGTGAGT	8	13	0	5	4	6	77.8672	109.352	0.01	58.5439	42.5763	45.284
miR-1010-x	18	AGTGGTGTAGAGGTAACA	5	15	5	4	6	0	48.667	126.175	63.5066	46.8351	63.8644	0.01
miR-219-z	22	CACAAGAATTGCGTTTGGACAA	9	10	0	7	5	4	87.6006	84.117	0.01	81.9615	53.2204	30.1894
miR-329-y	22	AACACACCCAGCTAACCTTTTT	9	9	2	4	5	6	87.6006	75.7053	25.4026	46.8351	53.2204	45.284
miR-505-y	23	GTCAACACTTGCTGGTTTCCTCT	5	5	9	1	11	4	48.667	42.0585	114.312	11.7088	117.085	30.1894
miR8036-y	22	TATGTCTTTCCGATGCCTCCCA	0	1	34	0	0	0	0.01	8.4117	431.845	0.01	0.01	0.01
miR-142-y	22	TGTAGTGTTTCCTACTTTATGG	3	3	18	2	2	6	29.2002	25.2351	228.624	23.4176	21.2881	45.284
miR-219-x	23	TGATTGTCCAAACGCAATTCTTG	6	13	2	3	4	6	58.4004	109.352	25.4026	35.1263	42.5763	45.284
miR-346-x	23	TGTCTGCCCGAGTGCCTGCCTCT	7	7	3	9	3	5	68.1338	58.8819	38.1039	105.379	31.9322	37.7367
miR-412-x	20	TGGTCGACCAGCTGGAAAGT	8	5	1	6	5	9	77.8672	42.0585	12.7013	70.2527	53.2204	67.9261
miR-874-y	23	CTGCCCTGGCCCGAGGGACCGAC	4	14	4	5	3	4	38.9336	117.764	50.8053	58.5439	31.9322	30.1894
miR1425-x	21	TAGGATTCAATCCTTGCTGCT	6	10	0	2	5	11	58.4004	84.117	0.01	23.4176	53.2204	83.0207
miR-144-x	23	GGATATCATCTTATACTGTAAGT	1	4	16	2	1	9	9.7334	33.6468	203.221	23.4176	10.6441	67.9261
miR-1778-z	20	TGGAAGGAAGACAAATGGTC	4	4	3	7	9	6	38.9336	33.6468	38.1039	81.9615	95.7967	45.284
miR-190-x	23	AGATATGTTTGATATTCTTGGTT	3	12	4	8	3	3	29.2002	100.94	50.8053	93.6702	31.9322	22.642
miR-133-z	22	TTGGTCCCCTTCAACCAGCTGT	4	3	1	8	10	6	38.9336	25.2351	12.7013	93.6702	106.441	45.284
miR-496-y	21	AGTATTACATGGCCAATCTCC	11	11	1	2	4	3	107.067	92.5287	12.7013	23.4176	42.5763	22.642
miR-598-y	21	TACGTCATCGTCGTCATCGTT	1	9	3	6	8	5	9.7334	75.7053	38.1039	70.2527	85.1526	37.7367
miR-676-y	21	CCGTCCTGAGGTTGTTGAGCT	3	2	2	3	11	11	29.2002	16.8234	25.4026	35.1263	117.085	83.0207
miR-76-z	21	TACGTTGTTGATGAAGGCTTA	9	9	10	0	0	4	87.6006	75.7053	127.013	0.01	0.01	30.1894
miR-92-x	23	AGGTTGGGATCGGTTGCAATGCT	6	2	4	5	6	9	58.4004	16.8234	50.8053	58.5439	63.8644	67.9261
miR-10916-z	19	TTACTGCCTCTGCTGCAAA	6	6	5	3	2	9	58.4004	50.4702	63.5066	35.1263	21.2881	67.9261
miR-1175-x	24	AAGTGGAGAAGTGGTCTCCTCACT	9	7	0	5	6	4	87.6006	58.8819	0.01	58.5439	63.8644	30.1894
miR-197-y	22	TTCACCACCTTCTCCACCCAGC	1	5	13	5	2	5	9.7334	42.0585	165.117	58.5439	21.2881	37.7367
miR-210-y	21	CTTGTGCGTGCGACAGCGACT	1	27	1	1	1	0	9.7334	227.116	12.7013	11.7088	10.6441	0.01
miR-26-z	25	TTCAAGTAATCCAGGATAGGCTTTT	8	8	0	3	4	8	77.8672	67.2936	0.01	35.1263	42.5763	60.3787
miR-7555-z	18	AGCCAGGACAGCCAGGAC	0	1	0	9	12	9	0.01	8.4117	0.01	105.379	127.729	67.9261
miR-92-z	25	TATTGCACTTGTCCCGGCCTGTAGA	5	4	2	4	7	9	48.667	33.6468	25.4026	46.8351	74.5085	67.9261
miR10539-z	21	CTTGGAACCACAGTTACCACC	0	7	8	4	7	5	0.01	58.8819	101.611	46.8351	74.5085	37.7367
miR-27-x	22	AGAGCTTAGCTGATTGGTGAAC	2	2	8	0	7	11	19.4668	16.8234	101.611	0.01	74.5085	83.0207
miR-301-y	23	CAGTGCAATAGTATTGTCAAAGC	4	7	3	2	3	11	38.9336	58.8819	38.1039	23.4176	31.9322	83.0207
miR-374-y	22	CTTATCAGATTGTATTGTAATT	5	4	14	1	0	6	48.667	33.6468	177.818	11.7088	0.01	45.284
miR-667-y	23	TGACACCTGCCACCCAGCCCAAG	3	9	0	4	5	9	29.2002	75.7053	0.01	46.8351	53.2204	67.9261
miR-872-y	22	TGAACTATTGCAGTAGCCTCCT	7	10	0	4	2	7	68.1338	84.117	0.01	46.8351	21.2881	52.8314
miR-934-x	20	TGTCTACTACTGGAGACACT	11	10	0	4	2	3	107.067	84.117	0.01	46.8351	21.2881	22.642
miR-127-z	25	TCGGATCCGTCTGAGCTTGGCTTTT	6	4	4	1	7	7	58.4004	33.6468	50.8053	11.7088	74.5085	52.8314
miR-345-x	22	GCTGACTCCTAGTCCAGGGCTC	1	3	11	5	2	7	9.7334	25.2351	139.714	58.5439	21.2881	52.8314
miR-490-y	23	CAACCTGGAGGACTCCATGCTGT	6	9	1	1	8	4	58.4004	75.7053	12.7013	11.7088	85.1526	30.1894
miR-2011-y	22	CCAAGGTGTGCTAGTGACGACT	0	28	0	0	0	0	0.01	235.528	0.01	0.01	0.01	0.01
miR10412-z	18	TAGAACGTTACGGAGAAC	5	4	3	2	8	6	48.667	33.6468	38.1039	23.4176	85.1526	45.284
miR-424-x	22	CAGCAGCAATTCATGTTTTGAA	2	4	3	4	4	10	19.4668	33.6468	38.1039	46.8351	42.5763	75.4734
miR-532-y	22	CCTCCCACACCCAAGGCTTGCA	2	6	4	3	6	6	19.4668	50.4702	50.8053	35.1263	63.8644	45.284
miR-551-y	21	GCGACCCACTCTTGGTTTCCA	0	0	26	0	0	1	0.01	0.01	330.234	0.01	0.01	7.5473
miR-872-x	21	AAGGTTACTTGTTAGTTCAGG	8	7	0	4	1	7	77.8672	58.8819	0.01	46.8351	10.6441	52.8314
miR-11209-y	18	ATCACACCGGTGTCGCCA	5	8	6	2	4	1	48.667	67.2936	76.2079	23.4176	42.5763	7.5473
miR-212-y	23	TAACAGTCTCCAGTCACGGCCAC	7	7	1	2	1	8	68.1338	58.8819	12.7013	23.4176	10.6441	60.3787
miR-275-z	25	TCAGGTACCTGATGTAGCGCGCGTT	9	6	0	2	3	6	87.6006	50.4702	0.01	23.4176	31.9322	45.284
miR-450-x	21	TTTTGCAATATGTTCCTGAAT	5	2	5	6	3	5	48.667	16.8234	63.5066	70.2527	31.9322	37.7367
miR-497-x	21	CAGCAGCACACTGTGGTTTGT	3	1	2	4	3	13	29.2002	8.4117	25.4026	46.8351	31.9322	98.1154
miR-589-x	21	TGAGAACCACGTCTGCTCTGA	4	8	6	1	3	4	38.9336	67.2936	76.2079	11.7088	31.9322	30.1894
miR-654-y	20	TATGTCTGCTGACCATCACC	0	0	26	0	0	0	0.01	0.01	330.234	0.01	0.01	0.01
miR-26-y	23	CCTGTTCTAGGTTACTTGGCTCT	0	4	1	5	2	13	0.01	33.6468	12.7013	58.5439	21.2881	98.1154
miR-290-x	23	ACTCAAACTGTGGGGGCACTTAT	3	7	0	5	2	8	29.2002	58.8819	0.01	58.5439	21.2881	60.3787
miR-344-y	23	TGATCTAGCCAAAGCCTGACTGT	4	7	1	3	7	3	38.9336	58.8819	12.7013	35.1263	74.5085	22.642
miR-4001-y	18	AAGGTACTTATTTTGGAC	9	4	8	2	2	0	87.6006	33.6468	101.611	23.4176	21.2881	0.01
miR-668-y	21	TGTCACTCGGCTCGGCCCACT	7	3	1	6	3	5	68.1338	25.2351	12.7013	70.2527	31.9322	37.7367
miR-67-y	21	TCACAACCTCCTTGAGTGAGT	7	9	0	3	2	4	68.1338	75.7053	0.01	35.1263	21.2881	30.1894
miR5261-z	18	TGCAGATTGCTTTGGCTA	4	7	10	0	1	3	38.9336	58.8819	127.013	0.01	10.6441	22.642
miR-674-y	20	CACAGCTCCCATCTCAGAAC	3	8	0	3	4	6	29.2002	67.2936	0.01	35.1263	42.5763	45.284
miR-8383-y	18	GCTGCATGATGATTCAAA	4	2	4	8	5	1	38.9336	16.8234	50.8053	93.6702	53.2204	7.5473
miR-12010-z	18	GGGGGTGGGAGTGCATGA	1	0	0	7	9	6	9.7334	0.01	0.01	81.9615	95.7967	45.284
miR-1386-z	18	CTCCTGGCTGGCTCGCCA	5	3	8	3	2	2	48.667	25.2351	101.611	35.1263	21.2881	15.0947
miR-3620-x	18	CAGGGCTGGGCTGGGACA	4	9	6	0	3	1	38.9336	75.7053	76.2079	0.01	31.9322	7.5473
miR-382-y	22	AATCATTCACGGACAACACTTT	3	6	2	7	1	4	29.2002	50.4702	25.4026	81.9615	10.6441	30.1894
miR-9995-y	18	ATCTCGGTGGAACCTCCA	2	7	2	2	7	3	19.4668	58.8819	25.4026	23.4176	74.5085	22.642
miR-322-y	20	AAACATGAAGCGCTGCAACA	3	8	0	0	3	8	29.2002	67.2936	0.01	0.01	31.9322	60.3787
miR-6412-z	18	AACCATCCTCTGCTACCA	1	8	5	1	4	3	9.7334	67.2936	63.5066	11.7088	42.5763	22.642
miR-8349-x	18	TTGGACGATAAGGTCAGA	0	7	4	2	0	9	0.01	58.8819	50.8053	23.4176	0.01	67.9261
miR-965-z	21	TAAGCGTATGGCTTTTCCCCT	9	8	0	0	2	3	87.6006	67.2936	0.01	0.01	21.2881	22.642
miR-1338-y	22	ATCTCAGGTTCGTCAGCCCATG	1	1	14	2	1	2	9.7334	8.4117	177.818	23.4176	10.6441	15.0947
miR-25-x	23	AGGCGGAGACTTGGGCAATTGCT	7	2	4	3	3	2	68.1338	16.8234	50.8053	35.1263	31.9322	15.0947
miR-2779-z	18	TTCCGGCTCGAAGGACCA	2	3	7	4	2	3	19.4668	25.2351	88.9092	46.8351	21.2881	22.642
miR-283-z	22	AAATATCAGCAGGTAATTTGGG	4	5	0	4	5	3	38.9336	42.0585	0.01	46.8351	53.2204	22.642
miR-3050-z	22	TGAGATCTTGATAAACTCGCCT	1	0	19	0	0	1	9.7334	0.01	241.325	0.01	0.01	7.5473
miR-339-y	21	TGAGCGCCTCGACGACAGAGC	4	2	4	4	3	4	38.9336	16.8234	50.8053	46.8351	31.9322	30.1894
miR-421-y	23	ATCAACAGACATTAATTGGGCGC	1	3	4	2	1	10	9.7334	25.2351	50.8053	23.4176	10.6441	75.4734
miR-731-x	23	AATGACACGTTATCTCCCGGATT	0	2	18	0	0	1	0.01	16.8234	228.624	0.01	0.01	7.5473
miR-H14-x	18	TTAAGCCGGCAATGTAGA	3	1	2	2	7	6	29.2002	8.4117	25.4026	23.4176	74.5085	45.284
miR1919-y	21	ACGAGAGTCATCTGTGACAGG	5	0	10	1	2	3	48.667	0.01	127.013	11.7088	21.2881	22.642
miR5168-y	21	TCGGACCAGGCTTCAATCCCT	2	9	0	0	2	8	19.4668	75.7053	0.01	0.01	21.2881	60.3787
miR6027-y	21	TGAATCCTTCGGCTATCCATA	0	0	21	0	0	0	0.01	0.01	266.728	0.01	0.01	0.01
miR9560-x	18	CACAGGAGGTGGAAAACA	8	3	7	2	1	0	77.8672	25.2351	88.9092	23.4176	10.6441	0.01
miR9774-z	24	ACAAGATATTGGGTATTTCTGTCT	0	15	5	1	0	0	0.01	126.175	63.5066	11.7088	0.01	0.01
miR6027-x	22	ATGGGTAGCACAAGGATTAATG	0	0	19	1	0	0	0.01	0.01	241.325	11.7088	0.01	0.01
miR-1343-y	22	CTCCTGGGGCCCGCACTCTCGC	0	0	1	3	14	1	0.01	0.01	12.7013	35.1263	149.017	7.5473
miR-219-y	22	AGAATTGTGGCTGGACATCTGT	3	3	4	4	3	2	29.2002	25.2351	50.8053	46.8351	31.9322	15.0947
miR-377-y	23	TGAATCACACAAAGGCAACTTTT	5	2	2	3	3	4	48.667	16.8234	25.4026	35.1263	31.9322	30.1894
miR-379-y	21	TATGTAACATGGTCCACTAAC	3	7	2	1	2	4	29.2002	58.8819	25.4026	11.7088	21.2881	30.1894
miR-384-x	23	TGTAAACAATTCCTAGGCAATGT	3	5	2	0	2	7	29.2002	42.0585	25.4026	0.01	21.2881	52.8314
miR-485-x	23	AGAGGCTGGCCGTGATGAATTCG	3	7	0	4	1	4	29.2002	58.8819	0.01	46.8351	10.6441	30.1894
miR-574-x	23	TGAGTGTGTGTGTGTGAGTGTGT	2	3	6	2	3	3	19.4668	25.2351	76.2079	23.4176	31.9322	22.642
miR-758-y	22	TTTGTGACCTGGTCCACTAACT	1	1	14	0	1	2	9.7334	8.4117	177.818	0.01	10.6441	15.0947
miR1919-x	21	TGTCGCAGATGACTTTCGCCC	0	0	18	0	0	1	0.01	0.01	228.624	0.01	0.01	7.5473
miR5061-z	21	TATCTGTGCTGGCCTGCTCGG	8	5	2	0	2	2	77.8672	42.0585	25.4026	0.01	21.2881	15.0947
miR-124-x	21	CGTGTTCACAGCGGACCTTGA	3	3	0	4	5	3	29.2002	25.2351	0.01	46.8351	53.2204	22.642
miR-1559-x	22	TTCGATGCTTGTATGCTACTCC	3	5	0	5	2	3	29.2002	42.0585	0.01	58.5439	21.2881	22.642
miR-326-y	21	CCTCTGGGCCCTTCCTCCAGT	3	2	2	2	7	2	29.2002	16.8234	25.4026	23.4176	74.5085	15.0947
miR-33-x	21	GTGCATTGTAGTTGCATTGCA	1	6	3	2	1	5	9.7334	50.4702	38.1039	23.4176	10.6441	37.7367
miR-376-x	21	GTGGATATTCCTTCTATGGTT	6	5	0	3	2	2	58.4004	42.0585	0.01	35.1263	21.2881	15.0947
miR-577-x	22	TAGATAAAATATTGGTACCTGA	1	5	0	2	4	6	9.7334	42.0585	0.01	23.4176	42.5763	45.284
miR-6627-y	18	TCGGAATGAAGGAGATGC	0	6	2	1	1	8	0.01	50.4702	25.4026	11.7088	10.6441	60.3787
miR-1180-y	22	TTTCCGGCTCGCGTGGGTGTGT	1	1	11	1	2	1	9.7334	8.4117	139.714	11.7088	21.2881	7.5473
miR-139-y	23	TGGAGACGCGGCCCTGTTGGAGT	3	2	4	3	3	2	29.2002	16.8234	50.8053	35.1263	31.9322	15.0947
miR-147-y	22	GTGTGCGGAAATGCTTCTGCTA	2	1	2	5	3	4	19.4668	8.4117	25.4026	58.5439	31.9322	30.1894
miR-285-z	23	TAGCACCATGTGAATTCAGTACA	6	5	0	1	1	4	58.4004	42.0585	0.01	11.7088	10.6441	30.1894
miR-495-y	22	AAACAAACATGGTGCACTTCTT	1	4	2	1	3	6	9.7334	33.6468	25.4026	11.7088	31.9322	45.284
miR-4968-y	19	CAGGGACAGCAGCAGCAGC	5	3	2	2	2	3	48.667	25.2351	25.4026	23.4176	21.2881	22.642
miR-629-x	21	TGGGTTTACGTTGGGAGAACT	2	4	4	1	3	3	19.4668	33.6468	50.8053	11.7088	31.9322	22.642
miR-629-z	19	TATATGTGGGGAGAACTTT	0	5	1	4	4	3	0.01	42.0585	12.7013	46.8351	42.5763	22.642
miR-708-x	22	AAGGAGCTTACAATCTAGCTGG	4	2	0	2	2	7	38.9336	16.8234	0.01	23.4176	21.2881	52.8314
miR-7975-z	18	ATCCTGGTCACGGCACCA	3	5	0	3	3	3	29.2002	42.0585	0.01	35.1263	31.9322	22.642
miR-93-y	23	ACTGCTGAGCTAGCACTTCCCGA	1	3	2	2	4	5	9.7334	25.2351	25.4026	23.4176	42.5763	37.7367
miR-95-y	21	TTCAACGGGTATTTATTGAGC	1	0	0	0	9	7	9.7334	0.01	0.01	0.01	95.7967	52.8314
miR535-x	21	TGACAACGAGAGAGAGCACGC	4	5	0	4	2	2	38.9336	42.0585	0.01	46.8351	21.2881	15.0947
miR6196-z	19	GGAGGACGAGGACATGGAT	5	2	9	0	1	0	48.667	16.8234	114.312	0.01	10.6441	0.01
miR-137-y	23	TTATTGCTTAAGAATACGCGTAG	2	4	1	0	4	5	19.4668	33.6468	12.7013	0.01	42.5763	37.7367
miR-14-x	18	CGAAGGAATTGACTCGAC	0	6	1	1	1	7	0.01	50.4702	12.7013	11.7088	10.6441	52.8314
miR-3208-z	20	CGGGGACAGAGAGAGAGATA	6	6	3	0	0	1	58.4004	50.4702	38.1039	0.01	0.01	7.5473
miR-324-x	23	CGCATCCCCTAGGGCATTGGTGT	3	2	4	1	3	3	29.2002	16.8234	50.8053	11.7088	31.9322	22.642
miR-369-x	21	AGATCGACCGTGTTATATTCG	3	5	0	1	4	3	29.2002	42.0585	0.01	11.7088	42.5763	22.642
miR-665-y	22	ACCAGGAGGCTGAGGTCCCTTA	5	3	2	1	3	2	48.667	25.2351	25.4026	11.7088	31.9322	15.0947
miR2109-z	18	GTGTCTTCATCTCTGAGA	0	0	0	5	11	0	0.01	0.01	0.01	58.5439	117.085	0.01
miR9470-y	20	TTTGGCTCACGGATTTTAGC	0	0	13	0	2	1	0.01	0.01	165.117	0.01	21.2881	7.5473
miR-210-x	22	AGCCACTGACTAACGCACATTG	1	1	6	0	4	3	9.7334	8.4117	76.2079	0.01	42.5763	22.642
miR-289-x	18	AGTGGAGCCTGCGGCTTA	3	3	6	3	0	0	29.2002	25.2351	76.2079	35.1263	0.01	0.01
miR-378-x	22	CTCCTGACTCCAGGTCCTGTGT	1	2	0	6	5	1	9.7334	16.8234	0.01	70.2527	53.2204	7.5473
miR-384-y	22	ATTCCTAGAAATTGTTCACAAT	2	5	1	3	3	1	19.4668	42.0585	12.7013	35.1263	31.9322	7.5473
miR-484-z	24	TCAGGCTCAGTCCCCTCCCGATAA	2	2	2	2	4	3	19.4668	16.8234	25.4026	23.4176	42.5763	22.642
miR-485-y	22	GTCATACACGGCTCTCCTCTCT	3	3	5	1	2	1	29.2002	25.2351	63.5066	11.7088	21.2881	7.5473
miR-561-x	22	ATCAAGGATCTTAAACTTTGCC	2	6	0	1	2	4	19.4668	50.4702	0.01	11.7088	21.2881	30.1894
miR-11202-x	18	TTCCGGCTCGAAGGACCA	1	3	3	2	2	3	9.7334	25.2351	38.1039	23.4176	21.2881	22.642
miR-141-x	22	CATCTTCCAGTACAGTGTTGGA	3	2	0	2	2	5	29.2002	16.8234	0.01	23.4176	21.2881	37.7367
miR-190-y	22	ACTATATATCAAACATATTCCT	2	4	0	2	4	2	19.4668	33.6468	0.01	23.4176	42.5763	15.0947
miR-411-z	18	GACCGTAGAGCACGCCTG	0	0	0	3	6	5	0.01	0.01	0.01	35.1263	63.8644	37.7367
miR-500-x	23	TAATCCTTGCTACCTGGGTGAGA	1	4	2	2	2	3	9.7334	33.6468	25.4026	23.4176	21.2881	22.642
miR-7550-x	18	TTCCGGCTCGAAGGACCA	1	3	3	2	2	3	9.7334	25.2351	38.1039	23.4176	21.2881	22.642
miR-M16-x	23	ATCCAGTCTGTTTTGGCATCTGA	4	5	0	2	1	2	38.9336	42.0585	0.01	23.4176	10.6441	15.0947
miR11111-y	18	GCGATGATGATACTTGAC	1	2	1	2	6	2	9.7334	16.8234	12.7013	23.4176	63.8644	15.0947
miR11112-y	18	GCGATGATGATACTTGAC	1	2	1	2	6	2	9.7334	16.8234	12.7013	23.4176	63.8644	15.0947
miR-10-y	21	CAGATTCGATTCTAGGGGAAT	0	4	5	1	1	2	0.01	33.6468	63.5066	11.7088	10.6441	15.0947
miR-10511-y	18	TCGATTCCCGGTCGATGC	2	3	2	0	1	5	19.4668	25.2351	25.4026	0.01	10.6441	37.7367
miR-140-x	22	CAGTGGTTTTACCCTATGGTAG	0	3	4	1	3	2	0.01	25.2351	50.8053	11.7088	31.9322	15.0947
miR-1486-z	18	CTAGGCGGTTGTTTCGAT	1	0	2	5	4	1	9.7334	0.01	25.4026	58.5439	42.5763	7.5473
miR-191-y	21	CTGCCCTGGGATTTCGTTACC	3	3	0	2	2	3	29.2002	25.2351	0.01	23.4176	21.2881	22.642
miR-5732-y	18	TGCAACAGCTGTGACTGT	3	3	3	1	3	0	29.2002	25.2351	38.1039	11.7088	31.9322	0.01
miR-7638-z	18	TGGCAGTGGATATCTACT	3	0	1	3	4	2	29.2002	0.01	12.7013	35.1263	42.5763	15.0947
miR-7880-x	18	TGGTGGGAATAGTTGGAA	2	4	2	0	1	4	19.4668	33.6468	25.4026	0.01	10.6441	30.1894
miR-879-x	20	AGAGGCTTATAGCTCTAAGC	1	4	0	3	2	3	9.7334	33.6468	0.01	35.1263	21.2881	22.642
miR171-y	22	TTGGGCCGTTCCAATATCACGT	3	5	4	0	1	0	29.2002	42.0585	50.8053	0.01	10.6441	0.01
miR2948-x	19	GAAGAGTTGGGCAAGAAGT	3	5	2	2	1	0	29.2002	42.0585	25.4026	23.4176	10.6441	0.01
miR-10055-y	18	GAGGGAGGGAGGGAGGCC	3	1	5	1	0	2	29.2002	8.4117	63.5066	11.7088	0.01	15.0947
miR-1249-y	22	ACGCCCTTCCCCCCCTTCTTCA	0	2	6	1	3	0	0.01	16.8234	76.2079	11.7088	31.9322	0.01
miR-128-z	24	TCACAGTGAACCGGTCTCTTTTAT	2	3	1	2	1	3	19.4668	25.2351	12.7013	23.4176	10.6441	22.642
miR-152-z	22	TCAGTGCATAACAGAACTTTGT	0	1	10	0	1	0	0.01	8.4117	127.013	0.01	10.6441	0.01
miR-16-y	22	ACCAATATTACTGTGCTGCTTT	3	3	1	0	1	4	29.2002	25.2351	12.7013	0.01	10.6441	30.1894
miR-263-y	18	CGTGGTCTCTCTGGTGGT	5	2	5	0	0	0	48.667	16.8234	63.5066	0.01	0.01	0.01
miR-2699-y	18	TGGTTTATGACATTCGGC	1	3	8	0	0	0	9.7334	25.2351	101.611	0.01	0.01	0.01
miR-337-x	22	CGGCGTCATGCAGGAGTTGATT	1	0	2	0	2	7	9.7334	0.01	25.4026	0.01	21.2881	52.8314
miR-361-y	22	TCCCCCAGGTGTGATTCTGATT	1	1	5	0	3	2	9.7334	8.4117	63.5066	0.01	31.9322	15.0947
miR-454-y	25	TAGTGCAATATTGCTTATAGGGTCT	3	5	0	0	2	2	29.2002	42.0585	0.01	0.01	21.2881	15.0947
miR-4723-y	18	CTCTGGCTACTCCCGAAA	0	1	0	5	6	0	0.01	8.4117	0.01	58.5439	63.8644	0.01
miR-665-z	23	ACCAGGAGGCTGAGGTCCCTTAC	0	4	0	3	2	3	0.01	33.6468	0.01	35.1263	21.2881	22.642
miR-72-x	21	AGGCAAGATGTTGGCATAGCT	1	11	0	0	0	0	9.7334	92.5287	0.01	0.01	0.01	0.01
miR-M32-y	22	TAATAGCCGGACGATGGAGTCT	2	4	0	2	1	3	19.4668	33.6468	0.01	23.4176	10.6441	22.642
miR1423-x	24	GCAACTACACGTTGGGCGCTCGAT	0	6	0	1	1	4	0.01	50.4702	0.01	11.7088	10.6441	30.1894
miR444-z	21	TGTTGTCTCAAGCTTGCTGCC	0	3	0	3	0	6	0.01	25.2351	0.01	35.1263	0.01	45.284
miR9483-z	18	TGAACGGTTTCCTCTCAA	3	7	1	0	1	0	29.2002	58.8819	12.7013	0.01	10.6441	0.01
miR-1000-x	22	ATATTGTCCCGTCACAGCAGTA	3	3	0	1	1	3	29.2002	25.2351	0.01	11.7088	10.6441	22.642
miR-10240-x	18	GTCAGGATGGCCGAGTGG	0	2	7	0	2	0	0.01	16.8234	88.9092	0.01	21.2881	0.01
miR-1285-z	25	CCTGAGCAACATAGCGAGACCCCGT	0	0	11	0	0	0	0.01	0.01	139.714	0.01	0.01	0.01
miR-215-y	22	TCTGTCATTTCTTTAGGCCAAT	2	1	0	1	4	3	19.4668	8.4117	0.01	11.7088	42.5763	22.642
miR-2419-x	19	TAGCATCAACACTCGCCTG	0	0	0	1	2	8	0.01	0.01	0.01	11.7088	21.2881	60.3787
miR-2765-y	18	GGTCGACGAGTTCCTGAA	0	0	0	8	3	0	0.01	0.01	0.01	93.6702	31.9322	0.01
miR-340-y	22	TCCGTCTCAGTTACTTTATAGC	1	1	1	1	1	6	9.7334	8.4117	12.7013	11.7088	10.6441	45.284
miR-3525-z	22	CAGCCATTCTGCGATTCTGTGA	3	2	0	0	2	4	29.2002	16.8234	0.01	0.01	21.2881	30.1894
miR-462-z	22	GTAACGGAACCCATAATGCAGC	0	0	11	0	0	0	0.01	0.01	139.714	0.01	0.01	0.01
miR-551-z	22	GCGACCCATCCTTAGTTTCTGT	0	0	11	0	0	0	0.01	0.01	139.714	0.01	0.01	0.01
miR-5599-y	19	GTAGATGGAGTAGGTTGAA	1	0	5	0	1	4	9.7334	0.01	63.5066	0.01	10.6441	30.1894
miR-965-y	23	TAAGCGTATGGCTTTTCCCCTCT	1	1	0	1	3	5	9.7334	8.4117	0.01	11.7088	31.9322	37.7367
miR-M21-y	24	GAGCACCACGCCGATGGACGGAGA	1	1	0	4	2	3	9.7334	8.4117	0.01	46.8351	21.2881	22.642
miR157-x	21	TTGACAGAAGATAGAGAGCAC	0	0	7	1	2	1	0.01	0.01	88.9092	11.7088	21.2881	7.5473
miR414-z	20	ATCGTCATCGTCATCGTCCT	4	4	0	1	2	0	38.9336	33.6468	0.01	11.7088	21.2881	0.01
miR-1197-y	21	TAGGACACATGGTCTACTTCT	1	1	2	1	3	2	9.7334	8.4117	25.4026	11.7088	31.9322	15.0947
miR-1304-y	21	TCTCACTGTAGCATCGAACCC	1	1	5	1	0	2	9.7334	8.4117	63.5066	11.7088	0.01	15.0947
miR-15-y	21	CGAATCATTATTTGCTGCTCT	1	2	0	2	2	3	9.7334	16.8234	0.01	23.4176	21.2881	22.642
miR-2446-z	18	TAAATTTGAAATCTGGCC	0	2	0	3	3	2	0.01	16.8234	0.01	35.1263	31.9322	15.0947
miR-3102-y	23	GAGCACCCCATTGGCTACCCACA	2	4	1	0	2	1	19.4668	33.6468	12.7013	0.01	21.2881	7.5473
miR-317-z	23	TGAACACAGCTGGTGGTATCTCT	4	1	2	0	1	2	38.9336	8.4117	25.4026	0.01	10.6441	15.0947
miR-4753-y	18	TGTTCTCTTTCTTTTGTC	1	5	4	0	0	0	9.7334	42.0585	50.8053	0.01	0.01	0.01
miR11294-z	18	TGGACCATTACTGAACAA	2	2	5	0	1	0	19.4668	16.8234	63.5066	0.01	10.6441	0.01
miR158-x	20	TTTGTCCATCGTTTTGAAAA	2	3	5	0	0	0	19.4668	25.2351	63.5066	0.01	0.01	0.01
miR2601-z	18	GGCCTCGCTTTGGTCCCT	1	2	2	2	3	0	9.7334	16.8234	25.4026	23.4176	31.9322	0.01
miR4391-z	18	AACGAACTCAGAAGAAGA	6	0	3	0	1	0	58.4004	0.01	38.1039	0.01	10.6441	0.01
miR-10075-y	18	GCAAGGACTTCTCTGAGA	0	0	0	3	6	0	0.01	0.01	0.01	35.1263	63.8644	0.01
miR-124-z	24	TTAAGGCACGCGGTGAATGCCAAT	1	0	0	2	3	3	9.7334	0.01	0.01	23.4176	31.9322	22.642
miR-1729-x	22	ATCCCTTACTCACATGAGTAGT	3	1	0	0	1	4	29.2002	8.4117	0.01	0.01	10.6441	30.1894
miR-205-z	24	TCCTTCATTCCACCGGAGTCTGAA	3	2	0	0	1	3	29.2002	16.8234	0.01	0.01	10.6441	22.642
miR-22-z	22	AAGCTGCCAGCTGAAGAACTGC	0	0	9	0	0	0	0.01	0.01	114.312	0.01	0.01	0.01
miR-296-y	22	GAGGGTTGGGTGGAGGCTCTCC	4	1	0	1	2	1	38.9336	8.4117	0.01	11.7088	21.2881	7.5473
miR-301-x	22	GCTCTGACTTTATTGCACTACT	2	2	2	1	0	2	19.4668	16.8234	25.4026	11.7088	0.01	15.0947
miR-431-y	22	CAGGTCGTCTTGCAGGGCTTCT	2	3	0	2	1	1	19.4668	25.2351	0.01	23.4176	10.6441	7.5473
miR-9343-z	18	GAGAACTGATAGCAAGCT	0	1	2	0	4	2	0.01	8.4117	25.4026	0.01	42.5763	15.0947
miR170-x	21	TATTGGCCTGGTTCACTCAGA	0	0	9	0	0	0	0.01	0.01	114.312	0.01	0.01	0.01
miR171-x	21	TATTGGCCTGGTTCACTCAGA	0	0	9	0	0	0	0.01	0.01	114.312	0.01	0.01	0.01
miR3445-x	20	GCGAACCAGCACCATCCAAA	0	3	0	1	3	2	0.01	25.2351	0.01	11.7088	31.9322	15.0947
miR393-y	21	TCAGTGCAATCCCTTTGGAAT	1	3	0	2	0	3	9.7334	25.2351	0.01	23.4176	0.01	22.642
miR5564-z	21	TGGGGGAGCAATTCGTCGAAC	0	0	9	0	0	0	0.01	0.01	114.312	0.01	0.01	0.01
miR6214-z	19	ACGACGACGACGACGACGA	1	0	1	3	4	0	9.7334	0.01	12.7013	35.1263	42.5763	0.01
miR6435-z	21	TGAATAATAAAGACACTCTAG	1	2	4	1	0	1	9.7334	16.8234	50.8053	11.7088	0.01	7.5473
miR-10358-y	18	CATATTCTTTTGCACCTC	3	1	4	0	0	0	29.2002	8.4117	50.8053	0.01	0.01	0.01
miR-11236-y	19	GGGTGTAGAATAGCTGGGA	2	3	2	1	0	0	19.4668	25.2351	25.4026	11.7088	0.01	0.01
miR-1198-x	22	TATGTGTTCCTGGCTGGCTTGG	0	3	1	2	0	2	0.01	25.2351	12.7013	23.4176	0.01	15.0947
miR-12248-y	18	CTGGTACGGACAAGGGGG	1	2	3	1	1	0	9.7334	16.8234	38.1039	11.7088	10.6441	0.01
miR-182-y	20	TGGTTCTAGACTTGCCAACT	3	1	1	1	1	1	29.2002	8.4117	12.7013	11.7088	10.6441	7.5473
miR-1843-x	22	CATGGAGGTCTCTGTCTGACTT	0	0	1	2	1	4	0.01	0.01	12.7013	23.4176	10.6441	30.1894
miR-200-z	23	AATACTGCCTGGTAATGATGACA	4	1	0	0	1	2	38.9336	8.4117	0.01	0.01	10.6441	15.0947
miR-320-z	25	AAAAGCTGGGTTGAGAGGGCGAAAT	1	0	1	1	5	0	9.7334	0.01	12.7013	11.7088	53.2204	0.01
miR-4963-y	18	CTCCGGGCTGGACCCAGA	2	1	5	0	0	0	19.4668	8.4117	63.5066	0.01	0.01	0.01
miR-541-y	22	TGGCGAACACAGAATCCATACT	1	2	0	0	2	3	9.7334	16.8234	0.01	0.01	21.2881	22.642
miR-543-y	22	AAACATTCGCGGTGCACTTCTT	5	0	1	2	0	0	48.667	0.01	12.7013	23.4176	0.01	0.01
miR-5548-y	18	TGGATTTGAGTAGGAGAA	1	1	3	0	2	1	9.7334	8.4117	38.1039	0.01	21.2881	7.5473
miR-582-y	22	AACCTGTTGAACAACTGAACCC	2	3	0	2	0	1	19.4668	25.2351	0.01	23.4176	0.01	7.5473
miR-628-y	21	TCTAGTAAGAGTGGCAGTCGA	0	1	2	4	0	1	0.01	8.4117	25.4026	46.8351	0.01	7.5473
miR-6965-x	18	GAGGGAGGCTATTGAGAA	0	0	0	2	0	6	0.01	0.01	0.01	23.4176	0.01	45.284
miR-745-y	22	GAGCTGCCCAATGAAGGGCTGT	1	0	0	2	2	3	9.7334	0.01	0.01	23.4176	21.2881	22.642
miR-M20-x	21	TCCTTAGCGTGGTGCCTGAGA	1	0	0	2	0	5	9.7334	0.01	0.01	23.4176	0.01	37.7367
miR395-x	18	CTGGAACCACTTCAGTTG	0	0	0	5	3	0	0.01	0.01	0.01	58.5439	31.9322	0.01
miR5185-y	18	GGAGGTTGGCTTAGAAGC	0	7	1	0	0	0	0.01	58.8819	12.7013	0.01	0.01	0.01
miR774-x	21	GAGATGAAGATATGGATGACT	1	2	1	4	0	0	9.7334	16.8234	12.7013	46.8351	0.01	0.01
miR-13-y	20	TATCACAGCCACTTTTGACG	1	0	6	0	0	0	9.7334	0.01	76.2079	0.01	0.01	0.01
miR-1306-x	21	CCACCTCCCCTGCAAACGTCC	0	0	0	4	2	1	0.01	0.01	0.01	46.8351	21.2881	7.5473
miR-14-y	20	TCAGTCTTTTTCTCTCTCCT	0	1	6	0	0	0	0.01	8.4117	76.2079	0.01	0.01	0.01
miR-1451-x	22	TCGCACAGGAGCAAGTTACCGC	1	2	0	1	0	3	9.7334	16.8234	0.01	11.7088	0.01	22.642
miR-218-z	23	TTGTGCTTGATCTAACCATGTGA	2	2	0	1	1	1	19.4668	16.8234	0.01	11.7088	10.6441	7.5473
miR-239-x	18	TGCTCTCCAAGGTTCTCT	0	0	0	2	5	0	0.01	0.01	0.01	23.4176	53.2204	0.01
miR-369-y	21	AATAATACATGGTTGATCTTT	1	2	0	0	2	2	9.7334	16.8234	0.01	0.01	21.2881	15.0947
miR-372-x	21	CCTCAAATGTGGAGCACTATT	2	3	0	1	0	1	19.4668	25.2351	0.01	11.7088	0.01	7.5473
miR-375-x	19	TCGTCCAGGGGAATTCAAA	1	3	2	0	0	1	9.7334	25.2351	25.4026	0.01	0.01	7.5473
miR-4006-y	19	TCCGTACTTCCATGTTTCA	0	3	4	0	0	0	0.01	25.2351	50.8053	0.01	0.01	0.01
miR-6540-x	21	CTAAGGCAGGCAGACTTCAGT	1	5	0	0	1	0	9.7334	42.0585	0.01	0.01	10.6441	0.01
miR-6616-x	18	CTCCGAGATGGCTAGCTG	0	0	0	1	0	6	0.01	0.01	0.01	11.7088	0.01	45.284
miR-6635-x	19	TGTGGAGGATAAGAACAGC	0	0	0	1	0	6	0.01	0.01	0.01	11.7088	0.01	45.284
miR-671-y	21	TCCGGTTCTCAGGGCTCCACC	2	1	0	2	0	2	19.4668	8.4117	0.01	23.4176	0.01	15.0947
miR-7550-z	18	ATCCGGCTCGAAGGACCA	1	0	4	2	0	0	9.7334	0.01	50.8053	23.4176	0.01	0.01
miR-760-y	22	CGGCTCTGGGTCTGTGGGGAGT	2	0	2	1	2	0	19.4668	0.01	25.4026	11.7088	21.2881	0.01
miR-81-z	19	TGAGATCATTGTGAAAGCT	3	1	0	2	0	1	29.2002	8.4117	0.01	23.4176	0.01	7.5473
miR-87-y	22	GTGAGCAAAGTTTCAGGTGTGT	1	3	0	0	0	3	9.7334	25.2351	0.01	0.01	0.01	22.642
miR-9622-y	18	GGCCCGTCGGGACTGAGC	1	0	3	3	0	0	9.7334	0.01	38.1039	35.1263	0.01	0.01
miR164-x	21	TGGAGAAGCAGGGCACGTGCA	1	1	2	1	0	2	9.7334	8.4117	25.4026	11.7088	0.01	15.0947
miR482-z	22	TTTTCCCAACACCTCCCATACC	7	0	0	0	0	0	68.1338	0.01	0.01	0.01	0.01	0.01
miR528-x	21	TGGAAGGGGCATGCAGAGGAG	0	3	0	0	4	0	0.01	25.2351	0.01	0.01	42.5763	0.01
miR8034-z	20	TATGTCAAAAACTGCAAAAA	1	6	0	0	0	0	9.7334	50.4702	0.01	0.01	0.01	0.01
miR820-z	22	TCGGCCTCGTGGATGGACCAGG	1	1	0	3	0	2	9.7334	8.4117	0.01	35.1263	0.01	15.0947
miR827-y	21	TTAGATGACCATCAGCAAACA	2	1	2	1	0	1	19.4668	8.4117	25.4026	11.7088	0.01	7.5473
miR-128-x	21	CGGGGCCGTAGCACTGTCTGA	0	2	1	2	0	1	0.01	16.8234	12.7013	23.4176	0.01	7.5473
miR-1298-x	22	TTCATTCGGCTGTCCAGATGTA	0	2	2	0	0	2	0.01	16.8234	25.4026	0.01	0.01	15.0947
miR-1306-y	21	CGTTGGCTCTGGTGGTGGTGC	2	0	4	0	0	0	19.4668	0.01	50.8053	0.01	0.01	0.01
miR-183-y	22	TGAATTACCGAAGGGCCATAAA	1	1	1	1	1	1	9.7334	8.4117	12.7013	11.7088	10.6441	7.5473
miR-184-z	24	TGGACGGAGAACTGATAAGGGCAT	2	1	0	0	1	2	19.4668	8.4117	0.01	0.01	10.6441	15.0947
miR-194-z	24	TGTAACAGCAACTCCATGTGGACC	2	2	0	0	0	2	19.4668	16.8234	0.01	0.01	0.01	15.0947
miR-322-x	22	CAGCAGCAATTCATGTTTTGGA	1	1	0	0	0	4	9.7334	8.4117	0.01	0.01	0.01	30.1894
miR-3971-z	23	TCTCCCAACCCCTGTACCAGTGA	0	2	0	2	1	1	0.01	16.8234	0.01	23.4176	10.6441	7.5473
miR-5313-z	18	TAGCCAGCTGTGTAGGTA	0	2	3	0	0	1	0.01	16.8234	38.1039	0.01	0.01	7.5473
miR-582-x	22	TACAGTTGTTCAACCAGTTACT	1	1	0	0	3	1	9.7334	8.4117	0.01	0.01	31.9322	7.5473
miR-584-y	18	TCCAGGTCAACCAGGCTC	0	0	0	3	3	0	0.01	0.01	0.01	35.1263	31.9322	0.01
miR-6057-x	18	AGCTGTGACTGTAACAAC	2	1	3	0	0	0	19.4668	8.4117	38.1039	0.01	0.01	0.01
miR-6739-x	18	TGGGAACGAGAAAGGACA	0	1	0	2	1	2	0.01	8.4117	0.01	23.4176	10.6441	15.0947
miR-7-z	24	TGGAAGACTAGTGATTTTTGTTGT	1	2	0	2	0	1	9.7334	16.8234	0.01	23.4176	0.01	7.5473
miR-731-y	21	AACCGGGAATTTTGTGTCAGT	0	0	3	0	0	3	0.01	0.01	38.1039	0.01	0.01	22.642
miR-791-y	19	ACTTTAGCACTCCGCAGAA	0	0	0	2	3	1	0.01	0.01	0.01	23.4176	31.9322	7.5473
miR-8-z	24	TAATACTGTCAGGTAAAGATGTAT	1	1	0	2	1	1	9.7334	8.4117	0.01	23.4176	10.6441	7.5473
miR-9226-x	22	TCGAGTCCCTGGTCGGGCGCCA	0	6	0	0	0	0	0.01	50.4702	0.01	0.01	0.01	0.01
miR-M29-x	22	TCTTCACGTACCTCTCTATGGC	0	1	0	2	2	1	0.01	8.4117	0.01	23.4176	21.2881	7.5473
miR1876-z	24	ATAAGTGGGTTTGTGGGCTGGCCC	1	3	0	2	0	0	9.7334	25.2351	0.01	23.4176	0.01	0.01
miR2873-z	24	AAGTTTGGACTTAAATTTGGTAAC	2	1	0	2	0	1	19.4668	8.4117	0.01	23.4176	0.01	7.5473
miR390-x	21	AAGCTCAGGAGGGATAGCGCC	0	3	3	0	0	0	0.01	25.2351	38.1039	0.01	0.01	0.01
miR408-z	18	ATGGAAGAGCTAGAGCAT	0	0	0	1	2	3	0.01	0.01	0.01	11.7088	21.2881	22.642
miR6022-z	21	TGGAAGGGAGAATATCCAGGA	0	1	3	1	1	0	0.01	8.4117	38.1039	11.7088	10.6441	0.01
miR7732-y	18	ACCGAGATCGAGGAGGAA	0	2	4	0	0	0	0.01	16.8234	50.8053	0.01	0.01	0.01
miR9674-x	21	ATAGCATCATCCATCCTACCC	3	3	0	0	0	0	29.2002	25.2351	0.01	0.01	0.01	0.01
miR-1226-y	22	TCACCAGCCCTGTGTTCCCTAG	1	1	1	1	1	0	9.7334	8.4117	12.7013	11.7088	10.6441	0.01
miR-1264-y	22	CAAATCTTATTTGAGCACCTGT	1	0	1	0	2	1	9.7334	0.01	12.7013	0.01	21.2881	7.5473
miR-144-z	24	AGGATATCATCTTATACTGTAAGT	0	0	5	0	0	0	0.01	0.01	63.5066	0.01	0.01	0.01
miR-150-z	22	ACTCCCAATCCTTGTACCAGTG	0	0	5	0	0	0	0.01	0.01	63.5066	0.01	0.01	0.01
miR-1550-y	19	GTTACACTGCTCACTGCTC	0	0	0	0	5	0	0.01	0.01	0.01	0.01	53.2204	0.01
miR-1663-y	21	TGGCATCCAGAACAGCGGTAC	1	2	0	1	0	1	9.7334	16.8234	0.01	11.7088	0.01	7.5473
miR-216-x	22	TAATCTCAGCTGGCAACTGTGA	1	1	0	0	2	1	9.7334	8.4117	0.01	0.01	21.2881	7.5473
miR-22-x	21	AGTTCTTCAGTGGCAAGCTTT	1	0	2	1	1	0	9.7334	0.01	25.4026	11.7088	10.6441	0.01
miR-23-x	19	TGGGTTCCTGGCGTTCCGA	1	0	1	0	1	2	9.7334	0.01	12.7013	0.01	10.6441	15.0947
miR-2710-z	21	TCCACTGTACCGTAATGGCAC	0	0	1	0	1	3	0.01	0.01	12.7013	0.01	10.6441	22.642
miR-2851-z	18	TGAGTGTATCAGAGAGAA	3	1	1	0	0	0	29.2002	8.4117	12.7013	0.01	0.01	0.01
miR-3059-x	21	TTTCCTCTCTGCCCCATAGGG	1	0	1	2	1	0	9.7334	0.01	12.7013	23.4176	10.6441	0.01
miR-3085-y	22	TCTGGCTGCTATGGCCCCCTCT	3	1	0	1	0	0	29.2002	8.4117	0.01	11.7088	0.01	0.01
miR-3135-z	22	GGCTGGTCCGAGTGCAGTGGTG	0	0	1	1	0	3	0.01	0.01	12.7013	11.7088	0.01	22.642
miR-3168-z	18	AGAGTTCTACAGTCCGAC	0	1	0	1	3	0	0.01	8.4117	0.01	11.7088	31.9322	0.01
miR-3475-y	21	TTCTGGAGGCACATGGTTTGA	1	2	0	2	0	0	9.7334	16.8234	0.01	23.4176	0.01	0.01
miR-3613-y	22	ACAAAAAAAAAAGCCCAACCCT	0	1	2	1	1	0	0.01	8.4117	25.4026	11.7088	10.6441	0.01
miR-4103-y	18	CAGCGCTGCGGCTTCGCT	2	0	1	0	1	1	19.4668	0.01	12.7013	0.01	10.6441	7.5473
miR-449-x	22	TGGCAGTGTATTGTTAGCTGGT	0	0	0	1	0	4	0.01	0.01	0.01	11.7088	0.01	30.1894
miR-486-y	21	CGGGGCAGCTCAGTACAGGAT	0	1	0	2	1	1	0.01	8.4117	0.01	23.4176	10.6441	7.5473
miR-491-x	22	AGTGGGGAACCCTTCCATGAGG	0	1	2	1	1	0	0.01	8.4117	25.4026	11.7088	10.6441	0.01
miR-504-x	21	GACCCTGGTCTGCACTCTATC	0	2	1	0	2	0	0.01	16.8234	12.7013	0.01	21.2881	0.01
miR-5100-z	18	TCGAATCCCTGCGGTGTC	0	1	2	2	0	0	0.01	8.4117	25.4026	23.4176	0.01	0.01
miR-5110-z	18	ACGCAGGAGGTAGAGGGT	0	0	5	0	0	0	0.01	0.01	63.5066	0.01	0.01	0.01
miR-6544-x	21	ATTCAGAAAAGGAAAAGAATT	0	0	0	2	3	0	0.01	0.01	0.01	23.4176	31.9322	0.01
miR-67-z	24	TCACAACCTGCTTGAATGAGGACT	3	1	1	0	0	0	29.2002	8.4117	12.7013	0.01	0.01	0.01
miR-6835-x	18	TGGGGGCGTAGAAAGTGG	2	0	0	0	0	3	19.4668	0.01	0.01	0.01	0.01	22.642
miR-7142-y	22	TTTGTTGGCTCCTCTGAAGTGA	0	0	1	0	3	1	0.01	0.01	12.7013	0.01	31.9322	7.5473
miR-79-x	20	TTGTTTGGGAATACAGCTCT	0	0	0	3	0	2	0.01	0.01	0.01	35.1263	0.01	15.0947
miR-8190-x	18	GCGTTGGAACCCAGGAAA	0	2	0	1	2	0	0.01	16.8234	0.01	11.7088	21.2881	0.01
miR-8441-x	19	TAAGTCGTAGTTTTCCGGA	0	1	1	1	1	1	0.01	8.4117	12.7013	11.7088	10.6441	7.5473
miR-889-y	21	TTAATATCGGACAACCATTGT	0	0	5	0	0	0	0.01	0.01	63.5066	0.01	0.01	0.01
miR-9202-z	18	ACTGGCACTGGCTCCGGC	0	2	1	0	1	1	0.01	16.8234	12.7013	0.01	10.6441	7.5473
miR-9514-z	18	TAAAAAGAATCCATTGAA	1	0	0	1	1	2	9.7334	0.01	0.01	11.7088	10.6441	15.0947
miR-964-y	18	TTAAAGCCATTGTTCTAA	3	1	0	0	0	1	29.2002	8.4117	0.01	0.01	0.01	7.5473
miR-998-z	21	TAGCACCACAGGATTCAGCAG	0	0	0	2	0	3	0.01	0.01	0.01	23.4176	0.01	22.642
miR-K12-2-x	18	TTGTCCGGGTCCATCTGA	0	2	3	0	0	0	0.01	16.8234	38.1039	0.01	0.01	0.01
miR156-y	18	GTGCTGACTCTTTCTCTG	0	0	0	1	4	0	0.01	0.01	0.01	11.7088	42.5763	0.01
miR2111-z	18	TTCTTGGAATGCTGATTA	1	2	1	1	0	0	9.7334	16.8234	12.7013	11.7088	0.01	0.01
miR3633-x	18	TGGATTGTTGGGAGAGAA	0	2	3	0	0	0	0.01	16.8234	38.1039	0.01	0.01	0.01
miR5287-y	18	TGGGAGCGGAGGGTGTAT	1	1	2	1	0	0	9.7334	8.4117	25.4026	11.7088	0.01	0.01
miR5497-z	18	ATAACTGGGACGAGAATG	0	0	0	1	4	0	0.01	0.01	0.01	11.7088	42.5763	0.01
miR5566-z	19	TTCGGCATCACCTCCCAGT	0	0	0	1	3	1	0.01	0.01	0.01	11.7088	31.9322	7.5473
miR6026-y	22	TTCTTGGCTAGAGTTGTATTGC	0	0	5	0	0	0	0.01	0.01	63.5066	0.01	0.01	0.01
miR6446-z	19	CCGGGGCCTGATGATGGAA	1	0	4	0	0	0	9.7334	0.01	50.8053	0.01	0.01	0.01
miR833-x	18	TTTGTTCGTTGTACTTGG	0	1	0	3	1	0	0.01	8.4117	0.01	35.1263	10.6441	0.01
miR8553-z	20	TTATGGACCACCTTATGAAG	0	0	0	4	1	0	0.01	0.01	0.01	46.8351	10.6441	0.01
miR919-z	19	TCGAGGAGCTGACCGAGAT	0	0	0	3	2	0	0.01	0.01	0.01	35.1263	21.2881	0.01
miR-1-x	18	TTCCATGTTTCCTTGAAT	0	1	3	0	0	0	0.01	8.4117	38.1039	0.01	0.01	0.01
miR-11656-x	21	GGAGGACAGACGCAAAAAAAA	0	0	0	2	1	1	0.01	0.01	0.01	23.4176	10.6441	7.5473
miR-12218-y	22	CTCATGCCCTCTCTGTGCCAGT	1	3	0	0	0	0	9.7334	25.2351	0.01	0.01	0.01	0.01
miR-12273-y	21	CGGCCGGTCGCCGCGGGCAAC	1	1	0	0	1	1	9.7334	8.4117	0.01	0.01	10.6441	7.5473
miR-12280-y	21	CCAGGCTGTGAGGGGACTTGG	1	2	0	1	0	0	9.7334	16.8234	0.01	11.7088	0.01	0.01
miR-1261-z	18	AATGGATAAGGCATTGGC	1	1	1	0	1	0	9.7334	8.4117	12.7013	0.01	10.6441	0.01
miR-1335-z	18	GGCTGAGGTGGGATCCCG	1	0	0	1	1	1	9.7334	0.01	0.01	11.7088	10.6441	7.5473
miR-134-x	22	TGTGACTGGTTGACCAGAGGGG	1	0	0	0	1	2	9.7334	0.01	0.01	0.01	10.6441	15.0947
miR-135-y	19	TAGGGCTGGAAGCCTTGAA	0	2	1	0	0	1	0.01	16.8234	12.7013	0.01	0.01	7.5473
miR-154-y	22	AATCATACACGGTTGACCTATT	0	1	2	1	0	0	0.01	8.4117	25.4026	11.7088	0.01	0.01
miR-1603-z	18	TTGGTTAGGTCCTGTCGA	2	2	0	0	0	0	19.4668	16.8234	0.01	0.01	0.01	0.01
miR-1732-z	22	GCCGTGCTGCTGTCGGACTGCC	3	0	1	0	0	0	29.2002	0.01	12.7013	0.01	0.01	0.01
miR-193-z	22	TACTGGCCTGTAAAATCCCAAA	2	1	0	0	0	1	19.4668	8.4117	0.01	0.01	0.01	7.5473
miR-2320-x	24	TGGCACAGGGTCCAGCTGTCGGCA	0	0	0	2	1	1	0.01	0.01	0.01	23.4176	10.6441	7.5473
miR-2765-x	23	TTGGTAACTCCACCACCGTTGGC	2	1	0	0	1	0	19.4668	8.4117	0.01	0.01	10.6441	0.01
miR-281-y	20	TGTCATGGAGTTGCTCTCTT	1	0	3	0	0	0	9.7334	0.01	38.1039	0.01	0.01	0.01
miR-299-x	22	TGGTTTACCGTCCCACATACAT	0	0	4	0	0	0	0.01	0.01	50.8053	0.01	0.01	0.01
miR-31-z	20	AGTGGTAAGATGATGGCATA	0	0	0	2	1	1	0.01	0.01	0.01	23.4176	10.6441	7.5473
miR-316-x	23	TGTCTTTTTCTGCTTTGCTGCCG	0	0	0	3	1	0	0.01	0.01	0.01	35.1263	10.6441	0.01
miR-329-x	21	AGAGGTTTTCTGGGTCTCTGT	0	1	2	1	0	0	0.01	8.4117	25.4026	11.7088	0.01	0.01
miR-3531-y	18	AACACAAACGGGAGAAAC	0	0	1	0	3	0	0.01	0.01	12.7013	0.01	31.9322	0.01
miR-38-y	20	CGGGAGAACAACTGGAGAAG	0	4	0	0	0	0	0.01	33.6468	0.01	0.01	0.01	0.01
miR-3883-x	20	CCCTCGTTGGCGAGGTTGGC	1	1	0	2	0	0	9.7334	8.4117	0.01	23.4176	0.01	0.01
miR-3958-x	18	AGGTTGTCGGTGATGTCT	0	0	0	1	3	0	0.01	0.01	0.01	11.7088	31.9322	0.01
miR-4065-x	18	TGTGGAACTTGTTCTATA	0	0	0	1	3	0	0.01	0.01	0.01	11.7088	31.9322	0.01
miR-4154-y	18	ATTTTGTTGGTTTTCGGA	0	0	3	1	0	0	0.01	0.01	38.1039	11.7088	0.01	0.01
miR-431-x	21	TGTCTTGCAGGCCGTCATGCA	1	0	1	1	0	1	9.7334	0.01	12.7013	11.7088	0.01	7.5473
miR-433-x	22	TACGGTGAGCCTGTCATTATTC	1	2	0	0	1	0	9.7334	16.8234	0.01	0.01	10.6441	0.01
miR-4502-z	18	CTGATGAAGATGGAGCTG	0	0	0	0	4	0	0.01	0.01	0.01	0.01	42.5763	0.01
miR-4510-z	22	TGAGGGAGTAGGTTGTATGGTT	0	1	0	1	0	2	0.01	8.4117	0.01	11.7088	0.01	15.0947
miR-46-y	20	TGTCATGGAGTTGCTCTCTT	1	0	3	0	0	0	9.7334	0.01	38.1039	0.01	0.01	0.01
miR-494-x	18	AGGTTGTCGGTGATGTCT	0	0	0	1	3	0	0.01	0.01	0.01	11.7088	31.9322	0.01
miR-5114-z	18	GAGTGAAGCTGCAAGAGC	0	1	0	0	1	2	0.01	8.4117	0.01	0.01	10.6441	15.0947
miR-539-y	22	ATCATACAAGGACAATTTCTTT	0	0	4	0	0	0	0.01	0.01	50.8053	0.01	0.01	0.01
miR-540-x	21	CAAGGGTCACCCTCTGACTCT	0	2	0	0	1	1	0.01	16.8234	0.01	0.01	10.6441	7.5473
miR-540-y	22	AGGTCAGAGGTCGATCCTGGGC	1	1	0	0	1	1	9.7334	8.4117	0.01	0.01	10.6441	7.5473
miR-548-z	22	AAAAGTACTTGCGGATTTTGCT	2	2	0	0	0	0	19.4668	16.8234	0.01	0.01	0.01	0.01
miR-625-y	22	GACTATAGAACTTTCCCCCTCA	0	0	1	0	1	2	0.01	0.01	12.7013	0.01	10.6441	15.0947
miR-6491-z	18	CGGCGGTAGCCCGGGGAA	2	0	0	0	0	2	19.4668	0.01	0.01	0.01	0.01	15.0947
miR-6493-x	23	CGTCCGGCAGGTTTTACCCCTGA	1	1	0	1	0	1	9.7334	8.4117	0.01	11.7088	0.01	7.5473
miR-656-y	21	AATATTATACAGTCAACCTCT	0	0	4	0	0	0	0.01	0.01	50.8053	0.01	0.01	0.01
miR-6606-x	20	GAGGAGCGGGAGGAGCGGGA	1	0	0	2	1	0	9.7334	0.01	0.01	23.4176	10.6441	0.01
miR-671-x	24	AGGAAGCCCTGGAGGGGCTGGAGA	1	1	0	0	0	2	9.7334	8.4117	0.01	0.01	0.01	15.0947
miR-6927-x	18	AGGGGATCCAGCCTGGGC	0	1	3	0	0	0	0.01	8.4117	38.1039	0.01	0.01	0.01
miR-6955-x	18	GGACCTCAGGACTCAGGT	2	1	0	1	0	0	19.4668	8.4117	0.01	11.7088	0.01	0.01
miR-7133-x	22	GATGTTGAGTATCAAACTGTAT	0	0	4	0	0	0	0.01	0.01	50.8053	0.01	0.01	0.01
miR-7260-x	18	TGGCTAAGTCAACTGTGG	1	0	2	0	0	1	9.7334	0.01	25.4026	0.01	0.01	7.5473
miR-7262-x	19	TTTTACTGTAGTTTTAGGT	0	2	2	0	0	0	0.01	16.8234	25.4026	0.01	0.01	0.01
miR-7345-x	18	GTTGTGAATGCATGGCGA	0	0	0	0	1	3	0.01	0.01	0.01	0.01	10.6441	22.642
miR-770-y	22	CGTGGGCCTGACGTGGAGCTGG	1	2	1	0	0	0	9.7334	16.8234	12.7013	0.01	0.01	0.01
miR-802-x	22	TCAGTAACAAAGATTCATCCTT	1	0	2	1	0	0	9.7334	0.01	25.4026	11.7088	0.01	0.01
miR-8117-z	18	CGTGTGGAACAAAAGGGT	0	4	0	0	0	0	0.01	33.6468	0.01	0.01	0.01	0.01
miR-873-y	21	GAGACTGACAAGTTCCCGGGA	0	1	0	0	1	2	0.01	8.4117	0.01	0.01	10.6441	15.0947
miR-9157-z	19	GCTCGCTCGCCGGATGCCT	0	0	0	4	0	0	0.01	0.01	0.01	46.8351	0.01	0.01
miR-9382-y	18	GATCCCCGGCGCCGCTCT	1	1	0	1	1	0	9.7334	8.4117	0.01	11.7088	10.6441	0.01
miR-9985-z	20	TTCACAGTGGCTAAGTTATG	0	0	0	2	0	2	0.01	0.01	0.01	23.4176	0.01	15.0947
miR-M17-y	23	TAGGACAACCGGGACGGACAGGT	1	2	0	0	1	0	9.7334	16.8234	0.01	0.01	10.6441	0.01
miR1088-x	19	GACAAAAGAAAGAGAACAC	0	0	0	0	0	4	0.01	0.01	0.01	0.01	0.01	30.1894
miR1134-z	18	CGACAACGACAACGAGAA	1	0	1	0	2	0	9.7334	0.01	12.7013	0.01	21.2881	0.01
miR169-z	19	CCACGGATGACTGGCCTAA	0	0	2	0	1	1	0.01	0.01	25.4026	0.01	10.6441	7.5473
miR2916-z	18	GGGGGCTCGAAGACGATC	1	1	2	0	0	0	9.7334	8.4117	25.4026	0.01	0.01	0.01
miR396-y	20	GTTCAATAAAGCTGTGGGAA	0	3	1	0	0	0	0.01	25.2351	12.7013	0.01	0.01	0.01
miR4380-z	18	GGTCAAACGGGTTGTTGA	0	0	0	2	1	1	0.01	0.01	0.01	23.4176	10.6441	7.5473
miR444-y	21	TGCAGTTGTTGTCTCAAGCTT	0	3	0	1	0	0	0.01	25.2351	0.01	11.7088	0.01	0.01
miR5054-z	18	TCCCCACGGACGGCGCCA	1	1	1	0	1	0	9.7334	8.4117	12.7013	0.01	10.6441	0.01
miR5218-z	18	TTGGTACAAAGATGATTG	2	0	2	0	0	0	19.4668	0.01	25.4026	0.01	0.01	0.01
miR5291-z	22	TTGGATGGATGGATTTGATGGA	0	3	1	0	0	0	0.01	25.2351	12.7013	0.01	0.01	0.01
miR5340-z	22	GATGACGTGGACGAATTTCCAA	0	0	0	2	0	2	0.01	0.01	0.01	23.4176	0.01	15.0947
miR5658-z	18	AGCTGATGATGATGATGA	0	3	0	0	1	0	0.01	25.2351	0.01	0.01	10.6441	0.01
miR8016-z	18	TATTGAATAGAAGGCCCA	0	1	0	0	3	0	0.01	8.4117	0.01	0.01	31.9322	0.01
miR8032-y	18	TCACTGTGACTCGGTGTG	0	0	2	1	0	1	0.01	0.01	25.4026	11.7088	0.01	7.5473
miR8622-z	19	CTTGGTTCCGGCATCGATC	0	0	2	0	0	2	0.01	0.01	25.4026	0.01	0.01	15.0947

## Sheet: novel tags
id	length	seq	S1_count	S2_count	S3_count	H1_count	H2_count	H3_count	S1_TPM	S2_TPM	S3_TPM	H1_TPM	H2_TPM	H3_TPM
novel-m0001-5p	23	TACGTAGGTTTGTGTGTAGGCTC	4859	5011	4758	4515	3881	4706	47294.6	42151	60432.9	52865.1	41309.6	35517.8
novel-m0002-5p	22	TAAGTCCTTGGTAGAATTGGTC	1461	981	1640	507	386	434	14220.5	8251.88	20830.2	5936.35	4108.61	3275.55
novel-m0003-3p	22	TCACGCTCTGAGTTCCTTGTCT	587	412	688	157	179	201	5713.51	3465.62	8738.51	1838.28	1905.29	1517.02
novel-m0005-5p	21	AAGGTCGTAGCTCCAAGTCTA	111	64	118	38	28	51	1080.41	538.349	1498.76	444.934	298.034	384.914
novel-m0006-5p	21	AAGGTCGTAGCTCCAAGTCTA	111	64	118	38	28	51	1080.41	538.349	1498.76	444.934	298.034	384.914
novel-m0004-3p	23	TGTCGACACAGACGCATTAGACT	56	62	58	58	40	48	545.071	521.525	736.676	679.109	425.763	362.272
novel-m0007-3p	20	TAAACATCCAAGGTTGGGCT	52	87	55	7	2	5	506.137	731.818	698.572	81.9615	21.2881	37.7367
novel-m0008-5p	19	TGCGAAGTGTTAACGAAGA	23	19	25	1	0	1	223.868	159.822	317.533	11.7088	0.01	7.5473
novel-m0009-5p	23	TATGGGCATTCACTCTATGTGTG	3	1	2	10	8	26	29.2002	8.4117	25.4026	117.088	85.1526	196.231
novel-m0010-3p	23	TGCGGGACCAGTTATCACGACTC	2	0	0	13	21	14	19.4668	0.01	0.01	152.214	223.525	105.663
novel-m0014-5p	22	TAAGGTCGTAGCTCTAAGTCTA	8	8	9	10	5	5	77.8672	67.2936	114.312	117.088	53.2204	37.7367
novel-m0013-5p	20	TTTTGGACTATCCTATATCT	8	8	13	0	5	1	77.8672	67.2936	165.117	0.01	53.2204	7.5473
novel-m0016-3p	23	TGAGATAGGGCATTGTAATGCTC	4	2	1	11	4	9	38.9336	16.8234	12.7013	128.797	42.5763	67.9261
novel-m0017-3p	23	TCCAGTGGCTGTCTTGGACGCCT	0	1	0	10	11	5	0.01	8.4117	0.01	117.088	117.085	37.7367
novel-m0026-5p	21	CCACTGCGTCACTGGTCTGTC	0	0	1	8	7	11	0.01	0.01	12.7013	93.6702	74.5085	83.0207
novel-m0034-5p	24	TACCGTGATGCAGGGACTGAGGAT	5	6	3	5	3	1	48.667	50.4702	38.1039	58.5439	31.9322	7.5473
novel-m0011-5p	23	TAACCGTCGTTTTAGTATTTCGA	0	0	0	14	3	5	0.01	0.01	0.01	163.923	31.9322	37.7367
novel-m0012-5p	23	TAATGTTGGATTGTAGGTCAACA	0	1	2	5	4	10	0.01	8.4117	25.4026	58.5439	42.5763	75.4734
novel-m0020-5p	21	TTCCCGTTCTTGTTCCCTTTT	10	5	5	0	1	0	97.334	42.0585	63.5066	0.01	10.6441	0.01
novel-m0029-5p	21	TCCGGGCCTTTTCCATGAAAA	0	2	0	1	2	15	0.01	16.8234	0.01	11.7088	21.2881	113.21
novel-m0037-3p	21	TATACAGTTCAGTAGCTGAGC	0	1	0	13	4	2	0.01	8.4117	0.01	152.214	42.5763	15.0947
novel-m0038-5p	23	TCATACGGAGACGAGTCAACCTC	2	3	1	7	3	2	19.4668	25.2351	12.7013	81.9615	31.9322	15.0947
novel-m0015-5p	18	GCGGGTGGGCGGGCGGCC	4	4	7	0	1	0	38.9336	33.6468	88.9092	0.01	10.6441	0.01
novel-m0048-5p	22	TGGCATCACGACTCAGCAGAAG	3	1	0	5	5	2	29.2002	8.4117	0.01	58.5439	53.2204	15.0947
novel-m0018-3p	22	GGCCAGTTGACTCGTGGAGCAC	0	2	0	1	4	7	0.01	16.8234	0.01	11.7088	42.5763	52.8314
novel-m0019-5p	24	TAAACTCGTCGTCTGTCTGGGCGA	0	0	0	8	2	4	0.01	0.01	0.01	93.6702	21.2881	30.1894
novel-m0046-3p	21	CACCGGTGTTCTGGACGGCAC	1	0	0	2	8	3	9.7334	0.01	0.01	23.4176	85.1526	22.642
novel-m0021-5p	19	ATGCCCGTTAGAGTAGAGG	0	0	1	2	3	7	0.01	0.01	12.7013	23.4176	31.9322	52.8314
novel-m0022-5p	22	TAGCCCTGAAGCATATTCTGTA	0	0	3	3	5	2	0.01	0.01	38.1039	35.1263	53.2204	15.0947
novel-m0049-3p	23	TAGCCTTGGGACGCTTTGTAGGC	5	0	2	1	1	4	48.667	0.01	25.4026	11.7088	10.6441	30.1894
novel-m0023-3p	23	TACGTAGAACCGATTGATGATTT	0	1	1	1	2	7	0.01	8.4117	12.7013	11.7088	21.2881	52.8314
novel-m0024-3p	22	TCCGGCGCTTCTGGAACGGCAC	2	0	1	0	1	8	19.4668	0.01	12.7013	0.01	10.6441	60.3787
novel-m0025-3p	23	TGTCGAACTCGGCTTTTCGGCCT	0	0	0	7	0	5	0.01	0.01	0.01	81.9615	0.01	37.7367
novel-m0052-5p	21	TGCACGGGATGTATGTTATGC	1	1	4	3	1	2	9.7334	8.4117	50.8053	35.1263	10.6441	15.0947
novel-m0027-5p	23	TAACTTACTCTCTATTTAGGACT	0	0	1	4	3	3	0.01	0.01	12.7013	46.8351	31.9322	22.642
novel-m0028-3p	23	TCAACTGCGCGAGAAGTCCTAAC	0	0	0	7	2	2	0.01	0.01	0.01	81.9615	21.2881	15.0947
novel-m0030-5p	22	TCGGCGCAGCTGGTTGTTGCTC	2	0	0	2	6	1	19.4668	0.01	0.01	23.4176	63.8644	7.5473
novel-m0031-3p	22	TCGGCGCAGCTGGTTGTTGCTC	2	0	0	2	6	1	19.4668	0.01	0.01	23.4176	63.8644	7.5473
novel-m0032-3p	23	TGTCCAGAGTAGGGTTGTACCAC	0	0	0	0	3	8	0.01	0.01	0.01	0.01	31.9322	60.3787
novel-m0033-3p	21	ATGCCCTGTTGGCTTCTTGGA	1	6	3	0	0	0	9.7334	50.4702	38.1039	0.01	0.01	0.01
novel-m0035-3p	23	TACGGCCTGATGAATTCATACCC	1	0	0	2	4	3	9.7334	0.01	0.01	23.4176	42.5763	22.642
novel-m0036-5p	23	TAGCGAAGTAGAAGACCAGGGCT	0	1	0	1	6	2	0.01	8.4117	0.01	11.7088	63.8644	15.0947
novel-m0039-5p	22	TCATCCGCCGAGCTTTTCTCTG	1	0	3	2	1	3	9.7334	0.01	38.1039	23.4176	10.6441	22.642
novel-m0040-5p	23	TGAGCCGACTCTGGCTGTAGAGT	0	0	3	0	5	2	0.01	0.01	38.1039	0.01	53.2204	15.0947
novel-m0041-3p	22	TGGGCGGTGCGAATAGAAGCTC	0	0	0	4	3	3	0.01	0.01	0.01	46.8351	31.9322	22.642
novel-m0042-5p	23	TAGCAGCCGGTTCTCCGTAGAGC	0	0	0	2	2	5	0.01	0.01	0.01	23.4176	21.2881	37.7367
novel-m0043-3p	23	TCAACTGGTAGGTCCGAGTCGTC	0	6	3	0	0	0	0.01	50.4702	38.1039	0.01	0.01	0.01
novel-m0044-3p	21	TCGGTGACACACTGCTGGAAC	1	0	0	1	3	4	9.7334	0.01	0.01	11.7088	31.9322	30.1894
novel-m0045-5p	23	TGAGACGGCGCCAGAGTCGAGAA	3	4	2	0	0	0	29.2002	33.6468	25.4026	0.01	0.01	0.01
novel-m0047-5p	23	CGCTCGAGATACAGCAGCGCTGA	0	0	0	2	1	5	0.01	0.01	0.01	23.4176	10.6441	37.7367
novel-m0050-5p	23	TGGTCGGCACCCAGACGCTGCGA	4	0	2	0	0	0	38.9336	0.01	25.4026	0.01	0.01	0.01
novel-m0051-3p	23	TGTCCTCGGGGCGACTGTCTCCT	0	0	0	4	2	0	0.01	0.01	0.01	46.8351	21.2881	0.01

## Sheet: differentially expressed miRNAs
id	S1_count	S2_count	S3_count	H1_count	H2_count	H3_count	S1_TPM	S2_TPM	S3_TPM	H1_TPM	H2_TPM	H3_TPM	S_mean	H_mean	log2(fc)	PValue	FDR	length	seq	class
miR-10075-y	0	0	0	3	6	0	0.01	0.01	0.01	35.1263	63.8644	0.01	0.01	33.0002	11.6883	0.0268033	0.22689	18	GCAAGGACTTCTCTGAGA	known
miR-10174-y	93	129	87	171	287	266	905.206	1085.11	1105.01	2002.2	3054.85	2007.59	1031.78	2354.88	1.19052	0.018705	0.181277	21	ATCACATTGCCAGGGATTACC	known
miR-10232-x	39	32	32	8	7	17	379.603	269.175	406.442	93.6702	74.5085	128.305	351.74	98.8278	-1.83152	0.0184233	0.180779	18	TATTTCCGGTTCGTATGG	known
miR-10358-y	3	1	4	0	0	0	29.2002	8.4117	50.8053	0.01	0.01	0.01	29.4724	0.01	-11.5251	0.0293629	0.235974	18	CATATTCTTTTGCACCTC	known
miR10516-z	1	0	2	14	12	23	9.7334	0.01	25.4026	163.923	127.729	173.589	11.7153	155.08	3.72654	2.31344e-05	0.00172811	21	ATCCTCTGCAGACGACTGAAC	known
miR-10938-z	16	14	34	1	3	1	155.734	117.764	431.845	11.7088	31.9322	7.5473	235.114	17.0628	-3.78444	0.000389898	0.0117719	18	TGTGTCTGTTGTCGGATA	known
miR-11615-x	15	21	20	3	0	5	146.001	176.646	254.026	35.1263	0.01	37.7367	192.224	24.291	-2.9843	0.00196788	0.0386197	20	TCGTCCTGTTCTGACTCGGA	known
miR-11980-z	3	4	5	9	21	32	29.2002	33.6468	63.5066	105.379	223.525	241.515	42.1179	190.14	2.17456	0.00169638	0.0352105	18	GGAACGGGCTTGGCGGAC	known
miR-12010-z	1	0	0	7	9	6	9.7334	0.01	0.01	81.9615	95.7967	45.284	3.25113	74.3474	4.51527	0.00100536	0.0246627	18	GGGGGTGGGAGTGCATGA	known
miR-12286-x	104	125	100	256	288	669	1012.27	1051.46	1270.13	2997.45	3065.49	5049.17	1111.29	3704.04	1.73686	0.00170446	0.0352105	21	TGGGGCTGTAGGGCTGGGAGG	known
miR-12295-x	0	46	59	0	0	0	0.01	386.938	749.378	0.01	0.01	0.01	378.775	0.01	-15.2091	3.59026e-05	0.00189609	22	ACAGGACGGGGCGGGACGGCAC	known
miR-124-z	1	0	0	2	3	3	9.7334	0.01	0.01	23.4176	31.9322	22.642	3.25113	25.9973	2.99935	0.0467771	0.311187	24	TTAAGGCACGCGGTGAATGCCAAT	known
miR-1271-x	5	1	7	35	39	35	48.667	8.4117	88.9092	409.807	415.119	264.157	48.6626	363.028	2.89919	2.64169e-05	0.00172811	22	CTTGGCACCTAGTAAGCACTCA	known
miR-1306-x	0	0	0	4	2	1	0.01	0.01	0.01	46.8351	21.2881	7.5473	0.01	25.2235	11.3006	0.0339627	0.253912	21	CCACCTCCCCTGCAAACGTCC	known
miR-1338-x	0	0	45	0	0	2	0.01	0.01	571.559	0.01	0.01	15.0947	190.526	5.03823	-5.24093	0.0372692	0.270892	21	AGGACTGTCCAACCTGAGAAT	known
miR-133-z	4	3	1	8	10	6	38.9336	25.2351	12.7013	93.6702	106.441	45.284	25.6233	81.7983	1.67461	0.0445603	0.304173	22	TTGGTCCCCTTCAACCAGCTGT	known
miR-1343-y	0	0	1	3	14	1	0.01	0.01	12.7013	35.1263	149.017	7.5473	4.24043	63.8969	3.91346	0.0128656	0.149473	22	CTCCTGGGGCCCGCACTCTCGC	known
miR-1388-y	4	4	33	2	1	4	38.9336	33.6468	419.143	23.4176	10.6441	30.1894	163.908	21.417	-2.93606	0.0337707	0.253912	22	ATCTCAGGTTCGTCAGCCCATG	known
miR1432-y	11	25	14	0	3	3	107.067	210.293	177.818	0.01	31.9322	22.642	165.059	18.1947	-3.18139	0.00143572	0.0331483	19	TGGCACCTCTCCTGGACTT	known
miR-145-x	198	215	363	875	2564	740	1927.21	1808.52	4610.58	10245.2	27291.4	5585.03	2782.1	14373.9	2.3692	0.000357665	0.0114832	23	GTCCAGTTTTCCCAGGAATCCCT	known
miR-1468-x	1	1	0	38	59	97	9.7334	8.4117	0.01	444.934	628	732.092	6.0517	601.675	6.6355	8.63409e-11	6.77776e-08	22	CTCCGTTTGCCTGTTTTGCTGA	known
miR-150-x	19	39	4	67	138	46	184.935	328.056	50.8053	784.488	1468.88	347.178	187.932	866.849	2.20557	0.00512007	0.0803851	22	TCTCCCAACCCTTGTACCAGTG	known
miR156-z	231	197	187	49	65	46	2248.42	1657.11	2375.15	573.73	691.865	347.178	2093.56	537.591	-1.96137	0.0111835	0.13935	22	TGACAAAAGAAAGAGAACACAG	known
miR158-x	2	3	5	0	0	0	19.4668	25.2351	63.5066	0.01	0.01	0.01	36.0695	0.01	-11.8166	0.0132139	0.149473	20	TTTGTCCATCGTTTTGAAAA	known
miR159-y	3	5	284	0	1	0	29.2002	42.0585	3607.17	0.01	10.6441	0.01	1226.14	3.5547	-8.43019	3.81399e-05	0.00189609	21	TTTGGATTGAAGGGAGCTCTA	known
miR-15-z	0	2	50	0	0	1	0.01	16.8234	635.066	0.01	0.01	7.5473	217.3	2.52243	-6.42873	0.00532999	0.0820401	21	TAGCAGCACGGAATGGTTTGT	known
miR162-y	29	40	595	18	9	23	282.269	336.468	7557.28	210.758	95.7967	173.589	2725.34	160.048	-4.08986	0.00117032	0.0278394	21	TCGATAAACCTCTGCATCCAG	known
miR166-x	8	6	18	0	3	2	77.8672	50.4702	228.624	0.01	31.9322	15.0947	118.987	15.679	-2.9239	0.0285392	0.235974	21	GGAATGTTGTCTGGCTCGAGG	known
miR166-y	349	483	12347	209	207	243	3396.96	4062.85	156823	2447.13	2203.32	1834	54761	2161.49	-4.66305	0.000487002	0.0136534	21	TCTCGGACCAGGCTTCATTCC	known
miR166-z	1	3	75	1	1	1	9.7334	25.2351	952.599	11.7088	10.6441	7.5473	329.189	9.96673	-5.04565	0.00281069	0.0502528	21	TCTCGGACCAGGCTTCATTCT	known
miR171-y	3	5	4	0	1	0	29.2002	42.0585	50.8053	0.01	10.6441	0.01	40.688	3.5547	-3.5168	0.030653	0.240626	22	TTGGGCCGTTCCAATATCACGT	known
miR171-z	95	100	100	23	17	46	924.673	841.17	1270.13	269.302	180.949	347.178	1011.99	265.81	-1.92873	0.0121944	0.149473	20	TTGGACCGTTCCAATATCAC	known
miR-1895-z	34	47	42	16	6	5	330.936	395.35	533.455	187.34	63.8644	37.7367	419.914	96.3139	-2.12428	0.0133288	0.149473	20	CCCGAGGACGACGAGGAGGA	known
miR-195-x	8	6	7	14	18	38	77.8672	50.4702	88.9092	163.923	191.593	286.799	72.4155	214.105	1.56395	0.00778748	0.107249	22	TAGCAGCACAGAAATATTGGCA	known
miR-2011-y	0	28	0	0	0	0	0.01	235.528	0.01	0.01	0.01	0.01	78.5159	0.01	-12.9388	0.019298	0.183133	22	CCAAGGTGTGCTAGTGACGACT	known
miR2109-z	0	0	0	5	11	0	0.01	0.01	0.01	58.5439	117.085	0.01	0.01	58.5462	12.5154	0.00671877	0.0941827	18	GTGTCTTCATCTCTGAGA	known
miR-235-y	12	11	5	21	15	37	116.801	92.5287	63.5066	245.884	159.661	279.252	90.9454	228.266	1.32764	0.0213413	0.194801	20	TATTGCACTCGTCCCGGCCT	known
miR-23-z	37	49	50	60	191	147	360.136	412.173	635.066	702.527	2033.02	1109.46	469.125	1281.67	1.44998	0.00883666	0.115613	24	ATCACATTGCCAGGGATTACCACT	known
miR-2419-x	0	0	0	1	2	8	0.01	0.01	0.01	11.7088	21.2881	60.3787	0.01	31.1252	11.6039	0.0128756	0.149473	19	TAGCATCAACACTCGCCTG	known
miR-252-x	16	26	42	2	3	1	155.734	218.704	533.455	23.4176	31.9322	7.5473	302.631	20.9657	-3.85146	9.28117e-05	0.00404762	18	TAGTGGAGCGGCAGGTAA	known
miR-263-y	5	2	5	0	0	0	48.667	16.8234	63.5066	0.01	0.01	0.01	42.999	0.01	-12.0701	0.0086101	0.114558	18	CGTGGTCTCTCTGGTGGT	known
miR-2699-y	1	3	8	0	0	0	9.7334	25.2351	101.611	0.01	0.01	0.01	45.5263	0.01	-12.1525	0.015774	0.172478	18	TGGTTTATGACATTCGGC	known
miR-2765-y	0	0	0	8	3	0	0.01	0.01	0.01	93.6702	31.9322	0.01	0.01	41.8708	12.0317	0.0196767	0.183884	18	GGTCGACGAGTTCCTGAA	known
miR-2995-z	21	35	55	8	7	6	204.401	294.41	698.572	93.6702	74.5085	45.284	399.128	71.1542	-2.48783	0.00305111	0.0520679	18	TTGGCACTGTTCGTAGTC	known
miR-302-y	73	84	86	0	6	3	710.538	706.583	1092.31	0.01	63.8644	22.642	836.478	28.8388	-4.85824	3.61666e-07	7.0977e-05	18	TTCCATGGTTTTGTCGAA	known
miR-3050-z	1	0	19	0	0	1	9.7334	0.01	241.325	0.01	0.01	7.5473	83.6895	2.52243	-5.05216	0.0425501	0.292998	22	TGAGATCTTGATAAACTCGCCT	known
miR319-y	4	2	156	0	0	0	38.9336	16.8234	1981.41	0.01	0.01	0.01	679.054	0.01	-16.0512	3.3962e-05	0.00189609	21	TTGGACTGAAGGGAGCTCCCT	known
miR-3208-z	6	6	3	0	0	1	58.4004	50.4702	38.1039	0.01	0.01	7.5473	48.9915	2.52243	-4.27964	0.0126024	0.149473	20	CGGGGACAGAGAGAGAGATA	known
miR-339-x	12	26	27	49	105	50	116.801	218.704	342.935	573.73	1117.63	377.367	226.147	689.575	1.60845	0.00595361	0.0881808	21	TCCCTGTCCTCCAGGAGCTCT	known
miR-3484-x	17	22	9	0	0	1	165.468	185.058	114.312	0.01	0.01	7.5473	154.946	2.52243	-5.9408	2.01233e-05	0.00172811	18	TAGGTTTTGTTGTTTGAA	known
miR-34-x	15	22	13	19	25	74	146.001	185.058	165.117	222.467	266.102	558.503	165.392	349.024	1.07744	0.0495734	0.325018	23	AGGCAGTGTAGTTAGCTGATTGC	known
miR-34-y	3	2	0	27	37	64	29.2002	16.8234	0.01	316.137	393.831	483.03	15.3445	397.666	4.69576	1.49121e-08	5.85298e-06	22	AATCACTAATTCCACTGCCATC	known
miR-3661-z	11	18	11	1	0	0	107.067	151.411	139.714	11.7088	0.01	0.01	132.731	3.9096	-5.08534	5.39802e-05	0.00249261	19	ACCTGGGACTCCGATGGCT	known
miR395-x	0	0	0	5	3	0	0.01	0.01	0.01	58.5439	31.9322	0.01	0.01	30.162	11.5585	0.0297597	0.235974	18	CTGGAACCACTTCAGTTG	known
miR396-x	860	1664	2223	458	434	628	8370.73	13997.1	28235	5362.62	4619.53	4739.73	16867.6	4907.29	-1.78126	0.0294689	0.235974	21	TCCACAGGCTTTCTTGAACTG	known
miR-411-z	0	0	0	3	6	5	0.01	0.01	0.01	35.1263	63.8644	37.7367	0.01	45.5758	12.1541	0.00185872	0.0374127	18	GACCGTAGAGCACGCCTG	known
miR-4334-y	7	11	5	19	50	19	68.1338	92.5287	63.5066	222.467	532.204	143.399	74.723	299.357	2.00224	0.00281672	0.0502528	21	TCCCTGTCCTCCAGGAGCTCT	known
miR-4615-z	29	35	26	1	0	1	282.269	294.41	330.234	11.7088	0.01	7.5473	302.304	6.42203	-5.55683	1.56936e-07	4.10648e-05	19	TTCGTAACTATAGGAGTCC	known
miR-462-x	2	1	199	0	0	5	19.4668	8.4117	2527.56	0.01	0.01	37.7367	851.813	12.5856	-6.0807	0.00262218	0.0490097	23	TAACGGAACCCATAATGCAGCTG	known
miR-4753-y	1	5	4	0	0	0	9.7334	42.0585	50.8053	0.01	0.01	0.01	34.1991	0.01	-11.7397	0.0163908	0.172478	18	TGTTCTCTTTCTTTTGTC	known
miR482-y	13	5	804	1	1	4	126.534	42.0585	10211.9	11.7088	10.6441	30.1894	3460.15	17.5141	-7.62617	3.86464e-05	0.00189609	22	TTACCGATTCCCCCCATTCCAA	known
miR-486-x	10	16	2	15	30	24	97.334	134.587	25.4026	175.632	319.322	181.136	85.7746	225.363	1.39363	0.0404058	0.285308	22	TCCTGTACTGAGCTGCCCCGAG	known
miR-494-y	1	1	64	1	1	0	9.7334	8.4117	812.884	11.7088	10.6441	0.01	277.01	7.4543	-5.21572	0.00837743	0.113384	23	TGAAACATACACGGGAAACCTCT	known
miR-4963-y	2	1	5	0	0	0	19.4668	8.4117	63.5066	0.01	0.01	0.01	30.4617	0.01	-11.5728	0.0352959	0.26139	18	CTCCGGGCTGGACCCAGA	known
miR5261-z	4	7	10	0	1	3	38.9336	58.8819	127.013	0.01	10.6441	22.642	74.9429	11.0987	-2.7554	0.046472	0.311187	18	TGCAGATTGCTTTGGCTA	known
miR5300-z	3	1	1236	0	1	5	29.2002	8.4117	15698.8	0.01	10.6441	37.7367	5245.48	16.1303	-8.34516	0.000365707	0.0114832	22	TCCCCAGTCCAGGCATTCCAAC	known
miR-551-x	12	15	13	5	2	0	116.801	126.175	165.117	58.5439	21.2881	0.01	136.031	26.614	-2.35368	0.0296136	0.235974	20	TGAAATCAAGAATAGGTGGA	known
miR-551-y	0	0	26	0	0	1	0.01	0.01	330.234	0.01	0.01	7.5473	110.085	2.52243	-5.44765	0.0422507	0.292998	21	GCGACCCACTCTTGGTTTCCA	known
miR6027-y	0	0	21	0	0	0	0.01	0.01	266.728	0.01	0.01	0.01	88.9159	0.01	-13.1182	0.0252754	0.219597	21	TGAATCCTTCGGCTATCCATA	known
miR6149-x	0	0	83	0	0	0	0.01	0.01	1054.21	0.01	0.01	0.01	351.41	0.01	-15.1009	0.00240302	0.046009	21	TTGCAACACACCTGAATCGTC	known
miR6196-z	5	2	9	0	1	0	48.667	16.8234	114.312	0.01	10.6441	0.01	59.9341	3.5547	-4.07558	0.0164788	0.172478	19	GGAGGACGAGGACATGGAT	known
miR-619-z	8	20	13	2	0	2	77.8672	168.234	165.117	23.4176	0.01	15.0947	137.073	12.8408	-3.41614	0.00155448	0.0348647	18	TATCTGGACATATTTGTG	known
miR-654-y	0	0	26	0	0	0	0.01	0.01	330.234	0.01	0.01	0.01	110.085	0.01	-13.4263	0.0167598	0.173111	20	TATGTCTGCTGACCATCACC	known
miR-676-y	3	2	2	3	11	11	29.2002	16.8234	25.4026	35.1263	117.085	83.0207	23.8087	78.4106	1.71956	0.0311357	0.241996	21	CCGTCCTGAGGTTGTTGAGCT	known
miR-7134-x	0	1	0	17	18	2	0.01	8.4117	0.01	199.049	191.593	15.0947	2.81057	135.246	5.58858	0.000358334	0.0114832	21	ATGTCCGCGGGTTCCCTATCC	known
miR-7134-y	1	5	5	25	56	14	9.7334	42.0585	63.5066	292.719	596.068	105.663	38.4328	331.483	3.10853	0.000107513	0.00436201	21	ATGCGGAACCTGCGGATACGG	known
miR-731-x	0	2	18	0	0	1	0.01	16.8234	228.624	0.01	0.01	7.5473	81.819	2.52243	-5.01955	0.0363339	0.266562	23	AATGACACGTTATCTCCCGGATT	known
miR-7555-z	0	1	0	9	12	9	0.01	8.4117	0.01	105.379	127.729	67.9261	2.81057	100.345	5.15796	0.000138063	0.00516094	18	AGCCAGGACAGCCAGGAC	known
miR-76-y	89	110	125	12	7	48	866.273	925.287	1587.66	140.505	74.5085	362.272	1126.41	192.429	-2.54933	0.00294495	0.0513731	19	TACGTTGTTGATGAAGGCT	known
miR-76-z	9	9	10	0	0	4	87.6006	75.7053	127.013	0.01	0.01	30.1894	96.773	10.0698	-3.26457	0.0159744	0.172478	21	TACGTTGTTGATGAAGGCTTA	known
miR-791-y	0	0	0	2	3	1	0.01	0.01	0.01	23.4176	31.9322	7.5473	0.01	20.9657	11.0338	0.0449997	0.304524	19	ACTTTAGCACTCCGCAGAA	known
miR8036-y	0	1	34	0	0	0	0.01	8.4117	431.845	0.01	0.01	0.01	146.755	0.01	-13.8411	0.00582647	0.0879573	22	TATGTCTTTCCGATGCCTCCCA	known
miR8155-z	29	23	34	4	8	6	282.269	193.469	431.845	46.8351	85.1526	45.284	302.528	59.0906	-2.35607	0.00461694	0.0739652	18	TGTAACCTGGCTCCAATA	known
miR8699-z	14	21	20	58	54	78	136.268	176.646	254.026	679.109	574.78	588.693	188.98	614.194	1.70046	0.00161801	0.0352105	19	TGGGCCATTTTGACAAAAA	known
miR-9158-z	42	31	87	1	3	4	408.803	260.763	1105.01	11.7088	31.9322	30.1894	591.527	24.6101	-4.58712	2.61019e-06	0.000341499	18	TAAGTCCTTGGTAGAATT	known
miR-95-y	1	0	0	0	9	7	9.7334	0.01	0.01	0.01	95.7967	52.8314	3.25113	49.546	3.92975	0.024476	0.219597	21	TTCAACGGGTATTTATTGAGC	known
miR-9607-x	45	67	72	9	8	6	438.003	563.584	914.495	105.379	85.1526	45.284	638.694	78.6052	-3.02243	0.000111134	0.00436201	18	TTCTCTGTTCCTTTGCAA	known
miR9660-x	17	10	29	0	1	1	165.468	84.117	368.338	0.01	10.6441	7.5473	205.974	6.06713	-5.08531	2.59111e-05	0.00172811	18	TTGCGAGCAACCGAAGAA	known
miR9774-z	0	15	5	1	0	0	0.01	126.175	63.5066	11.7088	0.01	0.01	63.2307	3.9096	-4.01553	0.0322927	0.246114	24	ACAAGATATTGGGTATTTCTGTCT	known
miR-99-z	122	162	154	238	354	435	1187.48	1362.7	1956	2786.69	3768	3283.09	1502.06	3279.26	1.12643	0.0205123	0.189438	23	AACCCGTAGATCCGATCTTGTGA	known
miR-B7-x	7	6	10	47	40	24	68.1338	50.4702	127.013	550.313	425.763	181.136	81.8724	385.737	2.23617	0.000530379	0.0138782	18	GGGCCCCGGGTTCGATTC	known
novel-m0002-5p	1461	981	1640	507	386	434	14220.5	8251.88	20830.2	5936.35	4108.61	3275.55	14434.2	4440.17	-1.7008	0.0322379	0.246114	22	TAAGTCCTTGGTAGAATTGGTC	novel
novel-m0003-3p	587	412	688	157	179	201	5713.51	3465.62	8738.51	1838.28	1905.29	1517.02	5972.54	1753.53	-1.76809	0.02688	0.22689	22	TCACGCTCTGAGTTCCTTGTCT	novel
novel-m0007-3p	52	87	55	7	2	5	506.137	731.818	698.572	81.9615	21.2881	37.7367	645.509	46.9954	-3.77985	5.29524e-06	0.000593824	20	TAAACATCCAAGGTTGGGCT	novel
novel-m0008-5p	23	19	25	1	0	1	223.868	159.822	317.533	11.7088	0.01	7.5473	233.741	6.42203	-5.18574	1.47497e-06	0.00023157	19	TGCGAAGTGTTAACGAAGA	novel
novel-m0009-5p	3	1	2	10	8	26	29.2002	8.4117	25.4026	117.088	85.1526	196.231	21.0048	132.824	2.66072	0.000633089	0.0160314	23	TATGGGCATTCACTCTATGTGTG	novel
novel-m0010-3p	2	0	0	13	21	14	19.4668	0.01	0.01	152.214	223.525	105.663	6.4956	160.467	4.62667	1.66217e-05	0.00163101	23	TGCGGGACCAGTTATCACGACTC	novel
novel-m0011-5p	0	0	0	14	3	5	0.01	0.01	0.01	163.923	31.9322	37.7367	0.01	77.8639	12.9267	0.000505931	0.013695	23	TAACCGTCGTTTTAGTATTTCGA	novel
novel-m0012-5p	0	1	2	5	4	10	0.01	8.4117	25.4026	58.5439	42.5763	75.4734	11.2748	58.8645	2.3843	0.0170432	0.173752	23	TAATGTTGGATTGTAGGTCAACA	novel
novel-m0015-5p	4	4	7	0	1	0	38.9336	33.6468	88.9092	0.01	10.6441	0.01	53.8299	3.5547	-3.92061	0.0129962	0.149473	18	GCGGGTGGGCGGGCGGCC	novel
novel-m0016-3p	4	2	1	11	4	9	38.9336	16.8234	12.7013	128.797	42.5763	67.9261	22.8194	79.7663	1.80552	0.0387616	0.276617	23	TGAGATAGGGCATTGTAATGCTC	novel
novel-m0017-3p	0	1	0	10	11	5	0.01	8.4117	0.01	117.088	117.085	37.7367	2.81057	90.6364	5.01116	0.000486169	0.0136534	23	TCCAGTGGCTGTCTTGGACGCCT	novel
novel-m0019-5p	0	0	0	8	2	4	0.01	0.01	0.01	93.6702	21.2881	30.1894	0.01	48.3826	12.2403	0.00350838	0.0585975	24	TAAACTCGTCGTCTGTCTGGGCGA	novel
novel-m0020-5p	10	5	5	0	1	0	97.334	42.0585	63.5066	0.01	10.6441	0.01	67.633	3.5547	-4.24993	0.00406834	0.0665343	21	TTCCCGTTCTTGTTCCCTTTT	novel
novel-m0021-5p	0	0	1	2	3	7	0.01	0.01	12.7013	23.4176	31.9322	52.8314	4.24043	36.0604	3.08813	0.0250964	0.219597	19	ATGCCCGTTAGAGTAGAGG	novel
novel-m0025-3p	0	0	0	7	0	5	0.01	0.01	0.01	81.9615	0.01	37.7367	0.01	39.9027	11.9623	0.0161531	0.172478	23	TGTCGAACTCGGCTTTTCGGCCT	novel
novel-m0026-5p	0	0	1	8	7	11	0.01	0.01	12.7013	93.6702	74.5085	83.0207	4.24043	83.7331	4.30352	0.00026481	0.00944889	21	CCACTGCGTCACTGGTCTGTC	novel
novel-m0027-5p	0	0	1	4	3	3	0.01	0.01	12.7013	46.8351	31.9322	22.642	4.24043	33.8031	2.99487	0.0295347	0.235974	23	TAACTTACTCTCTATTTAGGACT	novel
novel-m0028-3p	0	0	0	7	2	2	0.01	0.01	0.01	81.9615	21.2881	15.0947	0.01	39.4481	11.9457	0.0105499	0.135765	23	TCAACTGCGCGAGAAGTCCTAAC	novel
novel-m0029-5p	0	2	0	1	2	15	0.01	16.8234	0.01	11.7088	21.2881	113.21	5.61447	48.7357	3.11776	0.0496843	0.325018	21	TCCGGGCCTTTTCCATGAAAA	novel
novel-m0032-3p	0	0	0	0	3	8	0.01	0.01	0.01	0.01	31.9322	60.3787	0.01	30.7736	11.5875	0.0246481	0.219597	23	TGTCCAGAGTAGGGTTGTACCAC	novel
novel-m0033-3p	1	6	3	0	0	0	9.7334	50.4702	38.1039	0.01	0.01	0.01	32.7692	0.01	-11.6781	0.0179771	0.178633	21	ATGCCCTGTTGGCTTCTTGGA	novel
novel-m0035-3p	1	0	0	2	4	3	9.7334	0.01	0.01	23.4176	42.5763	22.642	3.25113	29.5453	3.18391	0.038359	0.276256	23	TACGGCCTGATGAATTCATACCC	novel
novel-m0037-3p	0	1	0	13	4	2	0.01	8.4117	0.01	152.214	42.5763	15.0947	2.81057	69.9617	4.63763	0.00625104	0.0892194	21	TATACAGTTCAGTAGCTGAGC	novel
novel-m0041-3p	0	0	0	4	3	3	0.01	0.01	0.01	46.8351	31.9322	22.642	0.01	33.8031	11.7229	0.00619612	0.0892194	22	TGGGCGGTGCGAATAGAAGCTC	novel
novel-m0042-5p	0	0	0	2	2	5	0.01	0.01	0.01	23.4176	21.2881	37.7367	0.01	27.4808	11.4242	0.0111597	0.13935	23	TAGCAGCCGGTTCTCCGTAGAGC	novel
novel-m0045-5p	3	4	2	0	0	0	29.2002	33.6468	25.4026	0.01	0.01	0.01	29.4165	0.01	-11.5224	0.0193631	0.183133	23	TGAGACGGCGCCAGAGTCGAGAA	novel
novel-m0046-3p	1	0	0	2	8	3	9.7334	0.01	0.01	23.4176	85.1526	22.642	3.25113	43.7374	3.74985	0.0178422	0.178633	21	CACCGGTGTTCTGGACGGCAC	novel
novel-m0047-5p	0	0	0	2	1	5	0.01	0.01	0.01	23.4176	10.6441	37.7367	0.01	23.9328	11.2248	0.0254564	0.219597	23	CGCTCGAGATACAGCAGCGCTGA	novel
