# Supplementary material for: ﻿Stage-specific RNA regulomes of Trichophyton mentagrophytes: mRNA-lncRNA-miRNA interplay in spore-hypha transition
Source: IMA Fungus. 2025 Nov 5;16:e166433. doi: 10.3897/imafungus.16.166433 (PMC12612851; doi:10.3897/imafungus.16.166433)
Supplement: Supplementary material 2 — Supplementary tables S1–S13 [file imafungus-16-e166433-s002.zip › 166433_0R-4-A_revised_Supplementary_Table_12.xlsx]

## Sheet: ceRNA network pairs
ncRNA_ID	ncRNA_GeneID	ncRNA_Symbol	ncRNA_Description	mRNA_ID	corr	miRNA_NUM(ncRNA)	miRNA_NUM(mRNA)	miRNA_NUM(both)(112)	miRNA_ID(both)	hyper.test.p	Symbol	Description	KEGG_A_class	KEGG_B_class	Pathway	K_ID	GO Component	GO Function	GO Process
MSTRG.1003.2	g587	--	--	MSTRG.11611	0.95209	3	9	2	miR-124-z|miR-676-y	0.0166374	--	XP_047605511.1 taxid=559305 uncharacterized protein TERG_11761 [Trichophyton rubrum CBS 118892]	-	-	-	-	-	-	-
MSTRG.1003.2	g587	--	--	g1066	0.957964	3	12	2	miR-124-z|miR-235-y	0.0299228	PCMP-E85	hypothetical protein H101_03042 [Trichophyton interdigitale H6]	-	-	-	-	-	-	-
MSTRG.1003.2	g587	--	--	g1242	0.956284	3	1	1	miR-676-y	0.0267857	-	hypothetical protein TRV_01148 [Trichophyton verrucosum HKI 0517]	-	-	-	-	-	-	-
MSTRG.1003.2	g587	--	--	g1476	0.980416	3	8	2	miR-124-z|miR-235-y	0.0130221	-	hypothetical protein H101_04417 [Trichophyton interdigitale H6]	-	-	-	-	-	-	-
MSTRG.1003.2	g587	--	--	g1512	0.966488	3	8	2	miR-124-z|miR-676-y	0.0130221	MSH4	MutS protein domain containing protein [Trichophyton interdigitale]	-	-	-	-	GO:0000228//nuclear chromosome;GO:0000793//condensed chromosome;GO:0000794//condensed nuclear chromosome;GO:0000795//synaptonemal complex;GO:0005575//cellular_component;GO:0005622//intracellular anatomical structure;GO:0005634//nucleus;GO:0005654//nucleoplasm;GO:0005694//chromosome;GO:0005713//recombination nodule;GO:0031974//membrane-enclosed lumen;GO:0031981//nuclear lumen;GO:0043226//organelle…	GO:0000166//nucleotide binding;GO:0003674//molecular_function;GO:0003676//nucleic acid binding;GO:0003677//DNA binding;GO:0003690//double-stranded DNA binding;GO:0003824//catalytic activity;GO:0004519//endonuclease activity;GO:0005488//binding;GO:0005515//protein binding;GO:0005524//ATP binding;GO:0008094//ATP-dependent activity, acting on DNA;GO:0016462//pyrophosphatase activity;GO:0016787//hydr…	GO:0000003//reproduction;GO:0000280//nuclear division;GO:0000712//resolution of meiotic recombination intermediates;GO:0001541//ovarian follicle development;GO:0003006//developmental process involved in reproduction;GO:0006139//nucleobase-containing compound metabolic process;GO:0006259//DNA metabolic process;GO:0006281//DNA repair;GO:0006298//mismatch repair;GO:0006310//DNA recombination;GO:0006…
MSTRG.1003.2	g587	--	--	g1578	0.961863	3	1	1	miR-676-y	0.0267857	CAALFM_C104310CA	hypothetical protein H109_01285 [Trichophyton interdigitale MR816]	-	-	-	-	GO:0005575//cellular_component;GO:0005622//intracellular anatomical structure;GO:0005737//cytoplasm	GO:0003674//molecular_function	GO:0006040//amino sugar metabolic process;GO:0006044//N-acetylglucosamine metabolic process;GO:0008150//biological_process;GO:0008152//metabolic process;GO:0071704//organic substance metabolic process;GO:1901071//glucosamine-containing compound metabolic process;GO:1901135//carbohydrate derivative metabolic process
MSTRG.1003.2	g587	--	--	g2331	0.97241	3	2	2	miR-235-y|miR-676-y	0.000482625	STS1	hypothetical protein H101_01688 [Trichophyton interdigitale H6]	-	-	-	-	GO:0000228//nuclear chromosome;GO:0000785//chromatin;GO:0005575//cellular_component;GO:0005622//intracellular anatomical structure;GO:0005634//nucleus;GO:0005635//nuclear envelope;GO:0005694//chromosome;GO:0005737//cytoplasm;GO:0012505//endomembrane system;GO:0016020//membrane;GO:0031090//organelle membrane;GO:0031965//nuclear membrane;GO:0031967//organelle envelope;GO:0031974//membrane-enclosed …	GO:0003674//molecular_function;GO:0005488//binding;GO:0005496//steroid binding;GO:0005515//protein binding;GO:0008289//lipid binding;GO:0031593//polyubiquitin modification-dependent protein binding;GO:0032934//sterol binding;GO:0042802//identical protein binding;GO:0043495//protein-membrane adaptor activity;GO:0097159//organic cyclic compound binding;GO:0140030//modification-dependent protein bin…	GO:0000226//microtubule cytoskeleton organization;GO:0000278//mitotic cell cycle;GO:0006325//chromatin organization;GO:0006508//proteolysis;GO:0006511//ubiquitin-dependent protein catabolic process;GO:0006515//protein quality control for misfolded or incompletely synthesized proteins;GO:0006807//nitrogen compound metabolic process;GO:0006810//transport;GO:0006950//response to stress;GO:0006974//c…
MSTRG.1003.2	g587	--	--	g2733	0.97395	3	7	2	miR-124-z|miR-676-y	0.00982801	-	serine/threonine protein kinase [Trichophyton interdigitale H6]	-	-	-	-	-	GO:0004672//protein kinase activity;GO:0005515//protein binding;GO:0005524//ATP binding	GO:0006468//protein phosphorylation
MSTRG.1003.2	g587	--	--	g2804	0.933436	3	1	1	miR-676-y	0.0267857	-	dihydroneopterin aldolase [Trichophyton interdigitale H6]	-	-	-	-	-	GO:0004150//dihydroneopterin aldolase activity	GO:0006760//folic acid-containing compound metabolic process
MSTRG.1003.2	g587	--	--	g2895	0.928756	3	1	1	miR-676-y	0.0267857	crp-46	60S ribosomal protein L16 [Trichophyton rubrum CBS 118892]	Genetic Information Processing	Translation	ko03010//Ribosome	K02872	GO:0005575//cellular_component;GO:0005622//intracellular anatomical structure;GO:0005737//cytoplasm;GO:0005829//cytosol;GO:0005840//ribosome;GO:0015934//large ribosomal subunit;GO:0022625//cytosolic large ribosomal subunit;GO:0022626//cytosolic ribosome;GO:0032991//protein-containing complex;GO:0043226//organelle;GO:0043228//non-membrane-bounded organelle;GO:0043229//intracellular organelle;GO:00…	GO:0003674//molecular_function;GO:0003676//nucleic acid binding;GO:0003723//RNA binding;GO:0003729//mRNA binding;GO:0003735//structural constituent of ribosome;GO:0005198//structural molecule activity;GO:0005488//binding;GO:0097159//organic cyclic compound binding;GO:1901363//heterocyclic compound binding	GO:0000184//nuclear-transcribed mRNA catabolic process, nonsense-mediated decay;GO:0000956//nuclear-transcribed mRNA catabolic process;GO:0002181//cytoplasmic translation;GO:0002376//immune system process;GO:0006139//nucleobase-containing compound metabolic process;GO:0006401//RNA catabolic process;GO:0006402//mRNA catabolic process;GO:0006412//translation;GO:0006413//translational initiation;GO:…
MSTRG.1003.2	g587	--	--	g2929	0.968731	3	8	2	miR-235-y|miR-676-y	0.0130221	-	hypothetical protein H101_02509 [Trichophyton interdigitale H6]	-	-	-	-	GO:0000151//ubiquitin ligase complex;GO:0005575//cellular_component;GO:0005622//intracellular anatomical structure;GO:0019005//SCF ubiquitin ligase complex;GO:0031461//cullin-RING ubiquitin ligase complex;GO:0032991//protein-containing complex;GO:1902494//catalytic complex;GO:1990234//transferase complex	GO:0005515//protein binding	GO:0002119//nematode larval development;GO:0002164//larval development;GO:0003008//system process;GO:0006508//proteolysis;GO:0006511//ubiquitin-dependent protein catabolic process;GO:0006807//nitrogen compound metabolic process;GO:0006950//response to stress;GO:0007275//multicellular organism development;GO:0007588//excretion;GO:0007624//ultradian rhythm;GO:0008150//biological_process;GO:0008152/…
MSTRG.1003.2	g587	--	--	g322	0.974905	3	7	2	miR-235-y|miR-676-y	0.00982801	SPBC216.01c	hypothetical protein H101_00196 [Trichophyton interdigitale H6]	-	-	-	-	GO:0000228//nuclear chromosome;GO:0000775//chromosome, centromeric region;GO:0000785//chromatin;GO:0000793//condensed chromosome;GO:0000794//condensed nuclear chromosome;GO:0005575//cellular_component;GO:0005622//intracellular anatomical structure;GO:0005634//nucleus;GO:0005694//chromosome;GO:0005737//cytoplasm;GO:0008287//protein serine/threonine phosphatase complex;GO:0030289//protein phosphata…	GO:0003674//molecular_function;GO:0005488//binding;GO:0005515//protein binding;GO:0008047//enzyme activator activity;GO:0019208//phosphatase regulator activity;GO:0019211//phosphatase activator activity;GO:0019888//protein phosphatase regulator activity;GO:0030234//enzyme regulator activity;GO:0072542//protein phosphatase activator activity;GO:0098772//molecular function regulator	GO:0000003//reproduction;GO:0000075//cell cycle checkpoint signaling;GO:0000398//mRNA splicing, via spliceosome;GO:0006139//nucleobase-containing compound metabolic process;GO:0006259//DNA metabolic process;GO:0006281//DNA repair;GO:0006282//regulation of DNA repair;GO:0006464//cellular protein modification process;GO:0006470//protein dephosphorylation;GO:0006725//cellular aromatic compound metab…
MSTRG.1003.2	g587	--	--	g3245	0.957845	3	13	2	miR-124-z|miR-676-y	0.0351351	glnA	glutamine synthetase [Trichophyton mentagrophytes]	Metabolism;Metabolism;Metabolism;Metabolism;Metabolism;Metabolism;Metabolism	Global and overview maps;Global and overview maps;Global and overview maps;Carbohydrate metabolism;Amino acid metabolism;Amino acid metabolism;Energy metabolism	ko01100//Metabolic pathways;ko01110//Biosynthesis of secondary metabolites;ko01230//Biosynthesis of amino acids;ko00630//Glyoxylate and dicarboxylate metabolism;ko00250//Alanine, aspartate and glutamate metabolism;ko00220//Arginine biosynthesis;ko00910//Nitrogen metabolism	K01915;K01915;K01915;K01915;K01915;K01915;K01915	GO:0005575//cellular_component;GO:0005622//intracellular anatomical structure;GO:0005634//nucleus;GO:0005654//nucleoplasm;GO:0016592//mediator complex;GO:0031974//membrane-enclosed lumen;GO:0031981//nuclear lumen;GO:0032991//protein-containing complex;GO:0043226//organelle;GO:0043227//membrane-bounded organelle;GO:0043229//intracellular organelle;GO:0043231//intracellular membrane-bounded organel…	GO:0003712//transcription coregulator activity;GO:0003924//GTPase activity;GO:0004356//glutamate-ammonia ligase activity;GO:0005525//GTP binding	GO:0001932//regulation of protein phosphorylation;GO:0001934//positive regulation of protein phosphorylation;GO:0006139//nucleobase-containing compound metabolic process;GO:0006351//transcription, DNA-templated;GO:0006355//regulation of transcription, DNA-templated;GO:0006357//regulation of transcription by RNA polymerase II;GO:0006542//glutamine biosynthetic process;GO:0006725//cellular aromatic…
MSTRG.1003.2	g587	--	--	g3608	0.950383	3	10	2	miR-124-z|miR-676-y	0.0206652	-	hypothetical protein H101_04287 [Trichophyton interdigitale H6]	-	-	-	-	-	-	-
MSTRG.1003.2	g587	--	--	g3873	0.909214	3	1	1	miR-676-y	0.0267857	-	hypothetical protein H101_05441 [Trichophyton interdigitale H6]	Genetic Information Processing;Genetic Information Processing;Genetic Information Processing;Genetic Information Processing;Genetic Information Processing	Replication and repair;Replication and repair;Replication and repair;Replication and repair;Replication and repair	ko03420//Nucleotide excision repair;ko03030//DNA replication;ko03410//Base excision repair;ko03430//Mismatch repair;ko03440//Homologous recombination	K03505;K03505;K03505;K03505;K03505	GO:0000228//nuclear chromosome;GO:0005575//cellular_component;GO:0005622//intracellular anatomical structure;GO:0005634//nucleus;GO:0005657//replication fork;GO:0005694//chromosome;GO:0005730//nucleolus;GO:0005737//cytoplasm;GO:0005739//mitochondrion;GO:0005829//cytosol;GO:0030894//replisome;GO:0031974//membrane-enclosed lumen;GO:0031981//nuclear lumen;GO:0032991//protein-containing complex;GO:00…	GO:0003674//molecular_function;GO:0003824//catalytic activity;GO:0003887//DNA-directed DNA polymerase activity;GO:0016740//transferase activity;GO:0016772//transferase activity, transferring phosphorus-containing groups;GO:0016779//nucleotidyltransferase activity;GO:0034061//DNA polymerase activity;GO:0140097//catalytic activity, acting on DNA	GO:0000278//mitotic cell cycle;GO:0000731//DNA synthesis involved in DNA repair;GO:0001936//regulation of endothelial cell proliferation;GO:0001938//positive regulation of endothelial cell proliferation;GO:0006139//nucleobase-containing compound metabolic process;GO:0006259//DNA metabolic process;GO:0006260//DNA replication;GO:0006261//DNA-dependent DNA replication;GO:0006271//DNA strand elongati…
MSTRG.1003.2	g587	--	--	g4118	0.922875	3	8	2	miR-235-y|miR-676-y	0.0130221	BST1	hypothetical protein H101_03965 [Trichophyton interdigitale H6]	Metabolism;Metabolism	Global and overview maps;Glycan biosynthesis and metabolism	ko01100//Metabolic pathways;ko00563//Glycosylphosphatidylinositol (GPI)-anchor biosynthesis	K05294;K05294	GO:0005575//cellular_component;GO:0005622//intracellular anatomical structure;GO:0005737//cytoplasm;GO:0005783//endoplasmic reticulum;GO:0005789//endoplasmic reticulum membrane;GO:0012505//endomembrane system;GO:0016020//membrane;GO:0016021//integral component of membrane;GO:0031224//intrinsic component of membrane;GO:0031984//organelle subcompartment;GO:0042175//nuclear outer membrane-endoplasmi…	GO:0003674//molecular_function;GO:0003824//catalytic activity;GO:0004518//nuclease activity;GO:0008374//O-acyltransferase activity;GO:0016787//hydrolase activity;GO:0016788//hydrolase activity, acting on ester bonds;GO:0042578//phosphoric ester hydrolase activity;GO:0050185//phosphatidylinositol deacylase activity;GO:0052689//carboxylic ester hydrolase activity	GO:0003002//regionalization;GO:0003008//system process;GO:0006139//nucleobase-containing compound metabolic process;GO:0006464//cellular protein modification process;GO:0006497//protein lipidation;GO:0006505//GPI anchor metabolic process;GO:0006506//GPI anchor biosynthetic process;GO:0006508//proteolysis;GO:0006511//ubiquitin-dependent protein catabolic process;GO:0006621//protein retention in ER…
MSTRG.1003.2	g587	--	--	g4267	0.976615	3	1	1	miR-676-y	0.0267857	-	hypothetical protein H101_07984 [Trichophyton interdigitale H6]	-	-	-	-	GO:0005634//nucleus	GO:0003700//DNA-binding transcription factor activity	GO:0006355//regulation of transcription, DNA-templated
MSTRG.1003.2	g587	--	--	g470	0.934804	3	5	2	miR-124-z|miR-676-y	0.0047385	NMD4	hypothetical protein H101_02071 [Trichophyton interdigitale H6]	-	-	-	-	GO:0005575//cellular_component;GO:0005622//intracellular anatomical structure;GO:0005737//cytoplasm	-	GO:0000184//nuclear-transcribed mRNA catabolic process, nonsense-mediated decay;GO:0000956//nuclear-transcribed mRNA catabolic process;GO:0006139//nucleobase-containing compound metabolic process;GO:0006401//RNA catabolic process;GO:0006402//mRNA catabolic process;GO:0006725//cellular aromatic compound metabolic process;GO:0006807//nitrogen compound metabolic process;GO:0008150//biological_proces…
MSTRG.1003.2	g587	--	--	g51	0.949896	3	11	2	miR-124-z|miR-676-y	0.0250965	pyp1	protein tyrosine phosphatase [Trichophyton tonsurans CBS 112818]	Environmental Information Processing	Signal transduction	ko04011//MAPK signaling pathway - yeast	K19806	GO:0005575//cellular_component;GO:0005622//intracellular anatomical structure;GO:0005634//nucleus;GO:0005737//cytoplasm;GO:0043226//organelle;GO:0043227//membrane-bounded organelle;GO:0043229//intracellular organelle;GO:0043231//intracellular membrane-bounded organelle	GO:0003674//molecular_function;GO:0003824//catalytic activity;GO:0004721//phosphoprotein phosphatase activity;GO:0004725//protein tyrosine phosphatase activity;GO:0016787//hydrolase activity;GO:0016788//hydrolase activity, acting on ester bonds;GO:0016791//phosphatase activity;GO:0033549//MAP kinase phosphatase activity;GO:0033550//MAP kinase tyrosine phosphatase activity;GO:0042578//phosphoric e…	GO:0000003//reproduction;GO:0000746//conjugation;GO:0000747//conjugation with cellular fusion;GO:0001932//regulation of protein phosphorylation;GO:0001933//negative regulation of protein phosphorylation;GO:0006355//regulation of transcription, DNA-templated;GO:0006464//cellular protein modification process;GO:0006469//negative regulation of protein kinase activity;GO:0006470//protein dephosphoryl…
MSTRG.1003.2	g587	--	--	g5119	0.911331	3	1	1	miR-235-y	0.0267857	mtg1	Mitochondrial GTPase [Trichophyton interdigitale]	-	-	-	-	GO:0000313//organellar ribosome;GO:0005575//cellular_component;GO:0005622//intracellular anatomical structure;GO:0005634//nucleus;GO:0005737//cytoplasm;GO:0005739//mitochondrion;GO:0005740//mitochondrial envelope;GO:0005743//mitochondrial inner membrane;GO:0005759//mitochondrial matrix;GO:0005761//mitochondrial ribosome;GO:0005840//ribosome;GO:0016020//membrane;GO:0019866//organelle inner membran…	GO:0000166//nucleotide binding;GO:0000287//magnesium ion binding;GO:0001882//nucleoside binding;GO:0001883//purine nucleoside binding;GO:0003674//molecular_function;GO:0003723//RNA binding;GO:0003824//catalytic activity;GO:0003924//GTPase activity;GO:0005488//binding;GO:0005524//ATP binding;GO:0005525//GTP binding;GO:0016462//pyrophosphatase activity;GO:0016772//transferase activity, transferring…	GO:0006400//tRNA modification;GO:0006412//translation;GO:0006417//regulation of translation;GO:0006518//peptide metabolic process;GO:0006807//nitrogen compound metabolic process;GO:0008150//biological_process;GO:0008152//metabolic process;GO:0009058//biosynthetic process;GO:0009059//macromolecule biosynthetic process;GO:0009889//regulation of biosynthetic process;GO:0009987//cellular process;GO:0…
MSTRG.1003.2	g587	--	--	g5331	0.920174	3	11	2	miR-235-y|miR-676-y	0.0250965	ulp2	hypothetical protein H101_05982 [Trichophyton interdigitale H6]	-	-	-	-	GO:0005575//cellular_component;GO:0005622//intracellular anatomical structure;GO:0005634//nucleus;GO:0005654//nucleoplasm;GO:0005737//cytoplasm;GO:0005829//cytosol;GO:0010494//cytoplasmic stress granule;GO:0031974//membrane-enclosed lumen;GO:0031981//nuclear lumen;GO:0032991//protein-containing complex;GO:0035770//ribonucleoprotein granule;GO:0036464//cytoplasmic ribonucleoprotein granule;GO:0043…	GO:0003674//molecular_function;GO:0003824//catalytic activity;GO:0004175//endopeptidase activity;GO:0004197//cysteine-type endopeptidase activity;GO:0008233//peptidase activity;GO:0008234//cysteine-type peptidase activity;GO:0016787//hydrolase activity;GO:0016929//SUMO-specific protease activity;GO:0019783//ubiquitin-like protein-specific protease activity;GO:0070122//isopeptidase activity;GO:007…	GO:0000075//cell cycle checkpoint signaling;GO:0000278//mitotic cell cycle;GO:0006276//plasmid maintenance;GO:0006323//DNA packaging;GO:0006417//regulation of translation;GO:0006464//cellular protein modification process;GO:0006508//proteolysis;GO:0006807//nitrogen compound metabolic process;GO:0006996//organelle organization;GO:0007049//cell cycle;GO:0007088//regulation of mitotic nuclear divisi…
MSTRG.1003.2	g587	--	--	g5393	0.946415	3	1	1	miR-676-y	0.0267857	rhb1	uncharacterized protein TERG_04471 [Trichophyton rubrum CBS 118892]	-	-	-	-	GO:0000139//Golgi membrane;GO:0000323//lytic vacuole;GO:0005575//cellular_component;GO:0005622//intracellular anatomical structure;GO:0005634//nucleus;GO:0005681//spliceosomal complex;GO:0005737//cytoplasm;GO:0005764//lysosome;GO:0005765//lysosomal membrane;GO:0005773//vacuole;GO:0005774//vacuolar membrane;GO:0005776//autophagosome;GO:0005783//endoplasmic reticulum;GO:0005789//endoplasmic reticul…	GO:0000166//nucleotide binding;GO:0000287//magnesium ion binding;GO:0001882//nucleoside binding;GO:0001883//purine nucleoside binding;GO:0003674//molecular_function;GO:0003723//RNA binding;GO:0003824//catalytic activity;GO:0003924//GTPase activity;GO:0005488//binding;GO:0005515//protein binding;GO:0005525//GTP binding;GO:0016462//pyrophosphatase activity;GO:0016787//hydrolase activity;GO:0016817/…	GO:0000082//G1/S transition of mitotic cell cycle;GO:0000278//mitotic cell cycle;GO:0001558//regulation of cell growth;GO:0001763//morphogenesis of a branching structure;GO:0002009//morphogenesis of an epithelium;GO:0005975//carbohydrate metabolic process;GO:0006400//tRNA modification;GO:0006417//regulation of translation;GO:0006629//lipid metabolic process;GO:0006810//transport;GO:0006811//ion t…
MSTRG.1003.2	g587	--	--	g6023	0.948678	3	1	1	miR-124-z	0.0267857	-	hypothetical protein H101_07752 [Trichophyton interdigitale H6]	-	-	-	-	-	-	-
MSTRG.1003.2	g587	--	--	g6295	0.950514	3	1	1	miR-235-y	0.0267857	-	hypothetical protein H101_04290 [Trichophyton interdigitale H6]	-	-	-	-	-	-	-
MSTRG.1003.2	g587	--	--	g6744	0.939823	3	7	3	miR-124-z|miR-235-y|miR-676-y	0.000153563	SPAC144.05	hypothetical protein H101_06561 [Trichophyton interdigitale H6]	-	-	-	-	GO:0000228//nuclear chromosome;GO:0000785//chromatin;GO:0005575//cellular_component;GO:0005622//intracellular anatomical structure;GO:0005634//nucleus;GO:0005680//anaphase-promoting complex;GO:0005694//chromosome;GO:0005737//cytoplasm;GO:0005739//mitochondrion;GO:0031974//membrane-enclosed lumen;GO:0031981//nuclear lumen;GO:0043226//organelle;GO:0043227//membrane-bounded organelle;GO:0043228//non…	GO:0000166//nucleotide binding;GO:0003674//molecular_function;GO:0003677//DNA binding;GO:0003697//single-stranded DNA binding;GO:0003700//DNA-binding transcription factor activity;GO:0003723//RNA binding;GO:0003824//catalytic activity;GO:0004386//helicase activity;GO:0004842//ubiquitin-protein transferase activity;GO:0005488//binding;GO:0005524//ATP binding;GO:0008094//ATP-dependent activity, act…	GO:0000724//double-strand break repair via homologous recombination;GO:0000725//recombinational repair;GO:0006139//nucleobase-containing compound metabolic process;GO:0006259//DNA metabolic process;GO:0006281//DNA repair;GO:0006301//postreplication repair;GO:0006302//double-strand break repair;GO:0006303//double-strand break repair via nonhomologous end joining;GO:0006310//DNA recombination;GO:00…
MSTRG.1003.2	g587	--	--	g6802	0.976053	3	13	2	miR-124-z|miR-235-y	0.0351351	csx2	hypothetical protein H101_01356 [Trichophyton interdigitale H6]	Cellular Processes	Transport and catabolism	ko04144//Endocytosis	K12488	GO:0005737//cytoplasm	GO:0005096//GTPase activator activity;GO:0005515//protein binding	-
MSTRG.1003.2	g587	--	--	g933	0.902745	3	6	2	miR-235-y|miR-676-y	0.00706388	-	ankyrin repeat protein [Trichophyton mentagrophytes]	-	-	-	-	GO:0005737//cytoplasm	GO:0004555//alpha,alpha-trehalase activity;GO:0005509//calcium ion binding;GO:0005515//protein binding;GO:0008168//methyltransferase activity	GO:0005993//trehalose catabolic process
MSTRG.10058.5	MSTRG.10058	--	--	g1349	0.943494	1	4	1	novel-m0033-3p	0.0357143	rng2	Ras GTPase-activating-like protein [Trichophyton mentagrophytes]	-	-	-	-	GO:0000142//cellular bud neck contractile ring;GO:0005575//cellular_component;GO:0005622//intracellular anatomical structure;GO:0005634//nucleus;GO:0005635//nuclear envelope;GO:0005737//cytoplasm;GO:0005815//microtubule organizing center;GO:0005816//spindle pole body;GO:0005826//actomyosin contractile ring;GO:0005856//cytoskeleton;GO:0005933//cellular bud;GO:0005935//cellular bud neck;GO:0005938/…	GO:0003674//molecular_function;GO:0003779//actin binding;GO:0005096//GTPase activator activity;GO:0005488//binding;GO:0005515//protein binding;GO:0005516//calmodulin binding;GO:0008047//enzyme activator activity;GO:0008092//cytoskeletal protein binding;GO:0030234//enzyme regulator activity;GO:0030695//GTPase regulator activity;GO:0044877//protein-containing complex binding;GO:0051015//actin filam…	GO:0000278//mitotic cell cycle;GO:0000281//mitotic cytokinesis;GO:0000910//cytokinesis;GO:0000912//assembly of actomyosin apparatus involved in cytokinesis;GO:0000915//actomyosin contractile ring assembly;GO:0000917//division septum assembly;GO:0000920//septum digestion after cytokinesis;GO:0006950//response to stress;GO:0006970//response to osmotic stress;GO:0006996//organelle organization;GO:00…
MSTRG.10058.5	MSTRG.10058	--	--	g184	0.90306	1	2	1	novel-m0033-3p	0.0178571	pfa4	hypothetical protein H109_02122 [Trichophyton interdigitale MR816]	-	-	-	-	GO:0005575//cellular_component;GO:0005622//intracellular anatomical structure;GO:0005737//cytoplasm;GO:0005783//endoplasmic reticulum;GO:0005789//endoplasmic reticulum membrane;GO:0012505//endomembrane system;GO:0016020//membrane;GO:0016021//integral component of membrane;GO:0031224//intrinsic component of membrane;GO:0031984//organelle subcompartment;GO:0042175//nuclear outer membrane-endoplasmi…	GO:0003674//molecular_function;GO:0003824//catalytic activity;GO:0005515//protein binding;GO:0016409//palmitoyltransferase activity;GO:0016417//S-acyltransferase activity;GO:0016740//transferase activity;GO:0016746//acyltransferase activity;GO:0016747//acyltransferase activity, transferring groups other than amino-acyl groups;GO:0019706//protein-cysteine S-palmitoyltransferase activity;GO:0019707…	GO:0006464//cellular protein modification process;GO:0006497//protein lipidation;GO:0006807//nitrogen compound metabolic process;GO:0008150//biological_process;GO:0008152//metabolic process;GO:0009058//biosynthetic process;GO:0009059//macromolecule biosynthetic process;GO:0009987//cellular process;GO:0018345//protein palmitoylation;GO:0019538//protein metabolic process;GO:0034645//cellular macrom…
MSTRG.10058.5	MSTRG.10058	--	--	g2566	0.914484	1	3	1	novel-m0033-3p	0.0267857	mis13	hypothetical protein H101_03022 [Trichophyton interdigitale H6]	-	-	-	-	GO:0000228//nuclear chromosome;GO:0000444//MIS12/MIND type complex;GO:0000775//chromosome, centromeric region;GO:0000776//kinetochore;GO:0000779//condensed chromosome, centromeric region;GO:0000793//condensed chromosome;GO:0000794//condensed nuclear chromosome;GO:0000818//nuclear MIS12/MIND complex;GO:0000922//spindle pole;GO:0000939//inner kinetochore;GO:0005575//cellular_component;GO:0005622//i…	-	GO:0000003//reproduction;GO:0000070//mitotic sister chromatid segregation;GO:0000278//mitotic cell cycle;GO:0000280//nuclear division;GO:0000819//sister chromatid segregation;GO:0006996//organelle organization;GO:0007049//cell cycle;GO:0007059//chromosome segregation;GO:0007127//meiosis I;GO:0007135//meiosis II;GO:0008150//biological_process;GO:0008608//attachment of spindle microtubules to kinet…
MSTRG.10058.5	MSTRG.10058	--	--	g2719	0.981248	1	3	1	novel-m0033-3p	0.0267857	HUB1	hypothetical protein H101_04672 [Trichophyton interdigitale H6]	-	-	-	-	GO:0005575//cellular_component;GO:0005622//intracellular anatomical structure;GO:0005634//nucleus;GO:0005667//transcription regulator complex;GO:0005737//cytoplasm;GO:0005829//cytosol;GO:0005937//mating projection;GO:0032991//protein-containing complex;GO:0042995//cell projection;GO:0043226//organelle;GO:0043227//membrane-bounded organelle;GO:0043229//intracellular organelle;GO:0043231//intracell…	GO:0003674//molecular_function;GO:0005515//protein binding;GO:0031386//protein tag	GO:0000003//reproduction;GO:0000375//RNA splicing, via transesterification reactions;GO:0000377//RNA splicing, via transesterification reactions with bulged adenosine as nucleophile;GO:0000398//mRNA splicing, via spliceosome;GO:0000746//conjugation;GO:0000747//conjugation with cellular fusion;GO:0000753//cell morphogenesis involved in conjugation with cellular fusion;GO:0000767//cell morphogenesi…
MSTRG.10058.5	MSTRG.10058	--	--	g3231	0.957581	1	4	1	novel-m0033-3p	0.0357143	-	hypothetical protein H101_03848 [Trichophyton interdigitale H6]	-	-	-	-	-	-	-
MSTRG.10058.5	MSTRG.10058	--	--	g4251	0.929062	1	3	1	novel-m0033-3p	0.0267857	-	hypothetical protein H101_05758 [Trichophyton interdigitale H6]	-	-	-	-	-	-	-
MSTRG.10058.5	MSTRG.10058	--	--	g5810	0.961071	1	5	1	novel-m0033-3p	0.0446429	SQT1	hypothetical protein H101_01507 [Trichophyton interdigitale H6]	-	-	-	-	GO:0005575//cellular_component;GO:0005576//extracellular region;GO:0005622//intracellular anatomical structure;GO:0005737//cytoplasm;GO:0005829//cytosol;GO:0005856//cytoskeleton;GO:0005886//plasma membrane;GO:0009986//cell surface;GO:0015630//microtubule cytoskeleton;GO:0016020//membrane;GO:0030684//preribosome;GO:0030687//preribosome, large subunit precursor;GO:0032991//protein-containing comple…	GO:0003674//molecular_function;GO:0005488//binding;GO:0005515//protein binding;GO:0005539//glycosaminoglycan binding;GO:0008201//heparin binding;GO:0043167//ion binding;GO:0043168//anion binding;GO:0051082//unfolded protein binding;GO:0097367//carbohydrate derivative binding;GO:1901681//sulfur compound binding	GO:0000027//ribosomal large subunit assembly;GO:0001525//angiogenesis;GO:0001568//blood vessel development;GO:0001944//vasculature development;GO:0006928//movement of cell or subcellular component;GO:0006996//organelle organization;GO:0007275//multicellular organism development;GO:0008150//biological_process;GO:0009653//anatomical structure morphogenesis;GO:0009987//cellular process;GO:0010594//r…
MSTRG.10058.5	MSTRG.10058	--	--	g6871	0.918015	1	5	1	novel-m0033-3p	0.0446429	-	hypothetical protein H109_04593 [Trichophyton interdigitale MR816]	-	-	-	-	GO:0005634//nucleus;GO:0070449//elongin complex	GO:0005524//ATP binding	GO:0006368//transcription elongation from RNA polymerase II promoter;GO:0007059//chromosome segregation;GO:0030261//chromosome condensation
MSTRG.10069.1	g5951	--	--	MSTRG.9744	0.90519	5	1	1	miR-195-x	0.0446429	--	OAL66487.1 taxid=5551 phosphoribosylformimino-5-aminoimidazole carboxamide ribotide isomerase [Trichophyton rubrum]	-	-	-	-	GO:0005576//extracellular region;GO:0016020//membrane	GO:0046559//alpha-glucuronidase activity	GO:0000910//cytokinesis;GO:0045493//xylan catabolic process
MSTRG.10069.1	g5951	--	--	g1113	0.929717	5	7	2	novel-m0016-3p|novel-m0047-5p	0.0307964	otaA	Ornithine aminotransferase [Trichophyton interdigitale]	Metabolism;Metabolism;Metabolism	Global and overview maps;Global and overview maps;Amino acid metabolism	ko01100//Metabolic pathways;ko01110//Biosynthesis of secondary metabolites;ko00330//Arginine and proline metabolism	K00819;K00819;K00819	GO:0005575//cellular_component;GO:0005622//intracellular anatomical structure;GO:0005634//nucleus;GO:0005654//nucleoplasm;GO:0005737//cytoplasm;GO:0005739//mitochondrion;GO:0005759//mitochondrial matrix;GO:0005829//cytosol;GO:0031974//membrane-enclosed lumen;GO:0031981//nuclear lumen;GO:0043226//organelle;GO:0043227//membrane-bounded organelle;GO:0043229//intracellular organelle;GO:0043231//intra…	GO:0003674//molecular_function;GO:0003824//catalytic activity;GO:0003867//4-aminobutyrate transaminase activity;GO:0004015//adenosylmethionine-8-amino-7-oxononanoate transaminase activity;GO:0004587//ornithine-oxo-acid transaminase activity;GO:0005488//binding;GO:0005515//protein binding;GO:0008270//zinc ion binding;GO:0008483//transaminase activity;GO:0016740//transferase activity;GO:0016769//tr…	GO:0001101//response to acid chemical;GO:0002376//immune system process;GO:0003008//system process;GO:0006082//organic acid metabolic process;GO:0006520//cellular amino acid metabolic process;GO:0006525//arginine metabolic process;GO:0006527//arginine catabolic process;GO:0006536//glutamate metabolic process;GO:0006560//proline metabolic process;GO:0006561//proline biosynthetic process;GO:0006591…
MSTRG.10069.1	g5951	--	--	g1114	0.901907	5	5	3	miR-195-x|novel-m0016-3p|novel-m0047-5p	0.000426719	gpi10	hypothetical protein H101_04924 [Trichophyton interdigitale H6]	Metabolism;Metabolism	Global and overview maps;Glycan biosynthesis and metabolism	ko01100//Metabolic pathways;ko00563//Glycosylphosphatidylinositol (GPI)-anchor biosynthesis	K05286;K05286	GO:0005575//cellular_component;GO:0005622//intracellular anatomical structure;GO:0005737//cytoplasm;GO:0005783//endoplasmic reticulum;GO:0005789//endoplasmic reticulum membrane;GO:0012505//endomembrane system;GO:0016020//membrane;GO:0016021//integral component of membrane;GO:0030176//integral component of endoplasmic reticulum membrane;GO:0031224//intrinsic component of membrane;GO:0031227//intri…	GO:0000030//mannosyltransferase activity;GO:0003674//molecular_function;GO:0003824//catalytic activity;GO:0004376//glycolipid mannosyltransferase activity;GO:0005488//binding;GO:0016740//transferase activity;GO:0016757//glycosyltransferase activity;GO:0016758//hexosyltransferase activity;GO:0033218//amide binding;GO:0042277//peptide binding;GO:0043167//ion binding;GO:0043168//anion binding;GO:004…	GO:0006464//cellular protein modification process;GO:0006497//protein lipidation;GO:0006505//GPI anchor metabolic process;GO:0006506//GPI anchor biosynthetic process;GO:0006629//lipid metabolic process;GO:0006643//membrane lipid metabolic process;GO:0006644//phospholipid metabolic process;GO:0006650//glycerophospholipid metabolic process;GO:0006661//phosphatidylinositol biosynthetic process;GO:00…
MSTRG.10069.1	g5951	--	--	g1116	0.928994	5	8	2	miR-195-x|miR-7555-z	0.0402984	-	hypothetical protein H101_04922 [Trichophyton interdigitale H6]	-	-	-	-	GO:0000118//histone deacetylase complex;GO:0000228//nuclear chromosome;GO:0000785//chromatin;GO:0005575//cellular_component;GO:0005622//intracellular anatomical structure;GO:0005634//nucleus;GO:0005654//nucleoplasm;GO:0005694//chromosome;GO:0005700//polytene chromosome;GO:0031974//membrane-enclosed lumen;GO:0031981//nuclear lumen;GO:0032991//protein-containing complex;GO:0034967//Set3 complex;GO:…	GO:0003674//molecular_function;GO:0003682//chromatin binding;GO:0003824//catalytic activity;GO:0005488//binding;GO:0005515//protein binding;GO:0008168//methyltransferase activity;GO:0008170//N-methyltransferase activity;GO:0008276//protein methyltransferase activity;GO:0008757//S-adenosylmethionine-dependent methyltransferase activity;GO:0016278//lysine N-methyltransferase activity;GO:0016279//pr…	GO:0000003//reproduction;GO:0006139//nucleobase-containing compound metabolic process;GO:0006323//DNA packaging;GO:0006325//chromatin organization;GO:0006333//chromatin assembly or disassembly;GO:0006338//chromatin remodeling;GO:0006351//transcription, DNA-templated;GO:0006355//regulation of transcription, DNA-templated;GO:0006464//cellular protein modification process;GO:0006479//protein methyla…
MSTRG.10069.1	g5951	--	--	g1118	0.961285	5	8	2	miR-7555-z|novel-m0047-5p	0.0402984	flbA	hypothetical protein H109_02554 [Trichophyton interdigitale MR816]	Environmental Information Processing	Signal transduction	ko04011//MAPK signaling pathway - yeast	K19838	GO:0005575//cellular_component;GO:0005622//intracellular anatomical structure;GO:0005634//nucleus;GO:0005672//transcription factor TFIIA complex;GO:0005737//cytoplasm;GO:0005886//plasma membrane;GO:0016020//membrane;GO:0043226//organelle;GO:0043227//membrane-bounded organelle;GO:0043229//intracellular organelle;GO:0043231//intracellular membrane-bounded organelle;GO:0071944//cell periphery	GO:0003674//molecular_function;GO:0005096//GTPase activator activity;GO:0008047//enzyme activator activity;GO:0030234//enzyme regulator activity;GO:0030695//GTPase regulator activity;GO:0060589//nucleoside-triphosphatase regulator activity;GO:0098772//molecular function regulator	GO:0000003//reproduction;GO:0000749//response to pheromone triggering conjugation with cellular fusion;GO:0000754//adaptation of signaling pathway by response to pheromone involved in conjugation with cellular fusion;GO:0006355//regulation of transcription, DNA-templated;GO:0006357//regulation of transcription by RNA polymerase II;GO:0006367//transcription initiation from RNA polymerase II promot…
MSTRG.10069.1	g5951	--	--	g1151	0.927714	5	6	2	miR-7555-z|novel-m0047-5p	0.0224123	SPBPB7E8.02	hypothetical protein H101_04748 [Trichophyton interdigitale H6]	-	-	-	-	GO:0005575//cellular_component;GO:0005622//intracellular anatomical structure;GO:0005737//cytoplasm	-	-
MSTRG.10069.1	g5951	--	--	g1202	0.943111	5	13	3	miR-195-x|miR-7555-z|novel-m0047-5p	0.010879	SPBC15D4.02	hypothetical protein H101_07358 [Trichophyton interdigitale H6]	-	-	-	-	-	GO:0000981//DNA-binding transcription factor activity, RNA polymerase II-specific;GO:0008270//zinc ion binding	GO:0006355//regulation of transcription, DNA-templated
MSTRG.10069.1	g5951	--	--	g1359	0.936106	5	7	2	miR-7555-z|novel-m0016-3p	0.0307964	-	hypothetical protein H101_07208 [Trichophyton interdigitale H6]	-	-	-	-	-	-	-
MSTRG.10069.1	g5951	--	--	g1471	0.931848	5	1	1	miR-195-x	0.0446429	-	hypothetical protein TESG_06902 [Trichophyton tonsurans CBS 112818]	-	-	-	-	-	-	-
MSTRG.10069.1	g5951	--	--	g1472	0.918805	5	1	1	novel-m0047-5p	0.0446429	-	hypothetical protein H101_02844 [Trichophyton interdigitale H6]	-	-	-	-	-	-	-
MSTRG.10069.1	g5951	--	--	g1514	0.954762	5	6	3	miR-195-x|miR-7555-z|novel-m0016-3p	0.000841542	RSN1	hypothetical protein H109_01341 [Trichophyton interdigitale MR816]	-	-	-	-	GO:0016020//membrane;GO:0019013//viral nucleocapsid	-	-
MSTRG.10069.1	g5951	--	--	g1573	0.981405	5	5	2	miR-195-x|novel-m0047-5p	0.0152221	FVEG_09150	hypothetical protein H109_07290 [Trichophyton interdigitale MR816]	-	-	-	-	GO:0000228//nuclear chromosome;GO:0000785//chromatin;GO:0005575//cellular_component;GO:0005622//intracellular anatomical structure;GO:0005634//nucleus;GO:0005694//chromosome;GO:0031974//membrane-enclosed lumen;GO:0031981//nuclear lumen;GO:0043226//organelle;GO:0043227//membrane-bounded organelle;GO:0043228//non-membrane-bounded organelle;GO:0043229//intracellular organelle;GO:0043231//intracellul…	GO:0003674//molecular_function;GO:0003676//nucleic acid binding;GO:0003677//DNA binding;GO:0003700//DNA-binding transcription factor activity;GO:0005488//binding;GO:0043565//sequence-specific DNA binding;GO:0097159//organic cyclic compound binding;GO:0140110//transcription regulator activity;GO:1901363//heterocyclic compound binding	GO:0000746//conjugation;GO:0006139//nucleobase-containing compound metabolic process;GO:0006351//transcription, DNA-templated;GO:0006355//regulation of transcription, DNA-templated;GO:0006357//regulation of transcription by RNA polymerase II;GO:0006725//cellular aromatic compound metabolic process;GO:0006807//nitrogen compound metabolic process;GO:0007154//cell communication;GO:0007155//cell adhe…
MSTRG.10069.1	g5951	--	--	g1577	0.931972	5	5	2	miR-7555-z|novel-m0016-3p	0.0152221	vps45	Vacuolar protein sorting-associated protein VpsB [Trichophyton interdigitale]	Cellular Processes;Cellular Processes	Transport and catabolism;Transport and catabolism	ko04138//Autophagy - yeast;ko04144//Endocytosis	K12479;K12479	GO:0000139//Golgi membrane;GO:0000325//plant-type vacuole;GO:0005575//cellular_component;GO:0005622//intracellular anatomical structure;GO:0005737//cytoplasm;GO:0005768//endosome;GO:0005769//early endosome;GO:0005773//vacuole;GO:0005774//vacuolar membrane;GO:0005794//Golgi apparatus;GO:0005802//trans-Golgi network;GO:0005829//cytosol;GO:0008021//synaptic vesicle;GO:0009705//plant-type vacuole mem…	GO:0000149//SNARE binding;GO:0003674//molecular_function;GO:0005488//binding;GO:0005515//protein binding;GO:0051082//unfolded protein binding	GO:0000011//vacuole inheritance;GO:0001505//regulation of neurotransmitter levels;GO:0006605//protein targeting;GO:0006623//protein targeting to vacuole;GO:0006810//transport;GO:0006836//neurotransmitter transport;GO:0006873//cellular ion homeostasis;GO:0006885//regulation of pH;GO:0006886//intracellular protein transport;GO:0006887//exocytosis;GO:0006892//post-Golgi vesicle-mediated transport;GO…
MSTRG.10069.1	g5951	--	--	g1587	0.940676	5	6	2	miR-195-x|novel-m0047-5p	0.0224123	CaO19.1011	hypothetical protein H109_01276 [Trichophyton interdigitale MR816]	Metabolism;Metabolism	Global and overview maps;Glycan biosynthesis and metabolism	ko01100//Metabolic pathways;ko00513//Various types of N-glycan biosynthesis	K05535;K05535	-	GO:0016757//glycosyltransferase activity	GO:0006486//protein glycosylation
MSTRG.10069.1	g5951	--	--	g1624	0.912375	5	8	2	miR-195-x|novel-m0047-5p	0.0402984	-	hypothetical protein H101_04598 [Trichophyton interdigitale H6]	-	-	-	-	GO:0000931//gamma-tubulin large complex;GO:0005737//cytoplasm;GO:0016020//membrane	GO:0004106//chorismate mutase activity;GO:0046873//metal ion transmembrane transporter activity	GO:0000077//DNA damage checkpoint signaling;GO:0006357//regulation of transcription by RNA polymerase II;GO:0009094//L-phenylalanine biosynthetic process;GO:0030001//metal ion transport;GO:0033566//gamma-tubulin complex localization;GO:0055085//transmembrane transport;GO:2001033//negative regulation of double-strand break repair via nonhomologous end joining
MSTRG.10069.1	g5951	--	--	g1631	0.955478	5	6	2	miR-195-x|novel-m0016-3p	0.0224123	preg	hypothetical protein H101_05990 [Trichophyton interdigitale H6]	-	-	-	-	GO:0000307//cyclin-dependent protein kinase holoenzyme complex;GO:0005575//cellular_component;GO:0005622//intracellular anatomical structure;GO:0005634//nucleus;GO:0005672//transcription factor TFIIA complex;GO:0005737//cytoplasm;GO:0032991//protein-containing complex;GO:0043226//organelle;GO:0043227//membrane-bounded organelle;GO:0043229//intracellular organelle;GO:0043231//intracellular membran…	GO:0003674//molecular_function;GO:0005488//binding;GO:0005515//protein binding;GO:0016538//cyclin-dependent protein serine/threonine kinase regulator activity;GO:0019207//kinase regulator activity;GO:0019887//protein kinase regulator activity;GO:0019899//enzyme binding;GO:0019900//kinase binding;GO:0019901//protein kinase binding;GO:0030234//enzyme regulator activity;GO:0098772//molecular functio…	GO:0000079//regulation of cyclin-dependent protein serine/threonine kinase activity;GO:0000122//negative regulation of transcription by RNA polymerase II;GO:0001932//regulation of protein phosphorylation;GO:0006139//nucleobase-containing compound metabolic process;GO:0006351//transcription, DNA-templated;GO:0006355//regulation of transcription, DNA-templated;GO:0006357//regulation of transcriptio…
MSTRG.10069.1	g5951	--	--	g1639	0.931502	5	4	2	miR-7555-z|novel-m0016-3p	0.00930392	SPBP8B7.23	hypothetical protein H101_07497 [Trichophyton interdigitale H6]	-	-	-	-	GO:0005575//cellular_component;GO:0005622//intracellular anatomical structure;GO:0005634//nucleus;GO:0005737//cytoplasm;GO:0043226//organelle;GO:0043227//membrane-bounded organelle;GO:0043229//intracellular organelle;GO:0043231//intracellular membrane-bounded organelle	GO:0001067//transcription regulatory region nucleic acid binding;GO:0003674//molecular_function;GO:0003676//nucleic acid binding;GO:0003677//DNA binding;GO:0003824//catalytic activity;GO:0004842//ubiquitin-protein transferase activity;GO:0005488//binding;GO:0008270//zinc ion binding;GO:0016740//transferase activity;GO:0019787//ubiquitin-like protein transferase activity;GO:0043167//ion binding;GO…	GO:0006139//nucleobase-containing compound metabolic process;GO:0006351//transcription, DNA-templated;GO:0006355//regulation of transcription, DNA-templated;GO:0006357//regulation of transcription by RNA polymerase II;GO:0006366//transcription by RNA polymerase II;GO:0006464//cellular protein modification process;GO:0006725//cellular aromatic compound metabolic process;GO:0006807//nitrogen compou…
MSTRG.10069.1	g5951	--	--	g1661	0.911011	5	5	2	miR-7555-z|novel-m0016-3p	0.0152221	aclS	hypothetical protein H109_01197 [Trichophyton interdigitale MR816]	-	-	-	-	GO:0016020//membrane	GO:0022857//transmembrane transporter activity	GO:0055085//transmembrane transport
MSTRG.10069.1	g5951	--	--	g1699	0.95804	5	7	2	miR-7555-z|novel-m0016-3p	0.0307964	YAL023C	hypothetical protein H101_02878 [Trichophyton interdigitale H6]	Metabolism;Metabolism;Metabolism	Global and overview maps;Glycan biosynthesis and metabolism;Glycan biosynthesis and metabolism	ko01100//Metabolic pathways;ko00514//Other types of O-glycan biosynthesis;ko00515//Mannose type O-glycan biosynthesis	K00728;K00728;K00728	GO:0005575//cellular_component;GO:0005622//intracellular anatomical structure;GO:0005634//nucleus;GO:0005635//nuclear envelope;GO:0005737//cytoplasm;GO:0005783//endoplasmic reticulum;GO:0005789//endoplasmic reticulum membrane;GO:0005886//plasma membrane;GO:0012505//endomembrane system;GO:0016020//membrane;GO:0016021//integral component of membrane;GO:0031090//organelle membrane;GO:0031224//intrin…	GO:0000030//mannosyltransferase activity;GO:0003674//molecular_function;GO:0003824//catalytic activity;GO:0004169//dolichyl-phosphate-mannose-protein mannosyltransferase activity;GO:0004576//oligosaccharyl transferase activity;GO:0005488//binding;GO:0005515//protein binding;GO:0016740//transferase activity;GO:0016757//glycosyltransferase activity;GO:0016758//hexosyltransferase activity;GO:0043167…	GO:0006464//cellular protein modification process;GO:0006486//protein glycosylation;GO:0006487//protein N-linked glycosylation;GO:0006493//protein O-linked glycosylation;GO:0006508//proteolysis;GO:0006515//protein quality control for misfolded or incompletely synthesized proteins;GO:0006629//lipid metabolic process;GO:0006807//nitrogen compound metabolic process;GO:0006950//response to stress;GO:…
MSTRG.10069.1	g5951	--	--	g17	0.909536	5	3	2	novel-m0016-3p|novel-m0026-5p	0.0047385	xynD	hypothetical protein H101_02012 [Trichophyton interdigitale H6]	-	-	-	-	-	GO:0004553//hydrolase activity, hydrolyzing O-glycosyl compounds	GO:0005975//carbohydrate metabolic process
MSTRG.10069.1	g5951	--	--	g172	0.911138	5	3	2	miR-195-x|miR-7555-z	0.0047385	ght6	monosaccharide transporter [Trichophyton tonsurans CBS 112818]	Cellular Processes	Cell growth and death	ko04113//Meiosis - yeast	K08139	GO:0005575//cellular_component;GO:0005886//plasma membrane;GO:0016020//membrane;GO:0016021//integral component of membrane;GO:0031224//intrinsic component of membrane	GO:0003674//molecular_function;GO:0005215//transporter activity;GO:0005353//fructose transmembrane transporter activity;GO:0005355//glucose transmembrane transporter activity;GO:0008028//monocarboxylic acid transmembrane transporter activity;GO:0015144//carbohydrate transmembrane transporter activity;GO:0015145//monosaccharide transmembrane transporter activity;GO:0015149//hexose transmembrane tr…	GO:0006810//transport;GO:0006817//phosphate ion transport;GO:0008150//biological_process;GO:0008643//carbohydrate transport;GO:0008645//hexose transmembrane transport;GO:0015718//monocarboxylic acid transport;GO:0015749//monosaccharide transmembrane transport;GO:0015755//fructose transmembrane transport;GO:0015761//mannose transmembrane transport;GO:0034219//carbohydrate transmembrane transport;G…
MSTRG.10069.1	g5951	--	--	g177	0.926025	5	10	3	miR-7555-z|novel-m0016-3p|novel-m0047-5p	0.0047691	STE6	hypothetical protein H101_01664 [Trichophyton interdigitale H6]	Environmental Information Processing	Membrane transport	ko02010//ABC transporters	K05658	GO:0000322//storage vacuole;GO:0000323//lytic vacuole;GO:0000324//fungal-type vacuole;GO:0005575//cellular_component;GO:0005622//intracellular anatomical structure;GO:0005737//cytoplasm;GO:0005773//vacuole;GO:0005774//vacuolar membrane;GO:0005794//Golgi apparatus;GO:0005886//plasma membrane;GO:0005887//integral component of plasma membrane;GO:0005937//mating projection;GO:0005938//cell cortex;GO:…	GO:0000166//nucleotide binding;GO:0003674//molecular_function;GO:0003677//DNA binding;GO:0003697//single-stranded DNA binding;GO:0003723//RNA binding;GO:0003724//RNA helicase activity;GO:0003824//catalytic activity;GO:0003924//GTPase activity;GO:0004020//adenylylsulfate kinase activity;GO:0004127//cytidylate kinase activity;GO:0004140//dephospho-CoA kinase activity;GO:0004385//guanylate kinase ac…	GO:0000103//sulfate assimilation;GO:0000770//peptide pheromone export;GO:0000910//cytokinesis;GO:0005975//carbohydrate metabolic process;GO:0006015//5-phosphoribose 1-diphosphate biosynthetic process;GO:0006139//nucleobase-containing compound metabolic process;GO:0006163//purine nucleotide metabolic process;GO:0006260//DNA replication;GO:0006281//DNA repair;GO:0006289//nucleotide-excision repair;…
MSTRG.10069.1	g5951	--	--	g1773	0.935179	5	7	3	miR-195-x|miR-7555-z|novel-m0047-5p	0.00145204	TRF2	hypothetical protein H101_04135 [Trichophyton interdigitale H6]	-	-	-	-	GO:0000228//nuclear chromosome;GO:0000785//chromatin;GO:0005575//cellular_component;GO:0005622//intracellular anatomical structure;GO:0005634//nucleus;GO:0005694//chromosome;GO:0031974//membrane-enclosed lumen;GO:0031981//nuclear lumen;GO:0043226//organelle;GO:0043227//membrane-bounded organelle;GO:0043228//non-membrane-bounded organelle;GO:0043229//intracellular organelle;GO:0043231//intracellul…	GO:0000976//transcription cis-regulatory region binding;GO:0000977//RNA polymerase II transcription regulatory region sequence-specific DNA binding;GO:0000978//RNA polymerase II cis-regulatory region sequence-specific DNA binding;GO:0000981//DNA-binding transcription factor activity, RNA polymerase II-specific;GO:0000987//cis-regulatory region sequence-specific DNA binding;GO:0001067//transcripti…	GO:0006109//regulation of carbohydrate metabolic process;GO:0006139//nucleobase-containing compound metabolic process;GO:0006140//regulation of nucleotide metabolic process;GO:0006351//transcription, DNA-templated;GO:0006355//regulation of transcription, DNA-templated;GO:0006357//regulation of transcription by RNA polymerase II;GO:0006725//cellular aromatic compound metabolic process;GO:0006807//…
MSTRG.10069.1	g5951	--	--	g1774	0.921207	5	7	2	novel-m0016-3p|novel-m0047-5p	0.0307964	SPAC821.13c	hypothetical protein H101_07183 [Trichophyton interdigitale H6]	-	-	-	-	GO:0000139//Golgi membrane;GO:0005575//cellular_component;GO:0005622//intracellular anatomical structure;GO:0005737//cytoplasm;GO:0005783//endoplasmic reticulum;GO:0005794//Golgi apparatus;GO:0005798//Golgi-associated vesicle;GO:0005802//trans-Golgi network;GO:0005886//plasma membrane;GO:0005937//mating projection;GO:0012505//endomembrane system;GO:0016020//membrane;GO:0016021//integral component…	GO:0000166//nucleotide binding;GO:0000287//magnesium ion binding;GO:0003674//molecular_function;GO:0003824//catalytic activity;GO:0005215//transporter activity;GO:0005319//lipid transporter activity;GO:0005375//copper ion transmembrane transporter activity;GO:0005388//P-type calcium transporter activity;GO:0005488//binding;GO:0005524//ATP binding;GO:0005548//phospholipid transporter activity;GO:0…	GO:0000749//response to pheromone triggering conjugation with cellular fusion;GO:0006564//L-serine biosynthetic process;GO:0006810//transport;GO:0006811//ion transport;GO:0006812//cation transport;GO:0006813//potassium ion transport;GO:0006816//calcium ion transport;GO:0006820//anion transport;GO:0006825//copper ion transport;GO:0006869//lipid transport;GO:0006886//intracellular protein transport…
MSTRG.10069.1	g5951	--	--	g1848	0.906492	5	7	2	miR-7555-z|novel-m0016-3p	0.0307964	tel2	hypothetical protein H101_06423 [Trichophyton interdigitale H6]	-	-	-	-	GO:0000228//nuclear chromosome;GO:0000781//chromosome, telomeric region;GO:0000785//chromatin;GO:0005575//cellular_component;GO:0005622//intracellular anatomical structure;GO:0005634//nucleus;GO:0005654//nucleoplasm;GO:0005694//chromosome;GO:0005737//cytoplasm;GO:0005768//endosome;GO:0005769//early endosome;GO:0005794//Golgi apparatus;GO:0005802//trans-Golgi network;GO:0005829//cytosol;GO:0012505…	GO:0003674//molecular_function;GO:0003676//nucleic acid binding;GO:0003677//DNA binding;GO:0005198//structural molecule activity;GO:0005488//binding;GO:0005515//protein binding;GO:0019899//enzyme binding;GO:0019900//kinase binding;GO:0019901//protein kinase binding;GO:0031072//heat shock protein binding;GO:0042162//telomeric DNA binding;GO:0043565//sequence-specific DNA binding;GO:0044877//protei…	GO:0000003//reproduction;GO:0000075//cell cycle checkpoint signaling;GO:0000076//DNA replication checkpoint signaling;GO:0000077//DNA damage checkpoint signaling;GO:0000278//mitotic cell cycle;GO:0000723//telomere maintenance;GO:0001505//regulation of neurotransmitter levels;GO:0001932//regulation of protein phosphorylation;GO:0001934//positive regulation of protein phosphorylation;GO:0003006//de…
MSTRG.10069.1	g5951	--	--	g1892	0.920701	5	7	2	miR-7555-z|novel-m0026-5p	0.0307964	POGLUT3	DUF821 domain-containing protein [Trichophyton equinum CBS 127.97]	-	-	-	-	-	-	-
MSTRG.10069.1	g5951	--	--	g190	0.9466	5	7	2	miR-195-x|novel-m0047-5p	0.0307964	-	hypothetical protein H101_07567 [Trichophyton interdigitale H6]	-	-	-	-	GO:0016020//membrane	GO:0008324//cation transmembrane transporter activity	GO:0006812//cation transport;GO:0055085//transmembrane transport
MSTRG.10069.1	g5951	--	--	g193	0.930334	5	7	2	miR-195-x|novel-m0047-5p	0.0307964	spe-1	hypothetical protein H101_05843 [Trichophyton interdigitale H6]	Metabolism;Metabolism;Metabolism;Metabolism;Cellular Processes	Global and overview maps;Global and overview maps;Metabolism of other amino acids;Amino acid metabolism;Transport and catabolism	ko01100//Metabolic pathways;ko01110//Biosynthesis of secondary metabolites;ko00480//Glutathione metabolism;ko00330//Arginine and proline metabolism;ko04148//Efferocytosis	K01581;K01581;K01581;K01581;K01581	GO:0005575//cellular_component;GO:0005622//intracellular anatomical structure;GO:0005737//cytoplasm	GO:0003674//molecular_function;GO:0003824//catalytic activity;GO:0003968//RNA-directed 5'-3' RNA polymerase activity;GO:0004586//ornithine decarboxylase activity;GO:0008792//arginine decarboxylase activity;GO:0008836//diaminopimelate decarboxylase activity;GO:0016829//lyase activity;GO:0016830//carbon-carbon lyase activity;GO:0016831//carboxy-lyase activity	GO:0006082//organic acid metabolic process;GO:0006520//cellular amino acid metabolic process;GO:0006527//arginine catabolic process;GO:0006575//cellular modified amino acid metabolic process;GO:0006576//cellular biogenic amine metabolic process;GO:0006591//ornithine metabolic process;GO:0006595//polyamine metabolic process;GO:0006596//polyamine biosynthetic process;GO:0006766//vitamin metabolic p…
MSTRG.10069.1	g5951	--	--	g2028	0.974316	5	7	3	miR-195-x|miR-7555-z|novel-m0016-3p	0.00145204	ARB_04619	hypothetical protein H109_01643 [Trichophyton interdigitale MR816]	-	-	-	-	GO:0005575//cellular_component;GO:0005576//extracellular region	-	-
MSTRG.10069.1	g5951	--	--	g2060	0.930917	5	4	2	miR-195-x|novel-m0016-3p	0.00930392	-	hypothetical protein H101_06183 [Trichophyton interdigitale H6]	-	-	-	-	-	GO:0004565//beta-galactosidase activity	GO:0005975//carbohydrate metabolic process
MSTRG.10069.1	g5951	--	--	g2146	0.936364	5	5	2	miR-195-x|novel-m0047-5p	0.0152221	DRE2	Fe-S cluster assembly protein DRE2 [Trichophyton interdigitale MR816]	-	-	-	-	GO:0005575//cellular_component;GO:0005622//intracellular anatomical structure;GO:0005634//nucleus;GO:0005654//nucleoplasm;GO:0005730//nucleolus;GO:0005737//cytoplasm;GO:0005739//mitochondrion;GO:0005740//mitochondrial envelope;GO:0005758//mitochondrial intermembrane space;GO:0005829//cytosol;GO:0031967//organelle envelope;GO:0031970//organelle envelope lumen;GO:0031974//membrane-enclosed lumen;GO…	GO:0003674//molecular_function;GO:0003824//catalytic activity;GO:0005488//binding;GO:0005515//protein binding;GO:0008168//methyltransferase activity;GO:0008757//S-adenosylmethionine-dependent methyltransferase activity;GO:0009055//electron transfer activity;GO:0016491//oxidoreductase activity;GO:0016740//transferase activity;GO:0016741//transferase activity, transferring one-carbon groups;GO:0043…	GO:0000003//reproduction;GO:0001505//regulation of neurotransmitter levels;GO:0002064//epithelial cell development;GO:0002065//columnar/cuboidal epithelial cell differentiation;GO:0002066//columnar/cuboidal epithelial cell development;GO:0002376//immune system process;GO:0002520//immune system development;GO:0003006//developmental process involved in reproduction;GO:0006091//generation of precurs…
MSTRG.10069.1	g5951	--	--	g2234	0.951004	5	7	2	miR-195-x|novel-m0047-5p	0.0307964	SPAC11D3.07c	hypothetical protein H109_03430 [Trichophyton interdigitale MR816]	-	-	-	-	-	GO:0000981//DNA-binding transcription factor activity, RNA polymerase II-specific;GO:0003677//DNA binding;GO:0008270//zinc ion binding	GO:0006351//transcription, DNA-templated;GO:0006355//regulation of transcription, DNA-templated
MSTRG.10069.1	g5951	--	--	g2236	0.90785	5	6	3	miR-195-x|miR-7555-z|novel-m0016-3p	0.000841542	pcs60	hypothetical protein H101_02656 [Trichophyton interdigitale H6]	Metabolism;Metabolism	Global and overview maps;Carbohydrate metabolism	ko01100//Metabolic pathways;ko00630//Glyoxylate and dicarboxylate metabolism	K22133;K22133	GO:0005575//cellular_component;GO:0005576//extracellular region;GO:0005622//intracellular anatomical structure;GO:0005737//cytoplasm;GO:0005777//peroxisome;GO:0005778//peroxisomal membrane;GO:0005782//peroxisomal matrix;GO:0005911//cell-cell junction;GO:0009506//plasmodesma;GO:0009507//chloroplast;GO:0009532//plastid stroma;GO:0009536//plastid;GO:0009570//chloroplast stroma;GO:0016020//membrane;G…	GO:0000166//nucleotide binding;GO:0003674//molecular_function;GO:0003676//nucleic acid binding;GO:0003723//RNA binding;GO:0003729//mRNA binding;GO:0003824//catalytic activity;GO:0003987//acetate-CoA ligase activity;GO:0004043//L-aminoadipate-semialdehyde dehydrogenase activity;GO:0005488//binding;GO:0005524//ATP binding;GO:0008668//(2,3-dihydroxybenzoyl)adenylate synthase activity;GO:0008756//o-s…	GO:0000003//reproduction;GO:0003006//developmental process involved in reproduction;GO:0006082//organic acid metabolic process;GO:0006084//acetyl-CoA metabolic process;GO:0006139//nucleobase-containing compound metabolic process;GO:0006163//purine nucleotide metabolic process;GO:0006637//acyl-CoA metabolic process;GO:0006725//cellular aromatic compound metabolic process;GO:0006753//nucleoside pho…
MSTRG.10069.1	g5951	--	--	g2271	0.906818	5	4	2	miR-195-x|novel-m0026-5p	0.00930392	SPAC328.09	mitochondrial carrier protein [Trichophyton tonsurans CBS 112818]	-	-	-	-	GO:0005575//cellular_component;GO:0005622//intracellular anatomical structure;GO:0005737//cytoplasm;GO:0005739//mitochondrion;GO:0005740//mitochondrial envelope;GO:0005743//mitochondrial inner membrane;GO:0016020//membrane;GO:0016021//integral component of membrane;GO:0019866//organelle inner membrane;GO:0031090//organelle membrane;GO:0031224//intrinsic component of membrane;GO:0031966//mitochond…	GO:0000064//L-ornithine transmembrane transporter activity;GO:0003674//molecular_function;GO:0005215//transporter activity;GO:0005342//organic acid transmembrane transporter activity;GO:0008324//cation transmembrane transporter activity;GO:0008509//anion transmembrane transporter activity;GO:0008514//organic anion transmembrane transporter activity;GO:0008519//ammonium transmembrane transporter a…	GO:0003333//amino acid transmembrane transport;GO:0006810//transport;GO:0006811//ion transport;GO:0006812//cation transport;GO:0006820//anion transport;GO:0006839//mitochondrial transport;GO:0006844//acyl carnitine transport;GO:0006855//xenobiotic transmembrane transport;GO:0006865//amino acid transport;GO:0008150//biological_process;GO:0015695//organic cation transport;GO:0015696//ammonium trans…
MSTRG.10069.1	g5951	--	--	g2361	0.923729	5	8	3	miR-7555-z|novel-m0016-3p|novel-m0047-5p	0.00229045	met26	5-methyltetrahydropteroyltriglutamate-homocysteine S-methyltransferase [Trichophyton interdigitale H6]	Metabolism;Metabolism;Metabolism;Metabolism;Metabolism	Global and overview maps;Global and overview maps;Global and overview maps;Amino acid metabolism;Metabolism of other amino acids	ko01100//Metabolic pathways;ko01110//Biosynthesis of secondary metabolites;ko01230//Biosynthesis of amino acids;ko00270//Cysteine and methionine metabolism;ko00450//Selenocompound metabolism	K00549;K00549;K00549;K00549;K00549	GO:0005575//cellular_component;GO:0005576//extracellular region;GO:0005618//cell wall;GO:0005622//intracellular anatomical structure;GO:0005634//nucleus;GO:0005737//cytoplasm;GO:0005829//cytosol;GO:0005886//plasma membrane;GO:0009277//fungal-type cell wall;GO:0009986//cell surface;GO:0016020//membrane;GO:0030312//external encapsulating structure;GO:0030446//hyphal cell wall;GO:0031012//extracellu…	GO:0003674//molecular_function;GO:0003824//catalytic activity;GO:0003871//5-methyltetrahydropteroyltriglutamate-homocysteine S-methyltransferase activity;GO:0004853//uroporphyrinogen decarboxylase activity;GO:0005488//binding;GO:0008168//methyltransferase activity;GO:0008172//S-methyltransferase activity;GO:0008270//zinc ion binding;GO:0008705//methionine synthase activity;GO:0016740//transferase…	GO:0000096//sulfur amino acid metabolic process;GO:0000097//sulfur amino acid biosynthetic process;GO:0006082//organic acid metabolic process;GO:0006139//nucleobase-containing compound metabolic process;GO:0006144//purine nucleobase metabolic process;GO:0006520//cellular amino acid metabolic process;GO:0006534//cysteine metabolic process;GO:0006555//methionine metabolic process;GO:0006725//cellul…
MSTRG.10069.1	g5951	--	--	g2396	0.906831	5	3	2	miR-7555-z|novel-m0016-3p	0.0047385	rax1	hypothetical protein H101_02547 [Trichophyton interdigitale H6]	-	-	-	-	GO:0000322//storage vacuole;GO:0000323//lytic vacuole;GO:0000324//fungal-type vacuole;GO:0005575//cellular_component;GO:0005622//intracellular anatomical structure;GO:0005737//cytoplasm;GO:0005773//vacuole;GO:0005783//endoplasmic reticulum;GO:0005789//endoplasmic reticulum membrane;GO:0005886//plasma membrane;GO:0005933//cellular bud;GO:0005934//cellular bud tip;GO:0005935//cellular bud neck;GO:0…	GO:0003674//molecular_function	GO:0000278//mitotic cell cycle;GO:0000281//mitotic cytokinesis;GO:0000282//cellular bud site selection;GO:0000910//cytokinesis;GO:0007049//cell cycle;GO:0007163//establishment or maintenance of cell polarity;GO:0008104//protein localization;GO:0008150//biological_process;GO:0009987//cellular process;GO:0022402//cell cycle process;GO:0030010//establishment of cell polarity;GO:0033036//macromolecul…
MSTRG.10069.1	g5951	--	--	g2443	0.934743	5	7	2	miR-195-x|novel-m0026-5p	0.0307964	-	hypothetical protein H109_00706 [Trichophyton interdigitale MR816]	-	-	-	-	-	GO:0043130//ubiquitin binding;GO:0046872//metal ion binding	-
MSTRG.10069.1	g5951	--	--	g2460	0.951556	5	4	2	novel-m0016-3p|novel-m0026-5p	0.00930392	-	hypothetical protein H101_05947 [Trichophyton interdigitale H6]	-	-	-	-	-	-	-
MSTRG.10069.1	g5951	--	--	g2501	0.905895	5	5	2	miR-195-x|miR-7555-z	0.0152221	mss116	ATP-dependent RNA helicase [Trichophyton mentagrophytes]	-	-	-	-	GO:0005575//cellular_component;GO:0005622//intracellular anatomical structure;GO:0005634//nucleus;GO:0005730//nucleolus;GO:0005737//cytoplasm;GO:0005739//mitochondrion;GO:0005759//mitochondrial matrix;GO:0009380//excinuclease repair complex;GO:0031974//membrane-enclosed lumen;GO:0031981//nuclear lumen;GO:0043226//organelle;GO:0043227//membrane-bounded organelle;GO:0043228//non-membrane-bounded or…	GO:0000166//nucleotide binding;GO:0003674//molecular_function;GO:0003676//nucleic acid binding;GO:0003677//DNA binding;GO:0003678//DNA helicase activity;GO:0003723//RNA binding;GO:0003724//RNA helicase activity;GO:0003725//double-stranded RNA binding;GO:0003727//single-stranded RNA binding;GO:0003729//mRNA binding;GO:0003824//catalytic activity;GO:0003916//DNA topoisomerase activity;GO:0004386//h…	GO:0000372//Group I intron splicing;GO:0000373//Group II intron splicing;GO:0000375//RNA splicing, via transesterification reactions;GO:0000376//RNA splicing, via transesterification reactions with guanosine as nucleophile;GO:0000377//RNA splicing, via transesterification reactions with bulged adenosine as nucleophile;GO:0000959//mitochondrial RNA metabolic process;GO:0000963//mitochondrial RNA p…
MSTRG.10069.1	g5951	--	--	g251	0.925879	5	5	2	miR-195-x|novel-m0047-5p	0.0152221	SPBC365.16	hypothetical protein H101_02392 [Trichophyton interdigitale H6]	-	-	-	-	-	-	-
MSTRG.10069.1	g5951	--	--	g2526	0.926134	5	5	2	miR-195-x|miR-7555-z	0.0152221	his-3	histidinol dehydrogenase [Trichophyton interdigitale H6]	Metabolism;Metabolism;Metabolism;Metabolism	Global and overview maps;Global and overview maps;Global and overview maps;Amino acid metabolism	ko01100//Metabolic pathways;ko01110//Biosynthesis of secondary metabolites;ko01230//Biosynthesis of amino acids;ko00340//Histidine metabolism	K14152;K14152;K14152;K14152	GO:0005575//cellular_component;GO:0005622//intracellular anatomical structure;GO:0005737//cytoplasm;GO:0005829//cytosol;GO:0009507//chloroplast;GO:0009532//plastid stroma;GO:0009536//plastid;GO:0009570//chloroplast stroma;GO:0043226//organelle;GO:0043227//membrane-bounded organelle;GO:0043229//intracellular organelle;GO:0043231//intracellular membrane-bounded organelle	GO:0000166//nucleotide binding;GO:0003674//molecular_function;GO:0003824//catalytic activity;GO:0004399//histidinol dehydrogenase activity;GO:0004635//phosphoribosyl-AMP cyclohydrolase activity;GO:0004636//phosphoribosyl-ATP diphosphatase activity;GO:0005488//binding;GO:0005524//ATP binding;GO:0008270//zinc ion binding;GO:0016462//pyrophosphatase activity;GO:0016491//oxidoreductase activity;GO:00…	GO:0000105//histidine biosynthetic process;GO:0006082//organic acid metabolic process;GO:0006520//cellular amino acid metabolic process;GO:0006547//histidine metabolic process;GO:0006725//cellular aromatic compound metabolic process;GO:0006807//nitrogen compound metabolic process;GO:0007275//multicellular organism development;GO:0008150//biological_process;GO:0008152//metabolic process;GO:0008652…
MSTRG.10069.1	g5951	--	--	g2552	0.947891	5	5	2	miR-195-x|novel-m0026-5p	0.0152221	SPT10	hypothetical protein H109_00595 [Trichophyton interdigitale MR816]	-	-	-	-	GO:0000781//chromosome, telomeric region;GO:0005575//cellular_component;GO:0005622//intracellular anatomical structure;GO:0005634//nucleus;GO:0005694//chromosome;GO:0043226//organelle;GO:0043227//membrane-bounded organelle;GO:0043228//non-membrane-bounded organelle;GO:0043229//intracellular organelle;GO:0043231//intracellular membrane-bounded organelle;GO:0043232//intracellular non-membrane-bound…	GO:0003674//molecular_function;GO:0003676//nucleic acid binding;GO:0003677//DNA binding;GO:0003682//chromatin binding;GO:0003824//catalytic activity;GO:0004402//histone acetyltransferase activity;GO:0005488//binding;GO:0008080//N-acetyltransferase activity;GO:0010484//H3 histone acetyltransferase activity;GO:0016407//acetyltransferase activity;GO:0016410//N-acyltransferase activity;GO:0016740//tr…	GO:0000122//negative regulation of transcription by RNA polymerase II;GO:0000183//rDNA heterochromatin assembly;GO:0006082//organic acid metabolic process;GO:0006139//nucleobase-containing compound metabolic process;GO:0006259//DNA metabolic process;GO:0006281//DNA repair;GO:0006325//chromatin organization;GO:0006355//regulation of transcription, DNA-templated;GO:0006357//regulation of transcript…
MSTRG.10069.1	g5951	--	--	g2588	0.910179	5	6	2	miR-7555-z|novel-m0026-5p	0.0224123	-	hypothetical protein H109_07735 [Trichophyton interdigitale MR816]	-	-	-	-	GO:0005634//nucleus	GO:0003677//DNA binding;GO:0004879//nuclear receptor activity;GO:0005496//steroid binding;GO:0005515//protein binding	GO:0006355//regulation of transcription, DNA-templated;GO:0009415//response to water;GO:0030521//androgen receptor signaling pathway
MSTRG.10069.1	g5951	--	--	g26	0.945968	5	3	2	miR-195-x|novel-m0016-3p	0.0047385	hgh1	DNA-binding protein HGH1 [Trichophyton tonsurans CBS 112818]	-	-	-	-	GO:0005575//cellular_component;GO:0005622//intracellular anatomical structure;GO:0005634//nucleus;GO:0005737//cytoplasm;GO:0005840//ribosome;GO:0043226//organelle;GO:0043227//membrane-bounded organelle;GO:0043229//intracellular organelle;GO:0043231//intracellular membrane-bounded organelle	GO:0003674//molecular_function;GO:0003735//structural constituent of ribosome;GO:0004358//glutamate N-acetyltransferase activity	GO:0006412//translation;GO:0006526//arginine biosynthetic process;GO:0008150//biological_process
MSTRG.10069.1	g5951	--	--	g2609	0.990476	5	1	1	miR-195-x	0.0446429	ARB_01932	hypothetical protein H101_00748 [Trichophyton interdigitale H6]	-	-	-	-	GO:0005575//cellular_component;GO:0005576//extracellular region	-	-
MSTRG.10069.1	g5951	--	--	g2668	0.93243	5	1	1	miR-195-x	0.0446429	ARB_02001	hypothetical protein H101_02124 [Trichophyton interdigitale H6]	-	-	-	-	GO:0005575//cellular_component;GO:0005576//extracellular region	GO:0003674//molecular_function;GO:0003824//catalytic activity;GO:0004620//phospholipase activity;GO:0004623//phospholipase A2 activity;GO:0016298//lipase activity;GO:0016787//hydrolase activity;GO:0016788//hydrolase activity, acting on ester bonds;GO:0052689//carboxylic ester hydrolase activity	GO:0006629//lipid metabolic process;GO:0006644//phospholipid metabolic process;GO:0006793//phosphorus metabolic process;GO:0006796//phosphate-containing compound metabolic process;GO:0006810//transport;GO:0006811//ion transport;GO:0006820//anion transport;GO:0006869//lipid transport;GO:0008150//biological_process;GO:0008152//metabolic process;GO:0009987//cellular process;GO:0010876//lipid localiz…
MSTRG.10069.1	g5951	--	--	g2724	0.92149	5	1	1	novel-m0047-5p	0.0446429	mrps28	ribosomal protein S15 [Trichophyton equinum CBS 127.97]	-	-	-	-	GO:0000312//plastid small ribosomal subunit;GO:0000313//organellar ribosome;GO:0000314//organellar small ribosomal subunit;GO:0005575//cellular_component;GO:0005622//intracellular anatomical structure;GO:0005737//cytoplasm;GO:0005739//mitochondrion;GO:0005759//mitochondrial matrix;GO:0005761//mitochondrial ribosome;GO:0005763//mitochondrial small ribosomal subunit;GO:0005840//ribosome;GO:0009507/…	GO:0003674//molecular_function;GO:0003676//nucleic acid binding;GO:0003723//RNA binding;GO:0003735//structural constituent of ribosome;GO:0005198//structural molecule activity;GO:0005488//binding;GO:0019843//rRNA binding;GO:0097159//organic cyclic compound binding;GO:1901363//heterocyclic compound binding	GO:0006412//translation;GO:0006518//peptide metabolic process;GO:0006807//nitrogen compound metabolic process;GO:0008150//biological_process;GO:0008152//metabolic process;GO:0009058//biosynthetic process;GO:0009059//macromolecule biosynthetic process;GO:0009987//cellular process;GO:0010467//gene expression;GO:0019538//protein metabolic process;GO:0032543//mitochondrial translation;GO:0034641//cel…
MSTRG.10069.1	g5951	--	--	g277	0.908028	5	8	2	miR-195-x|novel-m0016-3p	0.0402984	uaY	hypothetical protein H101_07277 [Trichophyton interdigitale H6]	-	-	-	-	GO:0005672//transcription factor TFIIA complex;GO:0071203//WASH complex	GO:0000981//DNA-binding transcription factor activity, RNA polymerase II-specific;GO:0003677//DNA binding;GO:0008270//zinc ion binding	GO:0006351//transcription, DNA-templated;GO:0006355//regulation of transcription, DNA-templated;GO:0006367//transcription initiation from RNA polymerase II promoter
MSTRG.10069.1	g5951	--	--	g2791	0.947707	5	4	2	miR-195-x|miR-7555-z	0.00930392	-	hypothetical protein H101_04870 [Trichophyton interdigitale H6]	-	-	-	-	-	GO:0008233//peptidase activity;GO:0008236//serine-type peptidase activity	GO:0006508//proteolysis
MSTRG.10069.1	g5951	--	--	g2851	0.902364	5	7	2	miR-195-x|novel-m0047-5p	0.0307964	SPAC7D4.03c	hypothetical protein H101_05837 [Trichophyton interdigitale H6]	-	-	-	-	GO:0005575//cellular_component;GO:0005622//intracellular anatomical structure;GO:0016020//membrane;GO:0016021//integral component of membrane;GO:0031224//intrinsic component of membrane	GO:0003674//molecular_function;GO:0005078//MAP-kinase scaffold activity;GO:0005198//structural molecule activity;GO:0005488//binding;GO:0005515//protein binding;GO:0019899//enzyme binding;GO:0019900//kinase binding;GO:0035591//signaling adaptor activity;GO:0060090//molecular adaptor activity	GO:0000165//MAPK cascade;GO:0001932//regulation of protein phosphorylation;GO:0001934//positive regulation of protein phosphorylation;GO:0006464//cellular protein modification process;GO:0006468//protein phosphorylation;GO:0006793//phosphorus metabolic process;GO:0006796//phosphate-containing compound metabolic process;GO:0006807//nitrogen compound metabolic process;GO:0006950//response to stress…
MSTRG.10069.1	g5951	--	--	g2862	0.911025	5	6	2	miR-7555-z|novel-m0026-5p	0.0224123	FST1	hypothetical protein H109_05465 [Trichophyton interdigitale MR816]	-	-	-	-	GO:0005886//plasma membrane;GO:0016020//membrane	GO:0008028//monocarboxylic acid transmembrane transporter activity;GO:0022857//transmembrane transporter activity;GO:0042910//xenobiotic transmembrane transporter activity;GO:0051119//sugar transmembrane transporter activity	GO:0006817//phosphate ion transport;GO:0008643//carbohydrate transport;GO:0015718//monocarboxylic acid transport;GO:0042908//xenobiotic transport;GO:0055085//transmembrane transport
MSTRG.10069.1	g5951	--	--	g3209	0.902995	5	6	2	miR-195-x|miR-7555-z	0.0224123	fsa6	hypothetical protein H101_00589 [Trichophyton interdigitale H6]	-	-	-	-	-	GO:0000981//DNA-binding transcription factor activity, RNA polymerase II-specific;GO:0003677//DNA binding;GO:0008270//zinc ion binding	GO:0006351//transcription, DNA-templated;GO:0006355//regulation of transcription, DNA-templated
MSTRG.10069.1	g5951	--	--	g3233	0.953731	5	4	2	miR-7555-z|novel-m0026-5p	0.00930392	-	hypothetical protein H101_03850 [Trichophyton interdigitale H6]	-	-	-	-	-	-	-
MSTRG.10069.1	g5951	--	--	g3299	0.918624	5	7	2	miR-195-x|novel-m0016-3p	0.0307964	CaO19.12844	hypothetical protein H101_06966 [Trichophyton interdigitale H6]	-	-	-	-	GO:0000228//nuclear chromosome;GO:0000785//chromatin;GO:0000786//nucleosome;GO:0005575//cellular_component;GO:0005622//intracellular anatomical structure;GO:0005634//nucleus;GO:0005667//transcription regulator complex;GO:0005694//chromosome;GO:0031974//membrane-enclosed lumen;GO:0031981//nuclear lumen;GO:0032991//protein-containing complex;GO:0043226//organelle;GO:0043227//membrane-bounded organe…	GO:0000976//transcription cis-regulatory region binding;GO:0000977//RNA polymerase II transcription regulatory region sequence-specific DNA binding;GO:0000978//RNA polymerase II cis-regulatory region sequence-specific DNA binding;GO:0000981//DNA-binding transcription factor activity, RNA polymerase II-specific;GO:0000987//cis-regulatory region sequence-specific DNA binding;GO:0001067//transcripti…	GO:0000122//negative regulation of transcription by RNA polymerase II;GO:0000278//mitotic cell cycle;GO:0000281//mitotic cytokinesis;GO:0000902//cell morphogenesis;GO:0000910//cytokinesis;GO:0000917//division septum assembly;GO:0001558//regulation of cell growth;GO:0002252//immune effector process;GO:0002376//immune system process;GO:0006139//nucleobase-containing compound metabolic process;GO:00…
MSTRG.10069.1	g5951	--	--	g3308	0.968471	5	3	2	novel-m0016-3p|novel-m0047-5p	0.0047385	SOH1	Mediator of RNA polymerase II transcription subunit 31 [Trichophyton interdigitale]	-	-	-	-	GO:0000151//ubiquitin ligase complex;GO:0000428//DNA-directed RNA polymerase complex;GO:0005575//cellular_component;GO:0005622//intracellular anatomical structure;GO:0005634//nucleus;GO:0005654//nucleoplasm;GO:0005667//transcription regulator complex;GO:0016591//RNA polymerase II, holoenzyme;GO:0016592//mediator complex;GO:0030880//RNA polymerase complex;GO:0031974//membrane-enclosed lumen;GO:003…	GO:0003674//molecular_function;GO:0003712//transcription coregulator activity;GO:0003713//transcription coactivator activity;GO:0003824//catalytic activity;GO:0004842//ubiquitin-protein transferase activity;GO:0005488//binding;GO:0005515//protein binding;GO:0016740//transferase activity;GO:0019787//ubiquitin-like protein transferase activity;GO:0061630//ubiquitin protein ligase activity;GO:006165…	GO:0000003//reproduction;GO:0000280//nuclear division;GO:0000578//embryonic axis specification;GO:0000819//sister chromatid segregation;GO:0000920//septum digestion after cytokinesis;GO:0003002//regionalization;GO:0006139//nucleobase-containing compound metabolic process;GO:0006259//DNA metabolic process;GO:0006281//DNA repair;GO:0006310//DNA recombination;GO:0006311//meiotic gene conversion;GO:0…
MSTRG.10069.1	g5951	--	--	g3397	0.936179	5	7	2	miR-195-x|novel-m0047-5p	0.0307964	cwh43	hypothetical protein H101_02675 [Trichophyton interdigitale H6]	-	-	-	-	GO:0005575//cellular_component;GO:0005622//intracellular anatomical structure;GO:0005737//cytoplasm;GO:0005783//endoplasmic reticulum;GO:0005789//endoplasmic reticulum membrane;GO:0005886//plasma membrane;GO:0005887//integral component of plasma membrane;GO:0005933//cellular bud;GO:0005934//cellular bud tip;GO:0005935//cellular bud neck;GO:0012505//endomembrane system;GO:0016020//membrane;GO:0016…	GO:0003674//molecular_function;GO:0003824//catalytic activity	GO:0006464//cellular protein modification process;GO:0006497//protein lipidation;GO:0006505//GPI anchor metabolic process;GO:0006506//GPI anchor biosynthetic process;GO:0006629//lipid metabolic process;GO:0006643//membrane lipid metabolic process;GO:0006644//phospholipid metabolic process;GO:0006650//glycerophospholipid metabolic process;GO:0006661//phosphatidylinositol biosynthetic process;GO:00…
MSTRG.10069.1	g5951	--	--	g3428	0.946355	5	6	2	miR-195-x|novel-m0047-5p	0.0224123	for	serine hydroxymethyltransferase, cytosolic [Trichophyton interdigitale H6]	Metabolism;Metabolism;Metabolism;Metabolism;Metabolism;Metabolism;Metabolism;Metabolism;Metabolism;Metabolism	Global and overview maps;Global and overview maps;Global and overview maps;Global and overview maps;Global and overview maps;Amino acid metabolism;Carbohydrate metabolism;Energy metabolism;Metabolism of cofactors and vitamins;Metabolism of other amino acids	ko01100//Metabolic pathways;ko01110//Biosynthesis of secondary metabolites;ko01240//Biosynthesis of cofactors;ko01230//Biosynthesis of amino acids;ko01200//Carbon metabolism;ko00260//Glycine, serine and threonine metabolism;ko00630//Glyoxylate and dicarboxylate metabolism;ko00680//Methane metabolism;ko00670//One carbon pool by folate;ko00460//Cyanoamino acid metabolism	K00600;K00600;K00600;K00600;K00600;K00600;K00600;K00600;K00600;K00600	GO:0005575//cellular_component;GO:0005622//intracellular anatomical structure;GO:0005737//cytoplasm;GO:0005886//plasma membrane;GO:0005937//mating projection;GO:0016020//membrane;GO:0030427//site of polarized growth;GO:0042995//cell projection;GO:0043332//mating projection tip;GO:0051286//cell tip;GO:0071944//cell periphery;GO:0120025//plasma membrane bounded cell projection	GO:0003674//molecular_function;GO:0003824//catalytic activity;GO:0004372//glycine hydroxymethyltransferase activity;GO:0005488//binding;GO:0008710//8-amino-7-oxononanoate synthase activity;GO:0016740//transferase activity;GO:0016741//transferase activity, transferring one-carbon groups;GO:0016742//hydroxymethyl-, formyl- and related transferase activity;GO:0016829//lyase activity;GO:0019842//vita…	GO:0001505//regulation of neurotransmitter levels;GO:0006082//organic acid metabolic process;GO:0006520//cellular amino acid metabolic process;GO:0006544//glycine metabolic process;GO:0006545//glycine biosynthetic process;GO:0006563//L-serine metabolic process;GO:0006575//cellular modified amino acid metabolic process;GO:0006725//cellular aromatic compound metabolic process;GO:0006730//one-carbon…
MSTRG.10069.1	g5951	--	--	g3494	0.93907	5	5	2	miR-195-x|miR-7555-z	0.0152221	BSD2	metal homeostatis protein bsd2 [Trichophyton equinum CBS 127.97]	-	-	-	-	GO:0000151//ubiquitin ligase complex;GO:0000322//storage vacuole;GO:0000323//lytic vacuole;GO:0000324//fungal-type vacuole;GO:0000329//fungal-type vacuole membrane;GO:0005575//cellular_component;GO:0005622//intracellular anatomical structure;GO:0005737//cytoplasm;GO:0005768//endosome;GO:0005770//late endosome;GO:0005773//vacuole;GO:0005774//vacuolar membrane;GO:0005783//endoplasmic reticulum;GO:0…	GO:0003674//molecular_function;GO:0005488//binding;GO:0005515//protein binding;GO:0019904//protein domain specific binding;GO:0050699//WW domain binding	GO:0006508//proteolysis;GO:0006511//ubiquitin-dependent protein catabolic process;GO:0006605//protein targeting;GO:0006623//protein targeting to vacuole;GO:0006807//nitrogen compound metabolic process;GO:0006810//transport;GO:0006811//ion transport;GO:0006812//cation transport;GO:0006886//intracellular protein transport;GO:0007034//vacuolar transport;GO:0007154//cell communication;GO:0007165//sig…
MSTRG.10069.1	g5951	--	--	g3558	0.979317	5	4	2	miR-195-x|novel-m0047-5p	0.00930392	SKN7	Transcription factor [Trichophyton interdigitale]	-	-	-	-	GO:0000228//nuclear chromosome;GO:0000785//chromatin;GO:0005575//cellular_component;GO:0005622//intracellular anatomical structure;GO:0005634//nucleus;GO:0005667//transcription regulator complex;GO:0005694//chromosome;GO:0005737//cytoplasm;GO:0005829//cytosol;GO:0016020//membrane;GO:0031974//membrane-enclosed lumen;GO:0031981//nuclear lumen;GO:0032991//protein-containing complex;GO:0043226//organ…	GO:0000155//phosphorelay sensor kinase activity;GO:0000156//phosphorelay response regulator activity;GO:0000976//transcription cis-regulatory region binding;GO:0000977//RNA polymerase II transcription regulatory region sequence-specific DNA binding;GO:0000978//RNA polymerase II cis-regulatory region sequence-specific DNA binding;GO:0000981//DNA-binding transcription factor activity, RNA polymeras…	GO:0000160//phosphorelay signal transduction system;GO:0000302//response to reactive oxygen species;GO:0000304//response to singlet oxygen;GO:0002831//regulation of response to biotic stimulus;GO:0002833//positive regulation of response to biotic stimulus;GO:0006139//nucleobase-containing compound metabolic process;GO:0006351//transcription, DNA-templated;GO:0006355//regulation of transcription, …
MSTRG.10069.1	g5951	--	--	g3609	0.972834	5	7	2	miR-195-x|novel-m0016-3p	0.0307964	-	hypothetical protein H109_06106 [Trichophyton interdigitale MR816]	-	-	-	-	-	-	-
MSTRG.10069.1	g5951	--	--	g3632	0.933119	5	10	3	miR-7555-z|novel-m0016-3p|novel-m0047-5p	0.0047691	rse1	pre-mRNA-splicing factor rse1 [Trichophyton equinum CBS 127.97]	Genetic Information Processing	Transcription	ko03040//Spliceosome	K12830	GO:0005575//cellular_component;GO:0005622//intracellular anatomical structure;GO:0005634//nucleus;GO:0005654//nucleoplasm;GO:0005681//spliceosomal complex;GO:0005684//U2-type spliceosomal complex;GO:0005686//U2 snRNP;GO:0005689//U12-type spliceosomal complex;GO:0005730//nucleolus;GO:0030532//small nuclear ribonucleoprotein complex;GO:0031974//membrane-enclosed lumen;GO:0031981//nuclear lumen;GO:0…	GO:0003674//molecular_function;GO:0003676//nucleic acid binding;GO:0003723//RNA binding;GO:0005488//binding;GO:0017069//snRNA binding;GO:0030620//U2 snRNA binding;GO:0044877//protein-containing complex binding;GO:0097159//organic cyclic compound binding;GO:1901363//heterocyclic compound binding	GO:0000245//spliceosomal complex assembly;GO:0000375//RNA splicing, via transesterification reactions;GO:0000377//RNA splicing, via transesterification reactions with bulged adenosine as nucleophile;GO:0000398//mRNA splicing, via spliceosome;GO:0006139//nucleobase-containing compound metabolic process;GO:0006396//RNA processing;GO:0006397//mRNA processing;GO:0006725//cellular aromatic compound me…
MSTRG.10069.1	g5951	--	--	g3677	0.923798	5	7	2	miR-7555-z|novel-m0016-3p	0.0307964	-	hypothetical protein H101_02504 [Trichophyton interdigitale H6]	-	-	-	-	-	GO:0008017//microtubule binding;GO:0016709//oxidoreductase activity, acting on paired donors, with incorporation or reduction of molecular oxygen, NAD(P)H as one donor, and incorporation of one atom of oxygen	GO:0006744//ubiquinone biosynthetic process
MSTRG.10069.1	g5951	--	--	g368	0.970374	5	1	1	miR-195-x	0.0446429	SBH1	hypothetical protein H101_06429 [Trichophyton interdigitale H6]	Genetic Information Processing;Cellular Processes;Genetic Information Processing	Folding, sorting and degradation;Transport and catabolism;Folding, sorting and degradation	ko04141//Protein processing in endoplasmic reticulum;ko04145//Phagosome;ko03060//Protein export	K09481;K09481;K09481	GO:0005575//cellular_component;GO:0005622//intracellular anatomical structure;GO:0005737//cytoplasm;GO:0005783//endoplasmic reticulum;GO:0005784//Sec61 translocon complex;GO:0005789//endoplasmic reticulum membrane;GO:0005791//rough endoplasmic reticulum;GO:0005829//cytosol;GO:0012505//endomembrane system;GO:0016020//membrane;GO:0016021//integral component of membrane;GO:0030867//rough endoplasmic…	GO:0003674//molecular_function;GO:0005085//guanyl-nucleotide exchange factor activity;GO:0005215//transporter activity;GO:0005488//binding;GO:0005515//protein binding;GO:0008320//protein transmembrane transporter activity;GO:0015399//primary active transmembrane transporter activity;GO:0015450//protein-transporting ATPase activity;GO:0019838//growth factor binding;GO:0019899//enzyme binding;GO:00…	GO:0006508//proteolysis;GO:0006511//ubiquitin-dependent protein catabolic process;GO:0006605//protein targeting;GO:0006606//protein import into nucleus;GO:0006612//protein targeting to membrane;GO:0006613//cotranslational protein targeting to membrane;GO:0006614//SRP-dependent cotranslational protein targeting to membrane;GO:0006616//SRP-dependent cotranslational protein targeting to membrane, tr…
MSTRG.10069.1	g5951	--	--	g3773	0.950589	5	3	2	miR-7555-z|novel-m0047-5p	0.0047385	-	hypothetical protein H101_05518 [Trichophyton interdigitale H6]	-	-	-	-	GO:0005739//mitochondrion	-	-
MSTRG.10069.1	g5951	--	--	g3807	0.929132	5	6	2	miR-195-x|novel-m0047-5p	0.0224123	aldA	Aldehyde dehydrogenase aldA [Trichophyton interdigitale]	Metabolism;Metabolism;Metabolism;Metabolism;Metabolism;Metabolism;Metabolism;Metabolism;Metabolism;Metabolism;Metabolism;Metabolism;Metabolism;Metabolism;Metabolism	Global and overview maps;Global and overview maps;Global and overview maps;Carbohydrate metabolism;Carbohydrate metabolism;Amino acid metabolism;Amino acid metabolism;Amino acid metabolism;Lipid metabolism;Amino acid metabolism;Metabolism of cofactors and vitamins;Lipid metabolism;Metabolism of other amino acids;Amino acid metabolism;Carbohydrate metabolism	ko01100//Metabolic pathways;ko01110//Biosynthesis of secondary metabolites;ko01240//Biosynthesis of cofactors;ko00010//Glycolysis / Gluconeogenesis;ko00620//Pyruvate metabolism;ko00280//Valine, leucine and isoleucine degradation;ko00380//Tryptophan metabolism;ko00330//Arginine and proline metabolism;ko00561//Glycerolipid metabolism;ko00310//Lysine degradation;ko00770//Pantothenate and CoA biosynt…	K00128;K00128;K00128;K00128;K00128;K00128;K00128;K00128;K00128;K00128;K00128;K00128;K00128;K00128;K00128	GO:0005575//cellular_component;GO:0005576//extracellular region;GO:0005622//intracellular anatomical structure;GO:0005737//cytoplasm;GO:0005739//mitochondrion;GO:0005759//mitochondrial matrix;GO:0031974//membrane-enclosed lumen;GO:0043226//organelle;GO:0043227//membrane-bounded organelle;GO:0043229//intracellular organelle;GO:0043231//intracellular membrane-bounded organelle;GO:0043233//organelle…	GO:0003674//molecular_function;GO:0003824//catalytic activity;GO:0003842//1-pyrroline-5-carboxylate dehydrogenase activity;GO:0004029//aldehyde dehydrogenase (NAD+) activity;GO:0004030//aldehyde dehydrogenase [NAD(P)+] activity;GO:0004491//methylmalonate-semialdehyde dehydrogenase (acylating) activity;GO:0004777//succinate-semialdehyde dehydrogenase (NAD+) activity;GO:0008802//betaine-aldehyde de…	GO:0006066//alcohol metabolic process;GO:0006067//ethanol metabolic process;GO:0006068//ethanol catabolic process;GO:0006081//cellular aldehyde metabolic process;GO:0006082//organic acid metabolic process;GO:0006083//acetate metabolic process;GO:0006090//pyruvate metabolic process;GO:0006117//acetaldehyde metabolic process;GO:0006139//nucleobase-containing compound metabolic process;GO:0006355//r…
MSTRG.10069.1	g5951	--	--	g3849	0.950423	5	6	2	miR-195-x|novel-m0047-5p	0.0224123	mch1	hypothetical protein H101_05662 [Trichophyton interdigitale H6]	-	-	-	-	GO:0005575//cellular_component;GO:0005622//intracellular anatomical structure;GO:0005737//cytoplasm;GO:0005773//vacuole;GO:0005774//vacuolar membrane;GO:0016020//membrane;GO:0016021//integral component of membrane;GO:0031090//organelle membrane;GO:0031224//intrinsic component of membrane;GO:0043226//organelle;GO:0043227//membrane-bounded organelle;GO:0043229//intracellular organelle;GO:0043231//i…	GO:0022857//transmembrane transporter activity	GO:0006810//transport;GO:0008150//biological_process;GO:0051179//localization;GO:0051234//establishment of localization;GO:0055085//transmembrane transport
MSTRG.10069.1	g5951	--	--	g3869	0.944992	5	4	2	miR-195-x|novel-m0047-5p	0.00930392	uba2	hypothetical protein H101_05698 [Trichophyton interdigitale H6]	Genetic Information Processing	Folding, sorting and degradation	ko04120//Ubiquitin mediated proteolysis	K10685	GO:0005575//cellular_component;GO:0005622//intracellular anatomical structure;GO:0005634//nucleus;GO:0005654//nucleoplasm;GO:0005737//cytoplasm;GO:0005829//cytosol;GO:0005911//cell-cell junction;GO:0009506//plasmodesma;GO:0016020//membrane;GO:0030054//cell junction;GO:0031510//SUMO activating enzyme complex;GO:0031974//membrane-enclosed lumen;GO:0031981//nuclear lumen;GO:0032991//protein-containi…	GO:0000166//nucleotide binding;GO:0000287//magnesium ion binding;GO:0003674//molecular_function;GO:0003824//catalytic activity;GO:0005488//binding;GO:0005515//protein binding;GO:0005524//ATP binding;GO:0008047//enzyme activator activity;GO:0008134//transcription factor binding;GO:0008641//ubiquitin-like modifier activating enzyme activity;GO:0015501//glutamate:sodium symporter activity;GO:0016740…	GO:0000003//reproduction;GO:0002119//nematode larval development;GO:0002164//larval development;GO:0002376//immune system process;GO:0002682//regulation of immune system process;GO:0002684//positive regulation of immune system process;GO:0003002//regionalization;GO:0003006//developmental process involved in reproduction;GO:0006355//regulation of transcription, DNA-templated;GO:0006464//cellular p…
MSTRG.10069.1	g5951	--	--	g3909	0.901366	5	4	2	miR-195-x|novel-m0026-5p	0.00930392	-	hypothetical protein H101_05703 [Trichophyton interdigitale H6]	-	-	-	-	-	-	-
MSTRG.10069.1	g5951	--	--	g3989	0.944093	5	1	1	novel-m0016-3p	0.0446429	HVO_2328	isochorismatase family hydrolase [Trichophyton tonsurans CBS 112818]	-	-	-	-	-	GO:0016811//hydrolase activity, acting on carbon-nitrogen (but not peptide) bonds, in linear amides	-
MSTRG.10069.1	g5951	--	--	g4047	0.952155	5	5	2	miR-195-x|miR-7555-z	0.0152221	mfs1	MFS sugar transporter [Trichophyton interdigitale]	-	-	-	-	GO:0005886//plasma membrane;GO:0016020//membrane	GO:0008028//monocarboxylic acid transmembrane transporter activity;GO:0015295//solute:proton symporter activity;GO:0022857//transmembrane transporter activity;GO:0042910//xenobiotic transmembrane transporter activity;GO:0051119//sugar transmembrane transporter activity	GO:0006810//transport;GO:0006817//phosphate ion transport;GO:0008643//carbohydrate transport;GO:0015718//monocarboxylic acid transport;GO:0042908//xenobiotic transport;GO:0055085//transmembrane transport
MSTRG.10069.1	g5951	--	--	g4078	0.923989	5	9	3	miR-195-x|miR-7555-z|novel-m0047-5p	0.00338683	TPK2	AGC/PKA protein kinase [Trichophyton interdigitale H6]	Cellular Processes;Cellular Processes;Organismal Systems	Transport and catabolism;Cell growth and death;Aging	ko04138//Autophagy - yeast;ko04113//Meiosis - yeast;ko04213//Longevity regulating pathway - multiple species	K04345;K04345;K04345	GO:0000322//storage vacuole;GO:0000323//lytic vacuole;GO:0000324//fungal-type vacuole;GO:0005575//cellular_component;GO:0005622//intracellular anatomical structure;GO:0005634//nucleus;GO:0005737//cytoplasm;GO:0005773//vacuole;GO:0005952//cAMP-dependent protein kinase complex;GO:0032991//protein-containing complex;GO:0043226//organelle;GO:0043227//membrane-bounded organelle;GO:0043229//intracellul…	GO:0000166//nucleotide binding;GO:0003674//molecular_function;GO:0003824//catalytic activity;GO:0004672//protein kinase activity;GO:0004674//protein serine/threonine kinase activity;GO:0004690//cyclic nucleotide-dependent protein kinase activity;GO:0004691//cAMP-dependent protein kinase activity;GO:0005488//binding;GO:0005524//ATP binding;GO:0016301//kinase activity;GO:0016740//transferase activi…	GO:0001678//cellular glucose homeostasis;GO:0006355//regulation of transcription, DNA-templated;GO:0006464//cellular protein modification process;GO:0006468//protein phosphorylation;GO:0006793//phosphorus metabolic process;GO:0006796//phosphate-containing compound metabolic process;GO:0006807//nitrogen compound metabolic process;GO:0007154//cell communication;GO:0007165//signal transduction;GO:00…
MSTRG.10069.1	g5951	--	--	g4210	0.98289	5	4	2	miR-195-x|novel-m0026-5p	0.00930392	-	hypothetical protein H101_03603 [Trichophyton interdigitale H6]	-	-	-	-	-	GO:0003676//nucleic acid binding	GO:0070072//vacuolar proton-transporting V-type ATPase complex assembly
MSTRG.10069.1	g5951	--	--	g4255	0.938432	5	5	3	miR-195-x|novel-m0016-3p|novel-m0026-5p	0.000426719	-	hypothetical protein H101_05188 [Trichophyton interdigitale H6]	-	-	-	-	-	-	-
MSTRG.10069.1	g5951	--	--	g4319	0.903165	5	1	1	novel-m0047-5p	0.0446429	SLC1	hypothetical protein H101_00095 [Trichophyton interdigitale H6]	Metabolism;Metabolism;Metabolism;Metabolism	Global and overview maps;Global and overview maps;Lipid metabolism;Lipid metabolism	ko01100//Metabolic pathways;ko01110//Biosynthesis of secondary metabolites;ko00564//Glycerophospholipid metabolism;ko00561//Glycerolipid metabolism	K13509;K13509;K13509;K13509	GO:0005575//cellular_component;GO:0005622//intracellular anatomical structure;GO:0005737//cytoplasm;GO:0005783//endoplasmic reticulum;GO:0005789//endoplasmic reticulum membrane;GO:0005811//lipid droplet;GO:0005886//plasma membrane;GO:0012505//endomembrane system;GO:0016020//membrane;GO:0016021//integral component of membrane;GO:0031224//intrinsic component of membrane;GO:0031984//organelle subcom…	GO:0003674//molecular_function;GO:0003824//catalytic activity;GO:0003841//1-acylglycerol-3-phosphate O-acyltransferase activity;GO:0004366//glycerol-3-phosphate O-acyltransferase activity;GO:0008374//O-acyltransferase activity;GO:0016411//acylglycerol O-acyltransferase activity;GO:0016740//transferase activity;GO:0016746//acyltransferase activity;GO:0016747//acyltransferase activity, transferring…	GO:0006139//nucleobase-containing compound metabolic process;GO:0006220//pyrimidine nucleotide metabolic process;GO:0006221//pyrimidine nucleotide biosynthetic process;GO:0006629//lipid metabolic process;GO:0006644//phospholipid metabolic process;GO:0006650//glycerophospholipid metabolic process;GO:0006725//cellular aromatic compound metabolic process;GO:0006753//nucleoside phosphate metabolic pr…
MSTRG.10069.1	g5951	--	--	g4366	0.911061	5	8	2	novel-m0016-3p|novel-m0026-5p	0.0402984	NUP159	NUP214 domain containing protein [Trichophyton interdigitale]	-	-	-	-	GO:0005575//cellular_component;GO:0005622//intracellular anatomical structure;GO:0005634//nucleus;GO:0005635//nuclear envelope;GO:0005643//nuclear pore;GO:0005654//nucleoplasm;GO:0005737//cytoplasm;GO:0005829//cytosol;GO:0005912//adherens junction;GO:0005925//focal adhesion;GO:0012505//endomembrane system;GO:0016020//membrane;GO:0016021//integral component of membrane;GO:0030054//cell junction;GO…	GO:0000166//nucleotide binding;GO:0000774//adenyl-nucleotide exchange factor activity;GO:0002020//protease binding;GO:0003674//molecular_function;GO:0003712//transcription coregulator activity;GO:0003714//transcription corepressor activity;GO:0005048//signal sequence binding;GO:0005049//nuclear export signal receptor activity;GO:0005198//structural molecule activity;GO:0005488//binding;GO:0005515…	GO:0000054//ribosomal subunit export from nucleus;GO:0000055//ribosomal large subunit export from nucleus;GO:0000056//ribosomal small subunit export from nucleus;GO:0000278//mitotic cell cycle;GO:0006403//RNA localization;GO:0006405//RNA export from nucleus;GO:0006406//mRNA export from nucleus;GO:0006407//rRNA export from nucleus;GO:0006606//protein import into nucleus;GO:0006607//NLS-bearing pro…
MSTRG.10069.1	g5951	--	--	g439	0.90738	5	1	1	novel-m0016-3p	0.0446429	-	hypothetical protein H101_07450 [Trichophyton interdigitale H6]	-	-	-	-	-	-	-
MSTRG.10069.1	g5951	--	--	g4428	0.922646	5	8	3	miR-7555-z|novel-m0016-3p|novel-m0047-5p	0.00229045	-	hypothetical protein TESG_02828 [Trichophyton tonsurans CBS 112818]	-	-	-	-	GO:0005886//plasma membrane;GO:0016020//membrane	GO:0005524//ATP binding	GO:0007059//chromosome segregation;GO:0030261//chromosome condensation
MSTRG.10069.1	g5951	--	--	g4454	0.917182	5	4	2	miR-195-x|novel-m0026-5p	0.00930392	-	hypothetical protein H101_01458 [Trichophyton interdigitale H6]	-	-	-	-	GO:0000322//storage vacuole;GO:0000323//lytic vacuole;GO:0000324//fungal-type vacuole;GO:0000329//fungal-type vacuole membrane;GO:0005575//cellular_component;GO:0005622//intracellular anatomical structure;GO:0005634//nucleus;GO:0005737//cytoplasm;GO:0005765//lysosomal membrane;GO:0005773//vacuole;GO:0005774//vacuolar membrane;GO:0005783//endoplasmic reticulum;GO:0005789//endoplasmic reticulum mem…	GO:0003674//molecular_function;GO:0005246//calcium channel regulator activity;GO:0016247//channel regulator activity;GO:0098772//molecular function regulator;GO:0099106//ion channel regulator activity	GO:0002062//chondrocyte differentiation;GO:0007154//cell communication;GO:0007165//signal transduction;GO:0008150//biological_process;GO:0009966//regulation of signal transduction;GO:0009967//positive regulation of signal transduction;GO:0009987//cellular process;GO:0010646//regulation of cell communication;GO:0010647//positive regulation of cell communication;GO:0010959//regulation of metal ion …
MSTRG.10069.1	g5951	--	--	g4502	0.919612	5	1	1	miR-7555-z	0.0446429	mfsB	hypothetical protein H101_02471 [Trichophyton interdigitale H6]	-	-	-	-	GO:0005886//plasma membrane;GO:0016020//membrane	GO:0008028//monocarboxylic acid transmembrane transporter activity;GO:0022857//transmembrane transporter activity;GO:0042910//xenobiotic transmembrane transporter activity;GO:0051119//sugar transmembrane transporter activity	GO:0006855//xenobiotic transmembrane transport;GO:0008643//carbohydrate transport;GO:0015718//monocarboxylic acid transport;GO:0042908//xenobiotic transport;GO:0055085//transmembrane transport
MSTRG.10069.1	g5951	--	--	g4519	0.909541	5	4	3	miR-195-x|novel-m0016-3p|novel-m0047-5p	0.000173085	-	hypothetical protein H101_00387 [Trichophyton interdigitale H6]	-	-	-	-	GO:0009897//external side of plasma membrane;GO:0016020//membrane	GO:0042500//aspartic endopeptidase activity, intramembrane cleaving	GO:0016485//protein processing;GO:0032007//negative regulation of TOR signaling
MSTRG.10069.1	g5951	--	--	g452	0.90562	5	2	2	miR-7555-z|novel-m0016-3p	0.00160875	ZRT2	hypothetical protein H109_07023 [Trichophyton interdigitale MR816]	-	-	-	-	GO:0005575//cellular_component;GO:0005622//intracellular anatomical structure;GO:0005737//cytoplasm;GO:0005783//endoplasmic reticulum;GO:0005886//plasma membrane;GO:0012505//endomembrane system;GO:0016020//membrane;GO:0016021//integral component of membrane;GO:0031224//intrinsic component of membrane;GO:0043226//organelle;GO:0043227//membrane-bounded organelle;GO:0043229//intracellular organelle;…	GO:0000007//low-affinity zinc ion transmembrane transporter activity;GO:0003674//molecular_function;GO:0005215//transporter activity;GO:0005385//zinc ion transmembrane transporter activity;GO:0008324//cation transmembrane transporter activity;GO:0015075//ion transmembrane transporter activity;GO:0015318//inorganic molecular entity transmembrane transporter activity;GO:0022857//transmembrane trans…	GO:0000041//transition metal ion transport;GO:0006810//transport;GO:0006811//ion transport;GO:0006812//cation transport;GO:0006829//zinc ion transport;GO:0008150//biological_process;GO:0030001//metal ion transport;GO:0034220//ion transmembrane transport;GO:0051179//localization;GO:0051234//establishment of localization;GO:0055085//transmembrane transport;GO:0071577//zinc ion transmembrane transpo…
MSTRG.10069.1	g5951	--	--	g4531	0.943021	5	12	3	miR-195-x|miR-7555-z|novel-m0016-3p	0.00849244	SPAC2C4.17c	serine/threonine protein kinase [Trichophyton tonsurans CBS 112818]	-	-	-	-	GO:0005575//cellular_component;GO:0005622//intracellular anatomical structure;GO:0005737//cytoplasm;GO:0005783//endoplasmic reticulum;GO:0005789//endoplasmic reticulum membrane;GO:0005938//cell cortex;GO:0012505//endomembrane system;GO:0016020//membrane;GO:0016021//integral component of membrane;GO:0031224//intrinsic component of membrane;GO:0031984//organelle subcompartment;GO:0032541//cortical …	GO:0003674//molecular_function;GO:0005215//transporter activity;GO:0005216//ion channel activity;GO:0005261//cation channel activity;GO:0005262//calcium channel activity;GO:0005488//binding;GO:0005509//calcium ion binding;GO:0008324//cation transmembrane transporter activity;GO:0008381//mechanosensitive ion channel activity;GO:0015075//ion transmembrane transporter activity;GO:0015085//calcium io…	GO:0006810//transport;GO:0006811//ion transport;GO:0006812//cation transport;GO:0006816//calcium ion transport;GO:0006873//cellular ion homeostasis;GO:0006874//cellular calcium ion homeostasis;GO:0006875//cellular metal ion homeostasis;GO:0006884//cell volume homeostasis;GO:0008150//biological_process;GO:0008361//regulation of cell size;GO:0009987//cellular process;GO:0016043//cellular component …
MSTRG.10069.1	g5951	--	--	g4538	0.926673	5	6	2	miR-195-x|novel-m0047-5p	0.0224123	BPL1	biotin-[acetyl-CoA-carboxylase] ligase [Trichophyton interdigitale MR816]	Metabolism;Metabolism	Global and overview maps;Metabolism of cofactors and vitamins	ko01100//Metabolic pathways;ko00780//Biotin metabolism	K01942;K01942	GO:0000785//chromatin;GO:0005575//cellular_component;GO:0005622//intracellular anatomical structure;GO:0005634//nucleus;GO:0005652//nuclear lamina;GO:0005694//chromosome;GO:0005700//polytene chromosome;GO:0005737//cytoplasm;GO:0005739//mitochondrion;GO:0005829//cytosol;GO:0016363//nuclear matrix;GO:0031974//membrane-enclosed lumen;GO:0031981//nuclear lumen;GO:0034399//nuclear periphery;GO:0043226…	GO:0000166//nucleotide binding;GO:0003674//molecular_function;GO:0003824//catalytic activity;GO:0004077//biotin-[acetyl-CoA-carboxylase] ligase activity;GO:0004078//biotin-[methylcrotonoyl-CoA-carboxylase] ligase activity;GO:0004079//biotin-[methylmalonyl-CoA-carboxytransferase] ligase activity;GO:0004080//biotin-[propionyl-CoA-carboxylase (ATP-hydrolyzing)] ligase activity;GO:0005488//binding;GO…	GO:0001101//response to acid chemical;GO:0006082//organic acid metabolic process;GO:0006325//chromatin organization;GO:0006464//cellular protein modification process;GO:0006766//vitamin metabolic process;GO:0006767//water-soluble vitamin metabolic process;GO:0006768//biotin metabolic process;GO:0006790//sulfur compound metabolic process;GO:0006807//nitrogen compound metabolic process;GO:0006950//…
MSTRG.10069.1	g5951	--	--	g4540	0.911639	5	3	2	miR-195-x|novel-m0016-3p	0.0047385	sit1	hypothetical protein H101_03023 [Trichophyton interdigitale H6]	-	-	-	-	GO:0005575//cellular_component;GO:0005886//plasma membrane;GO:0016020//membrane;GO:0016021//integral component of membrane;GO:0031224//intrinsic component of membrane;GO:0071944//cell periphery	GO:0022857//transmembrane transporter activity;GO:0042910//xenobiotic transmembrane transporter activity	GO:0006810//transport;GO:0006811//ion transport;GO:0008150//biological_process;GO:0042592//homeostatic process;GO:0042908//xenobiotic transport;GO:0048878//chemical homeostasis;GO:0050801//ion homeostasis;GO:0051179//localization;GO:0051234//establishment of localization;GO:0055065//metal ion homeostasis;GO:0055072//iron ion homeostasis;GO:0055076//transition metal ion homeostasis;GO:0055080//cat…
MSTRG.10069.1	g5951	--	--	g4566	0.905531	5	1	1	novel-m0047-5p	0.0446429	-	hypothetical protein H101_02335 [Trichophyton interdigitale H6]	-	-	-	-	GO:0000313//organellar ribosome;GO:0000314//organellar small ribosomal subunit;GO:0005575//cellular_component;GO:0005622//intracellular anatomical structure;GO:0005737//cytoplasm;GO:0005739//mitochondrion;GO:0005759//mitochondrial matrix;GO:0005761//mitochondrial ribosome;GO:0005763//mitochondrial small ribosomal subunit;GO:0005840//ribosome;GO:0015935//small ribosomal subunit;GO:0031974//membran…	GO:0003674//molecular_function;GO:0003735//structural constituent of ribosome;GO:0005198//structural molecule activity	GO:0006412//translation;GO:0006413//translational initiation;GO:0006518//peptide metabolic process;GO:0006807//nitrogen compound metabolic process;GO:0008150//biological_process;GO:0008152//metabolic process;GO:0009058//biosynthetic process;GO:0009059//macromolecule biosynthetic process;GO:0009987//cellular process;GO:0010467//gene expression;GO:0019538//protein metabolic process;GO:0032543//mito…
MSTRG.10069.1	g5951	--	--	g4578	0.957874	5	1	1	novel-m0016-3p	0.0446429	SYM1	Integral membrane protein, Mpv17/PMP22 family [Trichophyton interdigitale]	-	-	-	-	GO:0005737//cytoplasm;GO:0016020//membrane	GO:0008137//NADH dehydrogenase (ubiquinone) activity;GO:0016627//oxidoreductase activity, acting on the CH-CH group of donors	-
MSTRG.10069.1	g5951	--	--	g4591	0.922713	5	4	2	miR-195-x|novel-m0026-5p	0.00930392	R4	hypothetical protein H101_04656 [Trichophyton interdigitale H6]	-	-	-	-	-	GO:0016747//acyltransferase activity, transferring groups other than amino-acyl groups	-
MSTRG.10069.1	g5951	--	--	g4604	0.969993	5	7	2	novel-m0016-3p|novel-m0047-5p	0.0307964	-	hypothetical protein TMEN_8455 [Trichophyton mentagrophytes]	-	-	-	-	GO:0005886//plasma membrane;GO:0033179//proton-transporting V-type ATPase, V0 domain	GO:0046961//proton-transporting ATPase activity, rotational mechanism	GO:1902600//proton transmembrane transport
MSTRG.10069.1	g5951	--	--	g4693	0.95915	5	1	1	miR-195-x	0.0446429	ARB_05304	hypothetical protein H101_03532 [Trichophyton interdigitale H6]	-	-	-	-	GO:0005575//cellular_component;GO:0005576//extracellular region	-	GO:0042742//defense response to bacterium;GO:0050832//defense response to fungus
MSTRG.10069.1	g5951	--	--	g478	0.93242	5	4	2	novel-m0016-3p|novel-m0047-5p	0.00930392	erg9	farnesyl-diphosphate farnesyltransferase [Trichophyton interdigitale H6]	Metabolism;Metabolism;Metabolism;Metabolism	Global and overview maps;Global and overview maps;Lipid metabolism;Metabolism of terpenoids and polyketides	ko01100//Metabolic pathways;ko01110//Biosynthesis of secondary metabolites;ko00100//Steroid biosynthesis;ko00909//Sesquiterpenoid and triterpenoid biosynthesis	K00801;K00801;K00801;K00801	GO:0005575//cellular_component;GO:0005622//intracellular anatomical structure;GO:0005737//cytoplasm;GO:0005739//mitochondrion;GO:0005740//mitochondrial envelope;GO:0005741//mitochondrial outer membrane;GO:0005783//endoplasmic reticulum;GO:0005789//endoplasmic reticulum membrane;GO:0012505//endomembrane system;GO:0016020//membrane;GO:0016021//integral component of membrane;GO:0019867//outer membra…	GO:0003674//molecular_function;GO:0003824//catalytic activity;GO:0004310//farnesyl-diphosphate farnesyltransferase activity;GO:0004311//farnesyltranstransferase activity;GO:0004659//prenyltransferase activity;GO:0016491//oxidoreductase activity;GO:0016740//transferase activity;GO:0016765//transferase activity, transferring alkyl or aryl (other than methyl) groups;GO:0016767//geranylgeranyl-diphos…	GO:0006066//alcohol metabolic process;GO:0006629//lipid metabolic process;GO:0006644//phospholipid metabolic process;GO:0006694//steroid biosynthetic process;GO:0006695//cholesterol biosynthetic process;GO:0006696//ergosterol biosynthetic process;GO:0006720//isoprenoid metabolic process;GO:0006721//terpenoid metabolic process;GO:0006793//phosphorus metabolic process;GO:0006796//phosphate-containi…
MSTRG.10069.1	g5951	--	--	g4803	0.918363	5	1	1	miR-195-x	0.0446429	YPL264C	hypothetical protein H101_06460 [Trichophyton interdigitale H6]	-	-	-	-	GO:0005575//cellular_component;GO:0016020//membrane;GO:0016021//integral component of membrane;GO:0031224//intrinsic component of membrane	GO:0003674//molecular_function	GO:0008150//biological_process
MSTRG.10069.1	g5951	--	--	g4822	0.932974	5	6	2	miR-195-x|novel-m0047-5p	0.0224123	-	hypothetical protein H101_00013 [Trichophyton interdigitale H6]	-	-	-	-	-	-	-
MSTRG.10069.1	g5951	--	--	g4930	0.906273	5	5	2	miR-7555-z|novel-m0016-3p	0.0152221	ARB_07888	hypothetical protein H109_03558 [Trichophyton interdigitale MR816]	Metabolism;Metabolism	Global and overview maps;Carbohydrate metabolism	ko01100//Metabolic pathways;ko00520//Amino sugar and nucleotide sugar metabolism	K15855;K15855	GO:0005575//cellular_component;GO:0005576//extracellular region;GO:0005622//intracellular anatomical structure;GO:0005737//cytoplasm;GO:0005773//vacuole;GO:0043226//organelle;GO:0043227//membrane-bounded organelle;GO:0043229//intracellular organelle;GO:0043231//intracellular membrane-bounded organelle	GO:0003674//molecular_function;GO:0003824//catalytic activity;GO:0004553//hydrolase activity, hydrolyzing O-glycosyl compounds;GO:0004567//beta-mannosidase activity;GO:0005507//copper ion binding;GO:0015923//mannosidase activity;GO:0016787//hydrolase activity;GO:0016798//hydrolase activity, acting on glycosyl bonds;GO:0033947//mannosylglycoprotein endo-beta-mannosidase activity;GO:0052761//exo-1,…	GO:0000272//polysaccharide catabolic process;GO:0005975//carbohydrate metabolic process;GO:0005976//polysaccharide metabolic process;GO:0006022//aminoglycan metabolic process;GO:0006026//aminoglycan catabolic process;GO:0006030//chitin metabolic process;GO:0006032//chitin catabolic process;GO:0006040//amino sugar metabolic process;GO:0006807//nitrogen compound metabolic process;GO:0008150//biolog…
MSTRG.10069.1	g5951	--	--	g5066	0.904595	5	7	3	miR-195-x|miR-7555-z|novel-m0016-3p	0.00145204	kin1	CAMK/CAMKL/KIN1 protein kinase [Trichophyton interdigitale H6]	-	-	-	-	-	GO:0004672//protein kinase activity;GO:0004674//protein serine/threonine kinase activity;GO:0005524//ATP binding;GO:0016709//oxidoreductase activity, acting on paired donors, with incorporation or reduction of molecular oxygen, NAD(P)H as one donor, and incorporation of one atom of oxygen	GO:0006468//protein phosphorylation;GO:0006744//ubiquinone biosynthetic process
MSTRG.10069.1	g5951	--	--	g5163	0.913693	5	4	2	miR-195-x|miR-7555-z	0.00930392	trpC	anthranilate synthase component 2 [Trichophyton interdigitale H6]	Metabolism;Metabolism;Metabolism;Metabolism	Global and overview maps;Global and overview maps;Global and overview maps;Amino acid metabolism	ko01100//Metabolic pathways;ko01110//Biosynthesis of secondary metabolites;ko01230//Biosynthesis of amino acids;ko00400//Phenylalanine, tyrosine and tryptophan biosynthesis	K13501;K13501;K13501;K13501	GO:0005575//cellular_component;GO:0005622//intracellular anatomical structure;GO:0005737//cytoplasm;GO:0005950//anthranilate synthase complex;GO:0032991//protein-containing complex;GO:1902494//catalytic complex	GO:0000107//imidazoleglycerol-phosphate synthase activity;GO:0003674//molecular_function;GO:0003824//catalytic activity;GO:0003922//GMP synthase (glutamine-hydrolyzing) activity;GO:0003949//1-(5-phosphoribosyl)-5-[(5-phosphoribosylamino)methylideneamino]imidazole-4-carboxamide isomerase activity;GO:0004049//anthranilate synthase activity;GO:0004088//carbamoyl-phosphate synthase (glutamine-hydroly…	GO:0000105//histidine biosynthetic process;GO:0000162//tryptophan biosynthetic process;GO:0006082//organic acid metabolic process;GO:0006177//GMP biosynthetic process;GO:0006207//'de novo' pyrimidine nucleobase biosynthetic process;GO:0006520//cellular amino acid metabolic process;GO:0006541//glutamine metabolic process;GO:0006568//tryptophan metabolic process;GO:0006576//cellular biogenic amine …
MSTRG.10069.1	g5951	--	--	g5207	0.90705	5	6	2	miR-195-x|novel-m0047-5p	0.0224123	PROQFM164_S04g000523	hypothetical protein H101_01782 [Trichophyton interdigitale H6]	Metabolism;Cellular Processes;Metabolism;Metabolism;Metabolism	Global and overview maps;Transport and catabolism;Global and overview maps;Lipid metabolism;Lipid metabolism	ko01100//Metabolic pathways;ko04146//Peroxisome;ko01212//Fatty acid metabolism;ko00071//Fatty acid degradation;ko00061//Fatty acid biosynthesis	K01897;K01897;K01897;K01897;K01897	GO:0005575//cellular_component;GO:0005622//intracellular anatomical structure;GO:0005737//cytoplasm;GO:0005739//mitochondrion;GO:0005777//peroxisome;GO:0042579//microbody;GO:0043226//organelle;GO:0043227//membrane-bounded organelle;GO:0043229//intracellular organelle;GO:0043231//intracellular membrane-bounded organelle	GO:0000166//nucleotide binding;GO:0003674//molecular_function;GO:0003824//catalytic activity;GO:0003987//acetate-CoA ligase activity;GO:0004467//long-chain fatty acid-CoA ligase activity;GO:0005488//binding;GO:0005524//ATP binding;GO:0008668//(2,3-dihydroxybenzoyl)adenylate synthase activity;GO:0008756//o-succinylbenzoate-CoA ligase activity;GO:0015645//fatty acid ligase activity;GO:0016208//AMP …	GO:0001676//long-chain fatty acid metabolic process;GO:0006082//organic acid metabolic process;GO:0006629//lipid metabolic process;GO:0006631//fatty acid metabolic process;GO:0008150//biological_process;GO:0008152//metabolic process;GO:0009234//menaquinone biosynthetic process;GO:0009987//cellular process;GO:0019290//siderophore biosynthetic process;GO:0019350//teichoic acid biosynthetic process;…
MSTRG.10069.1	g5951	--	--	g5243	0.959158	5	3	2	miR-195-x|miR-7555-z	0.0047385	-	hypothetical protein H101_00289 [Trichophyton interdigitale H6]	-	-	-	-	-	GO:0005515//protein binding	-
MSTRG.10069.1	g5951	--	--	g5334	0.905463	5	3	2	miR-195-x|novel-m0016-3p	0.0047385	PKP2	uncharacterized protein TERG_04538 [Trichophyton rubrum CBS 118892]	-	-	-	-	GO:0005575//cellular_component;GO:0005622//intracellular anatomical structure;GO:0005737//cytoplasm;GO:0005739//mitochondrion;GO:0005759//mitochondrial matrix;GO:0031974//membrane-enclosed lumen;GO:0043226//organelle;GO:0043227//membrane-bounded organelle;GO:0043229//intracellular organelle;GO:0043231//intracellular membrane-bounded organelle;GO:0043233//organelle lumen;GO:0070013//intracellular …	GO:0000166//nucleotide binding;GO:0003674//molecular_function;GO:0003677//DNA binding;GO:0003824//catalytic activity;GO:0003918//DNA topoisomerase type II (double strand cut, ATP-hydrolyzing) activity;GO:0004672//protein kinase activity;GO:0004740//pyruvate dehydrogenase (acetyl-transferring) kinase activity;GO:0005488//binding;GO:0005524//ATP binding;GO:0016301//kinase activity;GO:0016740//trans…	GO:0005975//carbohydrate metabolic process;GO:0005996//monosaccharide metabolic process;GO:0006006//glucose metabolic process;GO:0006265//DNA topological change;GO:0006464//cellular protein modification process;GO:0006468//protein phosphorylation;GO:0006793//phosphorus metabolic process;GO:0006796//phosphate-containing compound metabolic process;GO:0006807//nitrogen compound metabolic process;GO:…
MSTRG.10069.1	g5951	--	--	g534	0.916234	5	4	2	miR-195-x|novel-m0047-5p	0.00930392	-	hypothetical protein H101_06611 [Trichophyton interdigitale H6]	-	-	-	-	GO:0000139//Golgi membrane;GO:0005575//cellular_component;GO:0005576//extracellular region;GO:0005622//intracellular anatomical structure;GO:0005737//cytoplasm;GO:0005794//Golgi apparatus;GO:0005829//cytosol;GO:0012505//endomembrane system;GO:0016020//membrane;GO:0016021//integral component of membrane;GO:0030173//integral component of Golgi membrane;GO:0031090//organelle membrane;GO:0031224//int…	GO:0003674//molecular_function;GO:0005515//protein binding;GO:0008289//lipid binding	GO:0000003//reproduction;GO:0006810//transport;GO:0006869//lipid transport;GO:0006897//endocytosis;GO:0006996//organelle organization;GO:0007010//cytoskeleton organization;GO:0007033//vacuole organization;GO:0007049//cell cycle;GO:0007163//establishment or maintenance of cell polarity;GO:0008150//biological_process;GO:0009987//cellular process;GO:0016043//cellular component organization;GO:001619…
MSTRG.10069.1	g5951	--	--	g5386	0.913849	5	6	3	miR-195-x|miR-7555-z|novel-m0026-5p	0.000841542	RTM1	hypothetical protein H101_06202 [Trichophyton interdigitale H6]	-	-	-	-	GO:0016020//membrane	-	-
MSTRG.10069.1	g5951	--	--	g5454	0.926481	5	10	3	miR-195-x|miR-7555-z|novel-m0047-5p	0.0047691	ecdD	hypothetical protein H101_05658 [Trichophyton interdigitale H6]	-	-	-	-	GO:0005886//plasma membrane;GO:0016020//membrane	GO:0005351//carbohydrate:proton symporter activity;GO:0008028//monocarboxylic acid transmembrane transporter activity;GO:0015295//solute:proton symporter activity;GO:0022857//transmembrane transporter activity;GO:0042910//xenobiotic transmembrane transporter activity;GO:0051119//sugar transmembrane transporter activity	GO:0006810//transport;GO:0006817//phosphate ion transport;GO:0006855//xenobiotic transmembrane transport;GO:0008643//carbohydrate transport;GO:0015718//monocarboxylic acid transport;GO:0042908//xenobiotic transport;GO:0055085//transmembrane transport
MSTRG.10069.1	g5951	--	--	g547	0.932475	5	9	3	miR-195-x|novel-m0016-3p|novel-m0026-5p	0.00338683	-	hypothetical protein H101_03262 [Trichophyton interdigitale H6]	-	-	-	-	-	GO:0003779//actin binding	-
MSTRG.10069.1	g5951	--	--	g5509	0.941082	5	2	2	miR-195-x|novel-m0047-5p	0.00160875	FPRO05_10296	transaldolase [Trichophyton interdigitale H6]	Metabolism;Metabolism;Metabolism;Metabolism;Metabolism;Metabolism	Global and overview maps;Global and overview maps;Global and overview maps;Global and overview maps;Carbohydrate metabolism;Energy metabolism	ko01100//Metabolic pathways;ko01110//Biosynthesis of secondary metabolites;ko01230//Biosynthesis of amino acids;ko01200//Carbon metabolism;ko00030//Pentose phosphate pathway;ko00710//Carbon fixation by Calvin cycle	K00616;K00616;K00616;K00616;K00616;K00616	GO:0005575//cellular_component;GO:0005622//intracellular anatomical structure;GO:0005634//nucleus;GO:0005654//nucleoplasm;GO:0005737//cytoplasm;GO:0005829//cytosol;GO:0031974//membrane-enclosed lumen;GO:0031981//nuclear lumen;GO:0043226//organelle;GO:0043227//membrane-bounded organelle;GO:0043229//intracellular organelle;GO:0043231//intracellular membrane-bounded organelle;GO:0043233//organelle l…	GO:0003674//molecular_function;GO:0003824//catalytic activity;GO:0004801//transaldolase activity;GO:0005488//binding;GO:0016740//transferase activity;GO:0016744//transketolase or transaldolase activity;GO:0016832//aldehyde-lyase activity;GO:0030246//carbohydrate binding;GO:0036094//small molecule binding;GO:0048029//monosaccharide binding	GO:0005975//carbohydrate metabolic process;GO:0005996//monosaccharide metabolic process;GO:0005997//xylulose metabolic process;GO:0005999//xylulose biosynthetic process;GO:0006002//fructose 6-phosphate metabolic process;GO:0006081//cellular aldehyde metabolic process;GO:0006098//pentose-phosphate shunt;GO:0006139//nucleobase-containing compound metabolic process;GO:0006725//cellular aromatic comp…
MSTRG.10069.1	g5951	--	--	g5564	0.913147	5	8	3	miR-195-x|miR-7555-z|novel-m0047-5p	0.00229045	-	hypothetical protein H101_06562 [Trichophyton interdigitale H6]	-	-	-	-	-	-	-
MSTRG.10069.1	g5951	--	--	g5628	0.919725	5	1	1	novel-m0016-3p	0.0446429	-	hypothetical protein H101_07062 [Trichophyton interdigitale H6]	-	-	-	-	-	-	-
MSTRG.10069.1	g5951	--	--	g5697	0.91763	5	5	2	miR-195-x|miR-7555-z	0.0152221	citA	citrate synthase [Trichophyton equinum CBS 127.97]	Metabolism;Metabolism;Metabolism;Metabolism;Metabolism;Metabolism;Metabolism	Global and overview maps;Global and overview maps;Global and overview maps;Global and overview maps;Global and overview maps;Carbohydrate metabolism;Carbohydrate metabolism	ko01100//Metabolic pathways;ko01110//Biosynthesis of secondary metabolites;ko01230//Biosynthesis of amino acids;ko01200//Carbon metabolism;ko01210//2-Oxocarboxylic acid metabolism;ko00630//Glyoxylate and dicarboxylate metabolism;ko00020//Citrate cycle (TCA cycle)	K01647;K01647;K01647;K01647;K01647;K01647;K01647	GO:0005575//cellular_component;GO:0005622//intracellular anatomical structure;GO:0005737//cytoplasm;GO:0005739//mitochondrion;GO:0005759//mitochondrial matrix;GO:0031974//membrane-enclosed lumen;GO:0043226//organelle;GO:0043227//membrane-bounded organelle;GO:0043229//intracellular organelle;GO:0043231//intracellular membrane-bounded organelle;GO:0043233//organelle lumen;GO:0070013//intracellular …	GO:0003674//molecular_function;GO:0003824//catalytic activity;GO:0004108//citrate (Si)-synthase activity;GO:0008255//ecdysis-triggering hormone activity;GO:0016740//transferase activity;GO:0016746//acyltransferase activity;GO:0036440//citrate synthase activity;GO:0046912//acyltransferase, acyl groups converted into alkyl on transfer;GO:0050440//2-methylcitrate synthase activity	GO:0005975//carbohydrate metabolic process;GO:0006082//organic acid metabolic process;GO:0006091//generation of precursor metabolites and energy;GO:0006099//tricarboxylic acid cycle;GO:0006101//citrate metabolic process;GO:0007218//neuropeptide signaling pathway;GO:0008150//biological_process;GO:0008152//metabolic process;GO:0009060//aerobic respiration;GO:0009987//cellular process;GO:0015980//en…
MSTRG.10069.1	g5951	--	--	g5770	0.918321	5	7	2	miR-195-x|novel-m0026-5p	0.0307964	ksp1	serine/threonine protein kinase [Trichophyton interdigitale H6]	-	-	-	-	GO:0005575//cellular_component;GO:0005622//intracellular anatomical structure;GO:0005634//nucleus;GO:0005737//cytoplasm;GO:0010494//cytoplasmic stress granule;GO:0032991//protein-containing complex;GO:0035770//ribonucleoprotein granule;GO:0036464//cytoplasmic ribonucleoprotein granule;GO:0043226//organelle;GO:0043227//membrane-bounded organelle;GO:0043228//non-membrane-bounded organelle;GO:004322…	GO:0000166//nucleotide binding;GO:0003674//molecular_function;GO:0003676//nucleic acid binding;GO:0003723//RNA binding;GO:0003729//mRNA binding;GO:0003824//catalytic activity;GO:0004672//protein kinase activity;GO:0004674//protein serine/threonine kinase activity;GO:0004712//protein serine/threonine/tyrosine kinase activity;GO:0005488//binding;GO:0005524//ATP binding;GO:0016301//kinase activity;G…	GO:0001558//regulation of cell growth;GO:0006464//cellular protein modification process;GO:0006468//protein phosphorylation;GO:0006793//phosphorus metabolic process;GO:0006796//phosphate-containing compound metabolic process;GO:0006807//nitrogen compound metabolic process;GO:0007154//cell communication;GO:0007165//signal transduction;GO:0008104//protein localization;GO:0008150//biological_process…
MSTRG.10069.1	g5951	--	--	g5778	0.926982	5	3	2	novel-m0026-5p|novel-m0047-5p	0.0047385	-	hypothetical protein H101_04208 [Trichophyton interdigitale H6]	-	-	-	-	-	-	-
MSTRG.10069.1	g5951	--	--	g5794	0.920636	5	8	2	novel-m0016-3p|novel-m0047-5p	0.0402984	LSB3	hypothetical protein H101_07502 [Trichophyton interdigitale H6]	-	-	-	-	-	-	GO:0019731//antibacterial humoral response;GO:0019732//antifungal humoral response
MSTRG.10069.1	g5951	--	--	g5812	0.959602	5	7	2	miR-195-x|novel-m0016-3p	0.0307964	caf1	hypothetical protein H101_01509 [Trichophyton interdigitale H6]	Genetic Information Processing	Folding, sorting and degradation	ko03018//RNA degradation	K12581	GO:0000932//P-body;GO:0005575//cellular_component;GO:0005622//intracellular anatomical structure;GO:0005634//nucleus;GO:0005672//transcription factor TFIIA complex;GO:0005737//cytoplasm;GO:0005937//mating projection;GO:0030014//CCR4-NOT complex;GO:0030015//CCR4-NOT core complex;GO:0030427//site of polarized growth;GO:0032991//protein-containing complex;GO:0035770//ribonucleoprotein granule;GO:003…	GO:0000175//3'-5'-exoribonuclease activity;GO:0003674//molecular_function;GO:0003676//nucleic acid binding;GO:0003723//RNA binding;GO:0003729//mRNA binding;GO:0003824//catalytic activity;GO:0004518//nuclease activity;GO:0004527//exonuclease activity;GO:0004532//exoribonuclease activity;GO:0004535//poly(A)-specific ribonuclease activity;GO:0004540//ribonuclease activity;GO:0005488//binding;GO:0005…	GO:0000003//reproduction;GO:0000288//nuclear-transcribed mRNA catabolic process, deadenylation-dependent decay;GO:0000289//nuclear-transcribed mRNA poly(A) tail shortening;GO:0000291//nuclear-transcribed mRNA catabolic process, exonucleolytic;GO:0000956//nuclear-transcribed mRNA catabolic process;GO:0003006//developmental process involved in reproduction;GO:0006139//nucleobase-containing compound…
MSTRG.10069.1	g5951	--	--	g5829	0.92239	5	6	2	miR-7555-z|novel-m0016-3p	0.0224123	aclA	hypothetical protein H101_06596 [Trichophyton interdigitale H6]	-	-	-	-	GO:0005886//plasma membrane;GO:0016020//membrane	GO:0008028//monocarboxylic acid transmembrane transporter activity;GO:0022857//transmembrane transporter activity;GO:0042910//xenobiotic transmembrane transporter activity	GO:0006817//phosphate ion transport;GO:0006855//xenobiotic transmembrane transport;GO:0015718//monocarboxylic acid transport;GO:0042908//xenobiotic transport;GO:0055085//transmembrane transport
MSTRG.10069.1	g5951	--	--	g5873	0.938778	5	6	2	miR-195-x|miR-7555-z	0.0224123	SPAC3F10.12c	PENR2 protein [Trichophyton tonsurans CBS 112818]	-	-	-	-	GO:0000228//nuclear chromosome;GO:0000775//chromosome, centromeric region;GO:0000776//kinetochore;GO:0000785//chromatin;GO:0005575//cellular_component;GO:0005622//intracellular anatomical structure;GO:0005634//nucleus;GO:0005654//nucleoplasm;GO:0005667//transcription regulator complex;GO:0005694//chromosome;GO:0005737//cytoplasm;GO:0005739//mitochondrion;GO:0031974//membrane-enclosed lumen;GO:003…	GO:0000976//transcription cis-regulatory region binding;GO:0000977//RNA polymerase II transcription regulatory region sequence-specific DNA binding;GO:0000978//RNA polymerase II cis-regulatory region sequence-specific DNA binding;GO:0000981//DNA-binding transcription factor activity, RNA polymerase II-specific;GO:0000987//cis-regulatory region sequence-specific DNA binding;GO:0001067//transcripti…	GO:0000096//sulfur amino acid metabolic process;GO:0000097//sulfur amino acid biosynthetic process;GO:0000103//sulfate assimilation;GO:0000122//negative regulation of transcription by RNA polymerase II;GO:0000429//carbon catabolite regulation of transcription from RNA polymerase II promoter;GO:0000430//regulation of transcription from RNA polymerase II promoter by glucose;GO:0000432//positive reg…
MSTRG.10069.1	g5951	--	--	g5920	0.938932	5	6	2	novel-m0016-3p|novel-m0047-5p	0.0224123	cul1	cullin-1 [Trichophyton mentagrophytes]	Cellular Processes;Genetic Information Processing;Genetic Information Processing	Cell growth and death;Folding, sorting and degradation;Folding, sorting and degradation	ko04111//Cell cycle - yeast;ko04141//Protein processing in endoplasmic reticulum;ko04120//Ubiquitin mediated proteolysis	K03347;K03347;K03347	GO:0000151//ubiquitin ligase complex;GO:0000152//nuclear ubiquitin ligase complex;GO:0005575//cellular_component;GO:0005622//intracellular anatomical structure;GO:0005634//nucleus;GO:0005737//cytoplasm;GO:0019005//SCF ubiquitin ligase complex;GO:0031461//cullin-RING ubiquitin ligase complex;GO:0032991//protein-containing complex;GO:0043224//nuclear SCF ubiquitin ligase complex;GO:0043226//organel…	GO:0003674//molecular_function;GO:0003676//nucleic acid binding;GO:0003677//DNA binding;GO:0003688//DNA replication origin binding;GO:0003690//double-stranded DNA binding;GO:0005488//binding;GO:0005515//protein binding;GO:0019899//enzyme binding;GO:0030674//protein-macromolecule adaptor activity;GO:0031625//ubiquitin protein ligase binding;GO:0043565//sequence-specific DNA binding;GO:0044389//ubi…	GO:0000082//G1/S transition of mitotic cell cycle;GO:0000086//G2/M transition of mitotic cell cycle;GO:0000278//mitotic cell cycle;GO:0006275//regulation of DNA replication;GO:0006464//cellular protein modification process;GO:0006508//proteolysis;GO:0006511//ubiquitin-dependent protein catabolic process;GO:0006807//nitrogen compound metabolic process;GO:0007049//cell cycle;GO:0007346//regulation …
MSTRG.10069.1	g5951	--	--	g5935	0.901151	5	1	1	novel-m0026-5p	0.0446429	-	Outer mitochondrial membrane transport complex protein, Tom37/Metaxin [Trichophyton interdigitale]	-	-	-	-	GO:0001401//SAM complex;GO:0005575//cellular_component;GO:0005622//intracellular anatomical structure;GO:0005737//cytoplasm;GO:0005739//mitochondrion;GO:0005740//mitochondrial envelope;GO:0005741//mitochondrial outer membrane;GO:0005743//mitochondrial inner membrane;GO:0009536//plastid;GO:0016020//membrane;GO:0016021//integral component of membrane;GO:0019866//organelle inner membrane;GO:0019867/…	GO:0003674//molecular_function;GO:0005488//binding;GO:0005515//protein binding	GO:0006605//protein targeting;GO:0006626//protein targeting to mitochondrion;GO:0006810//transport;GO:0006839//mitochondrial transport;GO:0006886//intracellular protein transport;GO:0006996//organelle organization;GO:0007005//mitochondrion organization;GO:0007006//mitochondrial membrane organization;GO:0008104//protein localization;GO:0008150//biological_process;GO:0009987//cellular process;GO:00…
MSTRG.10069.1	g5951	--	--	g5940	0.936939	5	8	2	miR-7555-z|novel-m0016-3p	0.0402984	itr2	D-xylose-proton symporter [Trichophyton tonsurans CBS 112818]	-	-	-	-	GO:0005886//plasma membrane;GO:0016020//membrane	GO:0008028//monocarboxylic acid transmembrane transporter activity;GO:0015295//solute:proton symporter activity;GO:0022857//transmembrane transporter activity;GO:0042910//xenobiotic transmembrane transporter activity;GO:0051119//sugar transmembrane transporter activity	GO:0006810//transport;GO:0008643//carbohydrate transport;GO:0015718//monocarboxylic acid transport;GO:0042908//xenobiotic transport;GO:0055085//transmembrane transport
MSTRG.10069.1	g5951	--	--	g6173	0.960623	5	6	3	miR-195-x|novel-m0016-3p|novel-m0047-5p	0.000841542	wis1	STE/STE7 protein kinase [Trichophyton interdigitale MR816]	Environmental Information Processing;Cellular Processes	Signal transduction;Transport and catabolism	ko04011//MAPK signaling pathway - yeast;ko04139//Mitophagy - yeast	K11227;K11227	GO:0005575//cellular_component;GO:0005622//intracellular anatomical structure;GO:0005634//nucleus;GO:0005737//cytoplasm;GO:0005933//cellular bud;GO:0005934//cellular bud tip;GO:0005935//cellular bud neck;GO:0010494//cytoplasmic stress granule;GO:0030427//site of polarized growth;GO:0032991//protein-containing complex;GO:0035770//ribonucleoprotein granule;GO:0036464//cytoplasmic ribonucleoprotein …	GO:0000166//nucleotide binding;GO:0003674//molecular_function;GO:0003824//catalytic activity;GO:0004672//protein kinase activity;GO:0004674//protein serine/threonine kinase activity;GO:0004708//MAP kinase kinase activity;GO:0004712//protein serine/threonine/tyrosine kinase activity;GO:0004713//protein tyrosine kinase activity;GO:0005078//MAP-kinase scaffold activity;GO:0005198//structural molecul…	GO:0000165//MAPK cascade;GO:0001932//regulation of protein phosphorylation;GO:0001934//positive regulation of protein phosphorylation;GO:0006464//cellular protein modification process;GO:0006468//protein phosphorylation;GO:0006744//ubiquinone biosynthetic process;GO:0006793//phosphorus metabolic process;GO:0006796//phosphate-containing compound metabolic process;GO:0006807//nitrogen compound meta…
MSTRG.10069.1	g5951	--	--	g6228	0.9576	5	3	2	miR-195-x|novel-m0047-5p	0.0047385	B18P24.060	succinate dehydrogenase cytochrome b small subunit [Trichophyton equinum CBS 127.97]	Metabolism;Metabolism;Metabolism;Metabolism;Metabolism	Global and overview maps;Global and overview maps;Global and overview maps;Energy metabolism;Carbohydrate metabolism	ko01100//Metabolic pathways;ko01110//Biosynthesis of secondary metabolites;ko01200//Carbon metabolism;ko00190//Oxidative phosphorylation;ko00020//Citrate cycle (TCA cycle)	K00237;K00237;K00237;K00237;K00237	GO:0005575//cellular_component;GO:0005622//intracellular anatomical structure;GO:0005737//cytoplasm;GO:0005739//mitochondrion;GO:0005740//mitochondrial envelope;GO:0005743//mitochondrial inner membrane;GO:0005746//mitochondrial respirasome;GO:0005749//mitochondrial respiratory chain complex II, succinate dehydrogenase complex (ubiquinone);GO:0016020//membrane;GO:0016021//integral component of mem…	GO:0000104//succinate dehydrogenase activity;GO:0003674//molecular_function;GO:0003824//catalytic activity;GO:0005488//binding;GO:0005515//protein binding;GO:0008177//succinate dehydrogenase (ubiquinone) activity;GO:0009055//electron transfer activity;GO:0016491//oxidoreductase activity;GO:0016627//oxidoreductase activity, acting on the CH-CH group of donors;GO:0016635//oxidoreductase activity, a…	GO:0001666//response to hypoxia;GO:0006082//organic acid metabolic process;GO:0006091//generation of precursor metabolites and energy;GO:0006099//tricarboxylic acid cycle;GO:0006101//citrate metabolic process;GO:0006119//oxidative phosphorylation;GO:0006121//mitochondrial electron transport, succinate to ubiquinone;GO:0006139//nucleobase-containing compound metabolic process;GO:0006163//purine nu…
MSTRG.10069.1	g5951	--	--	g628	0.943714	5	8	2	miR-195-x|novel-m0047-5p	0.0402984	ptc1	Phosphatase 1K [Trichophyton interdigitale]	Environmental Information Processing	Signal transduction	ko04011//MAPK signaling pathway - yeast	K19704	GO:0005575//cellular_component;GO:0005622//intracellular anatomical structure;GO:0005634//nucleus;GO:0005737//cytoplasm;GO:0043226//organelle;GO:0043227//membrane-bounded organelle;GO:0043229//intracellular organelle;GO:0043231//intracellular membrane-bounded organelle	GO:0003674//molecular_function;GO:0003824//catalytic activity;GO:0004721//phosphoprotein phosphatase activity;GO:0004722//protein serine/threonine phosphatase activity;GO:0005488//binding;GO:0016787//hydrolase activity;GO:0016788//hydrolase activity, acting on ester bonds;GO:0016791//phosphatase activity;GO:0033549//MAP kinase phosphatase activity;GO:0042578//phosphoric ester hydrolase activity;G…	GO:0000001//mitochondrion inheritance;GO:0000394//RNA splicing, via endonucleolytic cleavage and ligation;GO:0000749//response to pheromone triggering conjugation with cellular fusion;GO:0000750//pheromone-dependent signal transduction involved in conjugation with cellular fusion;GO:0001932//regulation of protein phosphorylation;GO:0001933//negative regulation of protein phosphorylation;GO:000613…
MSTRG.10069.1	g5951	--	--	g6291	0.905383	5	5	2	miR-7555-z|novel-m0026-5p	0.0152221	SSH4	hypothetical protein GY632_1882 [Trichophyton interdigitale]	-	-	-	-	GO:0005575//cellular_component;GO:0005622//intracellular anatomical structure;GO:0005672//transcription factor TFIIA complex;GO:0005737//cytoplasm;GO:0005768//endosome;GO:0005773//vacuole;GO:0005774//vacuolar membrane;GO:0005783//endoplasmic reticulum;GO:0010008//endosome membrane;GO:0012505//endomembrane system;GO:0016020//membrane;GO:0016021//integral component of membrane;GO:0031090//organelle…	GO:0003674//molecular_function;GO:0005515//protein binding	GO:0006367//transcription initiation from RNA polymerase II promoter;GO:0006508//proteolysis;GO:0006511//ubiquitin-dependent protein catabolic process;GO:0006807//nitrogen compound metabolic process;GO:0006810//transport;GO:0006886//intracellular protein transport;GO:0007034//vacuolar transport;GO:0008104//protein localization;GO:0008150//biological_process;GO:0008152//metabolic process;GO:000905…
MSTRG.10069.1	g5951	--	--	g6292	0.949755	5	1	1	miR-195-x	0.0446429	-	hypothetical protein H101_04292 [Trichophyton interdigitale H6]	-	-	-	-	-	-	-
MSTRG.10069.1	g5951	--	--	g63	0.964055	5	5	2	miR-195-x|novel-m0047-5p	0.0152221	SPAC6G10.06	hypothetical protein H101_05628 [Trichophyton interdigitale H6]	-	-	-	-	GO:0005886//plasma membrane;GO:0009331//glycerol-3-phosphate dehydrogenase complex	GO:0004368//glycerol-3-phosphate dehydrogenase (quinone) activity;GO:0004729//oxygen-dependent protoporphyrinogen oxidase activity;GO:0008168//methyltransferase activity;GO:0010181//FMN binding;GO:0016491//oxidoreductase activity;GO:0016645//oxidoreductase activity, acting on the CH-NH group of donors;GO:0016647//oxidoreductase activity, acting on the CH-NH group of donors, oxygen as acceptor;GO:…	GO:0006779//porphyrin-containing compound biosynthetic process;GO:0046174//polyol catabolic process
MSTRG.10069.1	g5951	--	--	g6315	0.900888	5	7	2	miR-195-x|novel-m0016-3p	0.0307964	-	Kelch domain-containing protein domain-containing protein [Trichophyton interdigitale]	-	-	-	-	GO:0005575//cellular_component;GO:0005622//intracellular anatomical structure;GO:0005737//cytoplasm;GO:0005794//Golgi apparatus;GO:0012505//endomembrane system;GO:0043226//organelle;GO:0043227//membrane-bounded organelle;GO:0043229//intracellular organelle;GO:0043231//intracellular membrane-bounded organelle	GO:0003674//molecular_function;GO:0003700//DNA-binding transcription factor activity;GO:0005515//protein binding;GO:0140110//transcription regulator activity	GO:0006355//regulation of transcription, DNA-templated;GO:0008150//biological_process;GO:0009653//anatomical structure morphogenesis;GO:0009889//regulation of biosynthetic process;GO:0010468//regulation of gene expression;GO:0010556//regulation of macromolecule biosynthetic process;GO:0019219//regulation of nucleobase-containing compound metabolic process;GO:0019222//regulation of metabolic proce…
MSTRG.10069.1	g5951	--	--	g6332	0.938801	5	4	2	novel-m0016-3p|novel-m0047-5p	0.00930392	lys1	homocitrate synthase, mitochondrial [Trichophyton interdigitale H6]	Metabolism;Metabolism;Metabolism;Metabolism;Metabolism;Metabolism	Global and overview maps;Global and overview maps;Global and overview maps;Global and overview maps;Carbohydrate metabolism;Amino acid metabolism	ko01100//Metabolic pathways;ko01110//Biosynthesis of secondary metabolites;ko01230//Biosynthesis of amino acids;ko01210//2-Oxocarboxylic acid metabolism;ko00620//Pyruvate metabolism;ko00300//Lysine biosynthesis	K01655;K01655;K01655;K01655;K01655;K01655	GO:0005575//cellular_component;GO:0005622//intracellular anatomical structure;GO:0005634//nucleus;GO:0005737//cytoplasm;GO:0005739//mitochondrion;GO:0043226//organelle;GO:0043227//membrane-bounded organelle;GO:0043229//intracellular organelle;GO:0043231//intracellular membrane-bounded organelle	GO:0003674//molecular_function;GO:0003824//catalytic activity;GO:0003852//2-isopropylmalate synthase activity;GO:0004410//homocitrate synthase activity;GO:0004736//pyruvate carboxylase activity;GO:0005524//ATP binding;GO:0008701//4-hydroxy-2-oxovalerate aldolase activity;GO:0008948//oxaloacetate decarboxylase activity;GO:0015081//sodium ion transmembrane transporter activity;GO:0016740//transfera…	GO:0006082//organic acid metabolic process;GO:0006090//pyruvate metabolic process;GO:0006094//gluconeogenesis;GO:0006520//cellular amino acid metabolic process;GO:0006553//lysine metabolic process;GO:0006807//nitrogen compound metabolic process;GO:0006814//sodium ion transport;GO:0008150//biological_process;GO:0008152//metabolic process;GO:0008652//cellular amino acid biosynthetic process;GO:0009…
MSTRG.10069.1	g5951	--	--	g6349	0.925258	5	4	2	miR-195-x|novel-m0047-5p	0.00930392	D9819.5	hypothetical protein H101_06241 [Trichophyton interdigitale H6]	Metabolism;Metabolism	Global and overview maps;Lipid metabolism	ko01100//Metabolic pathways;ko00600//Sphingolipid metabolism	K01634;K01634	GO:0005575//cellular_component;GO:0005622//intracellular anatomical structure;GO:0005737//cytoplasm;GO:0005783//endoplasmic reticulum;GO:0005789//endoplasmic reticulum membrane;GO:0005938//cell cortex;GO:0012505//endomembrane system;GO:0016020//membrane;GO:0016021//integral component of membrane;GO:0030176//integral component of endoplasmic reticulum membrane;GO:0031224//intrinsic component of me…	GO:0003674//molecular_function;GO:0003824//catalytic activity;GO:0003961//O-acetylhomoserine aminocarboxypropyltransferase activity;GO:0004124//cysteine synthase activity;GO:0004351//glutamate decarboxylase activity;GO:0004837//tyrosine decarboxylase activity;GO:0004838//L-tyrosine:2-oxoglutarate aminotransferase activity;GO:0005488//binding;GO:0008117//sphinganine-1-phosphate aldolase activity;G…	GO:0000003//reproduction;GO:0001501//skeletal system development;GO:0001553//luteinization;GO:0001568//blood vessel development;GO:0001570//vasculogenesis;GO:0001655//urogenital system development;GO:0001667//ameboidal-type cell migration;GO:0001822//kidney development;GO:0001944//vasculature development;GO:0002376//immune system process;GO:0002520//immune system development;GO:0003006//developme…
MSTRG.10069.1	g5951	--	--	g6381	0.953527	5	7	2	novel-m0016-3p|novel-m0026-5p	0.0307964	CaO19.10341	hypothetical protein H101_01550 [Trichophyton interdigitale H6]	-	-	-	-	GO:0000228//nuclear chromosome;GO:0000785//chromatin;GO:0005575//cellular_component;GO:0005622//intracellular anatomical structure;GO:0005634//nucleus;GO:0005694//chromosome;GO:0031974//membrane-enclosed lumen;GO:0031981//nuclear lumen;GO:0043226//organelle;GO:0043227//membrane-bounded organelle;GO:0043228//non-membrane-bounded organelle;GO:0043229//intracellular organelle;GO:0043231//intracellul…	GO:0000976//transcription cis-regulatory region binding;GO:0000981//DNA-binding transcription factor activity, RNA polymerase II-specific;GO:0000987//cis-regulatory region sequence-specific DNA binding;GO:0001067//transcription regulatory region nucleic acid binding;GO:0001227//DNA-binding transcription repressor activity, RNA polymerase II-specific;GO:0003674//molecular_function;GO:0003676//nucl…	GO:0000122//negative regulation of transcription by RNA polymerase II;GO:0006139//nucleobase-containing compound metabolic process;GO:0006351//transcription, DNA-templated;GO:0006355//regulation of transcription, DNA-templated;GO:0006357//regulation of transcription by RNA polymerase II;GO:0006725//cellular aromatic compound metabolic process;GO:0006807//nitrogen compound metabolic process;GO:000…
MSTRG.10069.1	g5951	--	--	g6396	0.95839	5	1	1	novel-m0016-3p	0.0446429	-	hypothetical protein H101_02284 [Trichophyton interdigitale H6]	-	-	-	-	-	-	-
MSTRG.10069.1	g5951	--	--	g6433	0.924035	5	1	1	novel-m0047-5p	0.0446429	LYS3	saccharopine dehydrogenase [NADP+, L-glutamate-forming] [Trichophyton interdigitale H6]	Metabolism;Metabolism;Metabolism;Metabolism;Metabolism	Global and overview maps;Global and overview maps;Global and overview maps;Amino acid metabolism;Amino acid metabolism	ko01100//Metabolic pathways;ko01110//Biosynthesis of secondary metabolites;ko01230//Biosynthesis of amino acids;ko00310//Lysine degradation;ko00300//Lysine biosynthesis	K00293;K00293;K00293;K00293;K00293	GO:0005575//cellular_component;GO:0005622//intracellular anatomical structure;GO:0005737//cytoplasm;GO:0071944//cell periphery	GO:0003674//molecular_function;GO:0003824//catalytic activity;GO:0004753//saccharopine dehydrogenase activity;GO:0004755//saccharopine dehydrogenase (NADP+, L-glutamate-forming) activity;GO:0004764//shikimate 3-dehydrogenase (NADP+) activity;GO:0008883//glutamyl-tRNA reductase activity;GO:0016491//oxidoreductase activity;GO:0016645//oxidoreductase activity, acting on the CH-NH group of donors;GO:…	GO:0006082//organic acid metabolic process;GO:0006091//generation of precursor metabolites and energy;GO:0006520//cellular amino acid metabolic process;GO:0006553//lysine metabolic process;GO:0006807//nitrogen compound metabolic process;GO:0008150//biological_process;GO:0008152//metabolic process;GO:0008652//cellular amino acid biosynthetic process;GO:0009058//biosynthetic process;GO:0009066//asp…
MSTRG.10069.1	g5951	--	--	g6474	0.934252	5	6	2	miR-195-x|novel-m0016-3p	0.0224123	YLR352W	hypothetical protein H109_01135 [Trichophyton interdigitale MR816]	-	-	-	-	GO:0030289//protein phosphatase 4 complex	GO:0005515//protein binding;GO:0019888//protein phosphatase regulator activity	-
MSTRG.10069.1	g5951	--	--	g6560	0.908168	5	4	2	miR-195-x|miR-7555-z	0.00930392	-	hypothetical protein H109_00207 [Trichophyton interdigitale MR816]	-	-	-	-	GO:0005575//cellular_component	GO:0003674//molecular_function;GO:0003824//catalytic activity;GO:0004061//arylformamidase activity;GO:0016787//hydrolase activity;GO:0016810//hydrolase activity, acting on carbon-nitrogen (but not peptide) bonds;GO:0016811//hydrolase activity, acting on carbon-nitrogen (but not peptide) bonds, in linear amides	GO:0001558//regulation of cell growth;GO:0006082//organic acid metabolic process;GO:0006139//nucleobase-containing compound metabolic process;GO:0006520//cellular amino acid metabolic process;GO:0006568//tryptophan metabolic process;GO:0006569//tryptophan catabolic process;GO:0006576//cellular biogenic amine metabolic process;GO:0006586//indolalkylamine metabolic process;GO:0006725//cellular arom…
MSTRG.10069.1	g5951	--	--	g6582	0.933259	5	7	2	novel-m0026-5p|novel-m0047-5p	0.0307964	SPBC1709.06	tRNA-dihydrouridine synthase [Trichophyton interdigitale]	-	-	-	-	GO:0005575//cellular_component;GO:0005622//intracellular anatomical structure;GO:0005634//nucleus;GO:0005737//cytoplasm;GO:0005783//endoplasmic reticulum;GO:0005829//cytosol;GO:0012505//endomembrane system;GO:0043226//organelle;GO:0043227//membrane-bounded organelle;GO:0043229//intracellular organelle;GO:0043231//intracellular membrane-bounded organelle	GO:0000166//nucleotide binding;GO:0003674//molecular_function;GO:0003676//nucleic acid binding;GO:0003723//RNA binding;GO:0003725//double-stranded RNA binding;GO:0003824//catalytic activity;GO:0004857//enzyme inhibitor activity;GO:0004860//protein kinase inhibitor activity;GO:0005488//binding;GO:0016491//oxidoreductase activity;GO:0016627//oxidoreductase activity, acting on the CH-CH group of don…	GO:0001932//regulation of protein phosphorylation;GO:0001933//negative regulation of protein phosphorylation;GO:0002943//tRNA dihydrouridine synthesis;GO:0006139//nucleobase-containing compound metabolic process;GO:0006396//RNA processing;GO:0006399//tRNA metabolic process;GO:0006400//tRNA modification;GO:0006469//negative regulation of protein kinase activity;GO:0006725//cellular aromatic compou…
MSTRG.10069.1	g5951	--	--	g6616	0.910591	5	6	2	novel-m0016-3p|novel-m0026-5p	0.0224123	SPCC825.05c	Serine/arginine repetitive matrix protein [Trichophyton interdigitale]	Genetic Information Processing;Genetic Information Processing	Translation;Translation	ko03013//Nucleocytoplasmic transport;ko03015//mRNA surveillance pathway	K13171;K13171	GO:0005575//cellular_component;GO:0005622//intracellular anatomical structure;GO:0005634//nucleus;GO:0005654//nucleoplasm;GO:0005681//spliceosomal complex;GO:0005737//cytoplasm;GO:0005829//cytosol;GO:0016363//nuclear matrix;GO:0016604//nuclear body;GO:0016607//nuclear speck;GO:0031974//membrane-enclosed lumen;GO:0031981//nuclear lumen;GO:0032991//protein-containing complex;GO:0034399//nuclear per…	GO:0003674//molecular_function;GO:0003676//nucleic acid binding;GO:0003677//DNA binding;GO:0003723//RNA binding;GO:0005488//binding;GO:0097159//organic cyclic compound binding;GO:1901363//heterocyclic compound binding	GO:0000003//reproduction;GO:0000375//RNA splicing, via transesterification reactions;GO:0000377//RNA splicing, via transesterification reactions with bulged adenosine as nucleophile;GO:0000381//regulation of alternative mRNA splicing, via spliceosome;GO:0000398//mRNA splicing, via spliceosome;GO:0001654//eye development;GO:0003006//developmental process involved in reproduction;GO:0006139//nucleo…
MSTRG.10069.1	g5951	--	--	g662	0.920133	5	1	1	novel-m0047-5p	0.0446429	noc3	hypothetical protein H109_02935 [Trichophyton interdigitale MR816]	-	-	-	-	GO:0005575//cellular_component;GO:0005622//intracellular anatomical structure;GO:0005634//nucleus;GO:0005654//nucleoplasm;GO:0005656//nuclear pre-replicative complex;GO:0005730//nucleolus;GO:0005737//cytoplasm;GO:0005739//mitochondrion;GO:0016604//nuclear body;GO:0016607//nuclear speck;GO:0030117//membrane coat;GO:0030684//preribosome;GO:0030687//preribosome, large subunit precursor;GO:0030689//N…	GO:0000981//DNA-binding transcription factor activity, RNA polymerase II-specific;GO:0003674//molecular_function;GO:0003682//chromatin binding;GO:0003700//DNA-binding transcription factor activity;GO:0003723//RNA binding;GO:0003968//RNA-directed 5'-3' RNA polymerase activity;GO:0005488//binding;GO:0140110//transcription regulator activity	GO:0006139//nucleobase-containing compound metabolic process;GO:0006259//DNA metabolic process;GO:0006260//DNA replication;GO:0006261//DNA-dependent DNA replication;GO:0006267//pre-replicative complex assembly involved in nuclear cell cycle DNA replication;GO:0006270//DNA replication initiation;GO:0006351//transcription, DNA-templated;GO:0006355//regulation of transcription, DNA-templated;GO:0006…
MSTRG.10069.1	g5951	--	--	g674	0.950172	5	5	3	miR-195-x|miR-7555-z|novel-m0016-3p	0.000426719	aflT	hypothetical protein H101_00315 [Trichophyton interdigitale H6]	-	-	-	-	GO:0005886//plasma membrane;GO:0016020//membrane	GO:0008028//monocarboxylic acid transmembrane transporter activity;GO:0022857//transmembrane transporter activity;GO:0042910//xenobiotic transmembrane transporter activity	GO:0006855//xenobiotic transmembrane transport;GO:0015718//monocarboxylic acid transport;GO:0042908//xenobiotic transport;GO:0055085//transmembrane transport
MSTRG.10069.1	g5951	--	--	g6774	0.972393	5	5	2	miR-7555-z|novel-m0047-5p	0.0152221	GFA1	glutamine-fructose-6-phosphate transaminase (isomerizing) [Trichophyton interdigitale H6]	Metabolism;Metabolism;Metabolism;Metabolism	Global and overview maps;Carbohydrate metabolism;Amino acid metabolism;Global and overview maps	ko01100//Metabolic pathways;ko00520//Amino sugar and nucleotide sugar metabolism;ko00250//Alanine, aspartate and glutamate metabolism;ko01250//Biosynthesis of nucleotide sugars	K00820;K00820;K00820;K00820	GO:0005575//cellular_component;GO:0005622//intracellular anatomical structure;GO:0005737//cytoplasm;GO:0005829//cytosol	GO:0003674//molecular_function;GO:0003824//catalytic activity;GO:0004044//amidophosphoribosyltransferase activity;GO:0004066//asparagine synthase (glutamine-hydrolyzing) activity;GO:0004360//glutamine-fructose-6-phosphate transaminase (isomerizing) activity;GO:0005488//binding;GO:0008483//transaminase activity;GO:0016740//transferase activity;GO:0016769//transferase activity, transferring nitroge…	GO:0000271//polysaccharide biosynthetic process;GO:0005975//carbohydrate metabolic process;GO:0005976//polysaccharide metabolic process;GO:0006002//fructose 6-phosphate metabolic process;GO:0006022//aminoglycan metabolic process;GO:0006023//aminoglycan biosynthetic process;GO:0006030//chitin metabolic process;GO:0006031//chitin biosynthetic process;GO:0006037//cell wall chitin metabolic process;G…
MSTRG.10069.1	g5951	--	--	g68	0.959685	5	6	2	miR-195-x|novel-m0016-3p	0.0224123	Ddc	hypothetical protein H109_01998 [Trichophyton interdigitale MR816]	Metabolism;Metabolism;Metabolism;Metabolism;Metabolism;Metabolism	Global and overview maps;Global and overview maps;Amino acid metabolism;Amino acid metabolism;Amino acid metabolism;Biosynthesis of other secondary metabolites	ko01100//Metabolic pathways;ko01110//Biosynthesis of secondary metabolites;ko00380//Tryptophan metabolism;ko00350//Tyrosine metabolism;ko00360//Phenylalanine metabolism;ko00901//Indole alkaloid biosynthesis	K01593;K01593;K01593;K01593;K01593;K01593	-	GO:0004351//glutamate decarboxylase activity;GO:0004837//tyrosine decarboxylase activity;GO:0016830//carbon-carbon lyase activity;GO:0016831//carboxy-lyase activity;GO:0030170//pyridoxal phosphate binding	GO:0006540//glutamate decarboxylation to succinate;GO:0015940//pantothenate biosynthetic process;GO:0019752//carboxylic acid metabolic process
MSTRG.10069.1	g5951	--	--	g6830	0.903352	5	12	3	miR-195-x|miR-7555-z|novel-m0016-3p	0.00849244	SPAC2E11.16c	alpha,alpha-trehalose phosphate synthase subunit TPS3 [Trichophyton equinum CBS 127.97]	Metabolism;Metabolism;Metabolism	Global and overview maps;Global and overview maps;Carbohydrate metabolism	ko01100//Metabolic pathways;ko01110//Biosynthesis of secondary metabolites;ko00500//Starch and sucrose metabolism	K22337;K22337;K22337	-	GO:0003824//catalytic activity;GO:0003825//alpha,alpha-trehalose-phosphate synthase (UDP-forming) activity;GO:0004805//trehalose-phosphatase activity;GO:0016757//glycosyltransferase activity;GO:0016787//hydrolase activity;GO:0033828//glucosylglycerol-phosphate synthase activity	GO:0005992//trehalose biosynthetic process;GO:0006970//response to osmotic stress;GO:0008152//metabolic process;GO:0009058//biosynthetic process;GO:0051473//glucosylglycerol biosynthetic process
MSTRG.10069.1	g5951	--	--	g6875	0.959019	5	6	2	miR-195-x|novel-m0026-5p	0.0224123	spo5	hypothetical protein H101_07139 [Trichophyton interdigitale H6]	-	-	-	-	GO:0005575//cellular_component;GO:0005622//intracellular anatomical structure;GO:0005634//nucleus;GO:0005737//cytoplasm;GO:0043226//organelle;GO:0043227//membrane-bounded organelle;GO:0043229//intracellular organelle;GO:0043231//intracellular membrane-bounded organelle	GO:0003674//molecular_function;GO:0003676//nucleic acid binding;GO:0003723//RNA binding;GO:0005488//binding;GO:0097159//organic cyclic compound binding;GO:1901363//heterocyclic compound binding	GO:0000003//reproduction;GO:0000226//microtubule cytoskeleton organization;GO:0000280//nuclear division;GO:0003006//developmental process involved in reproduction;GO:0006996//organelle organization;GO:0006997//nucleus organization;GO:0006998//nuclear envelope organization;GO:0007010//cytoskeleton organization;GO:0007017//microtubule-based process;GO:0007049//cell cycle;GO:0007127//meiosis I;GO:00…
MSTRG.10069.1	g5951	--	--	g6927	0.987637	5	7	2	miR-195-x|novel-m0026-5p	0.0307964	rga5	hypothetical protein H109_07903 [Trichophyton interdigitale MR816]	Environmental Information Processing	Signal transduction	ko04011//MAPK signaling pathway - yeast	K19845	GO:0005575//cellular_component;GO:0005622//intracellular anatomical structure;GO:0005737//cytoplasm;GO:0005938//cell cortex;GO:0016020//membrane;GO:0031097//medial cortex;GO:0032153//cell division site;GO:0051286//cell tip;GO:0071944//cell periphery;GO:0099568//cytoplasmic region;GO:0099738//cell cortex region	GO:0003674//molecular_function;GO:0005096//GTPase activator activity;GO:0008047//enzyme activator activity;GO:0030234//enzyme regulator activity;GO:0030695//GTPase regulator activity;GO:0060589//nucleoside-triphosphatase regulator activity;GO:0098772//molecular function regulator	GO:0006109//regulation of carbohydrate metabolic process;GO:0007154//cell communication;GO:0007165//signal transduction;GO:0008150//biological_process;GO:0008360//regulation of cell shape;GO:0009889//regulation of biosynthetic process;GO:0009987//cellular process;GO:0010556//regulation of macromolecule biosynthetic process;GO:0010675//regulation of cellular carbohydrate metabolic process;GO:00109…
MSTRG.10069.1	g5951	--	--	g7004	0.923766	5	7	2	miR-195-x|novel-m0026-5p	0.0307964	-	hypothetical protein TMEN_5715 [Trichophyton mentagrophytes]	-	-	-	-	-	-	-
MSTRG.10069.1	g5951	--	--	g7039	0.958061	5	4	2	miR-195-x|novel-m0047-5p	0.00930392	YAL012W	cystathionine gamma-lyase [Trichophyton equinum CBS 127.97]	Metabolism;Metabolism;Metabolism;Metabolism;Metabolism;Metabolism	Global and overview maps;Global and overview maps;Global and overview maps;Amino acid metabolism;Amino acid metabolism;Metabolism of other amino acids	ko01100//Metabolic pathways;ko01110//Biosynthesis of secondary metabolites;ko01230//Biosynthesis of amino acids;ko00270//Cysteine and methionine metabolism;ko00260//Glycine, serine and threonine metabolism;ko00450//Selenocompound metabolism	K01758;K01758;K01758;K01758;K01758;K01758	GO:0005575//cellular_component;GO:0005622//intracellular anatomical structure;GO:0005634//nucleus;GO:0005737//cytoplasm;GO:0005829//cytosol;GO:0043226//organelle;GO:0043227//membrane-bounded organelle;GO:0043229//intracellular organelle;GO:0043231//intracellular membrane-bounded organelle	GO:0003674//molecular_function;GO:0003824//catalytic activity;GO:0003961//O-acetylhomoserine aminocarboxypropyltransferase activity;GO:0003962//cystathionine gamma-synthase activity;GO:0004121//cystathionine beta-lyase activity;GO:0004123//cystathionine gamma-lyase activity;GO:0004124//cysteine synthase activity;GO:0004400//histidinol-phosphate transaminase activity;GO:0005488//binding;GO:0005515…	GO:0000096//sulfur amino acid metabolic process;GO:0000097//sulfur amino acid biosynthetic process;GO:0000098//sulfur amino acid catabolic process;GO:0000105//histidine biosynthetic process;GO:0001558//regulation of cell growth;GO:0006082//organic acid metabolic process;GO:0006355//regulation of transcription, DNA-templated;GO:0006464//cellular protein modification process;GO:0006518//peptide met…
MSTRG.10069.1	g5951	--	--	g7111	0.935188	5	6	2	novel-m0016-3p|novel-m0047-5p	0.0224123	PAY32	hypothetical protein H109_04750 [Trichophyton interdigitale MR816]	Cellular Processes	Transport and catabolism	ko04146//Peroxisome	K12261	GO:0005575//cellular_component;GO:0005622//intracellular anatomical structure;GO:0005737//cytoplasm;GO:0005777//peroxisome;GO:0005778//peroxisomal membrane;GO:0005829//cytosol;GO:0016020//membrane;GO:0031090//organelle membrane;GO:0031903//microbody membrane;GO:0032991//protein-containing complex;GO:0042579//microbody;GO:0043226//organelle;GO:0043227//membrane-bounded organelle;GO:0043229//intrac…	GO:0000268//peroxisome targeting sequence binding;GO:0003674//molecular_function;GO:0005048//signal sequence binding;GO:0005052//peroxisome matrix targeting signal-1 binding;GO:0005488//binding;GO:0005515//protein binding;GO:0030674//protein-macromolecule adaptor activity;GO:0033218//amide binding;GO:0042277//peptide binding;GO:0060090//molecular adaptor activity	GO:0002119//nematode larval development;GO:0002164//larval development;GO:0006082//organic acid metabolic process;GO:0006605//protein targeting;GO:0006625//protein targeting to peroxisome;GO:0006629//lipid metabolic process;GO:0006631//fatty acid metabolic process;GO:0006635//fatty acid beta-oxidation;GO:0006810//transport;GO:0006886//intracellular protein transport;GO:0006996//organelle organiza…
MSTRG.10069.1	g5951	--	--	g712	0.959701	5	5	2	miR-7555-z|novel-m0016-3p	0.0152221	-	hypothetical protein H101_04622 [Trichophyton interdigitale H6]	-	-	-	-	-	GO:0000981//DNA-binding transcription factor activity, RNA polymerase II-specific;GO:0008270//zinc ion binding	GO:0006355//regulation of transcription, DNA-templated
MSTRG.10069.1	g5951	--	--	g7159	0.914908	5	2	2	miR-7555-z|novel-m0026-5p	0.00160875	tfs1	transcription elongation factor S-II [Trichophyton tonsurans CBS 112818]	-	-	-	-	GO:0005575//cellular_component;GO:0005622//intracellular anatomical structure;GO:0005634//nucleus;GO:0043226//organelle;GO:0043227//membrane-bounded organelle;GO:0043229//intracellular organelle;GO:0043231//intracellular membrane-bounded organelle	GO:0000993//RNA polymerase II complex binding;GO:0001067//transcription regulatory region nucleic acid binding;GO:0001098//basal transcription machinery binding;GO:0001099//basal RNA polymerase II transcription machinery binding;GO:0001139//RNA polymerase II complex recruiting activity;GO:0003674//molecular_function;GO:0003676//nucleic acid binding;GO:0003677//DNA binding;GO:0003711//transcriptio…	GO:0001192//maintenance of transcriptional fidelity during DNA-templated transcription elongation;GO:0001193//maintenance of transcriptional fidelity during DNA-templated transcription elongation from RNA polymerase II promoter;GO:0006139//nucleobase-containing compound metabolic process;GO:0006351//transcription, DNA-templated;GO:0006352//DNA-templated transcription, initiation;GO:0006354//DNA-t…
MSTRG.10069.1	g5951	--	--	g7162	0.959169	5	4	2	miR-195-x|novel-m0047-5p	0.00930392	-	hypothetical protein H109_04791, partial [Trichophyton interdigitale MR816]	-	-	-	-	-	-	-
MSTRG.10069.1	g5951	--	--	g7215	0.986194	5	7	2	miR-195-x|novel-m0026-5p	0.0307964	devR	hypothetical protein TMEN_6478 [Trichophyton mentagrophytes]	-	-	-	-	GO:0005741//mitochondrial outer membrane;GO:0016020//membrane	GO:0000976//transcription cis-regulatory region binding;GO:0000977//RNA polymerase II transcription regulatory region sequence-specific DNA binding;GO:0000978//RNA polymerase II cis-regulatory region sequence-specific DNA binding;GO:0000981//DNA-binding transcription factor activity, RNA polymerase II-specific;GO:0000987//cis-regulatory region sequence-specific DNA binding;GO:0001067//transcripti…	GO:0006355//regulation of transcription, DNA-templated;GO:0006357//regulation of transcription by RNA polymerase II;GO:0008053//mitochondrial fusion;GO:0008150//biological_process;GO:0009889//regulation of biosynthetic process;GO:0009891//positive regulation of biosynthetic process;GO:0009893//positive regulation of metabolic process;GO:0009987//cellular process;GO:0010468//regulation of gene exp…
MSTRG.10069.1	g5951	--	--	g7219	0.955653	5	5	2	miR-195-x|novel-m0016-3p	0.0152221	-	hypothetical protein TEQG_07095 [Trichophyton equinum CBS 127.97]	-	-	-	-	-	-	-
MSTRG.10069.1	g5951	--	--	g7314	0.907669	5	5	2	miR-195-x|novel-m0047-5p	0.0152221	tropH	hypothetical protein H109_04947 [Trichophyton interdigitale MR816]	-	-	-	-	-	GO:0003842//1-pyrroline-5-carboxylate dehydrogenase activity;GO:0003995//acyl-CoA dehydrogenase activity;GO:0004350//glutamate-5-semialdehyde dehydrogenase activity;GO:0004491//methylmalonate-semialdehyde dehydrogenase (acylating) activity;GO:0004777//succinate-semialdehyde dehydrogenase (NAD+) activity;GO:0008802//betaine-aldehyde dehydrogenase activity;GO:0016491//oxidoreductase activity;GO:001…	GO:0006527//arginine catabolic process;GO:0006561//proline biosynthetic process;GO:0006562//proline catabolic process;GO:0008218//bioluminescence;GO:0009447//putrescine catabolic process;GO:0009450//gamma-aminobutyric acid catabolic process;GO:0010124//phenylacetate catabolic process;GO:0010133//proline catabolic process to glutamate;GO:0019285//glycine betaine biosynthetic process from choline;G…
MSTRG.10069.1	g5951	--	--	g7350	0.934898	5	4	2	miR-7555-z|novel-m0047-5p	0.00930392	-	hypothetical protein H101_01286 [Trichophyton interdigitale H6]	-	-	-	-	GO:0031390//Ctf18 RFC-like complex	-	GO:0007064//mitotic sister chromatid cohesion
MSTRG.10069.1	g5951	--	--	g7365	0.960329	5	3	2	miR-195-x|novel-m0047-5p	0.0047385	-	Urease accessory protein UreD [Trichophyton interdigitale]	-	-	-	-	-	-	-
MSTRG.10069.1	g5951	--	--	g7390	0.91822	5	1	1	novel-m0016-3p	0.0446429	-	hypothetical protein H101_01681 [Trichophyton interdigitale H6]	-	-	-	-	-	GO:0042302//structural constituent of cuticle	-
MSTRG.10069.1	g5951	--	--	g7400	0.92062	5	2	2	miR-195-x|miR-7555-z	0.00160875	-	hypothetical protein H101_08127 [Trichophyton interdigitale H6]	-	-	-	-	-	-	-
MSTRG.10069.1	g5951	--	--	g7466	0.937749	5	7	2	miR-195-x|novel-m0016-3p	0.0307964	erf2	hypothetical protein H101_01073 [Trichophyton interdigitale H6]	-	-	-	-	GO:0000139//Golgi membrane;GO:0002178//palmitoyltransferase complex;GO:0005575//cellular_component;GO:0005622//intracellular anatomical structure;GO:0005737//cytoplasm;GO:0005783//endoplasmic reticulum;GO:0005789//endoplasmic reticulum membrane;GO:0005794//Golgi apparatus;GO:0005795//Golgi stack;GO:0005938//cell cortex;GO:0012505//endomembrane system;GO:0016020//membrane;GO:0016021//integral comp…	GO:0003674//molecular_function;GO:0003824//catalytic activity;GO:0016409//palmitoyltransferase activity;GO:0016417//S-acyltransferase activity;GO:0016740//transferase activity;GO:0016746//acyltransferase activity;GO:0016747//acyltransferase activity, transferring groups other than amino-acyl groups;GO:0019706//protein-cysteine S-palmitoyltransferase activity;GO:0019707//protein-cysteine S-acyltra…	GO:0001736//establishment of planar polarity;GO:0001737//establishment of imaginal disc-derived wing hair orientation;GO:0001738//morphogenesis of a polarized epithelium;GO:0002009//morphogenesis of an epithelium;GO:0002165//instar larval or pupal development;GO:0006464//cellular protein modification process;GO:0006497//protein lipidation;GO:0006605//protein targeting;GO:0006612//protein targetin…
MSTRG.10069.1	g5951	--	--	g7573	0.906171	5	6	2	novel-m0016-3p|novel-m0047-5p	0.0224123	-	hypothetical protein H101_00828 [Trichophyton interdigitale H6]	-	-	-	-	GO:0005634//nucleus;GO:0031011//Ino80 complex	-	GO:0006338//chromatin remodeling
MSTRG.10069.1	g5951	--	--	g758	0.924005	5	1	1	miR-7555-z	0.0446429	IRC22	hypothetical protein H101_01187 [Trichophyton interdigitale H6]	-	-	-	-	GO:0005575//cellular_component;GO:0005622//intracellular anatomical structure;GO:0005737//cytoplasm;GO:0005773//vacuole;GO:0005774//vacuolar membrane;GO:0005783//endoplasmic reticulum;GO:0005789//endoplasmic reticulum membrane;GO:0005794//Golgi apparatus;GO:0005886//plasma membrane;GO:0009507//chloroplast;GO:0009534//chloroplast thylakoid;GO:0009535//chloroplast thylakoid membrane;GO:0009536//pla…	-	GO:0006605//protein targeting;GO:0006612//protein targeting to membrane;GO:0006613//cotranslational protein targeting to membrane;GO:0006810//transport;GO:0006886//intracellular protein transport;GO:0006950//response to stress;GO:0006986//response to unfolded protein;GO:0007154//cell communication;GO:0007165//signal transduction;GO:0008104//protein localization;GO:0008150//biological_process;GO:0…
MSTRG.10069.1	g5951	--	--	g7589	0.93978	5	12	3	miR-195-x|miR-7555-z|novel-m0016-3p	0.00849244	MOV10	hypothetical protein H101_00811 [Trichophyton interdigitale H6]	-	-	-	-	GO:0005575//cellular_component;GO:0005622//intracellular anatomical structure;GO:0005737//cytoplasm;GO:0005739//mitochondrion;GO:0005829//cytosol;GO:0009338//exodeoxyribonuclease V complex;GO:0030424//axon;GO:0030425//dendrite;GO:0032991//protein-containing complex;GO:0035770//ribonucleoprotein granule;GO:0036464//cytoplasmic ribonucleoprotein granule;GO:0036477//somatodendritic compartment;GO:00…	GO:0000166//nucleotide binding;GO:0000287//magnesium ion binding;GO:0003674//molecular_function;GO:0003676//nucleic acid binding;GO:0003677//DNA binding;GO:0003678//DNA helicase activity;GO:0003723//RNA binding;GO:0003724//RNA helicase activity;GO:0003824//catalytic activity;GO:0004386//helicase activity;GO:0005488//binding;GO:0005515//protein binding;GO:0005524//ATP binding;GO:0008186//ATP-depen…	GO:0000003//reproduction;GO:0000184//nuclear-transcribed mRNA catabolic process, nonsense-mediated decay;GO:0000226//microtubule cytoskeleton organization;GO:0000280//nuclear division;GO:0000578//embryonic axis specification;GO:0000956//nuclear-transcribed mRNA catabolic process;GO:0002064//epithelial cell development;GO:0002065//columnar/cuboidal epithelial cell differentiation;GO:0002066//colum…
MSTRG.10069.1	g5951	--	--	g7651	0.9154	5	7	2	miR-195-x|novel-m0047-5p	0.0307964	JJJ1	hypothetical protein H109_05157 [Trichophyton interdigitale MR816]	-	-	-	-	GO:0005575//cellular_component;GO:0005622//intracellular anatomical structure;GO:0005634//nucleus;GO:0005681//spliceosomal complex;GO:0005730//nucleolus;GO:0005737//cytoplasm;GO:0005739//mitochondrion;GO:0005829//cytosol;GO:0005840//ribosome;GO:0030684//preribosome;GO:0030687//preribosome, large subunit precursor;GO:0031974//membrane-enclosed lumen;GO:0031981//nuclear lumen;GO:0032991//protein-co…	GO:0001671//ATPase activator activity;GO:0003674//molecular_function;GO:0003676//nucleic acid binding;GO:0003723//RNA binding;GO:0005488//binding;GO:0005515//protein binding;GO:0005524//ATP binding;GO:0008047//enzyme activator activity;GO:0008270//zinc ion binding;GO:0030234//enzyme regulator activity;GO:0030544//Hsp70 protein binding;GO:0031072//heat shock protein binding;GO:0043167//ion binding…	GO:0000003//reproduction;GO:0000054//ribosomal subunit export from nucleus;GO:0000055//ribosomal large subunit export from nucleus;GO:0000398//mRNA splicing, via spliceosome;GO:0006139//nucleobase-containing compound metabolic process;GO:0006364//rRNA processing;GO:0006396//RNA processing;GO:0006403//RNA localization;GO:0006405//RNA export from nucleus;GO:0006457//protein folding;GO:0006611//prot…
MSTRG.10069.1	g5951	--	--	g7654	0.961325	5	6	2	novel-m0016-3p|novel-m0026-5p	0.0224123	SPAC6B12.07c	hypothetical protein H109_05160 [Trichophyton interdigitale MR816]	-	-	-	-	GO:0005575//cellular_component;GO:0005622//intracellular anatomical structure;GO:0005634//nucleus;GO:0005680//anaphase-promoting complex;GO:0019867//outer membrane;GO:0043226//organelle;GO:0043227//membrane-bounded organelle;GO:0043229//intracellular organelle;GO:0043231//intracellular membrane-bounded organelle	GO:0003674//molecular_function;GO:0003697//single-stranded DNA binding;GO:0003723//RNA binding;GO:0003824//catalytic activity;GO:0004842//ubiquitin-protein transferase activity;GO:0005488//binding;GO:0005515//protein binding;GO:0008270//zinc ion binding;GO:0016740//transferase activity;GO:0019787//ubiquitin-like protein transferase activity;GO:0019899//enzyme binding;GO:0031624//ubiquitin conjuga…	GO:0000209//protein polyubiquitination;GO:0006139//nucleobase-containing compound metabolic process;GO:0006281//DNA repair;GO:0006301//postreplication repair;GO:0006310//DNA recombination;GO:0006351//transcription, DNA-templated;GO:0006355//regulation of transcription, DNA-templated;GO:0006357//regulation of transcription by RNA polymerase II;GO:0006464//cellular protein modification process;GO:0…
MSTRG.10069.1	g5951	--	--	g7679	0.977857	5	6	2	miR-195-x|miR-7555-z	0.0224123	-	hypothetical protein H109_07749 [Trichophyton interdigitale MR816]	-	-	-	-	-	-	-
MSTRG.10069.1	g5951	--	--	g7688	0.937818	5	6	2	miR-195-x|novel-m0047-5p	0.0224123	obp1	oxysterol-binding protein-like protein [Trichophyton mentagrophytes]	-	-	-	-	-	GO:0003674//molecular_function;GO:0005488//binding;GO:0005496//steroid binding;GO:0008142//oxysterol binding;GO:0008289//lipid binding;GO:0032934//sterol binding;GO:0097159//organic cyclic compound binding	GO:0006629//lipid metabolic process;GO:0006810//transport;GO:0006869//lipid transport;GO:0008150//biological_process;GO:0008152//metabolic process;GO:0009987//cellular process;GO:0010876//lipid localization;GO:0015850//organic hydroxy compound transport;GO:0015918//sterol transport;GO:0016043//cellular component organization;GO:0033036//macromolecule localization;GO:0044238//primary metabolic pro…
MSTRG.10069.1	g5951	--	--	g8	0.947682	5	5	2	miR-7555-z|novel-m0047-5p	0.0152221	ash2	hypothetical protein H101_02021 [Trichophyton interdigitale H6]	-	-	-	-	GO:0000228//nuclear chromosome;GO:0000781//chromosome, telomeric region;GO:0000785//chromatin;GO:0000791//euchromatin;GO:0005575//cellular_component;GO:0005622//intracellular anatomical structure;GO:0005634//nucleus;GO:0005654//nucleoplasm;GO:0005694//chromosome;GO:0005700//polytene chromosome;GO:0005703//polytene chromosome puff;GO:0031974//membrane-enclosed lumen;GO:0031981//nuclear lumen;GO:00…	GO:0001067//transcription regulatory region nucleic acid binding;GO:0003674//molecular_function;GO:0003676//nucleic acid binding;GO:0003677//DNA binding;GO:0003682//chromatin binding;GO:0003824//catalytic activity;GO:0004842//ubiquitin-protein transferase activity;GO:0005488//binding;GO:0005515//protein binding;GO:0008013//beta-catenin binding;GO:0008168//methyltransferase activity;GO:0008170//N-…	GO:0000003//reproduction;GO:0000723//telomere maintenance;GO:0000902//cell morphogenesis;GO:0000904//cell morphogenesis involved in differentiation;GO:0001932//regulation of protein phosphorylation;GO:0001933//negative regulation of protein phosphorylation;GO:0002009//morphogenesis of an epithelium;GO:0002164//larval development;GO:0002165//instar larval or pupal development;GO:0002168//instar la…
MSTRG.10069.1	g5951	--	--	g816	0.930085	5	1	1	miR-195-x	0.0446429	sdnS	hypothetical protein H109_02777 [Trichophyton interdigitale MR816]	-	-	-	-	GO:0005634//nucleus;GO:0005672//transcription factor TFIIA complex	GO:0000981//DNA-binding transcription factor activity, RNA polymerase II-specific;GO:0003677//DNA binding;GO:0004879//nuclear receptor activity;GO:0005496//steroid binding;GO:0008270//zinc ion binding	GO:0006351//transcription, DNA-templated;GO:0006355//regulation of transcription, DNA-templated;GO:0006367//transcription initiation from RNA polymerase II promoter;GO:0030521//androgen receptor signaling pathway
MSTRG.10069.1	g5951	--	--	g833	0.93448	5	1	1	miR-7555-z	0.0446429	-	37S ribosomal protein Mrp17 [Trichophyton tonsurans CBS 112818]	Genetic Information Processing	Translation	ko03010//Ribosome	K02990	GO:0000313//organellar ribosome;GO:0000314//organellar small ribosomal subunit;GO:0005575//cellular_component;GO:0005622//intracellular anatomical structure;GO:0005737//cytoplasm;GO:0005739//mitochondrion;GO:0005740//mitochondrial envelope;GO:0005743//mitochondrial inner membrane;GO:0005759//mitochondrial matrix;GO:0005761//mitochondrial ribosome;GO:0005763//mitochondrial small ribosomal subunit;…	GO:0003674//molecular_function;GO:0003676//nucleic acid binding;GO:0003723//RNA binding;GO:0003735//structural constituent of ribosome;GO:0005198//structural molecule activity;GO:0005488//binding;GO:0019843//rRNA binding;GO:0070181//small ribosomal subunit rRNA binding;GO:0097159//organic cyclic compound binding;GO:1901363//heterocyclic compound binding	GO:0006412//translation;GO:0006414//translational elongation;GO:0006415//translational termination;GO:0006518//peptide metabolic process;GO:0006807//nitrogen compound metabolic process;GO:0008150//biological_process;GO:0008152//metabolic process;GO:0009058//biosynthetic process;GO:0009059//macromolecule biosynthetic process;GO:0009987//cellular process;GO:0010467//gene expression;GO:0016043//cell…
MSTRG.10069.1	g5951	--	--	g880	0.923501	5	8	3	novel-m0016-3p|novel-m0026-5p|novel-m0047-5p	0.00229045	aclZ	hypothetical protein H101_01359 [Trichophyton interdigitale H6]	-	-	-	-	GO:0005634//nucleus	GO:0000981//DNA-binding transcription factor activity, RNA polymerase II-specific;GO:0003677//DNA binding;GO:0008270//zinc ion binding	GO:0006355//regulation of transcription, DNA-templated;GO:0045122//aflatoxin biosynthetic process
MSTRG.10069.1	g5951	--	--	g884	0.93925	5	5	2	miR-195-x|novel-m0047-5p	0.0152221	rng3	hypothetical protein H109_02713 [Trichophyton interdigitale MR816]	-	-	-	-	GO:0005575//cellular_component;GO:0005622//intracellular anatomical structure;GO:0005737//cytoplasm;GO:0005826//actomyosin contractile ring;GO:0005844//polysome;GO:0005856//cytoskeleton;GO:0005938//cell cortex;GO:0015629//actin cytoskeleton;GO:0016459//myosin complex;GO:0030479//actin cortical patch;GO:0030863//cortical cytoskeleton;GO:0030864//cortical actin cytoskeleton;GO:0032153//cell divisio…	GO:0000166//nucleotide binding;GO:0003674//molecular_function;GO:0003774//cytoskeletal motor activity;GO:0003777//microtubule motor activity;GO:0003779//actin binding;GO:0003824//catalytic activity;GO:0005488//binding;GO:0005515//protein binding;GO:0005524//ATP binding;GO:0008017//microtubule binding;GO:0008092//cytoskeletal protein binding;GO:0015631//tubulin binding;GO:0016462//pyrophosphatase …	GO:0000003//reproduction;GO:0000278//mitotic cell cycle;GO:0000281//mitotic cytokinesis;GO:0000910//cytokinesis;GO:0000912//assembly of actomyosin apparatus involved in cytokinesis;GO:0000915//actomyosin contractile ring assembly;GO:0000917//division septum assembly;GO:0003006//developmental process involved in reproduction;GO:0006403//RNA localization;GO:0006928//movement of cell or subcellular …
MSTRG.10069.1	g5951	--	--	g919	0.929637	5	1	1	miR-195-x	0.0446429	TRX1	thioredoxin [Trichophyton interdigitale H6]	-	-	-	-	GO:0005575//cellular_component;GO:0005622//intracellular anatomical structure;GO:0005737//cytoplasm;GO:0030288//outer membrane-bounded periplasmic space	GO:0003674//molecular_function;GO:0003756//protein disulfide isomerase activity;GO:0003824//catalytic activity;GO:0004791//thioredoxin-disulfide reductase activity;GO:0009055//electron transfer activity;GO:0015035//protein-disulfide reductase activity;GO:0015036//disulfide oxidoreductase activity;GO:0016209//antioxidant activity;GO:0016491//oxidoreductase activity;GO:0016651//oxidoreductase activ…	GO:0000096//sulfur amino acid metabolic process;GO:0000097//sulfur amino acid biosynthetic process;GO:0000103//sulfate assimilation;GO:0000302//response to reactive oxygen species;GO:0006082//organic acid metabolic process;GO:0006457//protein folding;GO:0006520//cellular amino acid metabolic process;GO:0006555//methionine metabolic process;GO:0006662//glycerol ether metabolic process;GO:0006790//…
MSTRG.10112.1	MSTRG.10112	--	--	MSTRG.12199	0.90831	3	7	2	miR-12010-z|miR-124-z	0.00982801	--	KDB23263.1 taxid=1215338 hypothetical protein H109_04861 [Trichophyton interdigitale MR816]	-	-	-	-	-	-	-
MSTRG.10112.1	MSTRG.10112	--	--	MSTRG.2349	0.939808	3	6	2	miR-12010-z|miR-124-z	0.00706388	--	EGE01611.1 taxid=559882 hypothetical protein TEQG_00657 [Trichophyton equinum CBS 127.97]	-	-	-	-	GO:0019013//viral nucleocapsid	GO:0003723//RNA binding	-
MSTRG.10112.1	MSTRG.10112	--	--	g116	0.982728	3	1	1	miR-411-z	0.0267857	ykt6	uncharacterized protein TERG_05470 [Trichophyton rubrum CBS 118892]	Cellular Processes;Genetic Information Processing	Transport and catabolism;Folding, sorting and degradation	ko04138//Autophagy - yeast;ko04130//SNARE interactions in vesicular transport	K08516;K08516	GO:0000139//Golgi membrane;GO:0000322//storage vacuole;GO:0000323//lytic vacuole;GO:0000324//fungal-type vacuole;GO:0005575//cellular_component;GO:0005622//intracellular anatomical structure;GO:0005737//cytoplasm;GO:0005739//mitochondrion;GO:0005768//endosome;GO:0005773//vacuole;GO:0005783//endoplasmic reticulum;GO:0005793//endoplasmic reticulum-Golgi intermediate compartment;GO:0005794//Golgi ap…	GO:0000149//SNARE binding;GO:0003674//molecular_function;GO:0003824//catalytic activity;GO:0005484//SNAP receptor activity;GO:0005488//binding;GO:0005515//protein binding;GO:0016409//palmitoyltransferase activity;GO:0016417//S-acyltransferase activity;GO:0016740//transferase activity;GO:0016746//acyltransferase activity;GO:0016747//acyltransferase activity, transferring groups other than amino-ac…	GO:0006810//transport;GO:0006886//intracellular protein transport;GO:0006887//exocytosis;GO:0006888//endoplasmic reticulum to Golgi vesicle-mediated transport;GO:0006890//retrograde vesicle-mediated transport, Golgi to endoplasmic reticulum;GO:0006891//intra-Golgi vesicle-mediated transport;GO:0006903//vesicle targeting;GO:0006904//vesicle docking involved in exocytosis;GO:0006906//vesicle fusion…
MSTRG.10112.1	MSTRG.10112	--	--	g1440	0.97526	3	1	1	miR-12010-z	0.0267857	-	hypothetical protein H101_07438 [Trichophyton interdigitale H6]	-	-	-	-	-	-	-
MSTRG.10112.1	MSTRG.10112	--	--	g1443	0.958778	3	11	2	miR-12010-z|miR-124-z	0.0250965	SPBC354.08c	hypothetical protein H109_01417 [Trichophyton interdigitale MR816]	-	-	-	-	GO:0005575//cellular_component;GO:0005886//plasma membrane;GO:0005887//integral component of plasma membrane;GO:0016020//membrane;GO:0016021//integral component of membrane;GO:0031224//intrinsic component of membrane;GO:0031226//intrinsic component of plasma membrane;GO:0071944//cell periphery	-	GO:0006810//transport;GO:0006811//ion transport;GO:0006892//post-Golgi vesicle-mediated transport;GO:0006893//Golgi to plasma membrane transport;GO:0008150//biological_process;GO:0016192//vesicle-mediated transport;GO:0048193//Golgi vesicle transport;GO:0051179//localization;GO:0051234//establishment of localization;GO:0098876//vesicle-mediated transport to the plasma membrane
MSTRG.10112.1	MSTRG.10112	--	--	g1476	0.956008	3	8	2	miR-12010-z|miR-124-z	0.0130221	-	hypothetical protein H101_04417 [Trichophyton interdigitale H6]	-	-	-	-	-	-	-
MSTRG.10112.1	MSTRG.10112	--	--	g1537	0.953777	3	6	2	miR-12010-z|miR-411-z	0.00706388	YPL057C	mannosyl phosphorylinositol ceramide synthase SUR1 [Trichophyton equinum CBS 127.97]	-	-	-	-	-	-	-
MSTRG.10112.1	MSTRG.10112	--	--	g1653	0.983676	3	6	2	miR-12010-z|miR-124-z	0.00706388	Mfsd10	hypothetical protein H101_01143 [Trichophyton interdigitale H6]	-	-	-	-	GO:0005575//cellular_component;GO:0005622//intracellular anatomical structure;GO:0005737//cytoplasm;GO:0005886//plasma membrane;GO:0005903//brush border;GO:0012506//vesicle membrane;GO:0016020//membrane;GO:0016021//integral component of membrane;GO:0030659//cytoplasmic vesicle membrane;GO:0031090//organelle membrane;GO:0031224//intrinsic component of membrane;GO:0031253//cell projection membrane;…	GO:0003674//molecular_function;GO:0005215//transporter activity;GO:0005351//carbohydrate:proton symporter activity;GO:0008493//tetracycline transmembrane transporter activity;GO:0008509//anion transmembrane transporter activity;GO:0008514//organic anion transmembrane transporter activity;GO:0015075//ion transmembrane transporter activity;GO:0015098//molybdate ion transmembrane transporter activit…	GO:0000003//reproduction;GO:0003006//developmental process involved in reproduction;GO:0006810//transport;GO:0006811//ion transport;GO:0006820//anion transport;GO:0006855//xenobiotic transmembrane transport;GO:0006915//apoptotic process;GO:0007276//gamete generation;GO:0007281//germ cell development;GO:0007292//female gamete generation;GO:0008150//biological_process;GO:0008219//cell death;GO:0008…
MSTRG.10112.1	MSTRG.10112	--	--	g1775	0.98176	3	6	2	miR-12010-z|miR-411-z	0.00706388	-	hypothetical protein TMEN_4172 [Trichophyton mentagrophytes]	-	-	-	-	-	-	-
MSTRG.10112.1	MSTRG.10112	--	--	g1905	0.958776	3	1	1	miR-411-z	0.0267857	-	phosphotransferase enzyme family protein [Trichophyton equinum CBS 127.97]	-	-	-	-	-	GO:0004674//protein serine/threonine kinase activity	-
MSTRG.10112.1	MSTRG.10112	--	--	g2234	0.976407	3	7	2	miR-12010-z|miR-124-z	0.00982801	SPAC11D3.07c	hypothetical protein H109_03430 [Trichophyton interdigitale MR816]	-	-	-	-	-	GO:0000981//DNA-binding transcription factor activity, RNA polymerase II-specific;GO:0003677//DNA binding;GO:0008270//zinc ion binding	GO:0006351//transcription, DNA-templated;GO:0006355//regulation of transcription, DNA-templated
MSTRG.10112.1	MSTRG.10112	--	--	g2376	0.933078	3	1	1	miR-12010-z	0.0267857	-	hypothetical protein H109_07162 [Trichophyton interdigitale MR816]	-	-	-	-	-	-	-
MSTRG.10112.1	MSTRG.10112	--	--	g2448	0.937821	3	1	1	miR-411-z	0.0267857	TVP23	golgi apparatus membrane protein tvp23 [Trichophyton equinum CBS 127.97]	-	-	-	-	GO:0000139//Golgi membrane;GO:0005575//cellular_component;GO:0005622//intracellular anatomical structure;GO:0005737//cytoplasm;GO:0005768//endosome;GO:0005769//early endosome;GO:0005794//Golgi apparatus;GO:0005802//trans-Golgi network;GO:0010008//endosome membrane;GO:0012505//endomembrane system;GO:0016020//membrane;GO:0016021//integral component of membrane;GO:0030173//integral component of Golg…	GO:0003674//molecular_function	GO:0000902//cell morphogenesis;GO:0002790//peptide secretion;GO:0006810//transport;GO:0006996//organelle organization;GO:0007030//Golgi organization;GO:0008104//protein localization;GO:0008150//biological_process;GO:0009306//protein secretion;GO:0009653//anatomical structure morphogenesis;GO:0009826//unidimensional cell growth;GO:0009987//cellular process;GO:0010256//endomembrane system organizat…
MSTRG.10112.1	MSTRG.10112	--	--	g2733	0.924837	3	7	2	miR-124-z|miR-411-z	0.00982801	-	serine/threonine protein kinase [Trichophyton interdigitale H6]	-	-	-	-	-	GO:0004672//protein kinase activity;GO:0005515//protein binding;GO:0005524//ATP binding	GO:0006468//protein phosphorylation
MSTRG.10112.1	MSTRG.10112	--	--	g2881	0.963423	3	10	2	miR-12010-z|miR-411-z	0.0206652	bbp	branchpoint-bridging protein [Trichophyton interdigitale H6]	-	-	-	-	GO:0000243//commitment complex;GO:0005575//cellular_component;GO:0005622//intracellular anatomical structure;GO:0005634//nucleus;GO:0005654//nucleoplasm;GO:0005681//spliceosomal complex;GO:0005684//U2-type spliceosomal complex;GO:0005737//cytoplasm;GO:0005829//cytosol;GO:0005840//ribosome;GO:0016604//nuclear body;GO:0031974//membrane-enclosed lumen;GO:0031981//nuclear lumen;GO:0032991//protein-co…	GO:0003674//molecular_function;GO:0003676//nucleic acid binding;GO:0003712//transcription coregulator activity;GO:0003714//transcription corepressor activity;GO:0003723//RNA binding;GO:0004654//polyribonucleotide nucleotidyltransferase activity;GO:0005488//binding;GO:0005515//protein binding;GO:0008270//zinc ion binding;GO:0036002//pre-mRNA binding;GO:0042802//identical protein binding;GO:0043167…	GO:0000003//reproduction;GO:0000245//spliceosomal complex assembly;GO:0000375//RNA splicing, via transesterification reactions;GO:0000377//RNA splicing, via transesterification reactions with bulged adenosine as nucleophile;GO:0000380//alternative mRNA splicing, via spliceosome;GO:0000389//mRNA 3'-splice site recognition;GO:0000398//mRNA splicing, via spliceosome;GO:0003006//developmental process…
MSTRG.10112.1	MSTRG.10112	--	--	g3245	0.96672	3	13	3	miR-12010-z|miR-124-z|miR-411-z	0.00125483	glnA	glutamine synthetase [Trichophyton mentagrophytes]	Metabolism;Metabolism;Metabolism;Metabolism;Metabolism;Metabolism;Metabolism	Global and overview maps;Global and overview maps;Global and overview maps;Carbohydrate metabolism;Amino acid metabolism;Amino acid metabolism;Energy metabolism	ko01100//Metabolic pathways;ko01110//Biosynthesis of secondary metabolites;ko01230//Biosynthesis of amino acids;ko00630//Glyoxylate and dicarboxylate metabolism;ko00250//Alanine, aspartate and glutamate metabolism;ko00220//Arginine biosynthesis;ko00910//Nitrogen metabolism	K01915;K01915;K01915;K01915;K01915;K01915;K01915	GO:0005575//cellular_component;GO:0005622//intracellular anatomical structure;GO:0005634//nucleus;GO:0005654//nucleoplasm;GO:0016592//mediator complex;GO:0031974//membrane-enclosed lumen;GO:0031981//nuclear lumen;GO:0032991//protein-containing complex;GO:0043226//organelle;GO:0043227//membrane-bounded organelle;GO:0043229//intracellular organelle;GO:0043231//intracellular membrane-bounded organel…	GO:0003712//transcription coregulator activity;GO:0003924//GTPase activity;GO:0004356//glutamate-ammonia ligase activity;GO:0005525//GTP binding	GO:0001932//regulation of protein phosphorylation;GO:0001934//positive regulation of protein phosphorylation;GO:0006139//nucleobase-containing compound metabolic process;GO:0006351//transcription, DNA-templated;GO:0006355//regulation of transcription, DNA-templated;GO:0006357//regulation of transcription by RNA polymerase II;GO:0006542//glutamine biosynthetic process;GO:0006725//cellular aromatic…
MSTRG.10112.1	MSTRG.10112	--	--	g3608	0.952528	3	10	2	miR-12010-z|miR-124-z	0.0206652	-	hypothetical protein H101_04287 [Trichophyton interdigitale H6]	-	-	-	-	-	-	-
MSTRG.10112.1	MSTRG.10112	--	--	g4452	0.96893	3	6	2	miR-124-z|miR-411-z	0.00706388	MEP1	hypothetical protein H101_01460 [Trichophyton interdigitale H6]	-	-	-	-	GO:0005575//cellular_component;GO:0005886//plasma membrane;GO:0005887//integral component of plasma membrane;GO:0016020//membrane;GO:0016021//integral component of membrane;GO:0031224//intrinsic component of membrane;GO:0031226//intrinsic component of plasma membrane;GO:0071944//cell periphery	GO:0003674//molecular_function;GO:0005215//transporter activity;GO:0005275//amine transmembrane transporter activity;GO:0008324//cation transmembrane transporter activity;GO:0008519//ammonium transmembrane transporter activity;GO:0015075//ion transmembrane transporter activity;GO:0015101//organic cation transmembrane transporter activity;GO:0015200//methylammonium transmembrane transporter activi…	GO:0006810//transport;GO:0006811//ion transport;GO:0006812//cation transport;GO:0008150//biological_process;GO:0015695//organic cation transport;GO:0015696//ammonium transport;GO:0015837//amine transport;GO:0015843//methylammonium transport;GO:0019755//one-carbon compound transport;GO:0034220//ion transmembrane transport;GO:0051179//localization;GO:0051234//establishment of localization;GO:005508…
MSTRG.10112.1	MSTRG.10112	--	--	g4531	0.956572	3	12	2	miR-12010-z|miR-411-z	0.0299228	SPAC2C4.17c	serine/threonine protein kinase [Trichophyton tonsurans CBS 112818]	-	-	-	-	GO:0005575//cellular_component;GO:0005622//intracellular anatomical structure;GO:0005737//cytoplasm;GO:0005783//endoplasmic reticulum;GO:0005789//endoplasmic reticulum membrane;GO:0005938//cell cortex;GO:0012505//endomembrane system;GO:0016020//membrane;GO:0016021//integral component of membrane;GO:0031224//intrinsic component of membrane;GO:0031984//organelle subcompartment;GO:0032541//cortical …	GO:0003674//molecular_function;GO:0005215//transporter activity;GO:0005216//ion channel activity;GO:0005261//cation channel activity;GO:0005262//calcium channel activity;GO:0005488//binding;GO:0005509//calcium ion binding;GO:0008324//cation transmembrane transporter activity;GO:0008381//mechanosensitive ion channel activity;GO:0015075//ion transmembrane transporter activity;GO:0015085//calcium io…	GO:0006810//transport;GO:0006811//ion transport;GO:0006812//cation transport;GO:0006816//calcium ion transport;GO:0006873//cellular ion homeostasis;GO:0006874//cellular calcium ion homeostasis;GO:0006875//cellular metal ion homeostasis;GO:0006884//cell volume homeostasis;GO:0008150//biological_process;GO:0008361//regulation of cell size;GO:0009987//cellular process;GO:0016043//cellular component …
MSTRG.10112.1	MSTRG.10112	--	--	g4553	0.939317	3	1	1	miR-12010-z	0.0267857	-	hypothetical protein H101_07201 [Trichophyton interdigitale H6]	Cellular Processes	Cell growth and death	ko04113//Meiosis - yeast	K12769	-	GO:0003677//DNA binding	-
MSTRG.10112.1	MSTRG.10112	--	--	g4823	0.939228	3	1	1	miR-411-z	0.0267857	VTC1	vacuolar transporter chaperone 1 [Trichophyton rubrum CBS 118892]	-	-	-	-	GO:0000322//storage vacuole;GO:0000323//lytic vacuole;GO:0000324//fungal-type vacuole;GO:0000329//fungal-type vacuole membrane;GO:0005575//cellular_component;GO:0005622//intracellular anatomical structure;GO:0005737//cytoplasm;GO:0005773//vacuole;GO:0005774//vacuolar membrane;GO:0005783//endoplasmic reticulum;GO:0012505//endomembrane system;GO:0016020//membrane;GO:0016021//integral component of m…	GO:0003674//molecular_function;GO:0003676//nucleic acid binding;GO:0003723//RNA binding;GO:0003729//mRNA binding;GO:0005488//binding;GO:0030234//enzyme regulator activity;GO:0030695//GTPase regulator activity;GO:0060589//nucleoside-triphosphatase regulator activity;GO:0097159//organic cyclic compound binding;GO:0098772//molecular function regulator;GO:1901363//heterocyclic compound binding	GO:0006082//organic acid metabolic process;GO:0006793//phosphorus metabolic process;GO:0006797//polyphosphate metabolic process;GO:0006799//polyphosphate biosynthetic process;GO:0006810//transport;GO:0006914//autophagy;GO:0006996//organelle organization;GO:0007033//vacuole organization;GO:0007034//vacuolar transport;GO:0007049//cell cycle;GO:0007154//cell communication;GO:0007165//signal transduc…
MSTRG.10112.1	MSTRG.10112	--	--	g4910	0.979198	3	8	2	miR-124-z|miR-411-z	0.0130221	prnB	Proline specific permease [Trichophyton interdigitale]	-	-	-	-	GO:0005886//plasma membrane;GO:0016020//membrane	GO:0015185//gamma-aminobutyric acid transmembrane transporter activity;GO:0022857//transmembrane transporter activity	GO:0006865//amino acid transport;GO:0015812//gamma-aminobutyric acid transport;GO:0055085//transmembrane transport
MSTRG.10112.1	MSTRG.10112	--	--	g5147	0.959854	3	5	2	miR-12010-z|miR-124-z	0.0047385	YCR046	HAL protein kinase [Trichophyton interdigitale MR816]	-	-	-	-	-	GO:0004672//protein kinase activity;GO:0004674//protein serine/threonine kinase activity;GO:0005524//ATP binding	GO:0006468//protein phosphorylation
MSTRG.10112.1	MSTRG.10112	--	--	g535	0.911636	3	1	1	miR-12010-z	0.0267857	-	hypothetical protein GY631_2025 [Trichophyton interdigitale]	-	-	-	-	-	-	-
MSTRG.10112.1	MSTRG.10112	--	--	g5368	0.951682	3	1	1	miR-411-z	0.0267857	PMP47B	hypothetical protein H101_03763 [Trichophyton interdigitale H6]	Cellular Processes	Transport and catabolism	ko04146//Peroxisome	K13354	GO:0005575//cellular_component;GO:0005622//intracellular anatomical structure;GO:0005737//cytoplasm;GO:0005739//mitochondrion;GO:0005740//mitochondrial envelope;GO:0005743//mitochondrial inner membrane;GO:0005773//vacuole;GO:0005774//vacuolar membrane;GO:0005777//peroxisome;GO:0005778//peroxisomal membrane;GO:0005779//integral component of peroxisomal membrane;GO:0009514//glyoxysome;GO:0016020//m…	GO:0000295//adenine nucleotide transmembrane transporter activity;GO:0003674//molecular_function;GO:0005215//transporter activity;GO:0005346//purine ribonucleotide transmembrane transporter activity;GO:0005347//ATP transmembrane transporter activity;GO:0005488//binding;GO:0005515//protein binding;GO:0008324//cation transmembrane transporter activity;GO:0008509//anion transmembrane transporter act…	GO:0001561//fatty acid alpha-oxidation;GO:0006082//organic acid metabolic process;GO:0006629//lipid metabolic process;GO:0006631//fatty acid metabolic process;GO:0006635//fatty acid beta-oxidation;GO:0006810//transport;GO:0006811//ion transport;GO:0006812//cation transport;GO:0006820//anion transport;GO:0006839//mitochondrial transport;GO:0006855//xenobiotic transmembrane transport;GO:0006862//nu…
MSTRG.10112.1	MSTRG.10112	--	--	g5400	0.952503	3	13	2	miR-12010-z|miR-411-z	0.0351351	SPCC1672.11c	hypothetical protein H101_02794 [Trichophyton interdigitale H6]	-	-	-	-	GO:0000322//storage vacuole;GO:0000323//lytic vacuole;GO:0000324//fungal-type vacuole;GO:0000329//fungal-type vacuole membrane;GO:0005575//cellular_component;GO:0005622//intracellular anatomical structure;GO:0005737//cytoplasm;GO:0005773//vacuole;GO:0005774//vacuolar membrane;GO:0005886//plasma membrane;GO:0005887//integral component of plasma membrane;GO:0016020//membrane;GO:0016021//integral co…	GO:0000166//nucleotide binding;GO:0003674//molecular_function;GO:0003824//catalytic activity;GO:0005215//transporter activity;GO:0005375//copper ion transmembrane transporter activity;GO:0005388//P-type calcium transporter activity;GO:0005488//binding;GO:0005524//ATP binding;GO:0008324//cation transmembrane transporter activity;GO:0008553//P-type proton-exporting transporter activity;GO:0008556//…	GO:0006810//transport;GO:0006811//ion transport;GO:0006812//cation transport;GO:0006813//potassium ion transport;GO:0006816//calcium ion transport;GO:0006825//copper ion transport;GO:0006873//cellular ion homeostasis;GO:0006874//cellular calcium ion homeostasis;GO:0006875//cellular metal ion homeostasis;GO:0008150//biological_process;GO:0009987//cellular process;GO:0015691//cadmium ion transport;…
MSTRG.10112.1	MSTRG.10112	--	--	g5526	0.924428	3	5	2	miR-124-z|miR-411-z	0.0047385	TPN1	hypothetical protein H101_05891 [Trichophyton interdigitale H6]	-	-	-	-	GO:0016020//membrane	GO:0022857//transmembrane transporter activity	GO:0055085//transmembrane transport
MSTRG.10112.1	MSTRG.10112	--	--	g5958	0.948974	3	13	2	miR-12010-z|miR-411-z	0.0351351	-	hypothetical protein H109_07147 [Trichophyton interdigitale MR816]	-	-	-	-	-	-	-
MSTRG.10112.1	MSTRG.10112	--	--	g6023	0.959214	3	1	1	miR-124-z	0.0267857	-	hypothetical protein H101_07752 [Trichophyton interdigitale H6]	-	-	-	-	-	-	-
MSTRG.10112.1	MSTRG.10112	--	--	g6385	0.926277	3	8	2	miR-12010-z|miR-124-z	0.0130221	hxA	xanthine dehydrogenase [Trichophyton interdigitale MR816]	Metabolism;Metabolism;Metabolism;Cellular Processes;Metabolism;Metabolism	Global and overview maps;Global and overview maps;Nucleotide metabolism;Transport and catabolism;Global and overview maps;Biosynthesis of other secondary metabolites	ko01100//Metabolic pathways;ko01110//Biosynthesis of secondary metabolites;ko00230//Purine metabolism;ko04146//Peroxisome;ko01232//Nucleotide metabolism;ko00232//Caffeine metabolism	K00106;K00106;K00106;K00106;K00106;K00106	GO:0005575//cellular_component;GO:0005622//intracellular anatomical structure;GO:0005737//cytoplasm;GO:0005777//peroxisome;GO:0005829//cytosol;GO:0042579//microbody;GO:0043226//organelle;GO:0043227//membrane-bounded organelle;GO:0043229//intracellular organelle;GO:0043231//intracellular membrane-bounded organelle	GO:0000166//nucleotide binding;GO:0003674//molecular_function;GO:0003824//catalytic activity;GO:0004854//xanthine dehydrogenase activity;GO:0004855//xanthine oxidase activity;GO:0005488//binding;GO:0005506//iron ion binding;GO:0005507//copper ion binding;GO:0009055//electron transfer activity;GO:0016491//oxidoreductase activity;GO:0016614//oxidoreductase activity, acting on CH-OH group of donors;…	GO:0006091//generation of precursor metabolites and energy;GO:0006139//nucleobase-containing compound metabolic process;GO:0006144//purine nucleobase metabolic process;GO:0006145//purine nucleobase catabolic process;GO:0006725//cellular aromatic compound metabolic process;GO:0006807//nitrogen compound metabolic process;GO:0008150//biological_process;GO:0008152//metabolic process;GO:0009056//catab…
MSTRG.10112.1	MSTRG.10112	--	--	g6583	0.942063	3	2	2	miR-12010-z|miR-411-z	0.000482625	ipp1	Inorganic pyrophosphatase [Trichophyton interdigitale]	Metabolism	Energy metabolism	ko00190//Oxidative phosphorylation	K01507	GO:0000228//nuclear chromosome;GO:0000785//chromatin;GO:0005575//cellular_component;GO:0005576//extracellular region;GO:0005618//cell wall;GO:0005622//intracellular anatomical structure;GO:0005634//nucleus;GO:0005694//chromosome;GO:0005737//cytoplasm;GO:0005773//vacuole;GO:0005829//cytosol;GO:0009277//fungal-type cell wall;GO:0016589//NURF complex;GO:0030312//external encapsulating structure;GO:0…	GO:0000287//magnesium ion binding;GO:0003674//molecular_function;GO:0003824//catalytic activity;GO:0004427//inorganic diphosphatase activity;GO:0005488//binding;GO:0016462//pyrophosphatase activity;GO:0016787//hydrolase activity;GO:0016817//hydrolase activity, acting on acid anhydrides;GO:0016818//hydrolase activity, acting on acid anhydrides, in phosphorus-containing anhydrides;GO:0043167//ion b…	GO:0002682//regulation of immune system process;GO:0006139//nucleobase-containing compound metabolic process;GO:0006325//chromatin organization;GO:0006338//chromatin remodeling;GO:0006351//transcription, DNA-templated;GO:0006725//cellular aromatic compound metabolic process;GO:0006793//phosphorus metabolic process;GO:0006796//phosphate-containing compound metabolic process;GO:0006807//nitrogen co…
MSTRG.10112.1	MSTRG.10112	--	--	g6707	0.943587	3	8	2	miR-12010-z|miR-124-z	0.0130221	CaO19.12648	hypothetical protein H109_04440 [Trichophyton interdigitale MR816]	-	-	-	-	GO:0005672//transcription factor TFIIA complex;GO:0016020//membrane	GO:0000155//phosphorelay sensor kinase activity;GO:0003677//DNA binding;GO:0003918//DNA topoisomerase type II (double strand cut, ATP-hydrolyzing) activity;GO:0004673//protein histidine kinase activity;GO:0005509//calcium ion binding;GO:0005524//ATP binding;GO:0016772//transferase activity, transferring phosphorus-containing groups	GO:0000160//phosphorelay signal transduction system;GO:0006265//DNA topological change;GO:0006355//regulation of transcription, DNA-templated;GO:0006367//transcription initiation from RNA polymerase II promoter;GO:0006796//phosphate-containing compound metabolic process;GO:0006817//phosphate ion transport;GO:0007165//signal transduction;GO:0009399//nitrogen fixation;GO:0016310//phosphorylation;GO…
MSTRG.10112.1	MSTRG.10112	--	--	g6778	0.937572	3	1	1	miR-411-z	0.0267857	LSM6	LSM domain-containing protein [Nannizzia gypsea CBS 118893]	Genetic Information Processing;Genetic Information Processing	Transcription;Folding, sorting and degradation	ko03040//Spliceosome;ko03018//RNA degradation	K12625;K12625	GO:0000932//P-body;GO:0005575//cellular_component;GO:0005622//intracellular anatomical structure;GO:0005634//nucleus;GO:0005654//nucleoplasm;GO:0005681//spliceosomal complex;GO:0005688//U6 snRNP;GO:0005730//nucleolus;GO:0005732//sno(s)RNA-containing ribonucleoprotein complex;GO:0005737//cytoplasm;GO:0005829//cytosol;GO:0030532//small nuclear ribonucleoprotein complex;GO:0031974//membrane-enclosed…	GO:0003674//molecular_function;GO:0003676//nucleic acid binding;GO:0003723//RNA binding;GO:0003727//single-stranded RNA binding;GO:0005488//binding;GO:0005515//protein binding;GO:0008187//poly-pyrimidine tract binding;GO:0008266//poly(U) RNA binding;GO:0046982//protein heterodimerization activity;GO:0046983//protein dimerization activity;GO:0097159//organic cyclic compound binding;GO:1901363//het…	GO:0000288//nuclear-transcribed mRNA catabolic process, deadenylation-dependent decay;GO:0000291//nuclear-transcribed mRNA catabolic process, exonucleolytic;GO:0000375//RNA splicing, via transesterification reactions;GO:0000377//RNA splicing, via transesterification reactions with bulged adenosine as nucleophile;GO:0000398//mRNA splicing, via spliceosome;GO:0000956//nuclear-transcribed mRNA catab…
MSTRG.10112.1	MSTRG.10112	--	--	g6802	0.941914	3	13	2	miR-12010-z|miR-124-z	0.0351351	csx2	hypothetical protein H101_01356 [Trichophyton interdigitale H6]	Cellular Processes	Transport and catabolism	ko04144//Endocytosis	K12488	GO:0005737//cytoplasm	GO:0005096//GTPase activator activity;GO:0005515//protein binding	-
MSTRG.10112.1	MSTRG.10112	--	--	g6965	0.917422	3	8	2	miR-12010-z|miR-411-z	0.0130221	snf21	hypothetical protein H109_04639 [Trichophyton interdigitale MR816]	-	-	-	-	-	GO:0005515//protein binding	-
MSTRG.10112.1	MSTRG.10112	--	--	g7384	0.902464	3	8	2	miR-12010-z|miR-411-z	0.0130221	ARB_07371	hypothetical protein H101_01687 [Trichophyton interdigitale H6]	Metabolism;Metabolism	Global and overview maps;Carbohydrate metabolism	ko01100//Metabolic pathways;ko00520//Amino sugar and nucleotide sugar metabolism	K01183;K01183	GO:0005575//cellular_component;GO:0005576//extracellular region;GO:0005618//cell wall;GO:0005886//plasma membrane;GO:0009277//fungal-type cell wall;GO:0016020//membrane;GO:0030312//external encapsulating structure;GO:0031224//intrinsic component of membrane;GO:0031225//anchored component of membrane;GO:0051286//cell tip;GO:0071944//cell periphery	GO:0003674//molecular_function;GO:0003824//catalytic activity;GO:0004553//hydrolase activity, hydrolyzing O-glycosyl compounds;GO:0004568//chitinase activity;GO:0005488//binding;GO:0008061//chitin binding;GO:0016787//hydrolase activity;GO:0016798//hydrolase activity, acting on glycosyl bonds;GO:0097367//carbohydrate derivative binding	GO:0000272//polysaccharide catabolic process;GO:0001896//autolysis;GO:0005975//carbohydrate metabolic process;GO:0005976//polysaccharide metabolic process;GO:0006022//aminoglycan metabolic process;GO:0006026//aminoglycan catabolic process;GO:0006030//chitin metabolic process;GO:0006032//chitin catabolic process;GO:0006037//cell wall chitin metabolic process;GO:0006039//cell wall chitin catabolic …
MSTRG.10121.1	g5983	--	--	g1346	0.93287	2	2	1	miR-1306-x	0.0355534	asaE	Fujikurins efflux protein [Trichophyton interdigitale]	-	-	-	-	GO:0005886//plasma membrane;GO:0016020//membrane	GO:0008028//monocarboxylic acid transmembrane transporter activity;GO:0015295//solute:proton symporter activity;GO:0015297//antiporter activity;GO:0015486//glycoside-pentoside-hexuronide:cation symporter activity;GO:0019531//oxalate transmembrane transporter activity;GO:0022857//transmembrane transporter activity;GO:0042910//xenobiotic transmembrane transporter activity	GO:0006810//transport;GO:0006812//cation transport;GO:0008643//carbohydrate transport;GO:0015718//monocarboxylic acid transport;GO:0015724//formate transport;GO:0019532//oxalate transport;GO:0042908//xenobiotic transport;GO:0055085//transmembrane transport
MSTRG.10121.1	g5983	--	--	g1463	0.989384	2	4	2	miR-1306-x|novel-m0011-5p	0.000965251	-	hypothetical protein TESG_06910 [Trichophyton tonsurans CBS 112818]	-	-	-	-	-	-	-
MSTRG.10121.1	g5983	--	--	g2419	0.929585	2	1	1	novel-m0011-5p	0.0178571	-	hypothetical protein TESG_07577 [Trichophyton tonsurans CBS 112818]	-	-	-	-	-	-	-
MSTRG.10121.1	g5983	--	--	g2758	0.955818	2	2	1	miR-1306-x	0.0355534	CaO19.251	hypothetical protein TESG_07748 [Trichophyton tonsurans CBS 112818]	Metabolism;Metabolism	Global and overview maps;Carbohydrate metabolism	ko01100//Metabolic pathways;ko00620//Pyruvate metabolism	K22211;K22211	GO:0005575//cellular_component;GO:0005576//extracellular region;GO:0005618//cell wall;GO:0009277//fungal-type cell wall;GO:0030312//external encapsulating structure;GO:0030445//yeast-form cell wall;GO:0030446//hyphal cell wall;GO:0031012//extracellular matrix;GO:0062039//biofilm matrix;GO:0062040//fungal biofilm matrix;GO:0071944//cell periphery	GO:0003674//molecular_function;GO:0003824//catalytic activity;GO:0008234//cysteine-type peptidase activity;GO:0016829//lyase activity;GO:0016835//carbon-oxygen lyase activity;GO:0016836//hydro-lyase activity;GO:0019172//glyoxalase III activity	GO:0006081//cellular aldehyde metabolic process;GO:0006082//organic acid metabolic process;GO:0006089//lactate metabolic process;GO:0006508//proteolysis;GO:0008150//biological_process;GO:0008152//metabolic process;GO:0009056//catabolic process;GO:0009058//biosynthetic process;GO:0009438//methylglyoxal metabolic process;GO:0009987//cellular process;GO:0016053//organic acid biosynthetic process;GO:…
MSTRG.10121.1	g5983	--	--	g3985	0.915052	2	2	1	miR-1306-x	0.0355534	-	hypothetical protein TEQG_07646 [Trichophyton equinum CBS 127.97]	-	-	-	-	GO:0016592//mediator complex;GO:0019867//outer membrane	GO:0003712//transcription coregulator activity	GO:0006357//regulation of transcription by RNA polymerase II
MSTRG.10121.1	g5983	--	--	g4001	0.970374	2	1	1	miR-1306-x	0.0178571	-	hypothetical protein H101_04919 [Trichophyton interdigitale H6]	-	-	-	-	-	-	-
MSTRG.10121.1	g5983	--	--	g4360	0.901593	2	2	1	miR-1306-x	0.0355534	SPAC1D4.02c	hypothetical protein H101_00153 [Trichophyton interdigitale H6]	-	-	-	-	GO:0000139//Golgi membrane;GO:0005575//cellular_component;GO:0005622//intracellular anatomical structure;GO:0005737//cytoplasm;GO:0005783//endoplasmic reticulum;GO:0005794//Golgi apparatus;GO:0005795//Golgi stack;GO:0005798//Golgi-associated vesicle;GO:0005801//cis-Golgi network;GO:0005829//cytosol;GO:0005886//plasma membrane;GO:0012505//endomembrane system;GO:0016020//membrane;GO:0031090//organe…	GO:0003674//molecular_function	GO:0002009//morphogenesis of an epithelium;GO:0002165//instar larval or pupal development;GO:0002790//peptide secretion;GO:0006810//transport;GO:0006888//endoplasmic reticulum to Golgi vesicle-mediated transport;GO:0006996//organelle organization;GO:0007030//Golgi organization;GO:0007275//multicellular organism development;GO:0007444//imaginal disc development;GO:0007472//wing disc morphogenesis;…
MSTRG.10121.1	g5983	--	--	g4790	0.958407	2	2	1	miR-1306-x	0.0355534	-	hypothetical protein H109_03703 [Trichophyton interdigitale MR816]	-	-	-	-	-	-	-
MSTRG.10121.1	g5983	--	--	g5101	0.926743	2	2	1	miR-1306-x	0.0355534	CG2061	hypothetical protein H109_00511 [Trichophyton interdigitale MR816]	-	-	-	-	GO:0005575//cellular_component;GO:0005886//plasma membrane;GO:0016020//membrane;GO:0071944//cell periphery	GO:0003674//molecular_function;GO:0003824//catalytic activity	GO:0007154//cell communication;GO:0007165//signal transduction;GO:0008150//biological_process;GO:0009403//toxin biosynthetic process;GO:0009987//cellular process;GO:0018193//peptidyl-amino acid modification;GO:0023052//signaling;GO:0031179//peptide modification;GO:0050789//regulation of biological process;GO:0050794//regulation of cellular process;GO:0050896//response to stimulus;GO:0051716//cell…
MSTRG.10121.1	g5983	--	--	g5288	0.933904	2	2	1	novel-m0011-5p	0.0355534	notP'	hypothetical protein H101_04376 [Trichophyton interdigitale H6]	-	-	-	-	GO:0005737//cytoplasm	GO:0003854//3-beta-hydroxy-delta5-steroid dehydrogenase activity;GO:0003858//3-hydroxybutyrate dehydrogenase activity;GO:0004316//3-oxoacyl-[acyl-carrier-protein] reductase (NADPH) activity;GO:0004757//sepiapterin reductase activity;GO:0008667//2,3-dihydro-2,3-dihydroxybenzoate dehydrogenase activity;GO:0016491//oxidoreductase activity;GO:0016616//oxidoreductase activity, acting on the CH-OH grou…	GO:0000272//polysaccharide catabolic process;GO:0006633//fatty acid biosynthetic process;GO:0006694//steroid biosynthetic process;GO:0006729//tetrahydrobiopterin biosynthetic process;GO:0015995//chlorophyll biosynthetic process;GO:0017003//protein-heme linkage;GO:0017004//cytochrome complex assembly;GO:0019290//siderophore biosynthetic process;GO:0042619//poly-hydroxybutyrate biosynthetic process…
MSTRG.10121.1	g5983	--	--	g6232	0.911421	2	2	1	miR-1306-x	0.0355534	-	hypothetical protein H101_02223 [Trichophyton interdigitale H6]	-	-	-	-	-	GO:0016846//carbon-sulfur lyase activity	-
MSTRG.10121.1	g5983	--	--	g6488	0.905362	2	1	1	novel-m0011-5p	0.0178571	sap62	hypothetical protein ARB_00402 [Trichophyton benhamiae CBS 112371]	Genetic Information Processing	Transcription	ko03040//Spliceosome	K12826	GO:0005575//cellular_component;GO:0005622//intracellular anatomical structure;GO:0005634//nucleus;GO:0005654//nucleoplasm;GO:0005681//spliceosomal complex;GO:0005684//U2-type spliceosomal complex;GO:0005686//U2 snRNP;GO:0016604//nuclear body;GO:0016607//nuclear speck;GO:0030532//small nuclear ribonucleoprotein complex;GO:0031974//membrane-enclosed lumen;GO:0031981//nuclear lumen;GO:0032991//prote…	GO:0003674//molecular_function;GO:0003676//nucleic acid binding;GO:0003723//RNA binding;GO:0005488//binding;GO:0005515//protein binding;GO:0008270//zinc ion binding;GO:0043167//ion binding;GO:0043169//cation binding;GO:0046872//metal ion binding;GO:0046914//transition metal ion binding;GO:0097159//organic cyclic compound binding;GO:1901363//heterocyclic compound binding	GO:0000245//spliceosomal complex assembly;GO:0000375//RNA splicing, via transesterification reactions;GO:0000377//RNA splicing, via transesterification reactions with bulged adenosine as nucleophile;GO:0000389//mRNA 3'-splice site recognition;GO:0000398//mRNA splicing, via spliceosome;GO:0006139//nucleobase-containing compound metabolic process;GO:0006376//mRNA splice site selection;GO:0006396//R…
MSTRG.10121.1	g5983	--	--	g6540	0.905435	2	1	1	miR-1306-x	0.0178571	-	hypothetical protein H101_03747 [Trichophyton interdigitale H6]	-	-	-	-	-	-	-
MSTRG.10121.1	g5983	--	--	g6819	0.910635	2	2	1	miR-1306-x	0.0355534	-	hypothetical protein H101_02803 [Trichophyton interdigitale H6]	-	-	-	-	-	-	-
MSTRG.10121.1	g5983	--	--	g7366	0.926964	2	2	1	miR-1306-x	0.0355534	-	glycoside hydrolase family 24 protein [Trichophyton tonsurans CBS 112818]	-	-	-	-	-	GO:0003796//lysozyme activity	GO:0009253//peptidoglycan catabolic process;GO:0016998//cell wall macromolecule catabolic process
MSTRG.10121.1	g5983	--	--	g7481	0.926707	2	1	1	miR-1306-x	0.0178571	-	hypothetical protein TMEN_5341 [Trichophyton mentagrophytes]	Metabolism;Metabolism;Metabolism;Metabolism	Global and overview maps;Global and overview maps;Global and overview maps;Metabolism of cofactors and vitamins	ko01100//Metabolic pathways;ko01110//Biosynthesis of secondary metabolites;ko01240//Biosynthesis of cofactors;ko00860//Porphyrin metabolism	K00589;K00589;K00589;K00589	-	-	-
MSTRG.10121.1	g5983	--	--	g7579	0.96572	2	2	1	miR-1306-x	0.0355534	O3284	hypothetical protein H101_00821 [Trichophyton interdigitale H6]	Metabolism;Metabolism;Metabolism;Metabolism	Global and overview maps;Global and overview maps;Global and overview maps;Metabolism of cofactors and vitamins	ko01100//Metabolic pathways;ko01110//Biosynthesis of secondary metabolites;ko01240//Biosynthesis of cofactors;ko00130//Ubiquinone and other terpenoid-quinone biosynthesis	K06134;K06134;K06134;K06134	GO:0005575//cellular_component;GO:0005622//intracellular anatomical structure;GO:0005634//nucleus;GO:0005737//cytoplasm;GO:0005739//mitochondrion;GO:0005740//mitochondrial envelope;GO:0005743//mitochondrial inner membrane;GO:0016020//membrane;GO:0019866//organelle inner membrane;GO:0031090//organelle membrane;GO:0031966//mitochondrial membrane;GO:0031967//organelle envelope;GO:0031975//envelope;G…	GO:0001067//transcription regulatory region nucleic acid binding;GO:0003674//molecular_function;GO:0003676//nucleic acid binding;GO:0003677//DNA binding;GO:0003682//chromatin binding;GO:0003824//catalytic activity;GO:0004322//ferroxidase activity;GO:0004497//monooxygenase activity;GO:0005488//binding;GO:0008682//2-octoprenyl-3-methyl-6-methoxy-1,4-benzoquinone hydroxylase activity;GO:0016491//oxi…	GO:0000003//reproduction;GO:0000122//negative regulation of transcription by RNA polymerase II;GO:0001306//age-dependent response to oxidative stress;GO:0001701//in utero embryonic development;GO:0001838//embryonic epithelial tube formation;GO:0001841//neural tube formation;GO:0001932//regulation of protein phosphorylation;GO:0001933//negative regulation of protein phosphorylation;GO:0001934//pos…
MSTRG.10121.1	g5983	--	--	g7691	0.911268	2	1	1	novel-m0011-5p	0.0178571	pcm2	protein-L-isoaspartate O-methyltransferase [Trichophyton interdigitale MR816]	-	-	-	-	GO:0005575//cellular_component;GO:0005576//extracellular region;GO:0005615//extracellular space;GO:0005622//intracellular anatomical structure;GO:0005737//cytoplasm;GO:0005829//cytosol;GO:0005886//plasma membrane;GO:0005903//brush border;GO:0016020//membrane;GO:0016323//basolateral plasma membrane;GO:0030424//axon;GO:0031253//cell projection membrane;GO:0031526//brush border membrane;GO:0036477//…	GO:0000166//nucleotide binding;GO:0003674//molecular_function;GO:0003824//catalytic activity;GO:0004719//protein-L-isoaspartate (D-aspartate) O-methyltransferase activity;GO:0005524//ATP binding;GO:0008168//methyltransferase activity;GO:0008171//O-methyltransferase activity;GO:0008276//protein methyltransferase activity;GO:0008757//S-adenosylmethionine-dependent methyltransferase activity;GO:0010…	GO:0001666//response to hypoxia;GO:0006082//organic acid metabolic process;GO:0006139//nucleobase-containing compound metabolic process;GO:0006412//translation;GO:0006464//cellular protein modification process;GO:0006479//protein methylation;GO:0006520//cellular amino acid metabolic process;GO:0006575//cellular modified amino acid metabolic process;GO:0006725//cellular aromatic compound metabolic…
MSTRG.10157.1	g6006	--	--	MSTRG.2505	0.905839	1	1	1	miR-15-z	0.00892857	--	EZF33581.1 taxid=1215336 hypothetical protein H101_02841 [Trichophyton interdigitale H6]	-	-	-	-	-	-	-
MSTRG.10157.1	g6006	--	--	MSTRG.6635	0.98291	1	5	1	miR-15-z	0.0446429	--	EGE07646.1 taxid=559882 hypothetical protein TEQG_06630 [Trichophyton equinum CBS 127.97]	-	-	-	-	-	GO:0008942//nitrite reductase [NAD(P)H] activity;GO:0051537//2 iron, 2 sulfur cluster binding	-
MSTRG.10157.1	g6006	--	--	MSTRG.8937	0.985808	1	3	1	miR-15-z	0.0267857	--	KAG5201291.1 taxid=101480 hypothetical protein GY631_7573 [Trichophyton interdigitale]	-	-	-	-	-	GO:0000981//DNA-binding transcription factor activity, RNA polymerase II-specific;GO:0003700//DNA-binding transcription factor activity;GO:0008270//zinc ion binding;GO:0031005//filamin binding	GO:0006355//regulation of transcription, DNA-templated;GO:0015074//DNA integration;GO:0061181//regulation of chondrocyte development;GO:0061572//actin filament bundle organization
MSTRG.10157.1	g6006	--	--	g1611	0.99336	1	5	1	miR-15-z	0.0446429	cct8	T-complex protein 1, theta subunit [Trichophyton interdigitale H6]	-	-	-	-	GO:0000323//lytic vacuole;GO:0002199//zona pellucida receptor complex;GO:0005575//cellular_component;GO:0005576//extracellular region;GO:0005622//intracellular anatomical structure;GO:0005634//nucleus;GO:0005654//nucleoplasm;GO:0005737//cytoplasm;GO:0005764//lysosome;GO:0005766//primary lysosome;GO:0005773//vacuole;GO:0005775//vacuolar lumen;GO:0005813//centrosome;GO:0005815//microtubule organizi…	GO:0000166//nucleotide binding;GO:0003674//molecular_function;GO:0003824//catalytic activity;GO:0005488//binding;GO:0005515//protein binding;GO:0005524//ATP binding;GO:0016462//pyrophosphatase activity;GO:0016787//hydrolase activity;GO:0016817//hydrolase activity, acting on acid anhydrides;GO:0016818//hydrolase activity, acting on acid anhydrides, in phosphorus-containing anhydrides;GO:0016887//A…	GO:0000003//reproduction;GO:0001775//cell activation;GO:0002252//immune effector process;GO:0002263//cell activation involved in immune response;GO:0002274//myeloid leukocyte activation;GO:0002275//myeloid cell activation involved in immune response;GO:0002283//neutrophil activation involved in immune response;GO:0002366//leukocyte activation involved in immune response;GO:0002376//immune system …
MSTRG.10157.1	g6006	--	--	g3264	0.962948	1	2	1	miR-15-z	0.0178571	-	hypothetical protein H101_03693 [Trichophyton interdigitale H6]	-	-	-	-	GO:0005575//cellular_component;GO:0005622//intracellular anatomical structure;GO:0005634//nucleus;GO:0005737//cytoplasm;GO:0009507//chloroplast;GO:0009536//plastid;GO:0030288//outer membrane-bounded periplasmic space;GO:0043226//organelle;GO:0043227//membrane-bounded organelle;GO:0043229//intracellular organelle;GO:0043231//intracellular membrane-bounded organelle;GO:0055052//ATP-binding cassette…	GO:0000287//magnesium ion binding;GO:0003674//molecular_function;GO:0003824//catalytic activity;GO:0005488//binding;GO:0008253//5'-nucleotidase activity;GO:0008801//beta-phosphoglucomutase activity;GO:0008962//phosphatidylglycerophosphatase activity;GO:0008967//phosphoglycolate phosphatase activity;GO:0016787//hydrolase activity;GO:0016788//hydrolase activity, acting on ester bonds;GO:0016791//ph…	GO:0005975//carbohydrate metabolic process;GO:0006564//L-serine biosynthetic process;GO:0006793//phosphorus metabolic process;GO:0006796//phosphate-containing compound metabolic process;GO:0008150//biological_process;GO:0008152//metabolic process;GO:0009853//photorespiration;GO:0009987//cellular process;GO:0015671//oxygen transport;GO:0015888//thiamine transport;GO:0016311//dephosphorylation;GO:0…
MSTRG.10157.1	g6006	--	--	g4365	0.972717	1	2	1	miR-15-z	0.0178571	PUP1	uncharacterized protein TERG_03371 [Trichophyton rubrum CBS 118892]	Genetic Information Processing	Folding, sorting and degradation	ko03050//Proteasome	K02739	GO:0000502//proteasome complex;GO:0005575//cellular_component;GO:0005622//intracellular anatomical structure;GO:0005634//nucleus;GO:0005654//nucleoplasm;GO:0005737//cytoplasm;GO:0005783//endoplasmic reticulum;GO:0005789//endoplasmic reticulum membrane;GO:0005829//cytosol;GO:0005839//proteasome core complex;GO:0009376//HslUV protease complex;GO:0012505//endomembrane system;GO:0016020//membrane;GO:…	GO:0003674//molecular_function;GO:0003824//catalytic activity;GO:0004175//endopeptidase activity;GO:0004298//threonine-type endopeptidase activity;GO:0008233//peptidase activity;GO:0016787//hydrolase activity;GO:0070003//threonine-type peptidase activity;GO:0140096//catalytic activity, acting on a protein	GO:0006508//proteolysis;GO:0006511//ubiquitin-dependent protein catabolic process;GO:0006807//nitrogen compound metabolic process;GO:0007088//regulation of mitotic nuclear division;GO:0007346//regulation of mitotic cell cycle;GO:0008150//biological_process;GO:0008152//metabolic process;GO:0009056//catabolic process;GO:0009057//macromolecule catabolic process;GO:0009896//positive regulation of cat…
MSTRG.10157.1	g6006	--	--	g4817	0.969276	1	1	1	miR-15-z	0.00892857	rps23	hypothetical protein ARB_08002 [Trichophyton benhamiae CBS 112371]	Genetic Information Processing	Translation	ko03010//Ribosome	K02973	GO:0005575//cellular_component;GO:0005622//intracellular anatomical structure;GO:0005634//nucleus;GO:0005654//nucleoplasm;GO:0005737//cytoplasm;GO:0005783//endoplasmic reticulum;GO:0005791//rough endoplasmic reticulum;GO:0005829//cytosol;GO:0005840//ribosome;GO:0005844//polysome;GO:0012505//endomembrane system;GO:0015935//small ribosomal subunit;GO:0022626//cytosolic ribosome;GO:0022627//cytosoli…	GO:0003674//molecular_function;GO:0003735//structural constituent of ribosome;GO:0005198//structural molecule activity	GO:0000184//nuclear-transcribed mRNA catabolic process, nonsense-mediated decay;GO:0000956//nuclear-transcribed mRNA catabolic process;GO:0002181//cytoplasmic translation;GO:0006139//nucleobase-containing compound metabolic process;GO:0006401//RNA catabolic process;GO:0006402//mRNA catabolic process;GO:0006412//translation;GO:0006413//translational initiation;GO:0006518//peptide metabolic process…
MSTRG.10157.1	g6006	--	--	g5645	0.99214	1	2	1	miR-15-z	0.0178571	pip1	ubiquitin ligase subunit HrtA [Trichophyton tonsurans CBS 112818]	Cellular Processes;Genetic Information Processing;Genetic Information Processing;Genetic Information Processing	Cell growth and death;Folding, sorting and degradation;Folding, sorting and degradation;Replication and repair	ko04111//Cell cycle - yeast;ko04141//Protein processing in endoplasmic reticulum;ko04120//Ubiquitin mediated proteolysis;ko03420//Nucleotide excision repair	K03868;K03868;K03868;K03868	GO:0000151//ubiquitin ligase complex;GO:0000152//nuclear ubiquitin ligase complex;GO:0005575//cellular_component;GO:0005622//intracellular anatomical structure;GO:0005634//nucleus;GO:0005654//nucleoplasm;GO:0005680//anaphase-promoting complex;GO:0005737//cytoplasm;GO:0019005//SCF ubiquitin ligase complex;GO:0031461//cullin-RING ubiquitin ligase complex;GO:0031462//Cul2-RING ubiquitin ligase compl…	GO:0003674//molecular_function;GO:0003697//single-stranded DNA binding;GO:0003824//catalytic activity;GO:0004842//ubiquitin-protein transferase activity;GO:0005488//binding;GO:0005515//protein binding;GO:0008270//zinc ion binding;GO:0016740//transferase activity;GO:0019787//ubiquitin-like protein transferase activity;GO:0019788//NEDD8 transferase activity;GO:0030674//protein-macromolecule adaptor…	GO:0000003//reproduction;GO:0000082//G1/S transition of mitotic cell cycle;GO:0000278//mitotic cell cycle;GO:0000280//nuclear division;GO:0000578//embryonic axis specification;GO:0000819//sister chromatid segregation;GO:0003002//regionalization;GO:0006139//nucleobase-containing compound metabolic process;GO:0006259//DNA metabolic process;GO:0006281//DNA repair;GO:0006301//postreplication repair;G…
MSTRG.10157.1	g6006	--	--	g6085	0.969715	1	4	1	miR-15-z	0.0357143	-	hypothetical protein H109_07815 [Trichophyton interdigitale MR816]	-	-	-	-	GO:0016020//membrane	-	-
MSTRG.10157.1	g6006	--	--	g6821	0.970762	1	2	1	miR-15-z	0.0178571	ARB_00926	hypothetical protein H101_02805 [Trichophyton interdigitale H6]	-	-	-	-	-	-	-
MSTRG.10157.1	g6006	--	--	g7080	0.906323	1	3	1	miR-15-z	0.0267857	MYCGRDRAFT_76805	enoyl-CoA hydratase [Trichophyton tonsurans CBS 112818]	Metabolism;Metabolism;Metabolism;Metabolism;Metabolism;Metabolism;Metabolism;Metabolism;Metabolism;Metabolism;Metabolism;Metabolism	Global and overview maps;Global and overview maps;Global and overview maps;Amino acid metabolism;Global and overview maps;Amino acid metabolism;Amino acid metabolism;Carbohydrate metabolism;Lipid metabolism;Carbohydrate metabolism;Metabolism of other amino acids;Lipid metabolism	ko01100//Metabolic pathways;ko01110//Biosynthesis of secondary metabolites;ko01200//Carbon metabolism;ko00280//Valine, leucine and isoleucine degradation;ko01212//Fatty acid metabolism;ko00380//Tryptophan metabolism;ko00310//Lysine degradation;ko00640//Propanoate metabolism;ko00071//Fatty acid degradation;ko00650//Butanoate metabolism;ko00410//beta-Alanine metabolism;ko00062//Fatty acid elongation	K07511;K07511;K07511;K07511;K07511;K07511;K07511;K07511;K07511;K07511;K07511;K07511	GO:0016507//mitochondrial fatty acid beta-oxidation multienzyme complex;GO:0036125//fatty acid beta-oxidation multienzyme complex	GO:0003857//3-hydroxyacyl-CoA dehydrogenase activity;GO:0004165//dodecenoyl-CoA delta-isomerase activity;GO:0004300//enoyl-CoA hydratase activity;GO:0008692//3-hydroxybutyryl-CoA epimerase activity;GO:0008935//1,4-dihydroxy-2-naphthoyl-CoA synthase activity;GO:0016829//lyase activity;GO:0016830//carbon-carbon lyase activity;GO:0016853//isomerase activity;GO:0018807//6-hydroxycyclohex-1-ene-1-carb…	GO:0006635//fatty acid beta-oxidation;GO:0009056//catabolic process;GO:0009062//fatty acid catabolic process;GO:0009234//menaquinone biosynthetic process;GO:0010124//phenylacetate catabolic process;GO:0010128//benzoate catabolic process via CoA ligation
MSTRG.10157.1	g6006	--	--	g7261	0.945539	1	5	1	miR-15-z	0.0446429	gld2	hypothetical protein H101_00794 [Trichophyton interdigitale H6]	-	-	-	-	GO:0005737//cytoplasm	-	GO:0006813//potassium ion transport
MSTRG.10157.1	g6006	--	--	g7277	0.965002	1	3	1	miR-15-z	0.0267857	rsm23	hypothetical protein H101_01725 [Trichophyton interdigitale H6]	-	-	-	-	GO:0000313//organellar ribosome;GO:0000314//organellar small ribosomal subunit;GO:0005575//cellular_component;GO:0005622//intracellular anatomical structure;GO:0005634//nucleus;GO:0005654//nucleoplasm;GO:0005737//cytoplasm;GO:0005739//mitochondrion;GO:0005740//mitochondrial envelope;GO:0005743//mitochondrial inner membrane;GO:0005759//mitochondrial matrix;GO:0005761//mitochondrial ribosome;GO:000…	GO:0000166//nucleotide binding;GO:0001882//nucleoside binding;GO:0001883//purine nucleoside binding;GO:0003674//molecular_function;GO:0003735//structural constituent of ribosome;GO:0005198//structural molecule activity;GO:0005488//binding;GO:0005524//ATP binding;GO:0005525//GTP binding;GO:0017076//purine nucleotide binding;GO:0019001//guanyl nucleotide binding;GO:0030554//adenyl nucleotide bindin…	GO:0006412//translation;GO:0006414//translational elongation;GO:0006415//translational termination;GO:0006518//peptide metabolic process;GO:0006807//nitrogen compound metabolic process;GO:0006915//apoptotic process;GO:0006996//organelle organization;GO:0007005//mitochondrion organization;GO:0007154//cell communication;GO:0007165//signal transduction;GO:0008150//biological_process;GO:0008152//meta…
MSTRG.10157.1	g6006	--	--	g7352	0.97157	1	1	1	miR-15-z	0.00892857	ARC1	hypothetical protein H101_01288 [Trichophyton interdigitale H6]	-	-	-	-	GO:0005575//cellular_component;GO:0005622//intracellular anatomical structure;GO:0005737//cytoplasm;GO:0010494//cytoplasmic stress granule;GO:0017101//aminoacyl-tRNA synthetase multienzyme complex;GO:0017102//methionyl glutamyl tRNA synthetase complex;GO:0032991//protein-containing complex;GO:0035770//ribonucleoprotein granule;GO:0036464//cytoplasmic ribonucleoprotein granule;GO:0043226//organell…	GO:0000049//tRNA binding;GO:0000166//nucleotide binding;GO:0003674//molecular_function;GO:0003676//nucleic acid binding;GO:0003723//RNA binding;GO:0004825//methionine-tRNA ligase activity;GO:0005488//binding;GO:0005515//protein binding;GO:0005524//ATP binding;GO:0005543//phospholipid binding;GO:0008047//enzyme activator activity;GO:0008289//lipid binding;GO:0030234//enzyme regulator activity;GO:0…	GO:0002181//cytoplasmic translation;GO:0006082//organic acid metabolic process;GO:0006139//nucleobase-containing compound metabolic process;GO:0006399//tRNA metabolic process;GO:0006412//translation;GO:0006418//tRNA aminoacylation for protein translation;GO:0006431//methionyl-tRNA aminoacylation;GO:0006518//peptide metabolic process;GO:0006520//cellular amino acid metabolic process;GO:0006725//ce…
MSTRG.10182.2	MSTRG.10182	--	--	MSTRG.10182	0.971132	1	3	1	novel-m0007-3p	0.0267857	TAR1	KAK2731437.1 taxid=2135911 hypothetical protein FQN57_003442, partial [Myotisia sp. PD_48]	-	-	-	-	-	-	-
MSTRG.10182.2	MSTRG.10182	--	--	MSTRG.8937	0.951953	1	3	1	novel-m0007-3p	0.0267857	--	KAG5201291.1 taxid=101480 hypothetical protein GY631_7573 [Trichophyton interdigitale]	-	-	-	-	-	GO:0000981//DNA-binding transcription factor activity, RNA polymerase II-specific;GO:0003700//DNA-binding transcription factor activity;GO:0008270//zinc ion binding;GO:0031005//filamin binding	GO:0006355//regulation of transcription, DNA-templated;GO:0015074//DNA integration;GO:0061181//regulation of chondrocyte development;GO:0061572//actin filament bundle organization
MSTRG.10182.2	MSTRG.10182	--	--	g3060	0.981397	1	4	1	novel-m0007-3p	0.0357143	BNA5	kynureninase [Trichophyton interdigitale H6]	Metabolism;Metabolism;Metabolism	Global and overview maps;Global and overview maps;Amino acid metabolism	ko01100//Metabolic pathways;ko01240//Biosynthesis of cofactors;ko00380//Tryptophan metabolism	K01556;K01556;K01556	GO:0005575//cellular_component;GO:0005622//intracellular anatomical structure;GO:0005634//nucleus;GO:0005654//nucleoplasm;GO:0005737//cytoplasm;GO:0005739//mitochondrion;GO:0005829//cytosol;GO:0031974//membrane-enclosed lumen;GO:0031981//nuclear lumen;GO:0043226//organelle;GO:0043227//membrane-bounded organelle;GO:0043229//intracellular organelle;GO:0043231//intracellular membrane-bounded organel…	GO:0003674//molecular_function;GO:0003824//catalytic activity;GO:0005488//binding;GO:0005515//protein binding;GO:0016787//hydrolase activity;GO:0016822//hydrolase activity, acting on acid carbon-carbon bonds;GO:0016823//hydrolase activity, acting on acid carbon-carbon bonds, in ketonic substances;GO:0018826//methionine gamma-lyase activity;GO:0019842//vitamin binding;GO:0030170//pyridoxal phospha…	GO:0002376//immune system process;GO:0006082//organic acid metabolic process;GO:0006084//acetyl-CoA metabolic process;GO:0006139//nucleobase-containing compound metabolic process;GO:0006163//purine nucleotide metabolic process;GO:0006520//cellular amino acid metabolic process;GO:0006534//cysteine metabolic process;GO:0006568//tryptophan metabolic process;GO:0006569//tryptophan catabolic process;G…
MSTRG.10182.2	MSTRG.10182	--	--	g3593	0.99457	1	2	1	novel-m0007-3p	0.0178571	himE	RTA1 domain protein, putative [Trichophyton benhamiae CBS 112371]	-	-	-	-	GO:0016020//membrane	-	-
MSTRG.10182.2	MSTRG.10182	--	--	g4457	0.928077	1	4	1	novel-m0007-3p	0.0357143	AN7461	SIR2 family histone deacetylase [Trichophyton tonsurans CBS 112818]	Metabolism;Organismal Systems;Metabolism	Global and overview maps;Aging;Metabolism of cofactors and vitamins	ko01100//Metabolic pathways;ko04213//Longevity regulating pathway - multiple species;ko00760//Nicotinate and nicotinamide metabolism	K11121;K11121;K11121	GO:0000228//nuclear chromosome;GO:0000775//chromosome, centromeric region;GO:0000781//chromosome, telomeric region;GO:0000785//chromatin;GO:0000792//heterochromatin;GO:0005575//cellular_component;GO:0005622//intracellular anatomical structure;GO:0005634//nucleus;GO:0005654//nucleoplasm;GO:0005677//chromatin silencing complex;GO:0005694//chromosome;GO:0005721//pericentric heterochromatin;GO:000573…	GO:0000166//nucleotide binding;GO:0003674//molecular_function;GO:0003676//nucleic acid binding;GO:0003677//DNA binding;GO:0003682//chromatin binding;GO:0003723//RNA binding;GO:0003824//catalytic activity;GO:0003950//NAD+ ADP-ribosyltransferase activity;GO:0004407//histone deacetylase activity;GO:0005488//binding;GO:0005515//protein binding;GO:0008134//transcription factor binding;GO:0008270//zinc…	GO:0000003//reproduction;GO:0000018//regulation of DNA recombination;GO:0000019//regulation of mitotic recombination;GO:0000122//negative regulation of transcription by RNA polymerase II;GO:0000183//rDNA heterochromatin assembly;GO:0001666//response to hypoxia;GO:0001932//regulation of protein phosphorylation;GO:0001933//negative regulation of protein phosphorylation;GO:0002237//response to molec…
MSTRG.10182.2	MSTRG.10182	--	--	g5416	0.975494	1	4	1	novel-m0007-3p	0.0357143	cbf5	centromere/microtubule-binding protein cbf5 [Trichophyton interdigitale H6]	Genetic Information Processing	Translation	ko03008//Ribosome biogenesis in eukaryotes	K11131	GO:0000775//chromosome, centromeric region;GO:0001650//fibrillar center;GO:0005575//cellular_component;GO:0005622//intracellular anatomical structure;GO:0005634//nucleus;GO:0005654//nucleoplasm;GO:0005694//chromosome;GO:0005697//telomerase holoenzyme complex;GO:0005730//nucleolus;GO:0005732//sno(s)RNA-containing ribonucleoprotein complex;GO:0005737//cytoplasm;GO:0005856//cytoskeleton;GO:0005874//…	GO:0003674//molecular_function;GO:0003676//nucleic acid binding;GO:0003677//DNA binding;GO:0003720//telomerase activity;GO:0003723//RNA binding;GO:0003729//mRNA binding;GO:0003824//catalytic activity;GO:0003964//RNA-directed DNA polymerase activity;GO:0004730//pseudouridylate synthase activity;GO:0005488//binding;GO:0009982//pseudouridine synthase activity;GO:0016740//transferase activity;GO:0016…	GO:0000003//reproduction;GO:0000154//rRNA modification;GO:0000454//snoRNA guided rRNA pseudouridine synthesis;GO:0000455//enzyme-directed rRNA pseudouridine synthesis;GO:0000495//box H/ACA RNA 3'-end processing;GO:0000723//telomere maintenance;GO:0001522//pseudouridine synthesis;GO:0003006//developmental process involved in reproduction;GO:0006139//nucleobase-containing compound metabolic process…
MSTRG.10182.2	MSTRG.10182	--	--	g6432	0.921153	1	5	1	novel-m0007-3p	0.0446429	ARB_02327-2	hypothetical protein H101_05338 [Trichophyton interdigitale H6]	-	-	-	-	GO:0005575//cellular_component;GO:0005576//extracellular region;GO:0005622//intracellular anatomical structure;GO:0005737//cytoplasm;GO:0005739//mitochondrion;GO:0005783//endoplasmic reticulum;GO:0005811//lipid droplet;GO:0012505//endomembrane system;GO:0043226//organelle;GO:0043227//membrane-bounded organelle;GO:0043228//non-membrane-bounded organelle;GO:0043229//intracellular organelle;GO:00432…	GO:0003674//molecular_function;GO:0003824//catalytic activity;GO:0004024//alcohol dehydrogenase activity, zinc-dependent;GO:0004339//glucan 1,4-alpha-glucosidase activity;GO:0004553//hydrolase activity, hydrolyzing O-glycosyl compounds;GO:0005488//binding;GO:0008270//zinc ion binding;GO:0008743//L-threonine 3-dehydrogenase activity;GO:0015926//glucosidase activity;GO:0016491//oxidoreductase activ…	GO:0000272//polysaccharide catabolic process;GO:0005975//carbohydrate metabolic process;GO:0005976//polysaccharide metabolic process;GO:0006113//fermentation;GO:0006567//threonine catabolic process;GO:0006950//response to stress;GO:0006974//cellular response to DNA damage stimulus;GO:0008150//biological_process;GO:0008152//metabolic process;GO:0009056//catabolic process;GO:0009057//macromolecule …
MSTRG.10182.3	MSTRG.10182	--	--	MSTRG.3924	0.903624	4	1	1	miR1432-y	0.0357143	--	-	-	-	-	-	-	-	-
MSTRG.10182.3	MSTRG.10182	--	--	g2102	0.982098	4	8	2	miR1432-y|miR8036-y	0.0250952	-	hypothetical protein H101_03153 [Trichophyton interdigitale H6]	-	-	-	-	-	-	-
MSTRG.10182.3	MSTRG.10182	--	--	g3217	0.964576	4	3	2	miR-4615-z|miR1432-y	0.00286065	PHO85	CMGC/CDK/CDC2 protein kinase [Trichophyton equinum CBS 127.97]	-	-	-	-	GO:0005575//cellular_component;GO:0005622//intracellular anatomical structure;GO:0005634//nucleus;GO:0005737//cytoplasm;GO:0005819//spindle;GO:0005856//cytoskeleton;GO:0015630//microtubule cytoskeleton;GO:0043226//organelle;GO:0043227//membrane-bounded organelle;GO:0043228//non-membrane-bounded organelle;GO:0043229//intracellular organelle;GO:0043231//intracellular membrane-bounded organelle;GO:0…	GO:0000166//nucleotide binding;GO:0003674//molecular_function;GO:0003824//catalytic activity;GO:0004672//protein kinase activity;GO:0004674//protein serine/threonine kinase activity;GO:0004693//cyclin-dependent protein serine/threonine kinase activity;GO:0005488//binding;GO:0005524//ATP binding;GO:0008047//enzyme activator activity;GO:0016301//kinase activity;GO:0016538//cyclin-dependent protein …	GO:0000003//reproduction;GO:0000086//G2/M transition of mitotic cell cycle;GO:0000122//negative regulation of transcription by RNA polymerase II;GO:0000226//microtubule cytoskeleton organization;GO:0000278//mitotic cell cycle;GO:0001932//regulation of protein phosphorylation;GO:0001934//positive regulation of protein phosphorylation;GO:0006139//nucleobase-containing compound metabolic process;GO:…
MSTRG.10182.3	MSTRG.10182	--	--	g426	0.977185	4	10	2	miR-11615-x|miR8036-y	0.0393257	-	hypothetical protein H109_02311 [Trichophyton interdigitale MR816]	-	-	-	-	GO:0000228//nuclear chromosome;GO:0000775//chromosome, centromeric region;GO:0000776//kinetochore;GO:0000779//condensed chromosome, centromeric region;GO:0000793//condensed chromosome;GO:0000794//condensed nuclear chromosome;GO:0000939//inner kinetochore;GO:0005575//cellular_component;GO:0005622//intracellular anatomical structure;GO:0005634//nucleus;GO:0005635//nuclear envelope;GO:0005694//chrom…	GO:0003674//molecular_function;GO:0005198//structural molecule activity;GO:0005200//structural constituent of cytoskeleton;GO:0005488//binding;GO:0005515//protein binding;GO:0008017//microtubule binding;GO:0008092//cytoskeletal protein binding;GO:0015631//tubulin binding;GO:0051010//microtubule plus-end binding	GO:0000003//reproduction;GO:0000070//mitotic sister chromatid segregation;GO:0000075//cell cycle checkpoint signaling;GO:0000226//microtubule cytoskeleton organization;GO:0000278//mitotic cell cycle;GO:0000280//nuclear division;GO:0000819//sister chromatid segregation;GO:0006996//organelle organization;GO:0007010//cytoskeleton organization;GO:0007017//microtubule-based process;GO:0007020//microtu…
MSTRG.10182.3	MSTRG.10182	--	--	g4294	0.942907	4	6	2	miR-11615-x|miR1432-y	0.013784	sgf73	SAGA complex component [Trichophyton equinum CBS 127.97]	-	-	-	-	GO:0000123//histone acetyltransferase complex;GO:0000124//SAGA complex;GO:0000228//nuclear chromosome;GO:0000275//mitochondrial proton-transporting ATP synthase complex, catalytic sector F(1);GO:0000785//chromatin;GO:0005575//cellular_component;GO:0005622//intracellular anatomical structure;GO:0005634//nucleus;GO:0005654//nucleoplasm;GO:0005694//chromosome;GO:0005737//cytoplasm;GO:0005829//cytoso…	GO:0003674//molecular_function;GO:0005198//structural molecule activity;GO:0008047//enzyme activator activity;GO:0030234//enzyme regulator activity;GO:0046933//proton-transporting ATP synthase activity, rotational mechanism;GO:0098772//molecular function regulator	GO:0006139//nucleobase-containing compound metabolic process;GO:0006270//DNA replication initiation;GO:0006325//chromatin organization;GO:0006351//transcription, DNA-templated;GO:0006355//regulation of transcription, DNA-templated;GO:0006357//regulation of transcription by RNA polymerase II;GO:0006403//RNA localization;GO:0006405//RNA export from nucleus;GO:0006406//mRNA export from nucleus;GO:00…
MSTRG.10182.3	MSTRG.10182	--	--	g5742	0.966903	4	1	1	miR-11615-x	0.0357143	sll1024	hypothetical protein H101_02783 [Trichophyton interdigitale H6]	-	-	-	-	-	GO:0005254//chloride channel activity	-
MSTRG.10182.3	MSTRG.10182	--	--	g6662	0.993712	4	8	2	miR-4615-z|miR1432-y	0.0250952	YBR235W	hypothetical protein H101_05213 [Trichophyton interdigitale H6]	-	-	-	-	GO:0000322//storage vacuole;GO:0000323//lytic vacuole;GO:0000324//fungal-type vacuole;GO:0000329//fungal-type vacuole membrane;GO:0005575//cellular_component;GO:0005622//intracellular anatomical structure;GO:0005737//cytoplasm;GO:0005773//vacuole;GO:0005774//vacuolar membrane;GO:0005886//plasma membrane;GO:0016020//membrane;GO:0016021//integral component of membrane;GO:0031090//organelle membrane…	GO:0003674//molecular_function;GO:0005215//transporter activity;GO:0005342//organic acid transmembrane transporter activity;GO:0008324//cation transmembrane transporter activity;GO:0008509//anion transmembrane transporter activity;GO:0008514//organic anion transmembrane transporter activity;GO:0015075//ion transmembrane transporter activity;GO:0015079//potassium ion transmembrane transporter acti…	GO:0003333//amino acid transmembrane transport;GO:0006810//transport;GO:0006811//ion transport;GO:0006812//cation transport;GO:0006813//potassium ion transport;GO:0006816//calcium ion transport;GO:0006820//anion transport;GO:0006821//chloride transport;GO:0006855//xenobiotic transmembrane transport;GO:0006865//amino acid transport;GO:0007034//vacuolar transport;GO:0008150//biological_process;GO:0…
MSTRG.10182.3	MSTRG.10182	--	--	g6773	0.919437	4	1	1	miR1432-y	0.0357143	MGG_04626	6,7-dimethyl-8-ribityllumazine synthase [Trichophyton tonsurans CBS 112818]	Metabolism;Metabolism;Metabolism;Metabolism	Global and overview maps;Global and overview maps;Global and overview maps;Metabolism of cofactors and vitamins	ko01100//Metabolic pathways;ko01110//Biosynthesis of secondary metabolites;ko01240//Biosynthesis of cofactors;ko00740//Riboflavin metabolism	K00794;K00794;K00794;K00794	GO:0005575//cellular_component;GO:0005622//intracellular anatomical structure;GO:0005634//nucleus;GO:0005737//cytoplasm;GO:0005739//mitochondrion;GO:0005740//mitochondrial envelope;GO:0005743//mitochondrial inner membrane;GO:0005758//mitochondrial intermembrane space;GO:0009349//riboflavin synthase complex;GO:0009507//chloroplast;GO:0009532//plastid stroma;GO:0009536//plastid;GO:0009570//chloropl…	GO:0000906//6,7-dimethyl-8-ribityllumazine synthase activity;GO:0003674//molecular_function;GO:0003824//catalytic activity;GO:0005488//binding;GO:0009055//electron transfer activity;GO:0016491//oxidoreductase activity;GO:0016740//transferase activity;GO:0016765//transferase activity, transferring alkyl or aryl (other than methyl) groups;GO:0019842//vitamin binding;GO:0020037//heme binding;GO:0036…	GO:0006091//generation of precursor metabolites and energy;GO:0006766//vitamin metabolic process;GO:0006767//water-soluble vitamin metabolic process;GO:0006771//riboflavin metabolic process;GO:0006807//nitrogen compound metabolic process;GO:0008150//biological_process;GO:0008152//metabolic process;GO:0009058//biosynthetic process;GO:0009110//vitamin biosynthetic process;GO:0009231//riboflavin bio…
MSTRG.10182.3	MSTRG.10182	--	--	g7371	0.936065	4	1	1	miR-11615-x	0.0357143	-	hypothetical protein H101_00614 [Trichophyton interdigitale H6]	-	-	-	-	GO:0000776//kinetochore	GO:0008134//transcription factor binding;GO:0042803//protein homodimerization activity;GO:0070840//dynein complex binding	GO:0034508//centromere complex assembly
MSTRG.10182.6	MSTRG.10182	--	--	MSTRG.1140	0.949034	1	3	1	miR-1388-y	0.0267857	--	EGE04299.1 taxid=559882 hypothetical protein TEQG_03329 [Trichophyton equinum CBS 127.97]	-	-	-	-	-	-	-
MSTRG.10182.6	MSTRG.10182	--	--	g153	0.985838	1	3	1	miR-1388-y	0.0267857	SPBC21.03c	thymocyte nuclear protein [Trichophyton mentagrophytes]	-	-	-	-	GO:0005575//cellular_component;GO:0005622//intracellular anatomical structure;GO:0005634//nucleus;GO:0043226//organelle;GO:0043227//membrane-bounded organelle;GO:0043229//intracellular organelle;GO:0043231//intracellular membrane-bounded organelle	GO:0003677//DNA binding	-
MSTRG.10182.6	MSTRG.10182	--	--	g1860	0.90594	1	3	1	miR-1388-y	0.0267857	AMTR1	hypothetical protein H101_03862 [Trichophyton interdigitale H6]	-	-	-	-	-	GO:0000981//DNA-binding transcription factor activity, RNA polymerase II-specific;GO:0008270//zinc ion binding	GO:0006355//regulation of transcription, DNA-templated
MSTRG.10182.6	MSTRG.10182	--	--	g1999	0.981664	1	3	1	miR-1388-y	0.0267857	-	hypothetical protein H101_04298 [Trichophyton interdigitale H6]	-	-	-	-	-	GO:0004553//hydrolase activity, hydrolyzing O-glycosyl compounds	GO:0005975//carbohydrate metabolic process
MSTRG.10182.6	MSTRG.10182	--	--	g2807	0.977347	1	5	1	miR-1388-y	0.0446429	ndc80	hypothetical protein H101_04423 [Trichophyton interdigitale H6]	-	-	-	-	GO:0000228//nuclear chromosome;GO:0000775//chromosome, centromeric region;GO:0000776//kinetochore;GO:0000779//condensed chromosome, centromeric region;GO:0000793//condensed chromosome;GO:0000794//condensed nuclear chromosome;GO:0000940//outer kinetochore;GO:0005575//cellular_component;GO:0005622//intracellular anatomical structure;GO:0005634//nucleus;GO:0005654//nucleoplasm;GO:0005694//chromosome…	GO:0003674//molecular_function;GO:0005198//structural molecule activity;GO:0005200//structural constituent of cytoskeleton;GO:0005488//binding;GO:0005515//protein binding;GO:0005524//ATP binding;GO:0019904//protein domain specific binding;GO:0042802//identical protein binding	GO:0000003//reproduction;GO:0000070//mitotic sister chromatid segregation;GO:0000132//establishment of mitotic spindle orientation;GO:0000226//microtubule cytoskeleton organization;GO:0000278//mitotic cell cycle;GO:0000280//nuclear division;GO:0000819//sister chromatid segregation;GO:0003006//developmental process involved in reproduction;GO:0006928//movement of cell or subcellular component;GO:0…
MSTRG.10182.6	MSTRG.10182	--	--	g3273	0.984117	1	3	1	miR-1388-y	0.0267857	ro-4	actin-like protein [Trichophyton interdigitale H6]	Cellular Processes	Cell motility	ko04814//Motor proteins	K16575	GO:0005575//cellular_component;GO:0005622//intracellular anatomical structure;GO:0005737//cytoplasm;GO:0005856//cytoskeleton;GO:0005869//dynactin complex;GO:0005874//microtubule;GO:0005875//microtubule associated complex;GO:0005884//actin filament;GO:0005938//cell cortex;GO:0015629//actin cytoskeleton;GO:0015630//microtubule cytoskeleton;GO:0016020//membrane;GO:0030286//dynein complex;GO:0032991/…	GO:0000166//nucleotide binding;GO:0003674//molecular_function;GO:0003774//cytoskeletal motor activity;GO:0003824//catalytic activity;GO:0005198//structural molecule activity;GO:0005200//structural constituent of cytoskeleton;GO:0005488//binding;GO:0005524//ATP binding;GO:0016462//pyrophosphatase activity;GO:0016787//hydrolase activity;GO:0016817//hydrolase activity, acting on acid anhydrides;GO:0…	GO:0000003//reproduction;GO:0000075//cell cycle checkpoint signaling;GO:0000132//establishment of mitotic spindle orientation;GO:0000226//microtubule cytoskeleton organization;GO:0000278//mitotic cell cycle;GO:0000280//nuclear division;GO:0001100//negative regulation of exit from mitosis;GO:0006810//transport;GO:0006928//movement of cell or subcellular component;GO:0006996//organelle organization…
MSTRG.10182.6	MSTRG.10182	--	--	g3740	0.95507	1	4	1	miR-1388-y	0.0357143	nimA	NEK protein kinase [Trichophyton interdigitale H6]	-	-	-	-	GO:0005575//cellular_component;GO:0005622//intracellular anatomical structure;GO:0005634//nucleus;GO:0005813//centrosome;GO:0005815//microtubule organizing center;GO:0005816//spindle pole body;GO:0005856//cytoskeleton;GO:0015630//microtubule cytoskeleton;GO:0030496//midbody;GO:0043226//organelle;GO:0043227//membrane-bounded organelle;GO:0043228//non-membrane-bounded organelle;GO:0043229//intracel…	GO:0000166//nucleotide binding;GO:0003674//molecular_function;GO:0003824//catalytic activity;GO:0004672//protein kinase activity;GO:0004674//protein serine/threonine kinase activity;GO:0005488//binding;GO:0005524//ATP binding;GO:0016301//kinase activity;GO:0016740//transferase activity;GO:0016772//transferase activity, transferring phosphorus-containing groups;GO:0016773//phosphotransferase activ…	GO:0000226//microtubule cytoskeleton organization;GO:0000278//mitotic cell cycle;GO:0000280//nuclear division;GO:0000910//cytokinesis;GO:0006464//cellular protein modification process;GO:0006468//protein phosphorylation;GO:0006793//phosphorus metabolic process;GO:0006796//phosphate-containing compound metabolic process;GO:0006807//nitrogen compound metabolic process;GO:0006996//organelle organiza…
MSTRG.10182.6	MSTRG.10182	--	--	g418	0.963132	1	1	1	miR-1388-y	0.00892857	SPBC409.17c	hypothetical protein H101_07454 [Trichophyton interdigitale H6]	-	-	-	-	GO:0005740//mitochondrial envelope;GO:0016020//membrane	-	GO:0043065//positive regulation of apoptotic process
MSTRG.10182.6	MSTRG.10182	--	--	g4544	0.972408	1	3	1	miR-1388-y	0.0267857	ARB_05157	hypothetical protein H101_03247 [Trichophyton interdigitale H6]	-	-	-	-	GO:0005575//cellular_component;GO:0005576//extracellular region	GO:0003674//molecular_function;GO:0005488//binding;GO:0008061//chitin binding;GO:0097367//carbohydrate derivative binding	GO:0008150//biological_process;GO:0030436//asexual sporulation;GO:0044419//biological process involved in interspecies interaction between organisms;GO:0051704//multi-organism process
MSTRG.10182.6	MSTRG.10182	--	--	g4953	0.995743	1	4	1	miR-1388-y	0.0357143	ARB_07867	hypothetical protein H109_03533 [Trichophyton interdigitale MR816]	-	-	-	-	GO:0005575//cellular_component;GO:0005576//extracellular region	GO:0005515//protein binding	-
MSTRG.10182.6	MSTRG.10182	--	--	g5135	0.933526	1	4	1	miR-1388-y	0.0357143	-	hypothetical protein H101_03871 [Trichophyton interdigitale H6]	Cellular Processes;Cellular Processes	Transport and catabolism;Cell motility	ko04145//Phagosome;ko04814//Motor proteins	K10416;K10416	GO:0005575//cellular_component;GO:0005622//intracellular anatomical structure;GO:0005737//cytoplasm;GO:0005856//cytoskeleton;GO:0005868//cytoplasmic dynein complex;GO:0005874//microtubule;GO:0005875//microtubule associated complex;GO:0015630//microtubule cytoskeleton;GO:0030286//dynein complex;GO:0030424//axon;GO:0032838//plasma membrane bounded cell projection cytoplasm;GO:0032991//protein-conta…	GO:0003674//molecular_function;GO:0003774//cytoskeletal motor activity;GO:0003777//microtubule motor activity;GO:0003824//catalytic activity;GO:0005488//binding;GO:0005515//protein binding;GO:0016462//pyrophosphatase activity;GO:0016787//hydrolase activity;GO:0016817//hydrolase activity, acting on acid anhydrides;GO:0016818//hydrolase activity, acting on acid anhydrides, in phosphorus-containing …	GO:0000003//reproduction;GO:0000226//microtubule cytoskeleton organization;GO:0000902//cell morphogenesis;GO:0000904//cell morphogenesis involved in differentiation;GO:0003006//developmental process involved in reproduction;GO:0006403//RNA localization;GO:0006810//transport;GO:0006928//movement of cell or subcellular component;GO:0006996//organelle organization;GO:0007010//cytoskeleton organizati…
MSTRG.10182.6	MSTRG.10182	--	--	g5490	0.929445	1	5	1	miR-1388-y	0.0446429	rdp1	hypothetical protein H101_04064 [Trichophyton interdigitale H6]	-	-	-	-	-	GO:0003968//RNA-directed 5'-3' RNA polymerase activity	-
MSTRG.10182.6	MSTRG.10182	--	--	g5501	0.95632	1	5	1	miR-1388-y	0.0446429	-	hypothetical protein H101_05003 [Trichophyton interdigitale H6]	-	-	-	-	-	-	-
MSTRG.10182.6	MSTRG.10182	--	--	g5630	0.996593	1	5	1	miR-1388-y	0.0446429	grs1	hypothetical protein TRV_02082 [Trichophyton verrucosum HKI 0517]	Genetic Information Processing	Translation	ko00970//Aminoacyl-tRNA biosynthesis	K01880	GO:0005575//cellular_component;GO:0005576//extracellular region;GO:0005615//extracellular space;GO:0005622//intracellular anatomical structure;GO:0005737//cytoplasm;GO:0005739//mitochondrion;GO:0005759//mitochondrial matrix;GO:0005768//endosome;GO:0005794//Golgi apparatus;GO:0005802//trans-Golgi network;GO:0005829//cytosol;GO:0012505//endomembrane system;GO:0030141//secretory granule;GO:0030424//…	GO:0000166//nucleotide binding;GO:0003674//molecular_function;GO:0003824//catalytic activity;GO:0004081//bis(5'-nucleosyl)-tetraphosphatase (asymmetrical) activity;GO:0004551//nucleotide diphosphatase activity;GO:0004812//aminoacyl-tRNA ligase activity;GO:0004820//glycine-tRNA ligase activity;GO:0004821//histidine-tRNA ligase activity;GO:0004827//proline-tRNA ligase activity;GO:0004829//threonine…	GO:0000902//cell morphogenesis;GO:0000904//cell morphogenesis involved in differentiation;GO:0000959//mitochondrial RNA metabolic process;GO:0002164//larval development;GO:0002181//cytoplasmic translation;GO:0002376//immune system process;GO:0002520//immune system development;GO:0006082//organic acid metabolic process;GO:0006139//nucleobase-containing compound metabolic process;GO:0006399//tRNA m…
MSTRG.10182.6	MSTRG.10182	--	--	g6325	0.989633	1	3	1	miR-1388-y	0.0267857	RMD8	sad1-interacting factor [Trichophyton mentagrophytes]	-	-	-	-	GO:0005575//cellular_component;GO:0005622//intracellular anatomical structure;GO:0005634//nucleus;GO:0005635//nuclear envelope;GO:0005737//cytoplasm;GO:0005739//mitochondrion;GO:0005783//endoplasmic reticulum;GO:0012505//endomembrane system;GO:0016020//membrane;GO:0016021//integral component of membrane;GO:0031090//organelle membrane;GO:0031224//intrinsic component of membrane;GO:0031965//nuclear…	GO:0003674//molecular_function	GO:0000003//reproduction;GO:0007049//cell cycle;GO:0008150//biological_process;GO:0008152//metabolic process;GO:0009653//anatomical structure morphogenesis;GO:0009987//cellular process;GO:0010467//gene expression;GO:0022414//reproductive process;GO:0030154//cell differentiation;GO:0030435//sporulation resulting in formation of a cellular spore;GO:0032502//developmental process;GO:0043170//macromo…
MSTRG.10182.6	MSTRG.10182	--	--	g6852	0.91817	1	5	1	miR-1388-y	0.0446429	kei1	hypothetical protein TESG_04427 [Trichophyton tonsurans CBS 112818]	-	-	-	-	-	GO:0070917//inositol phosphoceramide synthase regulator activity	GO:0006673//inositol phosphoceramide metabolic process
MSTRG.10182.6	MSTRG.10182	--	--	g7635	0.975355	1	3	1	miR-1388-y	0.0267857	SPAC6B12.10c	hypothetical protein H109_05142 [Trichophyton interdigitale MR816]	Genetic Information Processing	Replication and repair	ko03030//DNA replication	K02684	GO:0000228//nuclear chromosome;GO:0000428//DNA-directed RNA polymerase complex;GO:0000785//chromatin;GO:0005575//cellular_component;GO:0005622//intracellular anatomical structure;GO:0005634//nucleus;GO:0005654//nucleoplasm;GO:0005657//replication fork;GO:0005658//alpha DNA polymerase:primase complex;GO:0005694//chromosome;GO:0005737//cytoplasm;GO:0030880//RNA polymerase complex;GO:0030894//replis…	GO:0000166//nucleotide binding;GO:0003674//molecular_function;GO:0003676//nucleic acid binding;GO:0003677//DNA binding;GO:0003697//single-stranded DNA binding;GO:0003824//catalytic activity;GO:0003887//DNA-directed DNA polymerase activity;GO:0003896//DNA primase activity;GO:0003899//DNA-directed 5'-3' RNA polymerase activity;GO:0005488//binding;GO:0005524//ATP binding;GO:0016740//transferase acti…	GO:0000082//G1/S transition of mitotic cell cycle;GO:0000278//mitotic cell cycle;GO:0000723//telomere maintenance;GO:0006139//nucleobase-containing compound metabolic process;GO:0006259//DNA metabolic process;GO:0006260//DNA replication;GO:0006261//DNA-dependent DNA replication;GO:0006269//DNA replication, synthesis of RNA primer;GO:0006270//DNA replication initiation;GO:0006271//DNA strand elong…
MSTRG.10182.6	MSTRG.10182	--	--	g905	0.985008	1	2	1	miR-1388-y	0.0178571	ZTA1	quinone oxidoreductase [Trichophyton mentagrophytes]	-	-	-	-	GO:0005575//cellular_component;GO:0005622//intracellular anatomical structure;GO:0005634//nucleus;GO:0005737//cytoplasm;GO:0043226//organelle;GO:0043227//membrane-bounded organelle;GO:0043229//intracellular organelle;GO:0043231//intracellular membrane-bounded organelle	GO:0003674//molecular_function;GO:0003676//nucleic acid binding;GO:0003723//RNA binding;GO:0003824//catalytic activity;GO:0003960//NADPH:quinone reductase activity;GO:0004024//alcohol dehydrogenase activity, zinc-dependent;GO:0005488//binding;GO:0008270//zinc ion binding;GO:0008743//L-threonine 3-dehydrogenase activity;GO:0016491//oxidoreductase activity;GO:0016616//oxidoreductase activity, actin…	GO:0006113//fermentation;GO:0006567//threonine catabolic process;GO:0006950//response to stress;GO:0006979//response to oxidative stress;GO:0008150//biological_process;GO:0008152//metabolic process;GO:0009056//catabolic process;GO:0009636//response to toxic substance;GO:0009987//cellular process;GO:0010127//mycothiol-dependent detoxification;GO:0033554//cellular response to stress;GO:0034599//cel…
MSTRG.10222.1	MSTRG.10222	--	--	MSTRG.10181	0.938302	2	2	1	novel-m0019-5p	0.0355534	--	KDB20597.1 taxid=1215338 hypothetical protein H109_07449, partial [Trichophyton interdigitale MR816]	-	-	-	-	GO:0005886//plasma membrane	GO:0042910//xenobiotic transmembrane transporter activity	GO:1990961//xenobiotic detoxification by transmembrane export across the plasma membrane
MSTRG.10222.1	MSTRG.10222	--	--	g1365	0.933503	2	2	1	novel-m0019-5p	0.0355534	-	hypothetical protein H109_01476 [Trichophyton interdigitale MR816]	-	-	-	-	-	-	-
MSTRG.10222.1	MSTRG.10222	--	--	g2176	0.926488	2	2	1	novel-m0019-5p	0.0355534	At3g08990	yippee family protein [Trichophyton tonsurans CBS 112818]	-	-	-	-	GO:0005575//cellular_component;GO:0005622//intracellular anatomical structure;GO:0005634//nucleus;GO:0005730//nucleolus;GO:0030127//COPII vesicle coat;GO:0031974//membrane-enclosed lumen;GO:0031981//nuclear lumen;GO:0043226//organelle;GO:0043227//membrane-bounded organelle;GO:0043228//non-membrane-bounded organelle;GO:0043229//intracellular organelle;GO:0043231//intracellular membrane-bounded org…	GO:0003674//molecular_function;GO:0005488//binding;GO:0008270//zinc ion binding;GO:0043167//ion binding;GO:0043169//cation binding;GO:0046872//metal ion binding	GO:0006886//intracellular protein transport;GO:0006888//endoplasmic reticulum to Golgi vesicle-mediated transport;GO:0006915//apoptotic process;GO:0007275//multicellular organism development;GO:0007399//nervous system development;GO:0007417//central nervous system development;GO:0007420//brain development;GO:0008150//biological_process;GO:0008219//cell death;GO:0009987//cellular process;GO:001250…
MSTRG.10222.1	MSTRG.10222	--	--	g2578	0.936285	2	2	1	novel-m0027-5p	0.0355534	SPBC216.04c	methionine-R-sulfoxide reductase [Trichophyton interdigitale MR816]	-	-	-	-	GO:0005575//cellular_component;GO:0005622//intracellular anatomical structure;GO:0005737//cytoplasm;GO:0005739//mitochondrion;GO:0009507//chloroplast;GO:0009532//plastid stroma;GO:0009536//plastid;GO:0009570//chloroplast stroma;GO:0042597//periplasmic space;GO:0043226//organelle;GO:0043227//membrane-bounded organelle;GO:0043229//intracellular organelle;GO:0043231//intracellular membrane-bounded o…	GO:0003674//molecular_function;GO:0003824//catalytic activity;GO:0005488//binding;GO:0005509//calcium ion binding;GO:0008270//zinc ion binding;GO:0016491//oxidoreductase activity;GO:0016667//oxidoreductase activity, acting on a sulfur group of donors;GO:0016671//oxidoreductase activity, acting on a sulfur group of donors, disulfide as acceptor;GO:0020037//heme binding;GO:0033743//peptide-methioni…	GO:0000902//cell morphogenesis;GO:0000904//cell morphogenesis involved in differentiation;GO:0006807//nitrogen compound metabolic process;GO:0006928//movement of cell or subcellular component;GO:0006935//chemotaxis;GO:0006950//response to stress;GO:0006979//response to oxidative stress;GO:0006996//organelle organization;GO:0007010//cytoskeleton organization;GO:0007015//actin filament organization…
MSTRG.10222.1	MSTRG.10222	--	--	g3201	0.979593	2	2	1	novel-m0019-5p	0.0355534	RED3	hypothetical protein H101_06163 [Trichophyton interdigitale H6]	-	-	-	-	GO:0005737//cytoplasm	GO:0003858//3-hydroxybutyrate dehydrogenase activity;GO:0004316//3-oxoacyl-[acyl-carrier-protein] reductase (NADPH) activity;GO:0004757//sepiapterin reductase activity;GO:0008667//2,3-dihydro-2,3-dihydroxybenzoate dehydrogenase activity;GO:0008831//dTDP-4-dehydrorhamnose reductase activity;GO:0016491//oxidoreductase activity;GO:0016628//oxidoreductase activity, acting on the CH-CH group of donors…	GO:0000272//polysaccharide catabolic process;GO:0006633//fatty acid biosynthetic process;GO:0006729//tetrahydrobiopterin biosynthetic process;GO:0009243//O antigen biosynthetic process;GO:0019290//siderophore biosynthetic process;GO:0019305//dTDP-rhamnose biosynthetic process;GO:0042619//poly-hydroxybutyrate biosynthetic process;GO:0045150//acetoin catabolic process
MSTRG.10222.1	MSTRG.10222	--	--	g3551	0.912537	2	2	1	novel-m0019-5p	0.0355534	Tmem115	hypothetical protein H101_00986 [Trichophyton interdigitale H6]	-	-	-	-	GO:0000139//Golgi membrane;GO:0005575//cellular_component;GO:0005622//intracellular anatomical structure;GO:0005634//nucleus;GO:0005737//cytoplasm;GO:0005794//Golgi apparatus;GO:0005795//Golgi stack;GO:0005798//Golgi-associated vesicle;GO:0012505//endomembrane system;GO:0016020//membrane;GO:0016021//integral component of membrane;GO:0017119//Golgi transport complex;GO:0030135//coated vesicle;GO:0…	GO:0003674//molecular_function;GO:0004252//serine-type endopeptidase activity;GO:0005488//binding;GO:0005515//protein binding;GO:0042802//identical protein binding	GO:0006464//cellular protein modification process;GO:0006486//protein glycosylation;GO:0006807//nitrogen compound metabolic process;GO:0006810//transport;GO:0006888//endoplasmic reticulum to Golgi vesicle-mediated transport;GO:0006890//retrograde vesicle-mediated transport, Golgi to endoplasmic reticulum;GO:0008104//protein localization;GO:0008150//biological_process;GO:0008152//metabolic process…
MSTRG.10222.1	MSTRG.10222	--	--	g4312	0.945865	2	2	1	novel-m0019-5p	0.0355534	ssp-1	peptidyl-prolyl cis-trans isomerase [Trichophyton tonsurans CBS 112818]	Genetic Information Processing	Information processing in viruses	ko03250//Viral life cycle - HIV-1	K09578	GO:0005575//cellular_component;GO:0005576//extracellular region;GO:0005622//intracellular anatomical structure;GO:0005634//nucleus;GO:0005654//nucleoplasm;GO:0005737//cytoplasm;GO:0005739//mitochondrion;GO:0005783//endoplasmic reticulum;GO:0005829//cytosol;GO:0005886//plasma membrane;GO:0005911//cell-cell junction;GO:0009506//plasmodesma;GO:0012505//endomembrane system;GO:0016020//membrane;GO:001…	GO:0000993//RNA polymerase II complex binding;GO:0001098//basal transcription machinery binding;GO:0001099//basal RNA polymerase II transcription machinery binding;GO:0003674//molecular_function;GO:0003755//peptidyl-prolyl cis-trans isomerase activity;GO:0003774//cytoskeletal motor activity;GO:0003824//catalytic activity;GO:0005488//binding;GO:0005515//protein binding;GO:0008013//beta-catenin bin…	GO:0000122//negative regulation of transcription by RNA polymerase II;GO:0000413//protein peptidyl-prolyl isomerization;GO:0001558//regulation of cell growth;GO:0001817//regulation of cytokine production;GO:0001818//negative regulation of cytokine production;GO:0001932//regulation of protein phosphorylation;GO:0001933//negative regulation of protein phosphorylation;GO:0001934//positive regulation…
MSTRG.10222.1	MSTRG.10222	--	--	g4659	0.909167	2	2	1	novel-m0019-5p	0.0355534	-	hypothetical protein H101_03334 [Trichophyton interdigitale H6]	-	-	-	-	-	GO:0008146//sulfotransferase activity	GO:0016042//lipid catabolic process
MSTRG.10222.1	MSTRG.10222	--	--	g5036	0.958649	2	2	1	novel-m0019-5p	0.0355534	-	hypothetical protein H109_00567 [Trichophyton interdigitale MR816]	-	-	-	-	-	-	-
MSTRG.10222.1	MSTRG.10222	--	--	g6704	0.91326	2	2	1	novel-m0019-5p	0.0355534	PUP3	proteasome subunit beta type-3 [Trichophyton tonsurans CBS 112818]	Genetic Information Processing	Folding, sorting and degradation	ko03050//Proteasome	K02735	GO:0000502//proteasome complex;GO:0005575//cellular_component;GO:0005622//intracellular anatomical structure;GO:0005634//nucleus;GO:0005654//nucleoplasm;GO:0005737//cytoplasm;GO:0005773//vacuole;GO:0005774//vacuolar membrane;GO:0005783//endoplasmic reticulum;GO:0005789//endoplasmic reticulum membrane;GO:0005829//cytosol;GO:0005839//proteasome core complex;GO:0012505//endomembrane system;GO:001602…	GO:0003674//molecular_function;GO:0003824//catalytic activity;GO:0004175//endopeptidase activity;GO:0004298//threonine-type endopeptidase activity;GO:0005488//binding;GO:0005515//protein binding;GO:0008047//enzyme activator activity;GO:0008233//peptidase activity;GO:0016504//peptidase activator activity;GO:0016787//hydrolase activity;GO:0030234//enzyme regulator activity;GO:0061133//endopeptidase…	GO:0006464//cellular protein modification process;GO:0006508//proteolysis;GO:0006511//ubiquitin-dependent protein catabolic process;GO:0006807//nitrogen compound metabolic process;GO:0007088//regulation of mitotic nuclear division;GO:0007346//regulation of mitotic cell cycle;GO:0008150//biological_process;GO:0008152//metabolic process;GO:0009056//catabolic process;GO:0009057//macromolecule catabo…
MSTRG.10288.1	MSTRG.10288	--	--	MSTRG.1140	0.946509	1	3	1	miR-1388-y	0.0267857	--	EGE04299.1 taxid=559882 hypothetical protein TEQG_03329 [Trichophyton equinum CBS 127.97]	-	-	-	-	-	-	-
MSTRG.10288.1	MSTRG.10288	--	--	g1860	0.977876	1	3	1	miR-1388-y	0.0267857	AMTR1	hypothetical protein H101_03862 [Trichophyton interdigitale H6]	-	-	-	-	-	GO:0000981//DNA-binding transcription factor activity, RNA polymerase II-specific;GO:0008270//zinc ion binding	GO:0006355//regulation of transcription, DNA-templated
MSTRG.10288.1	MSTRG.10288	--	--	g1999	0.969537	1	3	1	miR-1388-y	0.0267857	-	hypothetical protein H101_04298 [Trichophyton interdigitale H6]	-	-	-	-	-	GO:0004553//hydrolase activity, hydrolyzing O-glycosyl compounds	GO:0005975//carbohydrate metabolic process
MSTRG.10288.1	MSTRG.10288	--	--	g2807	0.967065	1	5	1	miR-1388-y	0.0446429	ndc80	hypothetical protein H101_04423 [Trichophyton interdigitale H6]	-	-	-	-	GO:0000228//nuclear chromosome;GO:0000775//chromosome, centromeric region;GO:0000776//kinetochore;GO:0000779//condensed chromosome, centromeric region;GO:0000793//condensed chromosome;GO:0000794//condensed nuclear chromosome;GO:0000940//outer kinetochore;GO:0005575//cellular_component;GO:0005622//intracellular anatomical structure;GO:0005634//nucleus;GO:0005654//nucleoplasm;GO:0005694//chromosome…	GO:0003674//molecular_function;GO:0005198//structural molecule activity;GO:0005200//structural constituent of cytoskeleton;GO:0005488//binding;GO:0005515//protein binding;GO:0005524//ATP binding;GO:0019904//protein domain specific binding;GO:0042802//identical protein binding	GO:0000003//reproduction;GO:0000070//mitotic sister chromatid segregation;GO:0000132//establishment of mitotic spindle orientation;GO:0000226//microtubule cytoskeleton organization;GO:0000278//mitotic cell cycle;GO:0000280//nuclear division;GO:0000819//sister chromatid segregation;GO:0003006//developmental process involved in reproduction;GO:0006928//movement of cell or subcellular component;GO:0…
MSTRG.10288.1	MSTRG.10288	--	--	g3601	0.916888	1	3	1	miR-1388-y	0.0267857	hyuC	hypothetical protein H101_02822 [Trichophyton interdigitale H6]	-	-	-	-	-	GO:0004180//carboxypeptidase activity;GO:0016787//hydrolase activity;GO:0016813//hydrolase activity, acting on carbon-nitrogen (but not peptide) bonds, in linear amidines;GO:0030145//manganese ion binding;GO:0042803//protein homodimerization activity;GO:0047652//allantoate deiminase activity	GO:0000256//allantoin catabolic process;GO:0006508//proteolysis;GO:0009442//allantoin assimilation pathway
MSTRG.10288.1	MSTRG.10288	--	--	g418	0.943599	1	1	1	miR-1388-y	0.00892857	SPBC409.17c	hypothetical protein H101_07454 [Trichophyton interdigitale H6]	-	-	-	-	GO:0005740//mitochondrial envelope;GO:0016020//membrane	-	GO:0043065//positive regulation of apoptotic process
MSTRG.10288.1	MSTRG.10288	--	--	g4544	0.982915	1	3	1	miR-1388-y	0.0267857	ARB_05157	hypothetical protein H101_03247 [Trichophyton interdigitale H6]	-	-	-	-	GO:0005575//cellular_component;GO:0005576//extracellular region	GO:0003674//molecular_function;GO:0005488//binding;GO:0008061//chitin binding;GO:0097367//carbohydrate derivative binding	GO:0008150//biological_process;GO:0030436//asexual sporulation;GO:0044419//biological process involved in interspecies interaction between organisms;GO:0051704//multi-organism process
MSTRG.10288.1	MSTRG.10288	--	--	g4953	0.931521	1	4	1	miR-1388-y	0.0357143	ARB_07867	hypothetical protein H109_03533 [Trichophyton interdigitale MR816]	-	-	-	-	GO:0005575//cellular_component;GO:0005576//extracellular region	GO:0005515//protein binding	-
MSTRG.10288.1	MSTRG.10288	--	--	g5501	0.987716	1	5	1	miR-1388-y	0.0446429	-	hypothetical protein H101_05003 [Trichophyton interdigitale H6]	-	-	-	-	-	-	-
MSTRG.10288.1	MSTRG.10288	--	--	g5630	0.935793	1	5	1	miR-1388-y	0.0446429	grs1	hypothetical protein TRV_02082 [Trichophyton verrucosum HKI 0517]	Genetic Information Processing	Translation	ko00970//Aminoacyl-tRNA biosynthesis	K01880	GO:0005575//cellular_component;GO:0005576//extracellular region;GO:0005615//extracellular space;GO:0005622//intracellular anatomical structure;GO:0005737//cytoplasm;GO:0005739//mitochondrion;GO:0005759//mitochondrial matrix;GO:0005768//endosome;GO:0005794//Golgi apparatus;GO:0005802//trans-Golgi network;GO:0005829//cytosol;GO:0012505//endomembrane system;GO:0030141//secretory granule;GO:0030424//…	GO:0000166//nucleotide binding;GO:0003674//molecular_function;GO:0003824//catalytic activity;GO:0004081//bis(5'-nucleosyl)-tetraphosphatase (asymmetrical) activity;GO:0004551//nucleotide diphosphatase activity;GO:0004812//aminoacyl-tRNA ligase activity;GO:0004820//glycine-tRNA ligase activity;GO:0004821//histidine-tRNA ligase activity;GO:0004827//proline-tRNA ligase activity;GO:0004829//threonine…	GO:0000902//cell morphogenesis;GO:0000904//cell morphogenesis involved in differentiation;GO:0000959//mitochondrial RNA metabolic process;GO:0002164//larval development;GO:0002181//cytoplasmic translation;GO:0002376//immune system process;GO:0002520//immune system development;GO:0006082//organic acid metabolic process;GO:0006139//nucleobase-containing compound metabolic process;GO:0006399//tRNA m…
MSTRG.10288.1	MSTRG.10288	--	--	g876	0.916414	1	2	1	miR-1388-y	0.0178571	aclI	aminotransferase GliI [Trichophyton rubrum]	-	-	-	-	-	GO:0003824//catalytic activity;GO:0004400//histidinol-phosphate transaminase activity;GO:0004838//L-tyrosine:2-oxoglutarate aminotransferase activity;GO:0008483//transaminase activity;GO:0010285//L,L-diaminopimelate aminotransferase activity;GO:0030170//pyridoxal phosphate binding	GO:0000105//histidine biosynthetic process;GO:0006520//cellular amino acid metabolic process;GO:0006559//L-phenylalanine catabolic process;GO:0006572//tyrosine catabolic process;GO:0009058//biosynthetic process;GO:0009089//lysine biosynthetic process via diaminopimelate;GO:0009236//cobalamin biosynthetic process
MSTRG.10288.1	MSTRG.10288	--	--	g905	0.975825	1	2	1	miR-1388-y	0.0178571	ZTA1	quinone oxidoreductase [Trichophyton mentagrophytes]	-	-	-	-	GO:0005575//cellular_component;GO:0005622//intracellular anatomical structure;GO:0005634//nucleus;GO:0005737//cytoplasm;GO:0043226//organelle;GO:0043227//membrane-bounded organelle;GO:0043229//intracellular organelle;GO:0043231//intracellular membrane-bounded organelle	GO:0003674//molecular_function;GO:0003676//nucleic acid binding;GO:0003723//RNA binding;GO:0003824//catalytic activity;GO:0003960//NADPH:quinone reductase activity;GO:0004024//alcohol dehydrogenase activity, zinc-dependent;GO:0005488//binding;GO:0008270//zinc ion binding;GO:0008743//L-threonine 3-dehydrogenase activity;GO:0016491//oxidoreductase activity;GO:0016616//oxidoreductase activity, actin…	GO:0006113//fermentation;GO:0006567//threonine catabolic process;GO:0006950//response to stress;GO:0006979//response to oxidative stress;GO:0008150//biological_process;GO:0008152//metabolic process;GO:0009056//catabolic process;GO:0009636//response to toxic substance;GO:0009987//cellular process;GO:0010127//mycothiol-dependent detoxification;GO:0033554//cellular response to stress;GO:0034599//cel…
MSTRG.10311.1	MSTRG.10311	--	--	MSTRG.3825	0.926775	2	8	2	miR-133-z|novel-m0017-3p	0.0045045	--	EZF28284.1 taxid=1215336 hypothetical protein H101_08030 [Trichophyton interdigitale H6]	-	-	-	-	-	-	-
MSTRG.10311.1	MSTRG.10311	--	--	MSTRG.440	0.972569	2	18	2	miR-133-z|novel-m0017-3p	0.0246139	--	EGE06708.1 taxid=559882 hypothetical protein TEQG_05703 [Trichophyton equinum CBS 127.97]	-	-	-	-	-	-	-
MSTRG.10311.1	MSTRG.10311	--	--	MSTRG.8928	0.901813	2	2	1	novel-m0017-3p	0.0355534	Cbx5	KAG5201289.1 taxid=101480 hypothetical protein GY631_7575 [Trichophyton interdigitale]	-	-	-	-	GO:0005634//nucleus	-	GO:0019048//modulation by virus of host process
MSTRG.10311.1	MSTRG.10311	--	--	g1027	0.95695	2	2	1	miR-133-z	0.0355534	-	hypothetical protein H101_06961 [Trichophyton interdigitale H6]	-	-	-	-	-	-	-
MSTRG.10311.1	MSTRG.10311	--	--	g1287	0.931541	2	2	1	miR-133-z	0.0355534	RCF1	hypothetical protein TESG_04657 [Trichophyton tonsurans CBS 112818]	-	-	-	-	GO:0005575//cellular_component;GO:0005622//intracellular anatomical structure;GO:0005737//cytoplasm;GO:0005739//mitochondrion;GO:0005740//mitochondrial envelope;GO:0005743//mitochondrial inner membrane;GO:0005886//plasma membrane;GO:0016020//membrane;GO:0016021//integral component of membrane;GO:0019866//organelle inner membrane;GO:0031090//organelle membrane;GO:0031224//intrinsic component of me…	GO:0003674//molecular_function;GO:0003824//catalytic activity;GO:0004842//ubiquitin-protein transferase activity;GO:0005488//binding;GO:0016740//transferase activity;GO:0019787//ubiquitin-like protein transferase activity;GO:0043167//ion binding;GO:0043169//cation binding;GO:0046872//metal ion binding;GO:0061630//ubiquitin protein ligase activity;GO:0061659//ubiquitin-like protein ligase activity…	GO:0006464//cellular protein modification process;GO:0006508//proteolysis;GO:0006511//ubiquitin-dependent protein catabolic process;GO:0006807//nitrogen compound metabolic process;GO:0006996//organelle organization;GO:0007005//mitochondrion organization;GO:0008150//biological_process;GO:0008152//metabolic process;GO:0008535//respiratory chain complex IV assembly;GO:0009056//catabolic process;GO:0…
MSTRG.10311.1	MSTRG.10311	--	--	g1355	0.909673	2	2	1	novel-m0017-3p	0.0355534	-	hypothetical protein H101_07825 [Trichophyton interdigitale H6]	-	-	-	-	-	-	-
MSTRG.10311.1	MSTRG.10311	--	--	g1496	0.986589	2	2	1	miR-133-z	0.0355534	ltnD	hypothetical protein H101_02154 [Trichophyton interdigitale H6]	Metabolism;Metabolism	Global and overview maps;Amino acid metabolism	ko01100//Metabolic pathways;ko00280//Valine, leucine and isoleucine degradation	K00020;K00020	GO:0005634//nucleus;GO:0005737//cytoplasm	GO:0004616//phosphogluconate dehydrogenase (decarboxylating) activity;GO:0005515//protein binding;GO:0008270//zinc ion binding;GO:0008442//3-hydroxyisobutyrate dehydrogenase activity;GO:0008679//2-hydroxy-3-oxopropionate reductase activity;GO:0016616//oxidoreductase activity, acting on the CH-OH group of donors, NAD or NADP as acceptor;GO:0042054//histone methyltransferase activity;GO:0050661//NA…	GO:0000271//polysaccharide biosynthetic process;GO:0006098//pentose-phosphate shunt;GO:0006574//valine catabolic process;GO:0006631//fatty acid metabolic process;GO:0008652//cellular amino acid biosynthetic process;GO:0019580//galactarate metabolic process
MSTRG.10311.1	MSTRG.10311	--	--	g1830	0.949749	2	1	1	miR-133-z	0.0178571	atg16	hypothetical protein H101_02483 [Trichophyton interdigitale H6]	-	-	-	-	GO:0000407//phagophore assembly site;GO:0000421//autophagosome membrane;GO:0005575//cellular_component;GO:0005622//intracellular anatomical structure;GO:0005737//cytoplasm;GO:0005773//vacuole;GO:0005774//vacuolar membrane;GO:0005776//autophagosome;GO:0016020//membrane;GO:0031090//organelle membrane;GO:0031514//motile cilium;GO:0034045//phagophore assembly site membrane;GO:0043226//organelle;GO:00…	GO:0005524//ATP binding;GO:0008855//exodeoxyribonuclease VII activity	GO:0000045//autophagosome assembly;GO:0006260//DNA replication;GO:0006810//transport;GO:0006914//autophagy;GO:0006996//organelle organization;GO:0007030//Golgi organization;GO:0007033//vacuole organization;GO:0007059//chromosome segregation;GO:0007155//cell adhesion;GO:0008104//protein localization;GO:0008150//biological_process;GO:0008152//metabolic process;GO:0009056//catabolic process;GO:00099…
MSTRG.10311.1	MSTRG.10311	--	--	g2289	0.939458	2	2	1	novel-m0017-3p	0.0355534	-	hypothetical protein TESG_01454 [Trichophyton tonsurans CBS 112818]	-	-	-	-	-	-	-
MSTRG.10311.1	MSTRG.10311	--	--	g2428	0.938335	2	2	1	miR-133-z	0.0355534	rglC	hypothetical protein H101_04318 [Trichophyton interdigitale H6]	-	-	-	-	-	GO:0016787//hydrolase activity	-
MSTRG.10311.1	MSTRG.10311	--	--	g248	0.921623	2	2	2	miR-133-z|novel-m0017-3p	0.000160875	MSP1	ATPase family AAA domain-containing protein 1-B [Trichophyton equinum CBS 127.97]	-	-	-	-	GO:0000502//proteasome complex;GO:0005575//cellular_component;GO:0005622//intracellular anatomical structure;GO:0005634//nucleus;GO:0005737//cytoplasm;GO:0005739//mitochondrion;GO:0005740//mitochondrial envelope;GO:0005741//mitochondrial outer membrane;GO:0005777//peroxisome;GO:0005778//peroxisomal membrane;GO:0005886//plasma membrane;GO:0009360//DNA polymerase III complex;GO:0009368//endopeptida…	GO:0000166//nucleotide binding;GO:0003674//molecular_function;GO:0003677//DNA binding;GO:0003723//RNA binding;GO:0003724//RNA helicase activity;GO:0003824//catalytic activity;GO:0003887//DNA-directed DNA polymerase activity;GO:0004176//ATP-dependent peptidase activity;GO:0004222//metalloendopeptidase activity;GO:0004252//serine-type endopeptidase activity;GO:0004386//helicase activity;GO:0005488/…	GO:0002090//regulation of receptor internalization;GO:0002092//positive regulation of receptor internalization;GO:0002949//tRNA threonylcarbamoyladenosine modification;GO:0003008//system process;GO:0005975//carbohydrate metabolic process;GO:0006260//DNA replication;GO:0006281//DNA repair;GO:0006310//DNA recombination;GO:0006355//regulation of transcription, DNA-templated;GO:0006508//proteolysis;G…
MSTRG.10311.1	MSTRG.10311	--	--	g2821	0.941551	2	8	2	miR-133-z|novel-m0017-3p	0.0045045	ILV2	acetolactate synthase, large subunit, biosynthetic type [Trichophyton interdigitale H6]	Metabolism;Metabolism;Metabolism;Metabolism;Metabolism;Metabolism;Metabolism;Metabolism	Global and overview maps;Global and overview maps;Global and overview maps;Global and overview maps;Metabolism of cofactors and vitamins;Carbohydrate metabolism;Amino acid metabolism;Carbohydrate metabolism	ko01100//Metabolic pathways;ko01110//Biosynthesis of secondary metabolites;ko01230//Biosynthesis of amino acids;ko01210//2-Oxocarboxylic acid metabolism;ko00770//Pantothenate and CoA biosynthesis;ko00650//Butanoate metabolism;ko00290//Valine, leucine and isoleucine biosynthesis;ko00660//C5-Branched dibasic acid metabolism	K01652;K01652;K01652;K01652;K01652;K01652;K01652;K01652	GO:0005575//cellular_component;GO:0005622//intracellular anatomical structure;GO:0005737//cytoplasm;GO:0005739//mitochondrion;GO:0005948//acetolactate synthase complex;GO:0009507//chloroplast;GO:0009532//plastid stroma;GO:0009536//plastid;GO:0009570//chloroplast stroma;GO:0032991//protein-containing complex;GO:0043226//organelle;GO:0043227//membrane-bounded organelle;GO:0043229//intracellular org…	GO:0000166//nucleotide binding;GO:0000287//magnesium ion binding;GO:0003674//molecular_function;GO:0003824//catalytic activity;GO:0003984//acetolactate synthase activity;GO:0005488//binding;GO:0008949//oxalyl-CoA decarboxylase activity;GO:0009028//tartronate-semialdehyde synthase activity;GO:0016491//oxidoreductase activity;GO:0016740//transferase activity;GO:0016744//transketolase or transaldola…	GO:0006082//organic acid metabolic process;GO:0006520//cellular amino acid metabolic process;GO:0006549//isoleucine metabolic process;GO:0006573//valine metabolic process;GO:0006807//nitrogen compound metabolic process;GO:0006950//response to stress;GO:0008150//biological_process;GO:0008152//metabolic process;GO:0008652//cellular amino acid biosynthetic process;GO:0009058//biosynthetic process;GO…
MSTRG.10311.1	MSTRG.10311	--	--	g2881	0.963476	2	10	2	miR-133-z|novel-m0017-3p	0.00723938	bbp	branchpoint-bridging protein [Trichophyton interdigitale H6]	-	-	-	-	GO:0000243//commitment complex;GO:0005575//cellular_component;GO:0005622//intracellular anatomical structure;GO:0005634//nucleus;GO:0005654//nucleoplasm;GO:0005681//spliceosomal complex;GO:0005684//U2-type spliceosomal complex;GO:0005737//cytoplasm;GO:0005829//cytosol;GO:0005840//ribosome;GO:0016604//nuclear body;GO:0031974//membrane-enclosed lumen;GO:0031981//nuclear lumen;GO:0032991//protein-co…	GO:0003674//molecular_function;GO:0003676//nucleic acid binding;GO:0003712//transcription coregulator activity;GO:0003714//transcription corepressor activity;GO:0003723//RNA binding;GO:0004654//polyribonucleotide nucleotidyltransferase activity;GO:0005488//binding;GO:0005515//protein binding;GO:0008270//zinc ion binding;GO:0036002//pre-mRNA binding;GO:0042802//identical protein binding;GO:0043167…	GO:0000003//reproduction;GO:0000245//spliceosomal complex assembly;GO:0000375//RNA splicing, via transesterification reactions;GO:0000377//RNA splicing, via transesterification reactions with bulged adenosine as nucleophile;GO:0000380//alternative mRNA splicing, via spliceosome;GO:0000389//mRNA 3'-splice site recognition;GO:0000398//mRNA splicing, via spliceosome;GO:0003006//developmental process…
MSTRG.10311.1	MSTRG.10311	--	--	g2929	0.922129	2	8	2	miR-133-z|novel-m0017-3p	0.0045045	-	hypothetical protein H101_02509 [Trichophyton interdigitale H6]	-	-	-	-	GO:0000151//ubiquitin ligase complex;GO:0005575//cellular_component;GO:0005622//intracellular anatomical structure;GO:0019005//SCF ubiquitin ligase complex;GO:0031461//cullin-RING ubiquitin ligase complex;GO:0032991//protein-containing complex;GO:1902494//catalytic complex;GO:1990234//transferase complex	GO:0005515//protein binding	GO:0002119//nematode larval development;GO:0002164//larval development;GO:0003008//system process;GO:0006508//proteolysis;GO:0006511//ubiquitin-dependent protein catabolic process;GO:0006807//nitrogen compound metabolic process;GO:0006950//response to stress;GO:0007275//multicellular organism development;GO:0007588//excretion;GO:0007624//ultradian rhythm;GO:0008150//biological_process;GO:0008152/…
MSTRG.10311.1	MSTRG.10311	--	--	g3136	0.979948	2	2	1	novel-m0017-3p	0.0355534	-	hypothetical protein H101_00429 [Trichophyton interdigitale H6]	-	-	-	-	-	-	-
MSTRG.10311.1	MSTRG.10311	--	--	g3186	0.977607	2	5	2	miR-133-z|novel-m0017-3p	0.00160875	cnsO	hypothetical protein H101_04822 [Trichophyton interdigitale H6]	-	-	-	-	GO:0005886//plasma membrane;GO:0016020//membrane	GO:0015112//nitrate transmembrane transporter activity;GO:0015113//nitrite transmembrane transporter activity;GO:0015295//solute:proton symporter activity;GO:0022857//transmembrane transporter activity;GO:0042910//xenobiotic transmembrane transporter activity;GO:1901241//4-hydroxyphenylacetate transmembrane transporter activity	GO:0006810//transport;GO:0015706//nitrate transport;GO:0015707//nitrite transport;GO:0042908//xenobiotic transport;GO:0055085//transmembrane transport;GO:1900754//4-hydroxyphenylacetate transport
MSTRG.10311.1	MSTRG.10311	--	--	g372	0.911515	2	2	1	novel-m0017-3p	0.0355534	YBL029C-A	hypothetical protein TEQG_08447 [Trichophyton equinum CBS 127.97]	-	-	-	-	-	GO:0046872//metal ion binding	GO:0006281//DNA repair;GO:0006310//DNA recombination
MSTRG.10311.1	MSTRG.10311	--	--	g3795	0.977429	2	16	2	miR-133-z|novel-m0017-3p	0.019305	-	hypothetical protein H101_07243 [Trichophyton interdigitale H6]	-	-	-	-	-	-	-
MSTRG.10311.1	MSTRG.10311	--	--	g3959	0.929208	2	1	1	novel-m0017-3p	0.0178571	ABZ2	hypothetical protein H101_01016 [Trichophyton interdigitale H6]	Metabolism;Metabolism	Global and overview maps;Metabolism of cofactors and vitamins	ko01240//Biosynthesis of cofactors;ko00790//Folate biosynthesis	K02619;K02619	-	GO:0003674//molecular_function;GO:0003824//catalytic activity;GO:0008696//4-amino-4-deoxychorismate lyase activity;GO:0016829//lyase activity;GO:0016830//carbon-carbon lyase activity;GO:0016833//oxo-acid-lyase activity	GO:0006082//organic acid metabolic process;GO:0006575//cellular modified amino acid metabolic process;GO:0006725//cellular aromatic compound metabolic process;GO:0006760//folic acid-containing compound metabolic process;GO:0006766//vitamin metabolic process;GO:0006767//water-soluble vitamin metabolic process;GO:0006807//nitrogen compound metabolic process;GO:0008150//biological_process;GO:0008152…
MSTRG.10311.1	MSTRG.10311	--	--	g4261	0.96784	2	14	2	miR-133-z|novel-m0017-3p	0.0146396	btn1	protein btn1 [Trichophyton interdigitale MR816]	-	-	-	-	GO:0005575//cellular_component;GO:0005576//extracellular region;GO:0005615//extracellular space;GO:0005622//intracellular anatomical structure;GO:0005634//nucleus;GO:0005737//cytoplasm;GO:0005739//mitochondrion;GO:0005811//lipid droplet;GO:0005829//cytosol;GO:0005886//plasma membrane;GO:0005901//caveola;GO:0016020//membrane;GO:0043226//organelle;GO:0043227//membrane-bounded organelle;GO:0043228//…	GO:0003674//molecular_function;GO:0003676//nucleic acid binding;GO:0003723//RNA binding;GO:0003824//catalytic activity;GO:0004806//triglyceride lipase activity;GO:0005488//binding;GO:0005515//protein binding;GO:0016298//lipase activity;GO:0016787//hydrolase activity;GO:0016788//hydrolase activity, acting on ester bonds;GO:0017171//serine hydrolase activity;GO:0019843//rRNA binding;GO:0019899//enz…	GO:0000003//reproduction;GO:0001676//long-chain fatty acid metabolic process;GO:0006066//alcohol metabolic process;GO:0006082//organic acid metabolic process;GO:0006139//nucleobase-containing compound metabolic process;GO:0006351//transcription, DNA-templated;GO:0006352//DNA-templated transcription, initiation;GO:0006353//DNA-templated transcription, termination;GO:0006360//transcription by RNA p…
MSTRG.10311.1	MSTRG.10311	--	--	g4444	0.923877	2	2	1	miR-133-z	0.0355534	-	hypothetical protein H101_01818 [Trichophyton interdigitale H6]	-	-	-	-	-	-	GO:0030638//polyketide metabolic process
MSTRG.10311.1	MSTRG.10311	--	--	g4754	0.982543	2	6	2	miR-133-z|novel-m0017-3p	0.00241313	chlE	hypothetical protein H109_03739 [Trichophyton interdigitale MR816]	Metabolism	Lipid metabolism	ko00564//Glycerophospholipid metabolism	K01049	-	GO:0016787//hydrolase activity	-
MSTRG.10311.1	MSTRG.10311	--	--	g4800	0.944021	2	2	1	novel-m0017-3p	0.0355534	taf13	uncharacterized protein TERG_02879 [Trichophyton rubrum CBS 118892]	Genetic Information Processing	Transcription	ko03022//Basal transcription factors	K03127	GO:0000228//nuclear chromosome;GO:0000428//DNA-directed RNA polymerase complex;GO:0000785//chromatin;GO:0005575//cellular_component;GO:0005622//intracellular anatomical structure;GO:0005634//nucleus;GO:0005654//nucleoplasm;GO:0005667//transcription regulator complex;GO:0005669//transcription factor TFIID complex;GO:0005694//chromosome;GO:0005730//nucleolus;GO:0005886//plasma membrane;GO:0016020//…	GO:0003674//molecular_function;GO:0003676//nucleic acid binding;GO:0003677//DNA binding;GO:0003700//DNA-binding transcription factor activity;GO:0003712//transcription coregulator activity;GO:0005488//binding;GO:0005515//protein binding;GO:0008022//protein C-terminus binding;GO:0046982//protein heterodimerization activity;GO:0046983//protein dimerization activity;GO:0097159//organic cyclic compou…	GO:0000003//reproduction;GO:0003006//developmental process involved in reproduction;GO:0006139//nucleobase-containing compound metabolic process;GO:0006351//transcription, DNA-templated;GO:0006352//DNA-templated transcription, initiation;GO:0006355//regulation of transcription, DNA-templated;GO:0006357//regulation of transcription by RNA polymerase II;GO:0006366//transcription by RNA polymerase I…
MSTRG.10311.1	MSTRG.10311	--	--	g4850	0.971956	2	2	1	novel-m0017-3p	0.0355534	abh1	alkylated DNA repair protein AlkB [Trichophyton interdigitale H6]	-	-	-	-	GO:0000228//nuclear chromosome;GO:0000785//chromatin;GO:0000791//euchromatin;GO:0005575//cellular_component;GO:0005622//intracellular anatomical structure;GO:0005634//nucleus;GO:0005694//chromosome;GO:0005737//cytoplasm;GO:0005739//mitochondrion;GO:0031974//membrane-enclosed lumen;GO:0031981//nuclear lumen;GO:0043226//organelle;GO:0043227//membrane-bounded organelle;GO:0043228//non-membrane-bound…	GO:0000049//tRNA binding;GO:0003674//molecular_function;GO:0003676//nucleic acid binding;GO:0003723//RNA binding;GO:0003824//catalytic activity;GO:0003906//DNA-(apurinic or apyrimidinic site) endonuclease activity;GO:0005102//signaling receptor binding;GO:0005488//binding;GO:0005506//iron ion binding;GO:0005515//protein binding;GO:0008198//ferrous iron binding;GO:0016491//oxidoreductase activity;…	GO:0000003//reproduction;GO:0001701//in utero embryonic development;GO:0001764//neuron migration;GO:0001890//placenta development;GO:0002097//tRNA wobble base modification;GO:0002101//tRNA wobble cytosine modification;GO:0003006//developmental process involved in reproduction;GO:0006139//nucleobase-containing compound metabolic process;GO:0006259//DNA metabolic process;GO:0006281//DNA repair;GO:0…
MSTRG.10311.1	MSTRG.10311	--	--	g5137	0.955639	2	2	1	miR-133-z	0.0355534	YUH1	hypothetical protein H101_03868 [Trichophyton interdigitale H6]	-	-	-	-	-	GO:0004843//thiol-dependent deubiquitinase	GO:0006511//ubiquitin-dependent protein catabolic process
MSTRG.10311.1	MSTRG.10311	--	--	g6028	0.921221	2	9	2	miR-133-z|novel-m0017-3p	0.00579151	macR	hypothetical protein H101_02262 [Trichophyton interdigitale H6]	-	-	-	-	-	GO:0000981//DNA-binding transcription factor activity, RNA polymerase II-specific;GO:0003677//DNA binding;GO:0008270//zinc ion binding	GO:0006351//transcription, DNA-templated;GO:0006355//regulation of transcription, DNA-templated
MSTRG.10311.1	MSTRG.10311	--	--	g6802	0.90256	2	13	2	miR-133-z|novel-m0017-3p	0.0125483	csx2	hypothetical protein H101_01356 [Trichophyton interdigitale H6]	Cellular Processes	Transport and catabolism	ko04144//Endocytosis	K12488	GO:0005737//cytoplasm	GO:0005096//GTPase activator activity;GO:0005515//protein binding	-
MSTRG.10311.1	MSTRG.10311	--	--	g7136	0.952504	2	1	1	novel-m0017-3p	0.0178571	-	hypothetical protein H101_04045 [Trichophyton interdigitale H6]	-	-	-	-	-	-	-
MSTRG.10311.1	MSTRG.10311	--	--	g7214	0.94107	2	2	1	novel-m0017-3p	0.0355534	-	hypothetical protein H101_02920 [Trichophyton interdigitale H6]	-	-	-	-	-	-	-
MSTRG.10311.1	MSTRG.10311	--	--	g7354	0.968217	2	5	2	miR-133-z|novel-m0017-3p	0.00160875	nbp35	cytosolic Fe-S cluster assembly factor nbp35 [Trichophyton interdigitale H6]	-	-	-	-	GO:0005575//cellular_component;GO:0005622//intracellular anatomical structure;GO:0005634//nucleus;GO:0005737//cytoplasm;GO:0005814//centriole;GO:0005815//microtubule organizing center;GO:0005829//cytosol;GO:0005856//cytoskeleton;GO:0005886//plasma membrane;GO:0005929//cilium;GO:0015630//microtubule cytoskeleton;GO:0016020//membrane;GO:0032991//protein-containing complex;GO:0042995//cell projectio…	GO:0000166//nucleotide binding;GO:0003674//molecular_function;GO:0003723//RNA binding;GO:0003724//RNA helicase activity;GO:0003824//catalytic activity;GO:0003896//DNA primase activity;GO:0003924//GTPase activity;GO:0005488//binding;GO:0005506//iron ion binding;GO:0005515//protein binding;GO:0005524//ATP binding;GO:0005525//GTP binding;GO:0015446//ATPase-coupled arsenite transmembrane transporter …	GO:0000918//division septum site selection;GO:0001558//regulation of cell growth;GO:0001717//conversion of seryl-tRNAsec to selenocys-tRNAsec;GO:0002097//tRNA wobble base modification;GO:0002098//tRNA wobble uridine modification;GO:0006139//nucleobase-containing compound metabolic process;GO:0006260//DNA replication;GO:0006396//RNA processing;GO:0006399//tRNA metabolic process;GO:0006400//tRNA mo…
MSTRG.10311.1	MSTRG.10311	--	--	g850	0.928706	2	2	1	miR-133-z	0.0355534	ppm2	hypothetical protein H101_03370 [Trichophyton interdigitale H6]	-	-	-	-	GO:0005575//cellular_component;GO:0005622//intracellular anatomical structure;GO:0005737//cytoplasm;GO:0005739//mitochondrion;GO:0005773//vacuole;GO:0005774//vacuolar membrane;GO:0005829//cytosol;GO:0016020//membrane;GO:0016021//integral component of membrane;GO:0031090//organelle membrane;GO:0031224//intrinsic component of membrane;GO:0043226//organelle;GO:0043227//membrane-bounded organelle;GO:…	GO:0003674//molecular_function;GO:0003824//catalytic activity;GO:0003880//protein C-terminal carboxyl O-methyltransferase activity;GO:0005515//protein binding;GO:0008168//methyltransferase activity;GO:0008171//O-methyltransferase activity;GO:0008173//RNA methyltransferase activity;GO:0008175//tRNA methyltransferase activity;GO:0008276//protein methyltransferase activity;GO:0008757//S-adenosylmeth…	GO:0001510//RNA methylation;GO:0006139//nucleobase-containing compound metabolic process;GO:0006396//RNA processing;GO:0006399//tRNA metabolic process;GO:0006400//tRNA modification;GO:0006464//cellular protein modification process;GO:0006479//protein methylation;GO:0006481//C-terminal protein methylation;GO:0006725//cellular aromatic compound metabolic process;GO:0006807//nitrogen compound metabo…
MSTRG.10311.2	MSTRG.10311	--	--	MSTRG.3825	0.945999	2	8	2	miR-133-z|novel-m0017-3p	0.0045045	--	EZF28284.1 taxid=1215336 hypothetical protein H101_08030 [Trichophyton interdigitale H6]	-	-	-	-	-	-	-
MSTRG.10311.2	MSTRG.10311	--	--	MSTRG.440	0.992135	2	18	2	miR-133-z|novel-m0017-3p	0.0246139	--	EGE06708.1 taxid=559882 hypothetical protein TEQG_05703 [Trichophyton equinum CBS 127.97]	-	-	-	-	-	-	-
MSTRG.10311.2	MSTRG.10311	--	--	g1001	0.939689	2	13	2	miR-133-z|novel-m0017-3p	0.0125483	rad9	hypothetical protein H109_02634 [Trichophyton interdigitale MR816]	Cellular Processes	Cell growth and death	ko04111//Cell cycle - yeast	K06672	GO:0000228//nuclear chromosome;GO:0000775//chromosome, centromeric region;GO:0000785//chromatin;GO:0005575//cellular_component;GO:0005622//intracellular anatomical structure;GO:0005634//nucleus;GO:0005694//chromosome;GO:0005727//extrachromosomal circular DNA;GO:0005729//2-micrometer circle DNA;GO:0005737//cytoplasm;GO:0005829//cytosol;GO:0030117//membrane coat;GO:0031974//membrane-enclosed lumen;…	GO:0003674//molecular_function;GO:0003676//nucleic acid binding;GO:0003677//DNA binding;GO:0003682//chromatin binding;GO:0003690//double-stranded DNA binding;GO:0005488//binding;GO:0005515//protein binding;GO:0097159//organic cyclic compound binding;GO:1901363//heterocyclic compound binding	GO:0000003//reproduction;GO:0000070//mitotic sister chromatid segregation;GO:0000278//mitotic cell cycle;GO:0000280//nuclear division;GO:0000724//double-strand break repair via homologous recombination;GO:0000725//recombinational repair;GO:0000819//sister chromatid segregation;GO:0000972//transcription-dependent tethering of RNA polymerase II gene DNA at nuclear periphery;GO:0006139//nucleobase-c…
MSTRG.10311.2	MSTRG.10311	--	--	g1027	0.957333	2	2	1	miR-133-z	0.0355534	-	hypothetical protein H101_06961 [Trichophyton interdigitale H6]	-	-	-	-	-	-	-
MSTRG.10311.2	MSTRG.10311	--	--	g1287	0.967335	2	2	1	miR-133-z	0.0355534	RCF1	hypothetical protein TESG_04657 [Trichophyton tonsurans CBS 112818]	-	-	-	-	GO:0005575//cellular_component;GO:0005622//intracellular anatomical structure;GO:0005737//cytoplasm;GO:0005739//mitochondrion;GO:0005740//mitochondrial envelope;GO:0005743//mitochondrial inner membrane;GO:0005886//plasma membrane;GO:0016020//membrane;GO:0016021//integral component of membrane;GO:0019866//organelle inner membrane;GO:0031090//organelle membrane;GO:0031224//intrinsic component of me…	GO:0003674//molecular_function;GO:0003824//catalytic activity;GO:0004842//ubiquitin-protein transferase activity;GO:0005488//binding;GO:0016740//transferase activity;GO:0019787//ubiquitin-like protein transferase activity;GO:0043167//ion binding;GO:0043169//cation binding;GO:0046872//metal ion binding;GO:0061630//ubiquitin protein ligase activity;GO:0061659//ubiquitin-like protein ligase activity…	GO:0006464//cellular protein modification process;GO:0006508//proteolysis;GO:0006511//ubiquitin-dependent protein catabolic process;GO:0006807//nitrogen compound metabolic process;GO:0006996//organelle organization;GO:0007005//mitochondrion organization;GO:0008150//biological_process;GO:0008152//metabolic process;GO:0008535//respiratory chain complex IV assembly;GO:0009056//catabolic process;GO:0…
MSTRG.10311.2	MSTRG.10311	--	--	g1355	0.957702	2	2	1	novel-m0017-3p	0.0355534	-	hypothetical protein H101_07825 [Trichophyton interdigitale H6]	-	-	-	-	-	-	-
MSTRG.10311.2	MSTRG.10311	--	--	g1496	0.956204	2	2	1	miR-133-z	0.0355534	ltnD	hypothetical protein H101_02154 [Trichophyton interdigitale H6]	Metabolism;Metabolism	Global and overview maps;Amino acid metabolism	ko01100//Metabolic pathways;ko00280//Valine, leucine and isoleucine degradation	K00020;K00020	GO:0005634//nucleus;GO:0005737//cytoplasm	GO:0004616//phosphogluconate dehydrogenase (decarboxylating) activity;GO:0005515//protein binding;GO:0008270//zinc ion binding;GO:0008442//3-hydroxyisobutyrate dehydrogenase activity;GO:0008679//2-hydroxy-3-oxopropionate reductase activity;GO:0016616//oxidoreductase activity, acting on the CH-OH group of donors, NAD or NADP as acceptor;GO:0042054//histone methyltransferase activity;GO:0050661//NA…	GO:0000271//polysaccharide biosynthetic process;GO:0006098//pentose-phosphate shunt;GO:0006574//valine catabolic process;GO:0006631//fatty acid metabolic process;GO:0008652//cellular amino acid biosynthetic process;GO:0019580//galactarate metabolic process
MSTRG.10311.2	MSTRG.10311	--	--	g1830	0.929631	2	1	1	miR-133-z	0.0178571	atg16	hypothetical protein H101_02483 [Trichophyton interdigitale H6]	-	-	-	-	GO:0000407//phagophore assembly site;GO:0000421//autophagosome membrane;GO:0005575//cellular_component;GO:0005622//intracellular anatomical structure;GO:0005737//cytoplasm;GO:0005773//vacuole;GO:0005774//vacuolar membrane;GO:0005776//autophagosome;GO:0016020//membrane;GO:0031090//organelle membrane;GO:0031514//motile cilium;GO:0034045//phagophore assembly site membrane;GO:0043226//organelle;GO:00…	GO:0005524//ATP binding;GO:0008855//exodeoxyribonuclease VII activity	GO:0000045//autophagosome assembly;GO:0006260//DNA replication;GO:0006810//transport;GO:0006914//autophagy;GO:0006996//organelle organization;GO:0007030//Golgi organization;GO:0007033//vacuole organization;GO:0007059//chromosome segregation;GO:0007155//cell adhesion;GO:0008104//protein localization;GO:0008150//biological_process;GO:0008152//metabolic process;GO:0009056//catabolic process;GO:00099…
MSTRG.10311.2	MSTRG.10311	--	--	g2289	0.941391	2	2	1	novel-m0017-3p	0.0355534	-	hypothetical protein TESG_01454 [Trichophyton tonsurans CBS 112818]	-	-	-	-	-	-	-
MSTRG.10311.2	MSTRG.10311	--	--	g2428	0.97257	2	2	1	miR-133-z	0.0355534	rglC	hypothetical protein H101_04318 [Trichophyton interdigitale H6]	-	-	-	-	-	GO:0016787//hydrolase activity	-
MSTRG.10311.2	MSTRG.10311	--	--	g248	0.943705	2	2	2	miR-133-z|novel-m0017-3p	0.000160875	MSP1	ATPase family AAA domain-containing protein 1-B [Trichophyton equinum CBS 127.97]	-	-	-	-	GO:0000502//proteasome complex;GO:0005575//cellular_component;GO:0005622//intracellular anatomical structure;GO:0005634//nucleus;GO:0005737//cytoplasm;GO:0005739//mitochondrion;GO:0005740//mitochondrial envelope;GO:0005741//mitochondrial outer membrane;GO:0005777//peroxisome;GO:0005778//peroxisomal membrane;GO:0005886//plasma membrane;GO:0009360//DNA polymerase III complex;GO:0009368//endopeptida…	GO:0000166//nucleotide binding;GO:0003674//molecular_function;GO:0003677//DNA binding;GO:0003723//RNA binding;GO:0003724//RNA helicase activity;GO:0003824//catalytic activity;GO:0003887//DNA-directed DNA polymerase activity;GO:0004176//ATP-dependent peptidase activity;GO:0004222//metalloendopeptidase activity;GO:0004252//serine-type endopeptidase activity;GO:0004386//helicase activity;GO:0005488/…	GO:0002090//regulation of receptor internalization;GO:0002092//positive regulation of receptor internalization;GO:0002949//tRNA threonylcarbamoyladenosine modification;GO:0003008//system process;GO:0005975//carbohydrate metabolic process;GO:0006260//DNA replication;GO:0006281//DNA repair;GO:0006310//DNA recombination;GO:0006355//regulation of transcription, DNA-templated;GO:0006508//proteolysis;G…
MSTRG.10311.2	MSTRG.10311	--	--	g28	0.907469	2	8	2	miR-133-z|novel-m0017-3p	0.0045045	cid1	hypothetical protein H101_07022 [Trichophyton interdigitale H6]	-	-	-	-	GO:0005575//cellular_component;GO:0005622//intracellular anatomical structure;GO:0005634//nucleus;GO:0005737//cytoplasm;GO:0005829//cytosol;GO:0030880//RNA polymerase complex;GO:0031379//RNA-directed RNA polymerase complex;GO:0031380//nuclear RNA-directed RNA polymerase complex;GO:0032991//protein-containing complex;GO:0043226//organelle;GO:0043227//membrane-bounded organelle;GO:0043229//intracel…	GO:0000166//nucleotide binding;GO:0000287//magnesium ion binding;GO:0001882//nucleoside binding;GO:0001884//pyrimidine nucleoside binding;GO:0002134//UTP binding;GO:0003674//molecular_function;GO:0003676//nucleic acid binding;GO:0003723//RNA binding;GO:0003824//catalytic activity;GO:0004652//polynucleotide adenylyltransferase activity;GO:0005488//binding;GO:0005524//ATP binding;GO:0016740//transf…	GO:0000003//reproduction;GO:0000956//nuclear-transcribed mRNA catabolic process;GO:0001654//eye development;GO:0002244//hematopoietic progenitor cell differentiation;GO:0002376//immune system process;GO:0002520//immune system development;GO:0003006//developmental process involved in reproduction;GO:0006139//nucleobase-containing compound metabolic process;GO:0006396//RNA processing;GO:0006397//mR…
MSTRG.10311.2	MSTRG.10311	--	--	g2821	0.966001	2	8	2	miR-133-z|novel-m0017-3p	0.0045045	ILV2	acetolactate synthase, large subunit, biosynthetic type [Trichophyton interdigitale H6]	Metabolism;Metabolism;Metabolism;Metabolism;Metabolism;Metabolism;Metabolism;Metabolism	Global and overview maps;Global and overview maps;Global and overview maps;Global and overview maps;Metabolism of cofactors and vitamins;Carbohydrate metabolism;Amino acid metabolism;Carbohydrate metabolism	ko01100//Metabolic pathways;ko01110//Biosynthesis of secondary metabolites;ko01230//Biosynthesis of amino acids;ko01210//2-Oxocarboxylic acid metabolism;ko00770//Pantothenate and CoA biosynthesis;ko00650//Butanoate metabolism;ko00290//Valine, leucine and isoleucine biosynthesis;ko00660//C5-Branched dibasic acid metabolism	K01652;K01652;K01652;K01652;K01652;K01652;K01652;K01652	GO:0005575//cellular_component;GO:0005622//intracellular anatomical structure;GO:0005737//cytoplasm;GO:0005739//mitochondrion;GO:0005948//acetolactate synthase complex;GO:0009507//chloroplast;GO:0009532//plastid stroma;GO:0009536//plastid;GO:0009570//chloroplast stroma;GO:0032991//protein-containing complex;GO:0043226//organelle;GO:0043227//membrane-bounded organelle;GO:0043229//intracellular org…	GO:0000166//nucleotide binding;GO:0000287//magnesium ion binding;GO:0003674//molecular_function;GO:0003824//catalytic activity;GO:0003984//acetolactate synthase activity;GO:0005488//binding;GO:0008949//oxalyl-CoA decarboxylase activity;GO:0009028//tartronate-semialdehyde synthase activity;GO:0016491//oxidoreductase activity;GO:0016740//transferase activity;GO:0016744//transketolase or transaldola…	GO:0006082//organic acid metabolic process;GO:0006520//cellular amino acid metabolic process;GO:0006549//isoleucine metabolic process;GO:0006573//valine metabolic process;GO:0006807//nitrogen compound metabolic process;GO:0006950//response to stress;GO:0008150//biological_process;GO:0008152//metabolic process;GO:0008652//cellular amino acid biosynthetic process;GO:0009058//biosynthetic process;GO…
MSTRG.10311.2	MSTRG.10311	--	--	g2881	0.986124	2	10	2	miR-133-z|novel-m0017-3p	0.00723938	bbp	branchpoint-bridging protein [Trichophyton interdigitale H6]	-	-	-	-	GO:0000243//commitment complex;GO:0005575//cellular_component;GO:0005622//intracellular anatomical structure;GO:0005634//nucleus;GO:0005654//nucleoplasm;GO:0005681//spliceosomal complex;GO:0005684//U2-type spliceosomal complex;GO:0005737//cytoplasm;GO:0005829//cytosol;GO:0005840//ribosome;GO:0016604//nuclear body;GO:0031974//membrane-enclosed lumen;GO:0031981//nuclear lumen;GO:0032991//protein-co…	GO:0003674//molecular_function;GO:0003676//nucleic acid binding;GO:0003712//transcription coregulator activity;GO:0003714//transcription corepressor activity;GO:0003723//RNA binding;GO:0004654//polyribonucleotide nucleotidyltransferase activity;GO:0005488//binding;GO:0005515//protein binding;GO:0008270//zinc ion binding;GO:0036002//pre-mRNA binding;GO:0042802//identical protein binding;GO:0043167…	GO:0000003//reproduction;GO:0000245//spliceosomal complex assembly;GO:0000375//RNA splicing, via transesterification reactions;GO:0000377//RNA splicing, via transesterification reactions with bulged adenosine as nucleophile;GO:0000380//alternative mRNA splicing, via spliceosome;GO:0000389//mRNA 3'-splice site recognition;GO:0000398//mRNA splicing, via spliceosome;GO:0003006//developmental process…
MSTRG.10311.2	MSTRG.10311	--	--	g2929	0.954198	2	8	2	miR-133-z|novel-m0017-3p	0.0045045	-	hypothetical protein H101_02509 [Trichophyton interdigitale H6]	-	-	-	-	GO:0000151//ubiquitin ligase complex;GO:0005575//cellular_component;GO:0005622//intracellular anatomical structure;GO:0019005//SCF ubiquitin ligase complex;GO:0031461//cullin-RING ubiquitin ligase complex;GO:0032991//protein-containing complex;GO:1902494//catalytic complex;GO:1990234//transferase complex	GO:0005515//protein binding	GO:0002119//nematode larval development;GO:0002164//larval development;GO:0003008//system process;GO:0006508//proteolysis;GO:0006511//ubiquitin-dependent protein catabolic process;GO:0006807//nitrogen compound metabolic process;GO:0006950//response to stress;GO:0007275//multicellular organism development;GO:0007588//excretion;GO:0007624//ultradian rhythm;GO:0008150//biological_process;GO:0008152/…
MSTRG.10311.2	MSTRG.10311	--	--	g3136	0.986032	2	2	1	novel-m0017-3p	0.0355534	-	hypothetical protein H101_00429 [Trichophyton interdigitale H6]	-	-	-	-	-	-	-
MSTRG.10311.2	MSTRG.10311	--	--	g3186	0.991372	2	5	2	miR-133-z|novel-m0017-3p	0.00160875	cnsO	hypothetical protein H101_04822 [Trichophyton interdigitale H6]	-	-	-	-	GO:0005886//plasma membrane;GO:0016020//membrane	GO:0015112//nitrate transmembrane transporter activity;GO:0015113//nitrite transmembrane transporter activity;GO:0015295//solute:proton symporter activity;GO:0022857//transmembrane transporter activity;GO:0042910//xenobiotic transmembrane transporter activity;GO:1901241//4-hydroxyphenylacetate transmembrane transporter activity	GO:0006810//transport;GO:0015706//nitrate transport;GO:0015707//nitrite transport;GO:0042908//xenobiotic transport;GO:0055085//transmembrane transport;GO:1900754//4-hydroxyphenylacetate transport
MSTRG.10311.2	MSTRG.10311	--	--	g3332	0.936599	2	2	1	novel-m0017-3p	0.0355534	-	hypothetical protein TESG_04533 [Trichophyton tonsurans CBS 112818]	-	-	-	-	-	-	-
MSTRG.10311.2	MSTRG.10311	--	--	g372	0.949486	2	2	1	novel-m0017-3p	0.0355534	YBL029C-A	hypothetical protein TEQG_08447 [Trichophyton equinum CBS 127.97]	-	-	-	-	-	GO:0046872//metal ion binding	GO:0006281//DNA repair;GO:0006310//DNA recombination
MSTRG.10311.2	MSTRG.10311	--	--	g3795	0.99028	2	16	2	miR-133-z|novel-m0017-3p	0.019305	-	hypothetical protein H101_07243 [Trichophyton interdigitale H6]	-	-	-	-	-	-	-
MSTRG.10311.2	MSTRG.10311	--	--	g3959	0.948923	2	1	1	novel-m0017-3p	0.0178571	ABZ2	hypothetical protein H101_01016 [Trichophyton interdigitale H6]	Metabolism;Metabolism	Global and overview maps;Metabolism of cofactors and vitamins	ko01240//Biosynthesis of cofactors;ko00790//Folate biosynthesis	K02619;K02619	-	GO:0003674//molecular_function;GO:0003824//catalytic activity;GO:0008696//4-amino-4-deoxychorismate lyase activity;GO:0016829//lyase activity;GO:0016830//carbon-carbon lyase activity;GO:0016833//oxo-acid-lyase activity	GO:0006082//organic acid metabolic process;GO:0006575//cellular modified amino acid metabolic process;GO:0006725//cellular aromatic compound metabolic process;GO:0006760//folic acid-containing compound metabolic process;GO:0006766//vitamin metabolic process;GO:0006767//water-soluble vitamin metabolic process;GO:0006807//nitrogen compound metabolic process;GO:0008150//biological_process;GO:0008152…
MSTRG.10311.2	MSTRG.10311	--	--	g411	0.941713	2	1	1	miR-133-z	0.0178571	mrps8	hypothetical protein ARB_06186 [Trichophyton benhamiae CBS 112371]	Genetic Information Processing	Translation	ko03010//Ribosome	K02994	GO:0000313//organellar ribosome;GO:0000314//organellar small ribosomal subunit;GO:0005575//cellular_component;GO:0005622//intracellular anatomical structure;GO:0005737//cytoplasm;GO:0005739//mitochondrion;GO:0005759//mitochondrial matrix;GO:0005761//mitochondrial ribosome;GO:0005763//mitochondrial small ribosomal subunit;GO:0005829//cytosol;GO:0005840//ribosome;GO:0015935//small ribosomal subunit…	GO:0003674//molecular_function;GO:0003735//structural constituent of ribosome;GO:0005198//structural molecule activity	GO:0006412//translation;GO:0006518//peptide metabolic process;GO:0006807//nitrogen compound metabolic process;GO:0008150//biological_process;GO:0008152//metabolic process;GO:0009058//biosynthetic process;GO:0009059//macromolecule biosynthetic process;GO:0009987//cellular process;GO:0010467//gene expression;GO:0019538//protein metabolic process;GO:0032543//mitochondrial translation;GO:0034641//cel…
MSTRG.10311.2	MSTRG.10311	--	--	g4261	0.990455	2	14	2	miR-133-z|novel-m0017-3p	0.0146396	btn1	protein btn1 [Trichophyton interdigitale MR816]	-	-	-	-	GO:0005575//cellular_component;GO:0005576//extracellular region;GO:0005615//extracellular space;GO:0005622//intracellular anatomical structure;GO:0005634//nucleus;GO:0005737//cytoplasm;GO:0005739//mitochondrion;GO:0005811//lipid droplet;GO:0005829//cytosol;GO:0005886//plasma membrane;GO:0005901//caveola;GO:0016020//membrane;GO:0043226//organelle;GO:0043227//membrane-bounded organelle;GO:0043228//…	GO:0003674//molecular_function;GO:0003676//nucleic acid binding;GO:0003723//RNA binding;GO:0003824//catalytic activity;GO:0004806//triglyceride lipase activity;GO:0005488//binding;GO:0005515//protein binding;GO:0016298//lipase activity;GO:0016787//hydrolase activity;GO:0016788//hydrolase activity, acting on ester bonds;GO:0017171//serine hydrolase activity;GO:0019843//rRNA binding;GO:0019899//enz…	GO:0000003//reproduction;GO:0001676//long-chain fatty acid metabolic process;GO:0006066//alcohol metabolic process;GO:0006082//organic acid metabolic process;GO:0006139//nucleobase-containing compound metabolic process;GO:0006351//transcription, DNA-templated;GO:0006352//DNA-templated transcription, initiation;GO:0006353//DNA-templated transcription, termination;GO:0006360//transcription by RNA p…
MSTRG.10311.2	MSTRG.10311	--	--	g4444	0.919144	2	2	1	miR-133-z	0.0355534	-	hypothetical protein H101_01818 [Trichophyton interdigitale H6]	-	-	-	-	-	-	GO:0030638//polyketide metabolic process
MSTRG.10311.2	MSTRG.10311	--	--	g4754	0.997835	2	6	2	miR-133-z|novel-m0017-3p	0.00241313	chlE	hypothetical protein H109_03739 [Trichophyton interdigitale MR816]	Metabolism	Lipid metabolism	ko00564//Glycerophospholipid metabolism	K01049	-	GO:0016787//hydrolase activity	-
MSTRG.10311.2	MSTRG.10311	--	--	g4800	0.964071	2	2	1	novel-m0017-3p	0.0355534	taf13	uncharacterized protein TERG_02879 [Trichophyton rubrum CBS 118892]	Genetic Information Processing	Transcription	ko03022//Basal transcription factors	K03127	GO:0000228//nuclear chromosome;GO:0000428//DNA-directed RNA polymerase complex;GO:0000785//chromatin;GO:0005575//cellular_component;GO:0005622//intracellular anatomical structure;GO:0005634//nucleus;GO:0005654//nucleoplasm;GO:0005667//transcription regulator complex;GO:0005669//transcription factor TFIID complex;GO:0005694//chromosome;GO:0005730//nucleolus;GO:0005886//plasma membrane;GO:0016020//…	GO:0003674//molecular_function;GO:0003676//nucleic acid binding;GO:0003677//DNA binding;GO:0003700//DNA-binding transcription factor activity;GO:0003712//transcription coregulator activity;GO:0005488//binding;GO:0005515//protein binding;GO:0008022//protein C-terminus binding;GO:0046982//protein heterodimerization activity;GO:0046983//protein dimerization activity;GO:0097159//organic cyclic compou…	GO:0000003//reproduction;GO:0003006//developmental process involved in reproduction;GO:0006139//nucleobase-containing compound metabolic process;GO:0006351//transcription, DNA-templated;GO:0006352//DNA-templated transcription, initiation;GO:0006355//regulation of transcription, DNA-templated;GO:0006357//regulation of transcription by RNA polymerase II;GO:0006366//transcription by RNA polymerase I…
MSTRG.10311.2	MSTRG.10311	--	--	g4850	0.991011	2	2	1	novel-m0017-3p	0.0355534	abh1	alkylated DNA repair protein AlkB [Trichophyton interdigitale H6]	-	-	-	-	GO:0000228//nuclear chromosome;GO:0000785//chromatin;GO:0000791//euchromatin;GO:0005575//cellular_component;GO:0005622//intracellular anatomical structure;GO:0005634//nucleus;GO:0005694//chromosome;GO:0005737//cytoplasm;GO:0005739//mitochondrion;GO:0031974//membrane-enclosed lumen;GO:0031981//nuclear lumen;GO:0043226//organelle;GO:0043227//membrane-bounded organelle;GO:0043228//non-membrane-bound…	GO:0000049//tRNA binding;GO:0003674//molecular_function;GO:0003676//nucleic acid binding;GO:0003723//RNA binding;GO:0003824//catalytic activity;GO:0003906//DNA-(apurinic or apyrimidinic site) endonuclease activity;GO:0005102//signaling receptor binding;GO:0005488//binding;GO:0005506//iron ion binding;GO:0005515//protein binding;GO:0008198//ferrous iron binding;GO:0016491//oxidoreductase activity;…	GO:0000003//reproduction;GO:0001701//in utero embryonic development;GO:0001764//neuron migration;GO:0001890//placenta development;GO:0002097//tRNA wobble base modification;GO:0002101//tRNA wobble cytosine modification;GO:0003006//developmental process involved in reproduction;GO:0006139//nucleobase-containing compound metabolic process;GO:0006259//DNA metabolic process;GO:0006281//DNA repair;GO:0…
MSTRG.10311.2	MSTRG.10311	--	--	g5090	0.923784	2	2	1	novel-m0017-3p	0.0355534	adrK	hypothetical protein H101_01769 [Trichophyton interdigitale H6]	-	-	-	-	-	GO:0008757//S-adenosylmethionine-dependent methyltransferase activity;GO:0046406//magnesium protoporphyrin IX methyltransferase activity	GO:0015995//chlorophyll biosynthetic process
MSTRG.10311.2	MSTRG.10311	--	--	g5137	0.94635	2	2	1	miR-133-z	0.0355534	YUH1	hypothetical protein H101_03868 [Trichophyton interdigitale H6]	-	-	-	-	-	GO:0004843//thiol-dependent deubiquitinase	GO:0006511//ubiquitin-dependent protein catabolic process
MSTRG.10311.2	MSTRG.10311	--	--	g5434	0.935899	2	2	1	novel-m0017-3p	0.0355534	trm6	hypothetical protein H109_03269 [Trichophyton interdigitale MR816]	-	-	-	-	GO:0005575//cellular_component;GO:0005622//intracellular anatomical structure;GO:0005634//nucleus;GO:0005654//nucleoplasm;GO:0005737//cytoplasm;GO:0031515//tRNA (m1A) methyltransferase complex;GO:0031974//membrane-enclosed lumen;GO:0031981//nuclear lumen;GO:0032991//protein-containing complex;GO:0034708//methyltransferase complex;GO:0043226//organelle;GO:0043227//membrane-bounded organelle;GO:004…	GO:0000049//tRNA binding;GO:0003674//molecular_function;GO:0003676//nucleic acid binding;GO:0003723//RNA binding;GO:0003824//catalytic activity;GO:0005488//binding;GO:0008168//methyltransferase activity;GO:0008173//RNA methyltransferase activity;GO:0008175//tRNA methyltransferase activity;GO:0008757//S-adenosylmethionine-dependent methyltransferase activity;GO:0016426//tRNA (adenine) methyltransf…	GO:0001510//RNA methylation;GO:0006139//nucleobase-containing compound metabolic process;GO:0006396//RNA processing;GO:0006399//tRNA metabolic process;GO:0006400//tRNA modification;GO:0006725//cellular aromatic compound metabolic process;GO:0006807//nitrogen compound metabolic process;GO:0007154//cell communication;GO:0007267//cell-cell signaling;GO:0008033//tRNA processing;GO:0008150//biological…
MSTRG.10311.2	MSTRG.10311	--	--	g6028	0.938427	2	9	2	miR-133-z|novel-m0017-3p	0.00579151	macR	hypothetical protein H101_02262 [Trichophyton interdigitale H6]	-	-	-	-	-	GO:0000981//DNA-binding transcription factor activity, RNA polymerase II-specific;GO:0003677//DNA binding;GO:0008270//zinc ion binding	GO:0006351//transcription, DNA-templated;GO:0006355//regulation of transcription, DNA-templated
MSTRG.10311.2	MSTRG.10311	--	--	g6487	0.906098	2	2	1	novel-m0017-3p	0.0355534	AacuQ	hypothetical protein H101_00708 [Trichophyton interdigitale H6]	-	-	-	-	-	GO:0003674//molecular_function;GO:0003824//catalytic activity;GO:0008168//methyltransferase activity;GO:0008170//N-methyltransferase activity;GO:0008757//S-adenosylmethionine-dependent methyltransferase activity;GO:0010340//carboxyl-O-methyltransferase activity;GO:0016740//transferase activity;GO:0016741//transferase activity, transferring one-carbon groups;GO:0046406//magnesium protoporphyrin IX…	GO:0006744//ubiquinone biosynthetic process;GO:0008150//biological_process;GO:0008152//metabolic process;GO:0009102//biotin biosynthetic process;GO:0015995//chlorophyll biosynthetic process;GO:0032259//methylation;GO:0044272//sulfur compound biosynthetic process
MSTRG.10311.2	MSTRG.10311	--	--	g6802	0.949208	2	13	2	miR-133-z|novel-m0017-3p	0.0125483	csx2	hypothetical protein H101_01356 [Trichophyton interdigitale H6]	Cellular Processes	Transport and catabolism	ko04144//Endocytosis	K12488	GO:0005737//cytoplasm	GO:0005096//GTPase activator activity;GO:0005515//protein binding	-
MSTRG.10311.2	MSTRG.10311	--	--	g7136	0.95805	2	1	1	novel-m0017-3p	0.0178571	-	hypothetical protein H101_04045 [Trichophyton interdigitale H6]	-	-	-	-	-	-	-
MSTRG.10311.2	MSTRG.10311	--	--	g72	0.925627	2	10	2	miR-133-z|novel-m0017-3p	0.00723938	-	hypothetical protein TESG_01782 [Trichophyton tonsurans CBS 112818]	-	-	-	-	-	-	-
MSTRG.10311.2	MSTRG.10311	--	--	g7214	0.975566	2	2	1	novel-m0017-3p	0.0355534	-	hypothetical protein H101_02920 [Trichophyton interdigitale H6]	-	-	-	-	-	-	-
MSTRG.10311.2	MSTRG.10311	--	--	g7354	0.989566	2	5	2	miR-133-z|novel-m0017-3p	0.00160875	nbp35	cytosolic Fe-S cluster assembly factor nbp35 [Trichophyton interdigitale H6]	-	-	-	-	GO:0005575//cellular_component;GO:0005622//intracellular anatomical structure;GO:0005634//nucleus;GO:0005737//cytoplasm;GO:0005814//centriole;GO:0005815//microtubule organizing center;GO:0005829//cytosol;GO:0005856//cytoskeleton;GO:0005886//plasma membrane;GO:0005929//cilium;GO:0015630//microtubule cytoskeleton;GO:0016020//membrane;GO:0032991//protein-containing complex;GO:0042995//cell projectio…	GO:0000166//nucleotide binding;GO:0003674//molecular_function;GO:0003723//RNA binding;GO:0003724//RNA helicase activity;GO:0003824//catalytic activity;GO:0003896//DNA primase activity;GO:0003924//GTPase activity;GO:0005488//binding;GO:0005506//iron ion binding;GO:0005515//protein binding;GO:0005524//ATP binding;GO:0005525//GTP binding;GO:0015446//ATPase-coupled arsenite transmembrane transporter …	GO:0000918//division septum site selection;GO:0001558//regulation of cell growth;GO:0001717//conversion of seryl-tRNAsec to selenocys-tRNAsec;GO:0002097//tRNA wobble base modification;GO:0002098//tRNA wobble uridine modification;GO:0006139//nucleobase-containing compound metabolic process;GO:0006260//DNA replication;GO:0006396//RNA processing;GO:0006399//tRNA metabolic process;GO:0006400//tRNA mo…
MSTRG.10311.2	MSTRG.10311	--	--	g850	0.962985	2	2	1	miR-133-z	0.0355534	ppm2	hypothetical protein H101_03370 [Trichophyton interdigitale H6]	-	-	-	-	GO:0005575//cellular_component;GO:0005622//intracellular anatomical structure;GO:0005737//cytoplasm;GO:0005739//mitochondrion;GO:0005773//vacuole;GO:0005774//vacuolar membrane;GO:0005829//cytosol;GO:0016020//membrane;GO:0016021//integral component of membrane;GO:0031090//organelle membrane;GO:0031224//intrinsic component of membrane;GO:0043226//organelle;GO:0043227//membrane-bounded organelle;GO:…	GO:0003674//molecular_function;GO:0003824//catalytic activity;GO:0003880//protein C-terminal carboxyl O-methyltransferase activity;GO:0005515//protein binding;GO:0008168//methyltransferase activity;GO:0008171//O-methyltransferase activity;GO:0008173//RNA methyltransferase activity;GO:0008175//tRNA methyltransferase activity;GO:0008276//protein methyltransferase activity;GO:0008757//S-adenosylmeth…	GO:0001510//RNA methylation;GO:0006139//nucleobase-containing compound metabolic process;GO:0006396//RNA processing;GO:0006399//tRNA metabolic process;GO:0006400//tRNA modification;GO:0006464//cellular protein modification process;GO:0006479//protein methylation;GO:0006481//C-terminal protein methylation;GO:0006725//cellular aromatic compound metabolic process;GO:0006807//nitrogen compound metabo…
MSTRG.10321.1	g6106	--	--	g418	0.971395	2	1	1	miR-1388-y	0.0178571	SPBC409.17c	hypothetical protein H101_07454 [Trichophyton interdigitale H6]	-	-	-	-	GO:0005740//mitochondrial envelope;GO:0016020//membrane	-	GO:0043065//positive regulation of apoptotic process
MSTRG.10321.1	g6106	--	--	g876	0.963533	2	2	1	miR-1388-y	0.0355534	aclI	aminotransferase GliI [Trichophyton rubrum]	-	-	-	-	-	GO:0003824//catalytic activity;GO:0004400//histidinol-phosphate transaminase activity;GO:0004838//L-tyrosine:2-oxoglutarate aminotransferase activity;GO:0008483//transaminase activity;GO:0010285//L,L-diaminopimelate aminotransferase activity;GO:0030170//pyridoxal phosphate binding	GO:0000105//histidine biosynthetic process;GO:0006520//cellular amino acid metabolic process;GO:0006559//L-phenylalanine catabolic process;GO:0006572//tyrosine catabolic process;GO:0009058//biosynthetic process;GO:0009089//lysine biosynthetic process via diaminopimelate;GO:0009236//cobalamin biosynthetic process
MSTRG.10321.1	g6106	--	--	g905	0.973378	2	2	1	miR-1388-y	0.0355534	ZTA1	quinone oxidoreductase [Trichophyton mentagrophytes]	-	-	-	-	GO:0005575//cellular_component;GO:0005622//intracellular anatomical structure;GO:0005634//nucleus;GO:0005737//cytoplasm;GO:0043226//organelle;GO:0043227//membrane-bounded organelle;GO:0043229//intracellular organelle;GO:0043231//intracellular membrane-bounded organelle	GO:0003674//molecular_function;GO:0003676//nucleic acid binding;GO:0003723//RNA binding;GO:0003824//catalytic activity;GO:0003960//NADPH:quinone reductase activity;GO:0004024//alcohol dehydrogenase activity, zinc-dependent;GO:0005488//binding;GO:0008270//zinc ion binding;GO:0008743//L-threonine 3-dehydrogenase activity;GO:0016491//oxidoreductase activity;GO:0016616//oxidoreductase activity, actin…	GO:0006113//fermentation;GO:0006567//threonine catabolic process;GO:0006950//response to stress;GO:0006979//response to oxidative stress;GO:0008150//biological_process;GO:0008152//metabolic process;GO:0009056//catabolic process;GO:0009636//response to toxic substance;GO:0009987//cellular process;GO:0010127//mycothiol-dependent detoxification;GO:0033554//cellular response to stress;GO:0034599//cel…
MSTRG.10450.1	g6181	--	--	MSTRG.11627	0.901787	2	2	1	miR-34-x	0.0355534	--	XP_003237079.1 taxid=559305 uncharacterized protein TERG_01801 [Trichophyton rubrum CBS 118892]	-	-	-	-	-	-	-
MSTRG.10450.1	g6181	--	--	MSTRG.1408	0.942218	2	2	1	novel-m0026-5p	0.0355534	--	KAF3893188.1 taxid=647933 Kazal-like domain-containing protein [Trichophyton interdigitale]	-	-	-	-	-	GO:0005515//protein binding	-
MSTRG.10450.1	g6181	--	--	MSTRG.7161	0.936188	2	6	2	miR-34-x|novel-m0026-5p	0.00241313	--	EGE02766.1 taxid=559882 hypothetical protein TEQG_01803 [Trichophyton equinum CBS 127.97]	-	-	-	-	-	GO:0008121//ubiquinol-cytochrome-c reductase activity	-
MSTRG.10450.1	g6181	--	--	MSTRG.8471	0.968066	2	12	2	miR-34-x|novel-m0026-5p	0.0106178	--	EGE08550.1 taxid=559882 hypothetical protein TEQG_07566 [Trichophyton equinum CBS 127.97]	-	-	-	-	-	-	-
MSTRG.10450.1	g6181	--	--	g1013	0.910914	2	4	2	miR-34-x|novel-m0026-5p	0.000965251	cm3B	hypothetical protein H101_03570 [Trichophyton interdigitale H6]	-	-	-	-	GO:0005737//cytoplasm	GO:0003677//DNA binding;GO:0003824//catalytic activity;GO:0003858//3-hydroxybutyrate dehydrogenase activity;GO:0003978//UDP-glucose 4-epimerase activity;GO:0004043//L-aminoadipate-semialdehyde dehydrogenase activity;GO:0004316//3-oxoacyl-[acyl-carrier-protein] reductase (NADPH) activity;GO:0008667//2,3-dihydro-2,3-dihydroxybenzoate dehydrogenase activity;GO:0008712//ADP-glyceromanno-heptose 6-epi…	GO:0000272//polysaccharide catabolic process;GO:0005975//carbohydrate metabolic process;GO:0006012//galactose metabolic process;GO:0006355//regulation of transcription, DNA-templated;GO:0006633//fatty acid biosynthetic process;GO:0006740//NADPH regeneration;GO:0009058//biosynthetic process;GO:0009085//lysine biosynthetic process;GO:0009102//biotin biosynthetic process;GO:0009234//menaquinone bios…
MSTRG.10450.1	g6181	--	--	g1027	0.954403	2	2	1	novel-m0026-5p	0.0355534	-	hypothetical protein H101_06961 [Trichophyton interdigitale H6]	-	-	-	-	-	-	-
MSTRG.10450.1	g6181	--	--	g1104	0.97743	2	1	1	miR-34-x	0.0178571	CIMG_07932	ribose 5-phosphate isomerase [Trichophyton tonsurans CBS 112818]	Metabolism;Metabolism;Metabolism;Metabolism;Metabolism;Metabolism;Metabolism	Global and overview maps;Global and overview maps;Global and overview maps;Global and overview maps;Carbohydrate metabolism;Carbohydrate metabolism;Energy metabolism	ko01100//Metabolic pathways;ko01110//Biosynthesis of secondary metabolites;ko01230//Biosynthesis of amino acids;ko01200//Carbon metabolism;ko00030//Pentose phosphate pathway;ko00051//Fructose and mannose metabolism;ko00710//Carbon fixation by Calvin cycle	K01808;K01808;K01808;K01808;K01808;K01808;K01808	-	GO:0004751//ribose-5-phosphate isomerase activity;GO:0016853//isomerase activity;GO:0016861//intramolecular oxidoreductase activity, interconverting aldoses and ketoses;GO:0050044//galactose-6-phosphate isomerase activity	GO:0005975//carbohydrate metabolic process;GO:0009052//pentose-phosphate shunt, non-oxidative branch;GO:0019512//lactose catabolic process via tagatose-6-phosphate
MSTRG.10450.1	g6181	--	--	g1163	0.934458	2	2	1	novel-m0026-5p	0.0355534	-	hypothetical protein H109_02507 [Trichophyton interdigitale MR816]	-	-	-	-	-	-	-
MSTRG.10450.1	g6181	--	--	g1194	0.959063	2	2	1	miR-34-x	0.0355534	met9	methylenetetrahydrofolate reductase [Trichophyton interdigitale MR816]	Metabolism;Metabolism	Global and overview maps;Metabolism of cofactors and vitamins	ko01100//Metabolic pathways;ko00670//One carbon pool by folate	K25004;K25004	GO:0005575//cellular_component;GO:0005622//intracellular anatomical structure;GO:0005737//cytoplasm;GO:0005739//mitochondrion;GO:0005829//cytosol;GO:0043226//organelle;GO:0043227//membrane-bounded organelle;GO:0043229//intracellular organelle;GO:0043231//intracellular membrane-bounded organelle	GO:0003674//molecular_function;GO:0003824//catalytic activity;GO:0004489//methylenetetrahydrofolate reductase (NAD(P)H) activity;GO:0016491//oxidoreductase activity;GO:0016645//oxidoreductase activity, acting on the CH-NH group of donors;GO:0016646//oxidoreductase activity, acting on the CH-NH group of donors, NAD or NADP as acceptor;GO:0071949//FAD binding	GO:0000096//sulfur amino acid metabolic process;GO:0000097//sulfur amino acid biosynthetic process;GO:0006082//organic acid metabolic process;GO:0006520//cellular amino acid metabolic process;GO:0006555//methionine metabolic process;GO:0006575//cellular modified amino acid metabolic process;GO:0006725//cellular aromatic compound metabolic process;GO:0006730//one-carbon metabolic process;GO:000676…
MSTRG.10450.1	g6181	--	--	g134	0.972285	2	2	1	miR-34-x	0.0355534	-	hypothetical protein H101_06977 [Trichophyton interdigitale H6]	-	-	-	-	GO:0005634//nucleus	GO:0003700//DNA-binding transcription factor activity	GO:0007275//multicellular organism development
MSTRG.10450.1	g6181	--	--	g1409	0.929061	2	2	1	miR-34-x	0.0355534	-	hypothetical protein H101_07551 [Trichophyton interdigitale H6]	-	-	-	-	-	-	-
MSTRG.10450.1	g6181	--	--	g1459	0.95156	2	2	1	miR-34-x	0.0355534	AN2882	homoserine dehydrogenase [Trichophyton tonsurans CBS 112818]	Metabolism;Metabolism;Metabolism;Metabolism;Metabolism;Metabolism	Global and overview maps;Global and overview maps;Global and overview maps;Amino acid metabolism;Amino acid metabolism;Amino acid metabolism	ko01100//Metabolic pathways;ko01110//Biosynthesis of secondary metabolites;ko01230//Biosynthesis of amino acids;ko00270//Cysteine and methionine metabolism;ko00260//Glycine, serine and threonine metabolism;ko00300//Lysine biosynthesis	K00003;K00003;K00003;K00003;K00003;K00003	GO:0005575//cellular_component;GO:0005622//intracellular anatomical structure;GO:0005634//nucleus;GO:0005737//cytoplasm;GO:0043226//organelle;GO:0043227//membrane-bounded organelle;GO:0043229//intracellular organelle;GO:0043231//intracellular membrane-bounded organelle	GO:0000166//nucleotide binding;GO:0003674//molecular_function;GO:0003824//catalytic activity;GO:0004072//aspartate kinase activity;GO:0004412//homoserine dehydrogenase activity;GO:0005488//binding;GO:0005524//ATP binding;GO:0016301//kinase activity;GO:0016491//oxidoreductase activity;GO:0016614//oxidoreductase activity, acting on CH-OH group of donors;GO:0016616//oxidoreductase activity, acting o…	GO:0000096//sulfur amino acid metabolic process;GO:0000097//sulfur amino acid biosynthetic process;GO:0006082//organic acid metabolic process;GO:0006520//cellular amino acid metabolic process;GO:0006549//isoleucine metabolic process;GO:0006553//lysine metabolic process;GO:0006555//methionine metabolic process;GO:0006566//threonine metabolic process;GO:0006790//sulfur compound metabolic process;GO…
MSTRG.10450.1	g6181	--	--	g1486	0.924787	2	2	1	miR-34-x	0.0355534	ARB_02922	hypothetical protein H101_03624 [Trichophyton interdigitale H6]	-	-	-	-	GO:0005575//cellular_component;GO:0005886//plasma membrane;GO:0016020//membrane;GO:0031224//intrinsic component of membrane;GO:0031225//anchored component of membrane;GO:0071944//cell periphery	-	-
MSTRG.10450.1	g6181	--	--	g1493	0.945345	2	2	1	miR-34-x	0.0355534	RSB1	sphingoid long-chain base transporter RSB1 [Trichophyton equinum CBS 127.97]	-	-	-	-	GO:0016020//membrane	-	-
MSTRG.10450.1	g6181	--	--	g1729	0.900981	2	2	1	novel-m0026-5p	0.0355534	AZF1	hypothetical protein H109_01915 [Trichophyton interdigitale MR816]	-	-	-	-	GO:0005575//cellular_component;GO:0005622//intracellular anatomical structure;GO:0005634//nucleus;GO:0005737//cytoplasm;GO:0005829//cytosol;GO:0043226//organelle;GO:0043227//membrane-bounded organelle;GO:0043229//intracellular organelle;GO:0043231//intracellular membrane-bounded organelle	GO:0000976//transcription cis-regulatory region binding;GO:0000977//RNA polymerase II transcription regulatory region sequence-specific DNA binding;GO:0000978//RNA polymerase II cis-regulatory region sequence-specific DNA binding;GO:0000981//DNA-binding transcription factor activity, RNA polymerase II-specific;GO:0000987//cis-regulatory region sequence-specific DNA binding;GO:0001067//transcripti…	GO:0006139//nucleobase-containing compound metabolic process;GO:0006281//DNA repair;GO:0006351//transcription, DNA-templated;GO:0006355//regulation of transcription, DNA-templated;GO:0006357//regulation of transcription by RNA polymerase II;GO:0006366//transcription by RNA polymerase II;GO:0006725//cellular aromatic compound metabolic process;GO:0006807//nitrogen compound metabolic process;GO:000…
MSTRG.10450.1	g6181	--	--	g1892	0.963684	2	7	2	miR-34-x|novel-m0026-5p	0.00337838	POGLUT3	DUF821 domain-containing protein [Trichophyton equinum CBS 127.97]	-	-	-	-	-	-	-
MSTRG.10450.1	g6181	--	--	g1898	0.952988	2	1	1	miR-34-x	0.0178571	-	hypothetical protein TESG_06941 [Trichophyton tonsurans CBS 112818]	-	-	-	-	-	GO:0000287//magnesium ion binding;GO:0008897//holo-[acyl-carrier-protein] synthase activity	GO:0006633//fatty acid biosynthetic process
MSTRG.10450.1	g6181	--	--	g2032	0.990459	2	1	1	miR-34-x	0.0178571	TIF34	hypothetical protein ARB_04624 [Trichophyton benhamiae CBS 112371]	-	-	-	-	GO:0000151//ubiquitin ligase complex;GO:0005575//cellular_component;GO:0005622//intracellular anatomical structure;GO:0005634//nucleus;GO:0005737//cytoplasm;GO:0005829//cytosol;GO:0005852//eukaryotic translation initiation factor 3 complex;GO:0009342//glutamate synthase complex (NADPH);GO:0010494//cytoplasmic stress granule;GO:0016282//eukaryotic 43S preinitiation complex;GO:0031461//cullin-RING …	GO:0003674//molecular_function;GO:0003676//nucleic acid binding;GO:0003723//RNA binding;GO:0003743//translation initiation factor activity;GO:0004355//glutamate synthase (NADPH) activity;GO:0005488//binding;GO:0005515//protein binding;GO:0008135//translation factor activity, RNA binding;GO:0019899//enzyme binding;GO:0045181//glutamate synthase activity, NAD(P)H as acceptor;GO:0051539//4 iron, 4 s…	GO:0001525//angiogenesis;GO:0001568//blood vessel development;GO:0001732//formation of cytoplasmic translation initiation complex;GO:0001889//liver development;GO:0001944//vasculature development;GO:0002040//sprouting angiogenesis;GO:0002181//cytoplasmic translation;GO:0002183//cytoplasmic translational initiation;GO:0002188//translation reinitiation;GO:0006412//translation;GO:0006413//translatio…
MSTRG.10450.1	g6181	--	--	g2220	0.932739	2	2	1	miR-34-x	0.0355534	-	hypothetical protein TESG_05979 [Trichophyton tonsurans CBS 112818]	-	-	-	-	-	-	-
MSTRG.10450.1	g6181	--	--	g2232	0.94236	2	2	1	novel-m0026-5p	0.0355534	swi10	hypothetical protein H109_03432 [Trichophyton interdigitale MR816]	Genetic Information Processing	Replication and repair	ko03420//Nucleotide excision repair	K10849	GO:0000109//nucleotide-excision repair complex;GO:0000110//nucleotide-excision repair factor 1 complex;GO:0000228//nuclear chromosome;GO:0000428//DNA-directed RNA polymerase complex;GO:0000781//chromosome, telomeric region;GO:0005575//cellular_component;GO:0005622//intracellular anatomical structure;GO:0005634//nucleus;GO:0005654//nucleoplasm;GO:0005667//transcription regulator complex;GO:0005669…	GO:0000014//single-stranded DNA endodeoxyribonuclease activity;GO:0001091//RNA polymerase II general transcription initiation factor binding;GO:0001094//TFIID-class transcription factor complex binding;GO:0001098//basal transcription machinery binding;GO:0001099//basal RNA polymerase II transcription machinery binding;GO:0003674//molecular_function;GO:0003676//nucleic acid binding;GO:0003677//DNA…	GO:0000003//reproduction;GO:0000280//nuclear division;GO:0000710//meiotic mismatch repair;GO:0000712//resolution of meiotic recombination intermediates;GO:0000720//pyrimidine dimer repair by nucleotide-excision repair;GO:0000722//telomere maintenance via recombination;GO:0000723//telomere maintenance;GO:0000724//double-strand break repair via homologous recombination;GO:0000725//recombinational r…
MSTRG.10450.1	g6181	--	--	g2233	0.959302	2	2	1	miR-34-x	0.0355534	-	hypothetical protein H101_07042 [Trichophyton interdigitale H6]	-	-	-	-	-	GO:0000981//DNA-binding transcription factor activity, RNA polymerase II-specific;GO:0008270//zinc ion binding	GO:0006355//regulation of transcription, DNA-templated
MSTRG.10450.1	g6181	--	--	g2314	0.950659	2	2	1	novel-m0026-5p	0.0355534	-	hypothetical protein H109_00824 [Trichophyton interdigitale MR816]	-	-	-	-	-	-	-
MSTRG.10450.1	g6181	--	--	g2365	0.930233	2	1	1	novel-m0026-5p	0.0178571	mdpC	hypothetical protein H101_03886 [Trichophyton interdigitale H6]	-	-	-	-	GO:0005737//cytoplasm	GO:0003858//3-hydroxybutyrate dehydrogenase activity;GO:0004316//3-oxoacyl-[acyl-carrier-protein] reductase (NADPH) activity;GO:0004757//sepiapterin reductase activity;GO:0008667//2,3-dihydro-2,3-dihydroxybenzoate dehydrogenase activity;GO:0016491//oxidoreductase activity;GO:0016628//oxidoreductase activity, acting on the CH-CH group of donors, NAD or NADP as acceptor;GO:0018454//acetoacetyl-CoA …	GO:0000272//polysaccharide catabolic process;GO:0006633//fatty acid biosynthetic process;GO:0006729//tetrahydrobiopterin biosynthetic process;GO:0019290//siderophore biosynthetic process;GO:0042619//poly-hydroxybutyrate biosynthetic process;GO:0045150//acetoin catabolic process
MSTRG.10450.1	g6181	--	--	g2486	0.977726	2	1	1	miR-34-x	0.0178571	phiA	hypothetical protein TESG_06540 [Trichophyton tonsurans CBS 112818]	-	-	-	-	-	-	-
MSTRG.10450.1	g6181	--	--	g2492	0.937166	2	2	1	novel-m0026-5p	0.0355534	-	hypothetical protein H101_07161 [Trichophyton interdigitale H6]	-	-	-	-	-	-	-
MSTRG.10450.1	g6181	--	--	g2499	0.915342	2	2	1	novel-m0026-5p	0.0355534	-	hypothetical protein H101_05670 [Trichophyton interdigitale H6]	-	-	-	-	-	-	-
MSTRG.10450.1	g6181	--	--	g2575	0.941563	2	1	1	miR-34-x	0.0178571	inhA	hypothetical protein H101_03829 [Trichophyton interdigitale H6]	-	-	-	-	-	GO:0008234//cysteine-type peptidase activity	GO:0006508//proteolysis
MSTRG.10450.1	g6181	--	--	g2748	0.927816	2	2	1	miR-34-x	0.0355534	chiB	hypothetical protein H101_04759 [Trichophyton interdigitale H6]	Metabolism;Metabolism	Global and overview maps;Carbohydrate metabolism	ko01100//Metabolic pathways;ko00520//Amino sugar and nucleotide sugar metabolism	K01183;K01183	GO:0005575//cellular_component;GO:0005576//extracellular region	GO:0003674//molecular_function;GO:0003824//catalytic activity;GO:0004553//hydrolase activity, hydrolyzing O-glycosyl compounds;GO:0004568//chitinase activity;GO:0005488//binding;GO:0008061//chitin binding;GO:0016787//hydrolase activity;GO:0016798//hydrolase activity, acting on glycosyl bonds;GO:0097367//carbohydrate derivative binding	GO:0000272//polysaccharide catabolic process;GO:0005975//carbohydrate metabolic process;GO:0005976//polysaccharide metabolic process;GO:0006022//aminoglycan metabolic process;GO:0006026//aminoglycan catabolic process;GO:0006030//chitin metabolic process;GO:0006032//chitin catabolic process;GO:0006040//amino sugar metabolic process;GO:0006807//nitrogen compound metabolic process;GO:0008150//biolog…
MSTRG.10450.1	g6181	--	--	g279	0.958591	2	2	1	miR-34-x	0.0355534	-	hypothetical protein H101_06039 [Trichophyton interdigitale H6]	-	-	-	-	-	-	-
MSTRG.10450.1	g6181	--	--	g2893	0.961425	2	2	1	miR-34-x	0.0355534	grrA	hypothetical protein H109_05495 [Trichophyton interdigitale MR816]	Cellular Processes;Genetic Information Processing	Cell growth and death;Folding, sorting and degradation	ko04111//Cell cycle - yeast;ko04120//Ubiquitin mediated proteolysis	K03360;K03360	GO:0000142//cellular bud neck contractile ring;GO:0000151//ubiquitin ligase complex;GO:0005575//cellular_component;GO:0005622//intracellular anatomical structure;GO:0005634//nucleus;GO:0005737//cytoplasm;GO:0005826//actomyosin contractile ring;GO:0005856//cytoskeleton;GO:0005933//cellular bud;GO:0005935//cellular bud neck;GO:0005938//cell cortex;GO:0015629//actin cytoskeleton;GO:0016020//membrane…	GO:0000340//RNA 7-methylguanosine cap binding;GO:0003674//molecular_function;GO:0003700//DNA-binding transcription factor activity;GO:0003729//mRNA binding;GO:0005488//binding;GO:0005515//protein binding;GO:0030674//protein-macromolecule adaptor activity;GO:0060090//molecular adaptor activity	GO:0000003//reproduction;GO:0000082//G1/S transition of mitotic cell cycle;GO:0000209//protein polyubiquitination;GO:0000278//mitotic cell cycle;GO:0000749//response to pheromone triggering conjugation with cellular fusion;GO:0000751//mitotic cell cycle G1 arrest in response to pheromone;GO:0003006//developmental process involved in reproduction;GO:0005975//carbohydrate metabolic process;GO:00059…
MSTRG.10450.1	g6181	--	--	g313	0.978268	2	1	1	miR-34-x	0.0178571	mae1	hypothetical protein H101_00205 [Trichophyton interdigitale H6]	-	-	-	-	GO:0016020//membrane	-	GO:0055085//transmembrane transport
MSTRG.10450.1	g6181	--	--	g3161	0.921003	2	2	1	miR-34-x	0.0355534	ADH6	oxidoreductase [Trichophyton tonsurans CBS 112818]	Metabolism;Metabolism;Metabolism;Metabolism;Metabolism;Metabolism;Metabolism;Metabolism	Global and overview maps;Global and overview maps;Global and overview maps;Carbohydrate metabolism;Carbohydrate metabolism;Lipid metabolism;Carbohydrate metabolism;Carbohydrate metabolism	ko01100//Metabolic pathways;ko01110//Biosynthesis of secondary metabolites;ko01240//Biosynthesis of cofactors;ko00010//Glycolysis / Gluconeogenesis;ko00620//Pyruvate metabolism;ko00561//Glycerolipid metabolism;ko00040//Pentose and glucuronate interconversions;ko00053//Ascorbate and aldarate metabolism	K00002;K00002;K00002;K00002;K00002;K00002;K00002;K00002	GO:0000109//nucleotide-excision repair complex	GO:0004024//alcohol dehydrogenase activity, zinc-dependent;GO:0004764//shikimate 3-dehydrogenase (NADP+) activity;GO:0008270//zinc ion binding;GO:0008743//L-threonine 3-dehydrogenase activity;GO:0016491//oxidoreductase activity;GO:0016616//oxidoreductase activity, acting on the CH-OH group of donors, NAD or NADP as acceptor;GO:0016655//oxidoreductase activity, acting on NAD(P)H, quinone or simila…	GO:0000715//nucleotide-excision repair, DNA damage recognition;GO:0006113//fermentation;GO:0006289//nucleotide-excision repair;GO:0006567//threonine catabolic process;GO:0008152//metabolic process;GO:0009056//catabolic process;GO:0010127//mycothiol-dependent detoxification;GO:0019632//shikimate metabolic process;GO:0030494//bacteriochlorophyll biosynthetic process;GO:0046292//formaldehyde metabol…
MSTRG.10450.1	g6181	--	--	g34	0.957385	2	6	2	miR-34-x|novel-m0026-5p	0.00241313	ROG1	hypothetical protein H101_04437 [Trichophyton interdigitale H6]	-	-	-	-	GO:0005575//cellular_component;GO:0005622//intracellular anatomical structure;GO:0005811//lipid droplet;GO:0043226//organelle;GO:0043228//non-membrane-bounded organelle;GO:0043229//intracellular organelle;GO:0043232//intracellular non-membrane-bounded organelle	GO:0003674//molecular_function;GO:0003824//catalytic activity;GO:0016298//lipase activity;GO:0016301//kinase activity;GO:0016787//hydrolase activity;GO:0016788//hydrolase activity, acting on ester bonds;GO:0047372//acylglycerol lipase activity;GO:0052689//carboxylic ester hydrolase activity	GO:0006629//lipid metabolic process;GO:0008150//biological_process;GO:0008152//metabolic process;GO:0009056//catabolic process;GO:0009987//cellular process;GO:0016042//lipid catabolic process;GO:0044237//cellular metabolic process;GO:0044238//primary metabolic process;GO:0044242//cellular lipid catabolic process;GO:0044248//cellular catabolic process;GO:0044255//cellular lipid metabolic process;G…
MSTRG.10450.1	g6181	--	--	g3409	0.982145	2	2	1	miR-34-x	0.0355534	ARB_01183	hypothetical protein TESG_06254 [Trichophyton tonsurans CBS 112818]	-	-	-	-	GO:0005575//cellular_component;GO:0005576//extracellular region;GO:0005618//cell wall;GO:0030312//external encapsulating structure;GO:0071944//cell periphery	-	-
MSTRG.10450.1	g6181	--	--	g3591	0.959847	2	1	1	miR-34-x	0.0178571	gaa1	rhomboid family protein [Trichophyton tonsurans CBS 112818]	Metabolism;Metabolism	Global and overview maps;Glycan biosynthesis and metabolism	ko01100//Metabolic pathways;ko00563//Glycosylphosphatidylinositol (GPI)-anchor biosynthesis	K05289;K05289	GO:0005575//cellular_component;GO:0005622//intracellular anatomical structure;GO:0005737//cytoplasm;GO:0005783//endoplasmic reticulum;GO:0005789//endoplasmic reticulum membrane;GO:0005886//plasma membrane;GO:0005887//integral component of plasma membrane;GO:0012505//endomembrane system;GO:0016020//membrane;GO:0016021//integral component of membrane;GO:0030176//integral component of endoplasmic re…	GO:0003674//molecular_function;GO:0003824//catalytic activity;GO:0003923//GPI-anchor transamidase activity;GO:0005488//binding;GO:0005515//protein binding;GO:0005543//phospholipid binding;GO:0008092//cytoskeletal protein binding;GO:0008289//lipid binding;GO:0015631//tubulin binding;GO:0016787//hydrolase activity;GO:0034235//GPI anchor binding;GO:0035091//phosphatidylinositol binding;GO:0043167//i…	GO:0001654//eye development;GO:0001745//compound eye morphogenesis;GO:0001751//compound eye photoreceptor cell differentiation;GO:0001754//eye photoreceptor cell differentiation;GO:0006464//cellular protein modification process;GO:0006497//protein lipidation;GO:0006505//GPI anchor metabolic process;GO:0006506//GPI anchor biosynthetic process;GO:0006621//protein retention in ER lumen;GO:0006629//l…
MSTRG.10450.1	g6181	--	--	g3619	0.974479	2	2	1	miR-34-x	0.0355534	SCP2	hypothetical protein TRV_00517 [Trichophyton verrucosum HKI 0517]	-	-	-	-	GO:0005575//cellular_component;GO:0005622//intracellular anatomical structure;GO:0005737//cytoplasm;GO:0005777//peroxisome;GO:0042579//microbody;GO:0043226//organelle;GO:0043227//membrane-bounded organelle;GO:0043229//intracellular organelle;GO:0043231//intracellular membrane-bounded organelle	GO:0003674//molecular_function;GO:0003824//catalytic activity;GO:0003857//3-hydroxyacyl-CoA dehydrogenase activity;GO:0005488//binding;GO:0008289//lipid binding;GO:0016491//oxidoreductase activity;GO:0016614//oxidoreductase activity, acting on CH-OH group of donors;GO:0016616//oxidoreductase activity, acting on the CH-OH group of donors, NAD or NADP as acceptor	GO:0006082//organic acid metabolic process;GO:0006629//lipid metabolic process;GO:0006631//fatty acid metabolic process;GO:0006635//fatty acid beta-oxidation;GO:0007154//cell communication;GO:0007165//signal transduction;GO:0008150//biological_process;GO:0008152//metabolic process;GO:0009056//catabolic process;GO:0009062//fatty acid catabolic process;GO:0009987//cellular process;GO:0016042//lipid…
MSTRG.10450.1	g6181	--	--	g365	0.916229	2	2	1	miR-34-x	0.0355534	-	hypothetical protein H101_05964 [Trichophyton interdigitale H6]	-	-	-	-	GO:0005576//extracellular region;GO:0016020//membrane	GO:0005179//hormone activity;GO:0015297//antiporter activity;GO:0017022//myosin binding;GO:0042910//xenobiotic transmembrane transporter activity	GO:0055085//transmembrane transport
MSTRG.10450.1	g6181	--	--	g3872	0.924785	2	1	1	miR-34-x	0.0178571	amdS	hypothetical protein H101_05442 [Trichophyton interdigitale H6]	Metabolism;Metabolism;Metabolism;Metabolism	Global and overview maps;Amino acid metabolism;Amino acid metabolism;Amino acid metabolism	ko01100//Metabolic pathways;ko00380//Tryptophan metabolism;ko00330//Arginine and proline metabolism;ko00360//Phenylalanine metabolism	K01426;K01426;K01426;K01426	GO:0030956//glutamyl-tRNA(Gln) amidotransferase complex	GO:0004039//allophanate hydrolase activity;GO:0016811//hydrolase activity, acting on carbon-nitrogen (but not peptide) bonds, in linear amides;GO:0050567//glutaminyl-tRNA synthase (glutamine-hydrolyzing) activity	GO:0006412//translation;GO:0006424//glutamyl-tRNA aminoacylation;GO:0019627//urea metabolic process
MSTRG.10450.1	g6181	--	--	g3880	0.965982	2	2	1	miR-34-x	0.0355534	GLE2	hypothetical protein H101_04968 [Trichophyton interdigitale H6]	Cellular Processes	Cell growth and death	ko04111//Cell cycle - yeast	K02180	GO:0000228//nuclear chromosome;GO:0000775//chromosome, centromeric region;GO:0000776//kinetochore;GO:0000779//condensed chromosome, centromeric region;GO:0000793//condensed chromosome;GO:0000794//condensed nuclear chromosome;GO:0005575//cellular_component;GO:0005622//intracellular anatomical structure;GO:0005634//nucleus;GO:0005654//nucleoplasm;GO:0005694//chromosome;GO:0005737//cytoplasm;GO:0005…	GO:0003674//molecular_function;GO:0005488//binding;GO:0005515//protein binding;GO:0032182//ubiquitin-like protein binding;GO:0043130//ubiquitin binding	GO:0000003//reproduction;GO:0000070//mitotic sister chromatid segregation;GO:0000075//cell cycle checkpoint signaling;GO:0000278//mitotic cell cycle;GO:0000280//nuclear division;GO:0000819//sister chromatid segregation;GO:0006508//proteolysis;GO:0006511//ubiquitin-dependent protein catabolic process;GO:0006807//nitrogen compound metabolic process;GO:0006996//organelle organization;GO:0007049//cel…
MSTRG.10450.1	g6181	--	--	g4060	0.975755	2	7	2	miR-34-x|novel-m0026-5p	0.00337838	lcsI	hypothetical protein H109_06659 [Trichophyton interdigitale MR816]	-	-	-	-	-	GO:0004497//monooxygenase activity;GO:0005506//iron ion binding;GO:0016705//oxidoreductase activity, acting on paired donors, with incorporation or reduction of molecular oxygen;GO:0020037//heme binding	GO:0046148//pigment biosynthetic process
MSTRG.10450.1	g6181	--	--	g4268	0.947694	2	1	1	miR-34-x	0.0178571	atp-5	ATP synthase F1, delta subunit [Trichophyton rubrum CBS 118892]	Metabolism;Metabolism	Global and overview maps;Energy metabolism	ko01100//Metabolic pathways;ko00190//Oxidative phosphorylation	K02137;K02137	GO:0000274//mitochondrial proton-transporting ATP synthase, stator stalk;GO:0000275//mitochondrial proton-transporting ATP synthase complex, catalytic sector F(1);GO:0000276//mitochondrial proton-transporting ATP synthase complex, coupling factor F(o);GO:0005575//cellular_component;GO:0005622//intracellular anatomical structure;GO:0005737//cytoplasm;GO:0005739//mitochondrion;GO:0005740//mitochond…	GO:0003674//molecular_function;GO:0003824//catalytic activity;GO:0005198//structural molecule activity;GO:0005215//transporter activity;GO:0005488//binding;GO:0005496//steroid binding;GO:0008289//lipid binding;GO:0008324//cation transmembrane transporter activity;GO:0015075//ion transmembrane transporter activity;GO:0015078//proton transmembrane transporter activity;GO:0015318//inorganic molecula…	GO:0006091//generation of precursor metabolites and energy;GO:0006119//oxidative phosphorylation;GO:0006139//nucleobase-containing compound metabolic process;GO:0006163//purine nucleotide metabolic process;GO:0006164//purine nucleotide biosynthetic process;GO:0006725//cellular aromatic compound metabolic process;GO:0006753//nucleoside phosphate metabolic process;GO:0006754//ATP biosynthetic proce…
MSTRG.10450.1	g6181	--	--	g4490	0.96222	2	7	2	miR-34-x|novel-m0026-5p	0.00337838	himC	cytochrome P450 [Trichophyton mentagrophytes]	-	-	-	-	-	GO:0004497//monooxygenase activity;GO:0005506//iron ion binding;GO:0016705//oxidoreductase activity, acting on paired donors, with incorporation or reduction of molecular oxygen;GO:0020037//heme binding	-
MSTRG.10450.1	g6181	--	--	g4564	0.901249	2	7	2	miR-34-x|novel-m0026-5p	0.00337838	pgiA	glucose-6-phosphate isomerase [Trichophyton interdigitale H6]	Metabolism;Metabolism;Metabolism;Metabolism;Metabolism;Metabolism;Metabolism;Metabolism	Global and overview maps;Global and overview maps;Global and overview maps;Carbohydrate metabolism;Carbohydrate metabolism;Carbohydrate metabolism;Carbohydrate metabolism;Global and overview maps	ko01100//Metabolic pathways;ko01110//Biosynthesis of secondary metabolites;ko01200//Carbon metabolism;ko00520//Amino sugar and nucleotide sugar metabolism;ko00010//Glycolysis / Gluconeogenesis;ko00500//Starch and sucrose metabolism;ko00030//Pentose phosphate pathway;ko01250//Biosynthesis of nucleotide sugars	K01810;K01810;K01810;K01810;K01810;K01810;K01810;K01810	GO:0005575//cellular_component;GO:0005576//extracellular region;GO:0005615//extracellular space;GO:0005622//intracellular anatomical structure;GO:0005634//nucleus;GO:0005654//nucleoplasm;GO:0005737//cytoplasm;GO:0005739//mitochondrion;GO:0005829//cytosol;GO:0005886//plasma membrane;GO:0005929//cilium;GO:0012505//endomembrane system;GO:0016020//membrane;GO:0030141//secretory granule;GO:0031012//ex…	GO:0003674//molecular_function;GO:0003824//catalytic activity;GO:0004347//glucose-6-phosphate isomerase activity;GO:0005102//signaling receptor binding;GO:0005125//cytokine activity;GO:0005488//binding;GO:0005515//protein binding;GO:0008083//growth factor activity;GO:0016853//isomerase activity;GO:0016860//intramolecular oxidoreductase activity;GO:0016861//intramolecular oxidoreductase activity, …	GO:0001701//in utero embryonic development;GO:0001704//formation of primary germ layer;GO:0001707//mesoderm formation;GO:0001775//cell activation;GO:0002252//immune effector process;GO:0002262//myeloid cell homeostasis;GO:0002263//cell activation involved in immune response;GO:0002274//myeloid leukocyte activation;GO:0002275//myeloid cell activation involved in immune response;GO:0002283//neutrop…
MSTRG.10450.1	g6181	--	--	g460	0.940777	2	2	1	miR-34-x	0.0355534	sym1	sym1 [Trichophyton equinum CBS 127.97]	Cellular Processes	Transport and catabolism	ko04146//Peroxisome	K13348	GO:0005575//cellular_component;GO:0005622//intracellular anatomical structure;GO:0005737//cytoplasm;GO:0005739//mitochondrion;GO:0005740//mitochondrial envelope;GO:0005743//mitochondrial inner membrane;GO:0016020//membrane;GO:0016021//integral component of membrane;GO:0019866//organelle inner membrane;GO:0031090//organelle membrane;GO:0031224//intrinsic component of membrane;GO:0031966//mitochond…	GO:0003674//molecular_function;GO:0004024//alcohol dehydrogenase activity, zinc-dependent;GO:0008270//zinc ion binding	GO:0006066//alcohol metabolic process;GO:0006067//ethanol metabolic process;GO:0008150//biological_process;GO:0008152//metabolic process;GO:0009987//cellular process;GO:0016999//antibiotic metabolic process;GO:0034308//primary alcohol metabolic process;GO:0044237//cellular metabolic process;GO:0044281//small molecule metabolic process;GO:0071704//organic substance metabolic process;GO:1901615//or…
MSTRG.10450.1	g6181	--	--	g4629	0.922874	2	2	1	novel-m0026-5p	0.0355534	-	hypothetical protein H101_02054 [Trichophyton interdigitale H6]	-	-	-	-	-	-	-
MSTRG.10450.1	g6181	--	--	g4738	0.970581	2	6	2	miR-34-x|novel-m0026-5p	0.00241313	MRPL6	54S ribosomal protein L6 [Trichophyton equinum CBS 127.97]	Genetic Information Processing	Translation	ko03010//Ribosome	K02933	GO:0000313//organellar ribosome;GO:0000315//organellar large ribosomal subunit;GO:0005575//cellular_component;GO:0005622//intracellular anatomical structure;GO:0005737//cytoplasm;GO:0005739//mitochondrion;GO:0005759//mitochondrial matrix;GO:0005761//mitochondrial ribosome;GO:0005762//mitochondrial large ribosomal subunit;GO:0005840//ribosome;GO:0009507//chloroplast;GO:0009526//plastid envelope;GO…	GO:0003674//molecular_function;GO:0003676//nucleic acid binding;GO:0003723//RNA binding;GO:0003735//structural constituent of ribosome;GO:0005198//structural molecule activity;GO:0005488//binding;GO:0019843//rRNA binding;GO:0097159//organic cyclic compound binding;GO:1901363//heterocyclic compound binding	GO:0000003//reproduction;GO:0003006//developmental process involved in reproduction;GO:0006412//translation;GO:0006518//peptide metabolic process;GO:0006807//nitrogen compound metabolic process;GO:0007275//multicellular organism development;GO:0008150//biological_process;GO:0008152//metabolic process;GO:0009058//biosynthetic process;GO:0009059//macromolecule biosynthetic process;GO:0009719//respo…
MSTRG.10450.1	g6181	--	--	g5052	0.959659	2	2	1	miR-34-x	0.0355534	tef5	uncharacterized protein TERG_07950 [Trichophyton rubrum CBS 118892]	-	-	-	-	GO:0005575//cellular_component;GO:0005622//intracellular anatomical structure;GO:0005737//cytoplasm;GO:0005783//endoplasmic reticulum;GO:0005829//cytosol;GO:0005853//eukaryotic translation elongation factor 1 complex;GO:0005938//cell cortex;GO:0012505//endomembrane system;GO:0032991//protein-containing complex;GO:0043226//organelle;GO:0043227//membrane-bounded organelle;GO:0043229//intracellular …	GO:0003674//molecular_function;GO:0003676//nucleic acid binding;GO:0003723//RNA binding;GO:0003746//translation elongation factor activity;GO:0003779//actin binding;GO:0003785//actin monomer binding;GO:0005085//guanyl-nucleotide exchange factor activity;GO:0005488//binding;GO:0005515//protein binding;GO:0008092//cytoskeletal protein binding;GO:0008135//translation factor activity, RNA binding;GO:…	GO:0002181//cytoplasmic translation;GO:0002182//cytoplasmic translational elongation;GO:0006412//translation;GO:0006414//translational elongation;GO:0006417//regulation of translation;GO:0006448//regulation of translational elongation;GO:0006449//regulation of translational termination;GO:0006518//peptide metabolic process;GO:0006807//nitrogen compound metabolic process;GO:0006996//organelle orga…
MSTRG.10450.1	g6181	--	--	g5068	0.953604	2	2	1	novel-m0026-5p	0.0355534	-	hypothetical protein TESG_05640 [Trichophyton tonsurans CBS 112818]	-	-	-	-	GO:0016020//membrane	GO:0008320//protein transmembrane transporter activity	GO:0006886//intracellular protein transport
MSTRG.10450.1	g6181	--	--	g5078	0.983673	2	2	1	novel-m0026-5p	0.0355534	mtr	hypothetical protein H109_07789 [Trichophyton interdigitale MR816]	-	-	-	-	-	-	-
MSTRG.10450.1	g6181	--	--	g5084	0.983485	2	2	1	novel-m0026-5p	0.0355534	-	hypothetical protein H101_07971 [Trichophyton interdigitale H6]	-	-	-	-	GO:0019028//viral capsid	-	-
MSTRG.10450.1	g6181	--	--	g538	0.971725	2	2	1	miR-34-x	0.0355534	-	hypothetical protein H101_03253 [Trichophyton interdigitale H6]	-	-	-	-	-	GO:0000981//DNA-binding transcription factor activity, RNA polymerase II-specific;GO:0005515//protein binding;GO:0008270//zinc ion binding	GO:0006355//regulation of transcription, DNA-templated
MSTRG.10450.1	g6181	--	--	g5513	0.937464	2	2	1	miR-34-x	0.0355534	SEC14	hypothetical protein H101_06508 [Trichophyton interdigitale H6]	-	-	-	-	-	-	-
MSTRG.10450.1	g6181	--	--	g5597	0.943177	2	2	1	miR-34-x	0.0355534	HYPA	hypothetical protein H101_07195 [Trichophyton interdigitale H6]	-	-	-	-	GO:0005575//cellular_component;GO:0005576//extracellular region;GO:0005618//cell wall;GO:0009277//fungal-type cell wall;GO:0030312//external encapsulating structure;GO:0071944//cell periphery	GO:0003674//molecular_function;GO:0005198//structural molecule activity;GO:0005199//structural constituent of cell wall	GO:0000003//reproduction;GO:0008150//biological_process;GO:0009653//anatomical structure morphogenesis;GO:0009987//cellular process;GO:0016043//cellular component organization;GO:0019954//asexual reproduction;GO:0030154//cell differentiation;GO:0030435//sporulation resulting in formation of a cellular spore;GO:0030436//asexual sporulation;GO:0032502//developmental process;GO:0043934//sporulation;…
MSTRG.10450.1	g6181	--	--	g5827	0.929342	2	2	1	miR-34-x	0.0355534	-	hypothetical protein H109_07117 [Trichophyton interdigitale MR816]	-	-	-	-	-	-	-
MSTRG.10450.1	g6181	--	--	g5935	0.953415	2	1	1	novel-m0026-5p	0.0178571	-	Outer mitochondrial membrane transport complex protein, Tom37/Metaxin [Trichophyton interdigitale]	-	-	-	-	GO:0001401//SAM complex;GO:0005575//cellular_component;GO:0005622//intracellular anatomical structure;GO:0005737//cytoplasm;GO:0005739//mitochondrion;GO:0005740//mitochondrial envelope;GO:0005741//mitochondrial outer membrane;GO:0005743//mitochondrial inner membrane;GO:0009536//plastid;GO:0016020//membrane;GO:0016021//integral component of membrane;GO:0019866//organelle inner membrane;GO:0019867/…	GO:0003674//molecular_function;GO:0005488//binding;GO:0005515//protein binding	GO:0006605//protein targeting;GO:0006626//protein targeting to mitochondrion;GO:0006810//transport;GO:0006839//mitochondrial transport;GO:0006886//intracellular protein transport;GO:0006996//organelle organization;GO:0007005//mitochondrion organization;GO:0007006//mitochondrial membrane organization;GO:0008104//protein localization;GO:0008150//biological_process;GO:0009987//cellular process;GO:00…
MSTRG.10450.1	g6181	--	--	g5963	0.971457	2	1	1	miR-34-x	0.0178571	adrA	hypothetical protein H101_07123 [Trichophyton interdigitale H6]	-	-	-	-	GO:0005575//cellular_component;GO:0016020//membrane;GO:0016021//integral component of membrane;GO:0031224//intrinsic component of membrane	GO:0003674//molecular_function;GO:0003824//catalytic activity;GO:0004497//monooxygenase activity;GO:0005488//binding;GO:0005506//iron ion binding;GO:0016491//oxidoreductase activity;GO:0016705//oxidoreductase activity, acting on paired donors, with incorporation or reduction of molecular oxygen;GO:0020037//heme binding;GO:0043167//ion binding;GO:0043169//cation binding;GO:0046872//metal ion bindi…	GO:0006629//lipid metabolic process;GO:0006720//isoprenoid metabolic process;GO:0006721//terpenoid metabolic process;GO:0006807//nitrogen compound metabolic process;GO:0008150//biological_process;GO:0008152//metabolic process;GO:0008299//isoprenoid biosynthetic process;GO:0008610//lipid biosynthetic process;GO:0009058//biosynthetic process;GO:0009820//alkaloid metabolic process;GO:0009987//cellul…
MSTRG.10450.1	g6181	--	--	g6146	0.94206	2	5	2	miR-34-x|novel-m0026-5p	0.00160875	ptc4	hypothetical protein H101_05073 [Trichophyton interdigitale H6]	Cellular Processes	Transport and catabolism	ko04139//Mitophagy - yeast	K19708	GO:0000322//storage vacuole;GO:0000323//lytic vacuole;GO:0000324//fungal-type vacuole;GO:0000329//fungal-type vacuole membrane;GO:0005575//cellular_component;GO:0005622//intracellular anatomical structure;GO:0005634//nucleus;GO:0005654//nucleoplasm;GO:0005737//cytoplasm;GO:0005739//mitochondrion;GO:0005740//mitochondrial envelope;GO:0005743//mitochondrial inner membrane;GO:0005758//mitochondrial …	GO:0003674//molecular_function;GO:0003824//catalytic activity;GO:0004721//phosphoprotein phosphatase activity;GO:0004722//protein serine/threonine phosphatase activity;GO:0004741//[pyruvate dehydrogenase (lipoamide)] phosphatase activity;GO:0005488//binding;GO:0005515//protein binding;GO:0008047//enzyme activator activity;GO:0016787//hydrolase activity;GO:0016788//hydrolase activity, acting on es…	GO:0000165//MAPK cascade;GO:0000422//autophagy of mitochondrion;GO:0001568//blood vessel development;GO:0001701//in utero embryonic development;GO:0001704//formation of primary germ layer;GO:0001706//endoderm formation;GO:0001708//cell fate specification;GO:0001711//endodermal cell fate commitment;GO:0001714//endodermal cell fate specification;GO:0001932//regulation of protein phosphorylation;GO:…
MSTRG.10450.1	g6181	--	--	g62	0.970567	2	4	2	miR-34-x|novel-m0026-5p	0.000965251	cdhR	hypothetical protein H101_05629 [Trichophyton interdigitale H6]	-	-	-	-	-	GO:0004642//phosphoribosylformylglycinamidine synthase activity;GO:0008234//cysteine-type peptidase activity	GO:0006189//'de novo' IMP biosynthetic process;GO:0006508//proteolysis
MSTRG.10450.1	g6181	--	--	g6202	0.919778	2	2	1	miR-34-x	0.0355534	-	hypothetical protein H101_02701 [Trichophyton interdigitale H6]	-	-	-	-	-	-	-
MSTRG.10450.1	g6181	--	--	g6212	0.920154	2	2	1	novel-m0026-5p	0.0355534	rpl-17	60S ribosomal protein L17 [Trichophyton rubrum CBS 118892]	Genetic Information Processing	Translation	ko03010//Ribosome	K02880	GO:0005575//cellular_component;GO:0005622//intracellular anatomical structure;GO:0005737//cytoplasm;GO:0005829//cytosol;GO:0005840//ribosome;GO:0015934//large ribosomal subunit;GO:0022625//cytosolic large ribosomal subunit;GO:0022626//cytosolic ribosome;GO:0032991//protein-containing complex;GO:0043226//organelle;GO:0043228//non-membrane-bounded organelle;GO:0043229//intracellular organelle;GO:00…	GO:0003674//molecular_function;GO:0003735//structural constituent of ribosome;GO:0005198//structural molecule activity	GO:0002181//cytoplasmic translation;GO:0006412//translation;GO:0006518//peptide metabolic process;GO:0006807//nitrogen compound metabolic process;GO:0008150//biological_process;GO:0008152//metabolic process;GO:0009058//biosynthetic process;GO:0009059//macromolecule biosynthetic process;GO:0009987//cellular process;GO:0010467//gene expression;GO:0019538//protein metabolic process;GO:0034641//cellu…
MSTRG.10450.1	g6181	--	--	g6348	0.947129	2	2	1	miR-34-x	0.0355534	SPBC725.01	hypothetical protein H109_01006 [Trichophyton interdigitale MR816]	Metabolism;Metabolism;Metabolism;Metabolism;Metabolism;Metabolism;Metabolism;Metabolism;Metabolism;Metabolism;Metabolism;Metabolism;Metabolism	Global and overview maps;Global and overview maps;Global and overview maps;Global and overview maps;Amino acid metabolism;Global and overview maps;Amino acid metabolism;Amino acid metabolism;Amino acid metabolism;Energy metabolism;Amino acid metabolism;Amino acid metabolism;Amino acid metabolism	ko01100//Metabolic pathways;ko01110//Biosynthesis of secondary metabolites;ko01230//Biosynthesis of amino acids;ko01200//Carbon metabolism;ko00270//Cysteine and methionine metabolism;ko01210//2-Oxocarboxylic acid metabolism;ko00250//Alanine, aspartate and glutamate metabolism;ko00330//Arginine and proline metabolism;ko00220//Arginine biosynthesis;ko00710//Carbon fixation by Calvin cycle;ko00350//…	K14455;K14455;K14455;K14455;K14455;K14455;K14455;K14455;K14455;K14455;K14455;K14455;K14455	GO:0005575//cellular_component;GO:0005622//intracellular anatomical structure;GO:0005737//cytoplasm;GO:0005739//mitochondrion;GO:0005740//mitochondrial envelope;GO:0005743//mitochondrial inner membrane;GO:0005759//mitochondrial matrix;GO:0005886//plasma membrane;GO:0009986//cell surface;GO:0016020//membrane;GO:0019866//organelle inner membrane;GO:0030315//T-tubule;GO:0031090//organelle membrane;G…	GO:0003674//molecular_function;GO:0003824//catalytic activity;GO:0004069//L-aspartate:2-oxoglutarate aminotransferase activity;GO:0004400//histidinol-phosphate transaminase activity;GO:0004838//L-tyrosine:2-oxoglutarate aminotransferase activity;GO:0005488//binding;GO:0005515//protein binding;GO:0005543//phospholipid binding;GO:0008289//lipid binding;GO:0008483//transaminase activity;GO:0008793//…	GO:0000003//reproduction;GO:0000096//sulfur amino acid metabolic process;GO:0000105//histidine biosynthetic process;GO:0005975//carbohydrate metabolic process;GO:0005996//monosaccharide metabolic process;GO:0006006//glucose metabolic process;GO:0006081//cellular aldehyde metabolic process;GO:0006082//organic acid metabolic process;GO:0006094//gluconeogenesis;GO:0006103//2-oxoglutarate metabolic p…
MSTRG.10450.1	g6181	--	--	g6381	0.955243	2	7	2	miR-34-x|novel-m0026-5p	0.00337838	CaO19.10341	hypothetical protein H101_01550 [Trichophyton interdigitale H6]	-	-	-	-	GO:0000228//nuclear chromosome;GO:0000785//chromatin;GO:0005575//cellular_component;GO:0005622//intracellular anatomical structure;GO:0005634//nucleus;GO:0005694//chromosome;GO:0031974//membrane-enclosed lumen;GO:0031981//nuclear lumen;GO:0043226//organelle;GO:0043227//membrane-bounded organelle;GO:0043228//non-membrane-bounded organelle;GO:0043229//intracellular organelle;GO:0043231//intracellul…	GO:0000976//transcription cis-regulatory region binding;GO:0000981//DNA-binding transcription factor activity, RNA polymerase II-specific;GO:0000987//cis-regulatory region sequence-specific DNA binding;GO:0001067//transcription regulatory region nucleic acid binding;GO:0001227//DNA-binding transcription repressor activity, RNA polymerase II-specific;GO:0003674//molecular_function;GO:0003676//nucl…	GO:0000122//negative regulation of transcription by RNA polymerase II;GO:0006139//nucleobase-containing compound metabolic process;GO:0006351//transcription, DNA-templated;GO:0006355//regulation of transcription, DNA-templated;GO:0006357//regulation of transcription by RNA polymerase II;GO:0006725//cellular aromatic compound metabolic process;GO:0006807//nitrogen compound metabolic process;GO:000…
MSTRG.10450.1	g6181	--	--	g6536	0.996236	2	2	1	miR-34-x	0.0355534	-	hypothetical protein H101_03751 [Trichophyton interdigitale H6]	-	-	-	-	-	GO:0004197//cysteine-type endopeptidase activity;GO:0008233//peptidase activity	GO:0006508//proteolysis
MSTRG.10450.1	g6181	--	--	g6562	0.961415	2	8	2	miR-34-x|novel-m0026-5p	0.0045045	YBR295W	copper-translocating P-type ATPase [Trichophyton interdigitale MR816]	-	-	-	-	GO:0016020//membrane;GO:0031004//potassium ion-transporting ATPase complex;GO:0042597//periplasmic space	GO:0005215//transporter activity;GO:0005375//copper ion transmembrane transporter activity;GO:0005388//P-type calcium transporter activity;GO:0005507//copper ion binding;GO:0005524//ATP binding;GO:0008553//P-type proton-exporting transporter activity;GO:0008556//P-type potassium transmembrane transporter activity;GO:0008967//phosphoglycolate phosphatase activity;GO:0015434//ABC-type cadmium trans…	GO:0006564//L-serine biosynthetic process;GO:0006812//cation transport;GO:0006813//potassium ion transport;GO:0006816//calcium ion transport;GO:0006825//copper ion transport;GO:0008152//metabolic process;GO:0015691//cadmium ion transport;GO:0015693//magnesium ion transport;GO:0030001//metal ion transport;GO:0046689//response to mercury ion;GO:0055085//transmembrane transport;GO:0120029//proton ex…
MSTRG.10450.1	g6181	--	--	g6582	0.972302	2	7	2	miR-34-x|novel-m0026-5p	0.00337838	SPBC1709.06	tRNA-dihydrouridine synthase [Trichophyton interdigitale]	-	-	-	-	GO:0005575//cellular_component;GO:0005622//intracellular anatomical structure;GO:0005634//nucleus;GO:0005737//cytoplasm;GO:0005783//endoplasmic reticulum;GO:0005829//cytosol;GO:0012505//endomembrane system;GO:0043226//organelle;GO:0043227//membrane-bounded organelle;GO:0043229//intracellular organelle;GO:0043231//intracellular membrane-bounded organelle	GO:0000166//nucleotide binding;GO:0003674//molecular_function;GO:0003676//nucleic acid binding;GO:0003723//RNA binding;GO:0003725//double-stranded RNA binding;GO:0003824//catalytic activity;GO:0004857//enzyme inhibitor activity;GO:0004860//protein kinase inhibitor activity;GO:0005488//binding;GO:0016491//oxidoreductase activity;GO:0016627//oxidoreductase activity, acting on the CH-CH group of don…	GO:0001932//regulation of protein phosphorylation;GO:0001933//negative regulation of protein phosphorylation;GO:0002943//tRNA dihydrouridine synthesis;GO:0006139//nucleobase-containing compound metabolic process;GO:0006396//RNA processing;GO:0006399//tRNA metabolic process;GO:0006400//tRNA modification;GO:0006469//negative regulation of protein kinase activity;GO:0006725//cellular aromatic compou…
MSTRG.10450.1	g6181	--	--	g6643	0.958647	2	2	1	novel-m0026-5p	0.0355534	-	hypothetical protein H101_02659 [Trichophyton interdigitale H6]	-	-	-	-	-	-	-
MSTRG.10450.1	g6181	--	--	g6829	0.90234	2	2	1	miR-34-x	0.0355534	-	hypothetical protein H101_05572 [Trichophyton interdigitale H6]	-	-	-	-	-	-	-
MSTRG.10450.1	g6181	--	--	g7159	0.963869	2	2	1	novel-m0026-5p	0.0355534	tfs1	transcription elongation factor S-II [Trichophyton tonsurans CBS 112818]	-	-	-	-	GO:0005575//cellular_component;GO:0005622//intracellular anatomical structure;GO:0005634//nucleus;GO:0043226//organelle;GO:0043227//membrane-bounded organelle;GO:0043229//intracellular organelle;GO:0043231//intracellular membrane-bounded organelle	GO:0000993//RNA polymerase II complex binding;GO:0001067//transcription regulatory region nucleic acid binding;GO:0001098//basal transcription machinery binding;GO:0001099//basal RNA polymerase II transcription machinery binding;GO:0001139//RNA polymerase II complex recruiting activity;GO:0003674//molecular_function;GO:0003676//nucleic acid binding;GO:0003677//DNA binding;GO:0003711//transcriptio…	GO:0001192//maintenance of transcriptional fidelity during DNA-templated transcription elongation;GO:0001193//maintenance of transcriptional fidelity during DNA-templated transcription elongation from RNA polymerase II promoter;GO:0006139//nucleobase-containing compound metabolic process;GO:0006351//transcription, DNA-templated;GO:0006352//DNA-templated transcription, initiation;GO:0006354//DNA-t…
MSTRG.10450.1	g6181	--	--	g7204	0.958956	2	2	1	miR-34-x	0.0355534	-	hypothetical protein TESG_08103 [Trichophyton tonsurans CBS 112818]	-	-	-	-	-	-	-
MSTRG.10450.1	g6181	--	--	g7287	0.97559	2	1	1	miR-34-x	0.0178571	-	hypothetical protein TESG_02883 [Trichophyton tonsurans CBS 112818]	-	-	-	-	-	-	GO:0043571//maintenance of CRISPR repeat elements
MSTRG.10450.1	g6181	--	--	g7413	0.966445	2	2	1	novel-m0026-5p	0.0355534	SPAC688.09	hypothetical protein H101_06975 [Trichophyton interdigitale H6]	-	-	-	-	GO:0005575//cellular_component;GO:0005622//intracellular anatomical structure;GO:0005737//cytoplasm;GO:0005739//mitochondrion;GO:0005740//mitochondrial envelope;GO:0005743//mitochondrial inner membrane;GO:0016020//membrane;GO:0016021//integral component of membrane;GO:0019866//organelle inner membrane;GO:0031090//organelle membrane;GO:0031224//intrinsic component of membrane;GO:0031966//mitochond…	GO:0003674//molecular_function;GO:0005215//transporter activity;GO:0015215//nucleotide transmembrane transporter activity;GO:0015218//pyrimidine nucleotide transmembrane transporter activity;GO:0015605//organophosphate ester transmembrane transporter activity;GO:0015932//nucleobase-containing compound transmembrane transporter activity;GO:0022857//transmembrane transporter activity	GO:0000002//mitochondrial genome maintenance;GO:0006810//transport;GO:0006811//ion transport;GO:0006812//cation transport;GO:0006839//mitochondrial transport;GO:0006862//nucleotide transport;GO:0006864//pyrimidine nucleotide transport;GO:0006996//organelle organization;GO:0007005//mitochondrion organization;GO:0008150//biological_process;GO:0009987//cellular process;GO:0015748//organophosphate es…
MSTRG.10450.1	g6181	--	--	g751	0.903228	2	2	1	miR-34-x	0.0355534	urg2	uracil phosphoribosyltransferase [Trichophyton interdigitale H6]	Metabolism;Metabolism;Metabolism	Global and overview maps;Global and overview maps;Nucleotide metabolism	ko01100//Metabolic pathways;ko01232//Nucleotide metabolism;ko00240//Pyrimidine metabolism	K00761;K00761;K00761	GO:0005575//cellular_component;GO:0005622//intracellular anatomical structure;GO:0005737//cytoplasm;GO:0005829//cytosol;GO:0009507//chloroplast;GO:0009532//plastid stroma;GO:0009536//plastid;GO:0009570//chloroplast stroma;GO:0043226//organelle;GO:0043227//membrane-bounded organelle;GO:0043229//intracellular organelle;GO:0043231//intracellular membrane-bounded organelle	GO:0000166//nucleotide binding;GO:0000287//magnesium ion binding;GO:0001882//nucleoside binding;GO:0001883//purine nucleoside binding;GO:0003674//molecular_function;GO:0003824//catalytic activity;GO:0003999//adenine phosphoribosyltransferase activity;GO:0004749//ribose phosphate diphosphokinase activity;GO:0004845//uracil phosphoribosyltransferase activity;GO:0004849//uridine kinase activity;GO:0…	GO:0006139//nucleobase-containing compound metabolic process;GO:0006168//adenine salvage;GO:0006206//pyrimidine nucleobase metabolic process;GO:0006213//pyrimidine nucleoside metabolic process;GO:0006220//pyrimidine nucleotide metabolic process;GO:0006221//pyrimidine nucleotide biosynthetic process;GO:0006222//UMP biosynthetic process;GO:0006223//uracil salvage;GO:0006725//cellular aromatic compo…
MSTRG.10450.1	g6181	--	--	g7632	0.950367	2	2	1	miR-34-x	0.0355534	STL1	hypothetical protein H101_06703 [Trichophyton interdigitale H6]	-	-	-	-	GO:0005886//plasma membrane;GO:0016020//membrane	GO:0015295//solute:proton symporter activity;GO:0022857//transmembrane transporter activity;GO:0042910//xenobiotic transmembrane transporter activity;GO:0051119//sugar transmembrane transporter activity	GO:0006810//transport;GO:0006817//phosphate ion transport;GO:0008643//carbohydrate transport;GO:0042908//xenobiotic transport;GO:0055085//transmembrane transport
MSTRG.10450.1	g6181	--	--	g826	0.959365	2	2	1	novel-m0026-5p	0.0355534	-	hypothetical protein H101_07119 [Trichophyton interdigitale H6]	-	-	-	-	-	GO:0003723//RNA binding;GO:0003743//translation initiation factor activity	GO:0006413//translational initiation
MSTRG.10450.1	g6181	--	--	g96	0.930509	2	3	2	miR-34-x|novel-m0026-5p	0.000482625	-	hypothetical protein H101_01154 [Trichophyton interdigitale H6]	-	-	-	-	GO:0000139//Golgi membrane;GO:0005575//cellular_component;GO:0005622//intracellular anatomical structure;GO:0005634//nucleus;GO:0005635//nuclear envelope;GO:0005654//nucleoplasm;GO:0005737//cytoplasm;GO:0005783//endoplasmic reticulum;GO:0005789//endoplasmic reticulum membrane;GO:0005794//Golgi apparatus;GO:0008021//synaptic vesicle;GO:0012505//endomembrane system;GO:0016020//membrane;GO:0016021//…	GO:0003674//molecular_function;GO:0005488//binding;GO:0005515//protein binding;GO:0042802//identical protein binding;GO:0043167//ion binding;GO:0043169//cation binding;GO:0046872//metal ion binding	GO:0006810//transport;GO:0006950//response to stress;GO:0006996//organelle organization;GO:0007029//endoplasmic reticulum organization;GO:0007154//cell communication;GO:0007267//cell-cell signaling;GO:0007268//chemical synaptic transmission;GO:0007275//multicellular organism development;GO:0007399//nervous system development;GO:0007416//synapse assembly;GO:0007596//blood coagulation;GO:0007599//h…
MSTRG.10504.2	MSTRG.10504	--	--	MSTRG.2762	0.900771	3	1	1	novel-m0007-3p	0.0267857	--	-	-	-	-	-	-	-	-
MSTRG.10504.2	MSTRG.10504	--	--	g6746	0.932943	3	10	2	miR9774-z|novel-m0007-3p	0.0206652	ECM29	hypothetical protein H109_04474 [Trichophyton interdigitale MR816]	-	-	-	-	GO:0000502//proteasome complex;GO:0005575//cellular_component;GO:0005622//intracellular anatomical structure;GO:0005634//nucleus;GO:0005737//cytoplasm;GO:0005768//endosome;GO:0005769//early endosome;GO:0005770//late endosome;GO:0005771//multivesicular body;GO:0005783//endoplasmic reticulum;GO:0005793//endoplasmic reticulum-Golgi intermediate compartment;GO:0005798//Golgi-associated vesicle;GO:000…	GO:0003674//molecular_function;GO:0005198//structural molecule activity;GO:0005488//binding;GO:0005515//protein binding;GO:0015631//tubulin binding;GO:0060090//molecular adaptor activity	GO:0006508//proteolysis;GO:0006511//ubiquitin-dependent protein catabolic process;GO:0006807//nitrogen compound metabolic process;GO:0006950//response to stress;GO:0008150//biological_process;GO:0008152//metabolic process;GO:0009056//catabolic process;GO:0009057//macromolecule catabolic process;GO:0009987//cellular process;GO:0010033//response to organic substance;GO:0010243//response to organoni…
MSTRG.10604.3	MSTRG.10604	--	--	g3206	0.965682	2	11	2	miR-10232-x|miR6196-z	0.00884813	-	hypothetical protein H109_05774 [Trichophyton interdigitale MR816]	-	-	-	-	GO:0005739//mitochondrion	-	GO:0022900//electron transport chain
MSTRG.10604.3	MSTRG.10604	--	--	g3228	0.981111	2	1	1	miR6196-z	0.0178571	SPAC3G9.11c	hypothetical protein H101_03845 [Trichophyton interdigitale H6]	Metabolism;Metabolism;Metabolism	Global and overview maps;Global and overview maps;Carbohydrate metabolism	ko01100//Metabolic pathways;ko01110//Biosynthesis of secondary metabolites;ko00010//Glycolysis / Gluconeogenesis	K01568;K01568;K01568	GO:0005575//cellular_component;GO:0005622//intracellular anatomical structure;GO:0005737//cytoplasm;GO:0005829//cytosol	GO:0000287//magnesium ion binding;GO:0003674//molecular_function;GO:0003824//catalytic activity;GO:0003984//acetolactate synthase activity;GO:0004737//pyruvate decarboxylase activity;GO:0005488//binding;GO:0008661//1-deoxy-D-xylulose-5-phosphate synthase activity;GO:0008949//oxalyl-CoA decarboxylase activity;GO:0009028//tartronate-semialdehyde synthase activity;GO:0016823//hydrolase activity, act…	GO:0000096//sulfur amino acid metabolic process;GO:0000098//sulfur amino acid catabolic process;GO:0000947//amino acid catabolic process to alcohol via Ehrlich pathway;GO:0000949//aromatic amino acid family catabolic process to alcohol via Ehrlich pathway;GO:0000950//branched-chain amino acid catabolic process to alcohol via Ehrlich pathway;GO:0000951//methionine catabolic process to 3-methylthio…
MSTRG.10604.3	MSTRG.10604	--	--	g3631	0.958543	2	2	2	miR-10232-x|miR6196-z	0.000160875	nit	nitrilase [Trichophyton tonsurans CBS 112818]	Metabolism;Metabolism;Metabolism;Metabolism	Global and overview maps;Amino acid metabolism;Energy metabolism;Metabolism of other amino acids	ko01100//Metabolic pathways;ko00380//Tryptophan metabolism;ko00910//Nitrogen metabolism;ko00460//Cyanoamino acid metabolism	K01501;K01501;K01501;K01501	GO:0005737//cytoplasm;GO:0016020//membrane	GO:0000257//nitrilase activity;GO:0003674//molecular_function;GO:0003824//catalytic activity;GO:0016410//N-acyltransferase activity;GO:0016787//hydrolase activity;GO:0016810//hydrolase activity, acting on carbon-nitrogen (but not peptide) bonds;GO:0050126//N-carbamoylputrescine amidase activity	GO:0006807//nitrogen compound metabolic process;GO:0008150//biological_process;GO:0008152//metabolic process;GO:0009058//biosynthetic process;GO:0009446//putrescine biosynthetic process;GO:0042158//lipoprotein biosynthetic process
MSTRG.10604.3	MSTRG.10604	--	--	g3757	0.993385	2	2	1	miR-10232-x	0.0355534	-	hypothetical protein H101_01631 [Trichophyton interdigitale H6]	-	-	-	-	GO:0070531//BRCA1-A complex;GO:0070552//BRISC complex	GO:0016787//hydrolase activity	-
MSTRG.10604.3	MSTRG.10604	--	--	g416	0.943748	2	2	1	miR-10232-x	0.0355534	-	hypothetical protein TEQG_05900 [Trichophyton equinum CBS 127.97]	-	-	-	-	-	GO:0008410//CoA-transferase activity	-
MSTRG.10604.3	MSTRG.10604	--	--	g5081	0.926094	2	1	1	miR-10232-x	0.0178571	YKL080W	vacuolar ATP synthase subunit C [Trichophyton equinum CBS 127.97]	Metabolism;Metabolism;Cellular Processes	Global and overview maps;Energy metabolism;Transport and catabolism	ko01100//Metabolic pathways;ko00190//Oxidative phosphorylation;ko04145//Phagosome	K02148;K02148;K02148	GO:0000221//vacuolar proton-transporting V-type ATPase, V1 domain;GO:0000322//storage vacuole;GO:0000323//lytic vacuole;GO:0000324//fungal-type vacuole;GO:0000325//plant-type vacuole;GO:0000329//fungal-type vacuole membrane;GO:0000331//contractile vacuole;GO:0005575//cellular_component;GO:0005622//intracellular anatomical structure;GO:0005737//cytoplasm;GO:0005764//lysosome;GO:0005765//lysosomal …	GO:0000166//nucleotide binding;GO:0003674//molecular_function;GO:0003824//catalytic activity;GO:0005215//transporter activity;GO:0005488//binding;GO:0005524//ATP binding;GO:0008324//cation transmembrane transporter activity;GO:0008553//P-type proton-exporting transporter activity;GO:0015075//ion transmembrane transporter activity;GO:0015078//proton transmembrane transporter activity;GO:0015318//i…	GO:0000003//reproduction;GO:0000902//cell morphogenesis;GO:0006810//transport;GO:0006811//ion transport;GO:0006812//cation transport;GO:0006873//cellular ion homeostasis;GO:0006885//regulation of pH;GO:0007035//vacuolar acidification;GO:0007275//multicellular organism development;GO:0007276//gamete generation;GO:0007292//female gamete generation;GO:0008150//biological_process;GO:0009653//anatomic…
MSTRG.10604.3	MSTRG.10604	--	--	g5209	0.920504	2	2	1	miR6196-z	0.0355534	-	hypothetical protein H101_01784 [Trichophyton interdigitale H6]	-	-	-	-	-	-	-
MSTRG.10604.3	MSTRG.10604	--	--	g864	0.979629	2	1	1	miR-10232-x	0.0178571	aclS	hypothetical protein H109_02734 [Trichophyton interdigitale MR816]	-	-	-	-	GO:0016020//membrane	GO:0022857//transmembrane transporter activity	GO:0055085//transmembrane transport
MSTRG.10634.1	g6279	--	--	MSTRG.5062	0.925546	4	11	2	miR-1895-z|miR-302-y	0.0474567	--	EGE02410.1 taxid=559882 hypothetical protein TEQG_01447 [Trichophyton equinum CBS 127.97]	-	-	-	-	-	-	-
MSTRG.10634.1	g6279	--	--	MSTRG.9641	0.9829	4	9	2	miR-1895-z|miR-302-y	0.0318615	--	EGD92644.1 taxid=647933 hypothetical protein TESG_00217 [Trichophyton tonsurans CBS 112818]	-	-	-	-	GO:0005886//plasma membrane;GO:0016020//membrane	GO:0004932//mating-type factor pheromone receptor activity	GO:0006310//DNA recombination;GO:0007186//G protein-coupled receptor signaling pathway;GO:0042138//meiotic DNA double-strand break formation;GO:0043386//mycotoxin biosynthetic process
MSTRG.10634.1	g6279	--	--	g1011	0.955517	4	1	1	miR-1895-z	0.0357143	nhm1	hypothetical protein H101_03569 [Trichophyton interdigitale H6]	Genetic Information Processing	Folding, sorting and degradation	ko03018//RNA degradation	K12584	GO:0000932//P-body;GO:0005575//cellular_component;GO:0005622//intracellular anatomical structure;GO:0005634//nucleus;GO:0005654//nucleoplasm;GO:0005737//cytoplasm;GO:0005739//mitochondrion;GO:0005829//cytosol;GO:0031974//membrane-enclosed lumen;GO:0031981//nuclear lumen;GO:0032991//protein-containing complex;GO:0035770//ribonucleoprotein granule;GO:0036464//cytoplasmic ribonucleoprotein granule;G…	GO:0000339//RNA cap binding;GO:0000340//RNA 7-methylguanosine cap binding;GO:0003674//molecular_function;GO:0003676//nucleic acid binding;GO:0003723//RNA binding;GO:0003824//catalytic activity;GO:0004518//nuclease activity;GO:0004527//exonuclease activity;GO:0004532//exoribonuclease activity;GO:0004540//ribonuclease activity;GO:0004779//sulfate adenylyltransferase activity;GO:0004780//sulfate ade…	GO:0000288//nuclear-transcribed mRNA catabolic process, deadenylation-dependent decay;GO:0000290//deadenylation-dependent decapping of nuclear-transcribed mRNA;GO:0000291//nuclear-transcribed mRNA catabolic process, exonucleolytic;GO:0000375//RNA splicing, via transesterification reactions;GO:0000377//RNA splicing, via transesterification reactions with bulged adenosine as nucleophile;GO:0000398/…
MSTRG.10634.1	g6279	--	--	g1196	0.905003	4	7	2	miR-1895-z|miR-302-y	0.0190587	-	hypothetical protein H101_04777 [Trichophyton interdigitale H6]	-	-	-	-	GO:0000228//nuclear chromosome;GO:0000775//chromosome, centromeric region;GO:0000785//chromatin;GO:0005575//cellular_component;GO:0005622//intracellular anatomical structure;GO:0005634//nucleus;GO:0005694//chromosome;GO:0005737//cytoplasm;GO:0005783//endoplasmic reticulum;GO:0005789//endoplasmic reticulum membrane;GO:0012505//endomembrane system;GO:0016020//membrane;GO:0016021//integral component…	-	GO:0000003//reproduction;GO:0000183//rDNA heterochromatin assembly;GO:0006139//nucleobase-containing compound metabolic process;GO:0006259//DNA metabolic process;GO:0006325//chromatin organization;GO:0006355//regulation of transcription, DNA-templated;GO:0006725//cellular aromatic compound metabolic process;GO:0006807//nitrogen compound metabolic process;GO:0006996//organelle organization;GO:0007…
MSTRG.10634.1	g6279	--	--	g1967	0.978276	4	4	2	miR-1895-z|miR-302-y	0.00565159	-	hypothetical protein H101_06902 [Trichophyton interdigitale H6]	-	-	-	-	GO:0005575//cellular_component;GO:0005886//plasma membrane;GO:0016020//membrane;GO:0016021//integral component of membrane;GO:0019013//viral nucleocapsid;GO:0030054//cell junction;GO:0031224//intrinsic component of membrane;GO:0045202//synapse;GO:0071944//cell periphery	GO:0003723//RNA binding	GO:0008150//biological_process;GO:0009966//regulation of signal transduction;GO:0010646//regulation of cell communication;GO:0023051//regulation of signaling;GO:0048583//regulation of response to stimulus;GO:0050789//regulation of biological process;GO:0050794//regulation of cellular process;GO:0065007//biological regulation;GO:1900449//regulation of glutamate receptor signaling pathway
MSTRG.10634.1	g6279	--	--	g3364	0.945825	4	1	1	miR-302-y	0.0357143	-	hypothetical protein H109_07872 [Trichophyton interdigitale MR816]	-	-	-	-	-	-	-
MSTRG.10634.1	g6279	--	--	g3441	0.922774	4	6	2	miR-1895-z|miR-302-y	0.013784	DAL1	allantoinase [Trichophyton interdigitale MR816]	Metabolism;Metabolism	Global and overview maps;Nucleotide metabolism	ko01100//Metabolic pathways;ko00230//Purine metabolism	K01466;K01466	GO:0005575//cellular_component;GO:0005622//intracellular anatomical structure;GO:0005737//cytoplasm;GO:0005783//endoplasmic reticulum;GO:0012505//endomembrane system;GO:0043226//organelle;GO:0043227//membrane-bounded organelle;GO:0043229//intracellular organelle;GO:0043231//intracellular membrane-bounded organelle	GO:0003674//molecular_function;GO:0003824//catalytic activity;GO:0004038//allantoinase activity;GO:0004151//dihydroorotase activity;GO:0004157//dihydropyrimidinase activity;GO:0004518//nuclease activity;GO:0004519//endonuclease activity;GO:0004520//endodeoxyribonuclease activity;GO:0004536//deoxyribonuclease activity;GO:0005488//binding;GO:0008270//zinc ion binding;GO:0008448//N-acetylglucosamine…	GO:0000255//allantoin metabolic process;GO:0000256//allantoin catabolic process;GO:0006044//N-acetylglucosamine metabolic process;GO:0006139//nucleobase-containing compound metabolic process;GO:0006144//purine nucleobase metabolic process;GO:0006145//purine nucleobase catabolic process;GO:0006147//guanine catabolic process;GO:0006259//DNA metabolic process;GO:0006725//cellular aromatic compound m…
MSTRG.10634.1	g6279	--	--	g3442	0.98295	4	10	2	miR-302-y|miR-3208-z	0.0393257	gpt1	hypothetical protein H101_00850 [Trichophyton interdigitale H6]	Genetic Information Processing	Folding, sorting and degradation	ko04141//Protein processing in endoplasmic reticulum	K11718	GO:0005575//cellular_component;GO:0005622//intracellular anatomical structure;GO:0005634//nucleus;GO:0005635//nuclear envelope;GO:0005737//cytoplasm;GO:0005783//endoplasmic reticulum;GO:0005788//endoplasmic reticulum lumen;GO:0005791//rough endoplasmic reticulum;GO:0005793//endoplasmic reticulum-Golgi intermediate compartment;GO:0012505//endomembrane system;GO:0031967//organelle envelope;GO:00319…	GO:0003674//molecular_function;GO:0003824//catalytic activity;GO:0003980//UDP-glucose:glycoprotein glucosyltransferase activity;GO:0005488//binding;GO:0005509//calcium ion binding;GO:0005515//protein binding;GO:0005537//mannose binding;GO:0008194//UDP-glycosyltransferase activity;GO:0016740//transferase activity;GO:0016757//glycosyltransferase activity;GO:0016758//hexosyltransferase activity;GO:0…	GO:0000271//polysaccharide biosynthetic process;GO:0005975//carbohydrate metabolic process;GO:0005976//polysaccharide metabolic process;GO:0006011//UDP-glucose metabolic process;GO:0006073//cellular glucan metabolic process;GO:0006139//nucleobase-containing compound metabolic process;GO:0006457//protein folding;GO:0006458//'de novo' protein folding;GO:0006464//cellular protein modification proces…
MSTRG.10634.1	g6279	--	--	g3544	0.957832	4	8	2	miR-302-y|miR-3208-z	0.0250952	alp14	hypothetical protein H101_00980 [Trichophyton interdigitale H6]	-	-	-	-	GO:0000221//vacuolar proton-transporting V-type ATPase, V1 domain;GO:0000228//nuclear chromosome;GO:0000775//chromosome, centromeric region;GO:0000776//kinetochore;GO:0000779//condensed chromosome, centromeric region;GO:0000793//condensed chromosome;GO:0000794//condensed nuclear chromosome;GO:0000922//spindle pole;GO:0005575//cellular_component;GO:0005622//intracellular anatomical structure;GO:00…	GO:0003674//molecular_function;GO:0004674//protein serine/threonine kinase activity;GO:0005198//structural molecule activity;GO:0005200//structural constituent of cytoskeleton;GO:0005488//binding;GO:0005515//protein binding;GO:0005524//ATP binding;GO:0008017//microtubule binding;GO:0008092//cytoskeletal protein binding;GO:0008855//exodeoxyribonuclease VII activity;GO:0015631//tubulin binding;GO:0…	GO:0000226//microtubule cytoskeleton organization;GO:0000278//mitotic cell cycle;GO:0000280//nuclear division;GO:0000281//mitotic cytokinesis;GO:0000910//cytokinesis;GO:0000911//cytokinesis by cell plate formation;GO:0000919//cell plate assembly;GO:0006886//intracellular protein transport;GO:0006996//organelle organization;GO:0007010//cytoskeleton organization;GO:0007017//microtubule-based proces…
MSTRG.10634.1	g6279	--	--	g3636	0.975273	4	1	1	miR-302-y	0.0357143	hH3v	histone H3 [Trichophyton tonsurans CBS 112818]	-	-	-	-	GO:0000228//nuclear chromosome;GO:0000775//chromosome, centromeric region;GO:0000776//kinetochore;GO:0000779//condensed chromosome, centromeric region;GO:0000785//chromatin;GO:0000786//nucleosome;GO:0000793//condensed chromosome;GO:0000794//condensed nuclear chromosome;GO:0005575//cellular_component;GO:0005622//intracellular anatomical structure;GO:0005634//nucleus;GO:0005694//chromosome;GO:00057…	GO:0003674//molecular_function;GO:0003676//nucleic acid binding;GO:0003677//DNA binding;GO:0003682//chromatin binding;GO:0003690//double-stranded DNA binding;GO:0005488//binding;GO:0005515//protein binding;GO:0019237//centromeric DNA binding;GO:0031490//chromatin DNA binding;GO:0031491//nucleosome binding;GO:0031492//nucleosomal DNA binding;GO:0043565//sequence-specific DNA binding;GO:0044877//pr…	GO:0000070//mitotic sister chromatid segregation;GO:0000278//mitotic cell cycle;GO:0000280//nuclear division;GO:0000819//sister chromatid segregation;GO:0006276//plasmid maintenance;GO:0006323//DNA packaging;GO:0006325//chromatin organization;GO:0006333//chromatin assembly or disassembly;GO:0006334//nucleosome assembly;GO:0006352//DNA-templated transcription, initiation;GO:0006996//organelle orga…
MSTRG.10634.1	g6279	--	--	g4305	0.987283	4	9	2	miR-1895-z|miR-302-y	0.0318615	CaO19.11733	hypothetical protein H101_00081 [Trichophyton interdigitale H6]	-	-	-	-	GO:0000142//cellular bud neck contractile ring;GO:0005575//cellular_component;GO:0005618//cell wall;GO:0005621//cellular bud scar;GO:0005622//intracellular anatomical structure;GO:0005737//cytoplasm;GO:0005826//actomyosin contractile ring;GO:0005856//cytoskeleton;GO:0005933//cellular bud;GO:0005935//cellular bud neck;GO:0005938//cell cortex;GO:0005940//septin ring;GO:0009277//fungal-type cell wal…	GO:0000166//nucleotide binding;GO:0001882//nucleoside binding;GO:0001883//purine nucleoside binding;GO:0003674//molecular_function;GO:0005488//binding;GO:0005515//protein binding;GO:0005525//GTP binding;GO:0005543//phospholipid binding;GO:0005546//phosphatidylinositol-4,5-bisphosphate binding;GO:0008289//lipid binding;GO:0017076//purine nucleotide binding;GO:0019001//guanyl nucleotide binding;GO:…	GO:0000003//reproduction;GO:0000278//mitotic cell cycle;GO:0000281//mitotic cytokinesis;GO:0000282//cellular bud site selection;GO:0000910//cytokinesis;GO:0006996//organelle organization;GO:0007010//cytoskeleton organization;GO:0007049//cell cycle;GO:0007114//cell budding;GO:0007120//axial cellular bud site selection;GO:0007155//cell adhesion;GO:0007163//establishment or maintenance of cell polar…
MSTRG.10634.1	g6279	--	--	g4971	0.967494	4	10	2	miR-10358-y|miR-302-y	0.0393257	Tf2-11	hypothetical protein MGYG_09171 [Nannizzia gypsea CBS 118893]	-	-	-	-	GO:0005634//nucleus	GO:0003700//DNA-binding transcription factor activity	GO:0006355//regulation of transcription, DNA-templated;GO:0015074//DNA integration
MSTRG.10634.1	g6279	--	--	g5324	0.952564	4	10	2	miR-10358-y|miR-302-y	0.0393257	cyk3	hypothetical protein H109_03383 [Trichophyton interdigitale MR816]	-	-	-	-	GO:0000142//cellular bud neck contractile ring;GO:0005575//cellular_component;GO:0005622//intracellular anatomical structure;GO:0005634//nucleus;GO:0005737//cytoplasm;GO:0005826//actomyosin contractile ring;GO:0005856//cytoskeleton;GO:0005886//plasma membrane;GO:0005911//cell-cell junction;GO:0005933//cellular bud;GO:0005935//cellular bud neck;GO:0005938//cell cortex;GO:0015629//actin cytoskeleto…	GO:0003674//molecular_function;GO:0005488//binding;GO:0005515//protein binding;GO:0030234//enzyme regulator activity;GO:0043167//ion binding;GO:0043169//cation binding;GO:0046872//metal ion binding;GO:0098772//molecular function regulator	GO:0000278//mitotic cell cycle;GO:0000281//mitotic cytokinesis;GO:0000910//cytokinesis;GO:0000917//division septum assembly;GO:0007049//cell cycle;GO:0008150//biological_process;GO:0009987//cellular process;GO:0016043//cellular component organization;GO:0022402//cell cycle process;GO:0022607//cellular component assembly;GO:0032502//developmental process;GO:0032506//cytokinetic process;GO:0044085/…
MSTRG.10634.1	g6279	--	--	g5772	0.90202	4	1	1	miR-302-y	0.0357143	-	hypothetical protein H101_04202 [Trichophyton interdigitale H6]	-	-	-	-	-	-	GO:0007049//cell cycle;GO:0007088//regulation of mitotic nuclear division;GO:0007096//regulation of exit from mitosis;GO:0007346//regulation of mitotic cell cycle;GO:0008150//biological_process;GO:0009987//cellular process;GO:0010564//regulation of cell cycle process;GO:0010638//positive regulation of organelle organization;GO:0031536//positive regulation of exit from mitosis;GO:0033043//regulati…
MSTRG.10634.1	g6279	--	--	g6461	0.927395	4	1	1	miR-3208-z	0.0357143	-	hypothetical protein H101_01903 [Trichophyton interdigitale H6]	-	-	-	-	-	-	-
MSTRG.10634.1	g6279	--	--	g6635	0.960134	4	4	2	miR-10358-y|miR-1895-z	0.00565159	CYP55A3	hypothetical protein H101_02667 [Trichophyton interdigitale H6]	Metabolism;Metabolism	Global and overview maps;Energy metabolism	ko01100//Metabolic pathways;ko00910//Nitrogen metabolism	K15877;K15877	-	GO:0004497//monooxygenase activity;GO:0005506//iron ion binding;GO:0016705//oxidoreductase activity, acting on paired donors, with incorporation or reduction of molecular oxygen;GO:0020037//heme binding	GO:0046148//pigment biosynthetic process
MSTRG.10634.1	g6279	--	--	g6746	0.929376	4	10	2	miR-10358-y|miR-1895-z	0.0393257	ECM29	hypothetical protein H109_04474 [Trichophyton interdigitale MR816]	-	-	-	-	GO:0000502//proteasome complex;GO:0005575//cellular_component;GO:0005622//intracellular anatomical structure;GO:0005634//nucleus;GO:0005737//cytoplasm;GO:0005768//endosome;GO:0005769//early endosome;GO:0005770//late endosome;GO:0005771//multivesicular body;GO:0005783//endoplasmic reticulum;GO:0005793//endoplasmic reticulum-Golgi intermediate compartment;GO:0005798//Golgi-associated vesicle;GO:000…	GO:0003674//molecular_function;GO:0005198//structural molecule activity;GO:0005488//binding;GO:0005515//protein binding;GO:0015631//tubulin binding;GO:0060090//molecular adaptor activity	GO:0006508//proteolysis;GO:0006511//ubiquitin-dependent protein catabolic process;GO:0006807//nitrogen compound metabolic process;GO:0006950//response to stress;GO:0008150//biological_process;GO:0008152//metabolic process;GO:0009056//catabolic process;GO:0009057//macromolecule catabolic process;GO:0009987//cellular process;GO:0010033//response to organic substance;GO:0010243//response to organoni…
[truncated: 13,862 more rows]

## Sheet: Cellular Component
GO ID	Description	lncRNA-mRNA (1617)	All (4952)	pvalue	p.adjust	Genes
GO:0031225	anchored component of membrane	17	25	0.000304072	0.345924	g1483(PEP2);g1486(ARB_02922);g1616(OPSB);g1926(crf2);g2247(-);g3078(gel1);g3567(ARB_07487);g3825(gel2);g3874(ARB_02741);g3888(-);g4636(ARB_05253);g5026(ARB_03674);g5791(SCPA);g58(SCPB);g5991(ARB_01545);g6732(ARB_01017);g7384(ARB_07371)
[truncated: 1,269 more rows]

## Sheet: Molecular Function
GO ID	Description	lncRNA-mRNA (1958)	All (6004)	pvalue	p.adjust	Genes
[truncated: 2,419 more rows]

## Sheet: Biological Process
GO ID	Description	lncRNA-mRNA (1899)	All (5795)	pvalue	p.adjust	Genes
[truncated: 7,835 more rows]

## Sheet: KEGG enrcihment
KEGG_A_class	KEGG_B_class	Pathway	lncRNA-mRNA (670)	All (2037)	Pvalue	Qvalue	Pathway ID	Genes	K_IDs
[truncated: 132 more rows]
